# Supplementary material for: Fault diagnosis method of submersible screw pump based on random forest
Source: PLoS One. 2020 Nov 16;15(11):e0242458. doi: 10.1371/journal.pone.0242458 (PMC7668568; doi:10.1371/journal.pone.0242458)
Supplement: S1 File — (ZIP) [file pone.0242458.s001.zip]

Archive with 27 entries (26 files):
- Supporting Information/Data details in Table 2.xls
- Supporting Information/Partial source data of oil well/
- Supporting Information/Partial source data of oil well/1 zhundong 408.xlsx
- Supporting Information/Partial source data of oil well/10 keshan2 O-544.xlsx
- Supporting Information/Partial source data of oil well/11 keshan O-146.xlsx
- Supporting Information/Partial source data of oil well/12 jilin YP-7 .xlsx
- Supporting Information/Partial source data of oil well/13 jilin 65-6.xlsx
- Supporting Information/Partial source data of oil well/14 jilin 52-311.xlsx
- Supporting Information/Partial source data of oil well/15 jilin 44-1.xlsx
- Supporting Information/Partial source data of oil well/16 jilin 152-B17.xlsx
- Supporting Information/Partial source data of oil well/17 jilin 152-2.xlsx
- Supporting Information/Partial source data of oil well/18 jilin 144-22.xlsx
- Supporting Information/Partial source data of oil well/19 jilin 138-5.xlsx
- Supporting Information/Partial source data of oil well/2 zhundong BD436.xlsx
- Supporting Information/Partial source data of oil well/20 jilin 138-21.xlsx
- Supporting Information/Partial source data of oil well/21 huabei M245.xlsx
- Supporting Information/Partial source data of oil well/22 daqing B2-D3-455.xlsx
- Supporting Information/Partial source data of oil well/23 daqing B2-312-53.xlsx
- Supporting Information/Partial source data of oil well/24 daqing B3-D4-P56.xlsx
- Supporting Information/Partial source data of oil well/25 daqing B2-D3-P69.xlsx
- Supporting Information/Partial source data of oil well/3 changqing X27-20.xlsx
- Supporting Information/Partial source data of oil well/4 changqing M58-37.xlsx
- Supporting Information/Partial source data of oil well/5 changqing M57-33.xlsx
- Supporting Information/Partial source data of oil well/6 changqing 29-108.xlsx
- Supporting Information/Partial source data of oil well/7 santanghu2 H64-31.xlsx
- Supporting Information/Partial source data of oil well/8 santanghu H60-6.xlsx
- Supporting Information/Partial source data of oil well/9 keshan3 O-77.xlsx
