# Supplementary material for: Fault diagnosis method of submersible screw pump based on random forest
Source: PLoS One. 2020 Nov 16;15(11):e0242458. doi: 10.1371/journal.pone.0242458 (PMC7668568; doi:10.1371/journal.pone.0242458)
Supplement: S1 File — (ZIP) [file pone.0242458.s001.zip › Supporting Information/Data details in Table 2.xls]

## Sheet: Sheet1
Serial number	Well No.	Active power	Active power	Sub/m	Pc/MPa	Pt/MPa	Yl/(t/d)	Pump type	Wax	Sand	Working condition
		mean/kW	variance								category
1	B2--312-53	1.9685	0.1376	13	0.06	3.3	10	200	0a	1b	0
2	B3-D5-P51	1.5417	0.0413	20	0.21	1.2	7	200	1	0	0
3	B3-D3-P51	1.0728	0.1151	515	0.12	1.2	2	200	0	1	0
4	BP-408	4.786	0.0678	675	0.06	2.4	16	100	0	1	3
5	D2-B436	3.864	0.0875	456	0.02	2.4	12	100	1	0	0
6	X27-20	1.9865	0.8941	1084	0.04	0.9	46	300	0	0	4
7	B2-D3-P69	4.8796	0.0467	1100	0.24	2.1	12	100	1	0	1
8	B3-D4-P56	8.6597	0.3245	980	0.05	0.98	25	200	0	1	0
9	JL-138-21	6.5423	0.0894	67	0.15	2.46	31	200	0	0	2
10	JL-138-5	1.3586	1.2645	650	0.16	3.2	26	100	0	0	4
11	HB-X355	3.8675	2.164	1058	0.19	2.6	6	300	0	1	4
12	B2-312-53	4.3256	0.1246	780	0.08	3.32	10	200	1	0	2
13	B4-D2-155	9.1532	0.2348	460	0.02	2.82	23	100	1	0	1
14	JL-144-2	2.3123	0.0125	230	0.52	1.91	16	100	1	1	3
15	O-146	1.5356	0.0356	986	0.34	1.83	4	100	0	0	5
16	JL-152-2	3.2356	0.1258	450	0.25	1.35	1	100	1	0	3
17	B2-D3-455	6.2356	0.3467	650	0.08	2.41	9	200	1	1	2
18	H60-6	9.4798	0.0197	780	0.07	0.98	46	300	1	0	1
19	M57-33	1.0653	0.0164	980	0.56	0.79	13	100	1	1	5
20	HB-M245	1.2354	1.5678	780	0.42	0.91	15	100	0	0	4
21	CQ29-108	11.2536	0.2067	560	0.21	2.11	32	300	1	0	5
22	H64-31	10.2654	0.0546	640	0.16	3.2	15	300	0	1	2
23	B2--D3-55	1.1106	0.0874	876	0.32	1.2	61	200	1	0	1
24	B3--D5-P32	0.8512	0.4888	495	0.21	3.1	79	200	1	1	1
25	B2--D3-425	1.3079	0.1384	480	0.11	0.8	63	200	0	1	1
26	JL-YP-7	4.5364	0.0089	450	0.21	3.8	14	100	0	1	5
27	HB-M265	5.3654	0.3794	320	0.31	2.8	32	200	1	0	2
28	ZF90-18	1.2365	0.7942	120	0.12	1.4	15	100	1	1	3
29	JL-65-6	6.2653	0.3467	320	0.13	0.9	5	200	1	0	0
30	JL-52-31	1.0256	0.9754	850	0.41	0.8	23	100	0	1	5
31	O-77	3.5645	0.8952	652	0.25	1.4	52	200	1	1	0
32	CQ-26-68	5.3245	1.234	450	0.06	3.6	14	200	0	1	2
33	JL-152-B17	2.3564	0.7841	540	0.05	3.4	32	200	0	0	1
34	X27-26	3.2564	1.6457	652	0.04	2.4	46	200	1	1	5
35	B2-D4-P32	1.2387	0.0513	234	0.31	2.8	12	100	1	0	5
36	B2-D4-P65	2.3458	0.0161	256	0.23	1.8	25	100	0	0	0
37	JL-138-29	1.4587	0.1234	652	0.12	1.9	36	100	0	0	2
38	JL-138-14	1.5697	0.0846	965	0.32	2.4	15	300	1	1	4
39	HB-X125	7.6483	3.0874	895	0.41	3.4	26	300	0	0	3
40	B4-32-53	3.8205	0.0145	435	0.16	1.6	8	200	0	1	5
41	B4-D1-155	8.6598	0.1264	235	0.31	2.4	4	300	1	0	1
42	JL-115-2	9.302	0.0687	1123	0.26	3.6	26	300	0	1	2
43	O-12	12.3415	0.1456	685	0.34	1.9	13	300	1	1	2
44	BP-128	0.465	1.2364	65	0.24	4.2	26	100	1	0	4
45	B2--D3-455	1.3998	0.3178	926	0.12	1.52	54	200	1	0	2
46	B3--D5-P59	1.5638	0.0374	1048	0.31	3.91	44	200	1	0	2
47	B3--D5-P57	1.5598	0.0102	441	0.34	2.22	57	200	1	1	2
48	O-544	1.0253	0.0894	1200	0.15	0.65	2	100	0	0	5
49	CQ-26-32	3.1256	0.2645	1056	0.32	2.71	31	200	1	1	5
50	B5--D3-75	12.3653	0.164	985	0.46	3.18	9	300	0	0	1
51	X27-115	0.3564	1.1246	462	0.23	2.3	5	100	1	1	4
52	B5-D2-P32	2.9845	0.2348	358	0.14	1.81	23	100	1	0	3
53	B2-D4-P112	1.5687	0.0125	462	0.26	1.6	4	100	0	1	2
54	B3--D2-32	2.8975	0.0645	456	0.31	2.35	23	200	0	0	5
55	JL-118-29	8.6542	2.3254	780	0.45	3.1	12	300	1	1	0
56	B2--D3-25	1.2532	0.2359	850	0.26	1.28	26	100	0	0	5
57	JL-115-22	6.3564	0.0179	652	0.34	4.3	14	200	0	0	3
58	CQ-26-85	7.3658	0.3546	690	0.24	3.4	2	300	1	1	2
59	B3-D5-P56	0.3562	3.2364	158	0.09	2.4	28	100	0	0	4
60	B3-D5-P76	1.2354	0.2345	270	0.1	3.8	12	100	1	1	5
61	B3--D1-P32	6.532	0.3564	356	0.3	4.1	22	200	0	0	1
62	BP-18	4.6532	0.0456	652	0.18	1.2	9	200	1	1	0
63	D2-B235	7.356	0.3194	850	0.26	0.9	8	200	0	0	5
64	X38-20	2.3564	0.7849	765	0.14	3.11	12	100	1	1	3
65	ZF81-56	1.2645	0.2461	78	0.12	1.8	32	100	0	0	2
66	ZF90-3	0.324	1.6461	190	0.32	2.3	12	200	1	0	4
67	B2--D3-P69	1.6729	0.0089	515	0.11	1.71	69	200	0	0	3
68	B2--20-455	1.4321	0.0243	783	0.17	2.6	48	100	0	1	3
69	B2--D4-P56	2.0112	0.1442	352	0.21	2.71	75	200	0	1	3
70	O-128	1.325	0.4615	564	0.13	2.1	6	100	0	1	2
71	O-75	4.532	0.3185	356	0.41	3.15	32	200	1	0	5
72	CQ-16-34	3.205	0.6418	640	0.25	4.1	44	200	0	1	1
73	JL-YP-15	2.134	0.3641	320	0.06	2.8	29	100	0	1	2
74	HB-M65	2.305	2.6549	120	0.05	3.15	53	200	0	1	0
75	ZF90-60	1.253	0.3185	320	0.54	2.6	8	100	1	0	3
76	JL-65-12	3.2462	0.3494	140	0.31	3.21	12	200	1	1	2
77	JL-52-17	6.3564	0.3181	650	0.23	2.4	72	300	0	1	5
78	O-34	0.1642	1.2067	760	0.24	2.65	20	100	0	0	4
79	CQ-30-12	3.2465	0.3541	67	0.32	3.16	9	200	1	1	2
80	JL-152-B44	1.2356	0.6431	180	0.41	2.8	12	100	0	0	5
81	X27-89	2.3654	0.641	15	0.16	1.8	18	200	0	1	1
82	JL-152-B4	1.2745	0.1354	46	0.3	1.64	4	100	1	0	3
83	B2-D4-P65	2.3654	0.3645	78	0.15	2.5	23	200	0	0	0
84	JL-138-50	4.652	0.3196	15	0.34	3.11	14	200	1	1	3
85	JL-138-10	5.3264	0.3136	165	0.14	2.8	19	200	0	0	5
86	HB-X65	1.2365	0.6784	235	0.25	1.65	23	100	1	1	3
87	B4-32-13	1.6524	0.3264	950	0.16	1.4	1	100	0	1	0
88	CQ-30-18	1.6545	0.3182	1076	0.78	1.5	14	100	0	0	1
89	B2--342-P36	2.0206	0.0896	467	0.02	2.7	2	100	0	0	4
90	B3--20-P51	1.7439	0.0317	777	0.05	3.2	3	200	1	0	4
91	B2--D3-SP65	2.0365	0.0333	1038	0.01	2.3	1	200	0	0	4
92	B2--D3-75	2.365	1.3641	579	0.24	1.62	15	100	0	1	2
93	X25-115	4.652	0.3189	450	0.26	2.34	32	200	1	0	3
94	B2-D2-P12	6.756	0.6794	650	0.35	1.44	52	200	0	0	5
95	B4-D1-P42	1.235	0.0349	125	0.45	2.33	14	100	1	1	2
96	B1--D3-75	3.684	0.3641	360	0.15	3.17	32	200	0	0	1
97	JL-118-74	2.3648	0.0434	780	0.46	3.22	14	100	1	1	3
98	B2--D3-35	4.5683	0.4975	164	0.04	2.52	28	200	1	0	0
99	JL-115-32	2.368	0.3646	850	0.34	3.61	34	200	0	1	1
100	CQ-26-58	3.8953	0.3794	156	0.05	3.22	26	200	0	0	5
101	B3-D1-P65	1.756	0.9416	498	0.18	2.82	14	100	1	0	4
102	BP-36	3.652	1.3216	320	0.16	3.61	9	200	1	1	2
103	D2-B89	2.3653	2.3416	89	0.67	3.42	25	200	0	0	1
104	O-27	6.4563	1.3648	152	0.08	0.98	29	200	0	1	2
105	B2-D1-P32	1.256	1.3419	64	0.02	0.89	10	100	0	0	0
106	B2-D3-P51	3.654	0.3441	189	0.21	1.31	26	200	1	0	3
107	JL-138-41	6.785	2.3649	264	0.34	1.88	20	100	0	1	2
108	JL-138-53	1.5364	0.9841	35	0.25	1.61	32	200	0	0	1
109	HB-X95	1.587	0.9641	795	0.08	3.14	10	100	1	0	5
110	B2-32-50	3.6513	0.9441	645	0.54	2.41	25	100	0	1	2
111	B1-D2-61	1.356	0.6941	897	0.12	2.81	26	100	1	0	0
112	JL-YP-8	6.209	1.6987	96	0.34	2.07	14	200	0	1	5
113	HB-M69	7.892	2.3964	185	0.58	2.84	15	200	1	0	1
114	ZF90-21	5.3654	2.3941	345	0.61	1.24	16	200	0	1	2
115	JL-65-31	4.683	0.6414	235	0.12	2.31	16	200	1	0	3
116	JL-52-45	2.3465	0.9413	159	0.34	2.13	14	100	0	1	5
117	O-74	1.865	0.6483	368	0.48	1.24	26	100	1	0	2
118	CQ-30-2	2.984	0.9422	496	0.21	3.12	34	100	0	1	1
119	JL-152-B12	1.467	3.9741	1104	0.52	0.98	26	100	0	0	2
120	X27-20	2.652	1.3644	897	0.34	3.12	16	200	0	1	3
121	HB-M25	3.068	0.3642	259	0.28	2.41	18	200	1	0	5
122	ZF90-23	9.867	2.3641	15	0.76	1.64	65	300	0	0	1
123	JL-65-23	5.645	0.3971	187	0.52	1.89	42	200	1	1	0
124	JL-52-39	8.675	0.5672	348	0.42	2.31	35	300	0	0	2
125	O-63	10.2384	0.9464	64	0.09	1.59	76	300	0	1	3
126	CQ-26-6	9.8204	0.6413	254	0.24	0.87	29	300	1	0	5
127	M57-33	2.364	3.1643	31	0.06	3.14	9	200	0	1	2
128	HB-M25	1.3282	0.9441	246	0.32	2.45	16	100	0	0	0
129	CQ29-86	4.687	0.8712	874	0.23	1.67	58	300	1	0	2
130	ZF90-52	2.0943	0.0329	343	0.11	3.7	48	100	0	0	5
131	ZF81-47	2.4628	0.5735	325	0.3	1.6	56	200	0	1	5
132	B2-342-P37	5.1565	7.3457	798	0.3	1.4	66	100	0	0	5
