# Supplementary material for: Fault diagnosis method of submersible screw pump based on random forest
Source: PLoS One. 2020 Nov 16;15(11):e0242458. doi: 10.1371/journal.pone.0242458 (PMC7668568; doi:10.1371/journal.pone.0242458)
Supplement: S1 File — (ZIP) [file pone.0242458.s001.zip › Supporting Information/Partial source data of oil well/1 zhundong 408.xlsx]

## Sheet: Sheet3
时间	电流	转速	输入电流A	输入电流B	输入电流C	输入电压A	输入电压B	输入电压C	KA0	KA4	远程操作	操作时间	有功功率	功率因数	有功电量	井下压力	沉没度	无功电量	油压	油压	套压	流量	井温
2019-03-17 23:38:13	4.19	375	5.2	4.58	5.12	239.4	242.3	240.4	远程	正常	调速	65535	2.64	0.73	3406.18	8.14	830	0	0.13	8.22	0.08	0	48.6
2019-03-17 23:40:38	4.19	375	5.32	4.5	5.23	239.7	242.4	240.5	远程	正常	调速	65535	2.64	0.72	3406.29	8.14	830	0	0.13	8.22	0.08	0	48.6
2019-03-17 23:43:04	4.19	375	5.27	4.55	5.17	240.2	242.7	240.4	远程	正常	调速	65535	2.64	0.73	3406.4	8.15	831	0	0.13	8.22	0.08	0	48.6
2019-03-17 23:45:29	4.19	375	5.26	4.53	5.17	240	242.1	240.6	远程	正常	调速	65535	2.63	0.73	3406.5	8.15	831	0	0.13	8.22	0.08	0	48.6
2019-03-17 23:47:54	4.2	375	5.26	4.56	5.13	239.8	242.3	240.8	远程	正常	调速	65535	2.64	0.73	3406.61	8.14	830	0	0.13	8.22	0.08	0	48.6
2019-03-17 23:50:19	4.19	375	5.24	4.55	5.09	240.2	241.9	240.2	远程	正常	调速	65535	2.64	0.73	3406.72	8.14	830	0	0.13	8.22	0.08	0	48.6
2019-03-17 23:52:44	4.19	375	5.34	4.53	5.15	239.7	242	239.7	远程	正常	调速	65535	2.64	0.73	3406.82	8.14	830	0	0.13	8.22	0.08	0	48.6
2019-03-17 23:55:10	4.19	375	5.32	4.58	5.14	239.4	241.7	239.9	远程	正常	调速	65535	2.64	0.73	3406.93	8.14	830	0	0.13	8.22	0.08	0	48.6
2019-03-17 23:57:35	4.19	375	5.23	4.65	5.11	239.4	242.1	239.7	远程	正常	调速	65535	2.63	0.73	3407.04	8.14	830	0	0.13	8.22	0.08	0	48.6
2019-03-18	4.19	375	5.3	4.59	5.12	239.8	242.5	240.2	远程	正常	调速	65535	2.64	0.73	3407.14	8.14	830	0	0.13	8.22	0.08	0	48.6
2019-03-18 00:02:25	4.2	375	5.29	4.64	5.16	239.4	241.1	239.5	远程	正常	调速	65535	2.64	0.72	3407.25	8.14	830	0	0.13	8.22	0.08	0	48.6
2019-03-18 00:04:51	4.2	375	5.4	4.63	5.15	238.8	240.9	239.3	远程	正常	调速	65535	2.64	0.72	3407.36	8.14	830	0	0.13	8.22	0.08	0	48.6
2019-03-18 00:07:16	4.19	375	5.29	4.64	5.13	238.9	241.2	239.2	远程	正常	调速	65535	2.63	0.72	3407.46	8.14	830	0	0.13	8.22	0.08	0	48.6
2019-03-18 00:09:42	4.19	375	5.29	4.64	5.14	239	240.8	239	远程	正常	调速	65535	2.63	0.73	3407.57	8.14	830	0	0.13	8.22	0.08	0	48.6
2019-03-18 00:12:07	4.19	375	5.3	4.59	5.23	238.8	240.8	239.5	远程	正常	调速	65535	2.63	0.72	3407.68	8.14	830	0	0.13	8.22	0.08	0	48.6
2019-03-18 00:14:32	4.19	375	5.22	4.59	5.19	238.8	241.5	239.5	远程	正常	调速	65535	2.63	0.73	3407.78	8.15	831	0	0.13	8.22	0.07	0	48.6
2019-03-18 00:16:57	4.19	375	5.33	4.52	5.25	239.8	241.6	240.2	远程	正常	调速	65535	2.63	0.72	3407.89	8.15	831	0	0.13	8.22	0.07	0	48.6
2019-03-18 00:19:04	4.19	375	5.33	4.58	5.21	239.2	241.6	239.7	远程	正常	调速	65535	2.63	0.72	3407.98	8.14	830	0	0.13	8.22	0.07	0	48.6
2019-03-18 00:21:30	4.19	375	5.22	4.65	5.16	239	241.1	238.9	远程	正常	调速	65535	2.63	0.73	3408.09	8.15	831	0	0.13	8.22	0.07	0	48.6
2019-03-18 00:23:55	4.19	375	5.22	4.62	5.19	239.4	241.2	239.4	远程	正常	调速	65535	2.64	0.73	3408.2	8.15	831	0	0.13	8.22	0.07	0	48.6
2019-03-18 00:26:20	4.19	375	5.27	4.56	5.23	239.4	241	239.9	远程	正常	调速	65535	2.64	0.73	3408.3	8.15	831	0	0.13	8.22	0.07	0	48.6
2019-03-18 00:28:46	4.2	375	5.33	4.53	5.18	239.3	241	239	远程	正常	调速	65535	2.63	0.72	3408.41	8.15	831	0	0.13	8.22	0.07	0	48.6
2019-03-18 00:31:12	4.19	375	5.39	4.48	5.25	239.5	241.2	238.7	远程	正常	调速	65535	2.64	0.73	3408.51	8.15	831	0	0.13	8.22	0.07	0	48.6
2019-03-18 00:33:37	4.19	375	5.3	4.53	5.17	238.8	241.5	239.2	远程	正常	调速	65535	2.63	0.73	3408.62	8.15	831	0	0.13	8.22	0.07	0	48.6
2019-03-18 00:36:02	4.19	375	5.36	4.56	5.12	239.2	241.4	238.7	远程	正常	调速	65535	2.63	0.73	3408.73	8.15	831	0	0.13	8.22	0.07	0	48.6
2019-03-18 00:38:27	4.2	376	5.35	4.53	5.12	239.2	242.1	239.8	远程	正常	调速	65535	2.64	0.73	3408.83	8.15	831	0	0.13	8.22	0.07	0	48.6
2019-03-18 00:40:52	4.19	375	5.28	4.57	5.14	239.5	241.9	239.5	远程	正常	调速	65535	2.63	0.73	3408.94	8.15	831	0	0.13	8.22	0.07	0	48.6
2019-03-18 00:43:17	4.19	375	5.34	4.61	5.15	239.5	241.4	239.2	远程	正常	调速	65535	2.64	0.72	3409.05	8.15	831	0	0.13	8.22	0.07	0	48.6
2019-03-18 00:45:43	4.19	375	5.25	4.64	5.11	239.5	241.5	239.9	远程	正常	调速	65535	2.64	0.73	3409.15	8.15	831	0	0.13	8.22	0.08	0	48.6
2019-03-18 00:48:08	4.19	375	5.25	4.59	5.14	239.2	241.9	239.5	远程	正常	调速	65535	2.63	0.73	3409.26	8.15	831	0	0.13	8.22	0.07	0	48.6
2019-03-18 00:50:34	4.19	376	5.29	4.57	5.13	239.4	241.8	239.2	远程	正常	调速	65535	2.63	0.73	3409.37	8.15	831	0	0.13	8.22	0.08	0	48.6
2019-03-18 00:53:00	4.2	375	5.3	4.57	5.13	239.5	241.5	239.6	远程	正常	调速	65535	2.63	0.73	3409.47	8.14	830	0	0.13	8.22	0.08	0	48.6
2019-03-18 00:55:25	4.19	375	5.31	4.56	5.16	239.7	241.9	240.4	远程	正常	调速	65535	2.64	0.73	3409.58	8.15	831	0	0.13	8.23	0.08	0	48.6
2019-03-18 00:57:50	4.19	375	5.26	4.52	5.09	240.4	242.6	240.1	远程	正常	调速	65535	2.64	0.73	3409.69	8.14	830	0	0.13	8.22	0.08	0	48.6
2019-03-18 01:00:15	4.19	375	5.3	4.55	5.09	240.1	242.2	240.7	远程	正常	调速	65535	2.64	0.73	3409.79	8.14	830	0	0.13	8.22	0.08	0	48.6
2019-03-18 01:02:46	4.19	375	5.34	4.58	5.13	239.2	242.1	239.8	远程	正常	调速	65535	2.64	0.72	3409.9	8.14	830	0	0.13	8.22	0.08	0	48.6
2019-03-18 01:05:12	4.2	375	5.35	4.56	5.1	239.2	241.9	240	远程	正常	调速	65535	2.64	0.73	3410.01	8.14	830	0	0.13	8.22	0.08	0	48.6
2019-03-18 01:07:37	4.19	375	5.35	4.57	5.11	240.3	242.7	239.9	远程	正常	调速	65535	2.64	0.73	3410.11	8.14	830	0	0.13	8.22	0.08	0	48.6
2019-03-18 01:10:02	4.19	375	5.32	4.58	5.1	239.8	242.8	240.7	远程	正常	调速	65535	2.64	0.73	3410.22	8.14	830	0	0.13	8.22	0.08	0	48.6
2019-03-18 01:12:28	4.19	375	5.25	4.57	5.05	240.5	242.7	240.1	远程	正常	调速	65535	2.64	0.73	3410.33	8.15	831	0	0.13	8.23	0.08	0	48.6
2019-03-18 01:14:54	4.19	375	5.3	4.56	5.06	240.4	242.8	240.1	远程	正常	调速	65535	2.64	0.73	3410.43	8.14	830	0	0.13	8.23	0.09	0	48.6
2019-03-18 01:17:19	4.19	375	5.32	4.64	5.04	239.8	242.1	240	远程	正常	调速	65535	2.64	0.73	3410.54	8.14	830	0	0.13	8.22	0.09	0	48.6
2019-03-18 01:19:44	4.19	375	5.35	4.62	5.11	239.9	242.4	240.3	远程	正常	调速	65535	2.64	0.73	3410.65	8.14	830	0	0.13	8.22	0.09	0	48.6
2019-03-18 01:21:50	4.2	375	5.34	4.55	5.1	239.6	241.9	239.8	远程	正常	调速	65535	2.64	0.73	3410.74	8.12	828	0	0.13	8.22	0.09	0	48.6
2019-03-18 01:24:16	4.19	375	5.34	4.6	5.08	239.9	242	240.4	远程	正常	调速	65535	2.64	0.72	3410.85	8.13	829	0	0.13	8.22	0.08	0	48.6
2019-03-18 01:26:41	4.19	375	5.28	4.61	5.1	240.4	242.2	240.1	远程	正常	调速	65535	2.64	0.73	3410.95	8.13	829	0	0.13	8.22	0.09	0	48.6
2019-03-18 01:29:06	4.19	375	5.3	4.51	5.12	240.2	241.8	240.5	远程	正常	调速	65535	2.63	0.73	3411.06	8.14	830	0	0.13	8.23	0.09	0	48.6
2019-03-18 01:31:31	4.19	375	5.28	4.58	5.12	240.7	242.2	240.9	远程	正常	调速	65535	2.64	0.73	3411.17	8.15	831	0	0.13	8.23	0.08	0	48.6
2019-03-18 01:33:57	4.2	375	5.31	4.59	5.16	240.6	243	241	远程	正常	调速	65535	2.64	0.72	3411.27	8.14	830	0	0.13	8.22	0.09	0	48.6
2019-03-18 01:36:22	4.19	375	5.32	4.62	5.13	240.4	242.6	240.4	远程	正常	调速	65535	2.64	0.73	3411.38	8.15	831	0	0.13	8.23	0.08	0	48.6
2019-03-18 01:38:48	4.19	375	5.25	4.57	5.1	240.4	242.1	240.7	远程	正常	调速	65535	2.64	0.73	3411.49	8.15	831	0	0.13	8.23	0.08	0	48.6
2019-03-18 01:41:13	4.19	375	5.17	4.62	5.09	240.1	242.1	240.7	远程	正常	调速	65535	2.64	0.73	3411.59	8.15	831	0	0.13	8.23	0.08	0	48.6
2019-03-18 01:43:38	4.19	375	5.16	4.65	5.15	240.3	242.1	240.6	远程	正常	调速	65535	2.64	0.73	3411.7	8.14	830	0	0.12	8.22	0.08	0	48.6
2019-03-18 01:46:03	4.2	375	5.23	4.6	5.17	239.9	241.7	240.6	远程	正常	调速	65535	2.64	0.73	3411.81	8.15	831	0	0.13	8.23	0.08	0	48.6
2019-03-18 01:48:28	4.19	375	5.18	4.65	5.14	240.1	242	240.4	远程	正常	调速	65535	2.64	0.73	3411.91	8.14	830	0	0.12	8.23	0.09	0	48.6
2019-03-18 01:50:54	4.2	375	5.24	4.58	5.12	240.5	242.5	240.4	远程	正常	调速	65535	2.64	0.73	3412.02	8.15	831	0	0.12	8.23	0.09	0	48.6
2019-03-18 01:53:19	4.19	375	5.25	4.64	5.17	240.2	242.3	240.6	远程	正常	调速	65535	2.65	0.73	3412.13	8.14	830	0	0.12	8.23	0.09	0	48.6
2019-03-18 01:55:44	4.2	375	5.2	4.66	5.08	240	242.3	240.9	远程	正常	调速	65535	2.64	0.73	3412.23	8.15	831	0	0.12	8.23	0.08	0	48.6
2019-03-18 01:58:10	4.19	375	5.18	4.62	5.11	240.5	242.4	240.7	远程	正常	调速	65535	2.65	0.73	3412.34	8.14	830	0	0.12	8.23	0.09	0	48.6
2019-03-18 02:00:35	4.19	375	5.24	4.63	5.14	240.6	242.6	240.3	远程	正常	调速	65535	2.64	0.73	3412.45	8.14	830	0	0.12	8.23	0.09	0	48.6
2019-03-18 02:03:03	4.19	375	5.21	4.6	5.08	240	243.1	241.1	远程	正常	调速	65535	2.64	0.73	3412.56	8.13	829	0	0.12	8.22	0.09	0	48.6
2019-03-18 02:05:27	4.19	375	5.18	4.68	5.04	240.3	243.1	241.2	远程	正常	调速	65535	2.65	0.73	3412.66	8.13	829	0	0.12	8.22	0.09	0	48.6
2019-03-18 02:07:52	4.19	375	5.21	4.69	5.07	240.3	242.7	240.6	远程	正常	调速	65535	2.65	0.73	3412.77	8.14	830	0	0.12	8.23	0.09	0	48.6
2019-03-18 02:10:18	4.22	375	5.26	4.66	5.07	240.6	243.3	240.5	远程	正常	调速	65535	2.65	0.73	3412.88	8.14	830	0	0.12	8.23	0.09	0	48.6
2019-03-18 02:12:43	4.2	375	5.29	4.66	5.08	240.1	242.7	240.3	远程	正常	调速	65535	2.65	0.73	3412.98	8.13	829	0	0.12	8.22	0.09	0	48.6
2019-03-18 02:15:08	4.2	375	5.28	4.61	5.07	240	242	239.9	远程	正常	调速	65535	2.64	0.73	3413.09	8.13	829	0	0.12	8.22	0.09	0	48.6
2019-03-18 02:17:33	4.2	375	5.27	4.66	5.07	240.2	242.5	240.5	远程	正常	调速	65535	2.64	0.72	3413.2	8.13	829	0	0.12	8.22	0.09	0	48.6
2019-03-18 02:19:59	4.19	375	5.22	4.7	5.04	240.1	242.1	240.6	远程	正常	调速	65535	2.64	0.73	3413.3	8.13	829	0	0.12	8.22	0.09	0	48.6
2019-03-18 02:22:24	4.19	375	5.27	4.64	5.08	239.5	242.1	240.3	远程	正常	调速	65535	2.64	0.73	3413.41	8.13	829	0	0.12	8.22	0.09	0	48.6
2019-03-18 02:24:49	4.2	375	5.34	4.57	5.11	240	242.8	240.9	远程	正常	调速	65535	2.64	0.73	3413.52	8.14	830	0	0.12	8.23	0.09	0	48.6
2019-03-18 02:27:14	4.19	375	5.16	4.63	5.11	240.4	242.4	240.4	远程	正常	调速	65535	2.64	0.73	3413.62	8.14	830	0	0.12	8.23	0.09	0	48.6
2019-03-18 02:29:40	4.19	375	5.18	4.64	5.13	240	242.5	240.5	远程	正常	调速	65535	2.64	0.73	3413.73	8.14	830	0	0.12	8.23	0.09	0	48.6
2019-03-18 02:32:05	4.19	375	5.24	4.6	5.16	240.4	242.1	240.5	远程	正常	调速	65535	2.64	0.73	3413.84	8.13	829	0	0.12	8.22	0.09	0	48.6
2019-03-18 02:34:30	4.19	375	5.28	4.6	5.19	239.6	242.1	240.5	远程	正常	调速	65535	2.64	0.73	3413.94	8.14	830	0	0.12	8.23	0.09	0	48.6
2019-03-18 02:36:56	4.19	375	5.21	4.64	5.13	239.8	241.8	239.9	远程	正常	调速	65535	2.64	0.73	3414.05	8.14	830	0	0.12	8.23	0.09	0	48.6
2019-03-18 02:39:21	4.19	375	5.2	4.63	5.13	240	241.9	239.6	远程	正常	调速	65535	2.63	0.73	3414.16	8.14	830	0	0.12	8.23	0.09	0	48.6
2019-03-18 02:41:46	4.2	375	5.24	4.64	5.14	240.2	242.2	240.9	远程	正常	调速	65535	2.63	0.72	3414.26	8.14	830	0	0.12	8.23	0.09	0	48.6
2019-03-18 02:44:13	4.19	375	5.19	4.64	5.12	239.8	241.6	239.7	远程	正常	调速	65535	2.63	0.73	3414.37	8.14	830	0	0.12	8.23	0.09	0	48.6
2019-03-18 02:46:38	4.19	375	5.23	4.64	5.14	239.6	241.5	240	远程	正常	调速	65535	2.64	0.73	3414.48	8.14	830	0	0.12	8.23	0.09	0	48.6
2019-03-18 02:49:03	4.19	375	5.31	4.64	5.19	239.3	242	240.3	远程	正常	调速	65535	2.64	0.72	3414.58	8.14	830	0	0.12	8.23	0.09	0	48.6
2019-03-18 02:51:28	4.19	375	5.29	4.64	5.16	239.7	241.8	240.4	远程	正常	调速	65535	2.64	0.72	3414.69	8.14	830	0	0.12	8.23	0.09	0	48.6
2019-03-18 02:53:53	4.19	375	5.22	4.67	5.19	240	241.8	240	远程	正常	调速	65535	2.64	0.72	3414.8	8.14	830	0	0.12	8.23	0.09	0	48.6
2019-03-18 02:56:19	4.19	375	5.19	4.59	5.19	239.7	241.8	240	远程	正常	调速	65535	2.63	0.72	3414.9	8.14	830	0	0.12	8.23	0.09	0	48.6
2019-03-18 02:58:43	4.19	375	5.25	4.7	5.13	239.1	242	240.1	远程	正常	调速	65535	2.64	0.72	3415.01	8.14	830	0	0.12	8.23	0.09	0	48.6
2019-03-18 03:01:09	4.19	375	5.24	4.65	5.17	239.3	242.1	240	远程	正常	调速	65535	2.64	0.73	3415.12	8.14	830	0	0.12	8.23	0.09	0	48.6
2019-03-18 03:03:34	4.2	375	5.18	4.66	5.14	239.1	241.4	240.1	远程	正常	调速	65535	2.64	0.73	3415.22	8.14	830	0	0.12	8.23	0.09	0	48.6
2019-03-18 03:06:00	4.19	375	5.28	4.66	5.15	239.8	242.1	240	远程	正常	调速	65535	2.64	0.73	3415.33	8.14	830	0	0.12	8.23	0.09	0	48.6
2019-03-18 03:08:25	4.19	375	5.27	4.64	5.19	239.5	241.5	239.9	远程	正常	调速	65535	2.64	0.72	3415.44	8.15	831	0	0.13	8.23	0.09	0	48.6
2019-03-18 03:10:50	4.19	375	5.24	4.6	5.16	239.9	242.2	240	远程	正常	调速	65535	2.64	0.72	3415.54	8.15	831	0	0.13	8.23	0.09	0	48.6
2019-03-18 03:13:15	4.19	375	5.3	4.56	5.18	240	242.1	240.4	远程	正常	调速	65535	2.64	0.73	3415.65	8.15	831	0	0.13	8.23	0.09	0	48.6
2019-03-18 03:15:40	4.19	375	5.29	4.6	5.15	239.7	241.5	239.7	远程	正常	调速	65535	2.64	0.73	3415.76	8.14	830	0	0.12	8.23	0.09	0	48.6
2019-03-18 03:18:06	4.19	375	5.25	4.59	5.13	239.7	241.6	239.3	远程	正常	调速	65535	2.63	0.73	3415.86	8.15	831	0	0.13	8.23	0.09	0	48.6
2019-03-18 03:20:31	4.2	375	5.24	4.6	5.16	239.1	241.6	239.5	远程	正常	调速	65535	2.64	0.73	3415.97	8.15	831	0	0.13	8.23	0.09	0	48.6
2019-03-18 03:22:57	4.19	375	5.3	4.6	5.2	239.6	241.9	239.5	远程	正常	调速	65535	2.64	0.72	3416.08	8.15	831	0	0.13	8.23	0.09	0	48.6
2019-03-18 03:25:22	4.19	375	5.33	4.62	5.22	239.8	241.7	239.2	远程	正常	调速	65535	2.64	0.72	3416.18	8.15	831	0	0.13	8.23	0.09	0	48.6
2019-03-18 03:27:47	4.2	375	5.28	4.6	5.1	240.6	242.2	240.4	远程	正常	调速	65535	2.63	0.73	3416.29	8.15	831	0	0.13	8.23	0.09	0	48.6
2019-03-18 03:30:13	4.19	375	5.26	4.6	5.07	240.3	242.2	240.4	远程	正常	调速	65535	2.64	0.73	3416.4	8.14	830	0	0.13	8.23	0.09	0	48.6
2019-03-18 03:32:38	4.19	375	5.25	4.57	5.1	240.1	242.6	240.7	远程	正常	调速	65535	2.64	0.73	3416.5	8.14	830	0	0.13	8.23	0.09	0	48.6
2019-03-18 03:35:04	4.19	375	5.26	4.54	5.13	240.4	242.6	240.5	远程	正常	调速	65535	2.64	0.73	3416.61	8.14	830	0	0.13	8.23	0.09	0	48.6
2019-03-18 03:37:30	4.19	375	5.25	4.54	5.13	239.9	242.3	240.1	远程	正常	调速	65535	2.64	0.73	3416.72	8.14	830	0	0.12	8.23	0.09	0	48.6
2019-03-18 03:39:56	4.2	375	5.33	4.56	5.13	240.3	242	240.1	远程	正常	调速	65535	2.64	0.72	3416.83	8.14	830	0	0.13	8.23	0.09	0	48.6
2019-03-18 03:42:21	4.19	375	5.31	4.57	5.07	240.2	243	240.3	远程	正常	调速	65535	2.64	0.73	3416.93	8.14	830	0	0.12	8.23	0.09	0	48.6
2019-03-18 03:44:46	4.2	375	5.32	4.56	5.09	239.7	242.6	240.3	远程	正常	调速	65535	2.64	0.73	3417.04	8.14	830	0	0.13	8.23	0.09	0	48.6
2019-03-18 03:47:11	4.19	375	5.2	4.62	5.11	239.8	242.4	240.4	远程	正常	调速	65535	2.64	0.73	3417.15	8.14	830	0	0.13	8.23	0.09	0	48.6
2019-03-18 03:49:37	4.19	375	5.29	4.55	5.18	240.4	242.2	240.5	远程	正常	调速	65535	2.64	0.73	3417.25	8.15	831	0	0.12	8.23	0.09	0	48.6
2019-03-18 03:52:02	4.19	375	5.25	4.63	5.18	239.9	241.9	240.3	远程	正常	调速	65535	2.64	0.73	3417.36	8.15	831	0	0.13	8.23	0.09	0	48.6
2019-03-18 03:54:28	4.19	375	5.2	4.59	5.14	240	242.6	240.5	远程	正常	调速	65535	2.64	0.73	3417.47	8.15	831	0	0.13	8.23	0.08	0	48.6
2019-03-18 03:56:53	4.19	375	5.24	4.59	5.14	240.4	242.2	240.1	远程	正常	调速	65535	2.63	0.73	3417.57	8.14	830	0	0.12	8.23	0.09	0	48.6
2019-03-18 03:59:18	4.19	375	5.24	4.59	5.12	239.9	242.3	239.8	远程	正常	调速	65535	2.64	0.73	3417.68	8.14	830	0	0.12	8.23	0.09	0	48.6
2019-03-18 04:01:43	4.19	375	5.28	4.57	5.14	240	242.4	239.8	远程	正常	调速	65535	2.64	0.73	3417.79	8.14	830	0	0.12	8.23	0.09	0	48.6
2019-03-18 04:04:08	4.2	375	5.3	4.61	5.14	240.1	242.2	240.5	远程	正常	调速	65535	2.64	0.73	3417.89	8.14	830	0	0.12	8.23	0.09	0	48.6
2019-03-18 04:06:34	4.19	375	5.28	4.64	5.08	239.7	241.9	240.5	远程	正常	调速	65535	2.64	0.72	3418	8.14	830	0	0.12	8.23	0.09	0	48.6
2019-03-18 04:08:59	4.2	375	5.25	4.67	5.1	239.5	242.4	240.2	远程	正常	调速	65535	2.64	0.73	3418.11	8.14	830	0	0.12	8.23	0.09	0	48.6
2019-03-18 04:11:25	4.19	375	5.18	4.67	5.1	239.9	241.9	240.2	远程	正常	调速	65535	2.64	0.73	3418.21	8.14	830	0	0.12	8.23	0.09	0	48.6
2019-03-18 04:13:50	4.19	375	5.18	4.62	5.17	239.5	242.4	240.5	远程	正常	调速	65535	2.63	0.73	3418.32	8.14	830	0	0.12	8.23	0.09	0	48.6
2019-03-18 04:16:15	4.19	375	5.23	4.63	5.2	240	241.8	240.6	远程	正常	调速	65535	2.64	0.73	3418.43	8.14	830	0	0.12	8.23	0.09	0	48.6
2019-03-18 04:18:40	4.19	375	5.19	4.61	5.15	239.4	242.5	240.3	远程	正常	调速	65535	2.64	0.73	3418.53	8.14	830	0	0.12	8.23	0.09	0	48.6
2019-03-18 04:21:05	4.19	375	5.24	4.58	5.17	239.9	242	239.7	远程	正常	调速	65535	2.64	0.73	3418.64	8.14	830	0	0.12	8.23	0.09	0	48.6
2019-03-18 04:23:31	4.19	375	5.28	4.58	5.16	240	242.4	240.1	远程	正常	调速	65535	2.64	0.72	3418.75	8.14	830	0	0.12	8.23	0.09	0	48.6
2019-03-18 04:25:56	4.19	375	5.3	4.6	5.17	240.6	242.4	240.5	远程	正常	调速	65535	2.64	0.72	3418.85	8.14	830	0	0.12	8.23	0.09	0	48.6
2019-03-18 04:28:21	4.19	375	5.28	4.65	5.04	240.1	242.7	240.7	远程	正常	调速	65535	2.65	0.73	3418.96	8.14	830	0	0.12	8.23	0.09	0	48.6
2019-03-18 04:30:47	4.19	375	5.29	4.58	5.15	239.9	242.3	240.3	远程	正常	调速	65535	2.64	0.73	3419.07	8.14	830	0	0.12	8.23	0.09	0	48.6
2019-03-18 04:33:13	4.2	375	5.25	4.59	5.17	239.9	242	239.6	远程	正常	调速	65535	2.64	0.73	3419.17	8.14	830	0	0.12	8.23	0.09	0	48.6
2019-03-18 04:35:38	4.19	375	5.23	4.57	5.19	240.2	242	240	远程	正常	调速	65535	2.64	0.73	3419.28	8.14	830	0	0.12	8.23	0.09	0	48.6
2019-03-18 04:38:03	4.19	375	5.29	4.51	5.21	240.3	242.1	240.5	远程	正常	调速	65535	2.64	0.73	3419.39	8.14	830	0	0.12	8.23	0.09	0	48.6
2019-03-18 04:40:31	4.2	375	5.37	4.51	5.22	239.9	241.8	240.3	远程	正常	调速	65535	2.64	0.72	3419.49	8.14	830	0	0.12	8.23	0.09	0	48.6
2019-03-18 04:42:53	4.19	375	5.34	4.48	5.19	240.1	242.5	240.1	远程	正常	调速	65535	2.64	0.73	3419.6	8.14	830	0	0.12	8.23	0.09	0	48.6
2019-03-18 04:45:19	4.19	375	5.3	4.5	5.19	240.4	242.3	240	远程	正常	调速	65535	2.64	0.73	3419.71	8.14	830	0	0.12	8.23	0.09	0	48.6
2019-03-18 04:47:44	4.2	375	5.34	4.45	5.22	240	242	240.1	远程	正常	调速	65535	2.64	0.72	3419.81	8.14	830	0	0.12	8.23	0.1	0	48.6
2019-03-18 04:50:10	4.19	375	5.32	4.52	5.2	240.4	241.8	240.4	远程	正常	调速	65535	2.64	0.72	3419.92	8.14	830	0	0.12	8.23	0.09	0	48.6
2019-03-18 04:52:35	4.19	375	5.32	4.47	5.25	240.4	241.6	240.4	远程	正常	调速	65535	2.64	0.72	3420.03	8.14	830	0	0.12	8.23	0.09	0	48.6
2019-03-18 04:55:00	4.19	375	5.33	4.52	5.23	240.1	242.3	240.6	远程	正常	调速	65535	2.64	0.73	3420.13	8.14	830	0	0.12	8.23	0.09	0	48.6
2019-03-18 04:57:26	4.2	375	5.37	4.55	5.21	240	242.1	240	远程	正常	调速	65535	2.64	0.72	3420.24	8.14	830	0	0.12	8.23	0.09	0	48.6
2019-03-18 04:59:51	4.19	375	5.32	4.53	5.1	240.4	242.4	240.5	远程	正常	调速	65535	2.64	0.72	3420.35	8.14	830	0	0.12	8.23	0.09	0	48.6
2019-03-18 05:02:17	4.19	375	5.35	4.63	5.07	240.3	242	240.3	远程	正常	调速	65535	2.64	0.72	3420.45	8.14	830	0	0.12	8.23	0.09	0	48.6
2019-03-18 05:04:41	4.19	375	5.3	4.64	5.13	239.9	242.9	241	远程	正常	调速	65535	2.64	0.72	3420.56	8.14	830	0	0.12	8.23	0.09	0	48.6
2019-03-18 05:07:07	4.2	375	5.28	4.64	5.11	240.3	243.2	240.8	远程	正常	调速	65535	2.64	0.73	3420.67	8.14	830	0	0.12	8.23	0.09	0	48.6
2019-03-18 05:09:32	4.19	375	5.26	4.71	5	240.6	243	240.3	远程	正常	调速	65535	2.64	0.73	3420.77	8.14	830	0	0.12	8.23	0.09	0	48.6
2019-03-18 05:11:58	4.19	375	5.22	4.55	5.21	240.3	243.2	241.3	远程	正常	调速	65535	2.64	0.73	3420.88	8.14	830	0	0.12	8.23	0.09	0	48.6
2019-03-18 05:14:22	4.19	375	5.32	4.56	5.05	241.3	244	241.4	远程	正常	调速	65535	2.65	0.73	3420.99	8.14	830	0	0.12	8.23	0.09	0	48.6
2019-03-18 05:16:48	4.19	375	5.29	4.59	5.09	241.8	244.1	242.4	远程	正常	调速	65535	2.65	0.72	3421.1	8.14	830	0	0.12	8.23	0.09	0	48.6
2019-03-18 05:19:14	4.2	375	5.26	4.58	5.07	241.8	244.4	242.4	远程	正常	调速	65535	2.65	0.73	3421.2	8.14	830	0	0.12	8.23	0.09	0	48.6
2019-03-18 05:21:39	4.19	375	5.26	4.56	5.09	241.7	244.3	242.4	远程	正常	调速	65535	2.64	0.73	3421.31	8.14	830	0	0.12	8.23	0.09	0	48.6
2019-03-18 05:24:04	4.2	375	5.32	4.61	5.04	241.5	243.9	241	远程	正常	调速	65535	2.64	0.72	3421.42	8.14	830	0	0.12	8.23	0.09	0	48.6
2019-03-18 05:26:29	4.19	375	5.39	4.64	4.94	240.9	243.9	241.5	远程	正常	调速	65535	2.64	0.73	3421.52	8.14	830	0	0.12	8.23	0.09	0	48.6
2019-03-18 05:28:54	4.19	375	5.33	4.62	5.01	240.8	243.5	241.2	远程	正常	调速	65535	2.64	0.73	3421.63	8.14	830	0	0.12	8.23	0.09	0	48.6
2019-03-18 05:31:19	4.19	375	5.32	4.56	5.04	241.1	243.6	241.1	远程	正常	调速	65535	2.64	0.73	3421.74	8.14	830	0	0.12	8.23	0.09	0	48.6
2019-03-18 05:33:45	4.19	375	5.39	4.56	4.94	241.6	244.5	241	远程	正常	调速	65535	2.64	0.73	3421.84	8.14	830	0	0.12	8.23	0.09	0	48.6
2019-03-18 05:36:10	4.19	375	5.44	4.58	4.98	241.3	243.8	240.7	远程	正常	调速	65535	2.65	0.73	3421.95	8.14	830	0	0.12	8.23	0.09	0	48.6
2019-03-18 05:38:35	4.19	375	5.34	4.49	5.12	241.3	243.2	240.9	远程	正常	调速	65535	2.64	0.73	3422.06	8.14	830	0	0.12	8.23	0.09	0	48.6
2019-03-18 05:41:01	4.2	375	5.38	4.62	5.05	241.1	243.3	240.8	远程	正常	调速	65535	2.64	0.72	3422.16	8.14	830	0	0.12	8.23	0.09	0	48.6
2019-03-18 05:43:26	4.19	375	5.36	4.57	5.07	241	243.1	240.5	远程	正常	调速	65535	2.64	0.73	3422.27	8.14	830	0	0.12	8.23	0.09	0	48.6
2019-03-18 05:45:51	4.19	375	5.31	4.57	5	241	243.2	240.9	远程	正常	调速	65535	2.64	0.73	3422.38	8.14	830	0	0.12	8.23	0.09	0	48.6
2019-03-18 05:48:16	4.2	375	5.36	4.62	4.99	241.1	244.3	241.5	远程	正常	调速	65535	2.64	0.73	3422.48	8.14	830	0	0.12	8.23	0.09	0	48.6
2019-03-18 05:50:41	4.19	375	5.41	4.7	4.97	241.2	244.1	240.9	远程	正常	调速	65535	2.65	0.72	3422.59	8.14	830	0	0.12	8.23	0.09	0	48.6
2019-03-18 05:53:07	4.2	375	5.33	4.67	4.9	240.3	243.8	241	远程	正常	调速	65535	2.64	0.73	3422.7	8.14	830	0	0.12	8.23	0.09	0	48.6
2019-03-18 05:55:32	4.19	375	5.31	4.68	4.93	240.7	244	241.1	远程	正常	调速	65535	2.64	0.73	3422.8	8.14	830	0	0.12	8.23	0.09	0	48.6
2019-03-18 05:57:57	4.19	375	5.33	4.65	4.99	240.6	244	241.1	远程	正常	调速	65535	2.64	0.73	3422.91	8.14	830	0	0.12	8.23	0.09	0	48.6
2019-03-18 06:00:23	4.19	375	5.3	4.68	4.95	240.1	243.6	241.2	远程	正常	调速	65535	2.65	0.73	3423.02	8.14	830	0	0.12	8.23	0.09	0	48.6
2019-03-18 06:02:48	4.2	375	5.38	4.68	4.97	240.5	243.4	241.3	远程	正常	调速	65535	2.64	0.72	3423.12	8.14	830	0	0.12	8.23	0.1	0	48.6
2019-03-18 06:05:13	4.19	375	5.33	4.64	4.96	240.6	244	241.1	远程	正常	调速	65535	2.63	0.72	3423.23	8.14	830	0	0.12	8.23	0.1	0	48.6
2019-03-18 06:07:38	4.19	375	5.35	4.7	4.93	240.7	244.1	240.6	远程	正常	调速	65535	2.64	0.73	3423.34	8.13	829	0	0.12	8.23	0.1	0	48.6
2019-03-18 06:10:03	4.2	375	5.27	4.6	5.02	240.4	242.8	241	远程	正常	调速	65535	2.64	0.73	3423.44	8.13	829	0	0.12	8.23	0.1	0	48.6
2019-03-18 06:12:28	4.2	375	5.24	4.56	5.1	240.4	243.3	241.1	远程	正常	调速	65535	2.64	0.73	3423.55	8.14	830	0	0.12	8.23	0.1	0	48.6
2019-03-18 06:14:53	4.2	375	5.29	4.66	5.08	240.7	243.4	240.8	远程	正常	调速	65535	2.64	0.73	3423.66	8.13	829	0	0.12	8.23	0.1	0	48.6
2019-03-18 06:17:19	4.19	375	5.29	4.57	5.06	240.6	243.3	240.3	远程	正常	调速	65535	2.64	0.73	3423.76	8.14	830	0	0.12	8.23	0.1	0	48.6
2019-03-18 06:19:44	4.19	375	5.31	4.59	5.05	240.2	243.4	240.8	远程	正常	调速	65535	2.64	0.73	3423.87	8.14	830	0	0.12	8.23	0.1	0	48.6
2019-03-18 06:22:10	4.2	375	5.31	4.6	5.05	240.5	243.1	240.7	远程	正常	调速	65535	2.64	0.73	3423.98	8.13	829	0	0.12	8.23	0.1	0	48.6
2019-03-18 06:24:36	4.19	375	5.25	4.62	5.07	240.3	242.7	240.9	远程	正常	调速	65535	2.63	0.73	3424.08	8.14	830	0	0.12	8.23	0.1	0	48.6
2019-03-18 06:27:01	4.19	375	5.3	4.6	5.09	240.3	242.9	241	远程	正常	调速	65535	2.64	0.73	3424.19	8.14	830	0	0.12	8.23	0.1	0	48.6
2019-03-18 06:29:26	4.19	375	5.26	4.59	5.13	240.6	242.8	241.1	远程	正常	调速	65535	2.65	0.73	3424.3	8.13	829	0	0.12	8.23	0.1	0	48.6
2019-03-18 06:31:51	4.19	375	5.34	4.58	5.13	240.5	242.9	240.7	远程	正常	调速	65535	2.64	0.72	3424.4	8.13	829	0	0.12	8.23	0.09	0	48.6
2019-03-18 06:34:16	4.2	375	5.27	4.56	5.12	240.2	242.9	240.2	远程	正常	调速	65535	2.64	0.73	3424.51	8.14	830	0	0.12	8.23	0.1	0	48.6
2019-03-18 06:36:41	4.19	375	5.38	4.57	5.15	240.3	242.8	240.2	远程	正常	调速	65535	2.65	0.72	3424.62	8.13	829	0	0.12	8.23	0.1	0	48.6
2019-03-18 06:39:06	4.19	375	5.38	4.57	5.11	240.4	242.8	240.4	远程	正常	调速	65535	2.64	0.72	3424.72	8.13	829	0	0.12	8.23	0.1	0	48.6
2019-03-18 06:41:32	4.19	375	5.31	4.53	5.1	239.9	242.8	240.2	远程	正常	调速	65535	2.64	0.73	3424.83	8.13	829	0	0.12	8.23	0.1	0	48.6
2019-03-18 06:43:57	4.19	375	5.28	4.51	5.16	240	242.2	240.6	远程	正常	调速	65535	2.64	0.73	3424.94	8.13	829	0	0.12	8.23	0.1	0	48.6
2019-03-18 06:46:23	4.19	375	5.22	4.5	5.18	240.2	242.8	240.8	远程	正常	调速	65535	2.64	0.73	3425.04	8.13	829	0	0.12	8.23	0.1	0	48.6
2019-03-18 06:48:48	4.19	375	5.23	4.55	5.16	241	242.9	240.6	远程	正常	调速	65535	2.64	0.73	3425.15	8.13	829	0	0.12	8.23	0.1	0	48.6
2019-03-18 06:51:15	4.19	375	5.18	4.6	5.12	240.5	243.2	241.1	远程	正常	调速	65535	2.64	0.73	3425.26	8.14	830	0	0.12	8.23	0.1	0	48.6
2019-03-18 06:53:40	4.19	375	5.22	4.58	5.17	240.6	242.7	241	远程	正常	调速	65535	2.64	0.73	3425.37	8.13	829	0	0.12	8.23	0.1	0	48.6
2019-03-18 06:56:05	4.2	375	5.23	4.58	5.18	240.1	242.8	240.7	远程	正常	调速	65535	2.64	0.73	3425.47	8.13	829	0	0.12	8.23	0.1	0	48.6
2019-03-18 06:58:31	4.2	375	5.24	4.54	5.14	240.4	242.4	240.6	远程	正常	调速	65535	2.64	0.73	3425.58	8.13	829	0	0.12	8.23	0.1	0	48.6
2019-03-18 07:00:56	4.19	375	5.24	4.56	5.11	240.2	243	240.7	远程	正常	调速	65535	2.64	0.73	3425.69	8.13	829	0	0.12	8.23	0.1	0	48.6
2019-03-18 07:03:22	4.2	375	5.24	4.48	5.18	240.7	242.6	241	远程	正常	调速	65535	2.64	0.73	3425.79	8.13	829	0	0.12	8.23	0.1	0	48.6
2019-03-18 07:05:47	4.19	375	5.27	4.53	5.22	240.7	243	240.6	远程	正常	调速	65535	2.64	0.72	3425.9	8.13	829	0	0.12	8.23	0.1	0	48.6
2019-03-18 07:08:13	4.19	375	5.27	4.51	5.18	240.1	242.6	241	远程	正常	调速	65535	2.64	0.73	3426.01	8.13	829	0	0.12	8.23	0.1	0	48.6
2019-03-18 07:10:37	4.19	375	5.2	4.53	5.12	240.8	242.6	240.7	远程	正常	调速	65535	2.64	0.73	3426.11	8.13	829	0	0.12	8.23	0.1	0	48.6
2019-03-18 07:13:02	4.19	375	5.39	4.87	5.25	240.2	242.8	240.1	远程	正常	调速	65535	2.64	0.7	3426.22	8.13	829	0	0.12	8.23	0.1	0	48.6
2019-03-18 07:15:28	4.19	375	5.22	4.59	5.16	240.3	242.4	241	远程	正常	调速	65535	2.64	0.73	3426.33	8.13	829	0	0.12	8.23	0.1	0	48.6
2019-03-18 07:17:53	4.19	375	5.24	4.54	5.18	240.3	242.5	240.6	远程	正常	调速	65535	2.64	0.73	3426.43	8.13	829	0	0.12	8.23	0.1	0	48.6
2019-03-18 07:20:18	4.2	375	5.21	4.57	5.16	240.3	242.1	240.9	远程	正常	调速	65535	2.64	0.73	3426.54	8.13	829	0	0.12	8.23	0.1	0	48.6
2019-03-18 07:22:43	4.2	375	5.23	4.54	5.15	240.2	242.9	241	远程	正常	调速	65535	2.64	0.73	3426.65	8.13	829	0	0.12	8.23	0.1	0	48.6
2019-03-18 07:25:09	4.19	375	5.24	4.56	5.14	240.3	242.8	240.9	远程	正常	调速	65535	2.64	0.73	3426.75	8.13	829	0	0.12	8.23	0.1	0	48.6
2019-03-18 07:27:35	4.19	375	5.23	4.57	5.14	239.7	241.9	240.3	远程	正常	调速	65535	2.63	0.73	3426.86	8.13	829	0	0.12	8.23	0.1	0	48.6
2019-03-18 07:30:00	4.2	375	5.29	4.6	5.13	240	241.8	240.6	远程	正常	调速	65535	2.64	0.72	3426.97	8.13	829	0	0.12	8.23	0.1	0	48.6
2019-03-18 07:32:25	4.19	375	5.31	4.58	5.16	239.4	242.1	240.3	远程	正常	调速	65535	2.64	0.72	3427.07	8.13	829	0	0.12	8.23	0.1	0	48.6
2019-03-18 07:34:50	4.19	375	5.29	4.57	5.12	239.7	242.2	240.1	远程	正常	调速	65535	2.64	0.73	3427.18	8.13	829	0	0.12	8.23	0.1	0	48.6
2019-03-18 07:37:15	4.19	375	5.27	4.58	5.13	239.9	242.7	240.5	远程	正常	调速	65535	2.63	0.73	3427.29	8.13	829	0	0.12	8.23	0.1	0	48.6
2019-03-18 07:38:47	4.19	375	5.24	4.58	5.12	239.6	242.4	240.5	远程	正常	调速	65535	2.63	0.73	3427.35	8.13	829	0	0.12	8.23	0.1	0	48.6
2019-03-18 07:40:35	4.2	375	5.27	4.58	5.15	240	242.4	240.5	远程	正常	调速	65535	2.64	0.73	3427.43	8.13	829	0	0.12	8.23	0.1	0	48.6
2019-03-18 07:43:01	4.2	375	5.25	4.55	5.14	240.6	242.1	240.7	远程	正常	调速	65535	2.64	0.73	3427.54	8.14	830	0	0.12	8.24	0.1	0	48.6
2019-03-18 07:45:28	4.19	375	5.31	4.51	5.14	240.3	242.5	240.5	远程	正常	调速	65535	2.64	0.73	3427.65	8.13	829	0	0.12	8.23	0.1	0	48.6
2019-03-18 07:47:54	4.19	375	5.23	4.61	5.09	239	241.4	239.3	远程	正常	调速	65535	2.64	0.73	3427.75	8.13	829	0	0.12	8.23	0.1	0	48.6
2019-03-18 07:50:19	4.19	375	5.26	4.61	5.14	239.5	241.4	239.9	远程	正常	调速	65535	2.63	0.73	3427.86	8.14	830	0	0.12	8.24	0.1	0	48.6
2019-03-18 07:52:44	4.2	375	5.28	4.59	5.13	239	241.6	239.1	远程	正常	调速	65535	2.64	0.73	3427.97	8.13	829	0	0.12	8.23	0.1	0	48.6
2019-03-18 07:55:09	4.19	375	5.24	4.58	5.12	238.6	241.3	239	远程	正常	调速	65535	2.63	0.73	3428.07	8.14	830	0	0.12	8.24	0.1	0	48.6
2019-03-18 07:57:34	4.19	375	5.29	4.55	5.15	239	241	238.8	远程	正常	调速	65535	2.63	0.73	3428.18	8.14	830	0	0.12	8.24	0.1	0	48.6
2019-03-18 08:00:02	4.19	375	5.26	4.45	5.19	238.9	240.8	239.2	远程	正常	调速	65535	2.63	0.73	3428.29	8.14	830	0	0.12	8.24	0.1	0	48.6
2019-03-18 08:02:51	4.2	375	5.3	4.53	5.14	238.5	241	239	远程	正常	调速	65535	2.63	0.73	3428.41	8.13	829	0	0.12	8.24	0.1	0	48.6
2019-03-18 08:05:39	4.19	375	5.23	4.49	5.14	238.7	240.7	238.9	远程	正常	调速	65535	2.63	0.74	3428.53	8.13	829	0	0.12	8.24	0.1	0	48.6
2019-03-18 08:08:04	4.19	375	5.27	4.48	5.17	238.9	241.1	238.6	远程	正常	调速	65535	2.63	0.73	3428.64	8.14	830	0	0.12	8.24	0.1	0	48.6
2019-03-18 08:10:30	4.19	375	5.23	4.5	5.14	238.4	241	239	远程	正常	调速	65535	2.63	0.73	3428.75	8.14	830	0	0.12	8.24	0.1	0	48.6
2019-03-18 08:12:56	4.19	375	5.21	4.53	5.11	239.4	242.4	240.5	远程	正常	调速	65535	2.64	0.73	3428.85	8.14	830	0	0.12	8.24	0.1	0	48.6
2019-03-18 08:15:21	4.19	375	5.26	4.51	5.18	239.3	242.3	240.7	远程	正常	调速	65535	2.64	0.73	3428.96	8.14	830	0	0.12	8.24	0.1	0	48.6
2019-03-18 08:17:46	4.19	375	5.25	4.52	5.1	240	242.7	240.2	远程	正常	调速	65535	2.64	0.74	3429.07	8.14	830	0	0.12	8.24	0.1	0	48.6
2019-03-18 08:20:11	4.2	375	5.22	4.5	5.08	240.2	242.5	240.9	远程	正常	调速	65535	2.64	0.73	3429.17	8.14	830	0	0.12	8.24	0.1	0	48.6
2019-03-18 08:22:36	4.2	375	5.19	4.55	5.02	240.1	243.3	241.2	远程	正常	调速	65535	2.63	0.74	3429.28	8.14	830	0	0.12	8.24	0.1	0	48.6
2019-03-18 08:25:01	4.19	375	5.32	4.72	5.18	240.4	242.6	241	远程	正常	调速	65535	2.64	0.72	3429.39	8.14	830	0	0.12	8.24	0.1	0	48.6
2019-03-18 08:27:27	4.19	375	5.3	4.75	5.23	240.4	243.5	241.3	远程	正常	调速	65535	2.64	0.71	3429.49	8.14	830	0	0.12	8.24	0.1	0	48.6
2019-03-18 08:29:52	4.2	375	5.28	4.76	5.16	240.3	243.2	241.4	远程	正常	调速	65535	2.64	0.72	3429.6	8.14	830	0	0.12	8.24	0.1	0	48.6
2019-03-18 08:32:17	4.19	375	5.28	4.74	5.14	240.7	243.7	240.7	远程	正常	调速	65535	2.64	0.71	3429.71	8.14	830	0	0.12	8.24	0.1	0	48.6
2019-03-18 08:34:44	4.19	375	5.29	4.72	5.12	240.6	243.2	240.9	远程	正常	调速	65535	2.64	0.72	3429.81	8.14	830	0	0.12	8.24	0.1	0	48.6
2019-03-18 08:37:09	4.19	375	5.32	4.68	5.18	240.2	243.4	241.3	远程	正常	调速	65535	2.64	0.71	3429.92	8.14	830	0	0.12	8.24	0.1	0	48.6
2019-03-18 08:39:34	4.19	375	5.2	4.51	5.02	241.3	243.4	241.8	远程	正常	调速	65535	2.64	0.73	3430.03	8.14	830	0	0.12	8.24	0.1	0	48.6
2019-03-18 08:41:59	4.19	375	5.23	4.54	5.04	240.8	243.2	241.7	远程	正常	调速	65535	2.64	0.73	3430.13	8.14	830	0	0.12	8.24	0.1	0	48.6
2019-03-18 08:44:25	4.19	375	5.23	4.55	5.06	240.7	243.3	241	远程	正常	调速	65535	2.64	0.73	3430.24	8.14	830	0	0.12	8.24	0.1	0	48.6
2019-03-18 08:46:50	4.19	375	5.2	4.49	5.06	240.9	243	241	远程	正常	调速	65535	2.64	0.73	3430.35	8.14	830	0	0.12	8.24	0.1	0	48.6
2019-03-18 08:49:15	4.2	375	5.24	4.45	5.1	240.8	242.9	241.1	远程	正常	调速	65535	2.64	0.73	3430.45	8.14	830	0	0.12	8.24	0.1	0	48.6
2019-03-18 08:51:40	4.19	375	5.25	4.5	5.13	241	243	240.9	远程	正常	调速	65535	2.64	0.73	3430.56	8.14	830	0	0.12	8.24	0.1	0	48.6
2019-03-18 08:54:06	4.19	375	5.26	4.44	5.12	240.7	243.2	241.4	远程	正常	调速	65535	2.64	0.74	3430.67	8.14	830	0	0.12	8.24	0.1	0	48.6
2019-03-18 08:56:32	4.19	375	5.21	4.45	5.1	241	243.2	241.8	远程	正常	调速	65535	2.64	0.73	3430.77	8.14	830	0	0.12	8.24	0.1	0	48.6
2019-03-18 08:58:57	4.19	375	5.25	4.4	5.21	241.3	243.4	241.5	远程	正常	调速	65535	2.64	0.73	3430.88	8.14	830	0	0.12	8.24	0.1	0	48.7
2019-03-18 09:01:24	4.19	375	5.3	4.44	5.12	241	243.8	241.8	远程	正常	调速	65535	2.64	0.73	3430.99	8.14	830	0	0.12	8.24	0.1	0	48.6
2019-03-18 09:03:49	4.19	375	5.25	4.39	5.2	240.6	243.3	241.4	远程	正常	调速	65535	2.64	0.74	3431.1	8.14	830	0	0.12	8.24	0.1	0	48.6
2019-03-18 09:06:14	4.2	375	5.29	4.39	5.2	240.8	243.4	241.4	远程	正常	调速	65535	2.64	0.73	3431.2	8.14	830	0	0.12	8.24	0.1	0	48.6
2019-03-18 09:08:39	4.19	375	5.31	4.45	5.15	239.7	242.3	240.1	远程	正常	调速	65535	2.64	0.73	3431.31	8.14	830	0	0.12	8.24	0.1	0	48.6
2019-03-18 09:11:05	4.19	375	5.24	4.49	5.14	239.9	242.3	240.1	远程	正常	调速	65535	2.64	0.73	3431.42	8.14	830	0	0.12	8.24	0.1	0	48.6
2019-03-18 09:13:34	4.19	375	5.21	4.49	5.14	239.7	242.2	240.4	远程	正常	调速	65535	2.64	0.73	3431.52	8.14	830	0	0.12	8.24	0.1	0	48.6
2019-03-18 09:16:00	4.19	375	5.24	4.46	5.19	240.1	242	240.3	远程	正常	调速	65535	2.64	0.73	3431.63	8.14	830	0	0.12	8.24	0.1	0	48.6
2019-03-18 09:18:24	4.2	375	5.26	4.49	5.15	240	242	240.3	远程	正常	调速	65535	2.63	0.73	3431.74	8.14	830	0	0.12	8.24	0.1	0	48.6
2019-03-18 09:20:50	4.19	375	5.21	4.47	5.12	240	241.9	240.2	远程	正常	调速	65535	2.64	0.73	3431.84	8.14	830	0	0.12	8.24	0.1	0	48.6
2019-03-18 09:23:15	4.19	375	5.23	4.51	5.14	240.4	242.7	240.7	远程	正常	调速	65535	2.64	0.73	3431.95	8.14	830	0	0.12	8.24	0.1	0	48.6
2019-03-18 09:25:40	4.19	375	5.24	4.52	5.1	239.9	242.9	240.8	远程	正常	调速	65535	2.63	0.73	3432.06	8.14	830	0	0.12	8.24	0.1	0	48.6
2019-03-18 09:28:05	4.19	375	5.26	4.49	5.11	240.4	242.4	240.7	远程	正常	调速	65535	2.63	0.73	3432.16	8.14	830	0	0.12	8.24	0.1	0	48.6
2019-03-18 09:30:30	4.19	375	5.26	4.48	5.11	240.3	242.8	240.5	远程	正常	调速	65535	2.64	0.73	3432.27	8.14	830	0	0.12	8.24	0.1	0	48.6
2019-03-18 09:32:55	4.19	375	5.24	4.47	5.08	240.3	242.8	240.8	远程	正常	调速	65535	2.64	0.73	3432.38	8.14	830	0	0.12	8.24	0.1	0	48.6
2019-03-18 09:35:21	4.19	375	5.44	4.72	5.2	240.1	242.2	239.6	远程	正常	调速	65535	2.64	0.71	3432.48	8.14	830	0	0.12	8.24	0.1	0	48.6
2019-03-18 09:37:40	4.19	375	5.4	4.72	5.2	240.1	242.1	240.2	远程	正常	调速	65535	2.64	0.71	3432.59	8.14	830	0	0.12	8.24	0.1	0	48.6
2019-03-18 09:40:09	4.19	375	5.35	4.77	5.14	239.2	242.1	239.5	远程	正常	调速	65535	2.63	0.71	3432.69	8.14	830	0	0.12	8.24	0.1	0	48.6
2019-03-18 09:42:44	4.2	375	5.41	4.79	5.16	239.6	242	240	远程	正常	调速	65535	2.64	0.71	3432.81	8.14	830	0	0.12	8.24	0.1	0	48.6
2019-03-18 09:45:08	4.2	375	5.44	4.67	5.27	239.7	241.6	240.1	远程	正常	调速	65535	2.64	0.71	3432.91	8.14	830	0	0.12	8.24	0.1	0	48.6
2019-03-18 09:47:34	4.19	375	5.34	4.68	5.24	239.5	241.7	240.1	远程	正常	调速	65535	2.64	0.71	3433.02	8.14	830	0	0.12	8.24	0.1	0	48.6
2019-03-18 09:49:58	4.2	375	5.38	4.81	5.17	239	241.8	239.7	远程	正常	调速	65535	2.64	0.71	3433.13	8.14	830	0	0.12	8.24	0.1	0	48.6
2019-03-18 09:52:24	4.19	375	5.43	4.73	5.22	239.2	242.2	240.2	远程	正常	调速	65535	2.64	0.71	3433.23	8.14	830	0	0.12	8.24	0.1	0	48.7
2019-03-18 09:54:51	4.19	375	5.37	4.72	5.3	240	241.9	239.9	远程	正常	调速	65535	2.64	0.71	3433.34	8.14	830	0	0.12	8.24	0.1	0	48.6
2019-03-18 09:57:16	4.19	375	5.26	4.6	5.09	240.1	242.2	239.9	远程	正常	调速	65535	2.64	0.73	3433.45	8.14	830	0	0.12	8.24	0.1	0	48.6
2019-03-18 09:59:41	4.19	375	5.23	4.59	5.11	240.1	242	240.5	远程	正常	调速	65535	2.64	0.73	3433.55	8.14	830	0	0.12	8.24	0.1	0	48.6
2019-03-18 10:02:07	4.19	375	5.24	4.56	5.12	239.8	241.8	240.1	远程	正常	调速	65535	2.63	0.73	3433.66	8.14	830	0	0.12	8.24	0.1	0	48.6
2019-03-18 10:04:33	4.2	375	5.2	4.61	5.14	239.6	241.8	240.3	远程	正常	调速	65535	2.64	0.73	3433.77	8.14	830	0	0.12	8.24	0.1	0	48.6
2019-03-18 10:06:58	4.19	375	5.26	4.52	5.13	240	241.8	240.4	远程	正常	调速	65535	2.64	0.73	3433.88	8.14	830	0	0.12	8.24	0.1	0	48.6
2019-03-18 10:09:23	4.19	375	5.27	4.56	5.17	239.9	242.4	240.6	远程	正常	调速	65535	2.64	0.73	3433.98	8.14	830	0	0.12	8.24	0.1	0	48.6
2019-03-18 10:11:48	4.2	375	5.26	4.61	5.08	239.8	242.3	240.5	远程	正常	调速	65535	2.64	0.73	3434.09	8.14	830	0	0.12	8.24	0.1	0	48.6
2019-03-18 10:14:13	4.19	375	5.21	4.58	5.04	240.2	242.1	240.6	远程	正常	调速	65535	2.64	0.73	3434.19	8.14	830	0	0.12	8.24	0.1	0	48.6
2019-03-18 10:16:38	4.19	375	5.21	4.58	5.07	239.8	242.2	239.8	远程	正常	调速	65535	2.64	0.73	3434.3	8.14	830	0	0.12	8.24	0.1	0	48.6
2019-03-18 10:19:04	4.19	375	5.15	4.58	5.11	239.6	242	240.8	远程	正常	调速	65535	2.63	0.73	3434.41	8.14	830	0	0.12	8.24	0.1	0	48.6
2019-03-18 10:21:30	4.19	375	5.23	4.5	5.12	239.9	241.9	240.6	远程	正常	调速	65535	2.63	0.73	3434.51	8.14	830	0	0.12	8.24	0.1	0	48.6
2019-03-18 10:23:55	4.19	375	5.28	4.55	4.98	240.5	242.8	240.2	远程	正常	调速	65535	2.64	0.73	3434.62	8.14	830	0	0.12	8.24	0.1	0	48.6
2019-03-18 10:26:21	4.19	375	5.37	4.76	5.14	240.5	242.6	240.5	远程	正常	调速	65535	2.64	0.71	3434.73	8.14	830	0	0.12	8.24	0.1	0	48.6
2019-03-18 10:28:46	4.19	375	5.38	4.82	5.16	239.9	242.5	240.2	远程	正常	调速	65535	2.63	0.71	3434.83	8.14	830	0	0.12	8.24	0.1	0	48.6
2019-03-18 10:31:11	4.19	375	5.31	4.85	5.1	239.7	242	239.6	远程	正常	调速	65535	2.63	0.71	3434.94	8.14	830	0	0.12	8.24	0.1	0	48.6
2019-03-18 10:33:35	4.19	375	5.37	4.81	5.16	239.7	242.5	240.3	远程	正常	调速	65535	2.64	0.71	3435.05	8.14	830	0	0.12	8.24	0.1	0	48.6
2019-03-18 10:36:01	4.19	375	5.34	4.86	5.11	240	242.3	240.2	远程	正常	调速	65535	2.63	0.71	3435.15	8.14	830	0	0.12	8.24	0.1	0	48.6
2019-03-18 10:38:26	4.19	375	5.38	4.79	5.19	239.6	241.7	240.2	远程	正常	调速	65535	2.63	0.71	3435.26	8.14	830	0	0.12	8.24	0.1	0	48.6
2019-03-18 10:40:52	4.19	375	5.35	4.8	5.18	239.7	241.8	240.3	远程	正常	调速	65535	2.63	0.71	3435.37	8.14	830	0	0.12	8.24	0.1	0	48.6
2019-03-18 10:43:18	4.19	375	5.29	4.73	5.29	239.3	241.8	240.6	远程	正常	调速	65535	2.63	0.71	3435.47	8.14	830	0	0.12	8.24	0.1	0	48.6
2019-03-18 10:45:43	4.2	375	5.28	4.72	5.21	239.6	241.8	240.1	远程	正常	调速	65535	2.64	0.72	3435.58	8.15	831	0	0.12	8.24	0.1	0	48.6
2019-03-18 10:48:09	4.18	375	5.33	4.77	5.21	239.4	242.2	239.8	远程	正常	调速	65535	2.63	0.71	3435.69	8.14	830	0	0.12	8.24	0.1	0	48.6
2019-03-18 10:50:35	4.17	375	5.27	4.78	5.24	239.3	241.7	239.7	远程	正常	调速	65535	2.63	0.71	3435.79	8.13	829	0	0.12	8.24	0.1	0	48.6
2019-03-18 10:52:59	4.17	375	5.37	4.69	5.22	239	241.6	239.2	远程	正常	调速	65535	2.62	0.71	3435.9	8.15	831	0	0.12	8.25	0.1	0	48.6
2019-03-18 10:54:46	4.1	451	5.89	5.22	5.8	238.4	240.9	239.5	远程	正常	调速	10	2.93	0.72	3435.98	8.55	872	0	0.12	8.65	0.1	0	48.6
2019-03-18 10:55:03	4.07	452	5.9	5.23	5.75	239.1	241.6	239.3	远程	正常	调速	9	2.92	0.71	3435.99	8.69	886	0	0.12	8.79	0.1	0	48.6
2019-03-18 10:57:13	3.97	451	5.78	5.1	5.66	239.1	241.4	238.9	远程	正常	调速	139	2.86	0.72	3436.09	9.06	924	0	0.12	9.16	0.1	0	48.6
2019-03-18 10:59:38	3.93	452	5.7	5.07	5.53	239.4	241.2	239.9	远程	正常	调速	285	2.82	0.72	3436.21	9.11	929	0	0.12	9.21	0.1	0	48.7
2019-03-18 11:02:03	3.56	452	5.29	4.68	5.24	239.5	241.1	239.8	远程	正常	调速	430	2.62	0.71	3436.32	9.7	989	0	0.12	9.8	0.09	0	48.7
2019-03-18 11:04:30	3.12	452	4.71	4.12	4.7	239.8	241.5	240	远程	正常	调速	576	2.37	0.72	3436.42	10.91	1113	0	0.12	11	0.1	0	48.7
2019-03-18 11:06:55	2.75	451	4.36	3.84	4.24	239.4	241.6	240.5	远程	正常	调速	721	2.16	0.72	3436.51	11.79	1203	0	0.12	11.89	0.1	0	48.7
2019-03-18 11:09:20	2.45	452	4.1	3.59	3.95	240	242	240.4	远程	正常	调速	867	2	0.71	3436.6	12.53	1278	0	0.12	12.62	0.1	0	48.7
2019-03-18 11:11:45	2.16	452	3.81	3.25	3.64	239.4	241.7	240.4	远程	正常	调速	1012	1.84	0.71	3436.67	13.21	1347	0	0.12	13.3	0.1	0	48.8
2019-03-18 11:14:10	1.32	452	0.16	0.16	0.16	239.8	242.4	240.8	远程	正常	调速	1157	0	0.09	3436.72	30.25	3086	0	0.12	30.34	0.1	0	49.5
2019-03-18 11:16:36	0.35	452	2.02	1.68	1.91	239	241.7	239.9	远程	正常	调速	1303	0.88	0.65	3436.74	25.1	2561	0	0.12	25.19	0.09	0	49.8
2019-03-18 11:19:01	1.23	452	2.93	2.41	2.82	239.7	242	239.7	远程	正常	调速	1448	1.34	0.68	3436.78	20.21	2062	0	0.12	20.3	0.09	0	49.6
2019-03-18 11:21:26	1.33	451	3.03	2.47	2.88	239.3	241.9	240.1	远程	正常	调速	1593	1.4	0.69	3436.84	17.08	1742	0	0.12	17.17	0.09	0	49.9
2019-03-18 11:23:51	0.01	452	1.61	1.35	1.44	239.3	241.9	240.1	远程	正常	调速	1738	0.65	0.62	3436.88	25.4	2591	0	0.12	25.49	0.09	0	50.1
2019-03-18 11:26:17	1.04	452	2.78	2.28	2.59	240.5	243.2	241.2	远程	正常	调速	1884	1.25	0.68	3436.92	21.1	2153	0	0.12	21.19	0.09	0	50.3
2019-03-18 11:28:42	1.65	452	3.29	2.8	3.1	240	242.3	240.9	远程	正常	调速	2029	1.57	0.7	3436.98	17.51	1786	0	0.12	17.6	0.09	0	50.5
2019-03-18 11:31:08	2.14	452	3.8	3.24	3.59	240.2	241.9	240.3	远程	正常	调速	2175	1.83	0.71	3437.05	15.5	1581	0	0.12	15.59	0.09	0	50.6
2019-03-18 11:33:33	0.78	452	2.63	2.31	2.42	239.5	241.9	240.3	远程	正常	调速	2320	1.11	0.62	3437.11	20.02	2042	0	0.12	20.11	0.1	0	50.7
2019-03-18 11:35:58	0.04	452	1.82	1.64	1.67	239.7	241.9	240.5	远程	正常	调速	2465	0.71	0.59	3437.14	24.6	2510	0	0.12	24.69	0.1	0	50.9
2019-03-18 11:38:23	0.25	451	2.03	1.8	1.88	240.5	242.4	240.5	远程	正常	调速	2610	0.83	0.6	3437.17	25.25	2576	0	0.12	25.34	0.1	0	51.1
