# Supplementary material for: Fault diagnosis method of submersible screw pump based on random forest
Source: PLoS One. 2020 Nov 16;15(11):e0242458. doi: 10.1371/journal.pone.0242458 (PMC7668568; doi:10.1371/journal.pone.0242458)
Supplement: S1 File — (ZIP) [file pone.0242458.s001.zip › Supporting Information/Partial source data of oil well/10 keshan2 O-544.xlsx]

## Sheet: Sheet1
时间	电流	转速	输入电流A	输入电流B	输入电流C	输入电压A	输入电压B	输入电压C	KA0	KA4	远程操作	操作时间	有功功率	功率因数
2018-01-28 02:25:36	7.06	150	3.51	3.97	4.23	223.8	227.5	229.7	本地	正常	无	65535	2.38	0.9
2018-01-28 02:30:27	7.08	150	3.44	4.07	4.32	223.4	228.3	229.4	本地	正常	无	65535	2.39	0.9
2018-01-28 02:32:51	7.18	150	3.49	4.09	4.37	223.8	227.7	230.2	本地	正常	无	65535	2.4	0.89
2018-01-28 02:40:41	7.28	150	3.7	3.99	4.21	225	228.3	229.9	本地	正常	无	65535	2.44	0.9
2018-01-28 02:40:43	7.28	150	3.67	4.07	4.27	224.8	228.3	229.8	本地	正常	无	65535	2.44	0.9
2018-01-28 02:42:19	7.31	150	3.62	4.05	4.3	224.8	228.3	229.8	本地	正常	无	65535	2.44	0.9
2018-01-28 02:50:11	7.43	150	3.92	4.14	4.46	224.3	227.3	228.7	本地	正常	无	65535	2.49	0.89
2018-01-28 02:51:35	7.45	150	3.87	4.16	4.43	224.9	228.2	229	本地	正常	无	65535	2.49	0.89
2018-01-28 02:53:04	7.48	150	3.82	4.24	4.52	222.3	226.4	226.6	本地	正常	无	65535	2.49	0.88
2018-01-28 02:55:00	7.49	150	3.87	4.27	4.52	223.6	226.9	227.4	本地	正常	无	65535	2.5	0.88
2018-01-28 02:56:38	7.51	150	3.73	4.16	4.4	224	228.1	229.3	本地	正常	无	65535	2.5	0.9
2018-01-28 02:58:18	7.52	150	3.72	4.19	4.42	224.9	228.2	229.5	本地	正常	无	65535	2.51	0.9
2018-01-28 03:04:09	7.37	150	3.48	4.2	4.46	223.6	228.6	229.4	本地	正常	无	65535	2.46	0.89
2018-01-28 03:04:15	7.24	150	3.44	4.2	4.42	222.8	228.2	229.7	本地	正常	无	65535	2.43	0.89
2018-01-28 03:05:39	7.14	150	3.48	4.06	4.27	224.2	228.4	230.2	本地	正常	无	65535	2.4	0.9
2018-01-28 03:30:24	7.21	150	3.58	4.06	4.31	224.3	227.9	229.9	本地	正常	无	65535	2.43	0.9
2018-01-28 03:32:25	7.22	150	3.57	4.02	4.31	224.4	228.2	230.4	本地	正常	无	65535	2.43	0.9
2018-01-28 03:38:58	7.35	150	3.68	4	4.38	223.6	227.3	229.6	本地	正常	无	65535	2.45	0.9
2018-01-28 03:40:51	7.37	150	3.7	3.99	4.37	224	227	230.3	本地	正常	无	65535	2.46	0.9
2018-01-28 03:42:44	7.39	150	3.74	4.05	4.49	223.6	226.8	230	本地	正常	无	65535	2.47	0.9
2018-01-28 03:43:47	7.41	150	3.66	4.13	4.51	223.4	227.4	229.9	本地	正常	无	65535	2.47	0.89
2018-01-28 03:45:51	7.44	150	3.56	4.22	4.49	224	228.7	230.3	本地	正常	无	65535	2.48	0.89
2018-01-28 03:48:13	7.46	150	3.6	4.22	4.48	223.5	228.7	229.4	本地	正常	无	65535	2.48	0.89
2018-01-28 03:48:35	7.48	150	3.57	4.2	4.47	222.9	227.8	229.6	本地	正常	无	65535	2.49	0.9
2018-01-28 03:50:01	7.49	150	3.6	4.24	4.5	223.2	228	229.7	本地	正常	无	65535	2.5	0.9
2018-01-28 03:51:36	7.5	150	3.58	4.22	4.49	223.3	228.4	229.4	本地	正常	无	65535	2.5	0.9
2018-01-28 04:27:47	7.25	150	3.55	4.08	4.35	223.9	228.2	230.1	本地	正常	无	65535	2.43	0.9
2018-01-28 04:35:19	7.36	150	3.53	4.22	4.48	224.1	229.3	230	本地	正常	无	65535	2.46	0.89
2018-01-28 04:37:08	7.39	150	3.63	4.1	4.43	223.8	228.1	230.3	本地	正常	无	65535	2.47	0.9
2018-01-28 04:43:04	7.47	150	3.68	4.15	4.41	223.7	228.1	229.3	本地	正常	无	65535	2.5	0.9
2018-01-28 04:46:45	7.5	150	3.76	4.09	4.43	224.2	227.8	229.9	本地	正常	无	65535	2.5	0.9
2018-01-28 04:46:46	7.52	150	3.81	4.09	4.43	224.7	228.3	230	本地	正常	无	65535	2.51	0.9
2018-01-28 04:47:40	7.52	150	3.86	4.09	4.41	224.2	227.1	229.8	本地	正常	无	65535	2.51	0.9
2018-01-28 04:50:40	7.47	150	3.62	4.2	4.5	223.9	227.8	229.7	本地	正常	无	65535	2.49	0.9
2018-01-28 04:51:01	7.44	150	3.65	4.15	4.47	223.7	228.4	229.9	本地	正常	无	65535	2.48	0.9
2018-01-28 04:52:38	7.32	150	3.57	4.07	4.37	224	227.7	229.6	本地	正常	无	65535	2.45	0.9
2018-01-28 04:54:13	7.2	150	3.51	4.08	4.3	223.4	227.9	229.1	本地	正常	无	65535	2.42	0.9
2018-01-28 04:55:52	7.07	150	3.49	4.02	4.21	223.9	228.1	229.9	本地	正常	无	65535	2.38	0.9
2018-01-28 04:57:30	6.98	150	3.46	3.95	4.17	224.3	227.9	229.7	本地	正常	无	65535	2.34	0.9
2018-01-28 04:59:41	6.94	150	3.54	3.87	4.09	225.3	228.1	230.3	本地	正常	无	65535	2.35	0.9
2018-01-28 05:07:27	7.01	150	3.5	3.93	4.2	223.8	228	229.4	本地	正常	无	65535	2.37	0.9
2018-01-28 05:09:03	7.05	150	3.5	3.97	4.2	223.9	228.1	230	本地	正常	无	65535	2.37	0.9
2018-01-28 05:10:35	7.07	150	3.44	4.02	4.19	223.9	228.7	229.8	本地	正常	无	65535	2.38	0.9
2018-01-28 05:12:20	7.09	150	3.51	4.03	4.24	224.6	228.3	230.4	本地	正常	无	65535	2.38	0.9
2018-01-28 05:13:55	7.11	150	3.54	4.01	4.23	224.1	228	230.1	本地	正常	无	65535	2.4	0.9
2018-01-28 05:17:09	7.16	150	3.59	4.03	4.28	223.8	228.3	229.5	本地	正常	无	65535	2.41	0.9
2018-01-28 05:18:46	7.18	150	3.55	4	4.26	224.1	227.7	229.6	本地	正常	无	65535	2.41	0.9
2018-01-28 05:20:29	7.22	150	3.69	3.99	4.27	224.6	228.1	230	本地	正常	无	65535	2.43	0.9
2018-01-28 05:28:45	7.33	150	3.63	4.09	4.4	223.8	228.1	230.3	本地	正常	无	65535	2.46	0.9
2018-01-28 05:30:04	7.35	150	3.68	4.04	4.34	224.3	228	229.9	本地	正常	无	65535	2.47	0.91
2018-01-28 05:32:17	7.37	150	3.69	4.09	4.31	225.2	229.3	230.2	本地	正常	无	65535	2.47	0.9
2018-01-28 05:40:04	7.49	150	3.76	4.15	4.41	225	229.1	229.8	本地	正常	无	65535	2.51	0.9
2018-01-28 05:41:42	7.51	150	3.78	4.15	4.41	224.7	228.7	229.4	本地	正常	无	65535	2.52	0.91
2018-01-28 05:43:11	7.52	150	3.85	4.11	4.32	225.9	228.7	229.8	本地	正常	无	65535	2.51	0.9
2018-01-28 05:44:52	7.5	150	3.85	4.05	4.33	226	228.3	230.2	本地	正常	无	65535	2.51	0.91
2018-01-28 05:46:19	7.45	150	3.79	4.02	4.31	225.1	228.5	229.9	本地	正常	无	65535	2.49	0.91
2018-01-28 05:48:04	7.34	150	3.76	3.97	4.21	225.6	227.9	229.9	本地	正常	无	65535	2.45	0.9
2018-01-28 05:50:21	7.16	150	3.68	3.93	4.13	226.4	229.2	230.6	本地	正常	无	65535	2.42	0.91
2018-01-28 05:51:14	7.08	150	3.68	3.95	4.13	225.8	228.2	229.9	本地	正常	无	65535	2.39	0.91
2018-01-28 05:52:35	6.98	150	3.52	3.92	4.1	224.6	228.7	229.3	本地	正常	无	65535	2.36	0.91
2018-01-28 05:54:57	6.93	150	3.35	4.02	4.17	223	227.7	229.1	本地	正常	无	65535	2.34	0.9
2018-01-28 05:56:43	6.92	150	3.38	3.96	4.18	222.7	228.3	229.4	本地	正常	无	65535	2.34	0.9
2018-01-28 05:57:27	6.93	150	3.34	3.96	4.17	223	228	229.7	本地	正常	无	65535	2.34	0.9
2018-01-28 05:59:05	6.94	150	3.34	3.98	4.21	223	228.4	229.6	本地	正常	无	65535	2.35	0.9
2018-01-28 06:00:24	6.98	150	3.36	4.01	4.22	222.8	227.6	229.6	本地	正常	无	65535	2.35	0.9
2018-01-28 06:23:12	7.32	150	3.53	4.1	4.41	223	228.2	229.1	本地	正常	无	65535	2.45	0.9
2018-01-28 06:24:52	7.34	150	3.59	4.07	4.36	224.2	228	230.5	本地	正常	无	65535	2.46	0.9
2018-01-28 06:27:40	7.37	150	3.64	4.08	4.36	224.4	228.3	229.7	本地	正常	无	65535	2.47	0.9
2018-01-28 06:28:21	7.39	150	3.76	4	4.33	225.1	227.8	230.5	本地	正常	无	65535	2.48	0.91
2018-01-28 06:29:37	7.42	150	3.75	4.01	4.31	225.1	227.7	230.3	本地	正常	无	65535	2.47	0.9
2018-01-28 06:30:57	7.44	150	3.79	4.05	4.36	225.1	227.8	230.2	本地	正常	无	65535	2.49	0.9
2018-01-28 06:55:12	6.95	150	3.54	3.85	4.08	225	228.4	230.1	本地	正常	无	65535	2.35	0.9
2018-01-28 06:58:09	6.99	150	3.55	3.91	4.15	224.5	228.6	229.3	本地	正常	无	65535	2.37	0.91
2018-01-28 06:58:13	7.01	150	3.5	3.9	4.1	224.9	228.4	229.4	本地	正常	无	65535	2.36	0.9
2018-01-28 07:10:54	7.16	150	3.55	4	4.24	223.6	227.9	229.7	本地	正常	无	65535	2.41	0.9
2018-01-28 07:10:57	7.19	150	3.54	3.99	4.26	224.4	227.9	229.8	本地	正常	无	65535	2.41	0.9
2018-01-28 07:11:18	7.21	150	3.62	3.99	4.25	224.8	228.5	229.8	本地	正常	无	65535	2.42	0.9
2018-01-28 07:15:04	7.23	150	3.58	4.05	4.32	223.9	228.2	229.8	本地	正常	无	65535	2.43	0.9
2018-01-28 07:15:49	7.26	150	3.6	4.05	4.31	223.9	227.9	229.2	本地	正常	无	65535	2.44	0.9
2018-01-28 07:16:09	7.28	150	3.6	4.03	4.32	224.5	228	229.8	本地	正常	无	65535	2.44	0.9
2018-01-28 07:18:31	7.31	150	3.59	4	4.32	224.1	227.7	229.8	本地	正常	无	65535	2.45	0.9
2018-01-28 07:19:27	7.33	150	3.61	4.1	4.42	223.7	227.6	230	本地	正常	无	65535	2.46	0.9
2018-01-28 07:21:07	7.34	150	3.63	4.08	4.35	224.5	228.6	230.4	本地	正常	无	65535	2.47	0.9
2018-01-28 07:27:29	7.45	150	3.7	4.11	4.42	224.5	227.9	230.1	本地	正常	无	65535	2.49	0.9
2018-01-28 07:38:34	7.28	150	3.65	4.02	4.34	224.3	227.9	230.1	本地	正常	无	65535	2.44	0.9
2018-01-28 07:42:02	7.11	150	3.43	4.07	4.3	223.3	228.1	229.7	本地	正常	无	65535	2.39	0.9
2018-01-28 07:42:06	6.99	150	3.4	4	4.2	223.8	228.5	230.2	本地	正常	无	65535	2.37	0.9
2018-01-28 07:43:26	6.92	150	3.34	4.03	4.19	224	229.1	229.9	本地	正常	无	65535	2.34	0.9
2018-01-28 07:45:02	6.91	150	3.53	3.88	4.05	225.2	228.9	229.7	本地	正常	无	65535	2.34	0.9
2018-01-28 07:46:50	6.89	150	3.42	3.91	4.14	223.3	227.5	229.5	本地	正常	无	65535	2.33	0.9
2018-01-28 07:48:24	6.91	150	3.43	3.92	4.14	223.1	227.7	229.3	本地	正常	无	65535	2.34	0.9
2018-01-28 07:49:41	6.94	150	3.54	3.8	4.07	224	227.3	229.7	本地	正常	无	65535	2.34	0.9
2018-01-28 07:52:32	6.99	150	3.58	3.86	4.13	224.4	227.6	229.2	本地	正常	无	65535	2.35	0.9
2018-01-28 07:53:08	6.99	150	3.57	3.85	4.1	225.3	228	230.6	本地	正常	无	65535	2.36	0.9
2018-01-28 07:54:30	7.02	150	3.6	3.88	4.15	224.8	227.3	229.7	本地	正常	无	65535	2.37	0.9
2018-01-28 07:55:56	7.04	150	3.57	3.88	4.1	224.7	227.3	229.8	本地	正常	无	65535	2.36	0.9
2018-01-28 07:57:32	7.06	150	3.62	3.9	4.14	225.2	228.6	230.4	本地	正常	无	65535	2.38	0.9
2018-01-28 08:03:41	7.15	150	3.49	4.06	4.24	224.4	229	229.3	本地	正常	无	65535	2.41	0.9
2018-01-28 08:05:28	7.17	150	3.46	4.1	4.33	223.5	228.8	229.4	本地	正常	无	65535	2.41	0.9
2018-01-28 08:08:18	7.2	150	3.44	4.13	4.32	223.9	228.8	229.6	本地	正常	无	65535	2.42	0.9
2018-01-28 08:08:29	7.22	150	3.53	4.07	4.28	224.1	228.9	229.5	本地	正常	无	65535	2.43	0.9
2018-01-28 08:10:15	7.26	150	3.71	3.95	4.26	224.5	227.9	229.7	本地	正常	无	65535	2.43	0.9
2018-01-28 08:12:10	7.27	150	3.7	3.95	4.25	224.7	228.2	229.9	本地	正常	无	65535	2.43	0.9
2018-01-28 08:21:32	7.4	150	3.65	4.14	4.4	224	227.6	229.5	本地	正常	无	65535	2.47	0.9
2018-01-28 08:22:28	7.42	150	3.66	4.12	4.47	223.6	227.9	228.9	本地	正常	无	65535	2.48	0.9
2018-01-28 08:26:47	7.48	150	3.54	4.25	4.49	223.5	228.3	229.7	本地	正常	无	65535	2.49	0.89
2018-01-28 08:28:23	7.5	150	3.6	4.24	4.48	223	228.2	229.5	本地	正常	无	65535	2.5	0.89
2018-01-28 08:29:57	7.49	150	3.54	4.27	4.55	222.8	228.4	229.8	本地	正常	无	65535	2.5	0.9
2018-01-28 08:31:31	7.48	150	3.71	4.16	4.4	224.4	227.8	229.6	本地	正常	无	65535	2.5	0.9
2018-01-28 08:41:47	6.94	150	3.65	3.98	4.25	222.5	225.9	227.8	本地	正常	无	65535	2.34	0.88
2018-01-28 08:46:23	6.96	150	3.58	4.02	4.29	222.2	226.6	227.2	本地	正常	无	65535	2.35	0.88
2018-01-28 08:48:58	6.98	150	3.57	4.06	4.29	221.5	225.8	226.5	本地	正常	无	65535	2.35	0.88
2018-01-28 08:49:44	7.01	150	3.47	4.14	4.26	222.6	227.3	227.1	本地	正常	无	65535	2.36	0.88
2018-01-28 08:51:18	7.04	150	3.53	4.12	4.39	221.8	227	227.6	本地	正常	无	65535	2.37	0.88
2018-01-28 08:53:58	7.08	150	3.58	4.08	4.36	221.3	225.5	227.1	本地	正常	无	65535	2.37	0.88
2018-01-28 08:55:52	7.1	150	3.68	4.07	4.28	223.4	226.7	227.9	本地	正常	无	65535	2.39	0.88
2018-01-28 08:56:38	7.13	150	3.66	4.1	4.38	221.6	226.1	226.7	本地	正常	无	65535	2.39	0.89
2018-01-28 09:02:38	7.22	150	3.8	4.09	4.37	222.8	225.5	227.2	本地	正常	无	65535	2.41	0.88
2018-01-28 09:04:15	7.24	150	3.68	4.14	4.44	222.1	225.7	227.2	本地	正常	无	65535	2.42	0.88
2018-01-28 09:06:33	7.26	150	3.74	4.2	4.44	223	226.3	227.4	本地	正常	无	65535	2.43	0.88
2018-01-28 09:07:35	7.28	150	3.75	4.19	4.49	222.9	226.4	227.6	本地	正常	无	65535	2.44	0.88
2018-01-28 09:09:34	7.31	150	3.73	4.18	4.49	222.6	226.2	227.7	本地	正常	无	65535	2.44	0.88
2018-01-28 09:16:48	7.42	150	3.72	4.08	4.39	224.3	228.9	230.1	本地	正常	无	65535	2.47	0.9
2018-01-28 09:19:00	7.45	150	3.68	4.11	4.45	223.8	228.4	229.9	本地	正常	无	65535	2.48	0.9
2018-01-28 09:19:50	7.46	150	3.69	4.14	4.41	223.8	227.8	229.9	本地	正常	无	65535	2.49	0.9
2018-01-28 09:22:45	7.49	150	3.71	4.15	4.42	223.8	228.1	229.5	本地	正常	无	65535	2.5	0.91
2018-01-28 09:22:57	7.5	150	3.7	4.11	4.33	225.1	228.4	229.6	本地	正常	无	65535	2.51	0.91
2018-01-28 09:25:28	7.52	150	3.71	4.13	4.42	223.4	227.9	229.4	本地	正常	无	65535	2.5	0.9
2018-01-28 09:27:19	7.51	150	3.71	4.14	4.43	223.9	227.8	229.9	本地	正常	无	65535	2.51	0.9
2018-01-28 09:37:05	6.95	150	3.54	3.86	4.05	224.1	227.7	229.6	本地	正常	无	65535	2.35	0.9
2018-01-28 09:38:47	6.94	150	3.58	3.82	4.05	225.7	228.9	231.2	本地	正常	无	65535	2.35	0.9
2018-01-28 09:41:32	6.94	150	3.51	3.87	4.12	224.6	228	230.2	本地	正常	无	65535	2.35	0.9
2018-01-28 09:44:46	6.98	150	3.54	3.87	4.11	224	227.8	230	本地	正常	无	65535	2.36	0.9
2018-01-28 09:44:46	6.99	150	3.45	3.94	4.12	224.2	228.5	229.9	本地	正常	无	65535	2.36	0.9
2018-01-28 09:44:58	7.01	150	3.57	3.9	4.08	224.6	228.8	229.7	本地	正常	无	65535	2.37	0.91
2018-01-28 09:47:37	7.05	150	3.5	3.95	4.15	224.1	228.5	230.3	本地	正常	无	65535	2.38	0.9
2018-01-28 09:52:01	7.12	150	3.59	3.97	4.17	224.8	228	229.6	本地	正常	无	65535	2.4	0.91
2018-01-28 09:53:22	7.15	150	3.54	3.97	4.2	224	227.8	229.3	本地	正常	无	65535	2.41	0.91
2018-01-28 09:55:03	7.16	150	3.56	4.02	4.3	223.8	228.3	229.8	本地	正常	无	65535	2.41	0.9
2018-01-28 10:16:10	7.47	150	3.56	4.26	4.51	223.3	228.6	229.9	本地	正常	无	65535	2.5	0.9
2018-01-28 10:18:37	7.5	150	3.66	4.14	4.42	223.8	227.7	229.8	本地	正常	无	65535	2.5	0.9
2018-01-28 10:19:37	7.53	150	3.83	4.05	4.37	225.2	228.3	230.1	本地	正常	无	65535	2.51	0.9
2018-01-28 10:21:32	7.52	150	3.83	4.07	4.4	225.3	227.9	230.3	本地	正常	无	65535	2.51	0.91
2018-01-28 10:31:35	6.95	150	3.35	4	4.19	223	228.5	229.3	本地	正常	无	65535	2.35	0.9
2018-01-28 10:33:26	6.91	150	3.36	3.99	4.14	223.5	228.6	230.2	本地	正常	无	65535	2.34	0.9
2018-01-28 11:07:43	7.42	150	3.69	4.07	4.37	224.1	228	229.4	本地	正常	无	65535	2.48	0.9
2018-01-28 11:08:48	7.45	150	3.8	4.03	4.34	224.9	227.7	229.6	本地	正常	无	65535	2.49	0.9
2018-01-28 11:10:34	7.47	150	3.81	4.03	4.35	225.2	228	230.1	本地	正常	无	65535	2.5	0.91
2018-01-28 11:11:55	7.48	150	3.74	4.06	4.4	224.3	227.8	229.9	本地	正常	无	65535	2.49	0.9
2018-01-28 11:14:56	7.49	150	3.71	4.13	4.41	224.7	228.2	230.4	本地	正常	无	65535	2.51	0.91
2018-01-28 11:16:23	7.5	150	3.7	4.12	4.42	224.1	227.6	229.8	本地	正常	无	65535	2.5	0.9
2018-01-28 11:16:51	7.47	150	3.71	4.1	4.45	223.5	227.7	230	本地	正常	无	65535	2.5	0.91
2018-01-28 11:21:09	7.25	150	3.72	3.96	4.22	225.6	228.1	231	本地	正常	无	65535	2.45	0.91
2018-01-28 11:33:49	6.97	150	3.41	3.93	4.2	225.3	228.2	230.8	本地	正常	无	65535	2.36	0.9
2018-01-28 11:35:35	7	150	3.56	3.83	4.18	225.1	227.8	230	本地	正常	无	65535	2.37	0.9
2018-01-28 11:38:46	7.03	150	3.6	3.8	4.17	226	228.1	231.1	本地	正常	无	65535	2.38	0.9
2018-01-28 11:44:13	7.14	150	3.67	3.82	4.14	226.7	228.3	230.8	本地	正常	无	65535	2.41	0.91
2018-01-28 11:48:18	7.17	150	3.68	3.84	4.19	226.7	228.4	231	本地	正常	无	65535	2.41	0.91
2018-01-28 11:48:57	7.18	150	3.64	3.94	4.33	225.4	228.1	230.4	本地	正常	无	65535	2.42	0.9
2018-01-28 11:48:59	7.2	150	3.63	3.87	4.24	226	227.9	230.9	本地	正常	无	65535	2.42	0.9
2018-01-28 11:49:55	7.23	150	3.65	3.96	4.3	225.8	228.1	230.7	本地	正常	无	65535	2.44	0.91
2018-01-28 11:51:46	7.25	150	3.64	3.94	4.32	225.3	227.9	230.6	本地	正常	无	65535	2.44	0.9
2018-01-28 11:53:06	7.26	150	3.54	4.07	4.43	224.8	227.9	230.7	本地	正常	无	65535	2.44	0.9
2018-01-28 11:54:11	7.28	150	3.54	4.03	4.4	224.4	227.8	230.4	本地	正常	无	65535	2.45	0.9
2018-01-28 12:05:15	7.46	150	3.86	3.96	4.37	226.9	228.3	231.4	本地	正常	无	65535	2.5	0.91
2018-01-28 12:06:44	7.49	150	3.86	3.92	4.39	226.5	228	231.7	本地	正常	无	65535	2.51	0.91
2018-01-28 12:08:23	7.5	150	3.95	4.08	4.5	224.6	226.3	228.5	本地	正常	无	65535	2.5	0.89
2018-01-28 12:09:50	7.52	150	3.98	4.05	4.54	225.1	227.3	228.9	本地	正常	无	65535	2.51	0.88
2018-01-28 12:11:23	7.52	150	4	4.08	4.55	225.9	227.2	229.2	本地	正常	无	65535	2.51	0.89
2018-01-28 12:13:01	7.48	150	3.87	4.12	4.56	224.9	227.6	229.4	本地	正常	无	65535	2.5	0.88
2018-01-28 12:15:11	7.39	150	3.71	4.15	4.57	225	227.9	229.1	本地	正常	无	65535	2.48	0.89
2018-01-28 12:16:00	7.34	150	3.63	4.14	4.49	224.6	228.3	229.4	本地	正常	无	65535	2.47	0.89
2018-01-28 12:17:33	7.22	150	3.63	4.09	4.52	224.3	227.3	228.9	本地	正常	无	65535	2.43	0.88
2018-01-28 12:19:07	7.09	150	3.57	4.02	4.4	224.1	228	228.7	本地	正常	无	65535	2.39	0.88
2018-01-28 12:20:47	6.98	150	3.46	4.03	4.26	224.3	228.1	229.2	本地	正常	无	65535	2.36	0.89
2018-01-28 12:22:32	6.93	150	3.5	4.01	4.31	224.8	227.6	229	本地	正常	无	65535	2.35	0.88
2018-01-28 12:24:03	6.93	150	3.58	3.88	4.15	226.3	228.6	229.6	本地	正常	无	65535	2.36	0.9
2018-01-28 12:25:26	6.95	150	3.68	3.83	4.11	227.3	228	230.3	本地	正常	无	65535	2.36	0.9
2018-01-28 12:27:01	6.96	150	3.68	3.85	4.13	227.5	228	230.1	本地	正常	无	65535	2.36	0.89
2018-01-28 12:28:36	6.97	150	3.66	3.87	4.18	226.1	227.5	229.4	本地	正常	无	65535	2.35	0.89
2018-01-28 12:30:09	7	150	3.69	3.87	4.13	227.5	228	230	本地	正常	无	65535	2.38	0.9
2018-01-28 12:31:59	7.16	150	3.71	3.92	4.14	228.3	230.1	231.2	本地	正常	无	65535	2.43	0.9
2018-01-28 12:33:16	7.15	150	3.75	3.95	4.2	223.9	226.2	226.9	本地	正常	无	65535	2.39	0.9
2018-01-28 12:34:46	7.16	150	3.66	4.07	4.29	223.8	226.1	227.2	本地	正常	无	65535	2.4	0.9
2018-01-28 12:36:19	7.18	150	3.62	4.01	4.29	223	226.2	226.4	本地	正常	无	65535	2.4	0.9
2018-01-28 12:38:03	7.21	150	3.62	4.11	4.35	223.2	226.3	226.7	本地	正常	无	65535	2.41	0.9
2018-01-28 12:39:21	7.22	150	3.56	4.18	4.42	220.6	224.7	225.1	本地	正常	无	65535	2.41	0.89
2018-01-28 12:41:07	7.26	150	3.59	4.19	4.41	221.3	224.9	225	本地	正常	无	65535	2.42	0.9
2018-01-28 12:42:29	7.27	150	3.68	4.12	4.48	221.1	223.6	224.9	本地	正常	无	65535	2.42	0.89
2018-01-28 12:44:01	7.29	150	3.66	4.16	4.44	221.1	223.1	224.4	本地	正常	无	65535	2.42	0.89
2018-01-28 12:45:31	7.32	150	3.73	4.09	4.42	221.3	223.1	224.2	本地	正常	无	65535	2.43	0.9
2018-01-28 12:47:05	7.35	150	3.79	4.15	4.48	220.7	222.2	223.9	本地	正常	无	65535	2.44	0.9
2018-01-28 13:24:12	7.45	150	4	4	4.42	228	228.5	230.5	本地	正常	无	875	2.5	0.89
2018-01-28 13:26:01	7.46	150	3.91	4.04	4.48	227.2	228.7	229.9	本地	正常	无	997	2.51	0.89
2018-01-28 13:30:52	7.54	150	3.76	4	4.51	225.6	228.1	230.7	本地	正常	无	1249	2.51	0.9
2018-01-28 13:32:23	7.57	150	3.78	4.23	4.67	214.1	216.6	217.8	本地	正常	无	1377	2.45	0.9
2018-01-28 13:33:21	7.58	150	3.76	4.23	4.63	218.8	221.6	222.5	本地	正常	无	1439	2.49	0.9
2018-01-28 13:43:28	7.77	150	4.1	4.09	4.57	223.2	224	226.4	本地	正常	无	2046	2.56	0.9
2018-01-28 13:44:58	7.78	150	4.12	4.07	4.57	223.1	224	226.2	本地	正常	无	2133	2.56	0.9
2018-01-28 13:46:26	7.83	150	4.11	4.11	4.57	222.3	222.7	225.4	本地	正常	无	2224	2.57	0.9
2018-01-28 13:48:10	7.81	150	4.18	4.2	4.69	221.1	222.4	223.9	本地	正常	无	2328	2.57	0.89
2018-01-28 13:59:52	8.01	150	4.08	4.46	4.95	218.7	221.7	221.8	本地	正常	无	3020	2.62	0.89
2018-01-28 14:01:39	8.04	150	4.26	4.39	4.91	219.5	221.9	222.6	本地	正常	无	3105	2.63	0.88
2018-01-28 14:02:36	8.07	150	4.25	4.35	4.91	221.9	224.4	225.4	本地	正常	无	3192	2.65	0.89
2018-01-28 14:04:18	8.09	150	4.29	4.42	5.02	215.6	217.8	219.5	本地	正常	无	3276	2.62	0.88
2018-01-28 14:05:36	8.14	150	4.36	4.42	5.13	215.8	218.5	220.2	本地	正常	无	3367	2.63	0.88
2018-01-28 14:07:31	8.17	150	4.32	4.47	5.08	218.2	220.3	222.2	本地	正常	无	3487	2.65	0.88
2018-01-28 14:08:41	8.19	150	4.27	4.4	4.98	221.7	223.5	225.4	本地	正常	无	3560	2.69	0.89
2018-01-28 14:39:02	8	150	4.19	4.34	4.84	221.7	223.1	224.4	本地	正常	无	5381	2.63	0.89
2018-01-28 14:40:26	8.03	150	4.18	4.36	4.75	223.2	224.7	224.9	本地	正常	无	5466	2.64	0.89
2018-01-28 14:41:53	8.05	150	4.26	4.44	5	217.6	219.4	220.7	本地	正常	无	5551	2.62	0.88
2018-01-28 14:43:25	8.08	150	4.3	4.47	5.02	216.8	219.2	219.5	本地	正常	无	5645	2.62	0.88
2018-01-28 14:45:32	8.1	150	4.21	4.38	4.87	221.4	222.8	224.4	本地	正常	无	5738	2.65	0.88
2018-01-28 14:46:29	8.13	150	4.16	4.57	4.96	220.3	223.1	223.2	本地	正常	无	5825	2.66	0.88
2018-01-28 14:46:58	8.12	150	4.1	4.55	4.97	221.9	224.5	224.6	本地	正常	无	5831	2.67	0.89
2018-01-28 14:49:18	8.17	150	4.28	4.49	4.98	219.5	221.4	222.7	本地	正常	无	5943	2.66	0.88
2018-01-28 14:54:19	8.26	150	4.35	4.48	5.01	219.2	221.4	222.7	本地	正常	无	6284	2.69	0.88
2018-01-28 14:56:12	8.27	150	4.21	4.61	5.14	216.9	220.1	220.6	本地	正常	无	6411	2.68	0.88
2018-01-28 14:58:05	8.28	150	4.2	4.6	5.11	220.1	222.8	223.8	本地	正常	无	6468	2.71	0.88
2018-01-28 14:59:20	8.32	150	4.26	4.55	5.13	220.2	223.5	223.9	本地	正常	无	6578	2.71	0.88
2018-01-28 15:00:02	8.33	150	4.28	4.61	5.14	220.5	222.9	223.4	本地	正常	无	6641	2.72	0.88
2018-01-28 15:01:45	8.35	150	4.27	4.65	5.19	219.7	222.2	222.6	本地	正常	无	6725	2.72	0.87
2018-01-28 15:06:53	8.18	150	4.26	4.46	4.96	220	222.1	222.5	本地	正常	无	7052	2.67	0.88
2018-01-28 15:08:56	8.02	150	4.16	4.37	4.88	220.5	222.6	223.2	本地	正常	无	7162	2.62	0.88
2018-01-28 15:10:34	7.86	150	4.08	4.29	4.73	223.7	226	226.8	本地	正常	无	7272	2.61	0.89
2018-01-28 15:12:19	7.78	150	4.04	4.28	4.79	220	222.6	223.4	本地	正常	无	7378	2.55	0.88
2018-01-28 15:13:51	7.75	150	3.88	4.33	4.78	222.1	225.3	226.4	本地	正常	无	7471	2.56	0.88
2018-01-28 15:15:48	7.75	150	3.95	4.33	4.75	221.7	224	225	本地	正常	无	7575	2.56	0.88
2018-01-28 15:17:21	7.77	150	3.93	4.32	4.75	223.1	226.1	226.3	本地	正常	无	7680	2.58	0.89
2018-01-28 15:20:18	7.81	150	4.07	4.3	4.73	222	223.5	224.9	本地	正常	无	7776	2.57	0.88
2018-01-28 15:20:41	7.84	150	4.05	4.3	4.65	223.4	225.4	226.1	本地	正常	无	7878	2.59	0.89
2018-01-28 15:22:09	7.86	150	4.08	4.29	4.77	222.7	224.6	225.3	本地	正常	无	7958	2.59	0.88
2018-01-28 15:23:36	7.88	150	4.12	4.33	4.77	221.6	224.1	224.7	本地	正常	无	8047	2.6	0.89
2018-01-28 15:24:57	7.89	150	4.08	4.48	4.97	216.6	219.2	219.6	本地	正常	无	8134	2.57	0.88
2018-01-28 15:27:18	7.92	150	4.13	4.54	5.06	212	215.5	215.6	本地	正常	无	8223	2.55	0.87
2018-01-28 16:26:18	0.02	1	0.17	0.29	0.26	213.6	215	217.1	本地	故障	无	11778	0.02	0.13
2018-01-28 16:27:14	0.02	1	0.18	0.31	0.27	218	220	221.5	本地	故障	无	11858	0.02	0.13
2018-01-28 16:29:12	0.02	1	0.18	0.29	0.26	218.1	221	222.1	本地	故障	无	11951	0.02	0.13
2018-01-28 16:31:02	0.02	1	0.18	0.31	0.28	217.6	219.7	221.3	本地	故障	无	12058	0.02	0.13
2018-01-28 16:32:22	0.02	1	0.18	0.31	0.27	219	220.6	221.8	本地	故障	无	12142	0.02	0.12
2018-01-28 16:33:31	0.02	1	0.17	0.29	0.26	217.8	218.9	220.8	本地	故障	无	12237	0.03	0.19
2018-01-28 18:04:06	0.04	1	0.19	0.23	0.2	226.3	228.4	230.7	本地	正常	无	141	0.03	0.2
2018-01-28 18:05:44	37.31	1	35.51	39.69	42.52	220.2	221.7	223.1	本地	正常	无	233	16.07	0.64
2018-01-28 18:07:04	41.99	1	45.91	38.92	43.99	219.5	221.3	223.7	本地	正常	无	324	19.2	0.67
2018-01-28 18:08:38	32.46	2	5.88	5.26	6.07	195.9	198.3	199.3	本地	正常	无	417	5.31	0.3
2018-01-28 18:10:13	35.56	1	39.59	41.4	42.69	211.3	213.3	213.7	本地	正常	无	512	16.01	0.75
2018-01-28 18:12:21	29.21	1	7.99	6.46	8.56	219.6	221.1	222.5	本地	正常	无	609	7.23	0.42
2018-01-28 18:13:40	42.81	1	46.76	46.06	47.51	206.2	208.5	208.4	本地	正常	无	694	20.34	1
2018-01-28 18:16:15	29.24	1	24.01	23.39	22.57	209.1	212.9	212.5	本地	正常	无	875	10.26	0.62
2018-01-28 18:44:37	0.04	1	0.18	0.15	0.24	234.9	235.2	239.3	本地	正常	无	105	0.02	0.15
2018-01-28 18:46:16	0.04	1	0.16	0.2	0.19	234.9	235.3	239.2	本地	正常	无	205	0.02	0.15
2018-01-28 18:49:33	73.91	1	62.57	61.02	63.09	231.7	234.9	236.2	本地	正常	无	93	41.5	0.96
2018-01-28 18:51:26	60.54	2	43.33	42.15	43.54	231.7	234.9	235.8	本地	正常	无	185	28.48	0.96
2018-01-28 18:52:39	7.4	423	7.41	6.9	8	233.8	236.8	238	本地	正常	无	277	4.84	0.93
2018-01-28 18:54:09	7.15	418	7.05	6.49	7.62	233.6	236.4	237.7	本地	正常	无	369	4.59	0.93
2018-01-28 18:57:14	0	1	0.2	0.3	0.27	234.6	236.7	238.4	本地	故障	无	124	0.03	0.17
2018-01-28 19:00:18	7.44	151	3.68	3.93	4.32	234.7	237.5	238.4	本地	正常	无	123	2.56	0.91
2018-01-28 19:01:52	7.44	151	3.69	3.98	4.32	233.9	236.6	237.6	本地	正常	无	216	2.56	0.91
2018-01-28 19:03:28	7.45	151	3.73	3.97	4.32	234	236.4	237.6	本地	正常	无	310	2.57	0.91
2018-01-28 19:04:55	7.47	151	3.71	3.95	4.24	233.9	236.2	238	本地	正常	无	401	2.56	0.91
2018-01-28 19:05:02	7.49	151	3.7	3.94	4.27	233.7	235.9	237.8	本地	正常	无	407	2.56	0.91
2018-01-28 19:06:42	7.51	151	3.71	3.99	4.32	234.1	236.4	237.7	本地	正常	无	498	2.58	0.91
2018-01-28 19:08:06	7.53	151	3.76	4.02	4.42	234.1	236.3	238	本地	正常	无	590	2.59	0.91
2018-01-28 19:09:39	7.57	151	3.77	4.03	4.4	233.7	236.1	237.3	本地	正常	无	683	2.6	0.91
2018-01-28 19:11:09	7.63	151	3.73	4.07	4.46	233.5	235.9	237.5	本地	正常	无	775	2.61	0.91
2018-01-28 19:12:41	7.67	151	3.84	4.04	4.47	233.6	236.6	237.8	本地	正常	无	868	2.62	0.91
2018-01-28 19:14:16	7.69	151	3.8	4.07	4.44	233.9	236.1	238	本地	正常	无	960	2.63	0.91
2018-01-28 19:15:51	7.72	151	3.92	3.96	4.39	233.8	235.6	237.4	本地	正常	无	1053	2.63	0.91
2018-01-28 19:17:18	7.77	151	4.01	4.09	4.32	234	235	235.5	本地	正常	无	1144	2.64	0.91
2018-01-28 19:18:59	7.81	151	4	3.98	4.51	233.7	235	237.7	本地	正常	无	1244	2.66	0.91
2018-01-28 19:20:38	7.86	151	4.06	4.04	4.52	233.5	235.4	236.9	本地	正常	无	1336	2.68	0.91
2018-01-28 19:22:07	7.89	151	4.06	4.06	4.5	233.8	235	237.3	本地	正常	无	1429	2.68	0.91
2018-01-28 19:23:54	7.93	151	4.03	4.05	4.45	233.5	235.5	236.6	本地	正常	无	1520	2.69	0.91
2018-01-28 19:25:09	7.96	151	4.07	4.06	4.55	233.6	235.1	236.9	本地	正常	无	1614	2.7	0.91
2018-01-28 19:31:44	8.08	151	4.15	4.13	4.62	233.2	235.3	236.8	本地	正常	无	1991	2.75	0.91
2018-01-28 19:33:01	8.13	151	4.16	4.14	4.65	233.5	235.2	236.9	本地	正常	无	2076	2.76	0.91
2018-01-28 19:34:27	8.16	151	4.17	4.16	4.67	233.4	235.4	237	本地	正常	无	2169	2.76	0.91
2018-01-28 19:36:04	8.2	151	4.35	4.1	4.66	233.3	234.5	236.6	本地	正常	无	2261	2.78	0.91
2018-01-28 19:37:26	8.23	151	4.24	4.17	4.71	233.1	235	237	本地	正常	无	2351	2.79	0.91
2018-01-28 19:37:32	8.25	151	4.25	4.21	4.71	233.4	234.7	237.1	本地	正常	无	2357	2.8	0.92
2018-01-28 19:46:05	8.43	151	4.19	4.3	4.9	233.1	235.6	237.7	本地	正常	无	2871	2.85	0.91
2018-01-28 19:47:41	8.46	151	4.22	4.35	4.91	233	236.1	237.7	本地	正常	无	2962	2.86	0.91
2018-01-28 19:49:12	8.53	151	4.38	4.22	4.93	233.6	235.3	238.2	本地	正常	无	3059	2.88	0.91
2018-01-28 19:50:48	8.54	151	4.38	4.25	4.97	233.3	235.1	238.2	本地	正常	无	3154	2.88	0.91
2018-01-28 19:52:44	8.6	151	4.44	4.26	4.94	233.4	235	237.9	本地	正常	无	3258	2.9	0.91
2018-01-28 19:54:18	8.64	151	4.44	4.26	5	233.1	234.9	237.5	本地	正常	无	3339	2.91	0.91
2018-01-28 19:55:22	8.67	151	4.48	4.27	5.01	233.2	235	238	本地	正常	无	3429	2.92	0.91
2018-01-28 19:57:08	8.71	151	4.47	4.34	4.99	233	235.4	237.5	本地	正常	无	3522	2.94	0.91
2018-01-28 19:58:34	8.74	151	4.46	4.34	5.05	232.7	235.3	237.8	本地	正常	无	3614	2.94	0.91
2018-01-28 20:00:52	8.77	151	4.51	4.4	4.98	233	235.2	236.9	本地	正常	无	3706	2.95	0.91
2018-01-28 20:23:30	8.01	151	4.16	4.09	4.61	233.3	234.7	236.8	本地	正常	无	5079	2.73	0.91
2018-01-28 20:52:09	7.33	150	3.6	4	4.23	234	236.1	237.9	本地	正常	无	739	2.52	0.91
2018-01-28 20:53:35	7.36	150	3.75	3.9	4.31	233.6	235.9	237.8	本地	正常	无	834	2.53	0.91
2018-01-28 20:55:24	7.38	150	3.65	4.02	4.25	233.7	236.1	237.9	本地	正常	无	921	2.54	0.91
2018-01-28 20:56:49	7.42	150	3.68	3.99	4.3	233.4	236.4	237.7	本地	正常	无	1034	2.54	0.91
2018-01-28 20:58:17	7.43	150	3.77	3.86	4.24	233.7	235.8	237.5	本地	正常	无	1114	2.54	0.91
2018-01-28 21:19:27	7.88	150	4.2	4.16	4.49	234.4	235.2	237.2	本地	正常	无	2392	2.69	0.9
2018-01-28 21:21:24	7.94	150	4.26	4.24	4.47	234.9	235.1	235.9	本地	正常	无	2509	2.7	0.9
2018-01-28 21:22:33	7.96	150	4.06	4.2	4.63	234.3	236.5	238.4	本地	正常	无	2578	2.7	0.89
2018-01-28 21:24:39	7.99	150	4.15	4.26	4.58	234.5	236.3	237.3	本地	正常	无	2681	2.72	0.89

## Sheet: Sheet2
时间	电流	转速	输入电流A	输入电流B	输入电流C	输入电压A	输入电压B	输入电压C	KA0	KA4	远程操作	操作时间	有功功率	功率因数
2018-04-14 11:42:24	8.35	103	3.69	3.76	3.7	231.3	232.7	231.6	本地	正常	无	65535	2.34	0.91
2018-04-14 11:43:32	8.37	103	3.73	3.76	3.65	231.1	233.1	231	本地	正常	无	65535	2.35	0.92
2018-04-14 11:44:45	8.37	103	3.72	3.8	3.71	231.4	232.5	231.6	本地	正常	无	65535	2.35	0.91
2018-04-14 11:45:59	8.4	103	3.72	3.71	3.65	231.7	232.8	231.3	本地	正常	无	65535	2.35	0.91
2018-04-14 11:47:13	8.38	103	3.76	3.75	3.71	231.1	232.9	231.1	本地	正常	无	65535	2.35	0.91
2018-04-14 11:48:29	8.4	103	3.71	3.78	3.72	231.2	232.7	231.4	本地	正常	无	65535	2.36	0.92
2018-04-14 11:49:41	8.41	103	3.77	3.74	3.69	231.4	232.5	231.8	本地	正常	无	65535	2.35	0.91
2018-04-14 11:50:47	8.43	103	3.73	3.71	3.72	231.7	232.7	231.5	本地	正常	无	65535	2.36	0.91
2018-04-14 11:52:02	8.43	103	3.78	3.76	3.75	231.6	232.7	231.5	本地	正常	无	65535	2.37	0.92
2018-04-14 11:53:14	8.46	103	3.76	3.74	3.71	231.6	232.8	231.5	本地	正常	无	65535	2.37	0.92
2018-04-14 11:54:23	8.47	103	3.74	3.8	3.7	230.9	232.8	231.4	本地	正常	无	65535	2.37	0.91
2018-04-14 11:55:37	8.48	103	3.78	3.78	3.75	231.1	232.7	231.7	本地	正常	无	65535	2.37	0.92
2018-04-14 11:56:53	8.49	103	3.78	3.77	3.78	231.1	232.8	231.6	本地	正常	无	65535	2.38	0.92
2018-04-14 11:58:06	8.5	103	3.74	3.73	3.77	231.1	232.7	231.7	本地	正常	无	65535	2.38	0.91
2018-04-14 12:01:40	8.56	103	3.81	3.8	3.8	231.9	232.6	231.7	本地	正常	无	65535	2.4	0.92
2018-04-14 12:02:53	8.56	103	3.83	3.84	3.76	231.6	232.9	231.2	本地	正常	无	65535	2.39	0.91
2018-04-14 12:04:07	8.58	103	3.79	3.81	3.73	231.5	232.7	231.1	本地	正常	无	65535	2.4	0.91
2018-04-14 12:05:20	8.59	103	3.85	3.82	3.87	231.6	232.7	231.3	本地	正常	无	65535	2.41	0.92
2018-04-14 12:06:35	8.61	103	3.8	3.78	3.78	231.5	232.7	231.3	本地	正常	无	65535	2.4	0.91
2018-04-14 12:07:48	8.62	103	3.83	3.84	3.82	231.6	232.7	231.4	本地	正常	无	65535	2.41	0.91
2018-04-14 12:09:02	8.64	103	3.8	3.81	3.8	231.7	232.8	231.4	本地	正常	无	65535	2.42	0.91
2018-04-14 12:10:15	8.65	103	3.85	3.85	3.81	231.5	233.1	231.2	本地	正常	无	65535	2.42	0.91
2018-04-14 12:11:24	8.67	103	3.84	3.88	3.81	231.3	232.8	231.6	本地	正常	无	65535	2.43	0.91
2018-04-14 12:12:39	8.67	103	3.85	3.9	3.85	231.2	232.6	231.4	本地	正常	无	65535	2.42	0.91
2018-04-14 12:13:50	8.71	103	3.85	3.85	3.8	231.7	232.5	231.9	本地	正常	无	65535	2.43	0.91
2018-04-14 12:15:06	8.72	103	3.86	3.85	3.81	231.5	232.5	231.9	本地	正常	无	65535	2.43	0.91
2018-04-14 12:16:13	8.74	103	3.83	3.9	3.82	231.5	233	231.5	本地	正常	无	65535	2.44	0.91
2018-04-14 12:17:24	8.74	103	3.88	3.9	3.9	231.2	232.8	231.3	本地	正常	无	65535	2.44	0.91
2018-04-14 12:18:42	8.76	103	3.87	3.89	3.81	231.1	233	231.4	本地	正常	无	65535	2.45	0.91
2018-04-14 12:19:47	8.77	103	3.87	3.9	3.85	231.5	232.5	231.6	本地	正常	无	65535	2.45	0.91
2018-04-14 12:20:56	8.79	103	3.86	3.89	3.87	231.5	232.7	231.2	本地	正常	无	65535	2.45	0.91
2018-04-14 12:22:09	8.8	103	3.89	3.9	3.91	231.3	232.8	231.2	本地	正常	无	65535	2.46	0.91
2018-04-14 12:23:22	8.8	103	3.88	3.97	3.91	231.3	232.9	231.4	本地	正常	无	65535	2.46	0.91
2018-04-14 12:24:36	8.84	103	3.89	3.92	3.9	231.4	232.9	231.6	本地	正常	无	65535	2.47	0.91
2018-04-14 12:25:52	8.85	103	3.93	3.92	3.95	231.3	232.9	231.3	本地	正常	无	65535	2.48	0.92
2018-04-14 12:27:05	8.85	103	3.93	3.94	3.93	231.2	232.8	231.3	本地	正常	无	65535	2.48	0.92
2018-04-14 12:28:34	8.86	103	3.94	3.92	3.88	231.2	232.7	231.9	本地	正常	无	65535	2.48	0.92
2018-04-14 12:29:34	8.9	103	3.92	3.89	3.89	231.3	232.9	231.4	本地	正常	无	65535	2.48	0.91
2018-04-14 12:30:39	8.9	103	3.93	3.92	3.91	231.5	232.2	231.4	本地	正常	无	65535	2.48	0.92
2018-04-14 12:31:55	8.92	103	3.88	3.94	3.97	231.6	232.3	231.5	本地	正常	无	65535	2.49	0.92
2018-04-14 12:33:06	8.92	103	3.96	3.92	3.93	231.6	232.8	231.5	本地	正常	无	65535	2.49	0.92
2018-04-14 12:34:22	8.94	103	3.93	3.93	3.98	231.8	233	231.7	本地	正常	无	65535	2.49	0.91
2018-04-14 12:35:35	8.96	103	3.98	3.97	3.92	231.4	233	231.5	本地	正常	无	65535	2.5	0.92
2018-04-14 12:36:49	9	103	3.94	3.97	3.98	231.4	233.1	231.7	本地	正常	无	65535	2.51	0.91
2018-04-14 12:38:02	8.99	103	3.99	3.99	4.02	231.3	233	231.9	本地	正常	无	65535	2.52	0.92
2018-04-14 12:39:17	9.03	103	3.95	3.97	3.97	231.1	232.6	231.7	本地	正常	无	65535	2.52	0.92
2018-04-14 12:40:22	9.02	103	3.96	3.98	3.95	231.8	232.8	231.6	本地	正常	无	65535	2.52	0.92
2018-04-14 12:41:37	9.05	103	3.97	4.01	3.92	231.6	232.7	231.3	本地	正常	无	65535	2.52	0.91
2018-04-14 12:42:46	9.05	103	3.98	4.03	3.98	231.4	232.7	231.8	本地	正常	无	65535	2.52	0.91
2018-04-14 12:43:53	9.08	103	4	4.02	3.97	231.6	232.7	231.5	本地	正常	无	65535	2.52	0.91
2018-04-14 12:45:06	9.09	103	4	4.02	4.04	231.5	233	231.5	本地	正常	无	65535	2.53	0.91
2018-04-14 12:46:22	9.09	103	4.04	4.07	4.02	231.4	233	231.5	本地	正常	无	65535	2.54	0.91
2018-04-14 12:47:33	9.11	103	4.03	4.08	4.04	231.1	232.8	231.7	本地	正常	无	65535	2.55	0.92
2018-04-14 12:48:49	9.13	103	4.06	4.1	4.04	231.1	232.7	231.7	本地	正常	无	65535	2.55	0.91
2018-04-14 12:50:01	9.14	103	4.07	4.09	4.04	231.3	232.6	231.9	本地	正常	无	65535	2.55	0.91
2018-04-14 12:51:16	9.18	103	4.05	4.06	4.04	231.6	232.7	232.1	本地	正常	无	65535	2.56	0.91
2018-04-14 12:52:31	9.21	103	4.07	4.03	4.01	231.5	232.6	232	本地	正常	无	65535	2.57	0.91
2018-04-14 12:53:43	9.21	103	4.1	4.09	4.09	231.6	232.5	231.8	本地	正常	无	65535	2.57	0.92
2018-04-14 12:54:54	9.23	103	4.06	4.08	4.07	231.6	232.8	231.3	本地	正常	无	65535	2.57	0.91
2018-04-14 12:55:57	9.25	103	4.05	4.09	4.08	231.8	232.6	232	本地	正常	无	65535	2.58	0.91
2018-04-14 12:57:06	9.26	103	4.12	4.12	4.08	231.3	232.5	231.2	本地	正常	无	65535	2.59	0.92
2018-04-14 12:58:06	9.28	103	4.06	4.11	4.13	231.6	232.4	231.3	本地	正常	无	65535	2.58	0.91
2018-04-14 12:59:23	9.31	103	4.07	4.09	4.07	231.6	232.3	231.6	本地	正常	无	65535	2.59	0.91
2018-04-14 13:00:47	9.33	103	4.1	4.1	4.06	231.5	232.5	231.9	本地	正常	无	65535	2.6	0.92
2018-04-14 13:01:59	9.35	103	4.08	4.14	4.13	231.1	232.5	231.7	本地	正常	无	65535	2.6	0.91
2018-04-14 13:03:17	9.36	103	4.14	4.14	4.19	231.1	232.8	231.7	本地	正常	无	65535	2.61	0.91
2018-04-14 13:04:27	9.4	103	4.11	4.13	4.13	231.4	232.3	231.8	本地	正常	无	65535	2.61	0.92
2018-04-14 13:05:33	9.42	103	4.12	4.16	4.11	231.4	232.9	231.3	本地	正常	无	65535	2.62	0.91
2018-04-14 13:06:42	9.43	103	4.1	4.16	4.11	231.5	232.7	231.9	本地	正常	无	65535	2.62	0.91
2018-04-14 13:07:55	9.44	103	4.17	4.19	4.14	231.6	232.5	231.9	本地	正常	无	65535	2.63	0.91
2018-04-14 13:09:08	9.43	103	4.21	4.19	4.16	231.7	232.4	231.7	本地	正常	无	65535	2.63	0.91
2018-04-14 13:10:18	9.42	103	4.18	4.11	4.17	231.3	232.7	231.3	本地	正常	无	65535	2.62	0.91
2018-04-14 13:11:30	9.43	103	4.14	4.13	4.15	231.2	232.9	231.4	本地	正常	无	65535	2.62	0.91
2018-04-14 13:12:37	9.39	103	4.17	4.16	4.22	231.4	232.5	232	本地	正常	无	65535	2.62	0.91
2018-04-14 13:13:51	9.4	103	4.13	4.13	4.11	231.4	232.3	231.7	本地	正常	无	65535	2.61	0.91
2018-04-14 13:15:05	9.33	103	4.15	4.12	4.14	231.5	232.3	231.7	本地	正常	无	65535	2.6	0.92
2018-04-14 13:16:12	9.3	103	4.09	4.06	4.13	231.3	232.7	231.2	本地	正常	无	65535	2.59	0.91
2018-04-14 13:17:27	9.26	103	4.07	4.08	4.05	231.4	232.7	231.2	本地	正常	无	65535	2.58	0.91
2018-04-14 13:18:42	9.2	103	4.04	4.05	4.03	231.4	232.6	231.2	本地	正常	无	65535	2.56	0.91
2018-04-14 13:19:55	9.16	103	4.02	4.05	4.02	231.3	232.7	231.2	本地	正常	无	65535	2.56	0.92
2018-04-14 13:21:07	9.12	103	3.99	4.01	4	231	232.6	231.3	本地	正常	无	65535	2.54	0.91
2018-04-14 13:22:23	9.08	103	4.04	4.01	3.97	231.2	232.7	231.2	本地	正常	无	65535	2.53	0.92
2018-04-14 13:23:30	9.02	103	4.02	4.01	3.98	231.5	232.4	231.9	本地	正常	无	65535	2.52	0.92
2018-04-14 13:24:44	9	103	3.96	3.98	3.95	231.4	232.3	231.7	本地	正常	无	65535	2.51	0.91
2018-04-14 13:25:58	8.95	103	3.95	3.94	3.96	231.7	232.5	231.9	本地	正常	无	65535	2.5	0.92
2018-04-14 13:27:05	8.91	103	3.96	3.97	3.94	231.3	232.5	231.2	本地	正常	无	65535	2.49	0.92
2018-04-14 13:28:20	8.84	103	3.94	3.94	3.96	231.4	232.9	231.5	本地	正常	无	65535	2.47	0.91
2018-04-14 13:29:40	8.79	103	3.94	3.93	3.91	231.3	232.8	231.4	本地	正常	无	65535	2.46	0.91
2018-04-14 13:30:46	8.76	103	3.88	3.93	3.88	231.1	232.8	231.5	本地	正常	无	65535	2.45	0.91
2018-04-14 13:32:00	8.73	103	3.87	3.88	3.83	231.1	232.7	231.6	本地	正常	无	65535	2.44	0.91
2018-04-14 13:33:16	8.68	103	3.88	3.84	3.87	231.1	232.8	231.5	本地	正常	无	65535	2.43	0.91
2018-04-14 13:34:28	8.66	103	3.84	3.83	3.82	231.2	232.8	231.7	本地	正常	无	65535	2.42	0.92
2018-04-14 13:35:43	8.63	103	3.83	3.81	3.85	231.1	232.7	231.6	本地	正常	无	65535	2.42	0.92
2018-04-14 13:36:51	8.6	103	3.8	3.79	3.77	231.4	232.1	231.4	本地	正常	无	65535	2.41	0.92
2018-04-14 13:38:03	8.57	103	3.74	3.8	3.77	231.6	232.3	231.5	本地	正常	无	65535	2.39	0.91
2018-04-14 13:39:16	8.52	103	3.8	3.79	3.8	231.7	232.4	231.4	本地	正常	无	65535	2.39	0.92
2018-04-14 13:40:25	8.49	103	3.78	3.75	3.79	231.3	232.8	231.3	本地	正常	无	65535	2.38	0.92
2018-04-14 13:41:39	8.46	103	3.71	3.78	3.73	231.2	232.8	231.5	本地	正常	无	65535	2.37	0.92
2018-04-14 13:42:46	8.43	103	3.75	3.75	3.75	231.5	232.2	231.7	本地	正常	无	65535	2.36	0.91
2018-04-14 13:44:00	8.39	103	3.69	3.76	3.71	231.5	232.3	231.7	本地	正常	无	65535	2.35	0.91
2018-04-14 13:45:07	8.36	103	3.72	3.73	3.72	231.6	233	231.6	本地	正常	无	65535	2.35	0.92
2018-04-14 13:46:20	8.34	103	3.75	3.71	3.66	231.1	232.6	231.2	本地	正常	无	65535	2.34	0.91
2018-04-14 13:47:35	8.31	103	3.71	3.72	3.72	231.3	232.7	231.3	本地	正常	无	65535	2.33	0.91
2018-04-14 13:48:50	8.33	103	3.71	3.72	3.73	231.5	232.7	231.4	本地	正常	无	65535	2.34	0.91
2018-04-14 13:50:03	8.31	103	3.7	3.75	3.74	231.3	232.6	231.3	本地	正常	无	65535	2.34	0.92
2018-04-14 13:51:14	8.31	103	3.73	3.74	3.69	231.2	232.7	231.3	本地	正常	无	65535	2.33	0.91
2018-04-14 13:52:23	8.31	103	3.68	3.69	3.68	231.2	232.7	231.8	本地	正常	无	65535	2.33	0.91
2018-04-14 13:53:31	8.31	103	3.67	3.68	3.68	231.6	232.4	231.7	本地	正常	无	65535	2.33	0.91
2018-04-14 13:54:39	8.31	103	3.67	3.69	3.66	231.7	232.7	231.4	本地	正常	无	65535	2.33	0.91
2018-04-14 13:55:46	8.29	103	3.7	3.68	3.68	231.3	232.8	231.6	本地	正常	无	65535	2.33	0.91
2018-04-14 13:56:59	8.27	103	3.66	3.71	3.7	231.2	232.6	231.5	本地	正常	无	65535	2.32	0.91
2018-04-14 13:58:09	8.28	103	3.69	3.65	3.67	231.3	232.4	231.7	本地	正常	无	65535	2.32	0.91
2018-04-14 13:59:22	8.27	103	3.67	3.68	3.65	231.3	232.3	231.7	本地	正常	无	65535	2.32	0.91
2018-04-14 14:00:35	8.25	103	3.67	3.69	3.68	231.4	232.4	231.8	本地	正常	无	65535	2.31	0.91
2018-04-14 14:01:49	8.26	103	3.69	3.66	3.65	231.3	232.5	231.8	本地	正常	无	65535	2.32	0.91
2018-04-14 14:03:06	8.24	103	3.7	3.65	3.67	231.2	232.4	231.6	本地	正常	无	65535	2.31	0.91
2018-04-14 14:04:17	8.25	103	3.63	3.68	3.64	231.2	232.4	231.6	本地	正常	无	65535	2.32	0.92
2018-04-14 14:05:30	8.22	103	3.66	3.69	3.68	231.3	232.6	231.7	本地	正常	无	65535	2.31	0.91
2018-04-14 14:06:44	8.26	103	3.64	3.67	3.66	231.1	232.4	231.5	本地	正常	无	65535	2.32	0.92
2018-04-14 14:07:58	8.24	103	3.67	3.69	3.7	231.3	232.5	231.7	本地	正常	无	65535	2.32	0.92
2018-04-14 14:09:04	8.24	103	3.67	3.71	3.65	231.8	232.5	231.6	本地	正常	无	65535	2.31	0.91
2018-04-14 14:10:19	8.27	103	3.66	3.68	3.67	231.6	232.4	231.5	本地	正常	无	65535	2.32	0.91
2018-04-14 14:11:31	8.26	103	3.69	3.71	3.68	231.6	232.3	231.5	本地	正常	无	65535	2.32	0.91
2018-04-14 14:12:46	8.29	103	3.71	3.68	3.67	231.6	232.3	231.5	本地	正常	无	65535	2.33	0.92
2018-04-14 14:14:04	8.3	103	3.69	3.65	3.65	231.7	232.3	231.7	本地	正常	无	65535	2.33	0.91
2018-04-14 14:15:14	8.3	103	3.65	3.67	3.7	231.6	232.3	231.7	本地	正常	无	65535	2.33	0.91
2018-04-14 14:16:26	8.3	103	3.63	3.68	3.71	231.5	232.2	231.5	本地	正常	无	65535	2.32	0.91
2018-04-14 14:17:45	8.31	103	3.71	3.73	3.7	231.5	232.2	231.7	本地	正常	无	65535	2.34	0.92
2018-04-14 14:18:54	8.32	103	3.66	3.71	3.72	231.5	232.2	231.6	本地	正常	无	65535	2.33	0.91
2018-04-14 14:20:11	8.34	103	3.73	3.73	3.71	231.5	232.3	231.7	本地	正常	无	65535	2.35	0.92
2018-04-14 14:21:32	8.36	103	3.68	3.68	3.69	231.3	232.2	231.7	本地	正常	无	65535	2.34	0.91
2018-04-14 14:22:38	8.36	103	3.68	3.69	3.71	231.4	232.4	231.8	本地	正常	无	65535	2.35	0.91
2018-04-14 14:23:59	8.38	103	3.69	3.67	3.7	231.4	232.4	231.8	本地	正常	无	65535	2.35	0.91
2018-04-14 14:25:07	8.38	103	3.74	3.8	3.73	231.2	232.3	231.6	本地	正常	无	65535	2.35	0.91
2018-04-14 14:28:39	8.42	103	3.75	3.74	3.72	231.6	232.3	231.6	本地	正常	无	65535	2.37	0.92
2018-04-14 14:29:55	8.42	103	3.76	3.76	3.77	231.6	232.3	231.8	本地	正常	无	65535	2.37	0.92
2018-04-14 14:31:00	8.44	103	3.76	3.78	3.71	231.2	232.8	231.4	本地	正常	无	65535	2.37	0.92
2018-04-14 14:32:14	8.44	103	3.77	3.75	3.69	231.2	232.7	231.3	本地	正常	无	65535	2.36	0.91
2018-04-14 14:33:23	8.46	103	3.69	3.75	3.77	231	232.6	231.6	本地	正常	无	65535	2.37	0.92
2018-04-14 14:34:29	8.48	103	3.76	3.77	3.71	231.6	232.3	231.6	本地	正常	无	65535	2.37	0.91
2018-04-14 14:35:42	8.48	103	3.8	3.78	3.76	231.6	232.3	231.5	本地	正常	无	65535	2.38	0.92
2018-04-14 14:36:57	8.5	103	3.73	3.74	3.76	231.4	232.1	231.5	本地	正常	无	65535	2.39	0.92
2018-04-14 14:38:13	8.53	103	3.77	3.78	3.73	231.3	232.3	231.7	本地	正常	无	65535	2.39	0.92
2018-04-14 14:39:23	8.53	103	3.77	3.81	3.81	231.4	232.2	231.6	本地	正常	无	65535	2.39	0.91
2018-04-14 14:40:44	19.94	26	5.4	5.43	5.39	231.2	232.3	231.8	本地	正常	无	65535	4.67	0.81
2018-04-14 14:41:51	0	1	0.21	0.21	0.22	231.4	232.5	232	本地	正常	无	65535	0.02	0.14
2018-04-14 14:43:06	0	1	0.18	0.2	0.19	231.2	232.7	232	本地	正常	无	65535	0.02	0.15
2018-04-14 14:44:19	0	1	0.17	0.17	0.18	231.9	232.7	231.9	本地	正常	无	65535	0.02	0.17
2018-04-14 15:20:39	0	1	0.24	0.26	0.24	238.9	240.5	238.3	本地	正常	无	109	0.03	0.18
2018-04-14 15:21:58	0	1	0.29	0.3	0.22	239.4	240.6	239	本地	正常	无	189	0.02	0.11
2018-04-14 15:23:16	0	1	0.26	0.27	0.2	236.4	238.5	236.1	本地	正常	无	266	0.02	0.12
2018-04-14 15:24:28	0	1	0.27	0.25	0.21	236.2	238	236.3	本地	正常	无	337	0.02	0.11
2018-04-14 15:25:41	65.17	1	49.55	49.96	49.72	234.6	235.5	233.9	本地	正常	无	412	32.64	0.95
2018-04-14 15:26:55	59.12	1	43.13	43.21	43.08	234.8	235.2	234.1	本地	正常	无	486	28.57	0.96
2018-04-14 15:27:43	57.34	1	36.76	37.01	36.76	236.1	237	235	本地	正常	无	533	24.69	0.94
2018-04-14 15:27:51	65.98	1	53.28	53.45	53.09	235.6	236.5	235.3	本地	正常	无	542	34.18	0.96
2018-04-14 15:28:10	73.14	1	62.9	63.49	62.87	233	233.7	231.8	本地	正常	无	556	41.54	0.95
2018-04-14 15:28:12	71.27	1	59.47	60.02	59.51	233.7	234.6	233.3	本地	正常	无	561	40.16	0.95
2018-04-14 15:28:21	15.59	12	4.82	4.72	4.66	236.1	237.3	235.3	本地	正常	无	572	2.89	0.75
2018-04-14 15:28:24	13.2	18	4.01	4.2	3.96	235.5	236.3	235	本地	正常	无	575	2.27	0.75
2018-04-14 15:28:34	19.96	1	6.63	6.76	6.68	235.4	236.7	234.5	本地	正常	无	581	4.14	0.86
2018-04-14 15:28:46	47.36	1	27.09	27.27	27.17	234.6	235.6	234.3	本地	正常	无	597	17.8	0.94
2018-04-14 15:28:49	49.06	1	28.79	28.99	28.73	235.3	235.5	234.3	本地	正常	无	600	19	0.94
2018-04-14 15:29:01	69.93	1	56.56	56.93	56.43	234.6	235.5	234.2	本地	正常	无	611	37.54	0.94
2018-04-14 15:29:58	58.96	1	41.92	42.25	41.93	234.2	234.4	233.3	本地	正常	无	669	27.34	0.95
2018-04-14 15:30:02	10.18	1	0.7	0.68	0.68	239.4	240.5	238.9	本地	正常	无	673	0.02	0.01
2018-04-14 15:30:19	0	1	0.29	0.28	0.27	237.6	238.4	236.5	本地	正常	无	689	0.04	0.21
2018-04-14 15:31:01	0	1	0.25	0.24	0.23	236.3	237.8	235.8	本地	正常	无	732	0.03	0.18
2018-04-14 15:33:31	0	1	0.25	0.24	0.24	235.3	236.6	234.5	本地	故障	无	74	0.02	0.13
2018-04-14 15:34:45	73.15	2	61.8	62.35	61.6	233.3	233.4	232.2	本地	正常	无	148	41.11	0.96
2018-04-14 15:36:00	0	1	0.27	0.26	0.25	234.9	235.5	234.2	本地	正常	无	223	0.04	0.21
2018-04-14 15:37:17	73.58	1	63.15	63.84	63.11	235.3	235.8	234.8	本地	正常	无	300	42.2	0.95
2018-04-14 15:38:33	0	1	0.27	0.26	0.25	237.7	238.1	236.4	本地	正常	无	376	0.04	0.22
2018-04-14 15:39:43	44.51	2	30.88	31.03	30.84	234.5	235.4	233.9	本地	正常	无	443	18.43	0.98
2018-04-14 15:40:53	48.24	1	24.46	25.26	24.75	236.6	237	235.7	本地	正常	无	517	18.19	0.78
2018-04-14 15:42:08	9.07	112	4.36	4.48	4.31	235	236.4	234.2	本地	正常	无	592	2.62	0.85
2018-04-14 15:43:26	8.77	105	4.11	4.14	4.08	237.2	237.6	236.2	本地	正常	无	669	2.49	0.85
2018-04-14 15:44:40	8.13	151	4.57	4.69	4.49	236.3	237.2	235.4	本地	正常	无	744	2.77	0.85
2018-04-14 15:45:56	8.11	151	4.52	4.66	4.55	236.6	237.3	235.9	本地	正常	无	820	2.77	0.86
2018-04-14 15:47:12	8.12	151	4.56	4.62	4.54	235.8	236.1	234.6	本地	正常	无	895	2.75	0.85
2018-04-14 15:48:18	8.12	151	4.62	4.67	4.54	235.8	236.2	235	本地	正常	无	961	2.76	0.85
2018-04-14 15:49:32	8.14	151	4.59	4.67	4.53	236.2	237.2	235.1	本地	正常	无	1036	2.78	0.86
2018-04-14 15:50:45	8.2	151	4.58	4.66	4.56	237.4	238.6	236.6	本地	正常	无	1109	2.8	0.86
2018-04-14 15:51:59	8.21	151	4.61	4.63	4.58	237.2	238.2	237	本地	正常	无	1182	2.8	0.86
2018-04-14 15:53:13	8.24	151	4.61	4.7	4.63	235.8	236.8	234.7	本地	正常	无	1257	2.79	0.85
2018-04-14 15:54:22	8.27	151	4.62	4.68	4.62	237.2	237.8	236.8	本地	正常	无	1326	2.82	0.86
2018-04-14 15:55:33	8.26	151	4.64	4.7	4.63	235.5	236.8	235.3	本地	正常	无	1397	2.81	0.86
2018-04-14 15:56:47	8.31	151	4.64	4.73	4.66	235.8	237.2	235.5	本地	正常	无	1471	2.82	0.85
2018-04-14 15:58:01	8.3	151	4.67	4.77	4.7	236.6	237.1	235.7	本地	正常	无	1545	2.84	0.86
2018-04-14 15:59:15	8.34	151	4.63	4.74	4.69	235.8	237.1	235.6	本地	正常	无	1619	2.83	0.86
2018-04-14 16:00:29	8.35	151	4.69	4.77	4.63	236.7	237.5	235.5	本地	正常	无	1693	2.84	0.86
2018-04-14 16:01:43	8.37	151	4.65	4.81	4.71	236.2	237	235.9	本地	正常	无	1766	2.85	0.86
2018-04-14 16:02:56	8.4	151	4.71	4.76	4.71	236.3	236.7	235.6	本地	正常	无	1840	2.85	0.85
2018-04-14 16:04:06	8.41	151	4.7	4.81	4.66	237.6	238.3	236.5	本地	正常	无	1909	2.87	0.86
2018-04-14 16:05:20	8.45	151	4.73	4.83	4.78	237.9	238.2	236.8	本地	正常	无	1983	2.89	0.86
2018-04-14 16:06:40	8.47	151	4.74	4.8	4.79	236	236.8	235.6	本地	正常	无	2057	2.87	0.85
2018-04-14 16:07:46	8.49	151	4.79	4.87	4.76	236.5	236.9	235.5	本地	正常	无	2130	2.89	0.86
2018-04-14 16:09:04	8.51	151	4.76	4.85	4.75	236.4	237.8	235.8	本地	正常	无	2208	2.89	0.86
2018-04-14 16:10:08	8.55	151	4.72	4.91	4.8	236.4	237.8	235.8	本地	正常	无	2272	2.9	0.85
2018-04-14 16:11:21	8.58	151	4.76	4.87	4.8	237.1	237.6	235.9	本地	正常	无	2341	2.91	0.86
2018-04-14 16:12:25	8.59	151	4.85	4.94	4.84	236.5	237.4	235.2	本地	正常	无	2408	2.92	0.86
2018-04-14 16:13:32	8.62	151	4.79	4.9	4.79	236.9	237.6	236.2	本地	正常	无	2476	2.91	0.85
2018-04-14 16:14:49	8.65	151	4.82	4.91	4.84	235.8	236.9	235.5	本地	正常	无	2552	2.93	0.85
2018-04-14 16:15:52	8.67	151	4.78	5	4.84	236.2	237.4	235.4	本地	正常	无	2616	2.94	0.86
2018-04-14 16:17:05	8.7	151	4.89	4.97	4.87	236.6	237.3	236.2	本地	正常	无	2689	2.95	0.86
2018-04-14 16:18:20	8.7	151	4.89	4.94	4.89	236.1	237.4	235.4	本地	正常	无	2763	2.95	0.86
2018-04-14 16:19:33	8.76	151	4.9	5.01	4.92	235.9	236.3	234.8	本地	正常	无	2837	2.96	0.86
2018-04-14 16:20:47	8.79	151	4.97	5.03	4.94	236.1	236.5	235.1	本地	正常	无	2911	2.98	0.86
2018-04-14 16:22:03	8.81	151	4.91	5.02	4.93	235.7	236.6	235.3	本地	正常	无	2986	2.97	0.85
2018-04-14 16:23:11	8.85	151	4.93	5.06	4.96	236.3	236.6	235.4	本地	正常	无	3054	3	0.86
2018-04-14 16:24:23	8.87	151	5	5.09	4.99	235.2	236.4	235	本地	正常	无	3127	3	0.85
2018-04-14 16:25:30	8.89	151	4.95	5.08	5	237	237.7	236.5	本地	正常	无	3193	3.01	0.86
2018-04-14 16:26:46	8.93	151	4.97	5.07	4.96	237	238.4	236.5	本地	正常	无	3268	3.03	0.86
2018-04-14 16:27:58	8.98	151	5.02	5.13	4.98	236.4	237.7	235.6	本地	正常	无	3342	3.04	0.85
2018-04-14 16:29:12	9.02	151	5.05	5.16	5.05	236.4	237.6	235.6	本地	正常	无	3416	3.05	0.86
2018-04-14 16:32:47	9.13	151	5.11	5.21	5.11	235.6	236.3	234.6	本地	正常	无	3630	3.06	0.85
2018-04-14 16:34:03	9.14	151	5.09	5.22	5.14	236.3	236.7	235.3	本地	正常	无	3705	3.08	0.85
2018-04-14 16:35:16	9.16	151	5.05	5.22	5.09	236.6	237.7	235.4	本地	正常	无	3779	3.08	0.85
2018-04-14 16:36:28	9.14	151	5.14	5.21	5.13	235.5	236.9	234.9	本地	正常	无	3852	3.07	0.85
2018-04-14 16:37:43	9.1	151	5.03	5.19	5.07	236.3	237.2	235.9	本地	正常	无	3926	3.07	0.85
2018-04-14 16:38:59	9.04	151	4.99	5.11	5.06	236.1	236.6	235.3	本地	正常	无	4002	3.04	0.85
2018-04-14 16:42:36	8.77	151	4.91	4.95	4.89	236.5	237.2	235.4	本地	正常	无	4220	2.97	0.86
2018-04-14 16:43:55	8.69	151	4.87	4.99	4.87	236	236.8	235.6	本地	正常	无	4295	2.95	0.86
2018-04-14 16:45:00	8.65	151	4.83	4.91	4.85	236.7	237.9	236.3	本地	正常	无	4362	2.94	0.85
2018-04-14 16:46:12	8.61	151	4.8	4.9	4.76	237.5	238.3	236.5	本地	正常	无	4436	2.93	0.85
2018-04-14 16:47:26	8.6	151	4.79	4.94	4.82	236.1	236.7	235	本地	正常	无	4510	2.91	0.85
2018-04-14 16:48:34	8.59	151	4.82	4.94	4.85	236.2	236.5	235.1	本地	正常	无	4578	2.91	0.86
2018-04-14 16:49:51	8.6	151	4.82	4.92	4.83	236.5	237.1	235.9	本地	正常	无	4655	2.94	0.86
2018-04-14 16:51:03	8.62	151	4.85	4.88	4.77	236.9	238.3	236.4	本地	正常	无	4724	2.93	0.86
2018-04-14 16:52:16	8.61	151	4.84	4.92	4.82	237.7	238.1	236.8	本地	正常	无	4800	2.94	0.86
2018-04-14 16:53:31	8.56	151	4.8	4.93	4.77	236.8	237.4	236.2	本地	正常	无	4874	2.91	0.86
2018-04-14 16:54:43	8.5	151	4.74	4.85	4.77	238.1	239.1	237.7	本地	正常	无	4947	2.91	0.86
2018-04-14 16:55:57	8.41	151	4.7	4.76	4.7	237.3	237.9	236.7	本地	正常	无	5021	2.87	0.86
2018-04-14 16:57:12	8.32	151	4.66	4.74	4.6	237.1	238.4	236.6	本地	正常	无	5096	2.83	0.85
2018-04-14 16:58:26	8.25	151	4.62	4.71	4.61	236.9	237.3	235.7	本地	正常	无	5170	2.81	0.85
2018-04-14 16:59:40	8.16	151	4.56	4.65	4.56	237.6	238.9	237.1	本地	正常	无	5243	2.8	0.86
2018-04-14 17:00:54	8.09	151	4.52	4.64	4.53	238.2	238.6	237.4	本地	正常	无	5317	2.78	0.86
2018-04-14 17:02:00	8.03	151	4.55	4.62	4.47	236.6	237.8	235.8	本地	正常	无	5384	2.75	0.86
2018-04-14 17:03:13	7.99	151	4.5	4.64	4.53	236.2	237	235.7	本地	正常	无	5457	2.74	0.86
2018-04-14 17:04:27	7.94	151	4.48	4.57	4.44	237.7	238.2	236.5	本地	正常	无	5531	2.72	0.85
2018-04-14 17:05:38	7.9	151	4.46	4.53	4.42	236.8	237.7	236.6	本地	正常	无	5597	2.72	0.86
2018-04-14 17:06:48	7.86	151	4.46	4.49	4.38	237.5	238.4	237	本地	正常	无	5671	2.71	0.86
2018-04-14 17:08:02	7.81	151	4.36	4.53	4.39	237.8	238.8	236.7	本地	正常	无	5745	2.7	0.86
2018-04-14 17:09:16	7.78	151	4.41	4.47	4.35	235.8	236.9	235.5	本地	正常	无	5820	2.66	0.85
2018-04-14 17:10:29	7.77	151	4.38	4.49	4.37	237.2	238.2	236.8	本地	正常	无	5892	2.68	0.86
2018-04-14 17:11:42	7.72	151	4.4	4.46	4.37	237.4	238.5	236.8	本地	正常	无	5966	2.67	0.86
2018-04-14 17:12:56	7.7	151	4.32	4.45	4.31	237.7	238.6	237.4	本地	正常	无	6040	2.67	0.86
2018-04-14 17:14:19	7.69	151	4.36	4.42	4.37	237.6	238.9	237.2	本地	正常	无	6119	2.67	0.86
2018-04-14 17:15:25	7.67	151	4.33	4.38	4.34	237.7	238.2	236.7	本地	正常	无	6189	2.66	0.86
2018-04-14 17:16:39	7.67	151	4.37	4.47	4.34	237.8	239.1	237.3	本地	正常	无	6263	2.65	0.86
2018-04-14 17:17:52	7.68	151	4.39	4.44	4.37	237	237.5	236.3	本地	正常	无	6336	2.65	0.85
2018-04-14 17:19:06	7.66	151	4.37	4.47	4.33	235.9	237.1	234.9	本地	正常	无	6410	2.65	0.86
2018-04-14 17:20:17	7.68	151	4.43	4.45	4.39	237.4	238.1	237	本地	正常	无	6481	2.67	0.86
2018-04-14 17:21:31	7.68	151	4.34	4.47	4.3	238.3	239.2	238	本地	正常	无	6555	2.67	0.86
2018-04-14 17:22:45	7.69	151	4.39	4.42	4.41	236.7	237.3	235.8	本地	正常	无	6629	2.64	0.85
2018-04-14 17:24:00	7.7	151	4.37	4.45	4.36	237.3	238.6	236.5	本地	正常	无	6704	2.66	0.86
2018-04-14 17:25:14	7.71	151	4.41	4.5	4.38	238	238.5	237.1	本地	正常	无	6777	2.68	0.86
2018-04-14 17:26:28	7.71	151	4.4	4.49	4.33	238.7	239.2	238	本地	正常	无	6852	2.67	0.86
2018-04-14 17:27:43	7.75	151	4.37	4.46	4.32	237	238.2	236.7	本地	正常	无	6927	2.67	0.86
2018-04-14 17:28:58	7.77	151	4.39	4.53	4.4	236.8	237.2	235.9	本地	正常	无	7002	2.66	0.85
2018-04-14 17:30:15	7.78	151	4.41	4.43	4.42	237.7	239.1	237.2	本地	正常	无	7078	2.69	0.86
2018-04-14 17:31:28	7.79	151	4.36	4.51	4.36	237.1	237.4	236.1	本地	正常	无	7151	2.68	0.86
2018-04-14 17:32:41	7.8	151	4.39	4.45	4.37	237.2	238.4	236.5	本地	正常	无	7225	2.69	0.86
2018-04-14 17:36:04	7.86	151	4.42	4.49	4.42	237	237.9	236.7	本地	正常	无	7428	2.7	0.86
2018-04-14 17:37:19	7.86	151	4.43	4.47	4.41	236.8	237.2	235.8	本地	正常	无	7503	2.7	0.85
2018-04-14 17:40:44	7.93	151	4.49	4.56	4.45	236.9	237.5	236.4	本地	正常	无	7704	2.72	0.86
2018-04-14 17:41:49	7.95	151	4.47	4.58	4.45	237	237.4	236.2	本地	正常	无	7772	2.74	0.86
2018-04-14 17:42:56	7.97	151	4.51	4.59	4.55	236.9	237.8	236	本地	正常	无	7839	2.74	0.86
2018-04-14 17:44:03	7.98	151	4.48	4.57	4.5	238.6	239.2	238.1	本地	正常	无	7907	2.75	0.86
2018-04-14 17:45:11	8	151	4.47	4.56	4.48	238.2	238.7	237.6	本地	正常	无	7975	2.75	0.86
2018-04-14 18:07:04	0	1	0.19	0.2	0.19	239.1	238.8	237.7	本地	正常	无	112	0.02	0.14
2018-04-14 18:08:36	0	1	0.19	0.2	0.19	238.5	238.9	238.1	本地	正常	无	205	0.02	0.14
2018-04-14 18:10:05	0	1	0.19	0.2	0.19	239.6	239.4	238.3	本地	正常	无	293	0.02	0.14
2018-04-14 18:11:28	0	1	0.21	0.21	0.2	238.3	239.1	237.5	本地	正常	无	376	0.02	0.13
2018-04-14 18:12:34	0	1	0.23	0.23	0.23	237.8	239	238	本地	正常	无	443	0.02	0.13
2018-04-14 18:13:53	0	1	0.23	0.23	0.23	238.5	239.4	237.9	本地	正常	无	522	0.02	0.13
2018-04-14 18:15:03	0	1	0.23	0.24	0.23	238.3	239.5	237.6	本地	正常	无	592	0.02	0.13
2018-04-14 18:16:16	0	1	0.22	0.22	0.22	238	239.4	238.1	本地	正常	无	665	0.02	0.13
2018-04-14 18:17:30	0	1	0.23	0.22	0.22	237.5	238.9	236.9	本地	正常	无	738	0.02	0.12
2018-04-14 18:18:44	0	1	0.25	0.25	0.24	236.2	237.1	236.2	本地	正常	无	813	0.01	0.06
2018-04-14 18:24:42	0	1	0.2	0.21	0.19	238.5	239.4	239.7	本地	正常	无	220	0.03	0.21
2018-04-14 18:25:57	0	1	0.2	0.22	0.19	237.8	238.8	238.5	本地	正常	无	295	0.02	0.14
2018-04-14 18:27:07	0	1	0.22	0.23	0.21	238	238.8	238.9	本地	正常	无	366	0.02	0.13
2018-04-14 18:28:22	0	1	0.23	0.24	0.23	238.8	240	239.3	本地	正常	无	441	0.03	0.18
2018-04-14 18:29:36	0	1	0.24	0.26	0.24	237.8	239.2	238.5	本地	正常	无	514	0.03	0.19
2018-04-14 18:30:51	0	1	0.22	0.23	0.21	238.4	239.3	238.9	本地	正常	无	590	0.02	0.13
2018-04-14 18:32:04	0	1	0.22	0.22	0.21	236.7	238.2	237.4	本地	正常	无	663	0.01	0.07
2018-04-14 18:33:18	0	1	0.21	0.21	0.21	238.3	239	238.7	本地	正常	无	736	0.02	0.12
2018-04-14 18:34:30	0	1	0.24	0.25	0.23	236.3	236.9	236.8	本地	正常	无	809	0.02	0.13
2018-04-14 18:35:39	0	1	0.26	0.26	0.25	238.5	239.1	239.4	本地	正常	无	878	0.03	0.17
2018-04-14 18:38:06	0	1	0.26	0.25	0.25	237.7	239	238.4	本地	正常	无	109	0.03	0.17
2018-04-14 18:39:19	73.49	1	62.01	62.13	62.03	234.6	235	234.7	本地	正常	无	182	41.38	0.95
2018-04-14 18:40:34	0	1	0.28	0.27	0.26	237.8	239	238.4	本地	正常	无	257	0.04	0.2
2018-04-14 18:41:48	61.49	1	44.44	44.65	44.44	234.3	234.7	234.6	本地	正常	无	331	29.67	0.95
2018-04-14 18:43:01	61.76	1	44.56	44.63	44.85	234.4	235.6	234.7	本地	正常	无	404	29.72	0.95
2018-04-14 18:44:15	37.5	4	18.18	18.25	18.01	235.6	236.4	234.9	本地	正常	无	478	11.65	0.92
2018-04-14 18:45:30	8	170	4.83	4.94	4.86	237.8	239.1	237.7	本地	正常	无	553	2.94	0.85
2018-04-14 18:46:42	8.03	150	4.49	4.63	4.5	236.3	237.9	236.4	本地	正常	无	625	2.75	0.86
2018-04-14 18:47:57	8.02	150	4.49	4.62	4.52	237.4	238.7	237.1	本地	正常	无	700	2.75	0.86
2018-04-14 18:49:03	8.01	150	4.46	4.59	4.53	237.5	238.6	237.2	本地	正常	无	766	2.74	0.86

## Sheet: Sheet3
时间	电流	转速	输入电流A	输入电流B	输入电流C	输入电压A	输入电压B	输入电压C	KA0	KA4	远程操作	操作时间	有功功率	功率因数
2018-06-18 07:41:54	7.12	200	4.59	4.76	4.61	237	237.4	237.2	本地	正常	无	65535	2.88	0.88
2018-06-18 07:43:03	7.15	200	4.64	4.78	4.61	236.7	236.7	237.5	本地	正常	无	65535	2.9	0.88
2018-06-18 07:44:14	7.17	200	4.61	4.71	4.62	237.2	237.8	237.8	本地	正常	无	65535	2.9	0.88
2018-06-18 07:45:26	7.18	200	4.65	4.75	4.58	236.5	236.5	236.7	本地	正常	无	65535	2.9	0.88
2018-06-18 07:46:35	7.19	200	4.6	4.76	4.6	236.5	237.3	237.3	本地	正常	无	65535	2.9	0.88
2018-06-18 07:47:57	7.21	200	4.65	4.78	4.67	236.5	237.2	237.4	本地	正常	无	65535	2.92	0.88
2018-06-18 07:49:15	7.23	200	4.64	4.77	4.62	236.4	236.9	237.4	本地	正常	无	65535	2.91	0.88
2018-06-18 07:50:17	7.25	200	4.67	4.8	4.61	236.6	236.6	236.7	本地	正常	无	65535	2.91	0.88
2018-06-18 07:51:15	7.26	200	4.67	4.82	4.66	237.1	237.2	237.4	本地	正常	无	65535	2.94	0.89
2018-06-18 07:52:13	7.28	200	4.73	4.82	4.7	236.2	236.3	237	本地	正常	无	65535	2.94	0.88
2018-06-18 07:53:17	7.29	200	4.7	4.84	4.71	236.6	237.4	237.4	本地	正常	无	65535	2.95	0.88
2018-06-18 07:54:15	7.31	200	4.69	4.77	4.67	237.2	236.9	237.4	本地	正常	无	65535	2.95	0.88
2018-06-18 07:55:14	7.31	200	4.72	4.85	4.68	236.3	236.1	236.9	本地	正常	无	65535	2.95	0.88
2018-06-18 07:56:10	7.33	200	4.71	4.84	4.75	236.8	236.7	236.9	本地	正常	无	65535	2.95	0.88
2018-06-18 07:57:07	7.34	200	4.74	4.86	4.78	236.5	236.5	236.8	本地	正常	无	65535	2.97	0.88
2018-06-18 07:58:12	7.36	200	4.78	4.89	4.69	236.5	236.3	237	本地	正常	无	65535	2.97	0.88
2018-06-18 07:59:09	7.38	200	4.74	4.86	4.71	236.6	236.7	236.9	本地	正常	无	65535	2.96	0.88
2018-06-18 08:00:06	7.39	200	4.71	4.79	4.73	238.1	237.8	238.3	本地	正常	无	65535	2.97	0.88
2018-06-18 08:01:17	7.41	200	4.78	4.84	4.75	236.4	236.3	236.5	本地	正常	无	65535	2.97	0.88
2018-06-18 08:02:37	7.44	200	4.8	4.86	4.76	236.6	236.6	237.3	本地	正常	无	65535	2.99	0.88
2018-06-18 08:03:47	7.45	200	4.79	4.89	4.78	237.7	238.2	238	本地	正常	无	65535	3	0.88
2018-06-18 08:04:57	7.48	200	4.73	4.93	4.77	236	237	237	本地	正常	无	65535	3	0.88
2018-06-18 08:06:08	7.48	200	4.77	4.87	4.79	237.2	237.9	237.4	本地	正常	无	65535	3.01	0.88
2018-06-18 08:07:17	7.5	200	4.79	4.94	4.8	236.2	236.8	237	本地	正常	无	65535	3	0.88
2018-06-18 08:08:28	7.52	200	4.8	4.93	4.78	237	237.9	237.9	本地	正常	无	65535	3.02	0.88
2018-06-18 08:11:59	7.58	200	4.77	4.96	4.86	237	237.5	238	本地	正常	无	65535	3.04	0.88
2018-06-18 08:12:59	7.58	200	4.85	4.98	4.86	236.8	237.3	237.6	本地	正常	无	65535	3.04	0.88
2018-06-18 08:14:08	7.6	200	4.89	5.01	4.87	236.5	237.5	237.5	本地	正常	无	65535	3.05	0.88
2018-06-18 08:15:10	7.63	200	4.91	4.98	4.87	237	237.1	237.5	本地	正常	无	65535	3.05	0.88
2018-06-18 08:16:19	7.64	200	4.88	5.02	4.9	237.4	238.1	237.6	本地	正常	无	65535	3.07	0.88
2018-06-18 08:17:30	7.66	200	4.87	5.02	4.93	236.5	237.3	236.8	本地	正常	无	65535	3.06	0.88
2018-06-18 08:18:30	7.67	200	4.93	5.04	4.91	236.7	237.2	237	本地	正常	无	65535	3.07	0.88
2018-06-18 08:20:42	7.71	200	4.9	5.04	4.91	236.6	237.4	236.9	本地	正常	无	65535	3.08	0.88
2018-06-18 08:21:58	7.73	200	4.92	5.02	4.95	236.9	237	237.1	本地	正常	无	65535	3.09	0.88
2018-06-18 08:23:12	7.75	200	4.95	5.05	4.99	236.2	237.2	237	本地	正常	无	65535	3.1	0.88
2018-06-18 08:24:23	7.77	200	4.95	5.1	4.98	237	238	237.9	本地	正常	无	65535	3.11	0.88
2018-06-18 08:25:56	7.8	200	4.94	5.09	4.95	236.1	236.8	237.1	本地	正常	无	65535	3.11	0.88
2018-06-18 08:26:44	7.81	200	4.97	5.07	4.96	236.4	237.1	237.2	本地	正常	无	65535	3.11	0.88
2018-06-18 08:27:50	7.82	200	4.98	5.11	5.01	236.8	237	237.6	本地	正常	无	65535	3.12	0.88
2018-06-18 08:28:46	7.85	200	4.96	5.13	4.98	236.8	237.6	237.4	本地	正常	无	65535	3.13	0.88
2018-06-18 08:29:51	7.86	200	4.98	5.13	5.03	237.3	237.2	237.7	本地	正常	无	65535	3.14	0.88
2018-06-18 08:31:00	7.88	200	5	5.12	5.02	237	237.4	237.8	本地	正常	无	65535	3.14	0.88
2018-06-18 08:31:55	7.89	200	5.04	5.16	5.08	236.2	236.8	237.1	本地	正常	无	65535	3.15	0.88
2018-06-18 08:33:00	7.91	200	5.01	5.16	5.05	237.1	237	237.2	本地	正常	无	65535	3.14	0.87
2018-06-18 08:33:58	7.92	200	5.04	5.13	5.06	237.4	238.2	238	本地	正常	无	65535	3.17	0.88
2018-06-18 08:35:03	7.95	200	5.08	5.11	5.05	237	236.8	237.2	本地	正常	无	65535	3.15	0.88
2018-06-18 08:36:08	7.96	200	5.06	5.16	5.06	237.7	238.1	237.7	本地	正常	无	65535	3.18	0.88
2018-06-18 08:37:06	7.97	200	5.07	5.2	5.12	236.6	236.6	237.2	本地	正常	无	65535	3.18	0.88
2018-06-18 08:38:11	7.98	200	5.08	5.23	5.14	236.3	236.5	237	本地	正常	无	65535	3.18	0.88
2018-06-18 08:39:08	8.01	200	5.14	5.23	5.09	236.5	236.6	236.5	本地	正常	无	65535	3.19	0.88
2018-06-18 08:40:13	8.02	200	5.07	5.26	5.13	237.2	237.2	237.8	本地	正常	无	65535	3.2	0.88
2018-06-18 08:41:09	8.04	200	5.1	5.2	5.1	236.1	236.8	236.5	本地	正常	无	65535	3.19	0.88
2018-06-18 08:42:23	8.06	200	5.14	5.27	5.16	235.2	235.9	236.1	本地	正常	无	65535	3.2	0.88
2018-06-18 08:44:21	8.09	200	5.13	5.25	5.19	235.3	237.3	235.8	本地	正常	无	65535	3.2	0.87
2018-06-18 08:44:53	8.09	200	5.09	5.32	5.2	235.5	236.6	235.8	本地	正常	无	65535	3.2	0.87
2018-06-18 08:46:05	8.12	200	5.15	5.31	5.2	235	236.9	235.4	本地	正常	无	65535	3.2	0.87
2018-06-18 08:47:14	8.14	200	5.19	5.33	5.24	236.2	237.3	236.3	本地	正常	无	65535	3.22	0.88
2018-06-18 08:48:25	8.16	200	5.12	5.3	5.25	236.2	238.1	236.8	本地	正常	无	65535	3.22	0.87
2018-06-18 08:49:34	8.18	200	5.2	5.31	5.2	236.1	237.4	236	本地	正常	无	65535	3.23	0.87
2018-06-18 08:50:46	8.2	200	5.2	5.37	5.28	235.7	236.8	235.7	本地	正常	无	65535	3.24	0.88
2018-06-18 08:51:56	8.22	200	5.22	5.32	5.24	235.6	237	235.7	本地	正常	无	65535	3.23	0.87
2018-06-18 08:53:06	8.24	200	5.2	5.32	5.25	236	237.3	236.7	本地	正常	无	65535	3.25	0.87
2018-06-18 08:54:16	8.26	200	5.23	5.43	5.3	235.1	237	235.5	本地	正常	无	65535	3.25	0.87
2018-06-18 08:58:04	8.32	200	5.25	5.41	5.33	235.9	236.8	235.9	本地	正常	无	65535	3.28	0.87
2018-06-18 08:59:04	8.35	200	5.26	5.45	5.28	236.1	237.2	236.8	本地	正常	无	65535	3.29	0.87
2018-06-18 09:00:01	8.35	200	5.27	5.49	5.3	235.9	237.2	236	本地	正常	无	65535	3.29	0.87
2018-06-18 09:00:58	8.37	200	5.27	5.48	5.32	235.8	236.7	235.9	本地	正常	无	65535	3.28	0.87
2018-06-18 09:03:07	8.4	200	5.33	5.5	5.41	236.2	237	236.2	本地	正常	无	65535	3.32	0.88
2018-06-18 09:03:08	8.4	200	5.32	5.52	5.4	235.8	237.1	236.7	本地	正常	无	65535	3.31	0.87
2018-06-18 09:05:22	8.42	200	5.33	5.48	5.37	236.2	237.1	236.2	本地	正常	无	65535	3.31	0.87
2018-06-18 09:05:32	8.44	200	5.26	5.55	5.35	236.1	237.1	236.1	本地	正常	无	65535	3.32	0.87
2018-06-18 09:07:47	8.47	200	5.36	5.55	5.45	235.6	236.3	236.1	本地	正常	无	65535	3.33	0.87
2018-06-18 09:08:04	8.49	200	5.36	5.53	5.39	235.5	236.3	235.6	本地	正常	无	65535	3.32	0.87
2018-06-18 09:09:01	8.5	200	5.39	5.56	5.47	235.7	236.3	236.2	本地	正常	无	65535	3.34	0.87
2018-06-18 09:09:59	8.52	200	5.35	5.58	5.46	235.9	236.6	235.8	本地	正常	无	65535	3.35	0.87
2018-06-18 09:11:33	8.55	200	5.38	5.6	5.47	235.1	236.1	235.1	本地	正常	无	65535	3.35	0.87
2018-06-18 09:12:01	8.56	200	5.39	5.53	5.43	235.5	236.6	235.6	本地	正常	无	65535	3.36	0.87
2018-06-18 09:12:59	8.57	200	5.42	5.57	5.4	236.1	237.6	237	本地	正常	无	65535	3.36	0.87
2018-06-18 09:14:20	8.59	200	5.44	5.58	5.45	235.8	236.6	235.9	本地	正常	无	65535	3.37	0.87
2018-06-18 09:15:40	8.62	200	5.39	5.6	5.48	235.7	237.1	235.9	本地	正常	无	65535	3.39	0.87
2018-06-18 09:16:59	8.64	200	5.46	5.63	5.53	235.8	236.5	236.4	本地	正常	无	65535	3.39	0.87
2018-06-18 09:18:23	8.66	200	5.45	5.65	5.51	235.7	237.2	236.6	本地	正常	无	65535	3.4	0.87
2018-06-18 09:19:21	8.68	200	5.43	5.65	5.51	236.3	237.4	237.2	本地	正常	无	65535	3.4	0.87
2018-06-18 09:20:16	8.69	200	5.46	5.65	5.5	236.2	237.5	236.8	本地	正常	无	65535	3.41	0.87
2018-06-18 09:21:12	8.71	200	5.49	5.66	5.55	235.8	236.8	235.8	本地	正常	无	65535	3.41	0.87
2018-06-18 09:22:09	8.72	200	5.45	5.71	5.54	235.8	237.2	236.4	本地	正常	无	65535	3.41	0.87
2018-06-18 09:23:08	8.74	200	5.52	5.72	5.62	235.5	237	235.9	本地	正常	无	65535	3.43	0.87
2018-06-18 09:26:54	8.8	200	5.57	5.72	5.55	235.4	236.2	236.1	本地	正常	无	65535	3.44	0.87
2018-06-18 09:28:40	8.82	200	5.59	5.72	5.61	235.7	236.6	236.4	本地	正常	无	65535	3.46	0.87
2018-06-18 09:29:31	8.85	200	5.6	5.77	5.59	234.9	235.9	236.3	本地	正常	无	65535	3.46	0.87
2018-06-18 09:30:02	8.86	200	5.61	5.82	5.62	235.4	236	236.6	本地	正常	无	65535	3.47	0.87
2018-06-18 09:31:47	8.88	200	5.59	5.72	5.65	236.2	236.8	236.3	本地	正常	无	65535	3.47	0.87
2018-06-18 09:32:28	8.9	200	5.61	5.76	5.63	235.3	236.9	236.1	本地	正常	无	65535	3.49	0.87
2018-06-18 09:35:54	8.97	200	5.65	5.85	5.72	236.1	237.2	236.1	本地	正常	无	65535	3.52	0.87
2018-06-18 09:37:38	8.98	200	5.65	5.79	5.73	235.8	236.5	236.4	本地	正常	无	65535	3.52	0.87
2018-06-18 09:39:22	9.02	200	5.63	5.84	5.72	236.6	237.4	237.6	本地	正常	无	65535	3.53	0.87
2018-06-18 09:39:26	9.02	200	5.68	5.91	5.72	235.2	236.4	236.3	本地	正常	无	65535	3.54	0.87
2018-06-18 09:40:44	9.04	200	5.67	5.88	5.78	236.2	237.5	237.4	本地	正常	无	65535	3.55	0.87
2018-06-18 09:42:38	9.08	200	5.72	5.89	5.76	234.9	236.4	235.8	本地	正常	无	65535	3.55	0.87
2018-06-18 09:43:20	9.1	200	5.7	5.87	5.74	235.7	236.5	236	本地	正常	无	65535	3.55	0.87
2018-06-18 09:44:33	9.12	200	5.73	5.91	5.79	236.3	237.7	236.5	本地	正常	无	65535	3.57	0.87
2018-06-18 09:45:36	9.15	200	5.72	5.92	5.77	236.1	236.9	236.9	本地	正常	无	65535	3.57	0.87
2018-06-18 09:47:20	9.18	200	5.75	5.93	5.79	236.4	237.9	237	本地	正常	无	65535	3.59	0.87
2018-06-18 09:47:23	9.18	200	5.69	5.95	5.86	235.9	236.7	236.5	本地	正常	无	65535	3.58	0.87
2018-06-18 09:48:22	9.19	200	5.79	5.96	5.84	236.2	237	236.2	本地	正常	无	65535	3.59	0.87
2018-06-18 09:49:45	9.2	200	5.81	5.99	5.86	235.2	236.8	235.8	本地	正常	无	65535	3.6	0.87
2018-06-18 09:50:30	9.23	200	5.77	5.98	5.88	235.5	236.3	235.5	本地	正常	无	65535	3.61	0.87
2018-06-18 09:51:53	9.26	200	5.78	5.98	5.86	236	237.4	236.9	本地	正常	无	65535	3.61	0.87
2018-06-18 09:53:02	9.27	200	5.82	6	5.94	235.9	236.8	236	本地	正常	无	65535	3.63	0.87
2018-06-18 09:54:22	9.28	200	5.86	6.04	5.89	235.6	237	235.9	本地	正常	无	65535	3.63	0.87
2018-06-18 09:55:29	9.31	200	5.84	6.02	5.92	235.9	237.4	236.2	本地	正常	无	65535	3.64	0.87
2018-06-18 09:56:26	9.33	200	5.84	6.04	5.91	236.2	237.2	236.9	本地	正常	无	65535	3.64	0.87
2018-06-18 09:57:55	9.34	200	5.84	6.06	5.93	235.6	236.6	236.3	本地	正常	无	65535	3.65	0.87
2018-06-18 09:58:12	9.36	200	5.9	6.07	5.98	235.7	236.6	236.4	本地	正常	无	65535	3.65	0.87
2018-06-18 09:59:08	9.37	200	5.89	6.07	5.92	235.7	236.3	235.9	本地	正常	无	65535	3.65	0.87
2018-06-18 10:00:09	9.39	200	5.83	6.1	5.94	236.3	237.7	236.9	本地	正常	无	65535	3.67	0.87
2018-06-18 10:02:45	9.4	200	5.86	6.06	5.94	235.7	236.8	236.6	本地	正常	无	65535	3.66	0.87
2018-06-18 10:02:47	9.43	200	5.89	6.1	5.98	235.2	236.4	235.9	本地	正常	无	65535	3.68	0.87
2018-06-18 10:03:39	9.45	200	5.9	6.12	6.05	235.3	237	235.9	本地	正常	无	65535	3.69	0.87
2018-06-18 10:04:50	9.47	200	5.87	6.13	6	235.5	236.5	235.7	本地	正常	无	65535	3.68	0.87
2018-06-18 10:06:12	9.49	200	5.89	6.12	5.97	236	237.3	236.6	本地	正常	无	65535	3.71	0.87
2018-06-18 10:07:23	9.52	200	5.92	6.11	5.99	236.1	237.1	236.1	本地	正常	无	65535	3.7	0.87
2018-06-18 10:08:20	9.53	200	5.93	6.12	6.02	235.3	236.7	235.5	本地	正常	无	65535	3.7	0.87
2018-06-18 10:10:03	9.55	200	5.99	6.18	6.09	235.6	237.2	236.4	本地	正常	无	65535	3.73	0.87
2018-06-18 10:11:01	9.57	200	5.94	6.17	6.07	235.4	236.9	236.2	本地	正常	无	65535	3.73	0.87
2018-06-18 10:12:00	9.58	200	5.98	6.19	6.09	236	237.5	236.9	本地	正常	无	65535	3.74	0.87
2018-06-18 10:14:06	9.6	200	5.99	6.22	6.09	235.7	236.7	236.4	本地	正常	无	65535	3.75	0.87
2018-06-18 10:14:44	9.63	200	6.03	6.27	6.1	235.9	237.2	236.2	本地	正常	无	65535	3.75	0.87
2018-06-18 10:16:34	9.65	200	6.02	6.24	6.17	236.6	238	237.1	本地	正常	无	65535	3.77	0.87
2018-06-18 10:16:57	9.66	200	6	6.26	6.18	235.1	236.8	235.9	本地	正常	无	65535	3.76	0.87
2018-06-18 10:17:49	9.68	200	6.05	6.27	6.14	236.1	237.4	236.3	本地	正常	无	65535	3.78	0.87
2018-06-18 10:18:46	9.69	200	6.08	6.23	6.22	235.7	236.5	235.8	本地	正常	无	65535	3.78	0.87
2018-06-18 10:19:57	9.7	200	6.1	6.29	6.22	235.9	237.1	236.1	本地	正常	无	65535	3.79	0.87
2018-06-18 10:20:54	9.73	200	6.09	6.27	6.17	236.6	237.2	236.6	本地	正常	无	65535	3.79	0.87
2018-06-18 10:24:05	9.76	200	6.1	6.34	6.25	236.2	237.3	236.5	本地	正常	无	65535	3.81	0.87
2018-06-18 10:24:07	9.77	200	6.08	6.29	6.23	235.9	236.9	236.7	本地	正常	无	65535	3.81	0.87
2018-06-18 10:25:07	9.79	200	6.13	6.37	6.24	236.1	237.5	236.5	本地	正常	无	65535	3.82	0.87
2018-06-18 10:25:53	9.79	200	6.17	6.34	6.3	235.2	236.6	235.6	本地	正常	无	65535	3.82	0.87
2018-06-18 10:29:16	9.87	200	6.15	6.38	6.24	236.2	236.8	236.7	本地	正常	无	65535	3.84	0.87
2018-06-18 10:30:34	9.88	200	6.17	6.37	6.26	235.6	236.3	236.2	本地	正常	无	65535	3.84	0.87
2018-06-18 10:31:52	9.9	200	6.19	6.4	6.29	236.4	236.9	236.6	本地	正常	无	65535	3.87	0.87
2018-06-18 10:33:20	9.93	200	6.15	6.4	6.28	236.1	236.7	236.2	本地	正常	无	65535	3.86	0.87
2018-06-18 10:33:51	9.94	200	6.2	6.41	6.32	236.1	237.5	236.5	本地	正常	无	65535	3.88	0.87
2018-06-18 10:34:49	9.96	200	6.2	6.4	6.32	236	237	236.2	本地	正常	无	65535	3.88	0.87
2018-06-18 10:37:06	9.98	200	6.21	6.46	6.38	235.8	236.4	236	本地	正常	无	65535	3.89	0.87
2018-06-18 10:37:24	9.99	200	6.24	6.46	6.38	236.1	237	236.3	本地	正常	无	65535	3.89	0.87
2018-06-18 10:38:14	10	200	6.27	6.48	6.36	235.1	236.4	236	本地	正常	无	65535	3.89	0.87
2018-06-18 10:39:23	10.02	200	6.26	6.47	6.37	236	237.4	236.4	本地	正常	无	65535	3.9	0.87
2018-06-18 10:41:14	10.06	200	6.26	6.45	6.38	236.3	237.9	237.2	本地	正常	无	65535	3.92	0.87
2018-06-18 10:41:55	10.06	200	6.33	6.5	6.46	235.5	236.4	235.7	本地	正常	无	65535	3.92	0.87
2018-06-18 10:43:08	10.08	200	6.3	6.54	6.38	236.4	237.1	236.8	本地	正常	无	65535	3.93	0.87
2018-06-18 10:44:36	10.1	200	6.25	6.55	6.39	236.1	237.5	236.6	本地	正常	无	65535	3.93	0.87
2018-06-18 10:45:36	10.12	200	6.32	6.55	6.43	235.5	236.7	235.6	本地	正常	无	65535	3.94	0.87
2018-06-18 10:46:37	10.14	200	6.35	6.49	6.46	235	236.3	235.7	本地	正常	无	65535	3.94	0.87
2018-06-18 10:47:49	10.16	200	6.36	6.55	6.42	235.9	237.5	236.8	本地	正常	无	65535	3.96	0.87
2018-06-18 10:48:59	10.17	200	6.39	6.57	6.47	235	236.5	235.5	本地	正常	无	65535	3.96	0.87
2018-06-18 10:50:09	10.2	200	6.42	6.54	6.5	234.9	236.4	235.7	本地	正常	无	65535	3.96	0.87
2018-06-18 10:51:24	10.21	200	6.32	6.6	6.51	236.4	237	236.8	本地	正常	无	65535	3.98	0.87
2018-06-18 10:52:38	10.24	200	6.38	6.59	6.52	235.1	236.5	235.9	本地	正常	无	65535	3.98	0.87
2018-06-18 10:54:01	10.26	200	6.38	6.56	6.53	236.5	237.8	237.2	本地	正常	无	65535	3.99	0.87
2018-06-18 10:55:09	10.28	200	6.43	6.63	6.54	235.3	236.6	236.2	本地	正常	无	65535	4	0.87
2018-06-18 10:56:31	10.3	200	6.47	6.68	6.5	235.5	236.3	235.5	本地	正常	无	65535	4.01	0.87
2018-06-18 10:58:38	10.33	200	6.45	6.63	6.54	236	236.7	236.1	本地	正常	无	65535	4.02	0.87
2018-06-18 10:59:28	10.35	200	6.47	6.71	6.61	235.1	236.6	236	本地	正常	无	65535	4.03	0.87
2018-06-18 10:59:51	10.35	200	6.47	6.69	6.64	235.8	236.8	236.6	本地	正常	无	65535	4.03	0.87
2018-06-18 11:01:54	10.38	200	6.46	6.69	6.56	236.5	237.7	236.7	本地	正常	无	65535	4.05	0.87
2018-06-18 11:03:01	10.38	200	6.47	6.69	6.6	236	236.9	236.7	本地	正常	无	65535	4.04	0.87
2018-06-18 11:04:04	10.42	200	6.47	6.7	6.63	235.5	236.1	236	本地	正常	无	65535	4.05	0.87
2018-06-18 11:04:10	10.43	200	6.51	6.73	6.65	235	235.9	235.7	本地	正常	无	65535	4.05	0.87
2018-06-18 11:05:33	10.45	200	6.52	6.75	6.69	235	236.3	236	本地	正常	无	65535	4.06	0.87
2018-06-18 11:06:51	10.46	200	6.53	6.81	6.71	236	236.7	236	本地	正常	无	65535	4.08	0.87
2018-06-18 11:08:31	10.48	200	6.58	6.77	6.68	235.6	237	236.1	本地	正常	无	65535	4.08	0.87
2018-06-18 11:09:00	10.5	200	6.61	6.78	6.71	235.4	236.5	235.6	本地	正常	无	65535	4.09	0.87
2018-06-18 11:09:56	10.52	200	6.53	6.78	6.65	236.5	237	236.6	本地	正常	无	65535	4.09	0.87
2018-06-18 11:11:03	10.54	200	6.62	6.88	6.74	235.1	236.2	235.8	本地	正常	无	65535	4.11	0.87
2018-06-18 11:11:59	10.56	200	6.59	6.85	6.75	236	236.9	236.5	本地	正常	无	65535	4.11	0.87
2018-06-18 11:13:13	10.57	200	6.59	6.82	6.72	236.6	237	236.7	本地	正常	无	65535	4.11	0.87
2018-06-18 11:14:21	10.59	200	6.63	6.78	6.71	236.6	237.1	237.6	本地	正常	无	65535	4.12	0.87
2018-06-18 11:15:42	10.62	200	6.62	6.86	6.73	235.6	236.6	236.9	本地	正常	无	65535	4.13	0.87
2018-06-18 11:17:27	10.65	200	6.65	6.91	6.76	235.9	236.2	236.8	本地	正常	无	65535	4.14	0.87
2018-06-18 11:18:07	10.67	200	6.7	6.9	6.71	235.4	235.8	235.7	本地	正常	无	65535	4.14	0.87
2018-06-18 11:19:05	10.68	200	6.68	6.93	6.79	235.3	236.4	235.3	本地	正常	无	65535	4.15	0.87
2018-06-18 11:20:10	10.7	200	6.64	6.92	6.79	236.8	237.2	236.3	本地	正常	无	65535	4.16	0.87
2018-06-18 11:23:12	10.76	200	6.73	6.97	6.88	235.7	236.5	236.2	本地	正常	无	65535	4.18	0.87
2018-06-18 11:24:34	10.78	200	6.72	7	6.86	236.2	236.1	235.4	本地	正常	无	65535	4.19	0.87
2018-06-18 11:25:53	10.79	200	6.72	6.98	6.86	236.3	236.8	235.5	本地	正常	无	65535	4.2	0.87
2018-06-18 11:27:05	10.82	200	6.75	7	6.88	235.3	236.8	235.1	本地	正常	无	65535	4.2	0.87
2018-06-18 11:28:13	10.84	200	6.76	6.98	6.92	235.3	236	235	本地	正常	无	65535	4.21	0.87
2018-06-18 11:29:40	10.87	200	6.76	7	6.99	235.4	236.9	235.2	本地	正常	无	65535	4.23	0.87
2018-06-18 11:30:45	10.88	200	6.8	7.02	6.97	235.8	237	235.7	本地	正常	无	65535	4.24	0.87
2018-06-18 11:32:04	10.91	200	6.8	6.99	6.96	236.2	237.5	235.9	本地	正常	无	65535	4.24	0.87
2018-06-18 11:33:38	10.94	200	6.84	7.06	6.89	235.3	236.6	235.9	本地	正常	无	65535	4.25	0.87
2018-06-18 11:34:44	10.96	200	6.85	7.07	7	235.5	236.1	235.8	本地	正常	无	65535	4.26	0.87
2018-06-18 11:35:36	10.97	200	6.82	7.05	7	236	236.5	236.2	本地	正常	无	65535	4.27	0.87
2018-06-18 11:36:41	10.99	200	6.85	7.14	6.99	235.2	236.4	235.5	本地	正常	无	65535	4.27	0.87
2018-06-18 11:38:24	11.02	200	6.88	7.08	7.01	235.4	236	235.8	本地	正常	无	65535	4.28	0.87
2018-06-18 11:38:36	11.03	200	6.89	7.13	7.01	235.1	236.2	236	本地	正常	无	65535	4.28	0.87
2018-06-18 11:39:44	11.03	200	6.9	7.08	7.01	236.1	236.7	236.6	本地	正常	无	65535	4.29	0.87
2018-06-18 11:40:57	10.93	200	6.85	7.02	6.95	235.1	236.6	236.2	本地	正常	无	65535	4.25	0.87
2018-06-18 11:42:06	10.75	200	6.65	6.93	6.8	235.6	237.3	236.3	本地	正常	无	65535	4.17	0.87
2018-06-18 11:43:16	10.49	200	6.59	6.76	6.66	235.6	236.3	236	本地	正常	无	65535	4.08	0.87
2018-06-18 11:44:27	10.18	200	6.34	6.54	6.44	235.7	236.3	236	本地	正常	无	65535	3.95	0.87
2018-06-18 11:45:37	9.75	200	6.11	6.31	6.21	235.7	237.9	236.4	本地	正常	无	65535	3.8	0.87
2018-06-18 11:47:26	9.23	200	5.69	6	6.02	234.6	238.3	237.1	本地	正常	无	65535	3.62	0.87
2018-06-18 11:49:00	8.7	200	5.5	5.72	5.61	235.6	236.6	235.7	本地	正常	无	65535	3.42	0.87
2018-06-18 11:49:33	8.57	200	5.36	5.54	5.55	234.6	237.2	236.1	本地	正常	无	65535	3.36	0.87
2018-06-18 11:50:33	8.33	200	5.3	5.46	5.34	234.9	236.2	235.8	本地	正常	无	65535	3.28	0.87
2018-06-18 11:52:09	8.15	200	5.21	5.32	5.21	236.2	237.4	237.9	本地	正常	无	65535	3.23	0.87
2018-06-18 11:54:51	7.57	200	4.81	5.01	4.94	235.6	236.9	236.6	本地	正常	无	65535	3.02	0.87
2018-06-18 11:55:20	7.5	200	4.84	5.01	4.88	235.3	236.8	235.9	本地	正常	无	65535	3	0.87
2018-06-18 11:57:27	7.47	200	4.85	5.01	4.92	236.7	237.3	237.1	本地	正常	无	65535	3.01	0.88
2018-06-18 11:57:42	7.48	200	4.76	4.97	4.86	236.2	237.6	236.5	本地	正常	无	65535	2.99	0.87
2018-06-18 11:59:54	7.5	200	4.85	5.02	4.94	235.8	236.5	236	本地	正常	无	65535	3.01	0.87
2018-06-18 11:59:55	7.53	200	4.85	4.98	4.9	235.7	237.2	236.7	本地	正常	无	65535	3.02	0.87
2018-06-18 12:02:30	7.21	200	4.68	4.79	4.69	236	237.1	236.2	本地	正常	无	65535	2.9	0.87
2018-06-18 12:03:11	7.08	200	4.6	4.79	4.65	235.4	236.8	235.6	本地	正常	无	65535	2.86	0.87
2018-06-18 12:03:14	7.08	200	4.58	4.74	4.61	236	237.5	236.5	本地	正常	无	65535	2.85	0.87
2018-06-18 12:04:51	6.95	200	4.46	4.67	4.55	236.4	237.1	236.8	本地	正常	无	65535	2.81	0.87
2018-06-18 12:14:30	7.08	200	4.62	4.8	4.7	236.1	236.4	236	本地	正常	无	65535	2.86	0.87
2018-06-18 12:15:25	7.1	200	4.58	4.73	4.65	236.3	237.6	236.7	本地	正常	无	65535	2.86	0.87
2018-06-18 12:16:46	7.11	200	4.64	4.79	4.67	235.8	237	236.4	本地	正常	无	65535	2.87	0.87
2018-06-18 12:18:06	7.14	200	4.63	4.78	4.68	236	237.3	236.2	本地	正常	无	65535	2.87	0.87
2018-06-18 12:19:50	7.16	200	4.63	4.75	4.66	236.4	237.3	236.8	本地	正常	无	65535	2.88	0.87
2018-06-18 12:22:12	7.17	200	4.63	4.83	4.69	236.5	236.9	236.6	本地	正常	无	65535	2.89	0.87
2018-06-18 12:22:38	7.2	200	4.66	4.83	4.67	235.7	236.8	236.4	本地	正常	无	65535	2.9	0.87
2018-06-18 12:24:40	7.23	200	4.64	4.85	4.73	235.1	236	235.6	本地	正常	无	65535	2.9	0.87
2018-06-18 12:26:03	7.25	200	4.65	4.82	4.72	236.2	236.9	236	本地	正常	无	65535	2.91	0.87
2018-06-18 12:26:19	7.25	200	4.67	4.83	4.73	235.4	236.7	235.7	本地	正常	无	65535	2.9	0.87
2018-06-18 12:27:39	7.27	200	4.67	4.87	4.74	235.5	236.4	236	本地	正常	无	65535	2.92	0.87
2018-06-18 12:28:45	7.28	200	4.63	4.86	4.76	235.8	237.2	236.5	本地	正常	无	65535	2.93	0.87
2018-06-18 12:29:47	7.29	200	4.73	4.85	4.78	235.8	236.3	236	本地	正常	无	65535	2.93	0.87
2018-06-18 12:30:56	7.31	200	4.74	4.89	4.76	235.5	236.1	235.4	本地	正常	无	65535	2.92	0.87
2018-06-18 12:32:01	7.33	200	4.7	4.93	4.8	235.1	236.2	235.5	本地	正常	无	65535	2.93	0.87
2018-06-18 12:34:17	7.36	200	4.75	4.92	4.81	236.4	236.9	236.4	本地	正常	无	65535	2.95	0.87
2018-06-18 12:35:25	7.38	200	4.74	4.97	4.83	236.2	236.7	236.1	本地	正常	无	65535	2.96	0.87
2018-06-18 12:36:57	7.4	200	4.77	4.9	4.83	236	236.6	236.3	本地	正常	无	65535	2.97	0.87
2018-06-18 12:38:52	7.43	200	4.77	4.95	4.83	236.5	236.9	236.5	本地	正常	无	65535	2.97	0.87
2018-06-18 12:39:03	7.43	200	4.85	5.01	4.88	235.3	235.8	235.4	本地	正常	无	65535	2.97	0.87
2018-06-18 12:42:23	7.46	200	4.78	4.99	4.8	236.2	237.5	236.5	本地	正常	无	65535	2.98	0.87
2018-06-18 12:42:23	7.46	200	4.79	4.98	4.84	236.3	236.8	236.2	本地	正常	无	65535	2.98	0.87
2018-06-18 12:42:25	7.48	200	4.77	4.94	4.9	235.5	236.7	235.8	本地	正常	无	65535	2.99	0.87
2018-06-18 12:43:30	7.49	200	4.84	5	4.93	235.6	236.5	235.9	本地	正常	无	65535	3	0.87
2018-06-18 12:46:10	7.54	200	4.86	5.02	4.92	235.6	236.8	236.3	本地	正常	无	65535	3.01	0.87
2018-06-18 12:47:57	7.54	201	4.88	5.05	4.96	235.1	236.5	235.6	本地	正常	无	65535	3.01	0.87
2018-06-18 12:47:59	7.56	200	4.83	5.02	4.94	236.6	237.1	236.6	本地	正常	无	65535	3.02	0.87
2018-06-18 12:48:57	7.58	200	4.86	5.05	5	235.4	237.2	236	本地	正常	无	65535	3.03	0.87
2018-06-18 12:49:58	7.59	200	4.88	5.09	4.95	235.6	237.4	236.5	本地	正常	无	65535	3.04	0.87
2018-06-18 12:51:19	7.61	200	4.93	5.11	4.99	235.1	236.4	235.4	本地	正常	无	65535	3.04	0.87
2018-06-18 12:52:04	7.62	201	4.88	5.09	5.01	236.1	237.1	235.9	本地	正常	无	65535	3.04	0.87
2018-06-18 12:53:22	7.65	200	4.87	5.09	4.95	235.5	236.1	235.9	本地	正常	无	65535	3.04	0.86
2018-06-18 12:54:29	7.67	200	4.92	5.13	5.04	235	236.4	235.6	本地	正常	无	65535	3.06	0.87
2018-06-18 12:56:00	7.69	200	4.93	5.11	5.02	235.5	236.9	235.8	本地	正常	无	65535	3.06	0.87
2018-06-18 12:56:41	7.7	200	4.87	5.09	5.01	236	237.3	236.6	本地	正常	无	65535	3.07	0.87
2018-06-18 12:58:13	7.72	200	4.98	5.16	5.01	235.8	236.3	235.6	本地	正常	无	65535	3.07	0.87
2018-06-18 12:59:06	7.74	200	5	5.17	5.02	235.5	235.9	235.6	本地	正常	无	65535	3.08	0.87
2018-06-18 13:00:19	7.75	200	5	5.19	5.06	234.4	236	234.8	本地	正常	无	65535	3.08	0.87
2018-06-18 13:01:21	7.78	200	5	5.16	5.09	235.8	236.5	236	本地	正常	无	65535	3.1	0.87
2018-06-18 13:03:49	7.81	200	4.95	5.16	5.09	237.2	237.6	237.3	本地	正常	无	65535	3.11	0.87
2018-06-18 13:03:55	7.82	200	4.97	5.2	5.07	236.2	237.2	236.2	本地	正常	无	65535	3.11	0.87
2018-06-18 13:05:14	7.84	200	4.99	5.23	5.12	235.3	236.6	235.7	本地	正常	无	65535	3.11	0.87
2018-06-18 13:06:38	7.86	200	5.01	5.23	5.08	235.4	236.2	235.3	本地	正常	无	65535	3.12	0.87
2018-06-18 13:10:02	7.91	200	5.05	5.25	5.13	236.7	237.1	236.8	本地	正常	无	65535	3.14	0.87
2018-06-18 13:12:19	7.95	200	5.08	5.27	5.15	236.9	237.4	237	本地	正常	无	65535	3.16	0.87
2018-06-18 13:12:28	7.96	200	4.98	5.24	5.25	233.5	237.2	235.3	本地	正常	无	65535	3.15	0.87
2018-06-18 13:13:48	7.97	200	5.08	5.26	5.14	236.7	237.2	236.5	本地	正常	无	65535	3.17	0.87
2018-06-18 13:15:13	7.99	200	5.13	5.37	5.19	235.4	236	235.1	本地	正常	无	65535	3.16	0.87
2018-06-18 13:17:25	8.02	200	5.13	5.35	5.2	236	236.5	235.8	本地	正常	无	65535	3.18	0.87
2018-06-18 13:18:20	8.05	201	5.12	5.28	5.22	236.8	237.4	236.6	本地	正常	无	65535	3.19	0.87
2018-06-18 13:20:28	8.08	200	5.14	5.35	5.19	236.8	237.1	236.8	本地	正常	无	65535	3.2	0.87
2018-06-18 13:22:33	8.1	200	5.15	5.36	5.24	236.6	237.6	236.5	本地	正常	无	65535	3.21	0.87
2018-06-18 13:26:14	8.18	200	5.18	5.39	5.25	236.8	237.4	236.7	本地	正常	无	65535	3.23	0.87
2018-06-18 13:27:18	8.19	200	5.17	5.4	5.28	236.7	237.4	236.6	本地	正常	无	65535	3.24	0.87
2018-06-18 13:27:48	8.21	200	5.19	5.41	5.27	235.7	237	236	本地	正常	无	65535	3.24	0.86
2018-06-18 13:29:31	8.24	201	5.3	5.47	5.31	234.7	236.4	235.6	本地	正常	无	65535	3.25	0.87
2018-06-18 13:30:28	8.26	200	5.26	5.48	5.3	236	236.5	235.8	本地	正常	无	65535	3.26	0.86
2018-06-18 13:32:02	8.27	200	5.31	5.46	5.39	235.1	236.2	235.6	本地	正常	无	65535	3.27	0.87
2018-06-18 13:39:03	8.38	200	5.36	5.52	5.45	235.9	236.4	235.5	本地	正常	无	65535	3.31	0.87
2018-06-18 13:39:03	8.38	201	5.35	5.48	5.38	235.7	236.4	235.5	本地	正常	无	65535	3.3	0.87
2018-06-18 13:40:45	8.39	200	5.35	5.56	5.46	235.2	235.6	235.1	本地	正常	无	65535	3.31	0.87
2018-06-18 13:41:02	8.42	201	5.31	5.53	5.46	235.9	237	235.9	本地	正常	无	65535	3.31	0.87
2018-06-18 13:42:20	8.45	201	5.37	5.52	5.45	236.2	236.9	236.7	本地	正常	无	65535	3.32	0.87
2018-06-18 13:43:37	8.47	201	5.4	5.55	5.45	235	236	235.2	本地	正常	无	65535	3.33	0.87
2018-06-18 13:48:53	8.55	200	5.37	5.66	5.52	235.2	236.6	235.9	本地	正常	无	65535	3.36	0.87
2018-06-18 13:51:48	8.6	200	5.44	5.63	5.51	235.4	236.5	235.1	本地	正常	无	65535	3.37	0.86
2018-06-18 13:52:55	8.62	200	5.43	5.66	5.56	235	236.1	235.7	本地	正常	无	65535	3.38	0.87
2018-06-18 13:54:13	8.64	201	5.51	5.69	5.62	236	236.7	236.2	本地	正常	无	65535	3.4	0.87
2018-06-18 13:55:10	8.66	201	5.51	5.63	5.63	235.7	237.5	235.5	本地	正常	无	65535	3.4	0.87
2018-06-18 13:56:21	8.68	201	5.53	5.7	5.61	235.5	236.2	235.7	本地	正常	无	65535	3.41	0.87
2018-06-18 13:57:22	8.7	201	5.52	5.65	5.59	236.1	237.2	236.3	本地	正常	无	65535	3.42	0.87
2018-06-18 13:58:38	8.73	201	5.5	5.66	5.57	235.6	237.5	236.5	本地	正常	无	65535	3.42	0.87
2018-06-18 13:59:38	8.74	201	5.52	5.78	5.63	235.8	237.4	236	本地	正常	无	65535	3.42	0.86
2018-06-18 14:00:44	8.76	201	5.63	5.81	5.71	235.4	236.7	235.9	本地	正常	无	65535	3.44	0.86
2018-06-18 14:02:01	8.78	201	5.51	5.75	5.63	236	237.2	236	本地	正常	无	65535	3.44	0.86
2018-06-18 14:03:10	8.79	201	5.6	5.73	5.58	235.8	236.2	235.8	本地	正常	无	65535	3.44	0.86
2018-06-18 14:04:48	8.8	201	5.63	5.79	5.66	235.9	237.1	236	本地	正常	无	65535	3.46	0.87
2018-06-18 14:05:09	8.83	201	5.52	5.76	5.65	236.7	237.4	236.8	本地	正常	无	65535	3.46	0.87
2018-06-18 14:07:00	8.85	201	5.62	5.85	5.73	235.6	237.1	236	本地	正常	无	65535	3.48	0.87
2018-06-18 14:07:37	8.88	201	5.59	5.85	5.73	234.9	236.3	234.9	本地	正常	无	65535	3.48	0.87
2018-06-18 14:08:51	8.89	200	5.66	5.89	5.72	235.4	236.6	235.2	本地	正常	无	65535	3.48	0.86
2018-06-18 14:10:11	8.91	201	5.64	5.95	5.77	235.4	236.7	236	本地	正常	无	65535	3.5	0.86

## Sheet: Sheet4
时间	电流	转速	输入电流A	输入电流B	输入电流C	输入电压A	输入电压B	输入电压C	KA0	KA4	远程操作	操作时间	有功功率	功率因数
2018-06-20 16:53:47	10.93	202	6.79	6.99	6.89	235.6	235.5	235.7	远程	正常	无	65535	4.25	0.88
2018-06-20 16:55:00	10.96	202	6.84	7.03	6.93	235.3	235.8	236	远程	正常	无	65535	4.27	0.88
2018-06-20 16:56:09	10.98	202	6.81	7.05	6.96	235	235.8	235.3	远程	正常	无	65535	4.27	0.88
2018-06-20 16:57:21	11.01	203	6.84	7.01	6.91	236	235.8	236.2	远程	正常	无	65535	4.29	0.88
2018-06-20 16:58:32	11.03	203	6.84	7.07	6.98	235.9	236.3	236	远程	正常	无	65535	4.3	0.88
2018-06-20 16:59:39	11.06	202	6.86	7.02	6.98	235.6	235.6	236	远程	正常	无	65535	4.31	0.88
2018-06-20 17:00:53	11.07	202	6.91	7.08	7.01	234.4	235	234.6	远程	正常	无	65535	4.31	0.88
2018-06-20 17:02:01	11.09	202	6.89	7.1	7.01	234.8	235.5	235.4	远程	正常	无	65535	4.32	0.88
2018-06-20 17:03:12	11.11	202	6.93	7.12	7.01	235.8	235.8	235.6	远程	正常	无	65535	4.34	0.88
2018-06-20 17:04:21	11.08	202	6.92	7.08	6.98	235.6	235.9	235.6	远程	正常	无	65535	4.33	0.88
2018-06-20 17:05:30	10.92	203	6.75	6.95	6.87	235.2	235.7	235.9	远程	正常	无	65535	4.25	0.88
2018-06-20 17:06:41	10.67	203	6.68	6.92	6.79	234.4	234.9	235	远程	正常	无	65535	4.16	0.88
2018-06-20 17:07:51	10.39	203	6.45	6.66	6.53	235.9	235.7	236.2	远程	正常	无	65535	4.05	0.88
2018-06-20 17:09:02	10.03	203	6.24	6.44	6.32	235.1	234.9	235.3	远程	正常	无	65535	3.9	0.88
2018-06-20 17:10:12	9.59	203	5.98	6.16	6.1	234.1	234.5	234	远程	正常	无	65535	3.73	0.88
2018-06-20 17:11:23	9.19	203	5.78	5.95	5.85	235.9	236.5	236.6	远程	正常	无	65535	3.62	0.88
2018-06-20 17:12:32	8.88	203	5.59	5.77	5.67	234.3	234.6	234.9	远程	正常	无	65535	3.48	0.88
2018-06-20 17:13:44	8.58	203	5.42	5.56	5.47	234.7	234.6	235.1	远程	正常	无	65535	3.37	0.88
2018-06-20 17:14:53	8.31	203	5.26	5.45	5.38	235.5	235.9	236.1	远程	正常	无	65535	3.29	0.88
2018-06-20 17:16:04	8.08	203	5.09	5.3	5.17	235.7	236	235.8	远程	正常	无	65535	3.2	0.88
2018-06-20 17:17:14	7.87	202	5	5.09	5.02	236	235.9	236.2	远程	正常	无	65535	3.13	0.88
2018-06-20 17:18:24	7.68	202	4.94	5.03	4.93	234.7	234.6	234.7	远程	正常	无	65535	3.05	0.87
2018-06-20 17:19:35	7.52	202	4.79	4.96	4.85	235.8	235.7	235.7	远程	正常	无	65535	3	0.88
2018-06-20 17:20:46	7.39	202	4.77	4.86	4.81	235.5	235.5	235.9	远程	正常	无	65535	2.96	0.88
2018-06-20 17:21:57	7.28	203	4.69	4.79	4.72	236.1	235.9	236.3	远程	正常	无	65535	2.94	0.88
2018-06-20 17:23:07	7.09	202	4.57	4.69	4.6	235.3	236	235.5	远程	正常	无	65535	2.85	0.87
2018-06-20 17:24:16	6.96	203	4.53	4.65	4.56	235.3	235.8	235.9	远程	正常	无	65535	2.82	0.88
2018-06-20 17:25:26	6.95	202	4.56	4.64	4.58	235.1	235.1	235.5	远程	正常	无	65535	2.81	0.88
2018-06-20 17:26:37	6.96	202	4.46	4.66	4.53	234.9	235.8	235.9	远程	正常	无	65535	2.81	0.88
2018-06-20 17:27:47	6.96	202	4.46	4.61	4.57	235.6	236.1	235.7	远程	正常	无	65535	2.81	0.88
2018-06-20 17:28:59	6.98	202	4.52	4.67	4.55	235.9	235.8	235.8	远程	正常	无	65535	2.83	0.88
2018-06-20 17:30:08	7.02	202	4.54	4.7	4.62	235.1	235	235.3	远程	正常	无	65535	2.84	0.88
2018-06-20 17:31:19	7.04	202	4.54	4.75	4.61	235.4	235.6	235.3	远程	正常	无	65535	2.86	0.88
2018-06-20 17:32:29	7.07	202	4.55	4.69	4.58	235.7	235.8	235.6	远程	正常	无	65535	2.85	0.88
2018-06-20 17:33:40	7.1	202	4.56	4.72	4.6	235.1	235.1	235.1	远程	正常	无	65535	2.85	0.88
2018-06-20 17:34:50	7.12	202	4.59	4.77	4.69	235.1	235.2	234.8	远程	正常	无	65535	2.87	0.88
2018-06-20 17:36:01	7.13	202	4.61	4.77	4.61	235.5	235.5	235.8	远程	正常	无	65535	2.88	0.88
2018-06-20 17:39:33	7.18	202	4.64	4.72	4.63	235.5	235.6	235.9	远程	正常	无	65535	2.9	0.88
2018-06-20 17:40:44	7.19	203	4.61	4.82	4.73	235.5	235.9	235.4	远程	正常	无	65535	2.91	0.88
2018-06-20 17:41:53	7.22	202	4.66	4.74	4.66	235.3	235.9	235.3	远程	正常	无	65535	2.89	0.88
2018-06-20 17:43:05	7.23	202	4.67	4.81	4.72	235.9	236	236.4	远程	正常	无	65535	2.91	0.88
2018-06-20 17:44:14	7.25	202	4.71	4.82	4.71	236	235.9	236	远程	正常	无	65535	2.93	0.88
2018-06-20 17:45:26	7.26	203	4.68	4.83	4.74	234.4	235.2	234.7	远程	正常	无	65535	2.92	0.88
2018-06-20 17:46:34	7.28	202	4.7	4.82	4.74	235	235.3	235.7	远程	正常	无	65535	2.93	0.88
2018-06-20 17:47:46	7.3	202	4.65	4.84	4.77	235.4	235.7	235.3	远程	正常	无	65535	2.93	0.88
2018-06-20 17:48:55	7.31	202	4.72	4.82	4.72	236.3	236.2	236.3	远程	正常	无	65535	2.94	0.88
2018-06-20 17:50:13	7.33	202	4.76	4.82	4.78	235.4	235.5	235.9	远程	正常	无	65535	2.95	0.88
2018-06-20 17:51:15	7.35	203	4.71	4.86	4.75	235.5	236.2	235.6	远程	正常	无	65535	2.95	0.88
2018-06-20 17:52:28	7.37	202	4.74	4.87	4.77	235	235	235.4	远程	正常	无	65535	2.95	0.88
2018-06-20 17:53:36	7.38	203	4.72	4.9	4.83	234.7	235.5	235	远程	正常	无	65535	2.96	0.88
2018-06-20 17:54:48	7.4	203	4.78	4.88	4.79	234.7	235.1	235.1	远程	正常	无	65535	2.97	0.88
2018-06-20 17:55:57	7.41	203	4.78	4.91	4.83	235.5	235.6	235.9	远程	正常	无	65535	2.97	0.88
2018-06-20 17:57:08	7.43	202	4.75	4.91	4.81	234.7	235.3	235.4	远程	正常	无	65535	2.97	0.88
2018-06-20 17:58:18	7.45	203	4.76	4.83	4.94	235	236.4	235.6	远程	正常	无	65535	2.99	0.88
2018-06-20 17:59:29	7.47	203	4.76	4.97	4.79	235.1	235.9	235.4	远程	正常	无	65535	2.99	0.88
2018-06-20 18:00:39	7.49	202	4.79	4.95	4.86	235	234.8	235	远程	正常	无	65535	3	0.88
2018-06-20 18:01:51	7.5	202	4.81	4.86	4.95	235.4	236.2	236	远程	正常	无	65535	3.01	0.88
2018-06-20 18:03:00	7.53	203	4.83	4.88	4.91	234.5	235.6	235.6	远程	正常	无	65535	3.01	0.88
2018-06-20 18:04:18	7.54	202	4.8	4.96	4.82	235.3	235.9	235.5	远程	正常	无	65535	3.01	0.88
2018-06-20 18:05:20	7.56	203	4.87	4.95	5	235.2	236.2	235.6	远程	正常	无	65535	3.03	0.88
2018-06-20 18:06:33	7.58	203	4.89	4.94	5.04	234	235.9	234.9	远程	正常	无	65535	3.03	0.88
2018-06-20 18:07:41	7.59	202	4.85	4.85	5.01	235.3	236.5	235.9	远程	正常	无	65535	3.03	0.88
2018-06-20 18:08:51	7.6	203	4.91	4.86	5.02	236.5	237.5	237.1	远程	正常	无	65535	3.05	0.87
2018-06-20 18:10:07	7.63	202	4.89	4.9	5.03	235	236.4	235.8	远程	正常	无	65535	3.05	0.87
2018-06-20 18:11:12	7.65	202	4.86	4.96	5.01	235.3	237	236.4	远程	正常	无	65535	3.06	0.88
2018-06-20 18:12:21	7.66	203	4.96	4.89	5.11	234.5	236.6	235.5	远程	正常	无	65535	3.06	0.87
2018-06-20 18:13:40	7.68	203	4.89	5.07	4.92	236.4	236.5	236.5	远程	正常	无	65535	3.07	0.88
2018-06-20 18:14:45	7.71	202	5.02	4.86	5.14	234.9	237	236.1	远程	正常	无	65535	3.09	0.88
2018-06-20 18:15:54	7.73	202	4.93	4.98	5.1	235.8	236.7	236.6	远程	正常	无	65535	3.09	0.88
2018-06-20 18:17:18	7.74	202	5.01	4.88	5.19	235	237.8	236.9	远程	正常	无	65535	3.1	0.88
2018-06-20 18:18:15	7.77	202	5.04	4.87	5.15	235	237.8	236.3	远程	正常	无	65535	3.1	0.88
2018-06-20 18:19:23	7.79	203	4.92	5.1	4.98	235.5	236.2	236.1	远程	正常	无	65535	3.11	0.88
2018-06-20 18:20:36	7.8	203	5.05	5.02	5.12	235.6	237.2	236.8	远程	正常	无	65535	3.12	0.88
2018-06-20 18:21:55	7.83	203	4.99	4.98	5.15	235.8	237	236.9	远程	正常	无	65535	3.12	0.88
2018-06-20 18:22:58	7.85	202	5.11	4.95	5.26	234.8	237	236	远程	正常	无	65535	3.13	0.88
2018-06-20 18:24:08	7.87	202	4.97	5.04	5.12	234.7	236.5	236	远程	正常	无	65535	3.13	0.88
2018-06-20 18:25:15	7.88	203	5.08	5.11	5.17	235.1	236.1	236.1	远程	正常	无	65535	3.14	0.88
2018-06-20 18:26:26	7.9	202	5.06	5.21	5.11	235.6	235.7	235.4	远程	正常	无	65535	3.15	0.88
2018-06-20 18:27:54	7.92	203	5.03	5.15	5.05	236.1	236.1	236.3	远程	正常	无	65535	3.15	0.88
2018-06-20 18:28:51	7.95	203	5.04	5.21	5.13	234.8	235.2	235.3	远程	正常	无	65535	3.15	0.88
2018-06-20 18:29:59	7.96	202	5.05	5.22	5.13	235.6	236.3	236.3	远程	正常	无	65535	3.17	0.88
2018-06-20 18:31:08	7.98	203	5.06	5.17	5.07	235.6	235.8	235.5	远程	正常	无	65535	3.17	0.88
2018-06-20 18:32:18	7.99	203	5.15	5.18	5.27	235	236	235.8	远程	正常	无	65535	3.18	0.88
2018-06-20 18:33:29	8.01	203	5.16	5.17	5.22	235.5	237	236.9	远程	正常	无	65535	3.2	0.88
2018-06-20 18:34:42	8.03	203	5.18	5.15	5.29	234.4	236.2	235.5	远程	正常	无	65535	3.2	0.88
2018-06-20 18:36:31	8.06	203	5.17	5.27	5.3	235.5	236.6	235.9	远程	正常	无	65535	3.21	0.87
2018-06-20 18:37:00	8.07	203	5.14	5.23	5.28	236.1	237	237.1	远程	正常	无	65535	3.21	0.87
2018-06-20 18:38:13	8.09	202	5.21	5.24	5.25	235.3	236.9	236.2	远程	正常	无	65535	3.22	0.87
2018-06-20 18:39:18	8.11	203	5.21	5.24	5.35	235.9	236.9	236.9	远程	正常	无	65535	3.23	0.87
2018-06-20 18:40:43	8.15	203	5.19	5.21	5.26	235.4	237	236.1	远程	正常	无	65535	3.23	0.88
2018-06-20 18:41:38	8.17	202	5.14	5.28	5.2	236.1	236.6	236.5	远程	正常	无	65535	3.24	0.88
2018-06-20 18:42:51	8.18	202	5.23	5.25	5.3	235.1	235.8	235.5	远程	正常	无	65535	3.24	0.88
2018-06-20 18:43:59	8.2	202	5.17	5.33	5.24	235.9	236.5	236.1	远程	正常	无	65535	3.25	0.88
2018-06-20 18:48:09	8.26	202	5.22	5.36	5.26	235.3	236	235.7	远程	正常	无	65535	3.26	0.88
2018-06-20 18:48:43	8.28	202	5.21	5.36	5.3	235.5	235.3	235.7	远程	正常	无	65535	3.27	0.88
2018-06-20 18:49:52	8.3	202	5.26	5.45	5.29	235.7	235.9	235.8	远程	正常	无	65535	3.29	0.88
2018-06-20 18:51:39	8.34	202	5.23	5.41	5.29	236.1	236	236.2	远程	正常	无	65535	3.29	0.88
2018-06-20 18:52:21	8.34	202	5.25	5.4	5.31	236.5	236.7	237.1	远程	正常	无	65535	3.31	0.88
2018-06-20 18:53:26	8.36	202	5.29	5.4	5.32	235.5	235.7	236.2	远程	正常	无	65535	3.3	0.88
2018-06-20 18:54:34	8.38	202	5.3	5.48	5.37	235.3	235.1	235.2	远程	正常	无	65535	3.31	0.88
2018-06-20 18:55:50	8.4	202	5.29	5.45	5.38	234.9	235.5	235.4	远程	正常	无	65535	3.32	0.88
2018-06-20 18:57:05	8.42	202	5.33	5.45	5.34	235.6	235.2	235.8	远程	正常	无	65535	3.32	0.88
2018-06-20 18:58:04	8.44	202	5.34	5.52	5.43	234.8	234.5	235.1	远程	正常	无	65535	3.32	0.88
2018-06-20 18:59:22	8.46	202	5.35	5.54	5.4	235.7	235.5	236	远程	正常	无	65535	3.34	0.88
2018-06-20 19:01:17	8.48	202	5.36	5.56	5.45	234.8	235.3	235.4	远程	正常	无	65535	3.35	0.88
2018-06-20 19:01:37	8.5	202	5.35	5.52	5.38	234.7	235.2	235.1	远程	正常	无	65535	3.34	0.88
2018-06-20 19:02:48	8.52	202	5.36	5.52	5.49	235.6	236.3	236.2	远程	正常	无	65535	3.36	0.88
2018-06-20 19:03:55	8.55	202	5.39	5.53	5.44	234.5	235.6	235	远程	正常	无	65535	3.36	0.88
2018-06-20 19:05:09	8.56	202	5.42	5.56	5.5	234.2	235.7	234.9	远程	正常	无	65535	3.37	0.88
2018-06-20 19:10:49	8.66	203	5.44	5.58	5.49	236.8	237.3	237.6	远程	正常	无	65535	3.42	0.88
2018-06-20 19:29:54	9	202	5.62	5.82	5.75	236.3	236.9	236.8	远程	正常	无	65535	3.54	0.88
2018-06-20 19:31:09	9.02	202	5.62	5.78	5.74	236.1	236	236.4	远程	正常	无	65535	3.54	0.88
2018-06-20 19:32:26	9.05	202	5.65	5.83	5.7	236.9	236.6	237.3	远程	正常	无	65535	3.55	0.88
2018-06-20 19:33:35	9.06	202	5.65	5.91	5.76	236.8	236.7	237	远程	正常	无	65535	3.56	0.88
2018-06-20 19:34:45	9.08	203	5.72	5.92	5.78	236	236.2	236.8	远程	正常	无	65535	3.58	0.88
2018-06-20 19:35:56	9.12	202	5.68	5.88	5.75	235.9	236.6	236.9	远程	正常	无	65535	3.58	0.88
2018-06-20 19:37:10	9.14	202	5.69	5.92	5.76	236.7	236.6	237	远程	正常	无	65535	3.58	0.87
2018-06-20 19:38:16	9.16	202	5.75	5.92	5.84	236.6	236.3	237	远程	正常	无	65535	3.6	0.88
2018-06-20 19:39:26	9.18	202	5.8	5.96	5.83	235.2	235.7	236.3	远程	正常	无	65535	3.61	0.88
2018-06-20 19:40:39	9.21	202	5.79	5.97	5.78	235.6	236	237.2	远程	正常	无	65535	3.61	0.87
2018-06-20 19:41:49	9.22	202	5.88	6.07	5.85	234.9	234.9	236.5	远程	正常	无	65535	3.63	0.88
2018-06-20 19:43:04	9.25	202	5.81	5.97	5.82	236.4	236.8	237.3	远程	正常	无	65535	3.63	0.87
2018-06-20 19:44:49	9.28	202	5.88	5.83	5.95	236.3	238.2	237.7	远程	正常	无	65535	3.65	0.87
2018-06-20 19:45:44	9.29	202	5.81	6.02	5.84	236.3	236.5	236.6	远程	正常	无	65535	3.65	0.88
2018-06-20 19:46:50	9.31	202	5.84	6.07	5.94	235.3	235.6	236.3	远程	正常	无	65535	3.65	0.88
2018-06-20 19:48:25	9.33	203	5.87	5.89	6.01	236.6	238	238	远程	正常	无	65535	3.67	0.87
2018-06-20 19:49:49	9.36	203	5.95	5.98	6.04	235	235.9	236.2	远程	正常	无	65535	3.67	0.87
2018-06-20 19:49:49	9.37	202	5.93	5.89	6.02	236.1	237.9	237.5	远程	正常	无	65535	3.68	0.87
2018-06-20 19:51:17	9.39	202	5.86	6.08	5.95	236.6	237.2	237.2	远程	正常	无	65535	3.68	0.87
2018-06-20 19:52:30	9.41	202	5.97	5.96	6.1	235.4	236.5	236.3	远程	正常	无	65535	3.69	0.87
2018-06-20 19:55:26	9.43	202	6	5.93	6.12	235.3	237.2	236.7	远程	正常	无	65535	3.7	0.87
2018-06-20 19:55:26	9.45	202	6.04	5.97	6.09	235.1	236.1	236.4	远程	正常	无	65535	3.7	0.87
2018-06-20 20:02:14	9.58	202	6.08	6.04	6.18	236.9	237.8	238.3	远程	正常	无	65535	3.77	0.87
2018-06-20 20:03:25	9.6	202	6.02	6.19	6.08	235.6	235.4	237	远程	正常	无	65535	3.75	0.87
2018-06-20 20:04:39	9.62	202	6.14	6.09	6.22	235.2	236.6	236.9	远程	正常	无	65535	3.77	0.87
2018-06-20 20:05:50	9.64	202	6.09	6.11	6.24	235.5	236.9	236.9	远程	正常	无	65535	3.78	0.88
2018-06-20 20:06:58	9.66	202	6.08	6.09	6.25	235.6	237	236.5	远程	正常	无	65535	3.78	0.87
2018-06-20 20:08:16	9.68	202	6.02	6.2	6.09	237.3	237.7	237.5	远程	正常	无	65535	3.79	0.87
2018-06-20 20:09:24	9.7	202	6.06	6.24	6.12	235.9	235.7	236.5	远程	正常	无	65535	3.78	0.87
2018-06-20 20:10:32	9.72	202	6.18	6.17	6.29	235.3	236.5	236.8	远程	正常	无	65535	3.81	0.87
2018-06-20 20:11:45	9.73	202	6.18	6.16	6.23	236.6	238.2	237.8	远程	正常	无	65535	3.82	0.87
2018-06-20 20:20:32	9.88	202	6.19	6.43	6.2	237	237.2	237.1	远程	正常	无	65535	3.88	0.88
2018-06-20 20:21:31	9.9	202	6.15	6.4	6.26	236.1	236.8	236.8	远程	正常	无	65535	3.86	0.87
2018-06-20 20:23:04	9.93	202	6.21	6.36	6.27	237.2	237.8	237.9	远程	正常	无	65535	3.89	0.87
2018-06-20 20:23:59	9.95	202	6.16	6.41	6.32	236	236.6	236.4	远程	正常	无	65535	3.88	0.87
2018-06-20 20:25:53	9.96	202	6.16	6.39	6.3	236.3	236.3	236.4	远程	正常	无	65535	3.89	0.87
2018-06-20 20:26:01	9.97	202	6.31	6.29	6.4	236.9	237.7	237.6	远程	正常	无	65535	3.91	0.87
2018-06-20 20:36:43	10.14	202	6.36	6.33	6.48	236.3	237.2	237.1	远程	正常	无	65535	3.97	0.88
2018-06-20 20:37:12	10.16	202	6.33	6.48	6.37	236.2	236.7	237.1	远程	正常	无	65535	3.97	0.88
2018-06-20 20:38:23	10.17	202	6.28	6.52	6.36	236.2	236.6	236.5	远程	正常	无	65535	3.97	0.88
2018-06-20 20:39:35	10.19	202	6.28	6.48	6.46	236.9	237.3	237.7	远程	正常	无	65535	3.99	0.88
2018-06-20 20:40:44	10.22	202	6.43	6.36	6.53	234.4	236	235.2	远程	正常	无	65535	3.96	0.87
2018-06-20 20:41:55	10.23	202	6.41	6.38	6.54	236.6	237.6	237.1	远程	正常	无	65535	4	0.88
2018-06-20 20:43:05	10.25	202	6.38	6.6	6.44	236	236.4	236.1	远程	正常	无	65535	4.01	0.88
2018-06-20 20:44:16	10.28	202	6.47	6.44	6.55	235.1	236.7	236.5	远程	正常	无	65535	4.01	0.88
2018-06-20 20:45:25	10.29	202	6.51	6.43	6.59	235.3	236.4	236.6	远程	正常	无	65535	4.02	0.88
2018-06-20 20:46:36	10.3	202	6.44	6.66	6.51	235.6	235.2	235.8	远程	正常	无	65535	4.03	0.88
2018-06-20 20:49:57	10.36	202	6.46	6.61	6.51	234.8	234.9	235.6	远程	正常	无	65535	4.03	0.88
2018-06-20 20:51:05	10.37	202	6.41	6.63	6.48	236.2	235.9	236.4	远程	正常	无	65535	4.05	0.88
2018-06-20 20:52:18	10.39	202	6.44	6.6	6.5	236.9	236.9	237.7	远程	正常	无	65535	4.06	0.88
2018-06-20 20:53:27	10.41	202	6.4	6.64	6.5	236.8	237	236.8	远程	正常	无	65535	4.07	0.88
2018-06-20 20:55:37	10.45	202	6.53	6.5	6.66	235.6	237.2	236.5	远程	正常	无	65535	4.08	0.88
2018-06-20 20:55:49	10.44	202	6.58	6.56	6.63	235.9	236.7	236.9	远程	正常	无	65535	4.08	0.88
2018-06-20 20:56:58	10.47	202	6.63	6.58	6.69	234.6	236	235.2	远程	正常	无	65535	4.08	0.88
2018-06-20 20:58:12	10.49	202	6.62	6.54	6.72	236	236.8	237	远程	正常	无	65535	4.1	0.88
2018-06-20 20:59:32	10.51	202	6.55	6.74	6.61	235.6	235.4	235.7	远程	正常	无	65535	4.1	0.88
2018-06-20 21:00:29	10.52	203	6.63	6.56	6.75	234.8	236.5	235.7	远程	正常	无	65535	4.1	0.88
2018-06-20 21:01:40	10.55	202	6.73	6.43	6.88	233.7	236.5	235.9	远程	正常	无	65535	4.11	0.87
2018-06-20 21:02:49	10.57	202	6.68	6.6	6.81	235.1	236.8	236.2	远程	正常	无	65535	4.13	0.88
2018-06-20 21:04:01	10.6	202	6.66	6.57	6.81	234.5	236.2	235.6	远程	正常	无	65535	4.13	0.88
2018-06-20 21:05:19	10.62	202	6.79	6.55	6.93	234.2	236.8	236.3	远程	正常	无	65535	4.14	0.88
2018-06-20 21:06:20	10.63	202	6.72	6.63	6.83	235.3	236.1	236	远程	正常	无	65535	4.15	0.88
2018-06-20 21:07:44	10.65	202	6.75	6.68	6.84	234.8	236.4	236.2	远程	正常	无	65535	4.16	0.88
2018-06-20 21:08:31	10.68	202	6.74	6.67	6.85	235.8	237.4	237.3	远程	正常	无	65535	4.18	0.88
2018-06-20 21:09:41	10.7	202	6.72	6.82	6.76	234.3	235.2	235	远程	正常	无	65535	4.17	0.88
2018-06-20 21:10:51	10.72	202	6.87	6.53	6.97	234.2	236.8	235.7	远程	正常	无	65535	4.17	0.87
2018-06-20 21:12:02	10.75	202	6.67	6.82	6.71	235.9	236	236	远程	正常	无	65535	4.19	0.88
2018-06-20 21:13:13	10.76	202	6.76	6.7	6.86	235.9	237	237.3	远程	正常	无	65535	4.2	0.88
2018-06-20 21:14:22	10.78	202	6.81	6.73	6.9	235.5	236.2	236.3	远程	正常	无	65535	4.21	0.88
2018-06-20 21:15:34	10.79	202	6.79	6.76	6.88	234.6	236.2	236.2	远程	正常	无	65535	4.21	0.88
2018-06-20 21:17:19	10.83	202	6.85	6.8	6.98	235.6	236.7	237	远程	正常	无	65535	4.24	0.88
2018-06-20 21:18:30	10.84	202	6.82	6.81	6.97	235.6	236.4	236.6	远程	正常	无	65535	4.25	0.88
2018-06-20 21:19:02	10.86	202	6.87	6.78	6.94	234.9	236.1	235.6	远程	正常	无	65535	4.23	0.88
2018-06-20 21:21:05	10.88	202	6.75	6.92	6.79	235.8	236	236.5	远程	正常	无	65535	4.24	0.88
2018-06-20 21:24:36	10.93	202	6.8	6.98	6.86	235.1	235.3	235.8	远程	正常	无	65535	4.26	0.88
2018-06-20 21:25:56	10.99	202	6.85	7.05	6.93	235.2	235.2	235.9	远程	正常	无	65535	4.29	0.88
2018-06-20 21:27:13	11.02	202	6.84	7.04	6.85	236.3	236.2	236.4	远程	正常	无	65535	4.3	0.88
2018-06-20 21:30:23	11.04	202	6.82	7.05	6.91	236	236.6	236.5	远程	正常	无	65535	4.3	0.88
2018-06-20 21:30:25	11.05	203	6.85	7.08	6.95	235.8	236.3	236.5	远程	正常	无	65535	4.32	0.88
2018-06-20 21:30:37	11.08	202	6.87	7.04	6.94	235.9	236	236.7	远程	正常	无	65535	4.33	0.88
2018-06-20 21:31:47	11.09	202	6.83	7.08	6.94	235.8	236.3	236.3	远程	正常	无	65535	4.32	0.88
2018-06-20 21:32:57	11.11	202	6.86	7.1	6.97	235.3	235.1	235.4	远程	正常	无	65535	4.32	0.88
2018-06-20 21:34:09	11	202	6.96	6.91	7.05	234.8	236.3	236.1	远程	正常	无	65535	4.3	0.88
2018-06-20 21:35:17	10.81	203	6.79	6.7	6.85	237	237.7	237.4	远程	正常	无	65535	4.23	0.88
2018-06-20 21:36:31	10.56	202	6.65	6.62	6.74	234.9	235.9	235.5	远程	正常	无	65535	4.12	0.88
2018-06-20 21:37:40	10.24	203	6.48	6.42	6.54	235.7	237	236.4	远程	正常	无	65535	4	0.88
2018-06-20 21:38:51	9.84	203	6.11	6.26	6.24	235.5	237	236.5	远程	正常	无	65535	3.85	0.88
2018-06-20 21:39:59	9.41	203	5.91	6.07	5.99	234.7	236.3	235.6	远程	正常	无	65535	3.69	0.88
2018-06-20 21:41:11	9.04	203	5.66	5.81	5.73	237.1	238.1	237.6	远程	正常	无	65535	3.56	0.88
2018-06-20 21:42:21	8.74	202	5.45	5.65	5.55	236.4	236.4	237.2	远程	正常	无	65535	3.45	0.88
2018-06-20 21:44:04	8.45	202	5.39	5.38	5.5	235.6	237.7	236.7	远程	正常	无	65535	3.35	0.88
2018-06-20 21:54:20	6.94	202	4.5	4.59	4.5	235.7	235.8	236.9	远程	正常	无	65535	2.81	0.88
2018-06-20 21:55:57	6.93	202	4.53	4.64	4.54	235.4	235.9	236.1	远程	正常	无	65535	2.82	0.88
2018-06-20 21:58:18	6.96	202	4.47	4.57	4.59	234.8	236.3	235.7	远程	正常	无	65535	2.82	0.88
2018-06-20 21:58:56	6.98	202	4.52	4.65	4.59	235.7	236.2	236.4	远程	正常	无	65535	2.83	0.88
2018-06-20 22:00:06	7.01	202	4.57	4.64	4.67	233.6	235.3	235	远程	正常	无	65535	2.83	0.88
2018-06-20 22:01:16	7.03	202	4.57	4.63	4.7	233.9	235.4	235	远程	正常	无	65535	2.84	0.88
2018-06-20 22:02:25	7.06	202	4.52	4.69	4.58	235.5	235.2	235.7	远程	正常	无	65535	2.86	0.88
2018-06-20 22:04:14	7.08	202	4.57	4.68	4.59	235.8	235.6	236.4	远程	正常	无	65535	2.87	0.88
2018-06-20 22:07:51	7.12	202	4.65	4.77	4.68	234.5	234.5	234.5	远程	正常	无	65535	2.87	0.88
2018-06-20 22:08:20	7.15	202	4.65	4.68	4.77	234.8	235.5	235.7	远程	正常	无	65535	2.88	0.88
2018-06-20 22:09:29	7.17	202	4.62	4.73	4.75	233.9	234.9	235.2	远程	正常	无	65535	2.88	0.87
2018-06-20 22:10:39	7.18	202	4.64	4.78	4.73	236.1	236.4	237.1	远程	正常	无	65535	2.91	0.88
2018-06-20 22:11:59	7.2	202	4.65	4.77	4.67	235.3	236.3	236	远程	正常	无	65535	2.89	0.88
2018-06-20 22:12:59	7.21	202	4.64	4.81	4.69	235.3	235.2	235.5	远程	正常	无	65535	2.9	0.88
2018-06-20 22:14:10	7.23	202	4.65	4.81	4.66	235.2	235.6	235.4	远程	正常	无	65535	2.91	0.88
2018-06-20 22:15:20	7.25	202	4.69	4.87	4.73	235.7	235.7	235.9	远程	正常	无	65535	2.93	0.89
2018-06-20 22:16:37	7.27	202	4.71	4.84	4.76	235.3	235.1	235.7	远程	正常	无	65535	2.92	0.88
2018-06-20 22:17:41	7.29	202	4.67	4.86	4.73	235.2	235.5	235.5	远程	正常	无	65535	2.93	0.88
2018-06-20 22:18:50	7.3	202	4.69	4.85	4.71	235.3	235.7	235.9	远程	正常	无	65535	2.94	0.88
2018-06-20 22:20:01	7.31	202	4.65	4.81	4.78	235.6	235.3	235.9	远程	正常	无	65535	2.94	0.88
2018-06-20 22:21:11	7.34	202	4.69	4.85	4.79	235.1	236.7	236.1	远程	正常	无	65535	2.94	0.88
2018-06-20 22:22:31	7.35	202	4.72	4.88	4.81	235.7	236.1	236.2	远程	正常	无	65535	2.96	0.88
2018-06-20 22:33:40	7.53	202	4.79	4.95	4.81	236	236.5	236.2	远程	正常	无	65535	3	0.87
2018-06-20 22:34:58	7.53	202	4.83	5.03	4.91	234.7	235.3	235.7	远程	正常	无	65535	3.01	0.88
2018-06-20 22:36:05	7.56	202	4.82	4.97	4.89	235.7	235.6	235.6	远程	正常	无	65535	3.01	0.88
2018-06-20 22:37:15	7.58	202	4.86	5.03	4.91	235.6	235.7	236.5	远程	正常	无	65535	3.03	0.88
2018-06-20 22:38:26	7.59	202	4.87	5.02	4.88	235.5	235.3	235.5	远程	正常	无	65535	3.03	0.88
2018-06-20 22:41:59	7.66	202	4.89	5.05	4.92	236	235.9	236.2	远程	正常	无	65535	3.06	0.88
2018-06-20 22:43:08	7.66	202	4.88	5.09	4.96	235.8	235.7	236.1	远程	正常	无	65535	3.06	0.88
2018-06-20 22:44:20	7.68	202	4.9	5.08	4.98	235.9	236.2	236.7	远程	正常	无	65535	3.07	0.88
2018-06-20 22:45:40	7.71	202	4.96	5.09	5.02	235.4	235.8	236.1	远程	正常	无	65535	3.08	0.88
2018-06-20 22:47:04	7.72	202	4.96	5.1	4.99	236.2	235.9	236.6	远程	正常	无	65535	3.09	0.88
2018-06-20 22:47:50	7.75	202	4.94	5.1	4.97	235.2	235.5	236	远程	正常	无	65535	3.09	0.88
2018-06-20 22:53:06	7.83	202	5.01	5.19	5.06	235.1	235	235.3	远程	正常	无	65535	3.12	0.88
2018-06-20 22:54:11	7.86	202	4.99	5.23	5.05	235	235.6	236	远程	正常	无	65535	3.13	0.88
2018-06-20 22:55:26	7.87	202	5.04	5.2	5.06	235.4	235.9	235.8	远程	正常	无	65535	3.14	0.88
2018-06-20 22:56:33	7.89	202	5.01	5.19	5.04	235.2	234.9	235.7	远程	正常	无	65535	3.13	0.87
2018-06-20 22:57:43	7.91	202	5.04	5.21	5.07	234.8	234.9	235.7	远程	正常	无	65535	3.13	0.87
2018-06-20 22:58:55	7.93	202	5.09	5.22	5.13	234.9	235.4	235.4	远程	正常	无	65535	3.15	0.88
2018-06-20 23:00:02	7.95	202	5.06	5.22	5.12	235.9	236.1	236.8	远程	正常	无	65535	3.16	0.88
2018-06-20 23:01:12	7.96	202	5.06	5.25	5.16	235.5	235.5	235.5	远程	正常	无	65535	3.16	0.88
2018-06-20 23:02:22	7.98	202	5.1	5.29	5.14	235.6	235.3	236	远程	正常	无	65535	3.17	0.88
2018-06-20 23:03:33	8.01	202	5.06	5.26	5.11	236.2	236.5	236.5	远程	正常	无	65535	3.18	0.88
2018-06-20 23:04:34	8.02	202	5.1	5.22	5.16	235.4	235.1	235.9	远程	正常	无	65535	3.17	0.87
2018-06-20 23:05:45	8.04	202	5.09	5.31	5.18	235.4	235.2	235.6	远程	正常	无	65535	3.19	0.87
2018-06-20 23:06:55	8.06	202	5.12	5.3	5.16	235.8	235.9	235.9	远程	正常	无	65535	3.2	0.88
2018-06-20 23:08:06	8.07	202	5.16	5.28	5.19	235.9	236.5	236.5	远程	正常	无	65535	3.21	0.88
2018-06-20 23:09:16	8.1	202	5.18	5.29	5.16	235.2	234.8	236.4	远程	正常	无	65535	3.2	0.87
2018-06-20 23:10:31	8.12	202	5.15	5.32	5.17	235.3	234.8	236.3	远程	正常	无	65535	3.22	0.88
2018-06-20 23:11:37	8.14	202	5.19	5.36	5.21	234.7	234.9	236.2	远程	正常	无	65535	3.22	0.87
2018-06-20 23:12:46	8.15	202	5.19	5.33	5.19	236.3	236.1	237.7	远程	正常	无	65535	3.23	0.87
2018-06-20 23:13:58	8.18	202	5.21	5.36	5.26	235.4	235.5	236.8	远程	正常	无	65535	3.24	0.88
2018-06-20 23:15:08	8.2	202	5.19	5.32	5.26	236	236.6	236.7	远程	正常	无	65535	3.25	0.88
2018-06-20 23:16:18	8.22	202	5.19	5.36	5.25	235.2	235.3	236.1	远程	正常	无	65535	3.24	0.88
2018-06-20 23:17:28	8.23	202	5.26	5.41	5.32	235.1	235.4	236.1	远程	正常	无	65535	3.26	0.88
2018-06-20 23:18:39	8.26	202	5.25	5.36	5.29	235.1	235.3	236	远程	正常	无	65535	3.26	0.87
2018-06-20 23:19:49	8.28	202	5.24	5.45	5.32	235.3	234.9	235.6	远程	正常	无	65535	3.27	0.87
2018-06-20 23:20:58	8.3	202	5.22	5.45	5.3	235.3	235.5	236.1	远程	正常	无	65535	3.27	0.87
2018-06-20 23:22:10	8.32	202	5.31	5.44	5.38	234.7	234.6	235.5	远程	正常	无	65535	3.28	0.87
2018-06-20 23:23:21	8.34	202	5.29	5.45	5.34	236.2	236.3	236.9	远程	正常	无	65535	3.31	0.88
2018-06-20 23:24:32	8.36	202	5.29	5.48	5.34	235.4	235.4	235.4	远程	正常	无	65535	3.3	0.88
2018-06-20 23:25:43	8.38	202	5.36	5.47	5.36	235.3	235.8	236.1	远程	正常	无	65535	3.32	0.88
2018-06-20 23:26:50	8.4	202	5.32	5.43	5.37	235.8	235.6	236.5	远程	正常	无	65535	3.31	0.88
2018-06-20 23:28:16	8.42	202	5.33	5.46	5.36	235.4	234.9	235.6	远程	正常	无	65535	3.32	0.88
2018-06-20 23:29:11	8.44	202	5.36	5.5	5.4	236	236	236.7	远程	正常	无	65535	3.34	0.88
2018-06-20 23:30:28	8.47	202	5.34	5.52	5.42	235	235.4	236.1	远程	正常	无	65535	3.33	0.87
2018-06-20 23:31:45	8.48	202	5.37	5.5	5.42	234.8	234.6	236.1	远程	正常	无	65535	3.34	0.88
2018-06-20 23:32:44	8.5	202	5.37	5.54	5.4	235.7	235.5	236.4	远程	正常	无	65535	3.35	0.88
2018-06-20 23:33:55	8.52	202	5.45	5.61	5.44	234	234.4	235.7	远程	正常	无	65535	3.35	0.87
2018-06-20 23:35:06	8.55	202	5.37	5.55	5.44	236.3	236.1	237.1	远程	正常	无	65535	3.37	0.88
2018-06-20 23:36:13	8.57	202	5.4	5.55	5.43	235.2	235.6	236	远程	正常	无	65535	3.37	0.88
2018-06-20 23:37:28	8.58	202	5.43	5.58	5.46	236	235.6	236.3	远程	正常	无	65535	3.38	0.88
2018-06-20 23:38:34	8.61	202	5.45	5.6	5.5	235.2	235.3	235.6	远程	正常	无	65535	3.39	0.88
2018-06-20 23:39:44	8.64	202	5.44	5.59	5.44	236.4	236	236.9	远程	正常	无	65535	3.4	0.88
2018-06-20 23:40:57	8.65	202	5.47	5.64	5.51	235.7	236.4	236.3	远程	正常	无	65535	3.41	0.88
2018-06-20 23:42:09	8.67	202	5.44	5.61	5.53	235.9	235.8	236.4	远程	正常	无	65535	3.41	0.88
2018-06-20 23:43:16	8.69	202	5.47	5.62	5.54	236.3	236.6	236.2	远程	正常	无	65535	3.43	0.88
2018-06-20 23:44:26	8.72	202	5.45	5.63	5.55	235	235.3	235.1	远程	正常	无	65535	3.42	0.88
2018-06-20 23:45:46	8.74	202	5.53	5.65	5.58	235.1	235.7	235.4	远程	正常	无	65535	3.43	0.88
2018-06-20 23:46:46	8.75	202	5.47	5.68	5.54	235.6	235.5	236.1	远程	正常	无	65535	3.43	0.88
2018-06-20 23:48:06	8.77	202	5.54	5.72	5.57	235.6	235.2	235.6	远程	正常	无	65535	3.45	0.88
2018-06-20 23:49:10	8.79	202	5.55	5.71	5.61	235.2	235.6	236	远程	正常	无	65535	3.46	0.88
2018-06-20 23:52:39	8.85	202	5.55	5.74	5.62	236.3	236.6	236.8	远程	正常	无	65535	3.48	0.87
2018-06-20 23:53:50	8.88	202	5.56	5.76	5.63	235.7	236.1	236.4	远程	正常	无	65535	3.49	0.88
2018-06-20 23:55:13	8.9	202	5.56	5.77	5.65	235.1	235.5	235.1	远程	正常	无	65535	3.49	0.88
2018-06-20 23:56:11	8.91	202	5.61	5.78	5.66	235.6	235.4	235.5	远程	正常	无	65535	3.49	0.87
2018-06-20 23:57:28	8.94	202	5.59	5.77	5.67	236.2	236.9	236.5	远程	正常	无	65535	3.52	0.88
2018-06-20 23:58:46	8.97	202	5.59	5.79	5.69	235.4	235.7	236	远程	正常	无	65535	3.52	0.88
2018-06-20 23:59:49	8.99	202	5.63	5.85	5.72	235.6	235.4	235.8	远程	正常	无	65535	3.52	0.87
2018-06-21 00:00:50	9.01	202	5.65	5.86	5.73	235	235.2	235.7	远程	正常	无	65535	3.54	0.88
2018-06-21 00:02:11	9.02	202	5.7	5.88	5.75	234.9	235.6	235.2	远程	正常	无	65535	3.54	0.88
2018-06-21 00:03:09	9.05	202	5.68	5.84	5.72	234.9	235.4	235.4	远程	正常	无	65535	3.53	0.87
2018-06-21 00:04:19	9.07	202	5.73	5.92	5.79	235.3	235.6	236	远程	正常	无	65535	3.56	0.88
2018-06-21 00:05:32	9.08	202	5.73	5.9	5.83	235.3	235.3	235.8	远程	正常	无	65535	3.56	0.88
2018-06-21 00:06:42	9.12	202	5.7	5.89	5.78	235.9	236.3	236.4	远程	正常	无	65535	3.56	0.87
2018-06-21 00:07:53	9.14	202	5.71	5.94	5.83	236.5	236.4	236.4	远程	正常	无	65535	3.58	0.88
2018-06-21 00:09:01	9.16	202	5.74	5.92	5.85	235.1	235.5	235.6	远程	正常	无	65535	3.59	0.88
2018-06-21 00:10:14	9.18	202	5.74	5.94	5.85	235.4	235.5	236	远程	正常	无	65535	3.59	0.88
2018-06-21 00:11:23	9.2	202	5.77	5.99	5.9	235.4	236.1	235.7	远程	正常	无	65535	3.61	0.88

## Sheet: Sheet5
时间	电流	转速	输入电流A	输入电流B	输入电流C	输入电压A	输入电压B	输入电压C	KA0	KA4	远程操作	操作时间	有功功率	功率因数
2018-07-18 17:55:00	8.45	200	5.32	5.48	5.42	235	236	235.7	远程	正常	无	65535	3.3	0.87
2018-07-18 17:56:11	8.47	200	5.41	5.49	5.41	235	235.4	235.3	远程	正常	无	65535	3.3	0.87
2018-07-18 17:57:05	8.49	200	5.38	5.53	5.4	235.6	236.2	235.8	远程	正常	无	65535	3.32	0.87
2018-07-18 17:58:10	8.5	200	5.41	5.49	5.43	234.4	234.6	234.7	远程	正常	无	65535	3.32	0.87
2018-07-18 17:59:40	8.53	200	5.37	5.51	5.38	235	236	235.7	远程	正常	无	65535	3.33	0.87
2018-07-18 18:00:18	8.54	200	5.41	5.52	5.43	235.7	236.2	236.1	远程	正常	无	65535	3.35	0.87
2018-07-18 18:02:48	8.56	200	5.4	5.54	5.5	234.8	235.3	235.8	远程	正常	无	65535	3.35	0.87
2018-07-18 18:02:50	8.59	200	5.38	5.55	5.47	234.9	235.4	236	远程	正常	无	65535	3.36	0.88
2018-07-18 18:04:07	8.6	200	5.41	5.55	5.49	235.5	236	235.8	远程	正常	无	65535	3.36	0.87
2018-07-18 18:04:31	8.62	200	5.43	5.56	5.46	234.6	234.8	235.2	远程	正常	无	65535	3.35	0.87
2018-07-18 18:05:45	8.65	200	5.43	5.58	5.47	234.9	235.7	235.3	远程	正常	无	65535	3.37	0.87
2018-07-18 18:06:43	8.66	200	5.42	5.56	5.51	234.5	234.9	235.4	远程	正常	无	65535	3.37	0.87
2018-07-18 18:12:20	8.76	200	5.53	5.67	5.58	234.9	235	235.2	远程	正常	无	65535	3.41	0.87
2018-07-18 18:13:46	8.78	200	5.49	5.64	5.55	235.3	235.9	236.4	远程	正常	无	65535	3.42	0.87
2018-07-18 18:14:36	8.79	200	5.54	5.73	5.62	235.3	235.4	236	远程	正常	无	65535	3.43	0.87
2018-07-18 18:15:37	8.82	200	5.53	5.69	5.61	235	235.1	235.4	远程	正常	无	65535	3.42	0.87
2018-07-18 18:16:39	8.84	200	5.57	5.71	5.63	234.8	235.3	235.2	远程	正常	无	65535	3.45	0.88
2018-07-18 18:17:51	8.85	200	5.62	5.72	5.63	234.9	235.7	235.8	远程	正常	无	65535	3.45	0.87
2018-07-18 18:18:56	8.87	200	5.59	5.73	5.63	234.1	235.1	235.2	远程	正常	无	65535	3.45	0.87
2018-07-18 18:19:57	8.88	200	5.65	5.71	5.63	235.2	235.7	235.6	远程	正常	无	65535	3.46	0.87
2018-07-18 18:26:55	9	200	5.63	5.82	5.72	235.5	235.6	235.9	远程	正常	无	65535	3.5	0.87
2018-07-18 18:28:10	9.04	200	5.63	5.82	5.7	234.7	235.4	235.2	远程	正常	无	65535	3.51	0.87
2018-07-18 18:29:21	9.05	200	5.69	5.82	5.74	235	235.1	235.6	远程	正常	无	65535	3.51	0.87
2018-07-18 18:35:42	9.16	200	5.79	5.89	5.83	234.6	234.8	235.3	远程	正常	无	65535	3.56	0.87
2018-07-18 18:37:02	9.18	200	5.71	5.89	5.78	235.3	235.4	235.6	远程	正常	无	65535	3.56	0.87
2018-07-18 18:49:14	9.35	200	5.85	6	5.95	234.4	235.4	235.1	远程	正常	无	65535	3.62	0.87
2018-07-18 18:49:15	9.38	200	5.88	6	5.92	235.1	235.1	235.6	远程	正常	无	65535	3.63	0.87
2018-07-18 18:49:56	9.4	200	5.86	6.02	5.94	235	236	235.9	远程	正常	无	65535	3.65	0.88
2018-07-18 18:52:05	9.42	200	5.92	6.06	5.93	234.9	235.5	236	远程	正常	无	65535	3.65	0.87
2018-07-18 18:52:07	9.44	200	5.93	6.05	5.95	234.2	235	234.7	远程	正常	无	65535	3.65	0.87
2018-07-18 18:56:32	9.51	200	5.99	6.13	6.02	234.7	234.6	235.1	远程	正常	无	65535	3.68	0.87
2018-07-18 19:08:28	9.71	200	6.06	6.21	6.12	234.7	235.3	234.8	远程	正常	无	65535	3.75	0.87
2018-07-18 19:21:07	9.94	200	6.23	6.38	6.3	234.4	235.3	235.4	远程	正常	无	65535	3.85	0.88
2018-07-18 19:22:25	9.96	200	6.22	6.38	6.31	234.5	235.2	234.9	远程	正常	无	65535	3.85	0.87
2018-07-18 19:29:00	10.09	200	6.29	6.49	6.37	234	234.4	234.9	远程	正常	无	65535	3.9	0.87
2018-07-18 19:32:45	10.13	200	6.35	6.52	6.41	234.8	234.9	235.6	远程	正常	无	65535	3.92	0.88
2018-07-18 20:27:59	7.3	200	4.7	4.81	4.72	235.4	235.6	235.8	远程	正常	无	65535	2.91	0.88
2018-07-18 20:29:10	7.16	200	4.57	4.71	4.62	234.9	235.9	236	远程	正常	无	65535	2.86	0.88
2018-07-18 20:29:58	7.07	200	4.53	4.64	4.58	235.1	236	236.2	远程	正常	无	65535	2.83	0.88
2018-07-18 20:31:02	6.98	200	4.55	4.6	4.53	235.6	236.2	236.1	远程	正常	无	65535	2.81	0.88
2018-07-18 20:32:13	6.91	200	4.48	4.58	4.51	235.5	236.3	236.4	远程	正常	无	65535	2.79	0.88
2018-07-18 20:36:50	6.56	200	4.24	4.37	4.28	235.1	236	235.8	远程	正常	无	65535	2.66	0.88
2018-07-18 20:55:12	6.84	200	4.51	4.59	4.44	235.8	235.7	236.4	远程	正常	无	65535	2.77	0.88
2018-07-18 20:56:31	6.87	200	4.46	4.6	4.45	236.1	236	236.4	远程	正常	无	65535	2.77	0.88
2018-07-18 20:58:06	6.88	200	4.43	4.54	4.43	236.2	236.4	236.4	远程	正常	无	65535	2.77	0.88
2018-07-18 21:13:47	7.09	200	4.6	4.73	4.61	235.4	235.9	235.7	远程	正常	无	65535	2.85	0.88
2018-07-18 21:17:10	7.15	200	4.6	4.75	4.64	235.4	235.9	236.3	远程	正常	无	65535	2.86	0.88
2018-07-18 21:29:55	7.34	200	4.7	4.78	4.71	235.3	235.4	236.7	远程	正常	无	65535	2.92	0.87
2018-07-18 21:31:13	7.36	200	4.74	4.83	4.69	235.6	235.6	236.5	远程	正常	无	65535	2.93	0.87
2018-07-18 21:35:44	7.42	200	4.82	4.9	4.77	234.9	235.8	235.8	远程	正常	无	65535	2.95	0.88
2018-07-18 21:37:00	7.44	200	4.75	4.9	4.77	235.1	235.8	236.5	远程	正常	无	65535	2.95	0.88
2018-07-18 21:37:41	7.46	200	4.78	4.88	4.73	235.1	235.3	236.3	远程	正常	无	65535	2.96	0.87
2018-07-18 22:33:49	8.31	200	5.26	5.4	5.33	234.8	235.7	235.9	远程	正常	无	65535	3.25	0.87
2018-07-18 22:47:36	8.55	200	5.35	5.53	5.4	234.7	235.6	235.6	远程	正常	无	65535	3.33	0.87
2018-07-18 22:57:24	8.73	200	5.43	5.63	5.52	235.1	236.2	236.1	远程	正常	无	65535	3.41	0.88
2018-07-18 23:04:55	8.85	200	5.57	5.72	5.61	235.4	236.6	236.8	远程	正常	无	65535	3.47	0.88
2018-07-18 23:07:04	8.88	200	5.6	5.78	5.6	235.9	236.1	236.4	远程	正常	无	65535	3.48	0.88
2018-07-18 23:07:17	8.9	200	5.54	5.75	5.59	235.2	236	236.4	远程	正常	无	65535	3.47	0.87
2018-07-18 23:09:19	8.92	200	5.58	5.7	5.6	235.3	235.7	236.2	远程	正常	无	65535	3.49	0.88
2018-07-18 23:09:19	8.93	200	5.61	5.79	5.71	234.9	235.4	235.3	远程	正常	无	65535	3.49	0.88
2018-07-18 23:10:21	8.95	200	5.61	5.76	5.59	235.1	236	236.1	远程	正常	无	65535	3.49	0.88
2018-07-18 23:14:54	9.02	200	5.67	5.81	5.68	235.3	236	236.4	远程	正常	无	65535	3.53	0.88
2018-07-18 23:15:44	9.04	200	5.7	5.86	5.7	235.1	235.8	236.2	远程	正常	无	65535	3.53	0.88
2018-07-18 23:22:11	9.15	200	5.7	5.88	5.7	235.6	236.4	236	远程	正常	无	65535	3.56	0.88
2018-07-18 23:22:11	9.15	200	5.68	5.86	5.74	235.4	236.5	236.3	远程	正常	无	65535	3.57	0.88
2018-07-18 23:23:17	9.17	200	5.74	5.9	5.73	234.9	236	235.8	远程	正常	无	65535	3.57	0.88
2018-07-18 23:24:26	9.19	200	5.73	5.88	5.75	236	236.5	236.3	远程	正常	无	65535	3.58	0.88
2018-07-18 23:25:33	9.19	200	5.77	5.94	5.79	234.9	235.5	235.9	远程	正常	无	65535	3.59	0.88
2018-07-18 23:26:32	9.22	200	5.78	5.91	5.8	234.9	235.3	235.6	远程	正常	无	65535	3.6	0.88
2018-07-18 23:27:39	9.25	200	5.81	5.96	5.81	235.3	235.8	235.6	远程	正常	无	65535	3.61	0.88
2018-07-18 23:28:45	9.27	200	5.76	5.93	5.81	235.8	236.4	236	远程	正常	无	65535	3.61	0.88
2018-07-18 23:29:49	9.28	200	5.83	5.92	5.85	234.8	235.2	235.5	远程	正常	无	65535	3.6	0.88
2018-07-18 23:30:55	9.3	200	5.84	6.01	5.86	234.9	236	235.6	远程	正常	无	65535	3.63	0.88
2018-07-18 23:32:10	9.32	200	5.87	6.04	5.85	235	236.2	235.7	远程	正常	无	65535	3.63	0.88
2018-07-18 23:35:17	9.38	200	5.88	6.02	5.93	235.2	236.1	236.3	远程	正常	无	65535	3.65	0.88
2018-07-18 23:36:24	9.39	200	5.9	6.08	5.9	235.5	236	236.4	远程	正常	无	65535	3.67	0.88
2018-07-18 23:37:54	9.43	200	5.92	6.02	5.91	234.3	235.5	235.2	远程	正常	无	65535	3.66	0.88
2018-07-18 23:38:32	9.44	200	5.83	6.07	5.93	235.8	236.2	236.3	远程	正常	无	65535	3.66	0.87
2018-07-18 23:39:58	9.45	200	5.94	6.07	5.92	235.3	236.5	236.2	远程	正常	无	65535	3.68	0.88
2018-07-18 23:40:42	9.48	200	5.92	6.12	5.95	234.4	235.6	235.2	远程	正常	无	65535	3.67	0.87
2018-07-18 23:41:50	9.5	200	5.92	6.08	5.96	235.2	235.7	236.2	远程	正常	无	65535	3.69	0.87
2018-07-18 23:42:53	9.52	200	5.98	6.14	6	234.5	235.5	234.9	远程	正常	无	65535	3.7	0.88
2018-07-18 23:43:58	9.54	200	5.98	6.12	6.02	234.4	234.9	234.6	远程	正常	无	65535	3.7	0.87
2018-07-18 23:45:12	9.55	200	6.01	6.17	5.97	234.5	235.1	234.7	远程	正常	无	65535	3.7	0.87
2018-07-18 23:46:09	9.57	200	5.98	6.18	6.01	234.5	235.4	235	远程	正常	无	65535	3.72	0.88
2018-07-18 23:47:31	9.59	200	6.06	6.24	6.13	232.1	230.6	231.4	远程	正常	无	65535	3.69	0.87
2018-07-18 23:48:20	9.6	200	6.06	6.19	6.06	234.7	233.5	234.8	远程	正常	无	65535	3.73	0.88
2018-07-18 23:49:29	9.62	200	6.03	6.18	6.08	234.9	234.6	235.5	远程	正常	无	65535	3.73	0.87
2018-07-18 23:50:31	9.64	200	6.03	6.18	6.08	234.4	233.9	235.2	远程	正常	无	65535	3.74	0.88
2018-07-18 23:51:36	9.66	200	6.06	6.22	6.12	234.7	234	234.7	远程	正常	无	65535	3.75	0.88
2018-07-18 23:52:43	9.67	200	6.07	6.21	6.11	234.9	233.8	235.5	远程	正常	无	65535	3.76	0.88
2018-07-18 23:53:48	9.69	200	6.11	6.2	6.09	234.8	233.8	235.2	远程	正常	无	65535	3.75	0.87
2018-07-18 23:55:34	9.71	200	6.13	6.27	6.12	234	233.5	235	远程	正常	无	65535	3.77	0.88
2018-07-18 23:57:19	9.75	200	6.13	6.22	6.11	234.9	234.4	236	远程	正常	无	65535	3.78	0.88
2018-07-18 23:57:34	9.76	200	6.14	6.23	6.1	235.1	234.1	235.8	远程	正常	无	65535	3.78	0.88
2018-07-18 23:58:24	9.77	200	6.15	6.31	6.14	235.2	234.3	235.6	远程	正常	无	65535	3.8	0.88
2018-07-18 23:59:25	9.8	200	6.08	6.25	6.12	234.9	234.3	235.6	远程	正常	无	65535	3.79	0.88
2018-07-19 00:00:36	9.83	200	6.13	6.28	6.13	234.6	234.1	235.4	远程	正常	无	65535	3.8	0.88
2018-07-19 00:01:32	9.84	200	6.14	6.27	6.17	235.2	234	235.7	远程	正常	无	65535	3.82	0.88
2018-07-19 00:02:30	9.86	200	6.14	6.31	6.14	234.6	234.4	235.7	远程	正常	无	65535	3.82	0.87
2018-07-19 00:04:25	9.87	200	6.21	6.33	6.21	234.7	233.7	235.1	远程	正常	无	65535	3.82	0.87
2018-07-19 00:04:40	9.89	200	6.2	6.34	6.25	234.4	233.9	235.8	远程	正常	无	65535	3.83	0.87
2018-07-19 00:05:45	9.91	200	6.25	6.33	6.23	235	233.8	235.9	远程	正常	无	65535	3.84	0.88
2018-07-19 00:10:08	9.98	200	6.29	6.37	6.28	234.2	233.7	235.4	远程	正常	无	65535	3.86	0.87
2018-07-19 00:11:34	10	200	6.24	6.44	6.27	234.6	234.2	235.5	远程	正常	无	65535	3.88	0.88
2018-07-19 00:12:26	10.02	200	6.28	6.44	6.31	234.9	234.4	235.9	远程	正常	无	65535	3.9	0.88
2018-07-19 00:13:25	10.05	200	6.31	6.44	6.25	234.5	233.6	234.9	远程	正常	无	65535	3.89	0.87
2018-07-19 00:14:31	10.06	200	6.32	6.45	6.38	235.5	234.4	236	远程	正常	无	65535	3.91	0.88
2018-07-19 00:16:42	10.09	200	6.3	6.45	6.35	234.6	233.5	235.2	远程	正常	无	65535	3.91	0.87
2018-07-19 00:17:52	10.1	200	6.36	6.52	6.39	235.1	233.9	236	远程	正常	无	65535	3.93	0.88
2018-07-19 00:18:51	10.14	200	6.33	6.49	6.36	234.5	234.1	235.7	远程	正常	无	65535	3.92	0.87
2018-07-19 00:19:56	10.15	200	6.37	6.5	6.37	234.8	234.3	235.1	远程	正常	无	65535	3.93	0.88
2018-07-19 00:21:03	10.17	200	6.37	6.51	6.41	235.5	234.3	235.6	远程	正常	无	65535	3.95	0.88
2018-07-19 00:22:08	10.19	200	6.37	6.54	6.42	234.2	233.7	234.4	远程	正常	无	65535	3.94	0.88
2018-07-19 00:23:12	10.21	200	6.39	6.5	6.42	234.8	233.6	235.3	远程	正常	无	65535	3.96	0.88
2018-07-19 00:28:23	10.31	200	6.44	6.64	6.45	235.1	233.7	235.2	远程	正常	无	65535	3.98	0.87
2018-07-19 00:29:37	10.34	200	6.47	6.6	6.48	234.3	233.9	234.8	远程	正常	无	65535	3.99	0.88
2018-07-19 00:30:35	10.36	200	6.47	6.59	6.49	234.9	233.9	235.4	远程	正常	无	65535	4.01	0.88
2018-07-19 00:32:15	10.37	200	6.49	6.67	6.59	235.1	233.9	235.5	远程	正常	无	65535	4.02	0.88
2018-07-19 00:32:46	10.38	200	6.51	6.67	6.55	235.1	234.5	235.2	远程	正常	无	65535	4.03	0.88
2018-07-19 00:33:50	10.4	200	6.51	6.68	6.56	235.1	233.8	235.5	远程	正常	无	65535	4.03	0.88
2018-07-19 00:35:06	10.43	200	6.51	6.68	6.57	233.9	233.6	234.6	远程	正常	无	65535	4.03	0.88
2018-07-19 00:36:12	10.45	200	6.55	6.69	6.53	234.8	233.6	235	远程	正常	无	65535	4.04	0.88
2018-07-19 00:37:08	10.47	200	6.6	6.73	6.61	233.9	233.5	234.5	远程	正常	无	65535	4.06	0.88
2018-07-19 00:38:37	10.49	200	6.54	6.72	6.59	235.3	235	235.7	远程	正常	无	65535	4.07	0.88
2018-07-19 00:39:38	10.5	200	6.54	6.69	6.58	235	234	235.1	远程	正常	无	65535	4.06	0.88
2018-07-19 00:40:24	10.53	200	6.58	6.74	6.63	235.6	234.4	235.6	远程	正常	无	65535	4.08	0.88
2018-07-19 00:41:45	10.57	200	6.55	6.73	6.64	234.8	234.2	235.6	远程	正常	无	65535	4.09	0.88
2018-07-19 00:42:34	10.57	200	6.6	6.77	6.69	235.2	233.9	235.5	远程	正常	无	65535	4.1	0.88
2018-07-19 00:43:39	10.6	200	6.63	6.79	6.61	234.2	233.6	234.9	远程	正常	无	65535	4.1	0.88
2018-07-19 00:44:56	10.62	200	6.6	6.8	6.65	234.9	234.2	235.1	远程	正常	无	65535	4.1	0.88
2018-07-19 00:45:51	10.64	200	6.66	6.85	6.68	234.6	234.3	235.4	远程	正常	无	65535	4.13	0.88
2018-07-19 00:47:10	10.66	200	6.67	6.85	6.71	234.3	234	234.7	远程	正常	无	65535	4.13	0.88
2018-07-19 00:48:21	10.69	200	6.65	6.8	6.66	235	233.9	235	远程	正常	无	65535	4.13	0.88
2018-07-19 00:49:22	10.7	200	6.68	6.81	6.71	234.8	234.3	235.4	远程	正常	无	65535	4.15	0.88
2018-07-19 00:50:12	10.73	200	6.66	6.87	6.71	234.4	233.8	234.4	远程	正常	无	65535	4.14	0.88
2018-07-19 00:53:11	10.75	200	6.73	6.87	6.76	234.5	234.1	234.9	远程	正常	无	65535	4.15	0.88
2018-07-19 00:53:12	10.76	200	6.71	6.87	6.76	235	233.7	235.2	远程	正常	无	65535	4.16	0.88
2018-07-19 00:53:28	10.79	200	6.73	6.9	6.78	234.5	234	235.4	远程	正常	无	65535	4.17	0.88
2018-07-19 09:24:22	8.16	199	5.13	5.07	5.04	230.8	230.4	230.1	远程	正常	无	15424	3.18	0.91
2018-07-19 09:25:36	8.19	199	5.14	5.08	5.1	230.7	230.6	229.9	远程	正常	无	15497	3.19	0.91
2018-07-19 09:26:50	8.2	199	5.15	5.09	5.13	230.2	230.5	229.6	远程	正常	无	15571	3.2	0.91
2018-07-19 09:28:04	8.22	199	5.11	5.09	5.1	230	230.4	229.5	远程	正常	无	15645	3.2	0.91
2018-07-19 09:29:23	8.25	199	5.16	5.11	5.12	230.5	230.1	230.1	远程	正常	无	15713	3.21	0.91
2018-07-19 09:30:16	8.26	199	5.23	5.13	5.11	230	230.5	230	远程	正常	无	15777	3.23	0.91
2018-07-19 09:31:20	8.28	199	5.16	5.11	5.13	230.7	230.5	229.8	远程	正常	无	15842	3.22	0.91
2018-07-19 09:32:24	8.3	199	5.2	5.11	5.12	230.7	230.4	230.4	远程	正常	无	15905	3.23	0.91
2018-07-19 09:33:27	8.32	199	5.2	5.12	5.13	230	230.6	229.9	远程	正常	无	15969	3.23	0.91
2018-07-19 09:34:30	8.33	199	5.21	5.16	5.2	230.7	230.7	229.9	远程	正常	无	16032	3.24	0.91
2018-07-19 09:35:36	8.36	199	5.2	5.15	5.23	230.6	230.5	230.4	远程	正常	无	16096	3.25	0.91
2018-07-19 09:36:45	8.39	200	5.18	5.2	5.17	230.5	230.8	230	远程	正常	无	16162	3.27	0.91
2018-07-19 09:38:01	8.4	199	5.23	5.19	5.21	230.7	230.5	230	远程	正常	无	16243	3.27	0.91
2018-07-19 09:38:46	8.41	199	5.25	5.18	5.2	230.9	230.8	230.8	远程	正常	无	16288	3.27	0.91
2018-07-19 09:39:50	8.43	199	5.27	5.21	5.19	230.6	231.2	230.4	远程	正常	无	16351	3.28	0.91
2018-07-19 09:40:55	8.45	199	5.31	5.2	5.3	230.8	230.4	230.2	远程	正常	无	16417	3.29	0.91
2018-07-19 09:41:57	8.46	199	5.33	5.26	5.31	229.9	229.9	229.8	远程	正常	无	16479	3.3	0.91
2018-07-19 09:43:06	8.48	199	5.27	5.25	5.22	230	230.4	229.6	远程	正常	无	16543	3.3	0.91
2018-07-19 09:44:09	8.5	199	5.38	5.29	5.29	230.9	230.4	230.2	远程	正常	无	16607	3.32	0.91
2018-07-19 09:45:08	8.52	199	5.34	5.27	5.32	230	230.2	229.9	远程	正常	无	16670	3.31	0.91
2018-07-19 09:46:15	8.54	199	5.32	5.33	5.24	230.3	230.9	230.1	远程	正常	无	16736	3.31	0.91
2018-07-19 09:47:17	8.56	199	5.31	5.34	5.32	230.4	230.5	230.2	远程	正常	无	16799	3.34	0.91
2018-07-19 09:49:06	8.59	199	5.36	5.37	5.27	230	230.4	229.7	远程	正常	无	16893	3.33	0.91
2018-07-19 09:49:31	8.59	200	5.31	5.36	5.32	230.3	230.6	230	远程	正常	无	16932	3.34	0.91
2018-07-19 09:50:32	8.61	199	5.39	5.39	5.38	230.2	230.4	229.9	远程	正常	无	16991	3.35	0.91
2018-07-19 09:51:34	8.65	199	5.36	5.35	5.32	230.5	230.7	230.6	远程	正常	无	17054	3.36	0.91
2018-07-19 09:52:35	8.67	199	5.4	5.37	5.42	230.1	231	230.6	远程	正常	无	17117	3.37	0.91
2018-07-19 09:53:49	8.69	199	5.43	5.44	5.35	230.5	231	230.8	远程	正常	无	17190	3.38	0.91
2018-07-19 10:04:34	8.89	199	5.55	5.57	5.51	230.1	230.6	229.7	远程	正常	无	17835	3.45	0.91
2018-07-19 10:05:52	8.91	200	5.59	5.59	5.54	229.6	230.6	229.6	远程	正常	无	17904	3.46	0.91
2018-07-19 10:06:46	8.93	199	5.5	5.54	5.49	230.5	231.5	230.5	远程	正常	无	17966	3.46	0.91
2018-07-19 10:07:50	8.95	200	5.6	5.59	5.55	230.5	230.7	230.4	远程	正常	无	18031	3.47	0.91
2018-07-19 10:09:26	8.99	199	5.57	5.59	5.53	230.5	230.8	230.2	远程	正常	无	18126	3.47	0.91
2018-07-19 10:23:51	9.26	199	5.73	5.72	5.66	230.9	230.7	230.3	远程	正常	无	18993	3.58	0.91
2018-07-19 10:26:04	9.29	199	5.76	5.74	5.61	230.7	230.7	230.3	远程	正常	无	19126	3.59	0.91
2018-07-19 10:27:07	9.3	200	5.83	5.74	5.72	230.6	230.7	230.8	远程	正常	无	19190	3.61	0.91
2018-07-19 10:28:14	9.34	199	5.76	5.72	5.69	230.4	231	230.1	远程	正常	无	19254	3.6	0.91
2018-07-19 10:29:17	9.34	199	5.79	5.78	5.7	231	231	230.5	远程	正常	无	19319	3.61	0.91
2018-07-19 10:30:20	9.37	200	5.77	5.84	5.75	230.4	230.7	230.6	远程	正常	无	19382	3.62	0.91
2018-07-19 10:31:25	9.4	199	5.78	5.82	5.76	230.1	231	229.9	远程	正常	无	19446	3.63	0.91
2018-07-19 10:32:26	9.41	199	5.82	5.77	5.72	230.1	230.9	230	远程	正常	无	19507	3.63	0.91
2018-07-19 10:33:30	9.43	200	5.78	5.81	5.75	230.7	230.7	230.4	远程	正常	无	19572	3.63	0.91
2018-07-19 10:34:33	9.46	199	5.87	5.88	5.76	230	230.2	230.1	远程	正常	无	19634	3.65	0.91
2018-07-19 10:35:43	9.47	200	5.86	5.91	5.8	229.4	230.4	229.5	远程	正常	无	19698	3.65	0.91
2018-07-19 10:36:41	9.49	200	5.88	5.84	5.8	230.5	230.6	229.9	远程	正常	无	19762	3.66	0.91
2018-07-19 10:37:38	9.5	200	5.91	5.89	5.88	229.9	230.1	229.5	远程	正常	无	19819	3.67	0.91
2018-07-19 10:38:41	9.53	199	5.9	5.98	5.9	230.1	230.2	230	远程	正常	无	19883	3.68	0.91
2018-07-19 10:39:47	9.54	200	5.9	5.94	5.85	230.1	230.9	229.8	远程	正常	无	19949	3.69	0.91
2018-07-19 10:40:49	9.56	200	5.92	5.95	5.93	230.4	230.7	230	远程	正常	无	20011	3.7	0.92
2018-07-19 10:41:48	9.58	200	5.93	5.95	5.87	230.3	230.5	229.7	远程	正常	无	20069	3.7	0.91
2018-07-19 10:42:55	9.58	200	5.96	5.95	5.92	230.2	230.6	230.3	远程	正常	无	20136	3.7	0.91
2018-07-19 10:43:58	9.62	199	5.91	5.96	5.87	230	231.2	230.1	远程	正常	无	20200	3.71	0.91
2018-07-19 10:47:14	9.67	200	6	6.02	5.94	229.4	230.3	229.2	远程	正常	无	20395	3.74	0.91
2018-07-19 10:48:19	9.7	199	6	6.01	5.98	230.5	230.9	230.6	远程	正常	无	20461	3.75	0.91
2018-07-19 10:49:27	9.72	200	5.97	6.01	5.96	229.8	230.7	229.6	远程	正常	无	20528	3.75	0.91
2018-07-19 10:50:30	9.74	199	6	6	5.99	230.1	230.5	229.8	远程	正常	无	20592	3.75	0.91
2018-07-19 10:51:37	9.77	200	6	6.01	5.96	229.8	230.7	230.3	远程	正常	无	20657	3.77	0.91
2018-07-19 10:52:40	9.78	199	6.01	6.02	6.03	230.1	231.1	229.8	远程	正常	无	20722	3.78	0.92
2018-07-19 10:53:46	9.81	199	5.97	6.06	5.98	230.5	230.6	230.4	远程	正常	无	20788	3.77	0.91
2018-07-19 10:54:52	9.83	200	6.04	6.1	5.99	229.5	230.5	229.8	远程	正常	无	20853	3.79	0.91
2018-07-19 10:56:10	9.84	200	6.08	6.1	6.02	229.6	230.7	230	远程	正常	无	20930	3.79	0.91
2018-07-19 10:57:17	9.87	200	6.02	6.09	6.04	230.3	230.5	229.9	远程	正常	无	20999	3.8	0.91
2018-07-19 10:59:22	9.9	200	6.13	6.12	6.09	229.8	230.4	230.2	远程	正常	无	21122	3.82	0.91
2018-07-19 10:59:40	9.9	200	6.08	6.14	6.09	229.5	230.6	229.9	远程	正常	无	21126	3.82	0.92
2018-07-19 11:00:29	9.93	200	6.06	6.14	6.06	229.8	230.9	229.6	远程	正常	无	21191	3.82	0.91
2018-07-19 11:02:04	9.95	200	6.11	6.14	6.12	229.9	230.3	229.9	远程	正常	无	21286	3.83	0.91
2018-07-19 11:02:42	9.96	200	6.11	6.21	6.1	230.4	230.8	229.7	远程	正常	无	21318	3.84	0.92
2018-07-19 11:06:42	10.04	199	6.13	6.21	6.15	229.9	230.9	229.6	远程	正常	无	21565	3.87	0.91
2018-07-19 11:08:48	10.06	200	6.19	6.22	6.14	230.2	231.1	230	远程	正常	无	21647	3.87	0.91
2018-07-19 11:09:07	10.07	200	6.19	6.23	6.18	230.2	230.9	229.7	远程	正常	无	21692	3.88	0.92
2018-07-19 11:09:56	10.1	200	6.15	6.21	6.14	230.2	230.9	229.7	远程	正常	无	21756	3.89	0.92
2018-07-19 11:11:00	10.12	200	6.18	6.23	6.16	230.5	230.7	229.7	远程	正常	无	21822	3.89	0.92
2018-07-19 11:12:19	10.14	200	6.22	6.28	6.23	230.5	230.6	230.2	远程	正常	无	21890	3.91	0.92
2018-07-19 11:13:18	10.16	200	6.22	6.21	6.2	229.7	230.7	229.9	远程	正常	无	21960	3.91	0.91
2018-07-19 11:20:41	10.31	200	6.3	6.31	6.31	229.9	231	229.9	远程	正常	无	22381	3.97	0.91
2018-07-19 11:21:28	10.34	200	6.34	6.36	6.27	230.1	231	229.9	远程	正常	无	22443	3.97	0.91
2018-07-19 11:35:56	10.62	200	6.51	6.49	6.47	230.1	230.5	230.2	远程	正常	无	23318	4.07	0.91
2018-07-19 11:37:27	10.65	200	6.55	6.55	6.48	230.1	230.7	229.7	远程	正常	无	23409	4.1	0.92
2018-07-19 11:49:07	9.9	200	6.09	6.07	6.05	229.9	230.3	230.1	远程	正常	无	24096	3.82	0.91
2018-07-19 12:09:12	7.18	200	4.57	4.58	4.51	230.4	230.7	229.9	远程	正常	无	25312	2.85	0.91
2018-07-19 12:10:16	7.18	200	4.58	4.58	4.57	230.5	230.6	230.1	远程	正常	无	25376	2.86	0.91
2018-07-19 12:31:57	6.86	200	4.36	4.4	4.36	229.8	230.7	230	远程	正常	无	26679	2.75	0.91
2018-07-19 12:33:42	6.87	200	4.4	4.44	4.37	230.3	230.6	230.1	远程	正常	无	26760	2.75	0.91
2018-07-19 12:36:49	6.9	200	4.42	4.43	4.41	230	230.5	230.1	远程	正常	无	26887	2.76	0.91
2018-07-19 12:38:37	6.97	200	4.42	4.46	4.42	230.3	230.8	230.3	远程	正常	无	27079	2.78	0.91
2018-07-19 12:42:06	7.01	200	4.48	4.52	4.46	229.9	230.9	230.1	远程	正常	无	27270	2.8	0.91
2018-07-19 12:42:55	7.02	200	4.46	4.45	4.43	230.3	231.4	230	远程	正常	无	27337	2.8	0.91
2018-07-19 12:44:24	7.05	200	4.48	4.53	4.49	230.2	230.5	229.6	远程	正常	无	27425	2.82	0.91
2018-07-19 12:45:08	7.06	200	4.5	4.51	4.46	230	230.3	229.5	远程	正常	无	27468	2.8	0.91
2018-07-19 12:49:19	7.12	200	4.57	4.56	4.55	230.3	230.7	230.2	远程	正常	无	27721	2.84	0.92
2018-07-19 12:50:25	7.13	200	4.5	4.55	4.51	230.3	230.6	230.1	远程	正常	无	27786	2.84	0.91
2018-07-19 12:51:22	7.15	200	4.59	4.59	4.54	230.7	231.1	230	远程	正常	无	27842	2.85	0.91
2018-07-19 12:52:39	7.18	200	4.54	4.58	4.52	230.4	231.2	229.8	远程	正常	无	27921	2.85	0.91
2018-07-19 12:53:59	7.19	200	4.55	4.55	4.56	229.7	230.7	229.8	远程	正常	无	28000	2.86	0.91
2018-07-19 12:55:19	7.21	200	4.56	4.56	4.55	230.1	230.6	230.1	远程	正常	无	28080	2.86	0.91
2018-07-19 12:56:49	7.23	200	4.6	4.6	4.58	230	230.3	229.8	远程	正常	无	28161	2.87	0.91
2018-07-19 12:57:56	7.25	200	4.65	4.66	4.59	230.2	231.1	229.8	远程	正常	无	28237	2.89	0.91
2018-07-19 12:59:08	7.27	200	4.59	4.61	4.63	230.1	230.5	230.2	远程	正常	无	28309	2.88	0.91
2018-07-19 13:00:21	7.32	200	4.67	4.62	4.65	230.3	230.9	229.7	远程	正常	无	28383	2.9	0.91
2018-07-19 13:01:41	7.3	200	4.64	4.66	4.62	230.1	231.2	230	远程	正常	无	28457	2.9	0.91
2018-07-19 13:03:00	7.33	200	4.62	4.64	4.6	230.3	231	229.8	远程	正常	无	28524	2.9	0.91
2018-07-19 13:03:46	7.34	200	4.67	4.7	4.71	230.3	230.7	229.7	远程	正常	无	28588	2.92	0.92
2018-07-19 13:05:03	7.36	200	4.7	4.69	4.68	230.4	230.7	229.9	远程	正常	无	28650	2.92	0.92
2018-07-19 13:05:54	7.37	200	4.61	4.66	4.62	230.3	230.5	229.7	远程	正常	无	28714	2.91	0.91
2018-07-19 13:06:58	7.39	200	4.62	4.7	4.63	230.4	230.6	230.1	远程	正常	无	28779	2.92	0.91
2018-07-19 13:08:07	7.41	200	4.69	4.72	4.63	229.9	230.4	230	远程	正常	无	28844	2.92	0.91
2018-07-19 13:09:23	7.42	200	4.74	4.73	4.68	229.8	230.3	229.8	远程	正常	无	28908	2.94	0.91
2018-07-19 13:10:14	7.44	200	4.74	4.76	4.75	230.2	230.6	230.3	远程	正常	无	28970	2.95	0.92
2018-07-19 13:11:12	7.45	200	4.74	4.69	4.69	229.9	230.6	230.1	远程	正常	无	29035	2.95	0.91
2018-07-19 13:12:21	7.48	200	4.68	4.7	4.7	229.5	230.3	229.7	远程	正常	无	29098	2.94	0.91
2018-07-19 13:13:50	7.49	200	4.71	4.75	4.73	230.1	230.4	229.9	远程	正常	无	29179	2.96	0.91
2018-07-19 13:15:45	7.51	200	4.7	4.73	4.69	229.6	230.7	229.7	远程	正常	无	29225	2.96	0.91
2018-07-19 13:20:41	7.6	200	4.73	4.78	4.75	229.9	231.1	229.7	远程	正常	无	29600	2.99	0.91
2018-07-19 13:21:32	7.61	200	4.79	4.82	4.74	230.3	230.6	230.1	远程	正常	无	29650	2.99	0.91
2018-07-19 13:22:24	7.62	200	4.8	4.82	4.77	230.4	231	229.7	远程	正常	无	29706	3.01	0.91
2018-07-19 13:23:52	7.64	200	4.8	4.84	4.82	230.1	231	230	远程	正常	无	29779	3.02	0.92
2018-07-19 13:24:42	7.66	200	4.82	4.86	4.77	230.3	230.7	230	远程	正常	无	29833	3.02	0.91
2018-07-19 13:26:54	7.68	200	4.81	4.86	4.81	230	230.9	229.6	远程	正常	无	29928	3.02	0.91
2018-07-19 13:27:24	7.69	200	4.81	4.86	4.85	230.1	230.5	229.9	远程	正常	无	29979	3.04	0.91
2018-07-19 13:28:18	7.71	200	4.84	4.86	4.83	229.8	230.7	229.2	远程	正常	无	30030	3.03	0.91
2018-07-19 13:29:23	7.72	200	4.84	4.85	4.82	230.5	230.8	229.9	远程	正常	无	30095	3.04	0.91
2018-07-19 13:41:39	7.92	200	4.96	4.97	4.95	229.7	230.6	229.7	远程	正常	无	30850	3.1	0.91
2018-07-19 13:42:12	7.94	200	4.93	4.98	4.94	229.9	231	229.7	远程	正常	无	30894	3.11	0.91
2018-07-19 13:52:50	8.1	200	5.1	5.12	5.03	230	230.9	229.9	远程	正常	无	31520	3.17	0.91
2018-07-19 13:53:08	8.12	200	5.09	5.09	5.04	230.1	230.6	229.6	远程	正常	无	31549	3.17	0.91
2018-07-19 13:56:29	8.14	200	5.09	5.1	5.1	230.2	230.4	229.8	远程	正常	无	31635	3.19	0.91
2018-07-19 13:56:31	8.16	200	5.13	5.15	5.09	229.7	230.7	230	远程	正常	无	31705	3.19	0.91
2018-07-19 13:56:35	8.17	200	5.12	5.13	5.12	230.2	231.1	229.8	远程	正常	无	31754	3.2	0.91
2018-07-19 13:58:08	8.19	200	5.13	5.2	5.13	230.3	231.2	230.3	远程	正常	无	31850	3.21	0.91
2018-07-19 13:59:16	8.24	200	5.12	5.18	5.13	229.8	230.6	230	远程	正常	无	31907	3.21	0.91
2018-07-19 13:59:39	8.22	200	5.18	5.17	5.14	230.2	231	229.6	远程	正常	无	31938	3.22	0.91
2018-07-19 14:00:43	8.25	200	5.09	5.16	5.09	230.1	230.8	229.6	远程	正常	无	32003	3.21	0.91
2018-07-19 14:01:54	8.26	200	5.22	5.22	5.15	230.4	230.7	230	远程	正常	无	32067	3.23	0.91
2018-07-19 14:03:25	8.28	200	5.2	5.25	5.2	229.8	230.5	230	远程	正常	无	32151	3.24	0.91
2018-07-19 14:04:36	8.3	200	5.22	5.24	5.17	230.4	230.8	229.8	远程	正常	无	32225	3.25	0.92
2018-07-19 14:05:09	8.32	200	5.19	5.2	5.13	229.4	230.5	229.3	远程	正常	无	32258	3.24	0.91
2018-07-19 14:07:11	8.34	200	5.17	5.19	5.2	229.9	231.2	229.9	远程	正常	无	32320	3.25	0.91
2018-07-19 14:07:46	8.36	200	5.24	5.26	5.21	229.5	230.5	229.8	远程	正常	无	32396	3.26	0.91
2018-07-19 14:08:40	8.37	200	5.25	5.26	5.19	230.2	230.6	229.5	远程	正常	无	32472	3.26	0.91
2018-07-19 14:09:11	8.39	200	5.22	5.24	5.2	230.6	231.2	229.9	远程	正常	无	32511	3.26	0.91
2018-07-19 14:10:17	8.4	200	5.23	5.26	5.21	230.6	230.8	230	远程	正常	无	32575	3.28	0.91
2018-07-19 14:11:19	8.42	200	5.26	5.3	5.21	230	230.4	229.8	远程	正常	无	32639	3.28	0.91
2018-07-19 14:12:21	8.44	200	5.22	5.25	5.23	230.5	230.8	230.2	远程	正常	无	32702	3.28	0.91
2018-07-19 14:14:07	8.46	200	5.27	5.26	5.29	230.1	230.7	230.1	远程	正常	无	32787	3.29	0.91
2018-07-19 14:14:34	8.48	200	5.31	5.33	5.3	230.2	231.1	230.2	远程	正常	无	32829	3.3	0.91
2018-07-19 14:15:43	8.49	200	5.3	5.34	5.27	230.6	231.2	230	远程	正常	无	32901	3.32	0.91
2018-07-19 14:17:32	8.51	200	5.33	5.31	5.3	230.4	230.8	229.9	远程	正常	无	32986	3.31	0.91
2018-07-19 14:18:26	8.55	200	5.3	5.33	5.3	229.4	230.6	229.6	远程	正常	无	33058	3.33	0.91
2018-07-19 14:19:08	8.55	200	5.3	5.34	5.27	230	230.8	229.4	远程	正常	无	33084	3.33	0.91
2018-07-19 14:20:14	8.57	200	5.34	5.4	5.32	229.9	230.6	229.2	远程	正常	无	33169	3.34	0.91
2018-07-19 14:20:53	8.59	200	5.33	5.35	5.32	230.2	230.6	229.6	远程	正常	无	33213	3.33	0.91
2018-07-19 14:21:54	8.6	200	5.39	5.39	5.32	229.6	230.9	229.5	远程	正常	无	33269	3.35	0.91
2018-07-19 14:23:34	8.63	200	5.39	5.38	5.34	230.3	231	229.8	远程	正常	无	33355	3.35	0.91
2018-07-19 14:23:50	8.66	200	5.37	5.35	5.37	229.8	230.8	230.1	远程	正常	无	33387	3.36	0.91
2018-07-19 14:25:51	8.68	200	5.41	5.46	5.36	229.8	230.9	229.6	远程	正常	无	33493	3.37	0.91
2018-07-19 14:25:51	8.68	200	5.36	5.42	5.37	230	230.8	229.4	远程	正常	无	33498	3.37	0.91
2018-07-19 14:27:42	8.71	200	5.39	5.42	5.39	229.9	231	229.9	远程	正常	无	33598	3.38	0.91
2018-07-19 14:28:37	8.74	200	5.41	5.4	5.4	230.4	230.8	229.8	远程	正常	无	33668	3.38	0.91
2018-07-19 14:29:46	8.75	200	5.41	5.45	5.38	230	231.1	229.6	远程	正常	无	33723	3.39	0.91
2018-07-19 14:32:48	8.8	200	5.47	5.49	5.43	230.1	231.1	229.5	远程	正常	无	33911	3.42	0.91
2018-07-19 14:33:22	8.83	200	5.43	5.5	5.43	229.9	230.5	229.3	远程	正常	无	33957	3.41	0.91

## Sheet: Sheet6
时间	电流	转速	输入电流A	输入电流B	输入电流C	输入电压A	输入电压B	输入电压C	KA0	KA4	远程操作	操作时间	有功功率	功率因数
2018-11-20 22:14:40	8.12	200	5.35	5.11	5.24	233.7	231.9	236.7	远程	正常	无	65535	3.16	0.87
2018-11-20 22:17:06	8.17	200	5.36	5.11	5.19	234.5	232	237.5	远程	正常	无	65535	3.16	0.86
2018-11-20 22:21:13	8.16	200	5.37	5.17	5.27	233.7	231.5	236.4	远程	正常	无	65535	3.16	0.86
2018-11-20 22:22:32	8.2	200	5.35	5.14	5.24	234.6	232.4	236.8	远程	正常	无	65535	3.18	0.86
2018-11-20 22:24:22	8.24	200	5.46	5.26	5.29	234.1	231.1	235.7	远程	正常	无	65535	3.19	0.87
2018-11-20 22:26:46	8.29	200	5.4	5.2	5.3	234.1	231.8	236.2	远程	正常	无	65535	3.2	0.86
2018-11-20 22:29:13	8.34	200	5.4	5.23	5.28	234.3	232	236.4	远程	正常	无	65535	3.22	0.86
2018-11-20 22:31:38	8.38	200	5.48	5.27	5.39	233.9	231.8	236.3	远程	正常	无	65535	3.23	0.86
2018-11-20 22:34:01	8.42	200	5.52	5.28	5.36	233.7	231.3	236.2	远程	正常	无	65535	3.24	0.86
2018-11-20 22:36:30	8.45	200	5.55	5.31	5.4	236	232.9	237.4	远程	正常	无	65535	3.27	0.87
2018-11-20 22:38:52	8.49	200	5.62	5.32	5.43	233.5	230.5	236.7	远程	正常	无	65535	3.27	0.86
2018-11-20 22:41:18	8.53	200	5.62	5.35	5.42	235	232	237.7	远程	正常	无	65535	3.31	0.87
2018-11-20 22:43:43	8.57	200	5.61	5.34	5.45	233.6	231.3	236.7	远程	正常	无	65535	3.3	0.86
2018-11-20 22:46:09	8.6	200	5.63	5.4	5.48	233.7	231.6	235.6	远程	正常	无	65535	3.31	0.86
2018-11-20 22:48:33	8.63	200	5.6	5.39	5.48	235.5	233.1	237.4	远程	正常	无	65535	3.34	0.87
2018-11-20 22:50:59	8.68	200	5.66	5.43	5.53	233.9	232.1	236.2	远程	正常	无	65535	3.33	0.86
2018-11-20 22:53:23	8.72	200	5.66	5.47	5.55	235.5	232.6	236.7	远程	正常	无	65535	3.37	0.87
2018-11-20 22:55:47	8.76	200	5.66	5.45	5.55	234.9	233.2	237.4	远程	正常	无	65535	3.38	0.87
2018-11-20 22:58:12	8.79	200	5.72	5.49	5.6	235.3	233	237.5	远程	正常	无	65535	3.39	0.86
2018-11-20 23:00:38	8.82	200	5.74	5.61	5.64	233.9	231.9	235.6	远程	正常	无	65535	3.4	0.87
2018-11-20 23:03:05	8.88	200	5.73	5.54	5.61	234.1	232.9	236.9	远程	正常	无	65535	3.42	0.86
2018-11-20 23:05:28	8.91	200	5.77	5.6	5.63	235.3	233.1	236.9	远程	正常	无	65535	3.44	0.87
2018-11-20 23:07:54	8.96	200	5.81	5.58	5.66	234.9	233.1	238.2	远程	正常	无	65535	3.45	0.86
2018-11-20 23:10:18	8.99	200	5.93	5.65	5.7	234.6	231.3	237.7	远程	正常	无	65535	3.46	0.86
2018-11-20 23:12:50	9.04	200	5.94	5.71	5.74	234.9	231.5	236.5	远程	正常	无	65535	3.49	0.87
2018-11-20 23:15:14	9.08	200	6.01	5.64	5.74	233.6	230.5	237.2	远程	正常	无	65535	3.47	0.86
2018-11-20 23:17:34	9.12	200	5.97	5.7	5.75	235.5	231.7	237.6	远程	正常	无	65535	3.51	0.86
2018-11-20 23:20:01	9.16	200	6.03	5.74	5.8	234.1	232	237.4	远程	正常	无	65535	3.53	0.87
2018-11-20 23:22:25	9.2	200	6.03	5.79	5.84	234.5	231.5	236.8	远程	正常	无	65535	3.54	0.87
2018-11-20 23:24:49	9.24	200	6.08	5.78	5.83	233.4	230.9	235.9	远程	正常	无	65535	3.54	0.86
2018-11-20 23:27:14	9.27	200	6.08	5.78	5.91	233.8	231.6	236.5	远程	正常	无	65535	3.56	0.86
2018-11-20 23:29:40	9.32	200	6.04	5.82	5.84	235.3	231.6	236.9	远程	正常	无	65535	3.57	0.86
2018-11-20 23:32:04	9.37	200	6.12	5.84	5.87	233.8	230.7	236.7	远程	正常	无	65535	3.58	0.86
2018-11-20 23:34:29	9.4	200	6.08	5.9	5.91	235	231.8	236.6	远程	正常	无	65535	3.6	0.86
2018-11-20 23:36:55	9.45	200	6.15	5.94	5.92	235.1	232.1	237.3	远程	正常	无	65535	3.62	0.86
2018-11-20 23:39:20	9.48	200	6.22	5.99	5.96	234.5	231	236.8	远程	正常	无	65535	3.64	0.86
2018-11-20 23:41:45	9.54	200	6.17	5.99	5.93	235.1	231.3	235.9	远程	正常	无	65535	3.65	0.86
2018-11-20 23:44:09	9.57	200	6.25	5.96	5.99	233.7	231.3	237.4	远程	正常	无	65535	3.66	0.86
2018-11-20 23:46:40	9.61	200	6.28	6.07	6.04	233.4	230.2	235.2	远程	正常	无	65535	3.68	0.87
2018-11-20 23:49:00	9.65	200	6.33	6.06	6.13	233.1	230.8	235.7	远程	正常	无	65535	3.69	0.86
2018-11-20 23:51:25	9.69	200	6.29	6.09	6.07	233.1	230.9	235.8	远程	正常	无	65535	3.7	0.86
2018-11-20 23:53:51	9.73	200	6.33	6.11	6.09	234.6	231	236.2	远程	正常	无	65535	3.72	0.86
2018-11-20 23:56:20	9.53	200	6.19	5.95	5.97	234.1	231.4	236.5	远程	正常	无	65535	3.65	0.86
2018-11-20 23:58:40	9.56	200	6.29	6	6.07	233.9	230.4	236	远程	正常	无	65535	3.67	0.87
2018-11-21 00:01:05	9.61	200	6.33	6.05	6.11	233.4	230.3	235.9	远程	正常	无	65535	3.68	0.86
2018-11-21 00:03:31	9.66	200	6.3	6.02	6.06	234.4	231	237.6	远程	正常	无	65535	3.69	0.86
2018-11-21 00:05:55	9.69	200	6.33	6.07	6.03	234.2	231.1	237.4	远程	正常	无	65535	3.71	0.86
2018-11-21 00:08:19	9.73	200	6.46	6.12	6.07	233	230.5	237.2	远程	正常	无	65535	3.73	0.87
2018-11-21 00:10:45	9.77	200	6.46	6.14	6.14	233.4	230.4	236.9	远程	正常	无	65535	3.75	0.87
2018-11-21 00:13:11	9.8	200	6.36	6.1	6.11	235	231.8	237.9	远程	正常	无	65535	3.75	0.86
2018-11-21 00:15:37	9.44	200	6.21	5.92	5.97	233.9	231.3	236.1	远程	正常	无	65535	3.62	0.87
2018-11-21 00:17:59	9.01	200	5.88	5.61	5.68	234.8	231.9	237.8	远程	正常	无	65535	3.47	0.86
2018-11-21 00:20:25	8.34	200	5.51	5.24	5.3	235	232	237.4	远程	正常	无	65535	3.23	0.87
2018-11-21 00:22:50	7.79	200	5.12	4.91	4.97	234.6	232.1	236.8	远程	正常	无	65535	3.04	0.87
2018-11-21 00:25:19	7.4	200	4.92	4.69	4.74	234.2	232.2	237.3	远程	正常	无	65535	2.9	0.87
2018-11-21 00:27:41	7.09	200	4.69	4.56	4.59	235.2	232.3	236.8	远程	正常	无	65535	2.81	0.87
2018-11-21 00:30:05	6.85	200	4.59	4.36	4.47	233.6	231.2	236	远程	正常	无	65535	2.71	0.87
2018-11-21 00:37:36	6.47	200	4.41	4.18	4.34	233.6	230.7	236.5	远程	正常	无	65535	2.6	0.87
2018-11-21 00:42:20	6.36	200	4.39	4.11	4.24	233	230.8	235.9	远程	正常	无	65535	2.56	0.87
2018-11-21 00:44:37	6.03	200	4.14	3.95	4.08	234.3	232	237	远程	正常	无	65535	2.46	0.88
2018-11-21 00:47:29	5.98	200	4.12	3.97	4.03	233.5	231.6	236	远程	正常	无	65535	2.44	0.87
2018-11-21 00:49:35	5.99	200	4.08	3.96	4.03	235.1	232.6	237.1	远程	正常	无	65535	2.45	0.88
2018-11-21 00:56:43	6.15	200	4.23	4.06	4.16	233.2	230.7	235.9	远程	正常	无	65535	2.48	0.87
2018-11-21 00:59:08	6.19	200	4.17	4.04	4.15	233	230.8	235.2	远程	正常	无	65535	2.49	0.86
2018-11-21 01:01:33	6.22	200	4.21	4.09	4.17	233	231.1	234.9	远程	正常	无	65535	2.51	0.87
2018-11-21 01:03:57	6.26	200	4.25	4.12	4.14	233.9	231.9	236	远程	正常	无	65535	2.53	0.87
2018-11-21 01:06:23	6.29	200	4.27	4.11	4.16	232.7	231.2	236	远程	正常	无	65535	2.54	0.87
2018-11-21 01:08:48	6.32	200	4.29	4.12	4.25	234.3	231.8	236.4	远程	正常	无	65535	2.55	0.87
2018-11-21 01:11:13	6.35	200	4.34	4.15	4.25	233.1	230.9	234.9	远程	正常	无	65535	2.56	0.87
2018-11-21 01:13:37	6.37	200	4.29	4.15	4.19	233.5	232.1	236	远程	正常	无	65535	2.55	0.87
2018-11-21 01:16:03	6.39	200	4.36	4.21	4.21	234.8	232.4	237	远程	正常	无	65535	2.58	0.87
2018-11-21 01:18:28	6.45	200	4.32	4.2	4.25	233.9	232.3	235.3	远程	正常	无	65535	2.58	0.87
2018-11-21 01:20:52	6.46	200	4.33	4.17	4.27	234.9	231.8	236	远程	正常	无	65535	2.59	0.87
2018-11-21 01:23:24	6.49	200	4.4	4.24	4.31	233	231	235.3	远程	正常	无	65535	2.6	0.87
2018-11-21 01:25:43	6.52	200	4.39	4.26	4.31	233.2	231	235.4	远程	正常	无	65535	2.6	0.87
2018-11-21 01:28:09	6.56	200	4.38	4.29	4.37	234.6	232.8	236.4	远程	正常	无	65535	2.64	0.87
2018-11-21 01:30:34	6.58	200	4.37	4.26	4.3	234.4	232.3	236.7	远程	正常	无	65535	2.63	0.87
2018-11-21 01:33:19	6.63	200	4.5	4.29	4.37	233.4	230.2	235.3	远程	正常	无	65535	2.63	0.87
2018-11-21 01:35:26	6.63	200	4.46	4.31	4.35	234.8	232.6	237.5	远程	正常	无	65535	2.65	0.87
2018-11-21 01:37:53	6.68	200	4.52	4.29	4.41	234	232	237.2	远程	正常	无	65535	2.66	0.87
2018-11-21 01:40:13	6.71	200	4.47	4.35	4.46	233.9	232.3	235.8	远程	正常	无	65535	2.67	0.87
2018-11-21 01:42:39	6.72	200	4.53	4.33	4.44	233.1	230.9	235.1	远程	正常	无	65535	2.67	0.87
2018-11-21 01:45:14	6.78	200	4.51	4.39	4.42	233	230.8	234.8	远程	正常	无	65535	2.68	0.86
2018-11-21 01:47:29	6.81	200	4.59	4.45	4.5	232.2	230.9	234.9	远程	正常	无	65535	2.7	0.87
2018-11-21 01:50:04	6.79	200	4.5	4.38	4.45	233.1	231.6	235	远程	正常	无	65535	2.68	0.86
2018-11-21 01:52:20	6.85	200	4.63	4.45	4.54	232.3	231.2	235	远程	正常	无	65535	2.71	0.87
2018-11-21 01:55:22	6.89	200	4.6	4.54	4.56	233.3	231.5	234.5	远程	正常	无	65535	2.73	0.87
2018-11-21 01:57:12	6.91	200	4.61	4.44	4.54	232.7	230.6	235.2	远程	正常	无	65535	2.72	0.86
2018-11-21 01:59:39	6.93	200	4.63	4.51	4.57	233.4	231	234.7	远程	正常	无	65535	2.75	0.87
2018-11-21 02:02:00	7.01	200	4.68	4.53	4.52	233.6	230.6	235.8	远程	正常	无	65535	2.76	0.87
2018-11-21 02:04:30	6.99	200	4.66	4.5	4.53	233.4	231.3	236	远程	正常	无	65535	2.76	0.87
2018-11-21 02:07:07	7.05	200	4.69	4.49	4.57	233	230.3	235.5	远程	正常	无	65535	2.77	0.86
2018-11-21 02:09:31	7.08	200	4.74	4.59	4.61	234.4	231.4	236.7	远程	正常	无	65535	2.8	0.87
2018-11-21 02:11:42	7.06	200	4.74	4.53	4.62	233.2	230.3	235.4	远程	正常	无	65535	2.78	0.87
2018-11-21 02:14:13	7.14	200	4.79	4.62	4.66	234.3	231.2	235.6	远程	正常	无	65535	2.82	0.87
2018-11-21 02:16:31	7.18	200	4.78	4.63	4.67	233.9	231	236.1	远程	正常	无	65535	2.82	0.87
2018-11-21 02:18:56	7.16	200	4.77	4.59	4.69	234.5	232.2	236.8	远程	正常	无	65535	2.83	0.87
2018-11-21 02:21:21	7.2	200	4.78	4.58	4.63	234.6	231.4	236.6	远程	正常	无	65535	2.83	0.86
2018-11-21 02:23:47	7.28	200	4.84	4.62	4.68	234.1	231.7	235.9	远程	正常	无	65535	2.86	0.87
2018-11-21 02:31:01	7.41	200	4.9	4.68	4.78	234	231.8	237.1	远程	正常	无	65535	2.91	0.87
2018-11-21 02:33:26	7.45	200	4.97	4.8	4.82	233.3	230.3	235.5	远程	正常	无	65535	2.92	0.87
2018-11-21 02:35:58	7.49	200	5.04	4.8	4.87	232.8	229.5	234.6	远程	正常	无	65535	2.92	0.86
2018-11-21 02:38:18	7.53	200	5.08	4.8	4.89	233.8	230.7	237	远程	正常	无	65535	2.95	0.87
2018-11-21 02:40:46	7.5	200	5.06	4.77	4.83	233.1	229.9	235.4	远程	正常	无	65535	2.93	0.86
2018-11-21 02:43:08	7.36	200	4.94	4.65	4.75	233.7	231	236.2	远程	正常	无	65535	2.88	0.86
2018-11-21 02:45:31	7.4	200	4.92	4.74	4.79	234.1	231.6	235.5	远程	正常	无	65535	2.91	0.87
2018-11-21 02:47:57	7.51	200	4.99	4.76	4.87	232.9	230.6	235.2	远程	正常	无	65535	2.94	0.87
2018-11-21 02:50:23	7.57	200	5.02	4.77	4.91	234.6	232.1	237	远程	正常	无	65535	2.96	0.86
2018-11-21 02:52:55	7.6	200	5.05	4.85	4.89	233.9	231.3	235.7	远程	正常	无	65535	2.97	0.87
2018-11-21 02:55:13	7.66	200	5.14	4.88	4.99	233.8	231.6	236	远程	正常	无	65535	3	0.87
2018-11-21 02:58:07	7.71	200	5.07	4.89	4.98	233.2	231.2	234.9	远程	正常	无	65535	3	0.86
2018-11-21 03:00:26	7.77	200	5.22	4.95	4.98	234.2	230.8	236.8	远程	正常	无	65535	3.03	0.87
2018-11-21 03:02:33	7.82	200	5.15	4.96	4.99	233.1	231	235.7	远程	正常	无	65535	3.04	0.86
2018-11-21 03:05:07	7.87	200	5.21	4.97	4.99	234.2	230.7	236.8	远程	正常	无	65535	3.06	0.87
2018-11-21 03:07:30	7.9	200	5.25	4.98	5.07	233.3	231.2	236.7	远程	正常	无	65535	3.07	0.87
2018-11-21 03:09:51	7.96	200	5.27	5.09	5.15	233.1	230.2	234.8	远程	正常	无	65535	3.09	0.86
2018-11-21 03:12:08	7.99	200	5.26	5.02	5.08	233.9	231.6	237.2	远程	正常	无	65535	3.1	0.86
2018-11-21 03:14:33	7.9	200	5.2	5.02	5.08	234.7	231.5	236.8	远程	正常	无	65535	3.08	0.87
2018-11-21 03:17:02	7.92	200	5.21	5.04	5.09	233.1	230.6	235.5	远程	正常	无	65535	3.07	0.86
2018-11-21 03:19:31	8.02	200	5.35	5.03	5.13	233.5	230.8	236.3	远程	正常	无	65535	3.11	0.86
2018-11-21 03:22:11	8.08	200	5.33	5.07	5.19	232.8	230.3	234.8	远程	正常	无	65535	3.12	0.86
2018-11-21 03:24:13	8.12	200	5.37	5.09	5.16	233.8	231.8	236.4	远程	正常	无	65535	3.14	0.86
2018-11-21 03:26:40	8.18	200	5.42	5.16	5.23	234.2	231.4	236.6	远程	正常	无	65535	3.18	0.87
2018-11-21 03:29:04	8.22	200	5.43	5.17	5.27	233.6	230.5	235.1	远程	正常	无	65535	3.18	0.86
2018-11-21 03:31:28	8.26	200	5.44	5.23	5.32	233.1	230.5	234.5	远程	正常	无	65535	3.19	0.86
2018-11-21 03:33:53	8.3	200	5.41	5.21	5.29	234.4	232.3	236.2	远程	正常	无	65535	3.21	0.86
2018-11-21 03:36:19	8.35	200	5.51	5.26	5.31	232.6	229.7	235.6	远程	正常	无	65535	3.21	0.86
2018-11-21 03:38:46	8.38	200	5.47	5.25	5.35	234.6	231.6	236.4	远程	正常	无	65535	3.23	0.86
2018-11-21 03:41:15	8.4	200	5.51	5.32	5.34	233.8	232	236.6	远程	正常	无	65535	3.24	0.86
2018-11-21 03:43:34	8.46	200	5.52	5.35	5.39	233	230.9	234.9	远程	正常	无	65535	3.25	0.86
2018-11-21 03:45:59	8.49	200	5.61	5.36	5.41	233.7	231.1	235.7	远程	正常	无	65535	3.28	0.87
2018-11-21 03:48:23	8.53	200	5.59	5.37	5.42	233.3	230.2	235.1	远程	正常	无	65535	3.27	0.86
2018-11-21 03:50:49	8.57	200	5.54	5.4	5.49	234.4	231.7	236.4	远程	正常	无	65535	3.29	0.86
2018-11-21 03:53:13	8.61	200	5.6	5.39	5.47	233.3	230.6	234.7	远程	正常	无	65535	3.3	0.86
2018-11-21 03:55:38	8.65	200	5.64	5.39	5.46	234.7	232.1	237.6	远程	正常	无	65535	3.34	0.87
2018-11-21 03:58:03	8.68	200	5.75	5.46	5.52	233.1	230.4	234.9	远程	正常	无	65535	3.34	0.87
2018-11-21 04:00:32	8.73	200	5.75	5.47	5.59	233	230.4	235.8	远程	正常	无	65535	3.36	0.86
2018-11-21 04:02:54	8.76	200	5.81	5.52	5.55	234.3	231.4	237.7	远程	正常	无	65535	3.38	0.86
2018-11-21 04:05:19	8.8	200	5.77	5.55	5.55	234.4	231.6	236.9	远程	正常	无	65535	3.39	0.86
2018-11-21 04:07:44	8.84	200	5.85	5.57	5.65	232.4	230.2	235.6	远程	正常	无	65535	3.39	0.86
2018-11-21 04:10:10	8.88	200	5.83	5.63	5.61	233.3	231.4	236.6	远程	正常	无	65535	3.41	0.86
2018-11-21 04:12:34	8.91	200	5.85	5.71	5.7	233.3	230.6	234.6	远程	正常	无	65535	3.42	0.86
2018-11-21 04:14:47	8.96	200	5.82	5.61	5.67	233.9	231.6	235.9	远程	正常	无	65535	3.43	0.86
2018-11-21 04:17:11	9	200	5.94	5.68	5.73	232.8	230.7	235.5	远程	正常	无	65535	3.45	0.86
2018-11-21 04:19:33	9.04	200	5.95	5.69	5.78	233.9	231.9	236.6	远程	正常	无	65535	3.48	0.87
2018-11-21 04:22:10	9.08	200	5.91	5.74	5.74	234.9	231.9	236.2	远程	正常	无	65535	3.48	0.86
2018-11-21 04:24:24	9.12	200	5.9	5.71	5.82	233.1	231.2	235.7	远程	正常	无	65535	3.5	0.86
2018-11-21 04:26:50	9.16	200	6.01	5.76	5.79	232.9	230.2	235.7	远程	正常	无	65535	3.51	0.86
2018-11-21 04:29:19	9.2	200	5.95	5.81	5.81	233.8	231.3	235.5	远程	正常	无	65535	3.53	0.86
2018-11-21 04:31:45	9.23	200	6.05	5.82	5.86	234.3	232	236.8	远程	正常	无	65535	3.56	0.87
2018-11-21 04:34:04	9.27	200	6.12	5.84	5.86	233.7	230.9	236.5	远程	正常	无	65535	3.56	0.86
2018-11-21 04:36:32	9.31	200	6.08	5.9	5.87	234.5	231.4	236.5	远程	正常	无	65535	3.58	0.86
2018-11-21 04:38:54	9.35	200	6.14	5.89	5.91	234.1	232	236.5	远程	正常	无	65535	3.59	0.87
2018-11-21 04:41:19	9.4	200	6.08	5.88	5.93	233.8	232.1	236.5	远程	正常	无	65535	3.6	0.86
2018-11-21 04:43:46	9.45	200	6.16	5.95	5.98	232.9	230.8	234.2	远程	正常	无	65535	3.61	0.86
2018-11-21 04:46:09	9.48	200	6.21	5.99	5.98	233	231.4	235.9	远程	正常	无	65535	3.64	0.86
2018-11-21 04:48:36	9.52	200	6.26	5.99	6.06	232.5	230.3	234.7	远程	正常	无	65535	3.65	0.86
2018-11-21 04:51:01	9.56	200	6.24	6.04	6.05	234.4	231.5	235.3	远程	正常	无	65535	3.67	0.86
2018-11-21 04:53:25	9.61	200	6.27	6	6.04	233	231.1	235.6	远程	正常	无	65535	3.68	0.86
2018-11-21 04:55:50	9.4	200	6.2	5.91	5.95	232.6	230.4	236	远程	正常	无	65535	3.6	0.86
2018-11-21 04:58:16	9.45	200	6.18	5.96	5.97	233.7	230.3	235.7	远程	正常	无	65535	3.62	0.86
2018-11-21 05:00:41	9.49	200	6.24	5.94	6.01	232.7	230.7	236.1	远程	正常	无	65535	3.62	0.86
2018-11-21 05:03:09	9.54	200	6.25	5.99	6.1	233	230.9	235.6	远程	正常	无	65535	3.65	0.86
2018-11-21 05:05:30	9.58	200	6.25	6.02	6.06	233.1	230.3	234.8	远程	正常	无	65535	3.66	0.86
2018-11-21 05:07:55	9.63	200	6.3	6.04	6.12	232.4	230.4	235.1	远程	正常	无	65535	3.68	0.86
2018-11-21 05:10:21	9.67	200	6.27	6.03	6.12	233.1	231.1	235.7	远程	正常	无	65535	3.7	0.86
2018-11-21 05:12:44	9.71	200	6.36	6.14	6.15	233.1	230.4	234.7	远程	正常	无	65535	3.72	0.86
2018-11-21 05:15:10	9.75	200	6.39	6.14	6.25	233	230.8	234.9	远程	正常	无	65535	3.73	0.86
2018-11-21 05:17:35	9.79	200	6.41	6.2	6.25	232.4	231	234.8	远程	正常	无	65535	3.74	0.86
2018-11-21 05:20:00	9.84	200	6.38	6.21	6.22	232.7	230.4	234	远程	正常	无	65535	3.75	0.86
2018-11-21 05:22:25	9.84	200	6.49	6.17	6.19	231.7	229.1	235.5	远程	正常	无	65535	3.75	0.86
2018-11-21 05:24:51	9.46	200	6.23	5.93	5.96	232.1	229.7	235.3	远程	正常	无	65535	3.61	0.86
2018-11-21 05:27:17	8.94	200	5.89	5.62	5.69	233.3	230.3	235.4	远程	正常	无	65535	3.43	0.86
2018-11-21 05:29:41	8.22	200	5.42	5.2	5.28	232.5	230.7	235.2	远程	正常	无	65535	3.17	0.86
2018-11-21 05:32:06	7.7	200	5.13	4.89	4.99	232.6	230.2	235.2	远程	正常	无	65535	2.99	0.86
2018-11-21 05:34:32	7.31	200	4.86	4.67	4.7	233.6	230.8	235.2	远程	正常	无	65535	2.86	0.86
2018-11-21 05:36:56	7.02	200	4.72	4.46	4.61	232.6	230.1	235.3	远程	正常	无	65535	2.76	0.86
2018-11-21 05:39:22	6.77	200	4.54	4.32	4.44	233	231.5	235.8	远程	正常	无	65535	2.68	0.86
2018-11-21 05:41:46	6.66	200	4.47	4.29	4.4	232	230	233.6	远程	正常	无	65535	2.64	0.87
2018-11-21 05:44:11	6.55	200	4.48	4.23	4.35	232.5	231	235.5	远程	正常	无	65535	2.63	0.87
2018-11-21 05:46:37	6.42	200	4.35	4.12	4.26	232.4	229.8	234.8	远程	正常	无	65535	2.57	0.87
2018-11-21 05:49:02	6.39	200	4.38	4.18	4.29	233.3	231.3	235.3	远程	正常	无	65535	2.58	0.87
2018-11-21 05:51:33	6.04	200	4.1	3.95	4.07	233.1	230.7	235.3	远程	正常	无	65535	2.46	0.87
2018-11-21 05:53:52	6.03	200	4.1	3.93	4.06	233.3	230.8	235	远程	正常	无	65535	2.44	0.87
2018-11-21 05:56:16	6.02	200	4.15	3.97	4.07	232.5	230.9	234.7	远程	正常	无	65535	2.45	0.88
2018-11-21 05:58:43	6.06	200	4.18	3.96	4.09	232.8	230.3	235.5	远程	正常	无	65535	2.45	0.87
2018-11-21 06:01:10	6.13	200	4.28	4.07	4.13	232.2	229.4	235	远程	正常	无	65535	2.48	0.87
2018-11-21 06:03:35	6.2	200	4.25	4.07	4.1	232.7	231.1	235.5	远程	正常	无	65535	2.51	0.87
2018-11-21 06:05:59	6.25	200	4.23	4.09	4.14	232.4	231.2	235.1	远程	正常	无	65535	2.51	0.87
2018-11-21 06:08:22	6.27	200	4.3	4.12	4.24	232.9	230.6	235.6	远程	正常	无	65535	2.54	0.87
2018-11-21 06:10:47	6.32	200	4.31	4.06	4.2	233	230.9	235.7	远程	正常	无	65535	2.55	0.87
2018-11-21 06:13:12	6.35	200	4.4	4.13	4.33	231.7	229.9	234.4	远程	正常	无	65535	2.55	0.87
2018-11-21 06:15:39	6.37	200	4.37	4.12	4.25	232.1	229.3	233.8	远程	正常	无	65535	2.55	0.87
2018-11-21 06:18:05	6.41	200	4.35	4.1	4.24	232.9	230.3	235.6	远程	正常	无	65535	2.57	0.87
2018-11-21 06:20:28	6.44	200	4.38	4.16	4.28	232.3	230.7	235.6	远程	正常	无	65535	2.58	0.87
2018-11-21 06:22:54	6.47	200	4.41	4.16	4.3	232.7	229.4	235.4	远程	正常	无	65535	2.59	0.87
2018-11-21 06:25:19	6.49	200	4.36	4.18	4.31	233.5	231.3	236.2	远程	正常	无	65535	2.61	0.87
2018-11-21 06:27:49	6.54	200	4.42	4.21	4.44	233	231.3	236	远程	正常	无	65535	2.62	0.87
2018-11-21 06:29:56	6.56	200	4.41	4.22	4.35	232.6	230	234.6	远程	正常	无	65535	2.62	0.87
2018-11-21 06:32:40	6.6	200	4.46	4.25	4.36	233.1	230.9	235.7	远程	正常	无	65535	2.64	0.87
2018-11-21 06:35:43	6.63	200	4.45	4.22	4.38	232.1	230.4	235.4	远程	正常	无	65535	2.64	0.87
2018-11-21 06:45:05	6.77	200	4.56	4.34	4.43	233.5	230.6	237	远程	正常	无	65535	2.69	0.87
2018-11-21 06:47:25	6.78	200	4.58	4.33	4.44	233.7	231.1	237.2	远程	正常	无	65535	2.7	0.87
2018-11-21 06:50:10	6.79	200	4.52	4.34	4.46	232.9	231.2	236	远程	正常	无	65535	2.69	0.86
2018-11-21 14:39:53	9.22	200	5.94	5.79	5.81	234.3	233.5	236.1	远程	正常	无	65535	3.53	0.86
2018-11-21 15:04:23	9.62	200	6.27	6.05	5.99	235.3	232.6	237.5	远程	正常	无	65535	3.69	0.86
2018-11-21 15:11:33	9.75	200	6.31	6.15	6.15	234.6	233.6	236.2	远程	正常	无	65535	3.74	0.86
2018-11-21 15:14:16	9.79	200	6.36	6.11	6.18	234.6	233.5	236.2	远程	正常	无	65535	3.75	0.86
2018-11-21 15:16:46	9.83	200	6.26	6.21	6.17	235.2	234.5	236	远程	正常	无	65535	3.77	0.86
2018-11-21 15:19:14	9.88	200	6.37	6.21	6.21	234	233.3	236.4	远程	正常	无	65535	3.78	0.86
2018-11-21 15:21:44	9.83	200	6.27	6.21	6.18	234.1	232.3	234.6	远程	正常	无	65535	3.75	0.86
2018-11-21 15:24:15	9.5	200	6.14	5.98	6.01	233.4	232.3	234.9	远程	正常	无	65535	3.64	0.86
2018-11-21 15:26:47	9.4	200	6.1	5.92	5.96	233.2	231.9	235.2	远程	正常	无	65535	3.59	0.86
2018-11-21 15:29:16	9.23	200	6.05	5.88	5.88	233.4	231.4	235.2	远程	正常	无	65535	3.55	0.87
2018-11-21 15:31:45	8.72	200	5.74	5.54	5.55	232.8	231.9	236	远程	正常	无	65535	3.35	0.86
2018-11-21 15:34:20	8.07	200	5.28	5.13	5.15	234.7	233.1	236	远程	正常	无	65535	3.14	0.87
2018-11-21 15:36:46	7.58	200	5.02	4.79	4.9	233.2	232.6	235.8	远程	正常	无	65535	2.95	0.86
2018-11-21 15:39:16	7.22	200	4.82	4.59	4.74	233.4	231.9	236	远程	正常	无	65535	2.84	0.87
2018-11-21 15:41:47	6.92	200	4.63	4.47	4.53	234.1	232.7	235.9	远程	正常	无	65535	2.73	0.86
2018-11-21 15:44:19	6.72	200	4.51	4.33	4.44	233.2	232.6	235.7	远程	正常	无	65535	2.67	0.87
2018-11-21 15:46:47	6.52	200	4.36	4.26	4.36	232.9	231.5	235.1	远程	正常	无	65535	2.6	0.86
2018-11-21 15:49:18	6.45	200	4.35	4.22	4.28	233.3	231.9	235.1	远程	正常	无	65535	2.58	0.87
2018-11-21 15:51:48	6.34	200	4.25	4.08	4.2	233.1	231.5	235.3	远程	正常	无	65535	2.53	0.86
2018-11-21 15:54:03	6.33	200	4.23	4.13	4.23	234.7	233.1	236.4	远程	正常	无	65535	2.54	0.87
2018-11-21 15:56:27	6.01	200	4.12	3.96	4.06	233.9	232.4	236.1	远程	正常	无	65535	2.44	0.87
2018-11-21 15:58:55	5.96	200	4.05	3.87	3.98	233.7	232.5	237.4	远程	正常	无	65535	2.42	0.87
2018-11-21 16:01:33	5.96	200	4.04	3.94	3.97	233.3	231.5	234.9	远程	正常	无	65535	2.42	0.87
2018-11-21 16:04:14	6.01	200	4.09	3.91	4.02	234.3	233.1	237.3	远程	正常	无	65535	2.44	0.87
2018-11-21 16:06:48	6.08	200	4.12	3.97	4.07	233.8	232.1	236.1	远程	正常	无	65535	2.46	0.87
2018-11-21 16:09:16	6.11	200	4.18	4.02	4.14	234.8	232.4	236.9	远程	正常	无	65535	2.48	0.87
2018-11-21 16:11:47	6.16	200	4.25	4.05	4.17	233.9	232.1	237.5	远程	正常	无	65535	2.5	0.87
2018-11-21 16:16:50	6.24	200	4.2	4.07	4.14	233.8	232.4	235.8	远程	正常	无	65535	2.51	0.87
2018-11-21 16:19:20	6.27	200	4.2	4.04	4.15	234.2	232.9	236.1	远程	正常	无	65535	2.52	0.87
2018-11-21 16:21:52	6.3	200	4.26	4.12	4.18	233.4	231.9	235.4	远程	正常	无	65535	2.53	0.87
2018-11-21 16:24:20	6.33	200	4.25	4.13	4.22	233.6	232.8	235.6	远程	正常	无	65535	2.55	0.87
2018-11-21 16:26:52	6.36	200	4.28	4.12	4.19	233.7	232.3	236	远程	正常	无	65535	2.56	0.87
2018-11-21 16:29:21	6.39	200	4.31	4.19	4.26	233.9	231.7	235.9	远程	正常	无	65535	2.57	0.87
2018-11-21 16:31:52	6.41	200	4.33	4.1	4.24	234.5	232.6	236.6	远程	正常	无	65535	2.58	0.87
2018-11-21 16:34:23	6.45	200	4.4	4.14	4.22	234	231.2	235.9	远程	正常	无	65535	2.58	0.87
2018-11-21 16:36:55	6.48	200	4.39	4.16	4.29	233.6	231.3	236.6	远程	正常	无	65535	2.6	0.87
2018-11-21 16:39:31	6.5	200	4.43	4.19	4.33	233.8	231.6	236.2	远程	正常	无	65535	2.6	0.87
2018-11-21 16:41:56	6.54	200	4.36	4.23	4.3	235.1	232.8	237	远程	正常	无	65535	2.61	0.86
2018-11-21 16:44:26	6.55	200	4.41	4.29	4.37	232.4	231.5	235.4	远程	正常	无	65535	2.61	0.87
2018-11-21 16:46:55	6.62	200	4.44	4.31	4.31	233.4	231.8	235.2	远程	正常	无	65535	2.63	0.87
2018-11-21 16:49:27	6.64	200	4.39	4.3	4.4	234.6	233.6	237.2	远程	正常	无	65535	2.65	0.86
2018-11-21 16:51:59	6.68	200	4.47	4.24	4.4	233.9	232.4	236.7	远程	正常	无	65535	2.66	0.87
2018-11-21 16:54:29	6.66	200	4.49	4.33	4.4	233.5	232	235.3	远程	正常	无	65535	2.65	0.87
2018-11-21 16:57:00	6.75	200	4.52	4.32	4.43	234.7	233.1	236.8	远程	正常	无	65535	2.68	0.86
2018-11-21 16:59:28	6.75	200	4.47	4.42	4.44	234.4	232.7	235.9	远程	正常	无	65535	2.68	0.86
2018-11-21 17:02:01	6.78	200	4.52	4.36	4.46	233.2	232.4	235.4	远程	正常	无	65535	2.68	0.86
2018-11-21 17:04:31	6.82	200	4.6	4.36	4.47	233.9	232	236.4	远程	正常	无	65535	2.71	0.87
2018-11-21 17:07:01	6.85	200	4.57	4.43	4.46	234.5	233	236.1	远程	正常	无	65535	2.71	0.86
2018-11-21 17:09:39	6.87	200	4.61	4.49	4.53	234	233.4	236.5	远程	正常	无	65535	2.73	0.87
2018-11-21 17:12:08	6.89	200	4.57	4.47	4.49	234.2	233.5	236.4	远程	正常	无	65535	2.73	0.87
2018-11-21 17:14:32	6.96	200	4.59	4.47	4.53	235.2	233.8	236.4	远程	正常	无	65535	2.75	0.86
2018-11-21 17:17:03	7.01	200	4.7	4.51	4.59	234.4	232.5	236.6	远程	正常	无	65535	2.77	0.87
2018-11-21 17:19:48	7.06	200	4.66	4.54	4.6	234.7	233.3	236.6	远程	正常	无	65535	2.79	0.86
2018-11-21 17:22:05	7.01	200	4.75	4.5	4.59	232.7	231.8	235.5	远程	正常	无	65535	2.76	0.86
2018-11-21 17:24:37	7	200	4.72	4.5	4.58	232.7	231.8	235.9	远程	正常	无	65535	2.76	0.86
2018-11-21 17:27:08	7.1	200	4.77	4.57	4.6	233.8	232	236.2	远程	正常	无	65535	2.8	0.86
2018-11-21 17:29:37	7.15	200	4.75	4.61	4.66	234	232.9	235.3	远程	正常	无	65535	2.81	0.86
2018-11-21 17:32:30	7.24	199	4.89	4.62	4.72	233.4	232.4	235.8	远程	正常	无	65535	2.85	0.86
2018-11-21 17:34:48	7.25	200	4.86	4.64	4.7	234.5	233.6	237.3	远程	正常	无	65535	2.86	0.86
2018-11-21 17:37:08	7.29	200	4.92	4.64	4.71	234	232.8	236.4	远程	正常	无	65535	2.86	0.86
2018-11-21 17:39:49	7.33	200	4.93	4.68	4.79	234.1	232.8	237.2	远程	正常	无	65535	2.88	0.86
2018-11-21 17:42:16	7.38	200	4.93	4.71	4.8	233.5	232.6	235.9	远程	正常	无	65535	2.89	0.86
2018-11-21 17:44:41	7.42	200	4.91	4.69	4.87	233.9	233.1	236.3	远程	正常	无	65535	2.91	0.86
2018-11-21 17:47:22	7.44	200	4.97	4.78	4.83	234.8	233.4	237.1	远程	正常	无	65535	2.92	0.86
2018-11-21 17:49:41	7.49	200	5.07	4.78	4.83	234.9	233.2	237.2	远程	正常	无	65535	2.94	0.86
2018-11-21 17:52:40	7.27	200	4.85	4.72	4.72	233	231.7	235.5	远程	正常	无	65535	2.85	0.86
2018-11-21 17:54:45	7.27	200	4.9	4.69	4.77	233.4	232	236.6	远程	正常	无	65535	2.87	0.86
2018-11-21 17:57:25	7.41	200	4.92	4.69	4.79	234.5	233.4	237	远程	正常	无	65535	2.9	0.86
2018-11-21 18:00:05	7.47	200	5.02	4.75	4.84	233.8	232.1	236.7	远程	正常	无	65535	2.92	0.86
2018-11-21 18:02:19	7.52	200	5.08	4.79	4.89	234.5	233.2	237.1	远程	正常	无	65535	2.95	0.86
2018-11-21 18:04:55	7.58	200	5.03	4.89	4.96	234.3	233.3	235.8	远程	正常	无	65535	2.97	0.86
2018-11-21 18:07:17	7.63	200	5.07	4.79	4.89	234.8	233.6	238.3	远程	正常	无	65535	2.98	0.86
2018-11-21 18:10:02	7.68	200	5.02	4.86	4.96	235	234	237.3	远程	正常	无	65535	3	0.86
2018-11-21 18:12:19	7.74	200	5.1	4.9	4.94	235.1	234.4	237.6	远程	正常	无	65535	3.02	0.86
2018-11-21 18:14:48	7.78	200	5.17	4.97	5.04	233.8	233.2	236.4	远程	正常	无	65535	3.04	0.86
2018-11-21 18:17:20	7.85	200	5.14	5.02	5.06	234.6	234	236.6	远程	正常	无	65535	3.05	0.86
2018-11-21 18:24:50	7.96	200	5.25	5.03	5.14	234.5	233	236.7	远程	正常	无	65535	3.09	0.86
2018-11-21 18:27:23	7.78	200	5.14	4.98	5.07	234.3	233.1	235.9	远程	正常	无	65535	3.02	0.86
2018-11-21 18:29:53	7.9	200	5.21	5.04	5.15	234.9	233.4	237.5	远程	正常	无	65535	3.08	0.86
2018-11-21 18:32:25	7.98	200	5.19	5.03	5.14	234.8	233.7	237.2	远程	正常	无	65535	3.1	0.86
2018-11-21 18:34:55	8.03	200	5.3	5.1	5.17	233.7	232.3	236.2	远程	正常	无	65535	3.1	0.86
2018-11-21 18:37:24	8.08	200	5.26	5.1	5.23	234.1	233.1	235.9	远程	正常	无	65535	3.12	0.86
2018-11-21 18:39:54	8.12	200	5.38	5.16	5.24	233.6	232.7	236.5	远程	正常	无	65535	3.15	0.86
2018-11-21 18:42:36	8.17	200	5.43	5.17	5.26	233.7	232.4	236.8	远程	正常	无	65535	3.17	0.86
2018-11-21 18:45:24	8.22	200	5.44	5.15	5.28	233.7	232.5	236.6	远程	正常	无	65535	3.18	0.86
2018-11-21 18:47:41	8.26	200	5.44	5.26	5.27	235	233.7	237.2	远程	正常	无	65535	3.21	0.86
2018-11-21 18:50:10	8.31	200	5.47	5.24	5.3	233.5	232.7	236.4	远程	正常	无	65535	3.21	0.86
2018-11-21 18:53:24	8.35	200	5.42	5.26	5.31	235.5	234.7	237.1	远程	正常	无	65535	3.22	0.86
2018-11-21 19:38:50	9.1	200	5.87	5.76	5.79	235.4	234.4	237.6	远程	正常	无	65535	3.5	0.86
2018-11-21 19:44:01	9.18	200	5.91	5.74	5.83	234.7	233.9	237.2	远程	正常	无	65535	3.52	0.86
2018-11-21 19:46:31	9.21	200	6.02	5.81	5.86	234.9	233.7	236.9	远程	正常	无	65535	3.54	0.86
2018-11-21 19:49:00	9.26	200	6.06	5.8	5.92	234	232.7	236	远程	正常	无	65535	3.55	0.86
2018-11-21 19:51:31	9.3	200	6.1	5.84	5.88	234.5	232.9	236.6	远程	正常	无	65535	3.57	0.86
2018-11-21 19:54:01	9.36	200	6.11	5.87	5.91	233.5	232.7	236	远程	正常	无	65535	3.58	0.86
2018-11-21 20:01:33	9.48	200	6.22	5.99	6.02	234.4	232.8	236.4	远程	正常	无	65535	3.64	0.86
2018-11-21 20:04:08	9.54	200	6.16	5.98	6.03	235	234.5	237.1	远程	正常	无	65535	3.65	0.86
