# Supplementary material for: Fault diagnosis method of submersible screw pump based on random forest
Source: PLoS One. 2020 Nov 16;15(11):e0242458. doi: 10.1371/journal.pone.0242458 (PMC7668568; doi:10.1371/journal.pone.0242458)
Supplement: S1 File — (ZIP) [file pone.0242458.s001.zip › Supporting Information/Partial source data of oil well/11 keshan O-146.xlsx]

## Sheet: Sheet1
时间	电流	转速	输入电流A	输入电流B	输入电流C	输入电压A	输入电压B	输入电压C	KA0	KA4	远程操作	操作时间	有功功率	功率因数
2017-12-09 22:35:36	8.68	200	5.29	5.04	5.47	233.4	234	234.4	本地	正常	无	65535	3.33	0.9
2017-12-09 22:36:33	8.5	200	5.23	4.94	5.41	233.7	233.8	234.9	本地	正常	无	65535	3.27	0.91
2017-12-09 22:39:43	8.21	200	5.04	4.8	5.2	233.6	233.7	234.1	本地	正常	无	65535	3.16	0.9
2017-12-09 22:40:55	8.18	200	4.97	4.81	5.17	233.1	233.7	234.3	本地	正常	无	65535	3.16	0.9
2017-12-09 22:42:03	8.08	200	4.95	4.74	5.15	233.4	234	233.9	本地	正常	无	65535	3.12	0.9
2017-12-09 22:43:07	8.06	200	4.97	4.85	5.04	232.9	233.5	232.8	本地	正常	无	65535	3.1	0.91
2017-12-09 22:46:15	8.03	200	4.93	4.7	5.12	233.4	233.7	234.6	本地	正常	无	65535	3.09	0.9
2017-12-09 22:46:16	7.84	200	4.83	4.65	5.06	233.3	233.4	234.2	本地	正常	无	65535	3.04	0.91
2017-12-09 22:46:31	7.72	200	4.83	4.59	4.97	233.6	233.6	234.3	本地	正常	无	65535	2.99	0.9
2017-12-09 22:47:52	7.64	200	4.76	4.54	4.95	233.4	234.4	234.6	本地	正常	无	65535	2.97	0.9
2017-12-09 22:48:47	7.59	200	4.72	4.51	4.96	233.4	234.4	234.8	本地	正常	无	65535	2.96	0.9
2017-12-09 22:50:04	7.55	200	4.63	4.47	4.9	233.4	234.2	235	本地	正常	无	65535	2.93	0.9
2017-12-09 22:51:37	7.52	200	4.63	4.55	4.7	233.1	233.2	232.5	本地	正常	无	65535	2.91	0.9
2017-12-09 22:52:10	7.49	200	4.62	4.5	4.75	233.2	233.1	233.3	本地	正常	无	65535	2.91	0.9
2017-12-09 22:53:18	7.46	200	4.66	4.49	4.82	233.4	233.4	234.1	本地	正常	无	65535	2.91	0.9
2017-12-09 22:54:24	7.47	200	4.67	4.3	4.83	234.4	235.1	235.9	本地	正常	无	65535	2.91	0.9
2017-12-09 22:57:47	7.66	200	4.77	4.57	4.96	233.1	233.9	234.1	本地	正常	无	65535	2.98	0.91
2017-12-09 22:59:02	7.76	200	4.8	4.55	4.93	233.4	233.4	233.7	本地	正常	无	65535	3	0.9
2017-12-09 23:00:01	7.81	200	4.9	4.61	5.03	233.3	233.6	234.2	本地	正常	无	65535	3.03	0.9
2017-12-09 23:01:04	7.88	200	4.87	4.68	5.04	233.3	233.3	233.7	本地	正常	无	65535	3.04	0.91
2017-12-09 23:02:17	7.66	200	4.68	4.68	4.81	232.7	233.3	232.9	本地	正常	无	65535	2.96	0.91
2017-12-09 23:03:24	7.52	200	4.69	4.55	4.81	233.2	233	232.5	本地	正常	无	65535	2.92	0.91
2017-12-09 23:04:27	7.45	200	4.6	4.45	4.72	233.1	233.5	233	本地	正常	无	65535	2.9	0.91
2017-12-09 23:05:37	7.41	200	4.61	4.49	4.74	233.2	233.8	233.2	本地	正常	无	65535	2.9	0.91
2017-12-09 23:06:45	7.42	200	4.54	4.47	4.69	233.2	233.8	233.3	本地	正常	无	65535	2.88	0.9
2017-12-09 23:07:45	7.42	200	4.58	4.51	4.67	233.4	233.2	232.7	本地	正常	无	65535	2.89	0.91
2017-12-09 23:09:31	7.46	200	4.64	4.55	4.75	233.1	232.8	232.6	本地	正常	无	65535	2.92	0.91
2017-12-09 23:09:54	7.48	200	4.68	4.57	4.73	232.9	233	233	本地	正常	无	65535	2.92	0.91
2017-12-09 23:13:54	7.65	200	4.66	4.53	4.86	233.1	233.9	234.3	本地	正常	无	65535	2.96	0.9
2017-12-09 23:15:07	7.7	200	4.78	4.61	4.89	233.3	234	233.8	本地	正常	无	65535	2.99	0.91
2017-12-09 23:16:20	7.74	200	4.8	4.63	4.94	233.1	233.6	234.2	本地	正常	无	65535	3	0.91
2017-12-09 23:17:05	7.76	200	4.75	4.62	4.97	233.4	234.3	234.6	本地	正常	无	65535	3	0.9
2017-12-09 23:18:26	7.7	200	4.75	4.6	4.93	233.3	233.3	234.1	本地	正常	无	65535	2.99	0.91
2017-12-09 23:19:25	7.63	200	4.75	4.57	4.91	233.2	233.5	234.3	本地	正常	无	65535	2.97	0.91
2017-12-09 23:22:22	7.55	200	4.63	4.68	4.77	233.3	233.4	233.3	本地	正常	无	65535	2.95	0.9
2017-12-09 23:23:12	7.58	200	4.71	4.58	4.76	233.4	233	232.8	本地	正常	无	65535	2.94	0.9
2017-12-09 23:24:14	7.6	200	4.74	4.56	4.89	233.3	233.4	234.3	本地	正常	无	65535	2.96	0.91
2017-12-09 23:25:22	7.66	200	4.68	4.54	4.9	233	233.9	233.9	本地	正常	无	65535	2.98	0.9
2017-12-09 23:26:41	7.69	200	4.77	4.63	4.92	233.1	233.5	234.3	本地	正常	无	65535	3	0.9
2017-12-09 23:27:39	7.75	200	4.82	4.63	4.97	233.5	234.2	234	本地	正常	无	65535	3.01	0.9
2017-12-09 23:28:47	7.79	200	4.82	4.64	5	233.3	233.9	234.7	本地	正常	无	65535	3.03	0.9
2017-12-09 23:30:06	7.86	200	4.84	4.57	4.98	233.5	234.4	234.5	本地	正常	无	65535	3.03	0.9
2017-12-09 23:31:14	7.9	200	4.88	4.71	4.94	233	233.8	233.6	本地	正常	无	65535	3.06	0.91
2017-12-09 23:32:33	7.97	200	4.97	4.69	5.17	233.6	234.4	234.8	本地	正常	无	65535	3.09	0.9
2017-12-09 23:33:30	8	200	4.92	4.63	5.13	233.6	234	235.2	本地	正常	无	65535	3.09	0.9
2017-12-09 23:34:25	8.05	200	4.95	4.64	5.12	233.3	234.4	234.8	本地	正常	无	65535	3.1	0.9
2017-12-09 23:35:22	8.05	200	4.97	4.68	5.11	233.5	233.9	235.1	本地	正常	无	65535	3.1	0.9
2017-12-09 23:36:17	8	200	4.99	4.67	5.17	233.3	234.4	235	本地	正常	无	65535	3.1	0.9
2017-12-09 23:39:23	7.93	200	4.83	4.7	5.02	232.9	233.8	234	本地	正常	无	65535	3.06	0.91
2017-12-09 23:40:40	7.95	200	4.88	4.72	5.01	233.4	233.5	234.3	本地	正常	无	65535	3.06	0.9
2017-12-09 23:43:52	8.07	200	4.96	4.78	5.17	233	233.8	234.3	本地	正常	无	65535	3.12	0.91
2017-12-09 23:44:59	8.12	200	4.94	4.83	5.03	233.4	233.3	232.7	本地	正常	无	65535	3.12	0.9
2017-12-09 23:46:01	8.15	200	4.94	4.88	5.01	233.1	233.7	233	本地	正常	无	65535	3.13	0.9
2017-12-09 23:47:13	8.18	200	4.98	4.93	5.09	233.5	233.2	233	本地	正常	无	65535	3.16	0.91
2017-12-09 23:48:21	8.24	200	5	4.88	5.12	233.1	233.3	232.5	本地	正常	无	65535	3.17	0.91
2017-12-09 23:49:24	8.29	200	5.07	4.99	5.19	232.9	232.8	232.9	本地	正常	无	65535	3.19	0.91
2017-12-09 23:50:28	8.34	200	5.01	4.99	5.13	232.7	233.2	232.9	本地	正常	无	65535	3.19	0.91
2017-12-09 23:51:30	8.38	200	5.13	5.01	5.21	233.2	233.5	233.1	本地	正常	无	65535	3.22	0.9
2017-12-09 23:52:31	8.43	200	5.25	5.32	5.46	230.6	232.1	230.6	本地	正常	无	65535	3.24	0.88
2017-12-09 23:53:28	8.47	200	5.28	5.26	5.51	231.5	233	232.5	本地	正常	无	65535	3.24	0.87
2017-12-09 23:54:28	8.53	200	5.45	5.3	5.6	231.8	232.8	232.1	本地	正常	无	65535	3.28	0.87
2017-12-09 23:55:31	8.58	200	5.31	5.35	5.52	232.4	233.6	232.2	本地	正常	无	65535	3.28	0.88
2017-12-09 23:56:30	8.63	200	5.41	5.35	5.57	231.6	233.3	231.7	本地	正常	无	65535	3.3	0.88
2017-12-09 23:57:36	8.66	200	5.47	5.39	5.54	232.2	233.7	233	本地	正常	无	65535	3.31	0.87
2017-12-09 23:58:24	8.66	200	5.41	5.34	5.53	232.6	233.4	232.7	本地	正常	无	65535	3.32	0.89
2017-12-09 23:59:40	8.56	200	5.38	5.28	5.4	232.4	234	233	本地	正常	无	65535	3.28	0.88
2017-12-10 00:00:22	8.48	200	5.25	5.25	5.46	232.8	234	233.2	本地	正常	无	65535	3.26	0.88
2017-12-10 00:01:31	8.34	200	5.29	5.28	5.5	231.4	233.3	231.9	本地	正常	无	65535	3.21	0.87
2017-12-10 00:02:35	8.24	200	5.11	5.13	5.34	231.9	233.2	231.9	本地	正常	无	65535	3.15	0.87
2017-12-10 00:03:45	8.12	200	5.04	5.07	5.27	232.3	233.7	232.8	本地	正常	无	65535	3.13	0.88
2017-12-10 00:04:48	7.99	200	5.06	4.96	5.18	233.1	233.9	233.1	本地	正常	无	65535	3.09	0.88
2017-12-10 00:05:48	7.87	200	4.95	4.94	5.2	232.1	233.8	232.9	本地	正常	无	65535	3.05	0.88
2017-12-10 00:07:00	7.73	200	4.86	4.84	5.08	232.1	233.7	233.1	本地	正常	无	65535	3	0.88
2017-12-10 00:07:59	7.62	200	4.82	4.71	5.06	232.7	233.9	233.3	本地	正常	无	65535	2.96	0.87
2017-12-10 00:09:05	7.51	200	4.8	4.69	5.03	232.2	234.2	233.5	本地	正常	无	65535	2.94	0.88
2017-12-10 00:10:19	7.42	200	4.73	4.58	4.99	232.3	233.8	233.6	本地	正常	无	65535	2.9	0.87
2017-12-10 00:11:23	7.33	200	4.61	4.56	4.93	232.6	234.5	233.6	本地	正常	无	65535	2.86	0.87
2017-12-10 00:17:00	7.09	200	4.49	4.5	4.66	232.6	233.5	232.6	本地	正常	无	65535	2.78	0.88
2017-12-10 00:17:00	7.09	200	4.55	4.52	4.69	232.2	233.9	232.8	本地	正常	无	65535	2.78	0.87
2017-12-10 00:17:00	7.01	200	4.52	4.51	4.74	232.4	233.7	232.9	本地	正常	无	65535	2.77	0.88
2017-12-10 00:18:19	6.92	200	4.56	4.47	4.68	232.7	233.5	232.9	本地	正常	无	65535	2.74	0.87
2017-12-10 00:18:44	6.9	200	4.37	4.41	4.57	232.3	233.8	232.8	本地	正常	无	65535	2.72	0.88
2017-12-10 00:19:39	6.81	200	4.32	4.41	4.57	231.9	233.8	232.2	本地	正常	无	65535	2.69	0.88
2017-12-10 00:20:34	6.72	200	4.35	4.35	4.53	232.2	234	232.4	本地	正常	无	65535	2.67	0.88
2017-12-10 00:21:51	6.62	200	4.21	4.27	4.5	232	233.8	232.4	本地	正常	无	65535	2.64	0.88
2017-12-10 00:22:51	6.55	200	4.3	4.25	4.45	232.3	234.2	233.2	本地	正常	无	65535	2.63	0.88
2017-12-10 00:25:10	6.37	200	4.06	3.99	4.18	232.8	233.1	233	本地	正常	无	65535	2.54	0.9
2017-12-10 00:25:11	6.36	200	4.06	3.92	4.13	233.1	233.2	232.6	本地	正常	无	65535	2.54	0.9
2017-12-10 00:26:21	6.34	200	4.04	3.97	4.18	233	233.3	232.4	本地	正常	无	65535	2.53	0.9
2017-12-10 00:27:12	6.33	200	4.05	3.97	4.17	233	233.1	233	本地	正常	无	65535	2.53	0.9
2017-12-10 00:28:06	6.35	200	4.06	3.96	4.2	232.8	233.3	232.7	本地	正常	无	65535	2.54	0.9
2017-12-10 00:29:07	6.37	200	4.01	3.97	4.19	232.9	233	233	本地	正常	无	65535	2.54	0.89
2017-12-10 00:30:03	6.39	200	4.1	4.02	4.21	233.1	233.3	232.5	本地	正常	无	65535	2.56	0.9
2017-12-10 00:30:58	6.42	200	4.09	4.02	4.2	233.2	233.4	232.7	本地	正常	无	65535	2.56	0.9
2017-12-10 00:32:15	6.46	200	4.07	4.02	4.23	232.9	233.1	233	本地	正常	无	65535	2.58	0.9
2017-12-10 00:33:24	6.48	200	4.11	4.06	4.31	233	233.3	232.5	本地	正常	无	65535	2.59	0.9
2017-12-10 00:34:32	6.53	200	4.09	4.02	4.24	232.9	232.7	232.5	本地	正常	无	65535	2.59	0.9
2017-12-10 00:35:47	6.58	200	4.12	4.05	4.26	233	232.7	232.6	本地	正常	无	65535	2.61	0.9
2017-12-10 00:36:54	6.63	200	4.21	4.12	4.35	232.9	233.4	233	本地	正常	无	65535	2.63	0.9
2017-12-10 00:38:01	6.67	200	4.18	4.05	4.33	232.7	233.4	232.7	本地	正常	无	65535	2.64	0.9
2017-12-10 00:39:02	6.7	200	4.2	4.15	4.34	232.9	233.4	232.5	本地	正常	无	65535	2.66	0.9
2017-12-10 00:40:10	6.75	200	4.27	4.1	4.37	232.8	233.3	232.8	本地	正常	无	65535	2.67	0.9
2017-12-10 00:41:38	6.8	200	4.27	4.17	4.4	232.8	233.4	232.7	本地	正常	无	65535	2.68	0.9
2017-12-10 00:42:26	6.84	200	4.24	4.19	4.38	232.9	233.1	232.9	本地	正常	无	65535	2.69	0.9
2017-12-10 00:43:28	6.87	200	4.37	4.12	4.57	233.2	234.2	234.5	本地	正常	无	65535	2.71	0.89
2017-12-10 00:44:41	6.92	200	4.39	4.19	4.59	233	234	233.8	本地	正常	无	65535	2.72	0.89
2017-12-10 00:45:37	6.95	200	4.36	4.24	4.59	233	233.9	233.6	本地	正常	无	65535	2.74	0.9
2017-12-10 00:49:10	7.1	200	4.44	4.2	4.58	233.2	233.4	233.9	本地	正常	无	65535	2.78	0.9
2017-12-10 00:50:24	7.14	200	4.43	4.34	4.57	232.6	232.7	232.7	本地	正常	无	65535	2.79	0.9
2017-12-10 00:51:34	7.18	200	4.47	4.39	4.55	233	233.3	233	本地	正常	无	65535	2.81	0.9
2017-12-10 00:52:51	7.23	200	4.51	4.41	4.63	233.1	233.1	232.5	本地	正常	无	65535	2.82	0.91
2017-12-10 00:54:01	7.27	200	4.48	4.4	4.62	232.5	233.1	232.6	本地	正常	无	65535	2.84	0.91
2017-12-10 00:55:24	7.32	200	4.57	4.41	4.65	233	232.9	233	本地	正常	无	65535	2.86	0.9
2017-12-10 00:56:17	7.35	200	4.54	4.49	4.68	232.8	233.2	232.4	本地	正常	无	65535	2.87	0.91
2017-12-10 00:57:30	7.4	200	4.47	4.48	4.63	233	233.5	232.5	本地	正常	无	65535	2.87	0.9
2017-12-10 00:58:26	7.43	200	4.59	4.56	4.67	232.7	233.3	232.8	本地	正常	无	65535	2.89	0.9
2017-12-10 00:59:27	7.47	200	4.65	4.55	4.79	233	233.6	232.8	本地	正常	无	65535	2.92	0.91
2017-12-10 01:00:15	7.5	200	4.68	4.55	4.76	232.7	233.3	232.4	本地	正常	无	65535	2.92	0.91
2017-12-10 01:01:08	7.53	200	4.63	4.45	4.8	233.6	233.9	234	本地	正常	无	65535	2.92	0.9
2017-12-10 01:02:04	7.56	200	4.66	4.48	4.88	232.9	233.7	234	本地	正常	无	65535	2.95	0.9
2017-12-10 01:03:04	7.6	200	4.7	4.47	4.87	233	233.9	233.9	本地	正常	无	65535	2.95	0.9
2017-12-10 01:04:27	7.64	200	4.79	4.56	4.96	233.6	234.2	234.2	本地	正常	无	65535	2.98	0.9
2017-12-10 01:05:57	7.69	200	4.74	4.59	4.92	232.9	233.9	233.9	本地	正常	无	65535	2.99	0.91
2017-12-10 01:07:19	7.75	200	4.8	4.54	4.9	233.3	234	233.9	本地	正常	无	65535	2.99	0.9
2017-12-10 01:08:35	7.8	200	4.83	4.63	5.08	233.4	234.4	234.5	本地	正常	无	65535	3.02	0.9
2017-12-10 01:09:53	7.85	200	4.84	4.64	5	232.9	233.7	233.6	本地	正常	无	65535	3.05	0.91
2017-12-10 01:11:03	7.88	200	4.91	4.71	5.07	233.3	234.2	234.2	本地	正常	无	65535	3.06	0.9
2017-12-10 01:13:34	7.95	200	4.86	4.75	4.95	233	233.5	232.5	本地	正常	无	65535	3.06	0.91
2017-12-10 01:13:35	7.98	200	4.91	4.81	5.04	233.6	233.3	233.4	本地	正常	无	65535	3.07	0.9
2017-12-10 01:14:45	8.04	200	4.96	4.78	5.16	233.3	234.1	234	本地	正常	无	65535	3.11	0.9
2017-12-10 01:15:52	8.07	200	4.96	4.71	5.11	233.5	233.8	234	本地	正常	无	65535	3.1	0.9
2017-12-10 01:17:06	8.13	200	4.94	4.76	5.12	233.3	233.7	233.7	本地	正常	无	65535	3.13	0.9
2017-12-10 01:18:13	8.17	200	5.01	4.81	5.18	233.4	233.8	233.9	本地	正常	无	65535	3.15	0.91
2017-12-10 01:19:27	8.22	200	5	4.81	5.2	233.2	233.7	233.6	本地	正常	无	65535	3.16	0.9
2017-12-10 01:20:41	8.27	200	5.14	4.88	5.26	232.8	233.9	233.7	本地	正常	无	65535	3.19	0.91
2017-12-10 01:21:55	8.32	200	5.09	4.91	5.25	233	233.4	233.9	本地	正常	无	65535	3.2	0.91
2017-12-10 01:23:06	8.38	200	5.15	4.76	5.33	233.3	234.5	234.8	本地	正常	无	65535	3.21	0.9
2017-12-10 01:24:08	8.4	200	5.21	4.83	5.42	233.7	234.6	234.9	本地	正常	无	65535	3.24	0.9
2017-12-10 01:25:09	8.45	200	5.21	4.85	5.44	233.4	234	234.8	本地	正常	无	65535	3.25	0.91
2017-12-10 01:26:09	8.49	200	5.2	4.83	5.4	233.3	234.4	235.3	本地	正常	无	65535	3.26	0.9
2017-12-10 01:27:04	8.53	200	5.25	4.98	5.41	233.3	233.3	233.9	本地	正常	无	65535	3.28	0.91
2017-12-10 01:28:18	8.58	200	5.21	5.14	5.28	233	232.9	232.4	本地	正常	无	65535	3.29	0.91
2017-12-10 01:29:05	8.63	200	5.26	5.14	5.31	233	233.5	232.5	本地	正常	无	65535	3.3	0.91
2017-12-10 01:30:43	8.73	200	5.3	5.06	5.45	233.2	234.1	233.9	本地	正常	无	65535	3.33	0.9
2017-12-10 01:31:06	8.74	200	5.3	5.08	5.41	233.5	233.7	234.1	本地	正常	无	65535	3.34	0.91
2017-12-10 01:32:08	8.78	200	5.34	5.15	5.55	233.2	234.2	233.9	本地	正常	无	65535	3.38	0.91
2017-12-10 01:36:56	9.06	200	5.42	5.36	5.53	233.2	233.6	232.9	本地	正常	无	65535	3.44	0.91
2017-12-10 01:38:03	9.1	200	5.54	5.4	5.55	232.9	233	233.1	本地	正常	无	65535	3.47	0.91
2017-12-10 01:38:59	9.16	200	5.51	5.45	5.66	232.9	233.3	232.7	本地	正常	无	65535	3.5	0.91
2017-12-10 01:40:11	9.23	200	5.51	5.39	5.59	232.7	233.2	232.5	本地	正常	无	65535	3.5	0.91
2017-12-10 01:42:01	9.35	200	5.58	5.54	5.7	232.8	232.9	232.2	本地	正常	无	65535	3.56	0.92
2017-12-10 01:43:02	9.42	200	5.59	5.55	5.72	232.9	233.1	232.9	本地	正常	无	65535	3.57	0.91
2017-12-10 01:44:03	9.49	200	5.62	5.58	5.71	233	232.7	232.9	本地	正常	无	65535	3.6	0.92
2017-12-10 01:45:04	9.55	200	5.75	5.64	5.76	233.2	233	232.5	本地	正常	无	65535	3.63	0.92
2017-12-10 01:46:07	9.6	200	5.73	5.74	5.86	232.9	232.7	232.9	本地	正常	无	65535	3.67	0.92
2017-12-10 01:47:03	9.65	200	5.75	5.68	5.86	233.3	232.9	232.8	本地	正常	无	65535	3.68	0.92
2017-12-10 01:48:02	9.64	200	5.8	5.68	5.87	232.9	233.3	232.7	本地	正常	无	65535	3.66	0.91
2017-12-10 01:49:04	9.6	200	5.73	5.66	5.82	232.7	233.2	232.5	本地	正常	无	65535	3.65	0.92
2017-12-10 01:50:04	9.57	200	5.71	5.62	5.78	233.1	233.2	232.5	本地	正常	无	65535	3.63	0.91
2017-12-10 01:50:59	9.54	200	5.67	5.62	5.75	232.8	233.2	232.8	本地	正常	无	65535	3.64	0.92
2017-12-10 01:51:59	9.48	200	5.73	5.63	5.78	233.3	233.5	232.7	本地	正常	无	65535	3.61	0.92
2017-12-10 01:53:02	9.43	200	5.67	5.52	5.69	233.5	233.4	233	本地	正常	无	65535	3.57	0.91
2017-12-10 01:54:02	9.3	200	5.53	5.46	5.62	232.9	233.2	232.4	本地	正常	无	65535	3.54	0.92
2017-12-10 01:55:07	9.17	200	5.58	5.42	5.57	233	233.4	233.1	本地	正常	无	65535	3.5	0.91
2017-12-10 01:56:05	9.08	200	5.44	5.28	5.52	233.2	232.8	232.8	本地	正常	无	65535	3.45	0.91
2017-12-10 01:57:02	8.99	200	5.44	5.34	5.49	233.1	233.3	232.5	本地	正常	无	65535	3.43	0.91
2017-12-10 01:58:01	8.9	200	5.45	5.31	5.49	233.6	233.3	233.6	本地	正常	无	65535	3.41	0.91
2017-12-10 01:59:01	8.76	200	5.28	5.22	5.35	233	233.2	232.6	本地	正常	无	65535	3.36	0.92
2017-12-10 02:00:03	8.56	200	5.25	5.07	5.33	233.5	233.1	232.9	本地	正常	无	65535	3.28	0.91
2017-12-10 02:01:07	8.3	200	5.06	4.96	5.14	233.6	233.2	233.1	本地	正常	无	65535	3.18	0.91
2017-12-10 02:02:15	8.23	200	5.02	4.78	5.13	233.3	233.6	233.6	本地	正常	无	65535	3.16	0.9
2017-12-10 02:03:23	8.2	200	5.09	4.77	5.22	233.7	234.1	235	本地	正常	无	65535	3.17	0.91
2017-12-10 02:04:37	8.18	200	5.02	4.74	5.12	233.4	234.2	234.4	本地	正常	无	65535	3.15	0.91
2017-12-10 02:05:46	8.07	200	5.02	4.75	5.15	233.4	233.8	233.6	本地	正常	无	65535	3.12	0.9
2017-12-10 02:06:58	8.07	200	5.02	4.68	5.15	233.7	233.9	233.8	本地	正常	无	65535	3.11	0.9
2017-12-10 02:08:07	8.07	200	4.98	4.7	5.07	233.5	233.5	233.8	本地	正常	无	65535	3.11	0.9
2017-12-10 02:09:21	7.86	200	4.87	4.63	5.01	233.3	233.6	233.4	本地	正常	无	65535	3.04	0.9
2017-12-10 02:10:28	7.77	200	4.75	4.7	4.87	232.5	233.1	232.7	本地	正常	无	65535	3	0.91
2017-12-10 02:11:37	7.69	200	4.74	4.63	4.84	233.4	233.1	232.7	本地	正常	无	65535	2.98	0.9
2017-12-10 02:12:42	7.63	200	4.73	4.61	4.83	232.9	233.4	232.7	本地	正常	无	65535	2.96	0.91
2017-12-10 02:14:00	7.58	200	4.71	4.61	4.79	232.9	233.5	232.6	本地	正常	无	65535	2.95	0.91
2017-12-10 02:15:04	7.55	200	4.65	4.54	4.73	232.7	233.4	232.6	本地	正常	无	65535	2.94	0.91
2017-12-10 02:16:16	7.51	200	4.62	4.53	4.74	232.8	233	233	本地	正常	无	65535	2.92	0.9
2017-12-10 02:17:18	7.49	200	4.6	4.51	4.73	232.9	232.9	232.2	本地	正常	无	65535	2.91	0.9
2017-12-10 02:18:20	7.47	200	4.64	4.52	4.78	232.9	233.3	232.4	本地	正常	无	65535	2.91	0.91
2017-12-10 02:19:15	7.48	200	4.68	4.58	4.79	232.7	233.2	232.8	本地	正常	无	65535	2.93	0.91
2017-12-10 02:20:15	7.55	200	4.64	4.59	4.75	232.6	232.8	232.8	本地	正常	无	65535	2.93	0.91
2017-12-10 02:21:10	7.59	200	4.65	4.59	4.73	233.1	233	232.4	本地	正常	无	65535	2.94	0.9
2017-12-10 02:22:07	7.64	200	4.74	4.66	4.82	233.1	232.8	232.8	本地	正常	无	65535	2.96	0.91
2017-12-10 02:23:03	7.7	200	4.78	4.7	4.93	233.2	232.9	233	本地	正常	无	65535	3	0.91
2017-12-10 02:24:04	7.77	200	4.76	4.72	4.88	232.4	233	232.5	本地	正常	无	65535	3.02	0.91
2017-12-10 02:25:04	7.85	200	4.82	4.6	5	232.9	233.9	233.8	本地	正常	无	65535	3.03	0.9
2017-12-10 02:26:06	7.91	200	4.87	4.62	5	233.3	233.7	233.7	本地	正常	无	65535	3.05	0.9
2017-12-10 02:27:01	7.84	200	4.87	4.63	5	233.3	233.9	233.7	本地	正常	无	65535	3.03	0.9
2017-12-10 02:28:02	7.6	200	4.7	4.54	4.92	232.8	233.6	234.1	本地	正常	无	65535	2.96	0.91
2017-12-10 02:29:02	7.51	200	4.65	4.38	4.8	233.2	233.7	233.7	本地	正常	无	65535	2.91	0.9
2017-12-10 02:30:05	7.46	200	4.62	4.42	4.79	233.6	234.5	234.9	本地	正常	无	65535	2.9	0.9
2017-12-10 02:30:58	7.44	200	4.57	4.45	4.77	232.9	233.8	233.7	本地	正常	无	65535	2.9	0.9
2017-12-10 02:31:57	7.43	200	4.58	4.5	4.71	233.1	233.3	232.5	本地	正常	无	65535	2.9	0.9
2017-12-10 02:32:52	7.44	200	4.57	4.48	4.66	233.3	233	232.7	本地	正常	无	65535	2.89	0.9
2017-12-10 02:33:47	7.45	200	4.57	4.51	4.73	232.8	233.3	232.4	本地	正常	无	65535	2.9	0.91
2017-12-10 02:34:48	7.48	200	4.65	4.42	4.87	233.2	234	233.9	本地	正常	无	65535	2.91	0.9
2017-12-10 02:35:43	7.52	200	4.64	4.53	4.89	233.2	233.9	234.1	本地	正常	无	65535	2.93	0.9
2017-12-10 02:36:34	7.56	200	4.7	4.49	4.86	233.4	234	234.1	本地	正常	无	65535	2.93	0.9
2017-12-10 02:37:34	7.59	200	4.66	4.47	4.85	233	233.4	234.2	本地	正常	无	65535	2.94	0.9
2017-12-10 02:38:48	7.65	200	4.71	4.63	4.84	233.2	233	232.6	本地	正常	无	65535	2.96	0.91
2017-12-10 02:40:01	7.7	200	4.74	4.63	4.82	233.3	233	232.6	本地	正常	无	65535	2.97	0.91
2017-12-10 02:41:15	7.77	200	4.75	4.63	4.86	232.9	233.4	232.7	本地	正常	无	65535	3.01	0.91
2017-12-10 02:42:30	7.75	200	4.83	4.56	5	233.1	233.8	233.9	本地	正常	无	65535	3.01	0.91
2017-12-10 02:43:25	7.69	200	4.77	4.52	4.95	233.4	233.5	233.8	本地	正常	无	65535	3	0.9
2017-12-10 02:44:26	7.58	200	4.69	4.5	4.92	233.2	233.5	234.4	本地	正常	无	65535	2.96	0.91
2017-12-10 02:45:26	7.53	200	4.65	4.5	4.74	233.5	233.5	233.5	本地	正常	无	65535	2.92	0.9
2017-12-10 02:46:27	7.5	200	4.64	4.5	4.72	232.9	233.1	232.3	本地	正常	无	65535	2.9	0.9
2017-12-10 02:47:23	7.5	200	4.6	4.59	4.73	232.6	233.2	232.6	本地	正常	无	65535	2.91	0.91
2017-12-10 02:48:19	7.53	200	4.62	4.49	4.72	233	232.7	232.4	本地	正常	无	65535	2.93	0.91
2017-12-10 02:49:13	7.56	200	4.66	4.42	4.84	232.9	233.4	234.2	本地	正常	无	65535	2.93	0.9
2017-12-10 02:50:04	7.59	200	4.71	4.44	4.89	234.3	234.2	234.9	本地	正常	无	65535	2.96	0.9
2017-12-10 02:51:01	7.63	200	4.65	4.43	4.91	233.4	234.3	234.2	本地	正常	无	65535	2.97	0.9
2017-12-10 02:51:51	7.66	200	4.71	4.55	4.95	233.3	233.4	234.2	本地	正常	无	65535	2.97	0.9
2017-12-10 02:52:46	7.68	200	4.76	4.66	4.86	232.9	232.9	233	本地	正常	无	65535	2.99	0.91
2017-12-10 02:53:52	7.74	200	4.79	4.67	4.88	233.9	233.5	233.6	本地	正常	无	65535	3.01	0.91
2017-12-10 02:54:59	7.79	200	4.81	4.67	4.92	233.3	232.9	232.9	本地	正常	无	65535	3.02	0.91
2017-12-10 02:56:06	7.84	200	4.92	4.52	5.12	233.3	234.5	234.9	本地	正常	无	65535	3.05	0.9
2017-12-10 02:57:15	7.9	200	4.88	4.5	5.07	233.2	234.4	234.8	本地	正常	无	65535	3.05	0.9
2017-12-10 02:58:22	7.96	200	4.96	4.72	5.1	233.2	233.8	234.2	本地	正常	无	65535	3.08	0.9
2017-12-10 02:59:23	7.99	200	4.91	4.68	5.11	233.4	233.6	233.7	本地	正常	无	65535	3.08	0.9
2017-12-10 03:00:31	7.92	200	4.88	4.65	5.05	233.4	233.8	233.6	本地	正常	无	65535	3.07	0.91
2017-12-10 03:01:32	7.86	200	4.88	4.58	4.99	233.2	233.7	233.6	本地	正常	无	65535	3.03	0.9
2017-12-10 03:02:39	7.83	200	4.85	4.57	4.96	233	233.8	234	本地	正常	无	65535	3.03	0.9
2017-12-10 03:03:47	7.83	200	4.87	4.64	5.02	233	233.7	234	本地	正常	无	65535	3.03	0.9
2017-12-10 03:05:02	7.86	200	4.75	4.7	4.86	233	233.5	233.1	本地	正常	无	65535	3.04	0.91
2017-12-10 03:06:16	7.93	200	4.82	4.75	4.96	233.3	233.2	232.6	本地	正常	无	65535	3.07	0.91
2017-12-10 03:07:30	7.98	200	4.82	4.75	4.97	233.3	233.1	233.2	本地	正常	无	65535	3.08	0.91
2017-12-10 03:08:37	8.02	200	4.95	4.83	5.04	233.4	233.6	233	本地	正常	无	65535	3.09	0.91
2017-12-10 03:09:46	8.07	200	4.93	4.8	5.03	233.2	233.2	232.5	本地	正常	无	65535	3.11	0.91
2017-12-10 03:10:47	8.12	200	4.95	4.92	5.09	233.1	233.1	232.6	本地	正常	无	65535	3.13	0.91
2017-12-10 03:11:54	8.18	200	4.98	4.89	5.11	233.1	233.5	232.8	本地	正常	无	65535	3.15	0.91
2017-12-10 03:13:01	8.22	200	5.04	4.95	5.15	232.9	233.1	232.9	本地	正常	无	65535	3.16	0.91
2017-12-10 03:14:12	8.29	200	5.02	4.93	5.12	233.2	232.9	233	本地	正常	无	65535	3.18	0.91
2017-12-10 03:15:07	8.33	200	5.1	4.98	5.19	233.3	233.1	232.7	本地	正常	无	65535	3.2	0.91
2017-12-10 03:16:04	8.38	200	5.07	4.96	5.18	233.4	233.7	233	本地	正常	无	65535	3.21	0.91
2017-12-10 03:16:58	8.41	200	5.06	5.04	5.22	232.7	233.1	232.9	本地	正常	无	65535	3.23	0.92
2017-12-10 03:17:49	8.45	200	5.14	5.05	5.21	233.1	232.8	232.8	本地	正常	无	65535	3.25	0.92
2017-12-10 03:18:38	8.48	200	5.14	5.07	5.26	233.4	233.2	232.8	本地	正常	无	65535	3.25	0.91
2017-12-10 03:19:40	8.51	200	5.16	5.03	5.26	233	232.9	233	本地	正常	无	65535	3.27	0.91
2017-12-10 03:20:36	8.51	200	5.09	5.11	5.23	232.8	233.4	232.5	本地	正常	无	65535	3.25	0.91
2017-12-10 03:21:37	8.57	200	5.17	5.09	5.27	233	233	233	本地	正常	无	65535	3.28	0.91
2017-12-10 03:22:34	8.62	200	5.2	5.14	5.32	233.1	233.6	232.8	本地	正常	无	65535	3.31	0.91
2017-12-10 03:23:30	8.67	200	5.16	5.15	5.29	233.1	233.1	232.5	本地	正常	无	65535	3.31	0.91
2017-12-10 03:24:21	8.71	200	5.17	5.15	5.31	232.6	233.3	232.4	本地	正常	无	65535	3.32	0.91
2017-12-10 03:25:36	8.77	200	5.22	5.15	5.34	232.6	233.2	232.4	本地	正常	无	65535	3.34	0.91
2017-12-10 03:27:00	8.73	200	5.24	5.18	5.33	232.9	233.5	232.6	本地	正常	无	65535	3.33	0.91
2017-12-10 03:28:25	8.57	200	5.18	5.11	5.32	233.4	234	233.3	本地	正常	无	65535	3.3	0.91
2017-12-10 03:29:48	8.4	200	5.12	5.05	5.23	233.2	233	232.5	本地	正常	无	65535	3.23	0.91
2017-12-10 03:30:49	8.3	200	5.02	4.94	5.13	233.1	232.9	232.6	本地	正常	无	65535	3.18	0.91
2017-12-10 03:31:40	8.22	200	4.98	4.91	5.07	233.4	233.1	232.8	本地	正常	无	65535	3.15	0.9
2017-12-10 03:32:35	8.1	200	4.9	4.88	5.04	232.7	233.3	232.4	本地	正常	无	65535	3.11	0.91
2017-12-10 03:33:32	7.98	200	4.92	4.81	5.04	232.6	233.3	232.4	本地	正常	无	65535	3.1	0.91
2017-12-10 03:34:27	7.88	200	4.85	4.77	4.95	232.8	233.3	232.3	本地	正常	无	65535	3.05	0.91
2017-12-10 03:35:28	7.74	200	4.85	4.88	5.14	231.6	233.3	231.7	本地	正常	无	65535	3.01	0.88
2017-12-10 03:36:29	7.63	200	4.87	4.79	5.01	231.6	233.2	232.1	本地	正常	无	65535	2.95	0.87
2017-12-10 03:39:58	7.33	200	4.62	4.67	4.85	232	233.7	232.5	本地	正常	无	65535	2.88	0.88
2017-12-10 03:40:55	7.28	200	4.71	4.64	4.9	232.2	233.7	232.2	本地	正常	无	65535	2.85	0.87
2017-12-10 03:41:55	7.25	200	4.56	4.56	4.76	232	233.8	232.5	本地	正常	无	65535	2.83	0.87
2017-12-10 03:42:57	7.18	200	4.59	4.57	4.8	232.2	233.8	232.7	本地	正常	无	65535	2.83	0.88
2017-12-10 03:43:57	7.11	200	4.63	4.62	4.77	232.4	233.2	232.5	本地	正常	无	65535	2.8	0.87
2017-12-10 03:44:53	7.06	200	4.48	4.53	4.73	232.2	233.4	232.2	本地	正常	无	65535	2.77	0.87
2017-12-10 03:45:51	7.02	200	4.54	4.54	4.77	232.2	233.9	232.3	本地	正常	无	65535	2.78	0.87
2017-12-10 03:47:09	7	200	4.39	4.45	4.6	232.3	233.7	232.2	本地	正常	无	65535	2.75	0.88
2017-12-10 03:48:26	6.89	200	4.42	4.42	4.63	232.2	233.3	232.7	本地	正常	无	65535	2.72	0.88
2017-12-10 03:49:51	6.79	200	4.36	4.4	4.57	232.8	234	232.6	本地	正常	无	65535	2.7	0.88
2017-12-10 03:51:06	6.68	200	4.25	4.28	4.53	232.6	233.7	233.2	本地	正常	无	65535	2.66	0.88
2017-12-10 03:52:09	6.59	200	4.32	4.18	4.5	232.3	234.2	233.1	本地	正常	无	65535	2.65	0.89
2017-12-10 03:53:05	6.48	200	4.13	4.07	4.41	232.7	233.8	233.7	本地	正常	无	65535	2.58	0.87
2017-12-10 03:54:00	6.4	200	4.18	4.1	4.48	232.2	233.8	233.6	本地	正常	无	65535	2.58	0.88
2017-12-10 03:54:51	6.37	200	4.05	4.07	4.38	232.5	233.9	233.1	本地	正常	无	65535	2.55	0.88
2017-12-10 03:55:46	6.35	200	4.15	4.12	4.4	232.8	233.9	233.4	本地	正常	无	65535	2.55	0.87
2017-12-10 03:56:51	6.35	200	4.12	4.1	4.42	232.5	233.6	233.4	本地	正常	无	65535	2.56	0.88
2017-12-10 03:57:52	6.37	200	4.19	4.11	4.4	232.6	234.4	233.4	本地	正常	无	65535	2.57	0.88
2017-12-10 03:59:01	6.41	200	4.13	4.08	4.35	232.5	233.9	232.9	本地	正常	无	65535	2.57	0.87
2017-12-10 04:00:10	6.43	200	4.14	4.2	4.4	232.1	234	232.6	本地	正常	无	65535	2.59	0.88
2017-12-10 04:03:53	6.55	200	4.17	4.23	4.38	232.9	233.7	232.7	本地	正常	无	65535	2.61	0.88
2017-12-10 04:05:21	6.6	200	4.27	4.21	4.37	232.9	233.8	232.8	本地	正常	无	65535	2.62	0.87
2017-12-10 04:06:34	6.65	200	4.28	4.15	4.37	233	233.4	233.1	本地	正常	无	65535	2.64	0.9
2017-12-10 04:07:47	6.7	200	4.24	4.13	4.37	233.2	233.1	232.5	本地	正常	无	65535	2.65	0.9
2017-12-10 04:08:56	6.75	200	4.26	4.12	4.35	233.3	233.2	232.6	本地	正常	无	65535	2.68	0.9
2017-12-10 04:10:09	6.79	200	4.23	4.16	4.34	232.9	233.4	232.6	本地	正常	无	65535	2.68	0.9
2017-12-10 04:11:17	6.83	200	4.29	4.24	4.41	233	233	232.5	本地	正常	无	65535	2.71	0.91
2017-12-10 04:12:22	6.87	200	4.35	4.23	4.49	233.3	233.5	232.7	本地	正常	无	65535	2.72	0.9
2017-12-10 04:13:23	6.92	200	4.37	4.23	4.45	232.9	232.7	232.8	本地	正常	无	65535	2.73	0.9
2017-12-10 04:14:24	6.96	200	4.36	4.24	4.5	233.3	233	233.1	本地	正常	无	65535	2.75	0.9
2017-12-10 04:15:20	6.99	200	4.34	4.26	4.46	232.6	233.1	232.4	本地	正常	无	65535	2.75	0.91
2017-12-10 04:16:21	7.02	200	4.45	4.32	4.53	232.9	233.3	232.5	本地	正常	无	65535	2.77	0.91
2017-12-10 04:17:21	7.07	200	4.4	4.34	4.55	232.7	233.1	232.9	本地	正常	无	65535	2.77	0.91
2017-12-10 04:18:16	7.11	200	4.4	4.31	4.54	232.9	233.4	232.7	本地	正常	无	65535	2.79	0.9
2017-12-10 04:19:16	7.14	200	4.5	4.39	4.62	233.1	233.2	233.3	本地	正常	无	65535	2.81	0.9
2017-12-10 04:20:18	7.19	200	4.49	4.3	4.69	233.2	233.2	234	本地	正常	无	65535	2.82	0.9
2017-12-10 04:21:14	7.21	200	4.56	4.32	4.71	233	233.8	234.1	本地	正常	无	65535	2.84	0.91
2017-12-10 04:22:11	7.25	200	4.52	4.34	4.67	233.1	233.9	233.9	本地	正常	无	65535	2.84	0.9
2017-12-10 04:23:24	7.3	200	4.56	4.37	4.75	233.3	233.9	233.9	本地	正常	无	65535	2.85	0.9

## Sheet: Sheet2
时间	电流	转速	输入电流A	输入电流B	输入电流C	输入电压A	输入电压B	输入电压C	KA0	KA4	远程操作	操作时间	有功功率	功率因数
2018-03-20 00:45:48	11.05	200	6.67	6.89	6.91	232.2	233.5	233.6	本地	正常	无	65535	4.21	0.89
2018-03-20 00:47:06	11.03	200	6.65	6.82	6.87	232.3	233.7	233.6	本地	正常	无	65535	4.19	0.89
2018-03-20 00:51:02	11.11	200	6.68	6.92	6.9	231.8	234.3	233.5	本地	正常	无	65535	4.22	0.88
2018-03-20 00:52:22	11.1	200	6.65	6.95	6.99	232	234.4	233.5	本地	正常	无	65535	4.22	0.89
2018-03-20 00:53:41	11.08	200	6.68	6.85	6.96	231.9	234.1	233.5	本地	正常	无	65535	4.22	0.89
2018-03-20 00:55:01	11.06	200	6.73	6.9	6.89	232	234	233.4	本地	正常	无	65535	4.21	0.89
2018-03-20 00:56:19	11.04	200	6.64	6.82	6.85	232.1	234	233.5	本地	正常	无	65535	4.18	0.88
2018-03-20 00:57:43	11.05	200	6.71	6.88	6.94	232.3	233.7	233.6	本地	正常	无	65535	4.19	0.89
2018-03-20 00:59:02	11.09	200	6.74	6.85	6.93	232.2	233.6	233.5	本地	正常	无	65535	4.21	0.89
2018-03-20 01:00:20	11.09	200	6.71	6.9	6.95	232.2	233.6	233.7	本地	正常	无	65535	4.22	0.89
2018-03-20 01:01:39	11.12	200	6.77	6.87	6.98	232.3	233.8	234	本地	正常	无	65535	4.23	0.89
2018-03-20 01:03:01	11.12	200	6.72	6.89	6.97	231.9	233.9	233.8	本地	正常	无	65535	4.22	0.89
2018-03-20 01:04:19	11.09	200	6.68	6.83	6.95	231.9	234	233.7	本地	正常	无	65535	4.22	0.89
2018-03-20 01:05:35	11.08	200	6.65	6.85	6.97	231.9	233.8	233.8	本地	正常	无	65535	4.21	0.89
2018-03-20 01:06:55	11.02	200	6.65	6.84	6.92	231.9	234.1	233.7	本地	正常	无	65535	4.19	0.89
2018-03-20 01:08:14	11.02	200	6.72	6.87	6.93	231.9	234	233.6	本地	正常	无	65535	4.19	0.89
2018-03-20 01:09:26	11.06	200	6.69	6.87	6.92	232.1	233.6	233.9	本地	正常	无	65535	4.2	0.89
2018-03-20 01:10:46	11.1	200	6.7	6.89	6.97	232.1	233.9	234	本地	正常	无	65535	4.23	0.89
2018-03-20 01:12:06	11.12	200	6.71	6.86	6.95	231.8	233.7	233.6	本地	正常	无	65535	4.23	0.89
2018-03-20 01:13:28	11.11	200	6.76	6.94	7	231.7	234	233.4	本地	正常	无	65535	4.23	0.89
2018-03-20 01:14:49	11.09	200	6.73	6.84	6.93	232.1	234.3	233.5	本地	正常	无	65535	4.22	0.89
2018-03-20 01:16:12	11.07	200	6.68	6.86	6.93	232.4	233.7	233.7	本地	正常	无	65535	4.21	0.89
2018-03-20 01:17:31	11.06	200	6.64	6.84	6.86	232.3	233.7	233.8	本地	正常	无	65535	4.2	0.89
2018-03-20 01:18:51	11.07	200	6.68	6.91	6.97	232	233.6	233.9	本地	正常	无	65535	4.22	0.89
2018-03-20 01:20:16	11.09	200	6.69	6.84	6.92	231.6	233.9	233.6	本地	正常	无	65535	4.2	0.89
2018-03-20 01:21:37	11.1	200	6.71	6.85	6.95	232	234.1	233.5	本地	正常	无	65535	4.22	0.89
2018-03-20 01:23:02	11.12	200	6.74	6.9	6.89	232.5	233.8	234	本地	正常	无	65535	4.23	0.89
2018-03-20 01:24:27	11.11	200	6.67	6.82	6.93	231.9	234.1	233.7	本地	正常	无	65535	4.22	0.89
2018-03-20 01:25:50	11.08	200	6.63	6.78	6.92	232.1	234.2	233.4	本地	正常	无	65535	4.2	0.88
2018-03-20 01:27:14	11.04	200	6.68	6.86	6.93	231.9	233.7	233.9	本地	正常	无	65535	4.2	0.89
2018-03-20 01:28:44	11.08	200	6.74	6.84	6.92	232.2	233.6	233.8	本地	正常	无	65535	4.21	0.89
2018-03-20 01:32:44	11.11	200	6.71	6.97	6.95	232	234.3	233.1	本地	正常	无	65535	4.22	0.89
2018-03-20 01:34:03	11.09	200	6.64	6.87	6.88	232	234.5	233.3	本地	正常	无	65535	4.21	0.88
2018-03-20 01:35:25	11.1	200	6.63	6.91	6.93	232.1	234.4	233.2	本地	正常	无	65535	4.22	0.88
2018-03-20 01:36:47	11.06	200	6.66	6.95	6.96	232.4	234.2	233.4	本地	正常	无	65535	4.21	0.89
2018-03-20 01:38:05	11.08	200	6.66	6.93	6.98	232.1	234.4	233.2	本地	正常	无	65535	4.22	0.89
2018-03-20 01:39:27	11.09	200	6.67	6.82	6.9	232.4	234	233.6	本地	正常	无	65535	4.21	0.89
2018-03-20 01:40:52	11.02	200	6.66	6.84	6.91	231.7	233.7	233.8	本地	正常	无	65535	4.19	0.89
2018-03-20 01:42:18	11.07	200	6.73	6.85	6.96	232.4	234	233.7	本地	正常	无	65535	4.21	0.89
2018-03-20 01:43:44	11.07	200	6.7	6.87	6.91	232	233.8	233.9	本地	正常	无	65535	4.21	0.89
2018-03-20 01:45:06	11.1	200	6.68	6.78	7.03	231.7	233.9	233.8	本地	正常	无	65535	4.21	0.89
2018-03-20 01:46:25	11.09	200	6.73	6.83	7	231.7	233.9	233.9	本地	正常	无	65535	4.22	0.89
2018-03-20 01:47:39	11.09	200	6.7	6.89	6.94	232.3	233.8	234.1	本地	正常	无	65535	4.22	0.89
2018-03-20 01:48:57	11.05	200	6.69	6.87	6.98	231.9	233.6	233.8	本地	正常	无	65535	4.21	0.89
2018-03-20 01:50:19	11.05	200	6.67	6.81	6.88	231.7	233.8	233.5	本地	正常	无	65535	4.19	0.89
2018-03-20 01:51:48	11.05	200	6.71	6.86	6.93	232.1	233.6	233.8	本地	正常	无	65535	4.21	0.89
2018-03-20 01:53:15	11.05	200	6.64	6.83	6.89	232	234.2	233.6	本地	正常	无	65535	4.2	0.88
2018-03-20 01:54:40	11.09	200	6.76	6.86	7	232.5	233.8	233.9	本地	正常	无	65535	4.22	0.89
2018-03-20 01:58:51	11.09	200	6.72	6.86	6.94	232.3	233.7	233.5	本地	正常	无	65535	4.22	0.89
2018-03-20 02:00:11	11.06	200	6.76	6.85	6.97	232.2	233.6	233.9	本地	正常	无	65535	4.23	0.89
2018-03-20 02:01:31	11.06	200	6.66	6.81	6.93	232.2	233.8	234	本地	正常	无	65535	4.2	0.89
2018-03-20 02:02:51	11.07	200	6.64	6.81	6.9	231.7	233.7	233.8	本地	正常	无	65535	4.2	0.88
2018-03-20 02:04:12	11.11	200	6.67	6.85	6.93	231.7	233.8	233.7	本地	正常	无	65535	4.21	0.88
2018-03-20 02:05:31	11.1	200	6.76	6.88	6.98	231.6	233.9	233.4	本地	正常	无	65535	4.23	0.89
2018-03-20 02:06:49	11.1	200	6.75	6.85	6.95	231.7	234	233.5	本地	正常	无	65535	4.23	0.89
2018-03-20 02:08:08	11.1	200	6.66	6.92	6.93	231.6	233.8	233.7	本地	正常	无	65535	4.21	0.88
2018-03-20 02:09:24	11.08	200	6.67	6.88	6.93	231.7	234	233.8	本地	正常	无	65535	4.21	0.89
2018-03-20 02:10:44	11.06	200	6.68	6.86	6.9	231.8	234	233.4	本地	正常	无	65535	4.2	0.89
2018-03-20 02:12:07	11.06	200	6.7	6.79	6.87	232.1	233.9	233.5	本地	正常	无	65535	4.2	0.88
2018-03-20 02:13:19	11.08	200	6.77	6.88	6.98	231.7	234	233.4	本地	正常	无	65535	4.23	0.89
2018-03-20 02:14:31	11.08	200	6.69	6.82	6.88	231.8	233.9	233.9	本地	正常	无	65535	4.21	0.89
2018-03-20 02:15:58	11.1	200	6.67	6.86	6.89	231.7	234	233.5	本地	正常	无	65535	4.21	0.89
2018-03-20 02:17:17	11.1	200	6.68	6.87	6.96	232.2	233.7	233.5	本地	正常	无	65535	4.21	0.89
2018-03-20 02:18:38	11.05	200	6.7	6.86	6.92	232.3	233.7	233.9	本地	正常	无	65535	4.21	0.89
2018-03-20 02:20:00	11.08	200	6.71	6.89	6.99	232.1	233.7	233.9	本地	正常	无	65535	4.22	0.89
2018-03-20 02:21:20	11.07	200	6.65	6.9	6.96	231.9	234.1	233.6	本地	正常	无	65535	4.21	0.89
2018-03-20 02:22:47	11.1	200	6.75	6.9	6.96	232.2	234.1	233.4	本地	正常	无	65535	4.22	0.89
2018-03-20 02:24:04	11.11	200	6.72	6.86	6.96	232.3	233.7	233.5	本地	正常	无	65535	4.22	0.89
2018-03-20 02:25:16	11.1	200	6.73	6.89	6.95	232.3	234.2	233.5	本地	正常	无	65535	4.23	0.89
2018-03-20 02:26:32	11.08	200	6.66	6.85	6.87	232	234.2	233.5	本地	正常	无	65535	4.2	0.89
2018-03-20 02:27:56	11.06	200	6.69	6.88	6.9	232.4	233.9	233.7	本地	正常	无	65535	4.21	0.89
2018-03-20 02:29:15	11.04	200	6.59	6.83	6.89	232.4	234	233.8	本地	正常	无	65535	4.18	0.88
2018-03-20 02:30:37	11.06	200	6.68	6.89	6.92	231.8	233.6	233.8	本地	正常	无	65535	4.2	0.89
2018-03-20 02:31:57	11.08	200	6.68	6.83	6.91	231.8	233.9	233.9	本地	正常	无	65535	4.2	0.89
2018-03-20 02:33:15	11.11	200	6.69	6.87	6.95	231.8	234.1	233.8	本地	正常	无	65535	4.22	0.89
2018-03-20 02:34:36	11.12	200	6.77	6.95	6.96	231.9	234.1	233.4	本地	正常	无	65535	4.23	0.89
2018-03-20 02:35:50	11.12	200	6.68	6.89	6.95	232	234.3	234	本地	正常	无	65535	4.21	0.89
2018-03-20 02:37:04	11.11	200	6.69	6.85	6.92	231.6	233.8	233.6	本地	正常	无	65535	4.22	0.89
2018-03-20 02:38:18	11.06	200	6.65	6.84	6.89	232.1	233.7	234	本地	正常	无	65535	4.2	0.88
2018-03-20 02:39:32	11.06	200	6.65	6.83	6.93	232.4	233.8	233.8	本地	正常	无	65535	4.19	0.89
2018-03-20 02:40:46	11.06	200	6.66	6.78	6.89	232.2	234	233.4	本地	正常	无	65535	4.2	0.89
2018-03-20 02:41:59	11.05	200	6.68	6.88	6.93	231.9	234	233.3	本地	正常	无	65535	4.21	0.89
2018-03-20 02:43:19	11.08	200	6.72	6.86	7	232.3	233.7	233.5	本地	正常	无	65535	4.21	0.89
2018-03-20 02:44:39	11.1	200	6.7	6.87	6.97	231.9	233.7	233.9	本地	正常	无	65535	4.21	0.89
2018-03-20 02:45:52	11.12	200	6.68	6.83	6.9	231.9	233.9	234	本地	正常	无	65535	4.23	0.89
2018-03-20 02:47:12	11.1	200	6.66	6.9	6.94	231.8	234	233.4	本地	正常	无	65535	4.22	0.89
2018-03-20 02:48:33	11.05	200	6.58	6.82	6.84	232.4	234.1	234.1	本地	正常	无	65535	4.2	0.9
2018-03-20 02:49:52	11.06	200	6.57	6.77	6.9	232	234.4	233.6	本地	正常	无	65535	4.2	0.89
2018-03-20 02:51:05	11.04	200	6.63	6.78	6.87	232.2	234.4	233.8	本地	正常	无	65535	4.2	0.9
2018-03-20 02:52:18	11.07	200	6.66	6.74	6.89	232.1	234.2	233.6	本地	正常	无	65535	4.22	0.9
2018-03-20 02:53:39	11.09	200	6.62	6.73	6.87	232.1	233.8	234.2	本地	正常	无	65535	4.21	0.9
2018-03-20 02:55:00	11.09	200	6.62	6.79	6.9	232.1	234.2	233.7	本地	正常	无	65535	4.21	0.9
2018-03-20 02:56:20	11.09	200	6.59	6.75	6.83	232.3	233.8	234.2	本地	正常	无	65535	4.21	0.9
2018-03-20 02:57:43	11.08	200	6.59	6.85	6.85	232.4	234.5	233.6	本地	正常	无	65535	4.22	0.9
2018-03-20 02:59:03	11.07	200	6.62	6.81	6.86	232	233.8	234.2	本地	正常	无	65535	4.21	0.9
2018-03-20 03:00:25	11.08	200	6.56	6.72	6.85	232.4	234.1	233.9	本地	正常	无	65535	4.2	0.89
2018-03-20 03:01:43	11.1	200	6.57	6.79	6.85	232.2	233.8	234.2	本地	正常	无	65535	4.21	0.9
2018-03-20 03:03:02	11.09	200	6.64	6.72	6.83	232	234.3	233.7	本地	正常	无	65535	4.21	0.9
2018-03-20 03:04:23	11.12	200	6.68	6.78	6.88	232.6	234.1	234	本地	正常	无	65535	4.24	0.9
2018-03-20 03:05:43	11.11	200	6.67	6.78	6.88	232	233.9	234.2	本地	正常	无	65535	4.22	0.9
2018-03-20 03:06:57	11.1	200	6.65	6.83	6.9	231.8	233.9	234.1	本地	正常	无	65535	4.22	0.9
2018-03-20 03:08:09	11.08	200	6.62	6.75	6.85	231.9	234.1	234.2	本地	正常	无	65535	4.21	0.9
2018-03-20 03:09:24	11.08	200	6.64	6.73	6.83	231.9	234	234.1	本地	正常	无	65535	4.2	0.9
2018-03-20 03:10:49	11.07	200	6.66	6.77	6.85	232.6	233.9	234.2	本地	正常	无	65535	4.2	0.9
2018-03-20 03:12:15	11.09	200	6.62	6.78	6.9	232.3	234.1	233.6	本地	正常	无	65535	4.22	0.9
2018-03-20 03:13:36	11.12	200	6.63	6.78	6.89	232.1	233.8	234.2	本地	正常	无	65535	4.21	0.89
2018-03-20 03:14:56	11.12	200	6.6	6.75	6.86	232.2	234.5	234	本地	正常	无	65535	4.21	0.9
2018-03-20 03:16:15	11.1	200	6.61	6.76	6.8	232.5	233.9	233.9	本地	正常	无	65535	4.21	0.9
2018-03-20 03:17:35	11.07	200	6.61	6.75	6.91	231.9	234.1	233.9	本地	正常	无	65535	4.2	0.9
2018-03-20 03:18:58	11.06	200	6.65	6.75	6.9	232.4	233.8	233.8	本地	正常	无	65535	4.21	0.9
2018-03-20 03:20:15	11.05	200	6.63	6.76	6.85	232.3	233.9	234.2	本地	正常	无	65535	4.2	0.9
2018-03-20 03:21:41	11.02	200	6.59	6.77	6.86	232.3	234.2	233.8	本地	正常	无	65535	4.2	0.9
2018-03-20 03:23:01	11.08	200	6.6	6.75	6.85	232.3	233.9	234.3	本地	正常	无	65535	4.2	0.9
2018-03-20 03:24:20	11.07	200	6.61	6.79	6.89	232	234.3	233.8	本地	正常	无	65535	4.21	0.9
2018-03-20 03:25:41	11.09	200	6.64	6.75	6.87	232.5	233.9	233.9	本地	正常	无	65535	4.22	0.9
2018-03-20 03:27:00	11.12	200	6.71	6.8	6.93	232	233.9	234.2	本地	正常	无	65535	4.22	0.9
2018-03-20 03:28:23	11.1	200	6.67	6.76	6.9	232	234.2	233.7	本地	正常	无	65535	4.22	0.9
2018-03-20 03:29:39	11.1	200	6.58	6.8	6.88	232.3	233.8	233.8	本地	正常	无	65535	4.22	0.9
2018-03-20 03:31:00	11.07	200	6.64	6.78	6.83	232.1	234.1	234.2	本地	正常	无	65535	4.21	0.9
2018-03-20 03:32:19	11.07	200	6.61	6.8	6.92	232.1	234.2	233.6	本地	正常	无	65535	4.2	0.9
2018-03-20 03:33:41	11.08	200	6.6	6.7	6.82	232.4	233.9	234.2	本地	正常	无	65535	4.2	0.9
2018-03-20 03:34:53	11.06	200	6.62	6.73	6.8	232.3	233.7	233.9	本地	正常	无	65535	4.2	0.9
2018-03-20 03:36:06	11.08	200	6.67	6.77	6.9	232.4	233.8	234	本地	正常	无	65535	4.22	0.9
2018-03-20 03:37:25	11.08	200	6.63	6.76	6.85	232	234	234.2	本地	正常	无	65535	4.21	0.9
2018-03-20 03:38:51	11.09	200	6.63	6.77	6.86	232.5	233.8	234	本地	正常	无	65535	4.21	0.9
2018-03-20 03:40:07	11.07	200	6.59	6.76	6.89	232.2	233.7	234.1	本地	正常	无	65535	4.21	0.9
2018-03-20 03:41:31	11.06	200	6.63	6.74	6.84	232.2	234.1	233.5	本地	正常	无	65535	4.19	0.9
2018-03-20 03:45:31	11.06	200	6.64	6.72	6.93	232.3	233.9	234.1	本地	正常	无	65535	4.21	0.9
2018-03-20 03:46:50	11.08	200	6.62	6.73	6.96	231.9	233.8	234.3	本地	正常	无	65535	4.22	0.9
2018-03-20 03:48:11	11.11	200	6.62	6.75	6.89	232.2	234.2	233.6	本地	正常	无	65535	4.21	0.9
2018-03-20 03:49:32	11.08	200	6.61	6.74	6.84	232.3	233.8	234.2	本地	正常	无	65535	4.21	0.9
2018-03-20 03:50:51	11.08	200	6.63	6.76	6.83	231.8	234.1	234	本地	正常	无	65535	4.21	0.9
2018-03-20 03:52:12	11.05	200	6.57	6.71	6.9	232	233.9	233.9	本地	正常	无	65535	4.19	0.9
2018-03-20 03:53:32	11.05	200	6.56	6.73	6.92	231.9	234.1	234.2	本地	正常	无	65535	4.2	0.9
2018-03-20 03:54:52	11.07	200	6.54	6.86	6.83	232.5	235	233.6	本地	正常	无	65535	4.21	0.89
2018-03-20 03:56:13	11.06	200	6.52	6.82	6.8	232.3	234.5	234.1	本地	正常	无	65535	4.2	0.89
2018-03-20 03:57:33	11.06	200	6.53	6.86	6.85	232.3	235.1	233.8	本地	正常	无	65535	4.21	0.89
2018-03-20 03:58:54	11.08	200	6.63	6.8	6.96	232.3	234.1	234.2	本地	正常	无	65535	4.23	0.9
2018-03-20 04:00:12	11.09	200	6.58	6.8	6.92	231.9	234.5	233.9	本地	正常	无	65535	4.21	0.89
2018-03-20 04:01:32	11.09	200	6.64	6.7	6.84	232.6	234	234	本地	正常	无	65535	4.21	0.89
2018-03-20 04:02:55	11.09	200	6.63	6.78	6.83	231.8	234.1	234	本地	正常	无	65535	4.2	0.9
2018-03-20 04:04:14	11.08	200	6.62	6.74	6.83	232.4	234.1	233.8	本地	正常	无	65535	4.2	0.9
2018-03-20 04:05:40	11.06	200	6.59	6.7	6.95	232.1	233.7	234.3	本地	正常	无	65535	4.2	0.9
2018-03-20 04:06:54	11.02	200	6.61	6.66	6.87	231.8	234.2	233.9	本地	正常	无	65535	4.18	0.9
2018-03-20 04:08:13	10.99	200	6.58	6.73	6.78	232.5	234	233.8	本地	正常	无	65535	4.17	0.89
2018-03-20 04:09:44	11.02	200	6.62	6.76	6.87	232.4	233.9	233.8	本地	正常	无	65535	4.2	0.9
2018-03-20 04:11:04	11.02	200	6.64	6.7	6.77	232.3	233.9	234.3	本地	正常	无	65535	4.18	0.9
2018-03-20 04:12:24	11.05	200	6.56	6.69	6.8	232.1	234.3	233.7	本地	正常	无	65535	4.19	0.89
2018-03-20 04:13:44	11.04	200	6.57	6.67	6.88	232.2	233.7	233.9	本地	正常	无	65535	4.19	0.9
2018-03-20 04:15:04	11.06	200	6.65	6.72	6.98	231.7	233.8	234.3	本地	正常	无	65535	4.22	0.9
2018-03-20 04:19:04	11.01	200	6.62	6.74	6.83	232.1	234.3	234	本地	正常	无	65535	4.19	0.9
2018-03-20 04:20:23	11.01	200	6.52	6.71	6.76	232.3	234.1	233.7	本地	正常	无	65535	4.17	0.89
2018-03-20 04:21:43	11.01	200	6.6	6.68	6.89	232.1	233.8	234.4	本地	正常	无	65535	4.19	0.9
2018-03-20 04:23:02	11.02	200	6.62	6.71	6.93	231.6	234	233.8	本地	正常	无	65535	4.2	0.9
2018-03-20 04:24:22	11.05	200	6.61	6.71	6.83	232.3	233.9	233.7	本地	正常	无	65535	4.19	0.9
2018-03-20 04:25:41	11.05	200	6.63	6.77	6.83	232.3	233.7	234.1	本地	正常	无	65535	4.2	0.9
2018-03-20 04:27:02	11.02	200	6.61	6.77	6.85	232.3	234.4	233.8	本地	正常	无	65535	4.19	0.9
2018-03-20 04:28:29	10.97	200	6.57	6.72	6.88	231.6	234	234.1	本地	正常	无	65535	4.17	0.89
2018-03-20 04:29:48	10.95	200	6.52	6.6	6.84	232.1	233.9	233.9	本地	正常	无	65535	4.16	0.89
2018-03-20 04:31:10	10.95	200	6.53	6.72	6.76	232.1	234.1	234.1	本地	正常	无	65535	4.15	0.9
2018-03-20 04:32:28	10.98	200	6.56	6.7	6.84	232.3	234.3	233.7	本地	正常	无	65535	4.18	0.9
2018-03-20 04:33:49	10.98	200	6.57	6.75	6.78	232.4	233.8	234.1	本地	正常	无	65535	4.18	0.9
2018-03-20 04:35:13	11	200	6.56	6.7	6.82	232.2	234.2	233.7	本地	正常	无	65535	4.17	0.89
2018-03-20 04:36:33	10.99	200	6.58	6.69	6.85	232.4	233.9	234.2	本地	正常	无	65535	4.17	0.89
2018-03-20 04:37:55	10.97	200	6.53	6.65	6.83	231.7	234.1	233.6	本地	正常	无	65535	4.16	0.89
2018-03-20 04:39:19	10.9	200	6.53	6.65	6.9	231.8	233.9	234.4	本地	正常	无	65535	4.15	0.89
2018-03-20 04:40:40	10.94	200	6.51	6.7	6.78	232.3	234.2	233.8	本地	正常	无	65535	4.15	0.89
2018-03-20 04:42:00	10.93	200	6.47	6.68	6.76	232.3	233.9	234.2	本地	正常	无	65535	4.15	0.89
2018-03-20 04:43:19	10.96	200	6.54	6.75	6.85	232	234.3	233.8	本地	正常	无	65535	4.17	0.9
2018-03-20 04:44:41	10.96	200	6.55	6.72	6.8	232.5	234.1	233.9	本地	正常	无	65535	4.17	0.89
2018-03-20 04:46:06	10.93	200	6.48	6.72	6.76	232.2	234.6	233.7	本地	正常	无	65535	4.15	0.89
2018-03-20 04:47:20	10.89	200	6.46	6.67	6.8	232.1	234.3	233.8	本地	正常	无	65535	4.12	0.89
2018-03-20 04:48:32	10.86	200	6.5	6.68	6.84	232.2	234.3	233.9	本地	正常	无	65535	4.14	0.9
2018-03-20 04:49:53	10.84	200	6.51	6.68	6.76	232.1	233.9	234.1	本地	正常	无	65535	4.13	0.9
2018-03-20 04:51:12	10.83	200	6.51	6.66	6.76	232.3	234.3	233.7	本地	正常	无	65535	4.12	0.9
2018-03-20 04:52:34	10.84	200	6.5	6.61	6.73	232.3	233.9	234.2	本地	正常	无	65535	4.11	0.9
2018-03-20 04:53:58	10.85	200	6.52	6.64	6.76	232.4	234.2	233.9	本地	正常	无	65535	4.12	0.9
2018-03-20 04:55:12	10.83	200	6.5	6.64	6.79	232.4	234.2	233.9	本地	正常	无	65535	4.12	0.9
2018-03-20 04:56:33	10.79	200	6.45	6.54	6.74	231.9	233.7	234.2	本地	正常	无	65535	4.09	0.89
2018-03-20 04:57:53	10.77	200	6.41	6.49	6.71	232.1	234.1	233.8	本地	正常	无	65535	4.08	0.89
2018-03-20 04:59:17	10.77	200	6.39	6.56	6.68	231.9	234.1	234.1	本地	正常	无	65535	4.09	0.89
2018-03-20 05:00:39	10.77	200	6.51	6.62	6.68	232.5	234.1	234	本地	正常	无	65535	4.1	0.9
2018-03-20 05:01:59	10.75	200	6.44	6.62	6.7	232.2	233.8	234.2	本地	正常	无	65535	4.08	0.89
2018-03-20 05:03:19	10.76	200	6.42	6.53	6.77	231.9	234.1	233.7	本地	正常	无	65535	4.08	0.89
2018-03-20 05:04:37	10.78	200	6.45	6.55	6.76	232.2	233.7	234	本地	正常	无	65535	4.08	0.89
2018-03-20 05:05:58	10.77	200	6.43	6.55	6.76	231.6	234.1	234	本地	正常	无	65535	4.1	0.9
2018-03-20 05:07:17	10.76	200	6.48	6.52	6.7	232.3	233.9	234.1	本地	正常	无	65535	4.1	0.9
2018-03-20 05:08:37	10.76	200	6.44	6.55	6.79	231.7	233.9	234.1	本地	正常	无	65535	4.1	0.9
2018-03-20 05:09:59	10.75	200	6.39	6.49	6.68	232.2	233.7	233.9	本地	正常	无	65535	4.08	0.89
2018-03-20 05:11:16	10.72	200	6.42	6.56	6.68	232.1	234	234.3	本地	正常	无	65535	4.08	0.9
2018-03-20 05:12:37	10.67	200	6.38	6.5	6.58	232.2	234.2	233.8	本地	正常	无	65535	4.04	0.89
2018-03-20 05:13:56	10.64	200	6.36	6.54	6.59	232.4	233.9	234.2	本地	正常	无	65535	4.04	0.89
2018-03-20 05:15:18	10.68	200	6.34	6.45	6.68	231.7	234.1	233.7	本地	正常	无	65535	4.05	0.89
2018-03-20 05:16:37	10.78	200	6.51	6.64	6.71	232.5	233.9	234	本地	正常	无	65535	4.11	0.9
2018-03-20 05:17:58	10.92	200	6.57	6.66	6.76	231.9	234.2	234	本地	正常	无	65535	4.15	0.9
2018-03-20 05:19:17	11.07	200	6.62	6.74	6.86	232.3	234.2	233.8	本地	正常	无	65535	4.2	0.9
2018-03-20 05:20:37	11.19	200	6.62	6.81	6.9	232.4	233.8	234.1	本地	正常	无	65535	4.25	0.9
2018-03-20 05:21:57	11.33	200	6.76	6.89	7.03	232.1	234.4	233.8	本地	正常	无	65535	4.3	0.9
2018-03-20 05:23:16	11.49	200	6.89	6.99	7.09	232.5	233.9	233.8	本地	正常	无	65535	4.36	0.9
2018-03-20 05:24:37	11.66	200	6.99	7.13	7.25	232	234.2	234.3	本地	正常	无	65535	4.44	0.9
2018-03-20 05:25:56	11.85	200	7.12	7.23	7.36	232.3	234.3	233.9	本地	正常	无	65535	4.51	0.9
2018-03-20 05:27:17	12.09	200	7.23	7.36	7.44	232.2	234	234.2	本地	正常	无	65535	4.6	0.9
2018-03-20 05:28:35	12.42	200	7.41	7.52	7.62	232.2	234.4	233.8	本地	正常	无	65535	4.72	0.9
2018-03-20 05:29:56	12.97	200	7.72	7.83	7.98	232.2	233.8	234.2	本地	正常	无	65535	4.95	0.9
2018-03-20 05:31:15	13.97	200	8.36	8.5	8.64	232.1	234.3	233.8	本地	正常	无	65535	5.38	0.91
2018-03-20 05:32:35	15.6	200	9.33	9.51	9.66	232.3	233.7	234.1	本地	正常	无	65535	6.08	0.92
2018-03-20 05:33:56	17.9	200	10.93	11.07	11.22	232	234.2	233.6	本地	正常	无	65535	7.16	0.93
2018-03-20 05:35:15	20.3	200	12.65	12.69	12.91	232.5	233.9	234	本地	正常	无	65535	8.32	0.94
2018-03-20 05:36:35	11.3	200	6.78	6.9	6.98	231.9	234.2	234	本地	正常	无	65535	4.3	0.9
2018-03-20 05:37:55	0.02	2	0.21	0.2	0.18	232.5	233.9	234	本地	正常	无	65535	0.03	0.21
2018-03-20 05:39:18	0.02	2	0.2	0.19	0.18	231.9	234	234	本地	正常	无	65535	0.02	0.15
2018-03-20 05:40:36	0.02	2	0.21	0.19	0.18	232.2	234.3	233.7	本地	正常	无	65535	0.02	0.15
2018-03-20 05:41:54	0.02	2	0.21	0.19	0.18	232.5	234.2	233.9	本地	正常	无	65535	0.02	0.15
2018-03-20 08:28:44	0.07	3	0.2	0.19	0.18	232.8	234.7	234	本地	正常	无	99	0.02	0.15
2018-03-20 08:30:21	0.06	3	0.22	0.19	0.18	233.1	234.9	234.4	本地	故障	无	194	0.02	0.15
2018-03-20 18:20:32	7.41	99	3.04	3.1	3.22	232.2	233.5	234.3	本地	正常	无	160	1.96	0.88
2018-03-20 18:21:53	7.59	100	3.22	3.27	3.38	232.1	233.8	233.7	本地	正常	无	241	2.04	0.89
2018-03-20 18:23:16	7.87	100	3.41	3.31	3.58	232.6	233.4	234	本地	正常	无	322	2.08	0.88
2018-03-20 18:24:31	8.27	100	3.53	3.55	3.66	232.2	233.4	234.1	本地	正常	无	400	2.16	0.88
2018-03-20 18:25:53	8.75	100	3.68	3.71	3.84	232.1	233.8	233.8	本地	正常	无	481	2.31	0.89
2018-03-20 18:27:11	9.32	100	3.91	3.94	4.17	232.4	233.6	233.6	本地	正常	无	560	2.43	0.88
2018-03-20 18:28:26	10.01	100	4.33	4.21	4.46	232.2	233.6	233.5	本地	正常	无	634	2.62	0.89
2018-03-20 18:29:47	10.99	100	4.62	4.6	4.86	232.2	233.3	234.1	本地	正常	无	715	2.88	0.88
2018-03-20 20:14:20	0.07	3	0.21	0.21	0.2	232.2	234	234.1	本地	正常	无	53	0.02	0.14
2018-03-20 20:14:34	4.19	100	2.25	2.26	2.3	232.4	233.2	234.3	本地	正常	无	121	1.32	0.86
2018-03-20 20:14:40	4.18	100	2.28	2.29	2.29	232.2	233.6	234.3	本地	正常	无	126	1.32	0.85
2018-03-20 20:16:00	4.12	100	2.13	2.16	2.28	232.2	233.7	233.9	本地	正常	无	206	1.29	0.85
2018-03-20 20:17:21	4.13	100	2.16	2.21	2.24	232.5	233.1	233.9	本地	正常	无	287	1.29	0.85
2018-03-20 20:18:41	4.13	100	2.16	2.24	2.26	232.3	233	234.1	本地	正常	无	366	1.32	0.87
2018-03-20 20:20:01	4.07	100	2.09	2.25	2.18	232.1	233.5	234	本地	正常	无	447	1.29	0.85
2018-03-20 20:21:20	4.13	100	2.12	2.16	2.23	232.1	233.5	233.6	本地	正常	无	526	1.31	0.86
2018-03-20 20:22:47	4.07	100	2.11	2.27	2.22	232.4	233	233.9	本地	正常	无	608	1.29	0.85
2018-03-20 20:24:00	4.08	100	2.09	2.26	2.23	232.2	233	234.1	本地	正常	无	686	1.29	0.85
2018-03-20 20:25:21	4.04	100	2.14	2.2	2.2	231.9	233.4	234	本地	正常	无	767	1.3	0.86
2018-03-20 20:26:39	4	100	2.15	2.25	2.26	232.1	233.7	233.9	本地	正常	无	846	1.29	0.85
2018-03-20 20:28:06	3.99	100	2.28	2.18	2.18	232.3	233	234.1	本地	正常	无	932	1.29	0.85
2018-03-20 20:29:33	3.97	100	2.22	2.13	2.18	232	233.5	233.7	本地	正常	无	1014	1.28	0.85
2018-03-20 20:30:46	3.84	100	2.12	2.24	2.16	232.4	233.7	233.6	本地	正常	无	1092	1.25	0.84
2018-03-20 20:32:09	3.84	100	2.12	2.12	2.19	232.3	233.4	234	本地	正常	无	1174	1.26	0.85
2018-03-20 20:33:20	3.69	200	2.73	2.96	2.79	232.7	233.9	234.2	本地	正常	无	1247	1.75	0.87
2018-03-20 20:35:43	3.78	200	2.84	2.9	2.96	232.2	233.2	233.4	本地	正常	无	97	1.77	0.89
2018-03-20 20:37:01	3.81	200	2.85	2.93	2.98	232.4	233	233.7	本地	正常	无	176	1.78	0.89
2018-03-20 20:38:22	3.85	200	2.85	2.91	2.95	232	233.2	234.1	本地	正常	无	257	1.8	0.88
2018-03-20 20:39:41	3.86	200	2.94	2.94	3.05	231.9	233.5	233.9	本地	正常	无	335	1.81	0.89
2018-03-20 20:40:55	3.87	200	2.93	2.94	3.04	231.9	233.5	233.9	本地	正常	无	410	1.82	0.89
2018-03-20 20:42:08	3.91	200	2.85	2.94	2.96	232.1	233.2	234.3	本地	正常	无	482	1.81	0.88
2018-03-20 20:43:22	3.94	200	2.88	2.92	2.99	232	232.9	234	本地	正常	无	557	1.83	0.88
2018-03-20 20:44:53	3.94	200	2.89	2.93	3.04	232.2	232.9	234	本地	正常	无	630	1.84	0.89
2018-03-20 20:45:50	3.92	200	2.94	2.93	3.05	232.3	232.9	233.9	本地	正常	无	704	1.82	0.89
2018-03-20 20:47:06	3.94	200	2.92	3.01	3.05	232.2	232.9	234	本地	正常	无	781	1.84	0.89
2018-03-20 20:48:36	3.95	200	2.94	3.04	3.06	232.4	233.3	233.7	本地	正常	无	870	1.85	0.89
2018-03-20 20:49:53	3.98	200	2.9	2.97	3.01	232.4	233.2	233.8	本地	正常	无	945	1.83	0.88
2018-03-20 20:51:17	4.02	200	3	3.07	3.15	232.1	233.8	233.6	本地	正常	无	1031	1.88	0.9
2018-03-20 20:52:39	4.11	200	2.92	2.98	3.04	232.4	233.2	233.7	本地	正常	无	1113	1.87	0.88
2018-03-20 20:54:01	4.16	200	3.05	3.11	3.16	231.9	233.8	233.8	本地	正常	无	1195	1.9	0.89
2018-03-20 20:55:18	4.23	200	3.12	3.14	3.22	232.2	233.8	233.6	本地	正常	无	1272	1.92	0.89
2018-03-20 20:56:39	4.31	200	3.14	3.17	3.28	232.2	232.9	234	本地	正常	无	1353	1.95	0.89
2018-03-20 20:57:59	4.39	200	3.19	3.21	3.3	231.9	233.4	233.7	本地	正常	无	1433	1.97	0.9
2018-03-20 20:59:26	4.48	200	3.15	3.18	3.26	232.1	232.7	233.7	本地	正常	无	1519	1.98	0.89
2018-03-20 21:01:03	4.56	200	3.22	3.22	3.33	231.9	233.4	233.8	本地	正常	无	1602	2.02	0.89
2018-03-20 21:02:12	4.65	200	3.06	3.41	3.29	232.6	233.3	234.1	本地	正常	无	1687	2.02	0.87
2018-03-20 21:03:35	4.72	200	3.39	3.33	3.43	232.2	233.4	233.8	本地	正常	无	1765	2.06	0.89
2018-03-20 21:04:56	4.8	200	3.35	3.3	3.51	232.4	232.9	233.7	本地	正常	无	1851	2.09	0.89
2018-03-20 21:06:19	4.88	200	3.32	3.3	3.46	231.9	233.1	234.1	本地	正常	无	1930	2.1	0.88
2018-03-20 21:07:37	4.96	200	3.37	3.39	3.47	232.1	233.4	233.7	本地	正常	无	2011	2.12	0.89
2018-03-20 21:09:02	5.02	200	3.48	3.5	3.59	232.3	232.9	233.9	本地	正常	无	2092	2.17	0.89
2018-03-20 21:10:23	5.05	200	3.41	3.41	3.54	232	233.3	233.4	本地	正常	无	2176	2.15	0.89
2018-03-20 21:11:42	4.97	200	3.38	3.34	3.52	232.4	233	233.7	本地	正常	无	2256	2.12	0.89
2018-03-20 21:13:02	4.81	200	3.29	3.25	3.43	231.8	232.9	234	本地	正常	无	2336	2.07	0.88
2018-03-20 21:14:27	4.62	200	3.16	3.22	3.34	232	233.6	233.9	本地	正常	无	2416	2.04	0.89
2018-03-20 21:15:43	4.4	200	3.03	3.15	3.2	232.4	232.9	233.9	本地	正常	无	2497	1.95	0.88
2018-03-20 21:17:02	4.16	200	2.95	3.01	3.09	232.1	233.1	234	本地	正常	无	2576	1.88	0.88
2018-03-20 21:18:32	3.99	200	2.99	3	3.16	232	233.4	233.5	本地	正常	无	2656	1.87	0.89
2018-03-20 21:19:41	3.92	200	2.9	2.93	3	232.2	232.9	233.5	本地	正常	无	2736	1.83	0.89
2018-03-20 21:21:01	3.9	200	2.87	2.96	2.99	232.2	232.9	234.1	本地	正常	无	2815	1.81	0.88
2018-03-20 21:22:27	3.92	200	2.78	3.16	2.98	232.5	233.6	233.5	本地	正常	无	2902	1.82	0.88
2018-03-20 21:23:41	3.94	200	2.96	2.98	3.07	232.3	232.9	233.7	本地	正常	无	2976	1.85	0.89
2018-03-20 21:25:00	3.97	200	2.9	2.96	3.03	231.8	232.8	233.8	本地	正常	无	3055	1.83	0.88
2018-03-20 21:26:20	3.98	200	2.86	2.97	3.01	232.1	233.4	233.5	本地	正常	无	3135	1.84	0.88
2018-03-20 21:27:41	4.04	200	2.82	3.19	2.93	232.4	233.2	233.4	本地	正常	无	3216	1.84	0.88
2018-03-20 21:29:00	4.08	200	3	3.1	3.13	231.7	233.2	233.8	本地	正常	无	3295	1.89	0.89
2018-03-20 21:30:21	4.15	200	3.12	3.1	3.19	232.1	233.2	233.5	本地	正常	无	3375	1.91	0.9
2018-03-20 21:31:46	4.23	200	3.07	3.13	3.27	231.9	233.3	233.5	本地	正常	无	3461	1.93	0.89
2018-03-20 21:33:09	4.31	200	2.89	3.35	3.08	232.4	233.3	233.2	本地	正常	无	3540	1.93	0.88
2018-03-20 21:34:33	4.38	200	3.13	3.17	3.25	231.8	233.2	233.4	本地	正常	无	3627	1.97	0.89
2018-03-20 21:36:00	4.47	200	3.17	3.13	3.25	231.9	233.2	233.8	本地	正常	无	3713	1.97	0.88
2018-03-20 21:37:20	4.54	200	3.05	3.45	3.26	232.2	233.4	232.9	本地	正常	无	3795	2.01	0.89
2018-03-20 21:38:39	4.61	200	3.21	3.2	3.31	232.2	232.8	233.8	本地	正常	无	3873	2.02	0.89
2018-03-20 21:40:00	4.68	200	3.18	3.28	3.34	231.9	233.5	233.8	本地	正常	无	3954	2.04	0.88
2018-03-20 21:41:24	4.75	200	3.28	3.28	3.41	232.1	232.8	233.9	本地	正常	无	4038	2.07	0.89
2018-03-20 21:42:44	4.76	200	3.09	3.74	3.47	232.2	233.9	233.5	本地	正常	无	4119	2.07	0.88
2018-03-20 21:44:05	4.73	200	3.31	3.32	3.52	232.3	232.8	233.7	本地	正常	无	4200	2.07	0.89
2018-03-20 21:45:23	4.61	200	3.19	3.18	3.38	231.9	233	234	本地	正常	无	4278	2.03	0.89
2018-03-20 21:46:44	4.39	200	2.99	3.38	3.08	232.3	234.3	233.4	本地	正常	无	4359	1.96	0.88
2018-03-20 21:48:09	4.06	200	2.87	3.2	2.92	232.3	234.2	233.6	本地	正常	无	4444	1.85	0.88
2018-03-20 21:49:33	3.87	200	2.87	2.92	2.97	232.6	233.5	233.7	本地	正常	无	4524	1.8	0.88
2018-03-20 21:50:50	3.78	200	2.75	3	2.85	231.8	233.1	233.5	本地	正常	无	4604	1.77	0.88
2018-03-20 21:52:10	3.68	200	2.76	3.1	2.86	232.2	233.8	233.4	本地	正常	无	4684	1.77	0.89
2018-03-20 21:56:23	3.56	200	2.73	2.93	2.72	232.7	233.6	233.9	本地	正常	无	4932	1.72	0.88
2018-03-20 21:57:45	3.52	200	2.72	2.72	2.82	231.9	233.2	233.5	本地	正常	无	5016	1.7	0.88

## Sheet: Sheet3
时间	电流	转速	输入电流A	输入电流B	输入电流C	输入电压A	输入电压B	输入电压C	KA0	KA4	远程操作	操作时间	有功功率	功率因数
2018-05-23 04:10:52	8.23	200	5.32	5.12	5.42	235.5	237.7	238.1	本地	正常	无	65535	3.18	0.85
2018-05-23 04:11:50	8.28	200	5.3	5.19	5.43	235.9	237.3	237.8	本地	正常	无	65535	3.19	0.84
2018-05-23 04:12:55	8.32	200	5.3	5.22	5.45	236.4	237.6	238.2	本地	正常	无	65535	3.19	0.84
2018-05-23 04:13:52	8.35	200	5.38	5.24	5.52	235.6	237.2	238.3	本地	正常	无	65535	3.21	0.84
2018-05-23 04:16:51	8.47	200	5.46	5.34	5.58	236.5	238.3	238.3	本地	正常	无	65535	3.27	0.85
2018-05-23 04:17:48	8.5	200	5.4	5.32	5.51	236.6	237.9	238.5	本地	正常	无	65535	3.26	0.84
2018-05-23 04:47:46	9.72	200	6.21	6.06	6.32	236	238.4	238.1	本地	正常	无	65535	3.73	0.85
2018-05-23 04:48:36	9.69	200	6.15	6.03	6.27	236.1	238.1	238.7	本地	正常	无	65535	3.7	0.85
2018-05-23 04:49:39	9.59	200	6.1	5.91	6.23	236.1	237.7	238.1	本地	正常	无	65535	3.66	0.85
2018-05-23 04:54:11	9.16	200	5.85	5.64	5.94	235.8	237.7	237.7	本地	正常	无	65535	3.49	0.85
2018-05-23 04:55:03	9.08	200	5.79	5.61	5.92	236.2	238.2	238.1	本地	正常	无	65535	3.48	0.85
2018-05-23 04:56:23	8.99	200	5.74	5.56	5.88	236.5	238.5	238.2	本地	正常	无	65535	3.44	0.85
2018-05-23 04:57:30	8.94	200	5.7	5.52	5.8	235.9	237.7	238.4	本地	正常	无	65535	3.42	0.85
2018-05-23 04:59:10	8.86	200	5.7	5.51	5.81	236.1	237.5	238.1	本地	正常	无	65535	3.4	0.85
2018-05-23 04:59:11	8.85	200	5.64	5.53	5.74	236.4	237.8	238.2	本地	正常	无	65535	3.4	0.85
2018-05-23 05:00:04	8.6	200	5.59	5.4	5.75	235.4	237.1	237.3	本地	正常	无	65535	3.31	0.85
2018-05-23 05:01:27	8.53	200	5.45	5.32	5.61	235.8	237.7	237.5	本地	正常	无	65535	3.28	0.85
2018-05-23 05:02:24	8.49	200	5.49	5.39	5.64	235.8	238.2	238	本地	正常	无	65535	3.28	0.85
2018-05-23 05:03:27	8.46	200	5.48	5.29	5.64	236.1	237.5	238.1	本地	正常	无	65535	3.27	0.85
2018-05-23 05:04:43	8.38	200	5.39	5.29	5.6	236.5	238	238.6	本地	正常	无	65535	3.23	0.85
2018-05-23 05:05:52	8.35	200	5.42	5.26	5.57	235.7	237.4	237.9	本地	正常	无	65535	3.22	0.85
2018-05-23 05:07:02	8.32	200	5.39	5.21	5.52	235.2	237	237.2	本地	正常	无	65535	3.2	0.84
2018-05-23 05:10:03	8.29	200	5.32	5.21	5.49	236.2	238.1	238.6	本地	正常	无	65535	3.2	0.84
2018-05-23 05:13:24	8.13	200	5.2	5.17	5.42	235.1	236.9	237.4	本地	正常	无	65535	3.14	0.84
2018-05-23 05:14:39	8.08	200	5.26	5.14	5.37	235.1	237.4	237.1	本地	正常	无	65535	3.14	0.85
2018-05-23 05:15:59	8.05	200	5.22	5.06	5.37	236.2	238.6	238.6	本地	正常	无	65535	3.12	0.84
2018-05-23 05:17:31	8	200	5.18	5.05	5.39	236.4	238	238.3	本地	正常	无	65535	3.1	0.84
2018-05-23 05:19:33	7.95	200	5.14	5.07	5.28	235.8	237.7	237.8	本地	正常	无	65535	3.08	0.84
2018-05-23 05:20:43	7.9	200	5.15	5.16	5.27	236.1	237.6	237.9	本地	正常	无	65535	3.07	0.84
2018-05-23 05:21:55	7.87	200	5.13	5.05	5.3	235.5	237.6	237.5	本地	正常	无	65535	3.06	0.85
2018-05-23 05:23:04	7.86	200	5.11	4.98	5.32	235.1	236.6	237.2	本地	正常	无	65535	3.04	0.84
2018-05-23 05:23:26	7.86	200	5.08	4.96	5.22	235.3	237.2	237.8	本地	正常	无	65535	3.04	0.84
2018-05-23 05:24:18	7.83	200	5.09	4.99	5.27	236	238.2	238.6	本地	正常	无	65535	3.05	0.84
2018-05-23 05:25:34	7.82	200	5.12	5.03	5.26	235.7	237.6	238.2	本地	正常	无	65535	3.04	0.84
2018-05-23 05:26:55	7.79	200	5.06	4.99	5.25	235.8	237.3	237.7	本地	正常	无	65535	3.04	0.84
2018-05-23 05:27:54	7.78	200	5.06	4.98	5.16	235	237.5	237.5	本地	正常	无	65535	3.02	0.84
2018-05-23 05:28:52	7.76	200	5.08	5.02	5.21	236.4	238.1	238.2	本地	正常	无	65535	3.03	0.84
2018-05-23 05:30:16	7.78	200	5.05	5.03	5.21	236.2	237.6	238.7	本地	正常	无	65535	3.04	0.84
2018-05-23 05:30:50	7.8	200	5.06	5	5.25	236.5	238.4	238.4	本地	正常	无	65535	3.04	0.84
2018-05-23 05:31:44	7.86	200	5.07	5.01	5.24	236.3	238.9	238.6	本地	正常	无	65535	3.06	0.84
2018-05-23 05:32:48	7.89	200	5.17	5.09	5.31	235.3	237.1	237	本地	正常	无	65535	3.07	0.85
2018-05-23 05:33:55	7.94	200	5.16	5.03	5.29	236.3	238.4	239	本地	正常	无	65535	3.09	0.84
2018-05-23 05:35:17	8.02	200	5.17	5.05	5.31	236.2	238.2	238.1	本地	正常	无	65535	3.1	0.84
2018-05-23 05:36:38	8.07	200	5.17	5.04	5.32	236.1	237.9	238.2	本地	正常	无	65535	3.11	0.84
2018-05-23 05:39:22	8.12	200	5.22	5.2	5.4	235.7	237.5	238.3	本地	正常	无	65535	3.14	0.84
2018-05-23 05:39:22	8.17	200	5.31	5.18	5.47	235.3	237.8	237.6	本地	正常	无	65535	3.16	0.84
2018-05-23 05:40:01	8.22	200	5.35	5.26	5.49	235.6	237.6	238.1	本地	正常	无	65535	3.19	0.85
2018-05-23 05:41:58	8.34	200	5.39	5.31	5.52	235.8	238.2	238.4	本地	正常	无	65535	3.22	0.85
2018-05-23 05:42:18	8.35	200	5.42	5.29	5.58	235.8	237.4	237.9	本地	正常	无	65535	3.23	0.85
2018-05-23 05:44:10	8.46	200	5.45	5.33	5.63	235.1	237.1	236.8	本地	正常	无	65535	3.26	0.84
2018-05-23 05:45:23	8.51	200	5.43	5.34	5.57	235.6	237.4	237.8	本地	正常	无	65535	3.27	0.84
2018-05-23 05:47:04	8.27	200	5.43	5.24	5.51	236.1	237.6	238.3	本地	正常	无	65535	3.21	0.84
2018-05-23 05:47:40	8.02	200	5.16	5.09	5.36	235.2	237	237	本地	正常	无	65535	3.1	0.84
2018-05-23 05:48:57	7.9	200	5.07	5.07	5.29	234.4	236.9	236.9	本地	正常	无	65535	3.05	0.84
2018-05-23 05:49:59	7.86	200	5.09	5.07	5.3	236.1	238.4	238	本地	正常	无	65535	3.07	0.85
2018-05-23 05:51:26	7.89	200	5.11	4.99	5.25	236.3	237.6	238.1	本地	正常	无	65535	3.05	0.84
2018-05-23 05:53:36	7.96	200	5.15	5.01	5.3	235.2	237.6	237.3	本地	正常	无	65535	3.07	0.84
2018-05-23 05:54:56	8	200	5.17	5.1	5.32	235.7	238.2	238	本地	正常	无	65535	3.1	0.84
2018-05-23 05:55:58	7.99	200	5.21	5.13	5.35	235.6	237.8	238.2	本地	正常	无	65535	3.1	0.84
2018-05-23 05:57:09	7.97	200	5.21	5.12	5.35	234.9	237.1	237.4	本地	正常	无	65535	3.08	0.84
2018-05-23 05:59:23	7.79	200	5.11	5.02	5.2	236.3	237.9	238.2	本地	正常	无	65535	3.04	0.84
2018-05-23 06:01:59	7.54	200	4.91	4.84	5.04	236.3	238.7	238.7	本地	正常	无	65535	2.95	0.84
2018-05-23 06:04:19	7.57	200	4.91	4.88	5.11	236.1	238.1	238.6	本地	正常	无	65535	2.95	0.84
2018-05-23 06:05:30	7.62	200	5.02	4.97	5.12	236.5	237.7	238.2	本地	正常	无	65535	2.99	0.84
2018-05-23 06:06:36	7.67	200	5.04	4.95	5.2	235.7	238.2	238.2	本地	正常	无	65535	3	0.84
2018-05-23 06:08:01	7.74	200	4.98	4.94	5.09	236.4	238.2	238.3	本地	正常	无	65535	3	0.84
2018-05-23 06:09:10	7.78	200	5.02	4.98	5.18	236.6	238.1	238.4	本地	正常	无	65535	3.03	0.84
2018-05-23 06:10:24	7.76	200	5.02	4.93	5.15	236.1	238	238.5	本地	正常	无	65535	3.02	0.84
2018-05-23 06:13:49	7.47	200	4.88	4.83	5.08	236.2	238.6	238.1	本地	正常	无	65535	2.92	0.84
2018-05-23 06:14:04	7.44	200	4.85	4.86	5.06	236	238.3	237.9	本地	正常	无	65535	2.92	0.84
2018-05-23 06:14:57	7.34	200	4.82	4.72	5.01	235.8	237.4	237.9	本地	正常	无	65535	2.87	0.84
2018-05-23 06:19:08	7.02	200	4.61	4.6	4.8	236.7	238.4	238.6	本地	正常	无	65535	2.77	0.84
2018-05-23 06:21:33	6.96	200	4.64	4.54	4.8	236	237.7	237.6	本地	正常	无	65535	2.76	0.84
2018-05-23 06:21:43	6.95	200	4.54	4.51	4.69	236.2	238.2	238.7	本地	正常	无	65535	2.74	0.84
2018-05-23 06:22:48	6.88	200	4.48	4.45	4.65	236.2	238.4	238.5	本地	正常	无	65535	2.72	0.84
2018-05-23 06:23:59	6.86	200	4.49	4.47	4.63	237.7	239	239.4	本地	正常	无	65535	2.72	0.84
2018-05-23 06:29:02	7.02	200	4.6	4.55	4.78	235.7	237.5	238.1	本地	正常	无	65535	2.78	0.84
2018-05-23 06:29:39	7.05	200	4.6	4.55	4.76	236.5	238.2	238.4	本地	正常	无	65535	2.78	0.84
2018-05-23 06:31:05	7.08	200	4.62	4.56	4.89	236.3	238	238.6	本地	正常	无	65535	2.8	0.84
2018-05-23 06:39:25	7.37	200	4.87	4.75	4.95	237.1	238.6	239.5	本地	正常	无	65535	2.89	0.84
2018-05-23 06:40:42	7.43	200	4.82	4.75	4.93	237.2	238.1	239.2	本地	正常	无	65535	2.9	0.84
2018-05-23 06:41:53	7.47	200	4.94	4.79	5.03	237.6	239	239.1	本地	正常	无	65535	2.94	0.85
2018-05-23 06:43:19	7.52	200	4.91	4.81	5.02	237.6	238.4	239.3	本地	正常	无	65535	2.94	0.84
2018-05-23 06:44:28	7.56	200	4.91	4.84	5.04	237.4	238.4	239.5	本地	正常	无	65535	2.95	0.84
2018-05-23 06:45:23	7.6	200	4.91	4.85	5.03	236.9	237.7	238.4	本地	正常	无	65535	2.96	0.84
2018-05-23 06:46:36	7.64	200	5	4.93	5.09	237.3	238.4	239.5	本地	正常	无	65535	2.98	0.84
2018-05-23 06:47:54	7.68	200	4.99	4.92	5.1	237	238.2	238.7	本地	正常	无	65535	2.99	0.84
2018-05-23 06:48:55	7.72	200	5.06	4.97	5.14	237.3	238.1	239	本地	正常	无	65535	3.01	0.85
2018-05-23 06:50:05	7.77	200	5.03	4.97	5.12	236.4	238.2	238.4	本地	正常	无	65535	3.01	0.84
2018-05-23 06:51:15	7.82	200	5.07	4.95	5.13	236.4	237.7	238.7	本地	正常	无	65535	3.02	0.84
2018-05-23 06:52:31	7.86	200	5.13	5.09	5.26	236.6	238.3	238.9	本地	正常	无	65535	3.07	0.85
2018-05-23 06:56:08	7.99	200	5.19	5.03	5.3	237	238	238.6	本地	正常	无	65535	3.08	0.84
2018-05-23 07:00:52	8.18	200	5.25	5.17	5.39	237.7	238.6	239.5	本地	正常	无	65535	3.17	0.84
2018-05-23 07:04:26	8.33	200	5.37	5.3	5.48	237.3	238.9	239	本地	正常	无	65535	3.21	0.84
2018-05-23 07:05:30	8.36	200	5.39	5.29	5.52	237.3	238.4	239.4	本地	正常	无	65535	3.22	0.84
2018-05-23 07:06:52	8.42	200	5.38	5.32	5.48	237.4	238.4	239.1	本地	正常	无	65535	3.24	0.84
2018-05-23 07:08:10	8.48	200	5.52	5.39	5.59	236.9	238.6	239.3	本地	正常	无	65535	3.27	0.84
2018-05-23 07:09:35	8.52	200	5.51	5.39	5.61	237.3	238.9	239	本地	正常	无	65535	3.28	0.85
2018-05-23 07:10:51	8.58	200	5.52	5.43	5.65	237	237.9	239	本地	正常	无	65535	3.31	0.85
2018-05-23 07:12:27	8.66	200	5.47	5.47	5.63	236.9	237.7	238.6	本地	正常	无	65535	3.33	0.84
2018-05-23 07:12:59	8.68	200	5.56	5.49	5.68	236.8	238.7	238.6	本地	正常	无	65535	3.34	0.85
2018-05-23 07:13:59	8.73	200	5.55	5.47	5.68	237.3	238.9	239.1	本地	正常	无	65535	3.35	0.85
2018-05-23 07:20:10	9.01	200	5.79	5.66	5.91	236.8	238.5	238.7	本地	正常	无	65535	3.47	0.85
2018-05-23 07:24:10	9.23	200	5.92	5.82	6	236.3	238	238.3	本地	正常	无	65535	3.54	0.85
2018-05-23 07:25:22	9.31	200	5.88	5.78	6.05	237.5	238.4	239.4	本地	正常	无	65535	3.56	0.84
2018-05-23 07:26:27	9.39	200	5.99	5.85	6.12	236.3	238	238.6	本地	正常	无	65535	3.59	0.85
2018-05-23 07:27:44	9.5	200	6.05	5.93	6.16	236.8	238.6	238.8	本地	正常	无	65535	3.62	0.85
2018-05-23 07:28:47	9.59	200	6.06	5.96	6.16	237.2	238.1	239.1	本地	正常	无	65535	3.65	0.85
2018-05-23 07:29:58	9.67	200	6.17	5.97	6.26	237.4	238.5	239.6	本地	正常	无	65535	3.69	0.85
2018-05-23 07:31:13	9.76	200	6.17	6	6.27	237.6	238.9	240	本地	正常	无	65535	3.73	0.85
2018-05-23 07:32:38	9.78	200	6.24	6.1	6.31	237.6	238.4	239.1	本地	正常	无	65535	3.73	0.85
2018-05-23 07:33:55	9.78	200	6.22	6.04	6.27	237.1	238.7	239.1	本地	正常	无	65535	3.73	0.85
2018-05-23 07:35:18	9.77	200	6.14	6.03	6.24	237.1	238	239.2	本地	正常	无	65535	3.71	0.85
2018-05-23 07:36:05	9.74	200	6.22	6.05	6.34	237.2	238.4	239.4	本地	正常	无	65535	3.72	0.85
2018-05-23 07:37:08	9.68	200	6.19	6.05	6.28	236.4	238	238.6	本地	正常	无	65535	3.71	0.85
2018-05-23 07:38:20	9.6	200	6.09	5.95	6.2	237.1	238.4	239.2	本地	正常	无	65535	3.67	0.85
2018-05-23 07:39:36	9.55	200	6.08	5.95	6.17	237.1	238	238.9	本地	正常	无	65535	3.64	0.85
2018-05-23 07:40:45	9.39	200	5.92	5.85	6.02	237.2	238.7	239.6	本地	正常	无	65535	3.59	0.85
2018-05-23 07:41:50	9.27	200	5.89	5.73	5.98	236.9	238	238.5	本地	正常	无	65535	3.54	0.84
2018-05-23 07:44:32	9.06	200	5.77	5.71	5.93	235.7	236.7	237.5	本地	正常	无	65535	3.47	0.84
2018-05-23 07:44:33	8.99	200	5.72	5.61	5.86	235.6	237.4	237.6	本地	正常	无	65535	3.43	0.84
2018-05-23 07:49:02	8.48	200	5.44	5.32	5.6	236.7	237.8	238.4	本地	正常	无	65535	3.26	0.84
2018-05-23 07:50:13	8.27	200	5.32	5.23	5.46	236.5	238.2	238.9	本地	正常	无	65535	3.19	0.84
2018-05-23 07:51:23	8.26	200	5.4	5.23	5.49	235.5	236.7	237.6	本地	正常	无	65535	3.19	0.84
2018-05-23 07:52:34	8.24	200	5.38	5.27	5.5	235.4	237.1	237.4	本地	正常	无	65535	3.18	0.84
2018-05-23 07:53:43	8.21	200	5.27	5.2	5.37	235.7	237.1	237.9	本地	正常	无	65535	3.16	0.84
2018-05-23 07:54:54	8.19	200	5.27	5.2	5.41	235.8	236.6	237.6	本地	正常	无	65535	3.16	0.84
2018-05-23 07:56:04	8.17	200	5.32	5.23	5.52	236.2	237.2	238.2	本地	正常	无	65535	3.18	0.85
2018-05-23 07:57:20	8.17	200	5.34	5.22	5.48	235.3	237.1	237.3	本地	正常	无	65535	3.16	0.84
2018-05-23 07:58:38	8.15	200	5.36	5.19	5.43	235.8	236.7	237.6	本地	正常	无	65535	3.15	0.84
2018-05-23 08:05:00	8.08	200	5.31	5.19	5.41	235.4	236.4	237.4	本地	正常	无	65535	3.13	0.84
2018-05-23 08:06:07	8.07	200	5.26	5.19	5.4	235.8	237	238	本地	正常	无	65535	3.14	0.85
2018-05-23 08:07:26	8.05	200	5.18	5.17	5.32	235.5	237.1	237.3	本地	正常	无	65535	3.1	0.84
2018-05-23 08:09:12	8.02	200	5.15	5.06	5.3	236.3	238	238	本地	正常	无	65535	3.1	0.84
2018-05-23 08:09:49	7.99	200	5.21	5.14	5.36	236	237.6	237.7	本地	正常	无	65535	3.1	0.84
2018-05-23 08:10:40	7.98	200	5.19	5.07	5.3	235.9	237.4	237.4	本地	正常	无	65535	3.09	0.84
2018-05-23 08:11:35	7.97	200	5.21	5.14	5.35	235.7	236.7	237.8	本地	正常	无	65535	3.11	0.85
2018-05-23 08:12:33	7.96	200	5.16	5.06	5.29	235.3	237	237.1	本地	正常	无	65535	3.09	0.84
2018-05-23 08:13:30	7.96	200	5.14	5.04	5.21	236.1	236.9	237.9	本地	正常	无	65535	3.08	0.84
2018-05-23 08:14:48	7.95	200	5.13	5.07	5.25	236.2	237	237.9	本地	正常	无	65535	3.07	0.84
2018-05-23 08:16:10	7.95	200	5.24	5.08	5.33	236.3	238	238.3	本地	正常	无	65535	3.09	0.84
2018-05-23 08:17:28	7.97	200	5.2	5.07	5.3	235.8	237	237.2	本地	正常	无	65535	3.08	0.84
2018-05-23 08:19:02	8.03	200	5.17	5.06	5.28	236	237.4	237.7	本地	正常	无	65535	3.1	0.84
2018-05-23 08:20:11	8.08	200	5.28	5.22	5.37	235.6	236.7	237.7	本地	正常	无	65535	3.13	0.84
2018-05-23 08:21:21	8.14	200	5.29	5.23	5.45	235.4	236.8	237.7	本地	正常	无	65535	3.15	0.84
2018-05-23 08:21:57	8.18	200	5.26	5.18	5.43	235.6	237.2	237.6	本地	正常	无	65535	3.15	0.84
2018-05-23 08:23:29	8.24	200	5.33	5.25	5.43	235.8	237.3	237.5	本地	正常	无	65535	3.19	0.84
2018-05-23 08:23:51	8.27	200	5.4	5.31	5.49	236.1	237	237.5	本地	正常	无	65535	3.21	0.85
2018-05-23 08:28:20	8.48	200	5.51	5.4	5.61	235.6	237.3	237.5	本地	正常	无	65535	3.27	0.84
2018-05-23 08:29:42	8.56	200	5.55	5.46	5.69	235.5	237.1	237.2	本地	正常	无	65535	3.31	0.85
2018-05-23 08:30:40	8.62	200	5.51	5.41	5.6	236.1	236.9	237.8	本地	正常	无	65535	3.3	0.84
2018-05-23 08:32:31	8.7	200	5.66	5.55	5.73	235.7	237.1	237.2	本地	正常	无	65535	3.35	0.85
2018-05-23 08:33:21	8.73	200	5.58	5.51	5.75	235.5	237.3	237.4	本地	正常	无	65535	3.36	0.84
2018-05-23 08:33:38	8.73	200	5.58	5.5	5.75	235.7	237.5	237.6	本地	正常	无	65535	3.35	0.84
2018-05-23 08:34:29	8.69	200	5.56	5.46	5.7	235.6	236.6	237.7	本地	正常	无	65535	3.34	0.85
2018-05-23 08:38:20	8.26	200	5.28	5.18	5.43	235.8	237.2	238	本地	正常	无	65535	3.19	0.84
2018-05-23 08:39:19	8.1	200	5.23	5.18	5.4	235.9	237.5	238.1	本地	正常	无	65535	3.13	0.84
2018-05-23 08:40:22	7.96	200	5.14	5.09	5.27	236.1	237.6	237.9	本地	正常	无	65535	3.09	0.84
2018-05-23 08:41:38	7.75	200	5.08	4.99	5.25	235.9	236.9	238	本地	正常	无	65535	3.03	0.84
2018-05-23 08:44:28	7.58	200	4.94	4.87	5.1	236.4	237.4	238.5	本地	正常	无	65535	2.96	0.84
2018-05-23 08:45:09	7.44	200	4.9	4.83	5.07	235.9	236.7	237.5	本地	正常	无	65535	2.91	0.84
2018-05-23 08:45:10	7.37	200	4.84	4.78	5.04	236.1	237	237.5	本地	正常	无	65535	2.91	0.85
2018-05-23 08:49:35	7.16	200	4.76	4.68	4.9	235.4	237.1	237.3	本地	正常	无	65535	2.83	0.84
2018-05-23 08:50:50	7.06	200	4.65	4.64	4.81	236.8	237.8	238.8	本地	正常	无	65535	2.79	0.84
2018-05-23 08:51:57	6.93	200	4.58	4.53	4.72	235.9	237	238	本地	正常	无	65535	2.75	0.84
2018-05-23 08:55:48	6.84	200	4.54	4.45	4.65	236	236.9	237.7	本地	正常	无	65535	2.71	0.84
2018-05-23 08:57:04	6.89	200	4.57	4.51	4.72	236.5	237.3	238.2	本地	正常	无	65535	2.73	0.84
2018-05-23 08:58:08	6.97	200	4.55	4.58	4.7	236.5	237.8	238.5	本地	正常	无	65535	2.75	0.84
2018-05-23 08:59:18	7.04	200	4.64	4.62	4.8	236.1	237.1	237.5	本地	正常	无	65535	2.79	0.85
2018-05-23 09:00:44	6.98	200	4.6	4.59	4.76	236.6	237.6	238.5	本地	正常	无	65535	2.77	0.85
2018-05-23 09:03:29	6.91	200	4.51	4.48	4.7	236.7	238	238.9	本地	正常	无	65535	2.74	0.84
2018-05-23 09:04:27	6.93	200	4.51	4.49	4.67	236.7	237.7	238.1	本地	正常	无	65535	2.74	0.84
2018-05-23 09:05:23	6.96	200	4.64	4.58	4.83	235.5	237.2	237.4	本地	正常	无	65535	2.76	0.84
2018-05-23 09:06:29	7.01	200	4.55	4.53	4.66	235.2	236.4	237.2	本地	正常	无	65535	2.76	0.84
2018-05-23 09:07:45	7.06	200	4.59	4.57	4.74	237.8	238.5	239	本地	正常	无	65535	2.79	0.84
2018-05-23 09:15:21	7.3	200	4.73	4.63	4.89	235	236.6	236.8	本地	正常	无	65535	2.84	0.84
2018-05-23 09:16:32	7.34	200	4.83	4.73	4.99	236.8	237.3	238.3	本地	正常	无	65535	2.89	0.85
2018-05-23 09:17:43	7.39	200	4.8	4.75	4.96	236.6	237.2	237.9	本地	正常	无	65535	2.89	0.84
2018-05-23 09:18:52	7.43	200	4.87	4.82	5.01	236.1	236.9	237.9	本地	正常	无	65535	2.91	0.84
2018-05-23 09:19:01	7.44	200	4.88	4.81	5.07	235.1	236	237	本地	正常	无	65535	2.9	0.85
2018-05-23 09:20:05	7.48	200	4.88	4.82	5.04	236.4	237.2	238.2	本地	正常	无	65535	2.93	0.84
2018-05-23 09:21:41	7.54	200	4.89	4.9	5.09	236.5	237.3	237.9	本地	正常	无	65535	2.93	0.84
2018-05-23 09:28:31	7.8	200	5.02	4.96	5.19	235.8	237	237.2	本地	正常	无	65535	3.03	0.84
2018-05-23 09:29:43	7.83	200	5.07	5	5.26	236.2	236.9	237.9	本地	正常	无	65535	3.06	0.85
2018-05-23 09:31:34	7.91	200	5.09	5.01	5.26	235.9	237.2	237.3	本地	正常	无	65535	3.06	0.84
2018-05-23 09:35:14	8.03	200	5.2	5.16	5.42	235.4	236.6	236.6	本地	正常	无	65535	3.12	0.85
2018-05-23 09:37:05	8.11	200	5.27	5.2	5.42	236	237.3	237.8	本地	正常	无	65535	3.14	0.84
2018-05-23 09:37:07	8.1	200	5.26	5.16	5.4	236.1	237.5	237.5	本地	正常	无	65535	3.14	0.85
2018-05-23 09:38:26	8.16	200	5.27	5.28	5.45	235.3	235.9	236.7	本地	正常	无	65535	3.16	0.85
2018-05-23 09:39:48	8.22	200	5.35	5.26	5.51	236.2	237	237.5	本地	正常	无	65535	3.19	0.85
2018-05-23 09:41:06	8.27	200	5.42	5.33	5.57	235.5	236.8	237.5	本地	正常	无	65535	3.21	0.85
2018-05-23 09:44:45	8.42	200	5.38	5.39	5.63	233.9	235.1	235.7	本地	正常	无	65535	3.23	0.85
2018-05-23 09:45:43	8.46	200	5.44	5.36	5.63	235.5	236.5	237.4	本地	正常	无	65535	3.27	0.85
2018-05-23 09:46:52	8.51	200	5.42	5.33	5.57	236.9	237.5	238.1	本地	正常	无	65535	3.29	0.85
2018-05-23 09:48:00	8.56	200	5.47	5.41	5.66	236.3	237.5	237.7	本地	正常	无	65535	3.31	0.85
2018-05-23 09:50:38	8.68	200	5.57	5.51	5.78	235.9	237.3	237.7	本地	正常	无	65535	3.35	0.85
2018-05-23 09:51:27	8.72	200	5.64	5.55	5.79	235.7	236.7	237.6	本地	正常	无	65535	3.36	0.85
2018-05-23 09:52:16	8.76	200	5.61	5.5	5.78	235.2	236.7	236.8	本地	正常	无	65535	3.36	0.84
2018-05-23 09:57:40	9.03	200	5.78	5.69	5.97	235.7	236.7	237.5	本地	正常	无	65535	3.46	0.85
2018-05-23 09:59:54	9.16	200	5.87	5.79	6.01	236.1	237	237.2	本地	正常	无	65535	3.5	0.85
2018-05-23 10:00:14	9.18	200	5.86	5.78	6.02	235.2	236.8	237.2	本地	正常	无	65535	3.51	0.85
2018-05-23 10:01:14	9.24	200	5.92	5.8	6.05	235.7	236.9	237.6	本地	正常	无	65535	3.54	0.85
2018-05-23 10:02:18	9.31	200	5.92	5.83	6.08	236.1	237.6	237.8	本地	正常	无	65535	3.55	0.85
2018-05-23 10:03:31	9.38	200	6.02	5.9	6.12	236.1	237.8	237.9	本地	正常	无	65535	3.59	0.85
2018-05-23 10:04:40	9.47	200	5.98	5.9	6.14	236.2	237.6	237.7	本地	正常	无	65535	3.61	0.85
2018-05-23 10:05:50	9.54	200	6.12	5.98	6.24	235.2	236.6	236.8	本地	正常	无	65535	3.64	0.85
2018-05-23 10:07:01	9.61	200	6.18	5.96	6.26	236	236.4	237.4	本地	正常	无	65535	3.67	0.85
2018-05-23 10:08:26	9.71	200	6.21	6.06	6.34	235.3	236.7	237.1	本地	正常	无	65535	3.7	0.85
2018-05-23 10:09:41	9.74	200	6.19	6.03	6.38	235	235.5	236.3	本地	正常	无	65535	3.71	0.85
2018-05-23 10:10:53	9.71	200	6.18	6.11	6.38	235.9	237.5	237.5	本地	正常	无	65535	3.71	0.85
2018-05-23 10:11:51	9.66	200	6.2	6.08	6.32	235.7	237	237.8	本地	正常	无	65535	3.69	0.85
2018-05-23 10:12:50	9.51	200	6.07	6.04	6.21	235.6	237.1	237.3	本地	正常	无	65535	3.64	0.85
2018-05-23 10:13:51	9.37	200	5.91	5.85	6.11	236.1	236.7	237.7	本地	正常	无	65535	3.59	0.85
2018-05-23 10:15:01	9.18	200	5.91	5.81	6.04	234.7	235.4	236.3	本地	正常	无	65535	3.51	0.85
2018-05-23 10:16:20	9.02	200	5.77	5.71	5.97	236.5	238.1	238.1	本地	正常	无	65535	3.48	0.85
2018-05-23 10:17:42	8.86	200	5.67	5.63	5.86	236	237.5	237.5	本地	正常	无	65535	3.41	0.85
2018-05-23 10:18:52	8.76	200	5.58	5.52	5.71	236.7	237.5	238.4	本地	正常	无	65535	3.36	0.84
2018-05-23 10:20:03	8.68	200	5.57	5.47	5.65	235.2	236.5	237.2	本地	正常	无	65535	3.32	0.84
2018-05-23 10:21:14	8.62	200	5.56	5.44	5.69	236.3	237.2	237.6	本地	正常	无	65535	3.32	0.85
2018-05-23 10:22:34	8.55	200	5.53	5.45	5.66	235.8	237.5	237.7	本地	正常	无	65535	3.29	0.85
2018-05-23 10:23:42	8.31	200	5.29	5.23	5.47	236	236.6	237.4	本地	正常	无	65535	3.2	0.84
2018-05-23 10:24:53	8.26	200	5.34	5.26	5.52	235.7	237.3	237.3	本地	正常	无	65535	3.19	0.85
2018-05-23 10:26:05	8.27	200	5.35	5.31	5.5	235.5	237.2	237.4	本地	正常	无	65535	3.18	0.84
2018-05-23 10:27:31	8.28	200	5.35	5.29	5.55	235.2	236.2	236.5	本地	正常	无	65535	3.2	0.85
2018-05-23 10:28:52	8.29	200	5.39	5.25	5.48	235.7	237.5	237.9	本地	正常	无	65535	3.2	0.85
2018-05-23 10:29:40	8.29	200	5.27	5.2	5.49	235.7	236.8	237.9	本地	正常	无	65535	3.18	0.84
2018-05-23 10:30:45	8.3	200	5.27	5.23	5.42	234.9	236.1	236.9	本地	正常	无	65535	3.19	0.84
2018-05-23 10:31:55	8.29	200	5.31	5.24	5.49	235.1	236.5	237.2	本地	正常	无	65535	3.19	0.84
2018-05-23 10:33:06	8.29	200	5.32	5.31	5.56	236.4	237.5	237.6	本地	正常	无	65535	3.22	0.85
2018-05-23 10:34:23	8.3	200	5.36	5.24	5.45	235.4	236.6	236.8	本地	正常	无	65535	3.19	0.84
2018-05-23 10:35:29	8.3	200	5.37	5.31	5.5	235.2	236.8	237.4	本地	正常	无	65535	3.19	0.84
2018-05-23 10:36:28	8.29	200	5.33	5.27	5.49	235.5	236.4	236.8	本地	正常	无	65535	3.2	0.85
2018-05-23 10:37:23	8.29	200	5.33	5.27	5.49	235.3	236.4	237.3	本地	正常	无	65535	3.2	0.84
2018-05-23 10:38:20	8.27	200	5.37	5.28	5.5	235.8	236.4	237.3	本地	正常	无	65535	3.19	0.84
2018-05-23 10:39:17	8.26	200	5.35	5.25	5.47	235.9	237.1	237.9	本地	正常	无	65535	3.18	0.84
2018-05-23 10:40:15	8.26	200	5.32	5.3	5.55	235.5	237	237.6	本地	正常	无	65535	3.19	0.85
2018-05-23 10:41:12	8.25	200	5.32	5.3	5.49	236	236.9	237.2	本地	正常	无	65535	3.19	0.85
2018-05-23 10:42:10	8.24	200	5.3	5.23	5.48	234.5	235.6	236.4	本地	正常	无	65535	3.17	0.84
2018-05-23 10:43:06	8.22	200	5.28	5.2	5.43	235.6	236.9	237.5	本地	正常	无	65535	3.17	0.85
2018-05-23 10:46:18	8.14	200	5.25	5.23	5.49	235.4	236.1	236.9	本地	正常	无	65535	3.15	0.85
2018-05-23 10:47:37	8.12	200	5.24	5.24	5.43	236.4	237.3	238.2	本地	正常	无	65535	3.15	0.85
2018-05-23 10:48:47	8.16	200	5.27	5.15	5.4	235.6	236.9	237.1	本地	正常	无	65535	3.15	0.84
2018-05-23 10:49:57	8.22	200	5.32	5.21	5.52	236.2	237	237.9	本地	正常	无	65535	3.18	0.85
2018-05-23 10:51:07	8.27	200	5.39	5.27	5.52	235.2	236.6	236.7	本地	正常	无	65535	3.19	0.84
2018-05-23 10:52:18	8.34	200	5.36	5.29	5.51	236	237.1	237.3	本地	正常	无	65535	3.21	0.84
2018-05-23 10:53:29	8.39	200	5.4	5.27	5.57	235.8	236.6	237	本地	正常	无	65535	3.22	0.85
2018-05-23 10:54:39	8.45	200	5.37	5.3	5.55	235.9	237.1	237.3	本地	正常	无	65535	3.24	0.84
2018-05-23 10:55:51	8.5	200	5.44	5.37	5.61	235.3	236.7	236.8	本地	正常	无	65535	3.26	0.84
2018-05-23 10:57:09	8.55	200	5.52	5.41	5.68	235.2	236.8	236.9	本地	正常	无	65535	3.29	0.85
2018-05-23 10:58:31	8.62	200	5.61	5.49	5.77	234.7	235.6	235.9	本地	正常	无	65535	3.31	0.84
2018-05-23 10:59:50	8.66	200	5.57	5.46	5.68	234.7	235.4	236	本地	正常	无	65535	3.3	0.84
2018-05-23 11:01:00	8.6	200	5.54	5.4	5.7	235.5	237.1	237.5	本地	正常	无	65535	3.31	0.84
2018-05-23 11:01:59	8.5	200	5.55	5.42	5.67	235.8	236.7	237.4	本地	正常	无	65535	3.28	0.84
2018-05-23 11:02:55	8.42	200	5.47	5.38	5.65	234.6	235.8	236.5	本地	正常	无	65535	3.24	0.84
2018-05-23 11:04:00	8.3	200	5.39	5.27	5.57	235.7	237.4	237.2	本地	正常	无	65535	3.21	0.84
2018-05-23 11:05:06	8.17	200	5.36	5.23	5.47	234.8	236.4	236.7	本地	正常	无	65535	3.15	0.84
2018-05-23 11:06:03	8.04	200	5.23	5.1	5.41	234.9	236.7	236.6	本地	正常	无	65535	3.1	0.84
2018-05-23 11:08:54	7.67	200	4.99	4.94	5.14	236.7	237.7	238.4	本地	正常	无	65535	2.99	0.84
2018-05-23 11:09:52	7.56	200	4.97	4.88	5.15	235.9	237.6	237.5	本地	正常	无	65535	2.96	0.84
2018-05-23 11:10:50	7.5	200	4.92	4.8	5.06	235.9	236.9	237.3	本地	正常	无	65535	2.92	0.84
2018-05-23 11:11:48	7.38	200	4.84	4.74	5.03	235.9	237.2	238	本地	正常	无	65535	2.9	0.84
2018-05-23 11:12:45	7.31	200	4.73	4.67	4.92	235.5	236.6	237.4	本地	正常	无	65535	2.85	0.84
2018-05-23 11:13:39	7.24	200	4.78	4.7	4.97	235.4	237.3	237.4	本地	正常	无	65535	2.86	0.85
2018-05-23 11:14:36	7.16	200	4.76	4.65	4.9	236.2	237.6	238.5	本地	正常	无	65535	2.82	0.84
2018-05-23 11:15:34	7.08	200	4.68	4.59	4.87	234.6	235.7	236.1	本地	正常	无	65535	2.77	0.84
2018-05-23 11:16:41	6.98	200	4.61	4.56	4.85	234.9	236.3	237.1	本地	正常	无	65535	2.74	0.84
2018-05-23 11:17:51	6.82	200	4.55	4.47	4.73	235.8	237	237.3	本地	正常	无	65535	2.71	0.84
2018-05-23 11:19:02	6.75	200	4.48	4.39	4.64	236.3	237.3	237.8	本地	正常	无	65535	2.66	0.84
2018-05-23 11:20:10	6.73	200	4.47	4.39	4.64	234.9	236.2	236.2	本地	正常	无	65535	2.66	0.84
2018-05-23 11:21:26	6.76	200	4.44	4.37	4.62	235.7	236.9	237.6	本地	正常	无	65535	2.67	0.84
2018-05-23 11:22:26	6.78	200	4.49	4.5	4.75	235.1	236.5	236.5	本地	正常	无	65535	2.71	0.84
2018-05-23 11:23:20	6.85	200	4.59	4.49	4.81	234.3	236	235.7	本地	正常	无	65535	2.71	0.84
2018-05-23 11:24:19	6.93	200	4.55	4.48	4.79	234.7	236.5	236.4	本地	正常	无	65535	2.72	0.84
2018-05-23 11:25:15	7.02	200	4.66	4.59	4.8	235.7	237.2	237.1	本地	正常	无	65535	2.77	0.84
2018-05-23 11:26:13	6.96	200	4.68	4.56	4.85	235.6	237	237.7	本地	正常	无	65535	2.77	0.85
2018-05-23 11:27:33	6.84	200	4.54	4.48	4.71	236.4	237.5	237.8	本地	正常	无	65535	2.71	0.84
2018-05-23 11:28:51	6.8	200	4.49	4.44	4.58	236.3	237.9	237.8	本地	正常	无	65535	2.7	0.84
2018-05-23 11:30:25	6.84	200	4.53	4.45	4.74	235.7	237.1	237.1	本地	正常	无	65535	2.71	0.84
2018-05-23 11:31:40	6.87	200	4.58	4.52	4.77	235.6	236.7	237.1	本地	正常	无	65535	2.73	0.84
2018-05-23 11:32:55	6.93	200	4.57	4.57	4.75	235.2	237	236.7	本地	正常	无	65535	2.74	0.84
2018-05-23 11:34:08	6.97	200	4.63	4.55	4.79	235.1	237	236.9	本地	正常	无	65535	2.75	0.84
2018-05-23 11:35:14	7.01	200	4.63	4.58	4.83	236.1	237.3	237.5	本地	正常	无	65535	2.77	0.84
2018-05-23 11:36:26	7.05	200	4.66	4.62	4.86	234.9	237.1	237.1	本地	正常	无	65535	2.78	0.84
2018-05-23 11:37:23	7.08	200	4.62	4.64	4.86	235	236.8	236.6	本地	正常	无	65535	2.8	0.84
2018-05-23 11:38:19	7.11	200	4.74	4.64	4.88	235.6	237.1	237.7	本地	正常	无	65535	2.82	0.85
2018-05-23 11:39:18	7.16	200	4.62	4.64	4.87	235.7	236.9	237.8	本地	正常	无	65535	2.81	0.84
2018-05-23 11:40:16	7.18	200	4.74	4.66	4.92	235.4	237.4	237.5	本地	正常	无	65535	2.83	0.84
2018-05-23 11:41:12	7.21	200	4.67	4.72	4.91	234.7	236.6	236.7	本地	正常	无	65535	2.83	0.84
2018-05-23 11:42:13	7.25	200	4.74	4.71	4.88	235.3	237.1	237	本地	正常	无	65535	2.84	0.84
2018-05-23 11:43:23	7.29	200	4.86	4.7	4.98	235.1	237	236.9	本地	正常	无	65535	2.86	0.84
2018-05-23 11:44:45	7.35	200	4.89	4.76	5.02	235.6	237.4	237.3	本地	正常	无	65535	2.89	0.84
2018-05-23 11:45:56	7.38	200	4.89	4.8	5.04	235.4	236.4	236.8	本地	正常	无	65535	2.9	0.84
2018-05-23 11:47:05	7.45	200	4.83	4.74	4.99	235.7	236.7	237	本地	正常	无	65535	2.9	0.84
2018-05-23 11:48:17	7.48	200	4.93	4.84	5.07	235.9	237.1	238	本地	正常	无	65535	2.92	0.84
2018-05-23 11:49:25	7.51	200	4.99	4.75	5.09	235.2	236.1	236.6	本地	正常	无	65535	2.93	0.84
2018-05-23 11:52:58	7.65	200	4.99	4.88	5.13	236.1	237.1	238.1	本地	正常	无	65535	2.98	0.84
2018-05-23 11:54:16	7.7	200	4.95	4.9	5.13	235.7	237.4	237.2	本地	正常	无	65535	2.98	0.84
2018-05-23 11:55:37	7.75	200	5.02	4.89	5.17	235.8	237.2	238	本地	正常	无	65535	3.01	0.84
2018-05-23 11:56:56	7.8	200	5.05	4.95	5.25	235.1	236.8	237.2	本地	正常	无	65535	3.03	0.84
2018-05-23 11:58:09	7.85	200	5.04	5.01	5.21	235.8	236.5	237.4	本地	正常	无	65535	3.04	0.84

## Sheet: Sheet4
时间	电流	转速	输入电流A	输入电流B	输入电流C	输入电压A	输入电压B	输入电压C	KA0	KA4	远程操作	操作时间	有功功率	功率因数
2018-06-08 14:24:05	9	200	5.9	5.8	5.77	234.9	236.3	237	本地	正常	无	65535	3.44	0.85
2018-06-08 14:25:08	9.07	200	5.81	5.67	5.94	235.3	236.7	236.8	本地	正常	无	65535	3.46	0.84
2018-06-08 14:26:20	9.14	200	5.93	5.74	5.93	234.9	237	236.6	本地	正常	无	65535	3.49	0.85
2018-06-08 14:27:17	9.18	200	5.89	5.77	6.06	235.4	237.1	237.3	本地	正常	无	65535	3.51	0.85
2018-06-08 14:30:26	9.39	200	6	5.88	6.12	235.1	236.9	236.4	本地	正常	无	65535	3.57	0.84
2018-06-08 14:31:31	9.47	200	6	5.89	6.18	235.5	236.9	237.4	本地	正常	无	65535	3.6	0.84
2018-06-08 14:32:34	9.53	200	6.09	5.95	6.25	235.2	237	237.3	本地	正常	无	65535	3.62	0.84
2018-06-08 14:33:38	9.56	200	6.16	6	6.21	235.6	236.9	237.1	本地	正常	无	65535	3.65	0.85
2018-06-08 14:34:42	9.52	200	6.09	5.96	6.2	235.1	236.1	236.5	本地	正常	无	65535	3.62	0.84
2018-06-08 14:35:46	9.42	200	6.18	5.98	6.04	235.1	236.6	237.2	本地	正常	无	65535	3.61	0.85
2018-06-08 14:36:49	9.28	200	5.92	5.75	6.07	234.8	236.2	236.3	本地	正常	无	65535	3.53	0.84
2018-06-08 14:37:53	9.11	200	5.97	5.73	5.83	235	236.8	237.6	本地	正常	无	65535	3.48	0.84
2018-06-08 14:39:10	8.97	200	5.75	5.66	5.86	235.3	236.6	237.3	本地	正常	无	65535	3.42	0.84
2018-06-08 14:39:58	8.85	200	5.71	5.52	5.8	234.6	236.3	236.9	本地	正常	无	65535	3.38	0.84
2018-06-08 14:41:03	8.72	200	5.64	5.53	5.74	235.3	237.1	237.4	本地	正常	无	65535	3.34	0.84
2018-06-08 14:42:08	8.63	200	5.58	5.45	5.66	235.2	236.8	236.8	本地	正常	无	65535	3.29	0.84
2018-06-08 14:43:11	8.56	200	5.55	5.43	5.71	235.5	237	237.4	本地	正常	无	65535	3.29	0.84
2018-06-08 14:44:15	8.44	200	5.4	5.3	5.55	235.4	237.1	237.5	本地	正常	无	65535	3.23	0.84
2018-06-08 14:45:25	8.35	200	5.46	5.33	5.57	235.1	237	236.6	本地	正常	无	65535	3.2	0.84
2018-06-08 14:46:23	8.24	200	5.37	5.25	5.43	235.3	236.8	238.1	本地	正常	无	65535	3.17	0.84
2018-06-08 14:47:25	7.98	200	5.21	5.14	5.37	235.2	236.8	236.7	本地	正常	无	65535	3.08	0.84
2018-06-08 14:48:30	7.89	200	5.12	5.05	5.3	235	237.4	236.9	本地	正常	无	65535	3.05	0.84
2018-06-08 14:49:35	7.92	200	5.16	4.98	5.25	235.6	237	237.1	本地	正常	无	65535	3.05	0.84
2018-06-08 14:50:39	7.97	200	5.18	5.1	5.34	235.1	236.7	236.6	本地	正常	无	65535	3.07	0.84
2018-06-08 14:53:50	8.04	200	5.2	5.1	5.29	235.6	236.6	237.2	本地	正常	无	65535	3.09	0.84
2018-06-08 14:54:51	8.06	200	5.33	5.16	5.21	234.6	236.3	236.8	本地	正常	无	65535	3.11	0.84
2018-06-08 14:55:58	8.05	200	5.26	5.13	5.36	235.5	236.3	237.2	本地	正常	无	65535	3.12	0.84
2018-06-08 14:57:01	8.06	200	5.23	5.13	5.37	235.1	236.5	237.1	本地	正常	无	65535	3.1	0.84
2018-06-08 14:57:56	8.08	200	5.27	5.16	5.37	235.4	237.1	236.7	本地	正常	无	65535	3.12	0.84
2018-06-08 14:59:00	8.1	200	5.42	5.26	5.3	235.2	236.1	237.2	本地	正常	无	65535	3.12	0.84
2018-06-08 15:00:05	8.11	200	5.35	5.21	5.24	235.9	236.9	238.3	本地	正常	无	65535	3.12	0.84
2018-06-08 15:01:10	8.14	200	5.31	5.17	5.39	235.2	236.2	236.6	本地	正常	无	65535	3.13	0.84
2018-06-08 15:04:20	8.19	200	5.35	5.2	5.5	234.1	236.3	236.3	本地	正常	无	65535	3.15	0.84
2018-06-08 15:05:22	8.19	200	5.37	5.23	5.49	235.5	236.5	236.9	本地	正常	无	65535	3.16	0.84
2018-06-08 15:06:26	8.22	200	5.37	5.25	5.44	235.4	236.3	236.6	本地	正常	无	65535	3.16	0.84
2018-06-08 15:07:31	8.22	200	5.39	5.25	5.51	235.1	236.5	236.2	本地	正常	无	65535	3.16	0.84
2018-06-08 15:08:35	8.23	200	5.34	5.21	5.43	236.1	237.5	237.3	本地	正常	无	65535	3.17	0.84
2018-06-08 15:09:38	8.26	200	5.33	5.23	5.49	235.4	236.2	237.1	本地	正常	无	65535	3.18	0.84
2018-06-08 15:10:42	8.29	200	5.35	5.26	5.47	235.8	236.5	237	本地	正常	无	65535	3.19	0.84
2018-06-08 15:11:45	8.35	200	5.46	5.28	5.57	235.7	237	237.7	本地	正常	无	65535	3.22	0.84
2018-06-08 15:12:42	8.39	200	5.41	5.28	5.59	235	237.3	237	本地	正常	无	65535	3.23	0.84
2018-06-08 15:13:39	8.44	200	5.53	5.35	5.64	234.8	236.7	237	本地	正常	无	65535	3.24	0.84
2018-06-08 15:14:35	8.48	200	5.63	5.45	5.55	234.5	235.8	236.8	本地	正常	无	65535	3.26	0.84
2018-06-08 15:15:32	8.55	200	5.51	5.37	5.67	235.3	236.3	236.9	本地	正常	无	65535	3.27	0.84
2018-06-08 15:16:32	8.59	200	5.49	5.37	5.71	235.3	237.4	237.4	本地	正常	无	65535	3.29	0.84
2018-06-08 15:17:38	8.64	200	5.61	5.47	5.78	235.5	236.8	237.4	本地	正常	无	65535	3.31	0.84
2018-06-08 15:18:48	8.71	200	5.81	5.52	5.68	235.3	236.9	237.1	本地	正常	无	65535	3.34	0.84
2018-06-08 15:19:51	8.76	200	5.69	5.53	5.81	234.7	236.4	236.9	本地	正常	无	65535	3.35	0.84
2018-06-08 15:20:55	8.82	200	5.72	5.61	5.87	235.6	236.6	236.6	本地	正常	无	65535	3.38	0.84
2018-06-08 15:22:02	8.89	200	5.72	5.6	5.81	235.4	236.1	237	本地	正常	无	65535	3.4	0.84
2018-06-08 15:25:41	9.05	200	5.88	5.73	5.97	234.7	236.2	236.5	本地	正常	无	65535	3.46	0.84
2018-06-08 15:26:46	9.01	200	5.82	5.72	5.97	235.1	236.9	236.8	本地	正常	无	65535	3.45	0.84
2018-06-08 15:27:51	8.92	200	5.78	5.57	5.86	235.6	237.5	237.5	本地	正常	无	65535	3.41	0.84
2018-06-08 15:28:58	8.81	200	5.73	5.54	5.85	235.6	236.6	237	本地	正常	无	65535	3.37	0.84
2018-06-08 15:30:03	8.72	200	5.67	5.51	5.78	235.3	236.5	237.1	本地	正常	无	65535	3.33	0.84
2018-06-08 15:31:16	8.58	200	5.48	5.41	5.66	235.8	236.9	237.2	本地	正常	无	65535	3.28	0.84
2018-06-08 15:32:24	8.45	200	5.5	5.44	5.59	235.5	236.3	236.8	本地	正常	无	65535	3.25	0.84
2018-06-08 15:33:27	8.3	200	5.42	5.32	5.53	235.5	236	236.9	本地	正常	无	65535	3.2	0.84
2018-06-08 15:35:04	8.16	200	5.3	5.23	5.38	235.8	236.7	236.8	本地	正常	无	65535	3.15	0.84
2018-06-08 15:35:34	8.05	200	5.24	5.2	5.41	235.9	237	237.5	本地	正常	无	65535	3.11	0.84
2018-06-08 15:36:38	7.96	200	5.18	5.08	5.27	235.4	236.6	236.6	本地	正常	无	65535	3.07	0.84
2018-06-08 15:37:41	7.85	200	5.14	5.01	5.3	235.8	236.9	237.7	本地	正常	无	65535	3.04	0.84
2018-06-08 15:38:46	7.76	200	5.04	4.93	5.24	235.5	237	237	本地	正常	无	65535	3	0.84
2018-06-08 15:39:50	7.55	200	4.98	4.91	5.06	235.6	236.9	236.8	本地	正常	无	65535	2.94	0.84
2018-06-08 15:40:53	7.39	200	4.91	4.8	5.02	235.1	236.6	237	本地	正常	无	65535	2.88	0.84
2018-06-08 15:41:57	7.36	200	4.85	4.69	4.94	235.8	236.8	237.5	本地	正常	无	65535	2.87	0.84
2018-06-08 15:43:01	7.38	200	4.89	4.78	4.96	235.3	237	236.7	本地	正常	无	65535	2.89	0.84
2018-06-08 15:44:05	7.41	200	4.94	4.82	5.05	235.1	236.3	236.8	本地	正常	无	65535	2.89	0.84
2018-06-08 15:45:01	7.43	200	4.93	4.84	5.06	235.1	236.3	236.7	本地	正常	无	65535	2.9	0.84
2018-06-08 15:45:58	7.46	200	4.93	4.85	5.02	235.4	236.4	236.7	本地	正常	无	65535	2.91	0.84
2018-06-08 15:46:54	7.49	200	4.89	4.89	5	236	236.6	237.4	本地	正常	无	65535	2.92	0.84
2018-06-08 15:47:57	7.52	200	4.96	4.92	5.08	235.8	237.3	237.5	本地	正常	无	65535	2.94	0.84
2018-06-08 15:49:11	7.56	200	4.9	4.89	5.02	235.4	236.2	237	本地	正常	无	65535	2.93	0.83
2018-06-08 15:50:24	7.6	200	5	4.92	5.11	235.6	236.7	236.9	本地	正常	无	65535	2.96	0.84
2018-06-08 15:51:38	7.64	200	5.05	4.91	5.16	235.3	236.2	236.9	本地	正常	无	65535	2.97	0.84
2018-06-08 15:52:48	7.67	200	5.02	4.95	5.14	234.5	236.5	236.4	本地	正常	无	65535	2.98	0.84
2018-06-08 15:53:52	7.71	200	5.03	4.91	5.11	235.2	236.8	237	本地	正常	无	65535	2.98	0.84
2018-06-08 15:54:57	7.74	200	5.11	5	5.21	235.3	236.5	236.9	本地	正常	无	65535	3.01	0.84
2018-06-08 15:56:00	7.77	200	5.06	4.96	5.21	235.2	236.8	237.3	本地	正常	无	65535	3	0.84
2018-06-08 15:57:04	7.81	200	5.12	5.06	5.28	235.5	236.9	237.5	本地	正常	无	65535	3.03	0.84
2018-06-08 15:58:03	7.86	200	5.1	5.01	5.21	235.2	237.1	237	本地	正常	无	65535	3.04	0.84
2018-06-08 15:59:10	7.93	200	5.06	5.11	5.24	235.8	237	237	本地	正常	无	65535	3.05	0.84
2018-06-08 16:00:15	8	200	5.18	5.12	5.31	235.3	236.3	236.5	本地	正常	无	65535	3.08	0.84
2018-06-08 16:01:21	8.1	200	5.18	5.17	5.31	235.2	236.6	236.6	本地	正常	无	65535	3.11	0.84
2018-06-08 16:02:33	8.17	200	5.26	5.18	5.37	236.1	236.8	237.4	本地	正常	无	65535	3.14	0.84
2018-06-08 16:03:40	8.09	200	5.3	5.15	5.41	236	237.3	237.9	本地	正常	无	65535	3.13	0.84
2018-06-08 16:04:45	8.06	200	5.21	5.14	5.4	234.5	236.6	236.3	本地	正常	无	65535	3.1	0.84
2018-06-08 16:05:51	8.05	200	5.27	5.12	5.42	235.8	237.7	237.5	本地	正常	无	65535	3.12	0.84
2018-06-08 16:06:55	8.07	200	5.27	5.18	5.44	235.2	237.7	236.9	本地	正常	无	65535	3.12	0.84
2018-06-08 16:07:51	8.1	200	5.3	5.15	5.42	235.2	237.3	237	本地	正常	无	65535	3.12	0.84
2018-06-08 16:09:10	8.16	200	5.37	5.23	5.47	235.4	236.7	237.3	本地	正常	无	65535	3.15	0.84
2018-06-08 16:10:30	8.22	200	5.33	5.2	5.44	235.4	236.8	237.3	本地	正常	无	65535	3.16	0.84
2018-06-08 16:11:50	8.27	200	5.36	5.29	5.5	235.6	236.2	236.7	本地	正常	无	65535	3.17	0.84
2018-06-08 16:13:00	8.32	200	5.4	5.33	5.51	235.9	236.7	237.6	本地	正常	无	65535	3.21	0.84
2018-06-08 16:16:31	8.48	200	5.56	5.42	5.61	235.8	236.8	236.8	本地	正常	无	65535	3.25	0.84
2018-06-08 16:17:51	8.55	200	5.54	5.43	5.58	235.3	236.8	236.7	本地	正常	无	65535	3.27	0.84
2018-06-08 16:19:03	8.61	200	5.59	5.48	5.71	234.6	236.3	236.5	本地	正常	无	65535	3.29	0.84
2018-06-08 16:20:11	8.66	200	5.59	5.48	5.72	235.9	236.9	237.8	本地	正常	无	65535	3.32	0.84
2018-06-08 16:21:17	8.72	200	5.66	5.55	5.78	234.5	235.9	236.5	本地	正常	无	65535	3.34	0.84
2018-06-08 16:22:20	8.77	200	5.72	5.56	5.83	235.5	236.4	236.7	本地	正常	无	65535	3.37	0.84
2018-06-08 16:23:25	8.83	200	5.62	5.57	5.81	235.9	237.2	237.8	本地	正常	无	65535	3.37	0.84
2018-06-08 16:24:29	8.89	200	5.74	5.67	5.83	235.6	237.1	237	本地	正常	无	65535	3.4	0.84
2018-06-08 16:25:27	8.95	200	5.83	5.71	5.92	234.6	236.1	236.5	本地	正常	无	65535	3.43	0.84
2018-06-08 16:26:24	9	200	5.85	5.68	5.94	235.4	236.4	236.6	本地	正常	无	65535	3.44	0.84
2018-06-08 16:27:28	9.05	200	5.85	5.72	5.99	236.1	237.5	238	本地	正常	无	65535	3.47	0.84
2018-06-08 16:28:36	9.12	200	5.88	5.83	6	235.2	236.4	236.4	本地	正常	无	65535	3.49	0.84
2018-06-08 16:29:43	9.19	200	5.94	5.78	6.09	234.7	236.8	236.7	本地	正常	无	65535	3.5	0.84
2018-06-08 16:30:45	9.21	200	5.95	5.8	6.15	234.2	237.3	236.2	本地	正常	无	65535	3.53	0.84
2018-06-08 16:31:53	9.24	200	5.92	5.74	6.03	234.9	236.9	236.9	本地	正常	无	65535	3.52	0.84
2018-06-08 16:32:56	9.21	200	5.95	5.75	6.07	235.5	237.6	237.1	本地	正常	无	65535	3.51	0.84
2018-06-08 16:34:00	9.16	200	5.88	5.75	6	235.4	236.6	236.6	本地	正常	无	65535	3.5	0.84
2018-06-08 16:35:03	9.07	200	5.85	5.7	5.97	234.9	237.3	236.5	本地	正常	无	65535	3.46	0.84
2018-06-08 16:36:09	8.98	200	5.76	5.66	5.85	235.5	236.7	236.8	本地	正常	无	65535	3.42	0.84
2018-06-08 16:37:12	8.87	200	5.76	5.6	5.87	235.3	236.7	237.2	本地	正常	无	65535	3.4	0.84
2018-06-08 16:38:15	8.78	200	5.72	5.55	5.69	235.7	236.2	237.1	本地	正常	无	65535	3.36	0.84
2018-06-08 16:39:21	8.7	200	5.54	5.54	5.7	236	237	237.2	本地	正常	无	65535	3.33	0.84
2018-06-08 16:40:24	8.59	200	5.54	5.51	5.65	235.8	236.4	237.2	本地	正常	无	65535	3.29	0.84
2018-06-08 16:41:38	8.46	200	5.46	5.39	5.58	235.5	236	236.8	本地	正常	无	65535	3.24	0.84
2018-06-08 16:42:51	8.33	200	5.4	5.27	5.49	235.7	236.6	237	本地	正常	无	65535	3.2	0.84
2018-06-08 16:44:05	8.21	200	5.39	5.25	5.49	235.2	236.3	236.7	本地	正常	无	65535	3.16	0.84
2018-06-08 16:45:14	8.09	200	5.29	5.17	5.45	236.3	237.5	237.7	本地	正常	无	65535	3.13	0.84
2018-06-08 16:46:11	7.85	200	5.17	5.09	5.25	235.8	237	237.2	本地	正常	无	65535	3.05	0.84
2018-06-08 16:47:07	7.78	200	5.03	5.02	5.21	236.1	237	237.8	本地	正常	无	65535	3.02	0.84
2018-06-08 16:48:02	7.79	200	5.13	5.04	5.25	235.4	237.2	237	本地	正常	无	65535	3.02	0.84
2018-06-08 16:49:01	7.8	200	5.02	5	5.18	235.5	237.3	237.1	本地	正常	无	65535	3.02	0.84
2018-06-08 16:50:03	7.83	200	5.16	5.02	5.26	235.4	236.9	237.5	本地	正常	无	65535	3.04	0.84
2018-06-08 16:51:07	7.89	200	5.08	5.07	5.24	235.2	236	237	本地	正常	无	65535	3.04	0.84
2018-06-08 16:52:11	7.93	200	5.2	5.12	5.3	234.7	236.4	236.4	本地	正常	无	65535	3.07	0.84
2018-06-08 16:53:07	7.99	200	5.23	5.22	5.34	234.7	236.6	236.8	本地	正常	无	65535	3.1	0.84
2018-06-08 16:54:02	8.06	200	5.26	5.27	5.4	235	236.8	236.6	本地	正常	无	65535	3.1	0.84
2018-06-08 16:54:59	8.13	200	5.28	5.28	5.45	235.1	236.5	236.8	本地	正常	无	65535	3.14	0.84
2018-06-08 16:56:05	8.23	200	5.36	5.24	5.45	236.3	237.2	237.8	本地	正常	无	65535	3.17	0.84
2018-06-08 16:57:19	8.13	200	5.29	5.18	5.37	236.2	237.2	237.9	本地	正常	无	65535	3.12	0.84
2018-06-08 16:58:33	8.14	200	5.28	5.16	5.4	235.7	237.3	237.3	本地	正常	无	65535	3.14	0.84
2018-06-08 16:59:46	8.02	200	5.21	5.18	5.33	235.3	237.1	236.9	本地	正常	无	65535	3.09	0.84
2018-06-08 17:00:53	7.99	200	5.17	5.11	5.31	236.2	238	237.8	本地	正常	无	65535	3.09	0.84
2018-06-08 17:01:49	7.98	200	5.21	5.13	5.34	235.6	237.3	237	本地	正常	无	65535	3.09	0.84
2018-06-08 17:02:46	7.99	200	5.24	5.14	5.31	236.4	237.3	238.2	本地	正常	无	65535	3.1	0.84
2018-06-08 17:03:49	8.02	200	5.17	5.11	5.32	236.2	237.1	238	本地	正常	无	65535	3.1	0.84
2018-06-08 17:04:55	8.02	200	5.22	5.19	5.33	236.1	237	237.8	本地	正常	无	65535	3.09	0.84
2018-06-08 17:05:57	8.06	200	5.2	5.2	5.36	236.8	238.3	238.1	本地	正常	无	65535	3.12	0.84
2018-06-08 17:07:02	8.1	200	5.23	5.23	5.42	236	237	237.9	本地	正常	无	65535	3.12	0.84
2018-06-08 17:08:05	8.16	200	5.28	5.14	5.38	236	238.1	238	本地	正常	无	65535	3.13	0.84
2018-06-08 17:09:10	8.22	200	5.39	5.25	5.51	234.7	236.2	236.7	本地	正常	无	65535	3.17	0.85
2018-06-08 17:10:13	8.28	200	5.3	5.2	5.43	235.4	237.2	237.6	本地	正常	无	65535	3.16	0.84
2018-06-08 17:11:14	8.33	200	5.37	5.24	5.47	235.7	238.1	237.9	本地	正常	无	65535	3.19	0.84
2018-06-08 17:12:21	8.38	200	5.42	5.29	5.5	235.6	237.6	237.1	本地	正常	无	65535	3.21	0.84
2018-06-08 17:13:34	8.44	200	5.47	5.38	5.63	235.6	237.3	237.3	本地	正常	无	65535	3.24	0.84
2018-06-08 17:14:39	8.48	200	5.48	5.34	5.56	235.3	236.8	237.3	本地	正常	无	65535	3.24	0.84
2018-06-08 17:15:35	8.54	200	5.49	5.38	5.64	235.8	237.3	237.6	本地	正常	无	65535	3.27	0.84
2018-06-08 17:16:33	8.6	200	5.54	5.41	5.67	234.7	237	236.7	本地	正常	无	65535	3.29	0.84
2018-06-08 17:17:49	8.66	200	5.53	5.41	5.67	235.8	237.5	237.9	本地	正常	无	65535	3.31	0.84
2018-06-08 17:19:03	8.72	200	5.57	5.48	5.66	235.7	237.3	237.9	本地	正常	无	65535	3.33	0.84
2018-06-08 17:20:12	8.78	200	5.69	5.51	5.74	235.9	237.9	237.6	本地	正常	无	65535	3.36	0.84
2018-06-08 17:21:24	8.85	200	5.72	5.58	5.81	235	237.1	237.3	本地	正常	无	65535	3.38	0.84
2018-06-08 17:22:27	8.92	200	5.7	5.64	5.82	236.2	237.3	238.1	本地	正常	无	65535	3.42	0.84
2018-06-08 17:23:24	8.95	200	5.8	5.62	5.88	235.8	236.9	237.7	本地	正常	无	65535	3.42	0.84
2018-06-08 17:24:29	8.96	200	5.78	5.67	5.9	235.9	236.9	237.6	本地	正常	无	65535	3.42	0.84
2018-06-08 17:25:24	8.92	200	5.69	5.56	5.86	236.6	237.9	238.4	本地	正常	无	65535	3.4	0.84
2018-06-08 17:26:22	8.84	200	5.69	5.65	5.76	235	236.5	236.8	本地	正常	无	65535	3.38	0.84
2018-06-08 17:27:27	8.74	200	5.66	5.51	5.77	236.1	238	237.8	本地	正常	无	65535	3.34	0.84
2018-06-08 17:28:30	8.63	200	5.46	5.39	5.64	235.9	237.5	237.9	本地	正常	无	65535	3.29	0.84
2018-06-08 17:29:34	8.49	200	5.54	5.32	5.67	235.3	237.8	237	本地	正常	无	65535	3.26	0.84
2018-06-08 17:30:38	8.37	200	5.38	5.25	5.52	235.5	237.2	237.6	本地	正常	无	65535	3.21	0.84
2018-06-08 17:31:41	8.2	200	5.36	5.2	5.46	236.1	237.6	237.8	本地	正常	无	65535	3.16	0.84
2018-06-08 17:32:38	8.09	200	5.29	5.19	5.41	235.2	236.7	236.6	本地	正常	无	65535	3.12	0.84
2018-06-08 17:33:33	7.99	200	5.16	5.02	5.3	236.2	238.7	238.3	本地	正常	无	65535	3.08	0.84
2018-06-08 17:34:39	7.92	200	5.16	5.03	5.3	235.3	236.6	236.8	本地	正常	无	65535	3.06	0.84
2018-06-08 17:35:53	7.76	200	5.03	4.95	5.2	236.4	238	237.8	本地	正常	无	65535	3.01	0.84
2018-06-08 17:37:08	7.72	200	5.08	4.97	5.15	236.5	238.2	238.1	本地	正常	无	65535	3.01	0.84
2018-06-08 17:38:28	7.72	200	5.04	4.9	5.19	235.7	237.2	237.3	本地	正常	无	65535	3	0.84
2018-06-08 17:39:32	7.69	200	4.98	4.89	5.04	235.9	237.6	237.6	本地	正常	无	65535	2.97	0.84
2018-06-08 17:40:34	7.57	200	5.02	4.87	5.18	235.8	237.5	237.8	本地	正常	无	65535	2.96	0.84
2018-06-08 17:41:41	7.48	200	4.89	4.83	5.02	236.7	237.7	238.1	本地	正常	无	65535	2.93	0.84
2018-06-08 17:42:45	7.41	200	4.89	4.78	5.03	235.7	237	237.2	本地	正常	无	65535	2.9	0.84
2018-06-08 17:44:24	7.41	200	4.83	4.71	4.98	236.6	238.1	238.7	本地	正常	无	65535	2.88	0.84
2018-06-08 17:47:37	7.25	200	4.72	4.58	4.95	235	237.2	237.1	本地	正常	无	65535	2.83	0.84
2018-06-08 17:48:58	7.28	200	4.74	4.68	4.94	236.4	239.1	238.1	本地	正常	无	65535	2.85	0.84
2018-06-08 17:49:54	7.3	200	4.81	4.68	4.98	235.5	237.3	237.4	本地	正常	无	65535	2.85	0.84
2018-06-08 17:50:50	7.33	200	4.82	4.67	4.94	236	238	238.2	本地	正常	无	65535	2.86	0.84
2018-06-08 17:50:59	7.34	200	4.84	4.72	4.99	236.1	238.7	238	本地	正常	无	65535	2.88	0.84
2018-06-08 17:51:56	7.37	200	4.85	4.71	5.02	236.2	238.6	238.2	本地	正常	无	65535	2.89	0.84
2018-06-08 17:53:56	7.49	200	4.8	4.76	4.99	235.2	237.5	237.2	本地	正常	无	65535	2.9	0.84
2018-06-08 17:55:10	7.56	200	4.97	4.83	5.13	236.1	238.2	237.9	本地	正常	无	65535	2.95	0.84
2018-06-08 17:56:19	7.64	200	5	4.87	5.17	236.5	237.7	238.2	本地	正常	无	65535	2.98	0.84
2018-06-08 17:57:31	7.75	200	5.06	4.94	5.17	235.8	237.6	237.6	本地	正常	无	65535	2.99	0.84
2018-06-08 17:58:46	7.79	200	5	5	5.19	236.7	237.4	238	本地	正常	无	65535	3.02	0.84
2018-06-08 17:59:47	7.57	200	4.91	4.92	5.08	236.2	237.3	237.9	本地	正常	无	65535	2.95	0.84
2018-06-08 18:00:44	7.46	200	4.83	4.8	4.95	236.4	238.1	238.3	本地	正常	无	65535	2.9	0.84
2018-06-08 18:00:50	7.46	200	4.88	4.81	5.07	236.2	237.7	237.4	本地	正常	无	65535	2.91	0.84
2018-06-08 18:01:49	7.42	200	4.78	4.74	4.93	236.1	237.8	238.1	本地	正常	无	65535	2.88	0.83
2018-06-08 18:02:46	7.42	200	4.9	4.85	4.97	235.9	237	237.8	本地	正常	无	65535	2.89	0.84
2018-06-08 18:02:53	7.43	200	4.92	4.88	5.04	235.4	236.6	237.2	本地	正常	无	65535	2.9	0.84
2018-06-08 18:03:49	7.46	200	4.86	4.78	4.95	236.2	237.1	237.7	本地	正常	无	65535	2.9	0.84
2018-06-08 18:04:53	7.5	200	4.87	4.79	5	235.3	236.6	236.8	本地	正常	无	65535	2.89	0.83
2018-06-08 18:06:25	7.55	200	4.95	4.89	5.06	234.9	237.2	237.2	本地	正常	无	65535	2.93	0.84
2018-06-08 18:07:44	7.59	200	4.92	4.84	5.04	236.3	237.6	238.2	本地	正常	无	65535	2.95	0.84
2018-06-08 18:09:24	7.66	200	5.02	4.8	5.13	235.6	238.3	237.9	本地	正常	无	65535	2.97	0.84
2018-06-08 18:10:42	7.72	200	4.97	4.88	5.15	235.8	237.2	237.6	本地	正常	无	65535	2.97	0.83
2018-06-08 18:11:55	7.77	200	5.05	5.1	5.23	234.5	237.7	237.2	本地	正常	无	65535	3.02	0.84
2018-06-08 18:13:10	7.83	200	5.16	5.02	5.18	236.6	237.8	238.4	本地	正常	无	65535	3.04	0.84
2018-06-08 18:14:07	7.88	200	5.09	4.98	5.27	236	238.2	237.6	本地	正常	无	65535	3.04	0.84
2018-06-08 18:15:04	7.92	200	5.12	5.05	5.26	236.1	238.1	237.7	本地	正常	无	65535	3.05	0.84
2018-06-08 18:16:14	7.95	200	5.12	5.03	5.21	235.5	237.8	237.4	本地	正常	无	65535	3.06	0.84
2018-06-08 18:17:25	7.98	200	5.16	5.13	5.28	235.6	237.3	237.1	本地	正常	无	65535	3.08	0.84
2018-06-08 18:18:56	8.02	200	5.2	5.12	5.32	235.8	237	237.6	本地	正常	无	65535	3.09	0.84
2018-06-08 18:20:15	8.07	200	5.3	5.12	5.46	235.4	237.5	237.6	本地	正常	无	65535	3.11	0.84
2018-06-08 18:21:12	8.1	200	5.3	5.15	5.43	235.9	237.1	237.4	本地	正常	无	65535	3.14	0.84
2018-06-08 18:21:20	8.11	200	5.29	5.17	5.38	235.2	236.9	236.7	本地	正常	无	65535	3.13	0.84
2018-06-08 18:22:17	8.15	200	5.22	5.15	5.39	236.1	237.4	238	本地	正常	无	65535	3.13	0.84
2018-06-08 18:23:14	8.19	200	5.26	5.14	5.44	235	236.6	236.9	本地	正常	无	65535	3.14	0.84
2018-06-08 18:23:23	8.19	200	5.32	5.23	5.43	236.2	237.2	237.5	本地	正常	无	65535	3.16	0.84
2018-06-08 18:24:28	8.24	200	5.39	5.24	5.5	235.3	237.2	237.4	本地	正常	无	65535	3.17	0.84
2018-06-08 18:25:41	8.29	200	5.4	5.21	5.53	234.6	236.8	236.6	本地	正常	无	65535	3.18	0.84
2018-06-08 18:26:46	8.34	200	5.43	5.3	5.49	235.3	236.9	237.3	本地	正常	无	65535	3.21	0.84
2018-06-08 18:28:02	8.39	200	5.46	5.31	5.57	236	237.6	237.4	本地	正常	无	65535	3.23	0.84
2018-06-08 18:28:58	8.43	200	5.45	5.28	5.56	235.4	236.7	237.1	本地	正常	无	65535	3.23	0.84
2018-06-08 18:29:56	8.47	200	5.45	5.32	5.6	235.5	237.8	237.6	本地	正常	无	65535	3.25	0.84
2018-06-08 18:30:03	8.47	200	5.52	5.38	5.6	235.6	237.8	237.2	本地	正常	无	65535	3.26	0.84
2018-06-08 18:31:01	8.51	200	5.51	5.4	5.62	236.5	237.7	237.8	本地	正常	无	65535	3.26	0.84
2018-06-08 18:31:58	8.57	200	5.46	5.37	5.62	236.7	238	238.1	本地	正常	无	65535	3.29	0.84
2018-06-08 18:32:06	8.57	200	5.48	5.47	5.61	237.5	238.1	238.8	本地	正常	无	65535	3.29	0.84
2018-06-08 18:33:03	8.62	200	5.62	5.44	5.76	235.3	237.4	236.9	本地	正常	无	65535	3.31	0.84
2018-06-08 18:34:01	8.67	200	5.61	5.42	5.71	235.3	237.4	237.2	本地	正常	无	65535	3.31	0.84
2018-06-08 18:34:10	8.68	200	5.71	5.39	5.8	235.9	238.7	238.1	本地	正常	无	65535	3.34	0.84
2018-06-08 18:35:06	8.72	200	5.57	5.43	5.72	236.1	237.9	238.3	本地	正常	无	65535	3.33	0.84
2018-06-08 18:36:06	8.76	200	5.81	5.23	6	235	238.7	237.1	本地	正常	无	65535	3.34	0.84
2018-06-08 18:36:17	8.77	200	5.64	5.56	5.77	235.8	237	237.7	本地	正常	无	65535	3.35	0.84
2018-06-08 18:37:28	8.84	200	5.64	5.53	5.78	235.2	236.6	237.1	本地	正常	无	65535	3.37	0.84
2018-06-08 18:38:48	8.89	200	5.72	5.62	5.83	236.3	237.2	238.1	本地	正常	无	65535	3.4	0.85
2018-06-08 18:39:58	8.96	200	5.74	5.61	5.84	237	238	238.6	本地	正常	无	65535	3.43	0.84
2018-06-08 18:41:07	9.04	200	5.77	5.57	5.93	235.2	238	237.4	本地	正常	无	65535	3.44	0.84
2018-06-08 18:41:15	9.05	200	5.8	5.71	5.95	236.1	238.1	237.8	本地	正常	无	65535	3.46	0.85
2018-06-08 18:42:20	9.1	200	5.77	5.65	5.99	236.2	237.6	238.1	本地	正常	无	65535	3.47	0.84
2018-06-08 18:43:24	9.16	200	5.88	5.71	6.01	235.6	237.2	237.6	本地	正常	无	65535	3.5	0.85
2018-06-08 18:44:31	9.24	200	5.96	5.83	6.05	236.3	237.4	238.1	本地	正常	无	65535	3.53	0.84
2018-06-08 18:45:36	9.3	200	5.97	5.8	6.05	235.8	237.8	237.3	本地	正常	无	65535	3.54	0.84
2018-06-08 18:46:38	9.35	200	6.01	5.83	6.09	236.2	238.3	237.9	本地	正常	无	65535	3.57	0.85
2018-06-08 18:48:19	9.47	200	6.05	5.99	6.18	235.6	236.9	237.5	本地	正常	无	65535	3.6	0.85
2018-06-08 18:49:39	9.57	200	6.04	5.98	6.21	236.8	237.6	238.2	本地	正常	无	65535	3.64	0.85
2018-06-08 18:51:10	9.58	200	6.09	5.95	6.17	236.1	237.2	238.1	本地	正常	无	65535	3.64	0.84
2018-06-08 18:52:11	9.49	200	6.09	5.96	6.15	236	237.6	237.5	本地	正常	无	65535	3.62	0.85
2018-06-08 18:53:08	9.37	200	6.01	5.87	6.13	236.1	237.3	238	本地	正常	无	65535	3.57	0.85
2018-06-08 18:54:04	9.23	200	5.97	5.82	5.96	237.2	237.8	239.1	本地	正常	无	65535	3.52	0.84
2018-06-08 18:55:01	9.12	200	5.83	5.77	5.94	236	236.8	237.2	本地	正常	无	65535	3.47	0.84
2018-06-08 18:55:59	8.99	200	5.79	5.62	5.83	236.6	237.2	238.8	本地	正常	无	65535	3.43	0.84
2018-06-08 18:57:10	8.88	200	5.7	5.5	5.76	235.8	237.8	238.1	本地	正常	无	65535	3.38	0.84
2018-06-08 18:58:30	8.79	200	5.64	5.5	5.72	236.8	238.1	238.2	本地	正常	无	65535	3.36	0.84
2018-06-08 18:59:52	8.7	200	5.48	5.48	5.61	236.2	237.5	238.1	本地	正常	无	65535	3.31	0.84
2018-06-08 19:01:12	8.59	200	5.61	5.47	5.52	236.6	237.8	238.5	本地	正常	无	65535	3.31	0.84
2018-06-08 19:02:24	8.49	200	5.66	5.35	5.57	235.5	237.6	237.5	本地	正常	无	65535	3.26	0.84
2018-06-08 19:03:21	8.43	200	5.44	5.26	5.57	236.4	238.5	238.5	本地	正常	无	65535	3.25	0.84
2018-06-08 19:04:19	8.25	200	5.26	5.25	5.36	237	238.2	238.5	本地	正常	无	65535	3.17	0.84
2018-06-08 19:04:28	8.21	200	5.42	5.25	5.33	236.6	238.1	238.7	本地	正常	无	65535	3.17	0.84
2018-06-08 19:05:16	8.1	200	5.23	5.12	5.34	236.5	238.3	237.8	本地	正常	无	65535	3.12	0.84
2018-06-08 19:06:12	8.1	200	5.25	5.15	5.42	236	238	237.5	本地	正常	无	65535	3.13	0.85
2018-06-08 19:07:11	8.12	200	5.21	5.2	5.37	236.3	237.7	238.4	本地	正常	无	65535	3.13	0.84
2018-06-08 19:08:07	8.16	200	5.37	5.22	5.37	236.4	237.4	238	本地	正常	无	65535	3.15	0.84
2018-06-08 19:09:04	8.22	200	5.29	5.21	5.42	236.5	238.5	237.9	本地	正常	无	65535	3.18	0.85
2018-06-08 19:10:06	8.29	200	5.31	5.23	5.5	236.7	238.3	238.6	本地	正常	无	65535	3.2	0.84
2018-06-08 19:10:59	8.36	200	5.49	5.34	5.49	235.1	236.9	237.6	本地	正常	无	65535	3.22	0.84
2018-06-08 19:11:56	8.42	200	5.39	5.27	5.6	236.2	237.8	237.4	本地	正常	无	65535	3.23	0.84
2018-06-08 19:13:23	8.52	200	5.52	5.44	5.51	236.1	237	238	本地	正常	无	65535	3.27	0.84
2018-06-08 19:14:53	8.49	200	5.53	5.46	5.54	235.4	236.6	236.5	本地	正常	无	65535	3.26	0.84
2018-06-08 19:16:24	8.33	200	5.36	5.35	5.4	236	236.3	237.2	本地	正常	无	65535	3.2	0.84
2018-06-08 19:17:40	8.3	200	5.38	5.29	5.51	235.4	237.1	237.5	本地	正常	无	65535	3.2	0.84
2018-06-08 19:18:54	8.34	200	5.36	5.23	5.5	235.1	237.3	237.4	本地	正常	无	65535	3.19	0.84
2018-06-08 19:20:08	8.28	200	5.32	5.19	5.43	235.3	236.7	238.1	本地	正常	无	65535	3.17	0.84
2018-06-08 19:21:20	8.21	200	5.34	5.2	5.43	235	237.1	237.4	本地	正常	无	65535	3.16	0.84
2018-06-08 19:22:27	8.17	200	5.3	5.22	5.48	235.1	236.6	236.7	本地	正常	无	65535	3.15	0.84
2018-06-08 19:23:32	8.15	200	5.28	5.16	5.47	234.7	236.9	236.4	本地	正常	无	65535	3.14	0.84
2018-06-08 19:24:37	8.14	200	5.21	5.23	5.45	235.7	237.5	237.3	本地	正常	无	65535	3.14	0.84
2018-06-08 19:25:42	8.14	200	5.33	5.22	5.26	235.1	236.5	237	本地	正常	无	65535	3.12	0.84
2018-06-08 19:26:47	8.13	200	5.21	5.17	5.37	235.5	237	236.8	本地	正常	无	65535	3.12	0.84
2018-06-08 19:27:53	8.14	200	5.28	5.19	5.44	235.7	237.2	237.8	本地	正常	无	65535	3.13	0.84
2018-06-08 19:29:00	8.2	200	5.33	5.27	5.51	235.4	236.6	237.2	本地	正常	无	65535	3.17	0.85
2018-06-08 19:30:04	8.26	200	5.46	5.3	5.46	234.6	235.7	236.8	本地	正常	无	65535	3.18	0.84
2018-06-08 19:31:17	8.32	200	5.49	5.37	5.46	235.2	237.5	237.7	本地	正常	无	65535	3.21	0.84
2018-06-08 19:32:31	8.38	200	5.41	5.26	5.56	235	237	237.2	本地	正常	无	65535	3.21	0.84
2018-06-08 19:33:40	8.44	200	5.39	5.24	5.6	234.9	237.4	236.8	本地	正常	无	65535	3.23	0.84
2018-06-08 19:34:44	8.49	200	5.54	5.33	5.52	234.8	236.5	237.1	本地	正常	无	65535	3.25	0.84
2018-06-08 19:35:49	8.54	200	5.55	5.35	5.56	235.1	237.4	238	本地	正常	无	65535	3.27	0.84
2018-06-08 19:36:54	8.6	200	5.58	5.36	5.67	235.2	237.4	237.3	本地	正常	无	65535	3.29	0.84
2018-06-08 19:37:49	8.66	200	5.65	5.4	5.55	234.5	237.1	237	本地	正常	无	65535	3.3	0.84
2018-06-08 19:38:53	8.71	200	5.64	5.46	5.77	235	236.9	236.8	本地	正常	无	65535	3.33	0.85
2018-06-08 19:39:56	8.76	200	5.69	5.49	5.84	234.3	236.4	235.9	本地	正常	无	65535	3.35	0.85
2018-06-08 19:40:59	8.79	200	5.71	5.53	5.73	235.3	237.6	237.4	本地	正常	无	65535	3.37	0.84
2018-06-08 19:42:05	8.79	200	5.76	5.58	5.78	234.2	236.2	236.8	本地	正常	无	65535	3.37	0.84
2018-06-08 19:43:08	8.76	200	5.61	5.46	5.69	234.5	236.9	236.8	本地	正常	无	65535	3.34	0.84
2018-06-08 19:44:12	8.66	200	5.61	5.44	5.78	235.2	237.1	237.4	本地	正常	无	65535	3.33	0.85
2018-06-08 19:45:15	8.57	200	5.5	5.35	5.67	235.3	236.9	237.1	本地	正常	无	65535	3.29	0.84
2018-06-08 19:46:11	8.46	200	5.43	5.31	5.56	235.6	237	237.3	本地	正常	无	65535	3.24	0.84
2018-06-08 19:49:04	8.07	200	5.22	5.09	5.43	234.9	237.6	237.1	本地	正常	无	65535	3.11	0.84
2018-06-08 19:50:09	7.97	200	5.18	5.05	5.36	234.9	237.6	236.8	本地	正常	无	65535	3.07	0.84
2018-06-08 19:51:00	7.9	200	5.1	4.99	5.24	235.2	237.6	237.6	本地	正常	无	65535	3.05	0.84
2018-06-08 19:51:58	7.82	200	5.17	4.98	5.29	234.6	236.9	236.9	本地	正常	无	65535	3.02	0.84
2018-06-08 19:52:56	7.75	200	5.01	4.88	5.15	235.1	237.8	237.1	本地	正常	无	65535	3	0.84
2018-06-08 19:53:50	7.71	200	5.07	4.91	5.24	235.3	237.3	237.4	本地	正常	无	65535	3	0.85
2018-06-08 19:55:11	7.58	200	4.86	4.85	5.14	234.5	236.9	236.6	本地	正常	无	65535	2.94	0.84
2018-06-08 19:56:30	7.42	200	4.91	4.79	5.03	234.6	236.4	237.1	本地	正常	无	65535	2.9	0.85

## Sheet: Sheet5
时间	电流	转速	输入电流A	输入电流B	输入电流C	输入电压A	输入电压B	输入电压C	KA0	KA4	远程操作	操作时间	有功功率	功率因数
2018-06-18 05:28:13	8.19	200	5.34	5.1	5.37	237.7	237.5	237.7	本地	正常	无	65535	3.19	0.86
2018-06-18 05:29:18	8.19	200	5.24	5.13	5.38	237.4	237.3	237.2	本地	正常	无	65535	3.16	0.85
2018-06-18 05:30:18	8.2	200	5.22	5.11	5.35	237.6	237.9	237.4	本地	正常	无	65535	3.17	0.85
2018-06-18 05:31:35	8.2	200	5.27	5.12	5.35	237.7	238	237.4	本地	正常	无	65535	3.16	0.85
2018-06-18 05:32:28	8.22	200	5.29	5.12	5.37	238.3	238.8	238.6	本地	正常	无	65535	3.18	0.85
2018-06-18 05:33:23	8.24	200	5.28	5.07	5.38	238.8	238.7	238.6	本地	正常	无	65535	3.19	0.85
2018-06-18 05:34:30	8.26	200	5.32	5.16	5.47	237.6	238.3	237.7	本地	正常	无	65535	3.2	0.85
2018-06-18 05:35:28	8.31	200	5.38	5.15	5.47	237.4	237.5	237.2	本地	正常	无	65535	3.21	0.85
2018-06-18 05:36:30	8.36	200	5.38	5.2	5.48	237.2	237.3	237.5	本地	正常	无	65535	3.23	0.85
2018-06-18 05:37:30	8.4	200	5.44	5.25	5.56	238.3	238.8	238.1	本地	正常	无	65535	3.26	0.85
2018-06-18 05:38:26	8.46	200	5.49	5.25	5.55	238.1	237.9	238.2	本地	正常	无	65535	3.28	0.85
2018-06-18 05:39:23	8.49	200	5.5	5.32	5.63	236.9	237.4	237.5	本地	正常	无	65535	3.29	0.85
2018-06-18 05:40:29	8.56	200	5.45	5.31	5.55	238	237.9	238.2	本地	正常	无	65535	3.31	0.85
2018-06-18 05:41:41	8.63	200	5.51	5.33	5.62	238	237.8	237.8	本地	正常	无	65535	3.33	0.85
2018-06-18 05:42:50	8.69	200	5.56	5.36	5.66	237.5	237.7	237.3	本地	正常	无	65535	3.35	0.85
2018-06-18 05:44:02	8.76	200	5.61	5.41	5.67	238.4	238.3	238.2	本地	正常	无	65535	3.37	0.85
2018-06-18 05:45:16	8.82	200	5.69	5.44	5.76	237.4	237.8	237.3	本地	正常	无	65535	3.4	0.85
2018-06-18 05:46:13	8.87	200	5.72	5.51	5.78	237.2	237.3	236.9	本地	正常	无	65535	3.41	0.85
2018-06-18 05:47:13	8.93	200	5.65	5.49	5.79	238.4	238.8	238.2	本地	正常	无	65535	3.43	0.85
2018-06-18 05:48:09	8.99	200	5.76	5.61	5.89	237.5	237.9	237.2	本地	正常	无	65535	3.47	0.85
2018-06-18 05:49:11	9.06	200	5.74	5.59	5.82	237.6	238.4	237.8	本地	正常	无	65535	3.48	0.85
2018-06-18 05:50:19	9.11	200	5.86	5.68	5.94	238.2	238.4	238.7	本地	正常	无	65535	3.51	0.85
2018-06-18 05:51:17	9.12	200	5.84	5.67	5.92	237.6	238.3	237.7	本地	正常	无	65535	3.52	0.85
2018-06-18 05:52:22	9.08	200	5.85	5.62	5.95	237.4	238.1	237.5	本地	正常	无	65535	3.49	0.85
2018-06-18 05:53:18	9.02	200	5.77	5.59	5.82	238	238.6	238	本地	正常	无	65535	3.48	0.86
2018-06-18 05:54:38	8.92	200	5.74	5.52	5.82	238.2	238.1	238	本地	正常	无	65535	3.44	0.85
2018-06-18 05:55:24	8.84	200	5.7	5.44	5.77	237.4	238	237.2	本地	正常	无	65535	3.4	0.85
2018-06-18 05:56:28	8.76	200	5.51	5.43	5.67	238.3	238.5	238	本地	正常	无	65535	3.37	0.85
2018-06-18 05:57:40	8.63	200	5.51	5.33	5.56	238	237.8	237.7	本地	正常	无	65535	3.32	0.85
2018-06-18 05:58:30	8.55	200	5.52	5.37	5.61	237.8	237.8	238	本地	正常	无	65535	3.31	0.86
2018-06-18 05:59:27	8.43	200	5.38	5.25	5.47	237.6	237.9	237.2	本地	正常	无	65535	3.25	0.85
2018-06-18 06:00:21	8.32	200	5.37	5.19	5.47	238.6	238.7	238.4	本地	正常	无	65535	3.23	0.85
2018-06-18 06:01:40	8.16	200	5.23	5.11	5.31	237.9	238.6	238	本地	正常	无	65535	3.17	0.85
2018-06-18 06:02:52	8.06	200	5.16	5.02	5.27	238.8	238.6	238.6	本地	正常	无	65535	3.14	0.85
2018-06-18 06:04:01	7.97	200	5.13	5.01	5.25	238.9	238.7	238.5	本地	正常	无	65535	3.12	0.85
2018-06-18 06:05:19	7.86	200	5.09	4.9	5.19	237.9	237.8	237.5	本地	正常	无	65535	3.07	0.85
2018-06-18 06:06:28	7.71	200	4.98	4.9	5.11	238	238.2	238.3	本地	正常	无	65535	3.02	0.85
2018-06-18 06:07:46	7.48	200	4.86	4.72	4.93	238.2	238.9	238.2	本地	正常	无	65535	2.94	0.85
2018-06-18 06:08:42	7.44	200	4.77	4.71	4.96	237.8	238.1	238.1	本地	正常	无	65535	2.92	0.85
2018-06-18 06:09:54	7.45	200	4.79	4.69	4.96	238.2	238.5	238.7	本地	正常	无	65535	2.93	0.85
2018-06-18 06:11:04	7.47	200	4.9	4.77	5	237.9	237.8	237.7	本地	正常	无	65535	2.95	0.86
2018-06-18 06:12:13	7.51	200	4.79	4.74	5.01	238.2	238.1	237.8	本地	正常	无	65535	2.94	0.85
2018-06-18 06:13:27	7.54	200	4.92	4.77	5.05	237.7	238.2	237.6	本地	正常	无	65535	2.96	0.86
2018-06-18 06:14:52	7.59	200	4.87	4.76	5.07	238.6	238.9	239	本地	正常	无	65535	2.98	0.85
2018-06-18 06:15:55	7.65	200	4.94	4.81	5.13	238.8	238.8	238.3	本地	正常	无	65535	3	0.85
2018-06-18 06:17:05	7.67	200	5.01	4.9	5.13	237.5	237.3	237.5	本地	正常	无	65535	3.02	0.86
2018-06-18 06:18:09	7.72	200	5	4.89	5.11	237.5	237.6	237.1	本地	正常	无	65535	3.01	0.85
2018-06-18 06:19:05	7.75	200	4.92	4.81	5.06	239	238.8	239	本地	正常	无	65535	3.03	0.85
2018-06-18 06:20:12	7.78	200	4.96	4.9	5.11	237.2	237.7	236.9	本地	正常	无	65535	3.03	0.85
2018-06-18 06:21:15	7.79	200	5.08	4.89	5.18	238	238.6	238.3	本地	正常	无	65535	3.04	0.85
2018-06-18 06:22:12	7.82	200	4.98	4.82	5.14	238.4	238.7	238.9	本地	正常	无	65535	3.05	0.85
2018-06-18 06:23:16	7.85	200	5.09	4.96	5.2	238.1	238.7	238.6	本地	正常	无	65535	3.09	0.86
2018-06-18 06:24:14	7.89	200	5.08	4.96	5.22	237.3	238.1	237.3	本地	正常	无	65535	3.07	0.85
2018-06-18 06:25:19	7.93	200	5.13	4.98	5.28	237.3	238.2	237.7	本地	正常	无	65535	3.1	0.85
2018-06-18 06:26:22	7.98	200	5.14	5.02	5.22	238.6	239	238.4	本地	正常	无	65535	3.11	0.85
2018-06-18 06:27:25	8.05	200	5.2	5.06	5.33	238.7	238.6	238.8	本地	正常	无	65535	3.14	0.86
2018-06-18 06:28:52	8.15	200	5.21	5.05	5.32	237.9	237.7	237.7	本地	正常	无	65535	3.16	0.85
2018-06-18 06:29:56	8.22	200	5.32	5.2	5.43	237.4	238.1	237.4	本地	正常	无	65535	3.2	0.86
2018-06-18 06:31:17	8.35	200	5.32	5.19	5.37	238.7	238.7	238.4	本地	正常	无	65535	3.22	0.85
2018-06-18 06:32:26	8.35	200	5.31	5.17	5.43	237.8	237.8	238	本地	正常	无	65535	3.22	0.85
2018-06-18 06:33:31	8.28	200	5.35	5.12	5.43	237.1	237.3	236.7	本地	正常	无	65535	3.19	0.85
2018-06-18 06:34:31	8.22	200	5.28	5.16	5.41	238.1	238.1	237.9	本地	正常	无	65535	3.19	0.86
2018-06-18 06:35:51	8.23	200	5.32	5.17	5.45	237.3	237.2	237.3	本地	正常	无	65535	3.2	0.86
2018-06-18 06:36:40	8.25	200	5.33	5.17	5.41	237.9	237.9	237.5	本地	正常	无	65535	3.21	0.86
2018-06-18 06:37:49	8.29	200	5.37	5.17	5.52	237	237.6	237.3	本地	正常	无	65535	3.23	0.86
2018-06-18 06:39:07	8.36	200	5.35	5.22	5.49	237.9	237.7	238	本地	正常	无	65535	3.24	0.86
2018-06-18 06:40:27	8.41	200	5.4	5.28	5.57	237.1	237.4	236.8	本地	正常	无	65535	3.26	0.86
2018-06-18 06:41:48	8.47	200	5.51	5.29	5.58	236.9	237.4	237.2	本地	正常	无	65535	3.28	0.86
2018-06-18 06:42:59	8.53	200	5.44	5.31	5.55	238.2	238.4	237.8	本地	正常	无	65535	3.31	0.86
2018-06-18 06:44:08	8.59	200	5.48	5.3	5.62	238.5	238.4	238.6	本地	正常	无	65535	3.31	0.85
2018-06-18 06:45:18	8.66	200	5.53	5.37	5.66	238.5	238.8	238.3	本地	正常	无	65535	3.35	0.86
2018-06-18 06:46:43	8.73	200	5.55	5.43	5.68	236.8	237.5	236.9	本地	正常	无	65535	3.35	0.85
2018-06-18 06:47:50	8.79	200	5.55	5.4	5.72	238.4	238.3	238.5	本地	正常	无	65535	3.39	0.85
2018-06-18 06:49:09	8.85	200	5.64	5.5	5.78	238.2	238.2	237.9	本地	正常	无	65535	3.42	0.86
2018-06-18 06:50:20	8.92	200	5.76	5.57	5.86	236.6	237.5	236.9	本地	正常	无	65535	3.44	0.86
2018-06-18 06:51:30	8.99	200	5.81	5.58	5.91	236.4	237.3	236.9	本地	正常	无	65535	3.46	0.86
2018-06-18 06:52:42	9.06	200	5.72	5.53	5.85	237.7	238.4	238.2	本地	正常	无	65535	3.48	0.85
2018-06-18 06:54:01	9.14	200	5.82	5.67	5.94	237.1	237.4	237.5	本地	正常	无	65535	3.5	0.86
2018-06-18 06:55:12	9.21	200	5.8	5.61	5.94	237.9	238	237.9	本地	正常	无	65535	3.53	0.85
2018-06-18 06:56:24	9.27	200	5.87	5.72	5.91	238	238	238	本地	正常	无	65535	3.55	0.86
2018-06-18 06:57:33	9.28	200	5.94	5.8	6	237.4	237.8	238	本地	正常	无	65535	3.56	0.86
2018-06-18 06:58:33	9.27	200	5.91	5.7	6	237.4	238.2	237.5	本地	正常	无	65535	3.56	0.85
2018-06-18 06:59:38	9.22	200	5.9	5.71	6	237.2	237.1	237.1	本地	正常	无	65535	3.54	0.86
2018-06-18 07:00:34	9.15	200	5.79	5.67	5.9	237.6	238.1	238.2	本地	正常	无	65535	3.51	0.85
2018-06-18 07:01:39	9.06	200	5.75	5.69	5.89	236.9	237.7	237	本地	正常	无	65535	3.49	0.86
2018-06-18 07:02:39	8.97	200	5.74	5.61	5.83	238.1	238.8	238.3	本地	正常	无	65535	3.47	0.86
2018-06-18 07:03:44	8.87	200	5.7	5.54	5.8	237.4	237.4	237.7	本地	正常	无	65535	3.43	0.86
2018-06-18 07:05:03	8.78	200	5.59	5.42	5.68	237	237.6	237.5	本地	正常	无	65535	3.38	0.85
2018-06-18 07:06:26	8.66	200	5.54	5.4	5.7	238.2	238.2	238	本地	正常	无	65535	3.34	0.85
2018-06-18 07:08:27	8.49	200	5.46	5.3	5.55	236.5	237.4	236.9	本地	正常	无	65535	3.29	0.85
2018-06-18 07:08:55	8.44	200	5.36	5.26	5.52	237.8	238	237.4	本地	正常	无	65535	3.27	0.85
2018-06-18 07:10:07	8.33	200	5.39	5.25	5.51	236.7	237.2	237.3	本地	正常	无	65535	3.24	0.86
2018-06-18 07:11:15	8.24	200	5.3	5.16	5.41	236.6	237	237.1	本地	正常	无	65535	3.2	0.85
2018-06-18 07:12:27	8.09	200	5.24	5.14	5.37	237.5	237.5	237.3	本地	正常	无	65535	3.15	0.85
2018-06-18 07:13:36	7.85	200	5.04	4.87	5.21	236.9	237.6	237.2	本地	正常	无	65535	3.06	0.85
2018-06-18 07:15:00	7.81	200	5.06	4.93	5.21	237.3	237.3	237.1	本地	正常	无	65535	3.05	0.85
2018-06-18 07:16:18	7.85	200	5.05	4.97	5.2	238.3	238.2	238	本地	正常	无	65535	3.07	0.85
2018-06-18 07:17:28	7.9	200	5.06	4.99	5.25	238	238.3	238.4	本地	正常	无	65535	3.09	0.85
2018-06-18 07:18:46	7.96	200	5.1	4.99	5.18	238	237.9	238	本地	正常	无	65535	3.09	0.85
2018-06-18 07:19:42	7.86	200	5.01	4.95	5.16	236.7	237.3	237.1	本地	正常	无	65535	3.05	0.85
2018-06-18 07:20:55	7.85	200	5.04	4.92	5.14	237.5	238.3	237.9	本地	正常	无	65535	3.06	0.85
2018-06-18 07:21:45	7.87	200	5.04	4.95	5.21	237.5	238.1	238.1	本地	正常	无	65535	3.06	0.85
2018-06-18 07:22:49	7.89	200	5.09	5	5.21	237.4	237.2	237.3	本地	正常	无	65535	3.08	0.85
2018-06-18 07:23:46	7.94	200	5.1	4.97	5.29	238.1	238.2	238.5	本地	正常	无	65535	3.1	0.85
2018-06-18 07:25:10	7.99	200	5.23	5.03	5.32	237.4	237.3	237.5	本地	正常	无	65535	3.13	0.86
2018-06-18 07:26:18	8.03	200	5.18	5.06	5.3	237	237.7	237.3	本地	正常	无	65535	3.11	0.85
2018-06-18 07:27:39	8.08	200	5.17	5.01	5.32	238	238.3	238.5	本地	正常	无	65535	3.14	0.85
2018-06-18 07:28:52	8.1	200	5.26	5.11	5.41	236.9	237.1	236.7	本地	正常	无	65535	3.15	0.85
2018-06-18 07:30:00	8.13	200	5.14	5.1	5.29	237.5	237.5	237.4	本地	正常	无	65535	3.15	0.85
2018-06-18 07:31:11	8.17	200	5.18	5.09	5.35	238.3	238.3	238.3	本地	正常	无	65535	3.16	0.85
2018-06-18 07:32:20	8.19	200	5.26	5.12	5.39	238.1	238.8	238.6	本地	正常	无	65535	3.17	0.85
2018-06-18 07:33:31	8.25	200	5.29	5.09	5.36	237.4	237.5	237.6	本地	正常	无	65535	3.19	0.85
2018-06-18 07:34:43	8.29	200	5.32	5.14	5.43	238.8	238.5	238.6	本地	正常	无	65535	3.21	0.85
2018-06-18 07:36:01	8.33	200	5.35	5.22	5.43	238.4	238.5	238.2	本地	正常	无	65535	3.23	0.85
2018-06-18 07:37:13	8.38	200	5.31	5.22	5.42	238.2	238.9	238.4	本地	正常	无	65535	3.25	0.85
2018-06-18 07:38:23	8.45	200	5.39	5.28	5.5	237.8	238.5	237.8	本地	正常	无	65535	3.28	0.85
2018-06-18 07:39:33	8.5	200	5.41	5.23	5.51	238.8	238.7	238.9	本地	正常	无	65535	3.29	0.85
2018-06-18 07:40:44	8.57	200	5.45	5.28	5.55	238.2	238.2	238.5	本地	正常	无	65535	3.3	0.85
2018-06-18 07:42:04	8.65	200	5.57	5.43	5.67	237.5	238.2	237.5	本地	正常	无	65535	3.34	0.85
2018-06-18 07:43:14	8.71	200	5.54	5.43	5.63	237.5	237.9	237.1	本地	正常	无	65535	3.36	0.85
2018-06-18 07:44:25	8.77	200	5.6	5.4	5.64	238.3	239.1	238.6	本地	正常	无	65535	3.38	0.85
2018-06-18 07:45:35	8.84	200	5.69	5.52	5.75	238.5	238.3	238.5	本地	正常	无	65535	3.43	0.86
2018-06-18 07:46:44	8.89	200	5.73	5.56	5.82	237.6	237.5	237.7	本地	正常	无	65535	3.43	0.85
2018-06-18 07:48:07	8.98	200	5.71	5.54	5.8	238.4	239.1	238.2	本地	正常	无	65535	3.46	0.85
2018-06-18 07:49:27	9.07	200	5.8	5.68	5.9	238.5	238.5	238.6	本地	正常	无	65535	3.51	0.86
2018-06-18 07:50:32	9.15	200	5.81	5.62	5.91	237.6	237.9	237.2	本地	正常	无	65535	3.52	0.86
2018-06-18 07:51:26	9.2	200	5.84	5.76	5.92	237.7	238.1	237.9	本地	正常	无	65535	3.55	0.86
2018-06-18 07:52:22	9.26	200	5.82	5.7	5.95	237.7	238.5	237.9	本地	正常	无	65535	3.56	0.85
2018-06-18 07:53:28	9.33	200	5.91	5.81	6	237.8	237.9	238	本地	正常	无	65535	3.58	0.85
2018-06-18 07:54:28	9.37	200	5.97	5.82	6.07	237.7	237.7	237.4	本地	正常	无	65535	3.59	0.85
2018-06-18 07:55:21	9.36	200	5.97	5.82	6.09	237.3	237.2	237.2	本地	正常	无	65535	3.59	0.85
2018-06-18 07:56:22	9.3	200	5.89	5.72	6	238.5	238.7	238.8	本地	正常	无	65535	3.58	0.86
2018-06-18 07:57:16	9.21	200	5.82	5.65	5.91	238.7	239.2	238.6	本地	正常	无	65535	3.54	0.86
2018-06-18 07:58:21	9.09	200	5.81	5.64	5.88	237.5	238.2	237.5	本地	正常	无	65535	3.49	0.86
2018-06-18 07:59:19	8.99	200	5.71	5.61	5.82	238.7	238.5	238.6	本地	正常	无	65535	3.47	0.86
2018-06-18 08:02:48	8.63	200	5.47	5.35	5.6	238.5	239.1	238.5	本地	正常	无	65535	3.34	0.85
2018-06-18 08:03:55	8.46	200	5.45	5.29	5.52	237.9	238.5	237.6	本地	正常	无	65535	3.28	0.86
2018-06-18 08:05:08	8.33	200	5.36	5.18	5.43	238.5	238.8	239.3	本地	正常	无	65535	3.24	0.86
2018-06-18 08:06:16	8.22	200	5.29	5.22	5.42	237.2	237.6	237.8	本地	正常	无	65535	3.19	0.86
2018-06-18 08:07:28	8.13	200	5.17	5.07	5.27	238	238.4	238	本地	正常	无	65535	3.15	0.85
2018-06-18 08:08:38	7.97	200	5.17	4.99	5.22	237.9	238	238.4	本地	正常	无	65535	3.1	0.85
2018-06-18 08:09:48	7.87	200	5.12	4.98	5.2	237.9	237.7	238.1	本地	正常	无	65535	3.09	0.86
2018-06-18 08:10:59	7.69	200	5.04	4.85	5.1	237.8	238.5	238.2	本地	正常	无	65535	3.02	0.85
2018-06-18 08:12:09	7.65	200	4.98	4.8	5.07	238.4	238.3	238.4	本地	正常	无	65535	3	0.85
2018-06-18 08:13:09	7.56	200	4.9	4.79	4.98	238.3	238.7	238.2	本地	正常	无	65535	2.96	0.86
2018-06-18 08:14:20	7.55	200	4.82	4.7	4.98	238.2	238.5	238.9	本地	正常	无	65535	2.95	0.85
2018-06-18 08:15:19	7.56	200	4.87	4.71	4.96	237.1	237.4	237.8	本地	正常	无	65535	2.95	0.85
2018-06-18 08:16:31	7.59	200	4.87	4.73	5	237.5	238.1	237.9	本地	正常	无	65535	2.97	0.85
2018-06-18 08:17:42	7.65	200	4.94	4.79	5	238.5	238.4	238.9	本地	正常	无	65535	2.99	0.85
2018-06-18 08:18:41	7.71	200	5.01	4.85	5.11	238.6	238.6	239.1	本地	正常	无	65535	3.03	0.86
2018-06-18 08:20:51	7.76	200	4.98	4.82	5.06	238.6	238.9	238.5	本地	正常	无	65535	3.03	0.85
2018-06-18 08:22:05	7.79	200	4.97	4.87	5.11	237.7	237.6	237.5	本地	正常	无	65535	3.03	0.85
2018-06-18 08:23:22	7.82	200	4.98	4.87	5.08	239	238.8	239	本地	正常	无	65535	3.04	0.85
2018-06-18 08:24:32	7.84	200	5.05	4.93	5.17	237.8	237.9	237.8	本地	正常	无	65535	3.05	0.85
2018-06-18 08:25:53	7.88	200	5.02	4.91	5.13	238.3	239	239	本地	正常	无	65535	3.07	0.85
2018-06-18 08:26:54	7.91	200	5.06	4.96	5.18	237.9	238.5	238.1	本地	正常	无	65535	3.08	0.85
2018-06-18 08:28:04	7.94	200	5.13	5.02	5.21	237.3	238	237.4	本地	正常	无	65535	3.09	0.86
2018-06-18 08:28:57	7.96	200	5.14	5.04	5.2	237.7	237.6	237.7	本地	正常	无	65535	3.11	0.86
2018-06-18 08:30:01	8	200	5.17	5.04	5.25	237.5	237.7	237.3	本地	正常	无	65535	3.11	0.86
2018-06-18 08:31:06	8.04	200	5.17	5.07	5.26	238.4	239.3	238.7	本地	正常	无	65535	3.14	0.86
2018-06-18 08:32:02	8.09	200	5.19	5.03	5.25	238.1	238.2	238	本地	正常	无	65535	3.14	0.85
2018-06-18 08:33:08	8.16	200	5.2	5.08	5.26	238	237.9	238	本地	正常	无	65535	3.16	0.85
2018-06-18 08:34:09	8.22	200	5.32	5.16	5.37	237.6	237.5	237.5	本地	正常	无	65535	3.18	0.85
2018-06-18 08:35:12	8.29	200	5.31	5.24	5.41	238.2	238.9	238.7	本地	正常	无	65535	3.23	0.86
2018-06-18 08:36:17	8.38	200	5.38	5.3	5.47	237.6	238.2	237.5	本地	正常	无	65535	3.25	0.86
2018-06-18 08:37:12	8.44	200	5.41	5.28	5.52	237.6	238	237.4	本地	正常	无	65535	3.27	0.86
2018-06-18 08:38:18	8.53	200	5.48	5.36	5.55	237.5	238.2	238	本地	正常	无	65535	3.3	0.85
2018-06-18 08:39:15	8.59	200	5.55	5.38	5.59	237.8	237.7	237.8	本地	正常	无	65535	3.33	0.86
2018-06-18 08:40:22	8.47	200	5.4	5.23	5.45	237.5	237.8	237.4	本地	正常	无	65535	3.27	0.85
2018-06-18 08:41:20	8.38	200	5.33	5.16	5.44	238.2	238.6	238.8	本地	正常	无	65535	3.24	0.85
2018-06-18 08:42:34	8.35	200	5.39	5.26	5.48	236.5	237.4	237	本地	正常	无	65535	3.24	0.85
2018-06-18 08:43:43	8.37	200	5.4	5.22	5.54	237.3	237.2	238.8	本地	正常	无	65535	3.25	0.86
2018-06-18 08:45:04	8.43	200	5.42	5.24	5.44	236.8	236.8	238.2	本地	正常	无	65535	3.23	0.85
2018-06-18 08:46:16	8.48	200	5.46	5.28	5.65	236.9	237.6	238.1	本地	正常	无	65535	3.27	0.85
2018-06-18 08:47:24	8.53	200	5.48	5.25	5.57	236.4	237.4	238	本地	正常	无	65535	3.28	0.85
2018-06-18 08:48:35	8.57	200	5.54	5.36	5.64	236.2	236.4	237.8	本地	正常	无	65535	3.3	0.85
2018-06-18 08:49:48	8.61	200	5.51	5.4	5.64	236.8	237.8	238.5	本地	正常	无	65535	3.32	0.85
2018-06-18 08:50:55	8.65	200	5.55	5.33	5.67	237.5	237.5	238.6	本地	正常	无	65535	3.31	0.85
2018-06-18 08:52:06	8.7	200	5.63	5.39	5.68	236.5	237.3	238.3	本地	正常	无	65535	3.33	0.85
2018-06-18 08:53:14	8.73	200	5.64	5.41	5.69	237.1	237.6	238.9	本地	正常	无	65535	3.35	0.85
2018-06-18 08:54:27	8.76	200	5.58	5.39	5.71	236.4	237.4	238	本地	正常	无	65535	3.35	0.85
2018-06-18 08:55:37	8.77	200	5.59	5.41	5.69	236.7	236.7	237.9	本地	正常	无	65535	3.34	0.85
2018-06-18 08:56:56	8.76	200	5.56	5.39	5.7	236.5	237.3	237.2	本地	正常	无	65535	3.34	0.84
2018-06-18 08:58:06	8.76	200	5.59	5.4	5.7	237.5	237.8	238.2	本地	正常	无	65535	3.36	0.85
2018-06-18 08:59:11	8.75	200	5.66	5.42	5.74	236	237	237.1	本地	正常	无	65535	3.36	0.85
2018-06-18 09:00:09	8.71	200	5.63	5.46	5.73	236.7	236.8	237.7	本地	正常	无	65535	3.33	0.85
2018-06-18 09:01:06	8.68	200	5.6	5.39	5.71	236.8	237	237.3	本地	正常	无	65535	3.32	0.85
2018-06-18 09:02:11	8.64	200	5.53	5.39	5.69	237.6	237.7	238.7	本地	正常	无	65535	3.32	0.85
2018-06-18 09:03:18	8.59	200	5.51	5.24	5.63	236.5	236.6	237.6	本地	正常	无	65535	3.29	0.85
2018-06-18 09:04:26	8.53	200	5.47	5.25	5.6	236.3	236.8	236.9	本地	正常	无	65535	3.27	0.85
2018-06-18 09:05:40	8.45	200	5.5	5.26	5.59	236.3	236.3	237.2	本地	正常	无	65535	3.24	0.85
2018-06-18 09:07:00	8.37	200	5.4	5.19	5.55	236.7	236.9	237.4	本地	正常	无	65535	3.22	0.85
2018-06-18 09:08:16	8.29	200	5.38	5.2	5.54	235.8	236.7	237.2	本地	正常	无	65535	3.19	0.85
2018-06-18 09:09:09	8.24	200	5.32	5.11	5.44	237	237.1	238.1	本地	正常	无	65535	3.18	0.85
2018-06-18 09:10:14	8.16	200	5.27	5.04	5.43	237	237.9	237.9	本地	正常	无	65535	3.15	0.85
2018-06-18 09:11:05	8.12	200	5.19	4.98	5.35	237.3	237.9	238.7	本地	正常	无	65535	3.13	0.85
2018-06-18 09:12:11	8.06	200	5.18	5	5.29	237.9	237.9	238.5	本地	正常	无	65535	3.11	0.85
2018-06-18 09:13:09	7.98	200	5.15	5.01	5.28	235.9	236.9	237.1	本地	正常	无	65535	3.08	0.85
2018-06-18 09:14:29	7.87	200	5.11	4.94	5.27	236.9	237.4	238.2	本地	正常	无	65535	3.06	0.85
2018-06-18 09:15:50	7.72	200	5.01	4.8	5.13	237.3	238.1	238.4	本地	正常	无	65535	3.01	0.85
2018-06-18 09:17:13	7.5	200	4.84	4.74	5.07	236.6	237.3	237.2	本地	正常	无	65535	2.92	0.85
2018-06-18 09:18:30	7.49	200	4.83	4.68	5.03	237.5	238	238.2	本地	正常	无	65535	2.93	0.85
2018-06-18 09:19:50	7.51	200	4.93	4.72	5.05	236.7	237.1	237.3	本地	正常	无	65535	2.94	0.85
2018-06-18 09:20:22	7.53	200	4.83	4.72	4.98	237.2	238.1	238.1	本地	正常	无	65535	2.94	0.85
2018-06-18 09:21:19	7.55	200	4.85	4.7	5	237.7	237.7	238.5	本地	正常	无	65535	2.94	0.85
2018-06-18 09:22:18	7.57	200	4.92	4.78	5.02	236.7	237.5	237.6	本地	正常	无	65535	2.95	0.85
2018-06-18 09:23:15	7.6	200	4.93	4.75	5.08	236.6	236.6	237.1	本地	正常	无	65535	2.95	0.85
2018-06-18 09:24:24	7.65	200	4.95	4.79	5.09	236.8	237.4	238	本地	正常	无	65535	2.97	0.84
2018-06-18 09:25:31	7.69	200	4.91	4.82	5.09	236.7	236.9	236.6	本地	正常	无	65535	2.98	0.85
2018-06-18 09:26:42	7.71	200	4.99	4.85	5.14	238	237.8	238.6	本地	正常	无	65535	3.01	0.85
2018-06-18 09:27:58	7.76	200	4.95	4.82	5.12	237.2	237	237.1	本地	正常	无	65535	3	0.85
2018-06-18 09:29:01	7.79	200	5	4.84	5.16	237.3	236.6	237.3	本地	正常	无	65535	3.02	0.85
2018-06-18 09:30:12	7.83	200	4.98	4.88	5.15	237.5	237.8	237.7	本地	正常	无	65535	3.04	0.85
2018-06-18 09:32:06	7.86	200	5.09	4.95	5.26	237.3	237.7	237.9	本地	正常	无	65535	3.05	0.85
2018-06-18 09:32:37	7.9	200	5.13	4.94	5.23	236.1	237	237.1	本地	正常	无	65535	3.05	0.85
2018-06-18 09:33:44	7.94	200	5.16	5	5.31	236.4	237	237.1	本地	正常	无	65535	3.08	0.85
2018-06-18 09:35:10	7.99	200	5.22	5.01	5.29	236.5	237.2	237.3	本地	正常	无	65535	3.1	0.85
2018-06-18 09:36:23	8.06	200	5.17	5.02	5.37	236.8	236.9	237.8	本地	正常	无	65535	3.11	0.85
2018-06-18 09:37:14	8.13	200	5.24	5.05	5.37	236.7	236.7	237.5	本地	正常	无	65535	3.13	0.85
2018-06-18 09:38:57	8.22	200	5.29	5.05	5.43	236.3	236.4	237.1	本地	正常	无	65535	3.16	0.85
2018-06-18 09:39:49	8.3	200	5.32	5.21	5.5	237.5	238	238.5	本地	正常	无	65535	3.2	0.85
2018-06-18 09:41:15	8.41	200	5.36	5.19	5.53	237	237.1	238	本地	正常	无	65535	3.23	0.85
2018-06-18 09:43:41	8.55	200	5.47	5.23	5.58	237.3	237.7	237.5	本地	正常	无	65535	3.29	0.85
2018-06-18 09:50:58	8.43	200	5.37	5.23	5.5	236.2	236.8	237.6	本地	正常	无	65535	3.24	0.85
2018-06-18 09:52:38	8.48	200	5.44	5.25	5.57	236.3	237.1	237	本地	正常	无	65535	3.25	0.85
2018-06-18 09:54:46	8.54	200	5.47	5.28	5.56	236.4	236.9	237.7	本地	正常	无	65535	3.28	0.85
2018-06-18 10:02:26	9.03	200	5.8	5.56	5.9	238	238	238.6	本地	正常	无	65535	3.47	0.85
2018-06-18 10:11:26	8.64	200	5.51	5.28	5.65	237.2	237.7	237.7	本地	正常	无	65535	3.31	0.84
2018-06-18 10:12:09	8.56	200	5.5	5.33	5.63	237.2	237.3	238.3	本地	正常	无	65535	3.29	0.85
2018-06-18 10:19:01	8.13	200	5.28	5.1	5.44	236.3	237.2	237.5	本地	正常	无	65535	3.14	0.85
2018-06-18 10:19:03	8.07	200	5.28	5.07	5.41	237	237.7	237.6	本地	正常	无	65535	3.13	0.85
2018-06-18 10:19:09	8.07	200	5.17	5.02	5.3	236.9	237.6	237.6	本地	正常	无	65535	3.11	0.85
2018-06-18 10:28:03	7.76	200	5.01	4.81	5.15	237	237.6	237.7	本地	正常	无	65535	3.01	0.85
2018-06-18 10:28:32	7.81	200	5.11	4.9	5.25	237.6	237.9	238	本地	正常	无	65535	3.04	0.85
2018-06-18 10:30:01	7.92	200	5.11	4.94	5.26	236.5	236.8	237.1	本地	正常	无	65535	3.06	0.85
2018-06-18 10:31:07	7.94	200	5.16	4.99	5.32	236.8	237	237.4	本地	正常	无	65535	3.09	0.85
2018-06-18 10:32:12	7.95	200	5.17	4.96	5.34	237.3	238.2	238.1	本地	正常	无	65535	3.09	0.85
2018-06-18 10:39:06	8.09	200	5.19	5.02	5.33	238	238	238.7	本地	正常	无	65535	3.12	0.84
2018-06-18 10:39:39	8.13	200	5.31	5.1	5.41	237	237.5	237.5	本地	正常	无	65535	3.15	0.85
2018-06-18 10:42:27	8.2	200	5.35	5.17	5.44	237.5	237.6	238.1	本地	正常	无	65535	3.17	0.85
2018-06-18 10:42:29	8.26	200	5.39	5.2	5.52	236.6	236.5	237.3	本地	正常	无	65535	3.19	0.85
2018-06-18 10:46:47	8.48	200	5.52	5.26	5.61	237.2	238	238.1	本地	正常	无	65535	3.28	0.85
2018-06-18 10:48:06	8.57	200	5.55	5.35	5.69	236.5	237.2	237.2	本地	正常	无	65535	3.3	0.85
2018-06-18 10:49:10	8.67	200	5.53	5.35	5.65	237.2	238.1	238.2	本地	正常	无	65535	3.32	0.84
2018-06-18 10:50:18	8.74	200	5.64	5.47	5.77	237.1	238.1	238.3	本地	正常	无	65535	3.37	0.85
2018-06-18 10:51:29	8.83	200	5.76	5.47	5.83	237.1	237.7	238.5	本地	正常	无	65535	3.4	0.85
2018-06-18 10:52:49	8.94	200	5.79	5.54	5.87	237.2	237.8	238.3	本地	正常	无	65535	3.44	0.85
2018-06-18 10:54:13	9	200	5.78	5.49	5.85	237.4	237.3	238.3	本地	正常	无	65535	3.44	0.85
2018-06-18 10:55:20	8.81	200	5.68	5.46	5.81	236.5	236.7	237.6	本地	正常	无	65535	3.38	0.85
2018-06-18 10:56:39	8.67	200	5.61	5.44	5.72	236.4	236.5	237.4	本地	正常	无	65535	3.33	0.85
2018-06-18 10:57:52	8.64	200	5.55	5.38	5.68	236.5	237.2	237.3	本地	正常	无	65535	3.31	0.85
2018-06-18 10:59:04	8.65	200	5.55	5.32	5.69	237.5	237.4	238.1	本地	正常	无	65535	3.32	0.84
2018-06-18 11:00:38	8.69	200	5.61	5.43	5.77	236.3	236.4	236.8	本地	正常	无	65535	3.33	0.85
2018-06-18 11:01:06	8.71	200	5.55	5.41	5.73	236.9	237.2	238.1	本地	正常	无	65535	3.34	0.85
2018-06-18 11:02:18	8.72	200	5.66	5.51	5.8	236.4	237	237	本地	正常	无	65535	3.36	0.85
2018-06-18 11:03:31	8.7	200	5.58	5.37	5.76	236.2	237.2	237.5	本地	正常	无	65535	3.34	0.85
2018-06-18 11:04:36	8.67	200	5.6	5.41	5.69	237	237.9	238.1	本地	正常	无	65535	3.34	0.85
2018-06-18 11:05:41	8.62	200	5.53	5.32	5.63	237.4	238	238.6	本地	正常	无	65535	3.31	0.84
2018-06-18 11:07:08	8.54	200	5.55	5.32	5.72	236	236.9	237.1	本地	正常	无	65535	3.29	0.85
2018-06-18 11:08:05	8.48	200	5.5	5.32	5.59	236.8	236.9	237.4	本地	正常	无	65535	3.26	0.85
2018-06-18 11:09:08	8.41	200	5.41	5.29	5.62	236.8	237.5	237.6	本地	正常	无	65535	3.26	0.85
2018-06-18 11:10:05	8.36	200	5.41	5.24	5.56	236	236.8	237.3	本地	正常	无	65535	3.23	0.85
2018-06-18 11:11:10	8.29	200	5.37	5.12	5.5	236.5	237.1	237.9	本地	正常	无	65535	3.19	0.85
2018-06-18 11:12:08	8.22	200	5.35	5.1	5.47	236	236.4	237.2	本地	正常	无	65535	3.17	0.85
2018-06-18 11:13:22	8.11	200	5.29	5.06	5.4	235.9	237.2	237.3	本地	正常	无	65535	3.13	0.85
2018-06-18 11:14:31	8.05	200	5.16	5.04	5.34	236.8	236.5	237.1	本地	正常	无	65535	3.11	0.85
2018-06-18 11:15:52	7.98	200	5.18	5.05	5.38	236.2	236.3	236.1	本地	正常	无	65535	3.08	0.84
2018-06-18 11:17:04	7.91	200	5.1	5	5.35	237.4	237.9	237.5	本地	正常	无	65535	3.07	0.85
2018-06-18 11:18:16	7.83	200	5.06	4.89	5.23	237	237	236.8	本地	正常	无	65535	3.04	0.85
2018-06-18 11:19:26	7.76	200	5.03	4.84	5.18	236.7	237.6	237.3	本地	正常	无	65535	3.02	0.85
2018-06-18 11:20:19	7.68	200	5.02	4.9	5.21	236.2	237	237.6	本地	正常	无	65535	3	0.85
2018-06-18 11:21:16	7.59	200	4.94	4.75	5.06	236.3	236.8	237.6	本地	正常	无	65535	2.95	0.84
2018-06-18 11:22:21	7.55	200	4.92	4.72	5.06	236.1	236.8	236.7	本地	正常	无	65535	2.93	0.84
2018-06-18 11:23:22	7.46	200	4.93	4.72	5.06	236.7	237.5	237.5	本地	正常	无	65535	2.92	0.85
2018-06-18 11:24:48	7.34	200	4.85	4.6	5.05	236.5	237.7	237.9	本地	正常	无	65535	2.89	0.85
2018-06-18 11:26:04	7.32	200	4.85	4.64	5.04	235.8	237.2	236.6	本地	正常	无	65535	2.88	0.85
2018-06-18 11:27:14	7.34	200	4.93	4.62	5	236.2	237.3	238.2	本地	正常	无	65535	2.89	0.85
2018-06-18 11:28:25	7.37	200	4.9	4.62	4.99	236.7	237.9	238.7	本地	正常	无	65535	2.89	0.85
2018-06-18 11:29:44	7.41	200	4.91	4.72	5	237.2	237.7	238.6	本地	正常	无	65535	2.91	0.85
2018-06-18 11:30:55	7.46	200	4.86	4.71	4.97	237.1	237.5	238.4	本地	正常	无	65535	2.91	0.85
2018-06-18 11:32:15	7.5	200	4.97	4.74	5.07	236.1	237.2	238.2	本地	正常	无	65535	2.94	0.85
2018-06-18 11:33:34	7.54	200	4.98	4.81	5.09	236.3	236.6	237.3	本地	正常	无	65535	2.94	0.85
2018-06-18 11:34:41	7.57	200	4.99	4.79	5.12	237.5	237.7	238.3	本地	正常	无	65535	2.97	0.85
2018-06-18 11:35:44	7.61	200	5.02	4.79	5.15	236.7	237.4	238	本地	正常	无	65535	2.98	0.85
2018-06-18 11:36:49	7.68	200	5.03	4.86	5.11	237.2	237.4	238	本地	正常	无	65535	3	0.85
2018-06-18 11:37:45	7.74	200	5.03	4.93	5.23	236.1	236.8	237.2	本地	正常	无	65535	3.02	0.85
2018-06-18 11:38:46	7.83	200	5.08	4.85	5.18	237.1	237.9	238.1	本地	正常	无	65535	3.04	0.84
2018-06-18 11:39:57	7.94	200	5.2	4.99	5.3	237.5	237.4	238	本地	正常	无	65535	3.09	0.85
2018-06-18 11:41:06	8.05	200	5.19	4.99	5.31	237.2	237.9	238.1	本地	正常	无	65535	3.12	0.85
2018-06-18 11:42:16	7.92	200	5.18	4.98	5.33	236	236.5	237.4	本地	正常	无	65535	3.07	0.85
2018-06-18 11:43:25	7.82	200	5.16	4.94	5.26	237.1	237.5	238.3	本地	正常	无	65535	3.05	0.85
2018-06-18 11:44:38	7.81	200	5.13	4.91	5.19	236.5	236	238.2	本地	正常	无	65535	3.04	0.85
2018-06-18 11:46:13	7.82	200	5.12	4.96	5.22	237.3	237.3	238.9	本地	正常	无	65535	3.05	0.85
2018-06-18 11:47:00	7.86	200	5.2	4.97	5.26	235.7	236.3	237.4	本地	正常	无	65535	3.05	0.85
2018-06-18 11:48:08	7.91	200	5.14	4.96	5.29	236.7	237.5	238	本地	正常	无	65535	3.06	0.85
2018-06-18 11:51:04	7.97	200	5.18	4.93	5.23	237.8	237.7	238.8	本地	正常	无	65535	3.09	0.84
2018-06-18 11:51:04	7.99	200	5.13	5.08	5.3	237.6	237.7	237.6	本地	正常	无	65535	3.1	0.85
2018-06-18 11:52:32	8.08	200	5.29	5.11	5.38	236.3	235.5	237.4	本地	正常	无	65535	3.11	0.84
2018-06-18 11:53:13	8.11	200	5.23	5.11	5.37	236.6	236.4	236.4	本地	正常	无	65535	3.14	0.85
2018-06-18 11:53:21	8.11	200	5.3	5.16	5.35	236.6	235.5	237.2	本地	正常	无	65535	3.13	0.85

## Sheet: Sheet6
时间	电流	转速	输入电流A	输入电流B	输入电流C	输入电压A	输入电压B	输入电压C	KA0	KA4	远程操作	操作时间	有功功率	功率因数
2018-07-19 08:29:18	7.9	200	4.93	4.95	4.94	231.1	232.4	231.3	本地	正常	无	12186	3.04	0.89
2018-07-19 08:30:24	7.96	200	4.97	4.99	4.89	230.5	231.5	231.2	本地	正常	无	12252	3.05	0.89
2018-07-19 08:33:40	7.79	200	4.9	4.87	4.84	229.9	231.5	230.4	本地	正常	无	12448	2.98	0.89
2018-07-19 08:34:47	7.87	200	4.96	4.94	4.93	231	231.7	231.3	本地	正常	无	12515	3.02	0.89
2018-07-19 08:35:51	7.81	200	4.87	4.88	4.87	230.5	232	231.5	本地	正常	无	12579	2.99	0.89
2018-07-19 08:38:35	7.79	200	4.86	4.94	4.93	230.8	231.7	231.5	本地	正常	无	12743	3	0.89
2018-07-19 08:39:39	7.82	200	4.97	4.94	4.89	230.8	232.3	231.2	本地	正常	无	12808	3.01	0.89
2018-07-19 08:40:46	7.91	200	4.93	4.97	4.92	230.6	231.7	231.5	本地	正常	无	12875	3.03	0.89
2018-07-19 08:41:51	7.99	200	4.95	4.96	4.95	230.8	231.8	230.9	本地	正常	无	12939	3.05	0.88
2018-07-19 08:42:49	8.04	200	4.99	5.06	5.01	230.9	231.6	231.1	本地	正常	无	12998	3.08	0.89
2018-07-19 08:43:46	8.03	200	5	5.02	4.97	231.1	231.8	231.4	本地	正常	无	13054	3.07	0.89
2018-07-19 08:44:43	8.01	200	5.03	5.07	5.01	230.9	231.6	231.4	本地	正常	无	13111	3.08	0.89
2018-07-19 08:45:40	8.01	200	5.02	5.08	4.98	230.2	230.9	230.6	本地	正常	无	13168	3.07	0.89
2018-07-19 08:46:37	8.03	200	4.99	5.03	4.99	230.9	231.8	231.6	本地	正常	无	13225	3.06	0.89
2018-07-19 08:47:48	8.05	200	5.08	5.1	5.04	230.5	231.3	230.7	本地	正常	无	13295	3.08	0.89
2018-07-19 08:48:57	8.08	200	5	5.06	4.99	230.9	232.4	231.3	本地	正常	无	13365	3.09	0.89
2018-07-19 08:50:07	8.11	200	5.04	5.1	5	230.4	232	231.3	本地	正常	无	13435	3.1	0.89
2018-07-19 08:51:18	8.14	200	5.03	5.1	5.05	230.8	232.1	231.8	本地	正常	无	13506	3.11	0.89
2018-07-19 08:52:28	8.17	200	5.04	5.12	5.04	230.8	231.7	231.4	本地	正常	无	13577	3.11	0.89
2018-07-19 08:53:38	8.19	200	5.12	5.15	5.07	230.6	231.6	230.6	本地	正常	无	13646	3.13	0.89
2018-07-19 08:54:59	8.22	200	5.12	5.21	5.12	230.7	231.8	231.6	本地	正常	无	13727	3.14	0.89
2018-07-19 08:56:20	8.25	200	5.13	5.15	5.11	230.3	232	231.1	本地	正常	无	13808	3.15	0.89
2018-07-19 08:57:34	8.26	200	5.19	5.21	5.15	230.8	232.5	231.5	本地	正常	无	13882	3.16	0.89
2018-07-19 08:58:42	8.28	200	5.17	5.22	5.12	230.6	231.5	231.3	本地	正常	无	13950	3.16	0.89
2018-07-19 08:59:47	8.33	200	5.15	5.21	5.12	230.9	232.3	231.1	本地	正常	无	14015	3.17	0.89
2018-07-19 09:00:53	8.37	200	5.18	5.2	5.18	230.9	231.9	231.6	本地	正常	无	14082	3.18	0.89
2018-07-19 09:01:50	8.42	200	5.25	5.26	5.24	230.8	231.9	231.7	本地	正常	无	14138	3.21	0.89
2018-07-19 09:02:53	8.48	200	5.29	5.35	5.26	230.4	231.9	230.7	本地	正常	无	14201	3.22	0.89
2018-07-19 09:04:14	8.56	200	5.34	5.37	5.28	231.3	232	231.5	本地	正常	无	14282	3.26	0.89
2018-07-19 09:05:34	8.66	200	5.33	5.36	5.35	230.1	231.4	231	本地	正常	无	14362	3.28	0.89
2018-07-19 09:06:54	8.74	200	5.39	5.45	5.35	230.9	232.5	231.5	本地	正常	无	14442	3.32	0.89
2018-07-19 09:08:09	8.79	200	5.44	5.47	5.42	230.4	232	230.9	本地	正常	无	14517	3.34	0.89
2018-07-19 09:09:18	8.87	200	5.49	5.51	5.5	230.8	231.9	231.7	本地	正常	无	14583	3.36	0.89
2018-07-19 09:10:20	8.92	200	5.52	5.55	5.51	230.3	231.4	230.4	本地	正常	无	14649	3.38	0.89
2018-07-19 09:11:24	8.9	200	5.51	5.54	5.49	230.6	231.5	231.3	本地	正常	无	14712	3.37	0.89
2018-07-19 09:12:30	8.85	200	5.48	5.55	5.45	230.4	231.8	230.7	本地	正常	无	14778	3.35	0.89
2018-07-19 09:13:35	8.77	200	5.39	5.44	5.36	230.9	232	231.8	本地	正常	无	14843	3.32	0.89
2018-07-19 09:14:46	8.67	200	5.36	5.38	5.31	231	231.7	231.2	本地	正常	无	14913	3.29	0.89
2018-07-19 09:15:47	8.65	200	5.33	5.37	5.29	230.8	232.1	231.6	本地	正常	无	14975	3.28	0.89
2018-07-19 09:17:29	8.56	200	5.32	5.37	5.31	230.6	232.3	231.3	本地	正常	无	15072	3.26	0.89
2018-07-19 09:18:34	8.49	200	5.27	5.38	5.27	230.7	231.8	231.5	本地	正常	无	15141	3.23	0.89
2018-07-19 09:19:05	8.47	200	5.2	5.28	5.2	231.2	231.9	231.4	本地	正常	无	15173	3.22	0.89
2018-07-19 09:20:08	8.41	200	5.22	5.3	5.23	230.9	232.2	231.6	本地	正常	无	15237	3.21	0.89
2018-07-19 09:21:15	8.34	200	5.21	5.27	5.18	230.9	231.7	231.1	本地	正常	无	15303	3.18	0.89
2018-07-19 09:22:20	8.26	200	5.17	5.17	5.15	230.3	231.9	231.3	本地	正常	无	15368	3.15	0.89
2018-07-19 09:23:26	8.16	200	5.13	5.15	5.09	231.2	231.9	231.3	本地	正常	无	15434	3.13	0.89
2018-07-19 09:24:39	8.04	200	5.07	5.06	5.01	230.8	231.7	230.9	本地	正常	无	15507	3.07	0.89
2018-07-19 09:25:52	7.79	200	4.89	4.91	4.82	230.8	231.9	230.9	本地	正常	无	15580	2.98	0.89
2018-07-19 09:27:06	7.63	200	4.81	4.83	4.77	230.3	231.7	230.5	本地	正常	无	15654	2.93	0.89
2018-07-19 09:30:30	7.63	200	4.81	4.87	4.75	230.5	231.8	230.8	本地	正常	无	15859	2.94	0.89
2018-07-19 09:31:33	7.72	200	4.85	4.89	4.85	231.1	231.9	231.6	本地	正常	无	15921	2.98	0.89
2018-07-19 09:32:37	7.72	200	4.9	4.86	4.87	230.9	232.5	231.4	本地	正常	无	15985	2.97	0.89
2018-07-19 09:33:41	7.72	200	4.85	4.93	4.84	231	231.7	231.4	本地	正常	无	16050	2.97	0.89
2018-07-19 09:34:45	7.76	200	4.82	4.86	4.78	230.8	232.4	231.7	本地	正常	无	16114	2.97	0.89
2018-07-19 09:35:50	7.78	200	4.91	4.9	4.87	230.9	231.7	230.9	本地	正常	无	16178	2.99	0.89
2018-07-19 09:36:53	7.85	200	4.86	4.87	4.86	230.4	231.6	231.2	本地	正常	无	16241	3	0.88
2018-07-19 09:37:58	7.88	200	4.88	4.95	4.89	230.8	232.2	231.2	本地	正常	无	16306	3.02	0.89
2018-07-19 09:39:01	7.9	200	4.9	5	4.88	230.3	231.2	231	本地	正常	无	16369	3.02	0.89
2018-07-19 09:40:07	7.91	200	4.97	4.98	4.94	230.5	232.1	231	本地	正常	无	16432	3.03	0.89
2018-07-19 09:41:07	7.95	200	4.98	5.02	4.92	230.7	231.4	231	本地	正常	无	16496	3.04	0.89
2018-07-19 09:42:11	7.96	200	5	5	4.92	230.3	231.9	231.2	本地	正常	无	16559	3.04	0.89
2018-07-19 09:43:19	7.98	200	4.98	4.99	4.94	231.1	232.1	231.1	本地	正常	无	16623	3.05	0.89
2018-07-19 09:44:23	8.01	200	4.98	5.05	4.94	230.7	232	231.5	本地	正常	无	16688	3.06	0.89
2018-07-19 09:45:23	8.03	200	5.03	5.04	5.04	231.3	232.1	231.7	本地	正常	无	16751	3.08	0.89
2018-07-19 09:46:29	8.04	200	5	5.06	5.04	231.2	231.7	232.1	本地	正常	无	16814	3.07	0.89
2018-07-19 09:47:30	8.06	200	4.97	5.01	5.04	230.4	231.6	231.1	本地	正常	无	16878	3.09	0.89
2018-07-19 09:48:35	8.09	200	5.02	5.02	4.99	231	231.4	231.4	本地	正常	无	16943	3.08	0.89
2018-07-19 09:49:39	8.1	200	5.03	5.06	5.09	230.7	231.6	231.9	本地	正常	无	17007	3.1	0.89
2018-07-19 09:50:42	8.13	200	5.09	5.13	5.11	230.5	231.7	231.1	本地	正常	无	17070	3.12	0.89
2018-07-19 09:51:47	8.14	200	5.09	5.11	5.15	230.8	231.1	231.5	本地	正常	无	17135	3.12	0.89
2018-07-19 09:52:51	8.2	200	5.05	5.05	5.1	230.5	231.8	231.7	本地	正常	无	17199	3.12	0.89
2018-07-19 09:53:53	8.26	200	5.12	5.12	5.17	230.7	231.5	231.2	本地	正常	无	17262	3.15	0.89
2018-07-19 09:54:58	8.32	200	5.12	5.11	5.16	230.4	231.1	231.5	本地	正常	无	17326	3.16	0.89
2018-07-19 09:56:07	8.38	200	5.16	5.16	5.17	231	231.5	231.6	本地	正常	无	17396	3.19	0.89
2018-07-19 09:59:07	8.56	200	5.3	5.29	5.35	230	231.4	231.1	本地	正常	无	17576	3.25	0.89
2018-07-19 10:00:06	8.62	200	5.31	5.29	5.33	230.9	232	231.5	本地	正常	无	17634	3.28	0.89
2018-07-19 10:01:10	8.68	200	5.33	5.31	5.37	231	231.4	231.8	本地	正常	无	17697	3.29	0.89
2018-07-19 10:02:22	8.76	200	5.4	5.43	5.46	231.1	231.6	231.8	本地	正常	无	17771	3.33	0.89
2018-07-19 10:03:38	8.83	200	5.45	5.44	5.49	230.5	230.9	231.1	本地	正常	无	17846	3.35	0.89
2018-07-19 10:04:50	8.91	200	5.47	5.43	5.54	230.3	230.7	230.9	本地	正常	无	17919	3.37	0.89
2018-07-19 10:05:55	8.96	200	5.55	5.51	5.6	229.9	231.1	231.2	本地	正常	无	17983	3.39	0.89
2018-07-19 10:06:59	8.96	200	5.53	5.54	5.58	230.5	231.2	230.9	本地	正常	无	18048	3.4	0.89
2018-07-19 10:10:13	8.79	200	5.46	5.43	5.49	230.6	231.1	231.6	本地	正常	无	18241	3.34	0.89
2018-07-19 10:11:14	8.72	200	5.36	5.37	5.45	230.3	231.5	231.4	本地	正常	无	18303	3.3	0.89
2018-07-19 10:12:18	8.64	200	5.37	5.34	5.42	230.8	231.5	231.4	本地	正常	无	18367	3.28	0.89
2018-07-19 10:14:03	8.5	200	5.24	5.21	5.28	230.3	231.4	231.4	本地	正常	无	18471	3.23	0.89
2018-07-19 10:15:51	8.44	200	5.24	5.25	5.25	230.8	232	231.6	本地	正常	无	18512	3.23	0.89
2018-07-19 10:20:29	7.86	200	4.95	4.9	4.98	231.2	231.7	231.6	本地	正常	无	18855	3.03	0.89
2018-07-19 10:21:28	7.63	200	4.73	4.8	4.82	231.1	231.6	231.6	本地	正常	无	18916	2.94	0.89
2018-07-19 10:22:41	7.55	200	4.68	4.75	4.83	230.9	231.5	231.4	本地	正常	无	18990	2.91	0.89
2018-07-19 10:23:54	7.5	200	4.64	4.71	4.71	231.4	232.1	231.6	本地	正常	无	19063	2.88	0.89
2018-07-19 10:25:10	7.55	200	4.63	4.77	4.77	230.9	231.8	231.1	本地	正常	无	19137	2.9	0.88
2018-07-19 10:26:17	7.58	200	4.73	4.85	4.82	230.2	231.5	230.8	本地	正常	无	19206	2.93	0.89
2018-07-19 10:27:21	7.62	200	4.77	4.88	4.8	231.1	231.7	231.2	本地	正常	无	19270	2.94	0.89
2018-07-19 10:28:25	7.65	200	4.73	4.87	4.82	230.6	231.8	231.6	本地	正常	无	19333	2.95	0.89
2018-07-19 10:29:29	7.69	200	4.76	4.82	4.88	231.2	232.2	231.4	本地	正常	无	19398	2.96	0.89
2018-07-19 10:30:32	7.73	200	4.79	4.87	4.87	231.2	231.8	232	本地	正常	无	19461	2.97	0.89
2018-07-19 10:31:37	7.76	200	4.84	4.91	4.94	230.6	232	231.3	本地	正常	无	19525	2.99	0.89
2018-07-19 10:32:40	7.81	200	4.86	4.94	4.93	231	231.4	231.3	本地	正常	无	19589	3	0.89
2018-07-19 10:33:44	7.86	200	4.92	4.95	4.99	230.5	231.4	231.5	本地	正常	无	19652	3.01	0.89
2018-07-19 10:34:46	7.89	200	4.89	4.94	4.96	230.6	231.9	231.3	本地	正常	无	19715	3.02	0.89
2018-07-19 10:35:56	7.93	200	4.95	4.99	5.02	230.8	231.4	231.6	本地	正常	无	19780	3.05	0.89
2018-07-19 10:36:56	7.98	200	4.9	5.01	4.96	231.2	232.4	231.8	本地	正常	无	19844	3.04	0.89
2018-07-19 10:37:51	8	200	4.95	5.01	4.98	230.7	231.9	231.7	本地	正常	无	19900	3.06	0.89
2018-07-19 10:38:56	8.05	200	4.96	4.97	5.04	231.1	231.7	231.5	本地	正常	无	19965	3.07	0.89
2018-07-19 10:40:00	8.08	200	5.05	5.05	5.11	231	232	232	本地	正常	无	20029	3.11	0.89
2018-07-19 10:41:04	8.11	200	5	5.04	5.08	230.9	231.9	231.4	本地	正常	无	20093	3.09	0.89
2018-07-19 10:42:04	8.15	200	5.09	5.1	5.14	231.5	232	231.9	本地	正常	无	20153	3.12	0.89
2018-07-19 10:43:18	8.19	200	5.14	5.08	5.19	230.7	231.8	231.8	本地	正常	无	20218	3.13	0.89
2018-07-19 10:44:16	8.21	200	5.15	5.15	5.2	230.5	231.1	231.1	本地	正常	无	20284	3.15	0.89
2018-07-19 10:45:19	8.26	200	5.18	5.16	5.17	230.5	231.5	231.6	本地	正常	无	20347	3.16	0.89
2018-07-19 10:46:25	8.28	200	5.16	5.17	5.21	230.8	231.4	231.2	本地	正常	无	20414	3.17	0.89
2018-07-19 10:47:30	8.33	200	5.19	5.15	5.25	230.4	231.3	231.5	本地	正常	无	20479	3.17	0.89
2018-07-19 10:48:36	8.38	200	5.23	5.21	5.21	231.2	232	231.8	本地	正常	无	20545	3.19	0.89
2018-07-19 10:49:44	8.46	200	5.18	5.2	5.23	230.7	231.5	231.8	本地	正常	无	20609	3.21	0.89
2018-07-19 10:52:57	8.66	200	5.36	5.37	5.35	230.9	232	231.6	本地	正常	无	20805	3.28	0.89
2018-07-19 10:54:02	8.74	200	5.43	5.37	5.44	230.6	231.1	231.5	本地	正常	无	20871	3.32	0.89
2018-07-19 10:55:08	8.81	200	5.42	5.4	5.47	230.2	231.4	230.9	本地	正常	无	20937	3.34	0.89
2018-07-19 10:56:22	8.9	200	5.46	5.46	5.54	230.2	231.4	231.2	本地	正常	无	21011	3.37	0.89
2018-07-19 10:57:30	8.99	200	5.56	5.5	5.6	230.3	230.9	231.3	本地	正常	无	21079	3.41	0.89
2018-07-19 10:58:40	9.01	200	5.59	5.53	5.63	230.4	231.8	231.4	本地	正常	无	21144	3.42	0.89
2018-07-19 10:59:39	8.9	200	5.51	5.47	5.53	231.1	231.5	231.4	本地	正常	无	21208	3.37	0.89
2018-07-19 11:00:44	8.9	200	5.48	5.45	5.54	230.7	231.3	231.8	本地	正常	无	21273	3.37	0.89
2018-07-19 11:01:47	8.89	200	5.5	5.51	5.53	230.4	231.6	231.9	本地	正常	无	21336	3.38	0.89
2018-07-19 11:02:50	8.87	200	5.49	5.43	5.52	230.2	231.6	231.4	本地	正常	无	21399	3.36	0.89
2018-07-19 11:03:53	8.84	200	5.46	5.43	5.43	230.3	231.7	231.1	本地	正常	无	21462	3.35	0.89
2018-07-19 11:04:56	8.78	200	5.4	5.4	5.48	230.7	232.1	231.5	本地	正常	无	21525	3.33	0.89
2018-07-19 11:05:54	8.75	200	5.37	5.34	5.42	230.1	231.6	231.5	本地	正常	无	21582	3.32	0.89
2018-07-19 11:07:02	8.68	200	5.39	5.37	5.4	230.6	231.9	231.3	本地	正常	无	21646	3.3	0.89
2018-07-19 11:08:02	8.6	200	5.29	5.28	5.27	230.5	231.4	231.1	本地	正常	无	21710	3.26	0.89
2018-07-19 11:09:05	8.54	200	5.29	5.27	5.35	231	231.6	231.4	本地	正常	无	21773	3.25	0.89
2018-07-19 11:10:09	8.47	200	5.2	5.17	5.31	230.9	231.5	231.7	本地	正常	无	21837	3.22	0.89
2018-07-19 11:11:12	8.39	200	5.16	5.17	5.2	230.8	231.4	231.8	本地	正常	无	21901	3.19	0.89
2018-07-19 11:12:17	8.3	200	5.13	5.07	5.21	230.4	231.5	231.7	本地	正常	无	21966	3.16	0.89
2018-07-19 11:13:21	8.18	200	5.1	5.11	5.14	230.4	231.8	231.5	本地	正常	无	22030	3.13	0.89
2018-07-19 11:14:23	8.05	200	5.07	4.98	5.03	230.1	231.6	231.2	本地	正常	无	22092	3.08	0.89
2018-07-19 11:15:27	7.96	200	4.98	4.97	4.98	230.5	232.1	231.7	本地	正常	无	22156	3.04	0.89
2018-07-19 11:16:31	7.73	200	4.84	4.85	4.85	230.3	231.5	231	本地	正常	无	22220	2.97	0.89
2018-07-19 11:17:34	7.53	200	4.78	4.73	4.78	230.7	231.2	231.2	本地	正常	无	22284	2.91	0.89
2018-07-19 11:18:33	7.51	200	4.74	4.69	4.76	230.7	231.6	231.2	本地	正常	无	22341	2.9	0.89
2018-07-19 11:19:29	7.54	200	4.69	4.68	4.75	230.6	232.1	231.9	本地	正常	无	22398	2.9	0.89
2018-07-19 11:20:32	7.58	200	4.77	4.76	4.78	230.6	231.8	231.2	本地	正常	无	22460	2.93	0.89
2018-07-19 11:21:36	7.62	200	4.77	4.75	4.75	230.8	231.4	231.3	本地	正常	无	22525	2.93	0.89
2018-07-19 11:22:39	7.65	200	4.82	4.81	4.84	230.5	231.1	231.4	本地	正常	无	22588	2.94	0.89
2018-07-19 11:23:42	7.68	200	4.85	4.85	4.86	230.5	231.2	231.7	本地	正常	无	22651	2.95	0.89
2018-07-19 11:24:40	7.76	200	4.86	4.8	4.87	230.7	231.3	231.3	本地	正常	无	22708	2.97	0.89
2018-07-19 11:25:41	7.78	200	4.87	4.87	4.91	230.7	231.2	231.6	本地	正常	无	22770	3	0.89
2018-07-19 11:26:32	7.79	200	4.89	4.89	4.91	230.4	231.4	230.8	本地	正常	无	22821	3	0.89
2018-07-19 11:27:29	7.8	200	4.86	4.86	4.95	230.5	231.9	231.8	本地	正常	无	22878	2.99	0.89
2018-07-19 11:28:26	7.84	200	4.86	4.84	4.94	230.2	231.6	231.4	本地	正常	无	22935	3	0.88
2018-07-19 11:29:33	7.87	200	4.95	4.93	4.96	230.7	231.4	231.2	本地	正常	无	23002	3.02	0.89
2018-07-19 11:30:38	7.92	200	4.93	4.92	4.96	230.7	231.3	231.7	本地	正常	无	23067	3.02	0.89
2018-07-19 11:31:44	7.95	200	4.98	4.97	5.04	230.2	231.6	231.3	本地	正常	无	23133	3.04	0.89
2018-07-19 11:32:48	7.98	200	5	4.95	4.99	230.3	231.7	231.3	本地	正常	无	23197	3.05	0.89
2018-07-19 11:33:54	8.02	200	5.02	4.98	5.02	230.8	231.3	231.4	本地	正常	无	23263	3.06	0.89
2018-07-19 11:34:59	8.05	200	5.01	5.02	5.08	230.8	231.3	231.7	本地	正常	无	23327	3.09	0.89
2018-07-19 11:36:11	8.09	200	5.01	5.01	5.05	230.8	231.7	231.3	本地	正常	无	23400	3.1	0.89
2018-07-19 11:37:25	8.13	200	4.98	5.03	5.05	230.6	232.2	231.6	本地	正常	无	23474	3.1	0.89
2018-07-19 11:38:38	8.16	200	5.08	5.14	5.11	230.5	231.6	231.6	本地	正常	无	23547	3.12	0.89
2018-07-19 11:39:44	8.2	200	5.08	5.14	5.13	230.5	231.9	231	本地	正常	无	23613	3.14	0.89
2018-07-19 11:40:48	8.22	200	5.12	5.14	5.13	230.9	231.7	231.4	本地	正常	无	23677	3.13	0.89
2018-07-19 11:41:43	8.25	200	5.11	5.16	5.16	230.6	232	231.2	本地	正常	无	23732	3.15	0.89
2018-07-19 11:42:43	8.31	200	5.13	5.17	5.17	230.5	232	231.3	本地	正常	无	23791	3.16	0.89
2018-07-19 11:44:04	8.38	200	5.12	5.21	5.23	231.1	231.7	231.4	本地	正常	无	23858	3.19	0.89
2018-07-19 11:44:39	8.43	200	5.21	5.31	5.3	230.6	231.8	231.9	本地	正常	无	23908	3.22	0.89
2018-07-19 11:46:15	8.5	200	5.23	5.26	5.34	230.8	231.6	231.2	本地	正常	无	23978	3.24	0.89
2018-07-19 11:46:50	8.57	200	5.3	5.3	5.36	230.9	231.5	231.5	本地	正常	无	24038	3.27	0.89
2018-07-19 11:48:41	8.66	200	5.35	5.33	5.37	230.9	231.5	231.9	本地	正常	无	24104	3.28	0.89
2018-07-19 11:49:08	8.76	200	5.39	5.37	5.43	230.7	231.4	231.2	本地	正常	无	24177	3.32	0.89
2018-07-19 11:50:13	8.83	200	5.46	5.47	5.52	230.7	231.3	231.8	本地	正常	无	24242	3.36	0.89
2018-07-19 11:51:52	8.9	200	5.45	5.45	5.53	230.3	231.3	231.7	本地	正常	无	24305	3.37	0.89
2018-07-19 11:56:06	8.76	200	5.4	5.41	5.43	230.1	231.6	231.3	本地	正常	无	24595	3.32	0.89
2018-07-19 11:57:17	8.77	200	5.38	5.42	5.42	231	231.5	231.4	本地	正常	无	24661	3.32	0.89
2018-07-19 11:58:22	8.78	200	5.39	5.39	5.43	230.7	231.2	231.7	本地	正常	无	24726	3.32	0.89
2018-07-19 11:59:23	8.76	200	5.43	5.35	5.46	230.1	231.3	231.5	本地	正常	无	24792	3.31	0.89
2018-07-19 12:00:28	8.72	200	5.38	5.37	5.41	230.5	231.9	231.4	本地	正常	无	24856	3.3	0.89
2018-07-19 12:01:34	8.68	200	5.4	5.33	5.43	231	231.5	231.5	本地	正常	无	24923	3.29	0.89
2018-07-19 12:02:39	8.63	200	5.4	5.35	5.4	230.3	231.1	231.6	本地	正常	无	24988	3.29	0.89
2018-07-19 12:03:44	8.57	200	5.29	5.28	5.32	230.3	231.6	231.5	本地	正常	无	25053	3.25	0.89
2018-07-19 12:04:48	8.51	200	5.3	5.28	5.33	230.3	231.8	231.5	本地	正常	无	25117	3.24	0.89
2018-07-19 12:05:57	8.45	200	5.21	5.2	5.17	230.8	231.3	231.2	本地	正常	无	25183	3.2	0.89
2018-07-19 12:07:01	8.38	200	5.2	5.15	5.18	230.6	231.3	231.7	本地	正常	无	25249	3.19	0.89
2018-07-19 12:08:09	8.29	200	5.14	5.08	5.18	229.9	231.4	231.2	本地	正常	无	25314	3.15	0.89
2018-07-19 12:09:18	8.19	200	5.09	5.05	5.14	230.5	231.1	231.5	本地	正常	无	25387	3.13	0.89
2018-07-19 12:10:31	8.06	200	4.99	4.98	5.05	230.6	231.9	231.5	本地	正常	无	25457	3.07	0.89
2018-07-19 12:11:24	7.87	200	4.9	4.91	4.91	230.2	231.3	231.6	本地	正常	无	25513	3.02	0.89
2018-07-19 12:12:23	7.69	200	4.86	4.78	4.84	230.6	231.4	231.8	本地	正常	无	25572	2.96	0.89
2018-07-19 12:13:25	7.65	200	4.79	4.76	4.84	230.5	231.4	231.8	本地	正常	无	25634	2.95	0.89
2018-07-19 12:14:29	7.64	200	4.76	4.77	4.81	230.4	231.5	231.4	本地	正常	无	25698	2.94	0.89
2018-07-19 12:15:34	7.67	200	4.82	4.82	4.88	230.3	231.8	231.6	本地	正常	无	25761	2.96	0.89
2018-07-19 12:16:36	7.71	200	4.83	4.83	4.93	230.4	231.7	231.1	本地	正常	无	25825	2.97	0.89
2018-07-19 12:17:33	7.73	200	4.81	4.86	4.9	230	231.2	231.4	本地	正常	无	25882	2.97	0.89
2018-07-19 12:18:22	7.75	200	4.91	4.9	4.93	230.7	231.4	231.2	本地	正常	无	25931	2.98	0.89
2018-07-19 12:19:30	7.8	200	4.89	4.86	4.94	230.8	231.3	231.3	本地	正常	无	25994	3	0.89
2018-07-19 12:20:29	7.83	200	4.9	4.88	4.97	230.4	231.1	231.5	本地	正常	无	26058	3	0.89
2018-07-19 12:21:33	7.86	200	4.93	4.92	4.99	230.1	231.3	231.5	本地	正常	无	26122	3.02	0.89
2018-07-19 12:22:31	7.91	200	4.96	4.91	5.04	230.9	231.5	232	本地	正常	无	26180	3.03	0.89
2018-07-19 12:23:24	7.94	200	4.93	4.87	4.96	230.5	231.7	231.1	本地	正常	无	26229	3.03	0.89
2018-07-19 12:24:09	7.95	200	5.01	4.96	5.04	230.8	231.3	231.5	本地	正常	无	26278	3.04	0.89
2018-07-19 12:25:00	7.96	200	5.03	4.96	5.07	230.2	231.6	231.4	本地	正常	无	26328	3.06	0.89
2018-07-19 12:26:00	8	200	5.02	5	5.01	230.3	231.3	231.5	本地	正常	无	26384	3.07	0.89
2018-07-19 12:29:59	8.1	200	5.05	5	5.11	230.5	231	231.5	本地	正常	无	26624	3.1	0.89
2018-07-19 12:31:16	8.14	200	5.09	5.06	5.14	230.5	231.1	231.6	本地	正常	无	26705	3.11	0.89
2018-07-19 12:32:37	8.19	200	5.03	5.08	5.08	230.7	231.3	231.7	本地	正常	无	26786	3.12	0.89
2018-07-19 12:33:57	8.22	200	5.14	5.11	5.17	230.6	231	231.4	本地	正常	无	26866	3.14	0.89
2018-07-19 12:35:19	8.26	200	5.14	5.16	5.18	230.7	231.1	231.4	本地	正常	无	26948	3.14	0.89
2018-07-19 12:36:30	8.29	200	5.16	5.14	5.24	230.3	231.7	231.5	本地	正常	无	27019	3.16	0.89
2018-07-19 12:37:35	8.32	200	5.14	5.13	5.2	230.3	231.5	231	本地	正常	无	27084	3.16	0.89
2018-07-19 12:38:49	8.38	200	5.25	5.2	5.31	230.4	231.2	231.7	本地	正常	无	27158	3.2	0.89
2018-07-19 12:40:06	8.46	200	5.24	5.2	5.27	230.5	231.3	231.1	本地	正常	无	27232	3.22	0.89
2018-07-19 12:41:16	8.54	200	5.26	5.27	5.33	229.7	231	231.1	本地	正常	无	27304	3.24	0.89
2018-07-19 12:42:22	8.59	200	5.33	5.28	5.34	230.5	231.7	231.2	本地	正常	无	27370	3.26	0.89
2018-07-19 12:43:27	8.66	200	5.35	5.38	5.42	230.7	231.1	231.5	本地	正常	无	27436	3.28	0.89
2018-07-19 12:44:32	8.73	200	5.42	5.39	5.49	230.4	231.4	231.8	本地	正常	无	27501	3.31	0.89
2018-07-19 12:45:44	8.78	200	5.42	5.36	5.49	230.2	231.6	231.1	本地	正常	无	27566	3.32	0.89
2018-07-19 12:46:42	8.86	200	5.49	5.5	5.52	230.2	231.3	231	本地	正常	无	27632	3.36	0.89
2018-07-19 12:47:49	8.94	200	5.51	5.49	5.54	230.9	231.3	231.6	本地	正常	无	27697	3.38	0.89
2018-07-19 12:48:44	9	200	5.54	5.56	5.6	230.4	231.2	231.1	本地	正常	无	27753	3.41	0.89
2018-07-19 12:53:18	8.99	200	5.56	5.59	5.63	230.4	231.2	231.7	本地	正常	无	28027	3.42	0.89
2018-07-19 12:54:38	8.93	200	5.53	5.49	5.56	230.6	231.3	231.7	本地	正常	无	28107	3.38	0.89
2018-07-19 12:55:59	8.85	200	5.5	5.43	5.51	230.9	231.4	231.7	本地	正常	无	28188	3.35	0.89
2018-07-19 12:57:21	8.77	200	5.39	5.4	5.45	230.1	230.7	231.2	本地	正常	无	28269	3.32	0.89
2018-07-19 12:58:36	8.67	200	5.37	5.38	5.43	230.6	231.5	231.2	本地	正常	无	28344	3.3	0.89
2018-07-19 12:59:49	8.58	200	5.33	5.35	5.35	229.8	230.9	230.8	本地	正常	无	28417	3.27	0.89
2018-07-19 13:01:02	8.49	200	5.25	5.19	5.29	230.5	231.4	231.8	本地	正常	无	28492	3.23	0.89
2018-07-19 13:02:15	8.38	200	5.2	5.13	5.24	230.6	231.5	231.3	本地	正常	无	28562	3.19	0.89
2018-07-19 13:03:22	8.26	200	5.13	5.14	5.2	230.6	231.1	231.4	本地	正常	无	28625	3.15	0.89
2018-07-19 13:04:20	8.13	200	5.06	5.04	5.09	230.6	231.3	231.8	本地	正常	无	28689	3.11	0.89
2018-07-19 13:05:24	8.01	200	5	5.03	5.05	230.3	231.5	231.5	本地	正常	无	28753	3.06	0.89
2018-07-19 13:06:33	7.81	200	4.88	4.91	4.94	230.2	231.5	231.1	本地	正常	无	28818	3	0.89
2018-07-19 13:07:32	7.66	200	4.82	4.82	4.86	230.4	231.4	231.1	本地	正常	无	28881	2.95	0.89
2018-07-19 13:08:36	7.64	200	4.8	4.78	4.82	230.9	231.6	231.5	本地	正常	无	28946	2.94	0.89
2018-07-19 13:09:39	7.64	200	4.83	4.79	4.85	230.6	231	231.4	本地	正常	无	29008	2.95	0.89
2018-07-19 13:10:43	7.69	200	4.85	4.83	4.88	230.6	231.2	231.7	本地	正常	无	29073	2.97	0.89
2018-07-19 13:11:46	7.74	200	4.85	4.8	4.88	230.4	231.3	231.7	本地	正常	无	29136	2.96	0.89
2018-07-19 13:12:50	7.77	200	4.89	4.86	4.95	230	231.3	231.4	本地	正常	无	29198	2.99	0.89
2018-07-19 13:13:54	7.8	200	4.89	4.83	4.89	230.2	231.5	231	本地	正常	无	29263	2.99	0.89
2018-07-19 13:14:57	7.84	200	4.88	4.91	4.89	230.5	231.5	231.3	本地	正常	无	29326	2.99	0.88
2018-07-19 13:16:52	7.89	200	4.92	4.96	4.95	230.8	231.3	231.1	本地	正常	无	29426	3.02	0.89
2018-07-19 13:17:05	7.9	200	4.96	4.95	5	230.5	231.2	231.7	本地	正常	无	29454	3.03	0.89
2018-07-19 13:18:02	7.92	200	4.95	4.92	5.02	230.5	231	231.5	本地	正常	无	29511	3.04	0.89
2018-07-19 13:22:15	8.04	200	5.01	4.97	5.04	230.2	231.3	230.9	本地	正常	无	29744	3.07	0.89
2018-07-19 13:23:11	8.07	200	5.02	4.99	5.1	230.3	231.7	231.4	本地	正常	无	29801	3.08	0.89
2018-07-19 13:25:02	8.1	200	5.04	5.06	5.1	230.8	231.2	231.6	本地	正常	无	29890	3.1	0.89
2018-07-19 13:25:02	8.12	200	5.11	5.07	5.14	230.8	231.3	231.8	本地	正常	无	29931	3.11	0.89
2018-07-19 13:26:07	8.15	200	5.07	5.07	5.13	229.7	231.1	231.1	本地	正常	无	29996	3.11	0.89
2018-07-19 13:28:05	8.19	200	5.08	5.03	5.13	230	231.3	231.4	本地	正常	无	30114	3.12	0.89
2018-07-19 13:28:22	8.19	200	5.14	5.12	5.16	230.6	231.4	231.8	本地	正常	无	30131	3.14	0.89
2018-07-19 13:32:06	8.24	200	5.12	5.1	5.15	230.6	231.9	231.4	本地	正常	无	30218	3.14	0.89
2018-07-19 13:33:23	8.26	200	5.19	5.15	5.18	230.3	230.8	231.1	本地	正常	无	30305	3.15	0.89
2018-07-19 13:33:23	8.28	200	5.13	5.09	5.15	230.7	231.1	231.6	本地	正常	无	30325	3.15	0.89
2018-07-19 13:35:25	8.36	200	5.2	5.12	5.23	229.9	231.3	231.1	本地	正常	无	30434	3.18	0.89
2018-07-19 13:37:27	8.38	200	5.18	5.15	5.24	230.1	231.4	231.1	本地	正常	无	30454	3.19	0.89
2018-07-19 13:37:28	8.47	200	5.23	5.25	5.31	230.3	231.5	231	本地	正常	无	30539	3.23	0.89
2018-07-19 13:37:29	8.56	200	5.32	5.3	5.35	230.2	231.3	231	本地	正常	无	30641	3.26	0.89
2018-07-19 13:37:30	8.59	200	5.38	5.29	5.39	230.6	231.2	231.7	本地	正常	无	30668	3.27	0.89
2018-07-19 13:37:30	8.59	200	5.31	5.31	5.36	229.9	231.2	231.3	本地	正常	无	30675	3.27	0.89
2018-07-19 13:42:56	8.93	200	5.55	5.49	5.62	230.7	231.2	231.2	本地	正常	无	30988	3.4	0.89
2018-07-19 13:43:34	8.97	200	5.57	5.54	5.6	230.1	231.5	231.2	本地	正常	无	31043	3.4	0.89
2018-07-19 13:45:07	8.94	200	5.56	5.54	5.57	230.6	231.7	231.2	本地	正常	无	31107	3.4	0.89
2018-07-19 13:46:43	8.83	200	5.47	5.44	5.53	230.6	231.6	231.2	本地	正常	无	31228	3.36	0.89
2018-07-19 13:47:41	8.79	200	5.49	5.45	5.49	230.5	231.2	231.2	本地	正常	无	31290	3.34	0.89
2018-07-19 13:48:38	8.77	200	5.4	5.39	5.45	230.6	231.5	231.2	本地	正常	无	31347	3.32	0.89
2018-07-19 13:51:31	8.6	200	5.34	5.3	5.39	230.5	231	231.5	本地	正常	无	31518	3.27	0.89
2018-07-19 13:52:40	8.53	200	5.26	5.3	5.36	230.4	231.4	231.7	本地	正常	无	31584	3.25	0.89
2018-07-19 13:53:50	8.45	200	5.27	5.25	5.29	230.6	231	231.5	本地	正常	无	31657	3.22	0.89
2018-07-19 13:54:53	8.37	200	5.15	5.18	5.26	230.5	231.1	231.6	本地	正常	无	31722	3.19	0.89
2018-07-19 13:56:04	8.27	200	5.1	5.12	5.14	230.4	231.6	231.2	本地	正常	无	31793	3.15	0.89
2018-07-19 13:57:03	8.18	200	5.08	5.01	5.17	230.1	231.5	231.4	本地	正常	无	31848	3.12	0.89
2018-07-19 13:58:06	8.03	200	5.01	5.03	5.07	230.8	231.9	231.4	本地	正常	无	31913	3.09	0.89
2018-07-19 13:59:08	7.93	200	4.96	4.92	4.99	230.6	231.1	231.3	本地	正常	无	31977	3.03	0.89
2018-07-19 14:00:11	7.75	200	4.81	4.82	4.86	230.3	230.9	231.3	本地	正常	无	32040	2.97	0.89
2018-07-19 14:01:15	7.59	200	4.78	4.75	4.82	230.3	231.3	231.5	本地	正常	无	32104	2.92	0.88
2018-07-19 14:02:20	7.54	200	4.75	4.76	4.81	229.9	231.3	231	本地	正常	无	32168	2.92	0.89
2018-07-19 14:03:22	7.64	200	4.78	4.72	4.82	230.3	230.9	230.8	本地	正常	无	32231	2.93	0.89
2018-07-19 14:06:33	7.63	200	4.79	4.73	4.85	229.9	231.2	230.9	本地	正常	无	32422	2.94	0.89
2018-07-19 14:07:37	7.66	200	4.84	4.87	4.84	230.6	231.5	231.3	本地	正常	无	32486	2.94	0.89
2018-07-19 14:08:46	7.69	200	4.77	4.74	4.82	230.6	231.3	231.2	本地	正常	无	32550	2.95	0.89
2018-07-19 14:09:45	7.71	200	4.87	4.85	4.91	230.8	231.3	231.8	本地	正常	无	32614	2.98	0.89
2018-07-19 14:12:55	7.87	200	4.91	4.94	4.96	230.7	231.9	231.6	本地	正常	无	32804	3.02	0.89
2018-07-19 14:14:02	7.9	200	4.97	4.9	5.02	230.6	231.3	231.1	本地	正常	无	32868	3.03	0.89
2018-07-19 14:15:06	7.93	200	4.96	4.92	4.99	230.4	230.9	231.4	本地	正常	无	32931	3.03	0.89
2018-07-19 14:16:06	7.97	200	4.95	4.92	5	230.4	231.1	231.6	本地	正常	无	32994	3.05	0.89
2018-07-19 14:17:09	7.99	200	5.03	5.02	5.07	230.3	231.1	231.5	本地	正常	无	33058	3.07	0.89
2018-07-19 14:18:16	8.04	200	5.02	4.99	5.03	230.3	231.5	231.2	本地	正常	无	33125	3.07	0.89
2018-07-19 14:19:17	8.06	200	5.01	5.03	5.06	230.7	231.6	231.3	本地	正常	无	33186	3.08	0.89
2018-07-19 14:20:22	8.09	200	5.04	5.02	5.1	230.8	231.3	231.4	本地	正常	无	33250	3.1	0.89
2018-07-19 14:21:20	8.12	200	5.1	5.07	5.13	230.8	231.5	231.4	本地	正常	无	33309	3.11	0.89
2018-07-19 14:22:14	8.18	200	5.05	5.03	5.06	230.2	231.6	231.3	本地	正常	无	33363	3.12	0.89
2018-07-19 14:23:11	8.2	200	5.11	5.1	5.13	230.5	231.6	231.8	本地	正常	无	33420	3.12	0.89
2018-07-19 14:24:07	8.22	200	5.16	5.06	5.18	230.1	230.9	231.4	本地	正常	无	33476	3.13	0.89
2018-07-19 14:25:04	8.27	200	5.13	5.18	5.22	230.9	231.2	231.7	本地	正常	无	33533	3.15	0.89
2018-07-19 14:26:08	8.34	200	5.15	5.15	5.16	230.6	231.4	231.8	本地	正常	无	33597	3.18	0.89
2018-07-19 14:27:13	8.4	200	5.19	5.21	5.2	230.3	231.4	231	本地	正常	无	33662	3.2	0.89
2018-07-19 14:28:18	8.47	200	5.32	5.25	5.32	230.5	231.4	231.2	本地	正常	无	33727	3.24	0.89
2018-07-19 14:29:26	8.57	200	5.27	5.27	5.34	230.6	231.2	231.8	本地	正常	无	33794	3.26	0.89
2018-07-19 14:30:30	8.65	200	5.37	5.35	5.4	230.3	231.3	231.2	本地	正常	无	33859	3.29	0.89
2018-07-19 14:31:40	8.75	200	5.39	5.36	5.39	230.6	231.6	231.2	本地	正常	无	33924	3.31	0.89
2018-07-19 14:32:40	8.79	200	5.4	5.34	5.41	230.7	231.4	231.2	本地	正常	无	33989	3.32	0.89
2018-07-19 14:33:48	8.71	200	5.43	5.35	5.51	230.5	231.4	231.7	本地	正常	无	34057	3.31	0.89

## Sheet: Sheet7
时间	电流	转速	输入电流A	输入电流B	输入电流C	输入电压A	输入电压B	输入电压C	KA0	KA4	远程操作	操作时间	有功功率	功率因数
2018-08-03 11:41:05	8.84	205	5.77	5.59	5.83	235.8	236.2	236.1	本地	正常	无	61206	3.41	0.84
2018-08-03 11:42:08	8.89	205	5.77	5.61	5.82	235.9	236	236	本地	正常	无	61269	3.41	0.84
2018-08-03 11:43:14	8.88	205	5.88	5.65	5.91	236	235.7	236.2	本地	正常	无	61334	3.42	0.84
2018-08-03 11:44:16	8.87	205	5.83	5.63	5.88	235.4	235.8	235.8	本地	正常	无	61397	3.42	0.84
2018-08-03 11:45:22	8.81	205	5.74	5.63	5.82	235.5	235.5	236.2	本地	正常	无	61461	3.38	0.84
2018-08-03 11:46:24	8.74	205	5.76	5.57	5.79	236.8	236.6	237	本地	正常	无	61524	3.38	0.84
2018-08-03 11:47:28	8.78	205	5.72	5.55	5.75	235.5	236.1	236.1	本地	正常	无	61589	3.37	0.84
2018-08-03 11:48:32	8.84	205	5.73	5.6	5.81	235.9	235.7	236.5	本地	正常	无	61652	3.4	0.84
2018-08-03 11:49:37	8.8	205	5.72	5.56	5.77	235.8	236.3	236.2	本地	正常	无	61716	3.39	0.84
2018-08-03 11:50:47	8.78	205	5.76	5.58	5.8	235.8	236.2	236.7	本地	正常	无	61780	3.39	0.84
2018-08-03 11:51:43	8.81	205	5.81	5.59	5.8	236.3	236.9	236.5	本地	正常	无	61843	3.39	0.84
2018-08-03 11:53:24	8.82	205	5.81	5.63	5.88	235.4	235.8	236.2	本地	正常	无	61908	3.4	0.84
2018-08-03 11:55:03	8.82	205	5.68	5.59	5.78	237.1	236.8	237.1	本地	正常	无	61970	3.39	0.84
2018-08-03 11:55:08	8.65	205	5.65	5.56	5.74	235.9	235.8	235.9	本地	正常	无	62046	3.33	0.84
2018-08-03 11:56:03	8.68	205	5.71	5.54	5.75	236.2	236.5	236.5	本地	正常	无	62097	3.37	0.85
2018-08-03 11:57:19	8.58	205	5.56	5.45	5.67	236.1	237.1	237.1	本地	正常	无	62181	3.31	0.84
2018-08-03 11:57:57	8.53	205	5.61	5.44	5.67	236.1	236.2	236.5	本地	正常	无	62218	3.31	0.84
2018-08-03 11:59:20	8.52	205	5.55	5.45	5.67	236.6	236.8	236.6	本地	正常	无	62301	3.3	0.84
2018-08-03 11:59:52	8.52	205	5.57	5.46	5.66	236	236.6	236.6	本地	正常	无	62333	3.29	0.84
2018-08-03 12:01:56	8.47	205	5.51	5.37	5.59	236.4	236.5	236.8	本地	正常	无	62446	3.27	0.84
2018-08-03 12:01:59	8.46	205	5.56	5.43	5.61	236.4	236.5	236.8	本地	正常	无	62460	3.29	0.85
2018-08-03 12:04:21	8.45	205	5.56	5.42	5.63	236.2	236.5	236.3	本地	正常	无	62523	3.27	0.84
2018-08-03 12:04:23	8.49	205	5.58	5.4	5.63	236.3	237.1	237.3	本地	正常	无	62587	3.3	0.84
2018-08-03 12:12:30	8.6	205	5.7	5.36	5.75	236.3	237.4	237.1	本地	正常	无	63091	3.33	0.85
2018-08-03 12:13:43	8.57	205	5.69	5.37	5.76	234.7	237.3	236	本地	正常	无	63164	3.31	0.84
2018-08-03 12:14:56	8.55	205	5.68	5.32	5.75	235.3	238.1	236.4	本地	正常	无	63237	3.32	0.85
2018-08-03 12:16:10	8.57	205	5.65	5.31	5.73	234.5	238	235.9	本地	正常	无	63311	3.31	0.84
2018-08-03 12:17:26	8.6	205	5.63	5.38	5.68	235.7	236.9	236.4	本地	正常	无	63378	3.32	0.84
2018-08-03 12:18:20	8.59	205	5.64	5.49	5.71	236.3	237.8	237.2	本地	正常	无	63441	3.32	0.84
2018-08-03 12:19:24	8.57	205	5.84	5.18	5.86	234.9	237	236.2	本地	正常	无	63504	3.31	0.84
2018-08-03 12:20:36	8.55	205	5.6	5.42	5.69	235.8	236.9	236.2	本地	正常	无	63568	3.31	0.84
2018-08-03 12:21:32	8.54	205	5.58	5.32	5.65	236.5	237.1	236.8	本地	正常	无	63632	3.3	0.84
2018-08-03 12:22:41	8.53	205	5.63	5.4	5.65	236.1	237	237.1	本地	正常	无	63695	3.3	0.84
2018-08-03 12:23:38	8.53	205	5.57	5.39	5.64	236.5	237.9	237.2	本地	正常	无	63760	3.3	0.84
2018-08-03 12:24:44	8.52	205	5.64	5.42	5.68	236.1	236.7	236.4	本地	正常	无	63824	3.3	0.85
2018-08-03 12:25:46	8.51	205	5.61	5.38	5.66	236.1	237.2	237	本地	正常	无	63886	3.31	0.85
2018-08-03 12:26:49	8.51	205	5.59	5.38	5.66	235.8	236.6	236	本地	正常	无	63951	3.29	0.84
2018-08-03 12:27:52	8.49	205	5.55	5.3	5.62	236.4	237	236.9	本地	正常	无	64014	3.28	0.84
2018-08-03 12:28:56	8.48	205	5.6	5.41	5.6	235.5	236.2	235.9	本地	正常	无	64077	3.28	0.85
2018-08-03 12:29:59	8.47	205	5.52	5.26	5.61	236.4	237.4	236.7	本地	正常	无	64140	3.27	0.84
2018-08-03 12:31:07	8.46	205	5.56	5.38	5.64	235.3	236.6	235.9	本地	正常	无	64204	3.28	0.85
2018-08-03 12:32:00	8.52	205	5.74	5.1	5.76	235.1	236.8	235.5	本地	正常	无	64261	3.28	0.84
2018-08-03 12:33:16	8.5	205	5.74	5.14	5.78	235.6	238.1	236.5	本地	正常	无	64338	3.3	0.84
2018-08-03 12:34:29	8.5	205	5.55	5.37	5.58	236	236.9	236.2	本地	正常	无	64409	3.28	0.84
2018-08-03 12:35:42	8.49	205	5.59	5.34	5.64	235.5	236.3	235.7	本地	正常	无	64484	3.29	0.85
2018-08-03 12:36:56	8.43	205	5.57	5.32	5.63	235.6	236.6	236.3	本地	正常	无	64555	3.27	0.85
2018-08-03 12:38:30	8.4	205	5.57	5.33	5.63	235.6	235.7	235.9	本地	正常	无	64622	3.25	0.85
2018-08-03 12:39:36	8.43	205	5.51	5.38	5.56	235.2	236.3	236	本地	正常	无	64684	3.26	0.84
2018-08-03 12:40:30	8.41	205	5.55	5.36	5.61	235.5	236.1	235.8	本地	正常	无	64769	3.26	0.85
2018-08-03 12:41:13	8.43	205	5.52	5.3	5.59	235.7	236	236.1	本地	正常	无	64812	3.26	0.84
2018-08-03 12:42:14	8.43	205	5.47	5.3	5.53	236.8	236.9	237.1	本地	正常	无	64874	3.26	0.84
2018-08-03 12:43:47	8.38	205	5.51	5.33	5.49	236.6	236.7	237.2	本地	正常	无	64964	3.25	0.84
2018-08-03 12:44:38	8.38	205	5.45	5.3	5.52	236.6	237.2	237.6	本地	正常	无	65006	3.25	0.84
2018-08-03 12:45:43	8.45	205	5.74	5.12	5.77	235	237.3	235.8	本地	正常	无	65084	3.28	0.85
2018-08-03 12:46:30	8.43	205	5.57	5.35	5.63	235.8	237.2	236.9	本地	正常	无	65131	3.26	0.84
2018-08-03 12:55:38	8.39	205	5.59	5.3	5.62	235.1	236.6	236.7	本地	正常	无	65535	3.25	0.84
2018-08-03 12:58:33	8.37	205	5.55	5.27	5.6	235.2	236.7	236.5	本地	正常	无	65535	3.24	0.84
2018-08-03 12:59:23	8.37	205	5.54	5.3	5.58	235.6	236	236.7	本地	正常	无	65535	3.24	0.85
2018-08-03 13:00:12	8.38	205	5.58	5.28	5.63	234.7	236.7	235.8	本地	正常	无	65535	3.24	0.84
2018-08-03 13:01:26	8.4	205	5.57	5.35	5.64	235.5	236.9	236.3	本地	正常	无	65535	3.25	0.84
2018-08-03 13:02:41	8.4	205	5.59	5.35	5.63	235.3	236.7	236.3	本地	正常	无	65535	3.26	0.85
2018-08-03 13:03:47	8.44	205	5.59	5.4	5.67	235.1	236.4	236	本地	正常	无	65535	3.27	0.84
2018-08-03 13:05:03	8.41	205	5.56	5.34	5.59	236.3	237.5	237.4	本地	正常	无	65535	3.27	0.85
2018-08-03 13:06:48	8.38	205	5.55	5.37	5.55	235.8	236.6	236.4	本地	正常	无	65535	3.25	0.84
2018-08-03 13:07:17	8.4	205	5.54	5.3	5.6	236	237.1	236.8	本地	正常	无	65535	3.24	0.84
2018-08-03 13:08:28	8.41	205	5.61	5.3	5.61	235.3	236.5	236.7	本地	正常	无	65535	3.25	0.84
2018-08-03 13:21:55	8.82	205	5.87	5.5	5.86	235.7	237.7	236.6	本地	正常	无	65535	3.41	0.84
2018-08-03 13:24:12	8.78	205	5.91	5.27	5.96	234.4	237.2	236.3	本地	正常	无	65535	3.4	0.84
2018-08-03 13:24:17	8.72	205	5.92	5.24	5.92	234.9	237.9	236.4	本地	正常	无	65535	3.36	0.84
2018-08-03 13:24:34	8.78	205	5.8	5.38	5.89	235.6	237.4	236.5	本地	正常	无	65535	3.39	0.84
2018-08-03 13:26:03	8.81	205	5.84	5.58	5.87	233.9	235.8	235.2	本地	正常	无	65535	3.39	0.84
2018-08-03 13:26:41	8.86	205	5.88	5.58	5.88	234.5	236.8	235.9	本地	正常	无	65535	3.4	0.84
2018-08-03 13:28:02	8.83	205	5.9	5.51	5.88	234.9	237.3	236.7	本地	正常	无	65535	3.42	0.84
2018-08-03 13:33:36	8.61	205	5.66	5.39	5.71	235.7	237.4	237.1	本地	正常	无	65535	3.32	0.84
2018-08-03 13:34:44	8.62	205	5.69	5.48	5.74	235.3	236	236.1	本地	正常	无	65535	3.33	0.85
2018-08-03 13:36:08	8.69	205	5.93	5.23	5.95	234.7	237.3	236.5	本地	正常	无	65535	3.36	0.84
2018-08-03 13:36:50	8.73	205	5.76	5.54	5.78	235.2	235.9	236	本地	正常	无	65535	3.36	0.84
2018-08-03 13:37:59	8.76	205	5.77	5.54	5.84	235	236.2	236	本地	正常	无	65535	3.37	0.84
2018-08-03 13:38:55	8.78	205	6.06	5.22	6.05	234.5	237.8	235.5	本地	正常	无	65535	3.4	0.84
2018-08-03 13:40:27	8.77	205	5.76	5.53	5.7	236	237	237.2	本地	正常	无	65535	3.39	0.85
2018-08-03 13:41:04	8.64	205	5.66	5.43	5.65	236.3	237	237	本地	正常	无	65535	3.34	0.84
2018-08-03 13:42:08	8.48	205	5.66	5.34	5.69	234.8	235.9	235.9	本地	正常	无	65535	3.28	0.84
2018-08-03 13:43:19	8.47	205	5.79	5.09	5.79	234.2	237.2	235.7	本地	正常	无	65535	3.28	0.84
2018-08-03 13:44:20	8.46	205	5.54	5.24	5.56	235.9	237.1	236.6	本地	正常	无	65535	3.26	0.84
2018-08-03 13:45:20	8.48	205	5.62	5.33	5.63	235	236.1	235.9	本地	正常	无	65535	3.28	0.84
2018-08-03 13:46:33	8.57	205	5.63	5.4	5.63	235.3	236.9	236.6	本地	正常	无	65535	3.31	0.84
2018-08-03 13:47:35	8.65	205	5.7	5.43	5.75	234.7	237.2	236.3	本地	正常	无	65535	3.33	0.84
2018-08-03 13:48:32	8.67	205	5.75	5.47	5.78	235	236.6	236.1	本地	正常	无	65535	3.34	0.84
2018-08-03 13:49:42	8.48	205	5.61	5.3	5.64	234.6	236.6	235.7	本地	正常	无	65535	3.28	0.84
2018-08-03 13:52:53	8.42	205	5.56	5.31	5.58	234.9	236.8	235.9	本地	正常	无	65535	3.26	0.84
2018-08-03 13:54:02	8.45	205	5.74	5.03	5.76	234.1	237.1	235.6	本地	正常	无	65535	3.26	0.84
2018-08-03 13:54:36	8.49	205	5.57	5.33	5.58	235.1	236.2	236.5	本地	正常	无	65535	3.27	0.84
2018-08-03 13:56:19	8.51	205	5.81	5.14	5.85	234.4	237	235.5	本地	正常	无	65535	3.31	0.84
2018-08-03 13:56:37	8.49	205	5.66	5.37	5.65	234.9	236.9	236	本地	正常	无	65535	3.29	0.85
2018-08-03 13:57:39	8.46	205	5.62	5.35	5.62	235.6	237	237	本地	正常	无	65535	3.28	0.85
2018-08-03 13:58:57	8.45	205	5.64	5.32	5.62	235.8	237.1	236.7	本地	正常	无	65535	3.28	0.85
2018-08-03 13:59:56	8.45	205	5.6	5.36	5.59	234.8	235.7	236	本地	正常	无	65535	3.26	0.84
2018-08-03 14:00:52	8.46	205	5.62	5.34	5.68	235.4	237	236.7	本地	正常	无	65535	3.28	0.85
2018-08-03 14:01:57	8.48	205	5.61	5.31	5.63	234.4	237	235.7	本地	正常	无	65535	3.27	0.84
2018-08-03 14:03:16	8.48	205	5.62	5.34	5.69	234.5	236.7	236.2	本地	正常	无	65535	3.28	0.85
2018-08-03 14:04:12	8.53	205	5.65	5.41	5.7	234.7	236.3	236.3	本地	正常	无	65535	3.3	0.84
2018-08-03 14:05:07	8.53	205	5.63	5.35	5.68	235.3	237.1	236.2	本地	正常	无	65535	3.29	0.84
2018-08-03 14:06:11	8.51	205	5.64	5.41	5.63	234.9	236.2	236.4	本地	正常	无	65535	3.29	0.85
2018-08-03 14:07:59	8.55	205	5.64	5.44	5.68	234.8	236.4	235.7	本地	正常	无	65535	3.31	0.85
2018-08-03 14:08:21	8.59	205	5.67	5.39	5.73	235.8	237.7	236.8	本地	正常	无	65535	3.33	0.85
2018-08-03 14:09:24	8.55	205	5.67	5.35	5.69	234.2	236.9	235.3	本地	正常	无	65535	3.3	0.84
2018-08-03 14:10:29	8.52	205	5.63	5.34	5.63	235.2	236.4	236.5	本地	正常	无	65535	3.29	0.84
2018-08-03 14:11:32	8.51	205	5.7	5.06	5.77	234.6	237.5	236.3	本地	正常	无	65535	3.28	0.84
2018-08-03 14:12:36	8.5	205	5.57	5.3	5.58	235.2	236.5	236.1	本地	正常	无	65535	3.28	0.84
2018-08-03 14:13:45	8.5	205	5.66	5.36	5.72	234.7	237.1	235.8	本地	正常	无	65535	3.28	0.84
2018-08-03 14:14:44	8.5	205	5.59	5.35	5.63	236.1	236.9	236.3	本地	正常	无	65535	3.29	0.85
2018-08-03 14:15:48	8.56	205	5.84	5.12	5.87	234.8	237.7	236	本地	正常	无	65535	3.31	0.84
2018-08-03 14:16:53	8.62	205	5.69	5.46	5.77	235.3	236.7	235.9	本地	正常	无	65535	3.33	0.84
2018-08-03 14:17:58	8.58	205	5.57	5.41	5.64	235.9	237.3	236.6	本地	正常	无	65535	3.31	0.84
2018-08-03 14:45:33	8.62	205	5.66	5.46	5.67	235.2	236.2	235.9	本地	正常	无	65535	3.32	0.84
2018-08-03 14:50:18	8.64	205	5.65	5.39	5.72	235.5	236.5	236.4	本地	正常	无	65535	3.33	0.84
2018-08-03 14:51:20	8.53	205	5.68	5.4	5.7	234.2	236.2	235.6	本地	正常	无	65535	3.3	0.84
2018-08-03 14:52:54	8.56	205	5.62	5.38	5.66	235.4	236.4	236.7	本地	正常	无	65535	3.3	0.84
2018-08-03 14:53:22	8.64	205	5.68	5.5	5.73	235.7	236.7	236.3	本地	正常	无	65535	3.34	0.85
2018-08-03 14:54:26	8.7	205	5.91	5.2	5.89	234.7	236.8	236	本地	正常	无	65535	3.35	0.84
2018-08-03 14:55:30	8.64	205	5.74	5.43	5.72	235.5	236.9	236.3	本地	正常	无	65535	3.33	0.85
2018-08-03 14:56:33	8.56	205	5.59	5.34	5.64	235	236.4	236.4	本地	正常	无	65535	3.29	0.84
2018-08-03 14:57:47	8.58	205	5.66	5.49	5.74	234.9	235.9	235.6	本地	正常	无	65535	3.31	0.84
2018-08-03 14:58:42	8.53	205	5.67	5.42	5.68	235.7	237	236.3	本地	正常	无	65535	3.31	0.84
2018-08-03 14:59:44	8.49	205	5.63	5.35	5.65	235.7	237.5	237	本地	正常	无	65535	3.29	0.85
2018-08-03 15:02:56	8.47	205	5.57	5.29	5.59	235.4	236.2	236.1	本地	正常	无	65535	3.26	0.84
2018-08-03 15:04:00	8.46	205	5.61	5.39	5.65	234.8	236.2	235.7	本地	正常	无	65535	3.27	0.84
2018-08-03 15:05:04	8.53	205	5.64	5.43	5.65	235.6	237	237	本地	正常	无	65535	3.31	0.85
2018-08-03 15:06:06	8.61	205	5.71	5.42	5.73	235.4	236.3	236.4	本地	正常	无	65535	3.34	0.85
2018-08-03 15:07:13	8.52	205	5.63	5.38	5.69	235.6	236.9	236.8	本地	正常	无	65535	3.29	0.84
2018-08-03 15:08:15	8.47	205	5.54	5.33	5.59	236.1	237.1	236.5	本地	正常	无	65535	3.27	0.84
2018-08-03 15:09:25	8.53	205	5.65	5.39	5.68	235.4	236.8	235.7	本地	正常	无	65535	3.3	0.85
2018-08-03 15:10:23	8.53	205	5.59	5.44	5.68	235.7	236.6	235.9	本地	正常	无	65535	3.3	0.84
2018-08-03 15:11:27	8.5	205	5.59	5.37	5.66	235.7	236.8	236	本地	正常	无	65535	3.29	0.84
2018-08-03 15:12:29	8.5	205	5.61	5.42	5.73	235	236.1	235.3	本地	正常	无	65535	3.28	0.84
2018-08-03 15:13:34	8.49	205	5.61	5.37	5.69	235.4	236.2	235.8	本地	正常	无	65535	3.29	0.85
2018-08-03 15:14:46	8.5	205	5.61	5.41	5.66	235	236.2	236	本地	正常	无	65535	3.27	0.84
2018-08-03 15:15:40	8.49	205	5.67	5.38	5.69	234.7	235.9	235.1	本地	正常	无	65535	3.3	0.85
2018-08-03 15:16:42	8.5	205	5.54	5.39	5.68	235.6	236.5	235.8	本地	正常	无	65535	3.3	0.85
2018-08-03 15:17:49	8.49	205	5.62	5.43	5.68	234.9	236	236	本地	正常	无	65535	3.29	0.84
2018-08-03 15:18:50	8.49	205	5.6	5.37	5.7	235.3	236.9	236	本地	正常	无	65535	3.29	0.85
2018-08-03 15:19:54	8.5	205	5.62	5.38	5.67	235.2	236.1	235.5	本地	正常	无	65535	3.29	0.84
2018-08-03 15:20:58	8.49	205	5.67	5.33	5.73	235.7	236.5	236.5	本地	正常	无	65535	3.29	0.84
2018-08-03 15:22:02	8.5	205	5.56	5.36	5.61	235	236.1	235.3	本地	正常	无	65535	3.28	0.84
2018-08-03 15:23:07	8.5	205	5.62	5.38	5.62	235.9	237.1	236.5	本地	正常	无	65535	3.29	0.84
2018-08-03 15:24:11	8.5	205	5.57	5.33	5.65	235.2	236	235.6	本地	正常	无	65535	3.28	0.84
2018-08-03 15:25:14	8.5	205	5.57	5.31	5.59	235.5	236.8	236.7	本地	正常	无	65535	3.28	0.84
2018-08-03 15:26:17	8.54	205	5.61	5.38	5.7	234.5	236	235.1	本地	正常	无	65535	3.28	0.84
2018-08-03 15:27:19	8.62	205	5.66	5.43	5.77	235.2	236.4	236.4	本地	正常	无	65535	3.31	0.84
2018-08-03 15:28:22	8.69	205	5.71	5.51	5.79	234.7	235.9	235.2	本地	正常	无	65535	3.34	0.84
2018-08-03 15:29:28	8.69	205	5.65	5.45	5.7	235.9	236.7	236.1	本地	正常	无	65535	3.34	0.84
2018-08-03 15:30:31	8.61	205	5.71	5.43	5.78	235.5	237.1	236	本地	正常	无	65535	3.33	0.85
2018-08-03 15:31:36	8.58	205	5.66	5.39	5.7	235.5	237.8	236.3	本地	正常	无	65535	3.32	0.84
2018-08-03 15:32:41	8.55	205	5.67	5.43	5.75	234.9	236.4	235.7	本地	正常	无	65535	3.3	0.84
2018-08-03 15:33:43	8.61	205	5.7	5.46	5.77	235.1	237.5	236.3	本地	正常	无	65535	3.33	0.85
2018-08-03 15:34:46	8.69	205	5.67	5.4	5.72	236	237.2	236.3	本地	正常	无	65535	3.35	0.84
2018-08-03 15:35:49	8.75	205	5.74	5.49	5.83	235.8	236.9	236.4	本地	正常	无	65535	3.38	0.85
2018-08-03 15:36:55	8.68	205	5.75	5.52	5.8	235.2	236.2	235.6	本地	正常	无	65535	3.35	0.85
2018-08-03 15:37:57	8.66	205	5.71	5.47	5.81	235	236.3	236	本地	正常	无	65535	3.34	0.84
2018-08-03 15:39:15	8.72	205	5.75	5.51	5.83	234.9	236.5	235.5	本地	正常	无	65535	3.37	0.84
2018-08-03 15:40:05	8.74	205	5.79	5.48	5.82	235.3	236	235.8	本地	正常	无	65535	3.37	0.84
2018-08-03 15:45:27	8.76	205	5.79	5.53	5.82	234.9	237.1	236.2	本地	正常	无	65535	3.38	0.85
2018-08-03 15:46:40	8.81	205	5.79	5.59	5.87	234.9	236.7	236.1	本地	正常	无	65535	3.4	0.84
2018-08-03 15:47:54	8.83	205	5.79	5.54	5.84	235.9	236.6	236.3	本地	正常	无	65535	3.4	0.84
2018-08-03 15:52:12	8.68	205	5.75	5.47	5.87	235.2	236.2	236.2	本地	正常	无	65535	3.35	0.84
2018-08-03 15:53:15	8.64	205	5.74	5.45	5.81	234.9	236.6	235.9	本地	正常	无	65535	3.33	0.84
2018-08-03 15:54:19	8.65	205	5.7	5.47	5.75	235.5	236.1	235.9	本地	正常	无	65535	3.34	0.84
2018-08-03 15:55:27	8.67	205	5.72	5.54	5.77	234.6	236	235.4	本地	正常	无	65535	3.34	0.84
2018-08-03 15:56:32	8.55	205	5.66	5.45	5.73	234.5	235.9	235.7	本地	正常	无	65535	3.3	0.84
2018-08-03 15:57:32	8.5	205	5.6	5.35	5.66	235.7	236.8	236	本地	正常	无	65535	3.28	0.84
2018-08-03 16:00:34	8.44	205	5.61	5.39	5.63	235.9	236.8	236.2	本地	正常	无	65535	3.28	0.85
2018-08-03 16:05:57	8.48	205	5.61	5.36	5.71	235.2	236.2	235.7	本地	正常	无	65535	3.27	0.84
2018-08-03 16:07:00	8.52	205	5.6	5.4	5.65	235.6	236.8	236.1	本地	正常	无	65535	3.31	0.84
2018-08-03 16:08:07	8.42	205	5.6	5.38	5.6	235.2	236.5	235.9	本地	正常	无	65535	3.26	0.84
2018-08-03 16:09:12	8.43	205	5.62	5.32	5.63	235.8	237.2	236.7	本地	正常	无	65535	3.26	0.84
2018-08-03 16:10:28	8.53	205	5.53	5.32	5.62	235.8	237	236.8	本地	正常	无	65535	3.29	0.84
2018-08-03 16:11:34	8.61	205	5.67	5.43	5.74	235.8	236.6	236.3	本地	正常	无	65535	3.32	0.84
2018-08-03 16:12:30	8.56	205	5.63	5.37	5.65	235.1	236.2	236	本地	正常	无	65535	3.3	0.84
2018-08-03 16:14:42	8.49	205	5.52	5.32	5.63	235.4	236	236.2	本地	正常	无	65535	3.27	0.84
2018-08-03 16:14:44	8.46	205	5.6	5.4	5.69	235	236	235.9	本地	正常	无	65535	3.28	0.85
2018-08-03 16:20:52	8.49	205	5.61	5.43	5.65	236.1	236.2	236.3	本地	正常	无	65535	3.28	0.84
2018-08-03 16:24:05	8.49	205	5.53	5.38	5.61	235.4	236.4	236.1	本地	正常	无	65535	3.28	0.84
2018-08-03 16:24:13	8.47	205	5.59	5.33	5.63	235.4	236.2	236.2	本地	正常	无	65535	3.26	0.84
2018-08-03 16:24:24	8.49	205	5.63	5.37	5.65	235.4	236.2	235.9	本地	正常	无	65535	3.28	0.84
2018-08-03 16:25:30	8.57	205	5.66	5.45	5.7	235.3	237	236	本地	正常	无	65535	3.31	0.84
2018-08-03 16:27:09	8.68	205	5.69	5.48	5.75	234.6	235.9	235.7	本地	正常	无	65535	3.34	0.84
2018-08-03 16:30:29	8.66	205	5.73	5.49	5.76	235.6	237	236	本地	正常	无	65535	3.34	0.84
2018-08-03 16:33:08	8.61	205	5.65	5.45	5.74	235.2	236	235.9	本地	正常	无	65535	3.33	0.84
2018-08-03 16:33:16	8.53	205	5.66	5.39	5.73	235.3	236.3	236.2	本地	正常	无	65535	3.3	0.84
2018-08-03 16:34:20	8.58	205	5.66	5.44	5.77	235.4	236.6	236.3	本地	正常	无	65535	3.32	0.84
2018-08-03 16:35:23	8.64	205	5.72	5.55	5.77	234.8	235.7	235.7	本地	正常	无	65535	3.34	0.85
2018-08-03 16:36:43	8.58	205	5.64	5.34	5.68	235.6	237.2	236.3	本地	正常	无	65535	3.31	0.84
2018-08-03 16:39:55	8.51	205	5.62	5.43	5.65	235.2	236.7	236.3	本地	正常	无	65535	3.3	0.84
2018-08-03 16:41:45	8.56	205	5.64	5.48	5.74	235.3	236.7	236.2	本地	正常	无	65535	3.31	0.84
2018-08-03 16:47:01	8.73	205	5.74	5.58	5.84	235.8	237.1	236.8	本地	正常	无	65535	3.38	0.85
2018-08-03 16:48:20	8.75	205	5.74	5.59	5.83	235.6	236.6	235.8	本地	正常	无	65535	3.38	0.85
2018-08-03 16:49:09	8.63	205	5.65	5.4	5.7	235.1	236.8	236.3	本地	正常	无	65535	3.32	0.84
2018-08-03 16:50:15	8.56	205	5.57	5.41	5.67	235.3	236.8	236.2	本地	正常	无	65535	3.3	0.84
2018-08-03 16:52:11	8.61	205	5.71	5.48	5.76	235.2	236.1	235.9	本地	正常	无	65535	3.33	0.85
2018-08-03 16:52:20	8.52	205	5.57	5.39	5.64	236.4	237.5	236.7	本地	正常	无	65535	3.29	0.84
2018-08-03 16:57:38	8.47	205	5.56	5.35	5.62	236.8	237.7	237.6	本地	正常	无	65535	3.28	0.85
2018-08-03 17:01:33	8.52	205	5.58	5.41	5.68	236.4	236.8	236.7	本地	正常	无	65535	3.3	0.84
2018-08-03 17:04:27	8.48	205	5.58	5.35	5.61	236.6	237.6	236.9	本地	正常	无	65535	3.28	0.84
2018-08-03 17:04:29	8.58	205	5.64	5.47	5.7	236.6	238	237.2	本地	正常	无	65535	3.33	0.85
2018-08-03 17:04:30	8.6	205	5.64	5.44	5.67	236.4	237.9	237	本地	正常	无	65535	3.33	0.85
2018-08-03 17:05:46	8.49	205	5.51	5.42	5.63	236.4	237.1	236.8	本地	正常	无	65535	3.29	0.84
2018-08-03 17:07:04	8.44	205	5.59	5.37	5.6	236.2	236.8	236.7	本地	正常	无	65535	3.27	0.84
2018-08-03 17:07:08	8.46	205	5.55	5.38	5.62	237.7	238.3	237.9	本地	正常	无	65535	3.29	0.85
2018-08-03 17:09:09	8.44	205	5.53	5.34	5.53	236.7	237.1	237.3	本地	正常	无	65535	3.27	0.84
2018-08-03 17:09:53	8.4	205	5.46	5.31	5.53	236.3	237.2	236.6	本地	正常	无	65535	3.25	0.84
2018-08-03 17:10:46	8.38	205	5.45	5.26	5.57	237.6	238.3	238.4	本地	正常	无	65535	3.26	0.84
2018-08-03 17:15:09	8.46	205	5.5	5.25	5.6	236.4	238	237.6	本地	正常	无	65535	3.27	0.84
2018-08-03 17:19:32	8.48	205	5.52	5.27	5.58	236.7	238	237.7	本地	正常	无	65535	3.28	0.84
2018-08-03 17:21:34	8.5	205	5.56	5.35	5.62	237	237.8	237.9	本地	正常	无	65535	3.3	0.84
2018-08-03 17:21:36	8.47	205	5.57	5.36	5.61	236.6	238.2	237.3	本地	正常	无	65535	3.29	0.85
2018-08-03 17:24:32	8.5	205	5.59	5.44	5.63	236.6	237.1	237	本地	正常	无	65535	3.3	0.85
2018-08-03 17:24:38	8.59	205	5.62	5.45	5.68	236.4	238	237.5	本地	正常	无	65535	3.32	0.84
2018-08-03 17:32:33	8.53	205	5.61	5.44	5.64	236.2	237.5	236.9	本地	正常	无	65535	3.31	0.85
2018-08-03 17:41:42	8.74	205	5.72	5.53	5.78	236.4	237.3	237.3	本地	正常	无	65535	3.37	0.84
2018-08-03 17:41:42	8.78	205	5.74	5.47	5.79	235.9	237.6	236.6	本地	正常	无	65535	3.38	0.85
2018-08-03 17:43:54	8.78	205	5.73	5.48	5.8	236.6	238.1	237.8	本地	正常	无	65535	3.4	0.84
2018-08-03 17:43:54	8.78	205	5.74	5.55	5.81	236.3	237.8	236.9	本地	正常	无	65535	3.39	0.84
2018-08-03 17:51:58	8.57	205	5.64	5.36	5.71	235.8	237.7	236.6	本地	正常	无	65535	3.31	0.84
2018-08-03 17:53:50	8.6	205	5.61	5.43	5.75	235.7	237.2	236.7	本地	正常	无	65535	3.34	0.85
2018-08-03 17:53:55	8.54	205	5.7	5.42	5.67	235.9	236.5	236.8	本地	正常	无	65535	3.3	0.84
2018-08-03 17:55:43	8.56	205	5.56	5.39	5.63	236.6	237.9	237.1	本地	正常	无	65535	3.3	0.84
2018-08-03 17:57:46	8.52	205	5.59	5.43	5.62	236.3	237.6	236.9	本地	正常	无	65535	3.3	0.85
2018-08-03 17:57:49	8.49	205	5.59	5.38	5.65	236.1	237	236.6	本地	正常	无	65535	3.29	0.84
2018-08-03 17:58:45	8.48	205	5.51	5.32	5.56	236.8	238.5	237.3	本地	正常	无	65535	3.29	0.84
2018-08-03 17:59:14	8.51	205	5.54	5.3	5.59	236.8	237.3	237.4	本地	正常	无	65535	3.28	0.84
2018-08-03 18:05:05	8.39	205	5.43	5.23	5.56	236.9	238	237.4	本地	正常	无	65535	3.25	0.84
2018-08-03 18:05:29	8.39	205	5.48	5.29	5.55	236.3	238.1	237.3	本地	正常	无	65535	3.26	0.84
2018-08-03 18:07:15	8.4	205	5.48	5.3	5.55	236.4	237.9	237	本地	正常	无	65535	3.26	0.84
2018-08-03 18:07:44	8.4	205	5.51	5.33	5.63	237.1	237.7	237.9	本地	正常	无	65535	3.27	0.84
2018-08-03 18:08:41	8.42	205	5.55	5.37	5.63	235.8	236.9	236.8	本地	正常	无	65535	3.27	0.84
2018-08-03 18:09:45	8.47	205	5.58	5.38	5.61	235.9	237.6	237	本地	正常	无	65535	3.28	0.85
2018-08-03 18:16:08	8.53	205	5.59	5.37	5.6	236.7	237.9	237.5	本地	正常	无	65535	3.3	0.84
2018-08-03 18:16:55	8.59	205	5.61	5.4	5.71	235.6	237	236.7	本地	正常	无	65535	3.31	0.84
2018-08-03 18:17:51	8.56	205	5.65	5.36	5.69	236.6	238.1	237.2	本地	正常	无	65535	3.31	0.84
2018-08-03 18:18:49	8.53	205	5.55	5.34	5.61	236.5	237.4	237.3	本地	正常	无	65535	3.3	0.84
2018-08-03 18:19:52	8.53	205	5.51	5.34	5.6	236.7	238.2	237.1	本地	正常	无	65535	3.3	0.84
2018-08-03 18:21:15	8.63	205	5.62	5.4	5.69	236.9	237.3	237.5	本地	正常	无	65535	3.34	0.85
2018-08-03 18:32:25	8.9	205	6.06	5.3	6.11	235.3	238.2	236.1	本地	正常	无	65535	3.45	0.84
2018-08-03 18:53:01	8.35	205	5.17	4.87	5.15	236.3	236.9	237.2	本地	正常	无	65535	3.21	0.89
2018-08-03 18:54:25	8.31	205	5.22	4.94	5.16	237.7	238.1	238.1	本地	正常	无	65535	3.22	0.9
2018-08-03 18:54:56	8.27	205	5.15	4.83	5.08	236.1	237.1	237.3	本地	正常	无	65535	3.18	0.89
2018-08-03 18:56:01	8.22	205	5.08	4.86	5.07	235.8	237	237	本地	正常	无	65535	3.16	0.89
2018-08-03 18:58:07	8.27	205	5.14	4.87	5.11	235.7	236.9	236.9	本地	正常	无	65535	3.18	0.89
2018-08-03 18:58:09	8.23	205	5.09	4.87	5.09	235.8	236.3	236.4	本地	正常	无	65535	3.16	0.89
2018-08-03 18:59:40	8.19	205	5.11	4.87	5.1	236.6	237.7	236.9	本地	正常	无	65535	3.17	0.9
2018-08-03 19:00:29	8.2	205	5.09	4.88	5.06	236.3	236.5	237	本地	正常	无	65535	3.17	0.9
2018-08-03 19:02:34	8.22	205	5.13	4.94	5.11	235.9	236.3	236.7	本地	正常	无	65535	3.17	0.9
2018-08-03 19:02:38	8.32	205	5.11	4.91	5.12	235.8	237.1	236.5	本地	正常	无	65535	3.2	0.89
2018-08-03 19:10:48	8.4	205	5.46	4.72	5.42	235.2	237.4	236	本地	正常	无	65535	3.24	0.89
2018-08-03 19:13:14	8.4	205	5.41	4.82	5.41	235.4	237.1	236	本地	正常	无	65535	3.24	0.89
2018-08-03 19:13:56	8.43	205	5.37	4.86	5.3	234.8	236.7	236.1	本地	正常	无	65535	3.24	0.88
2018-08-03 19:14:01	8.43	205	5.49	4.68	5.45	234.9	238	236.2	本地	正常	无	65535	3.24	0.89
2018-08-03 19:15:34	8.44	205	5.55	4.81	5.49	236.5	237.6	237	本地	正常	无	65535	3.29	0.88
2018-08-03 19:15:40	8.43	205	5.61	4.83	5.49	236.3	237.8	236.5	本地	正常	无	65535	3.27	0.88
2018-08-03 19:16:46	8.45	205	5.6	4.86	5.53	236.3	237.5	236.8	本地	正常	无	65535	3.29	0.88
2018-08-03 19:18:48	8.46	205	5.55	4.88	5.48	236	238.1	236.8	本地	正常	无	65535	3.29	0.88
2018-08-03 19:18:54	8.47	205	5.42	5.11	5.3	237.1	237.5	237.7	本地	正常	无	65535	3.28	0.88
2018-08-03 19:21:54	8.48	205	5.47	5.14	5.35	236.6	237.5	236.7	本地	正常	无	65535	3.3	0.88
2018-08-03 19:21:54	8.5	205	5.47	5.1	5.36	236.6	237.6	237.2	本地	正常	无	65535	3.3	0.88
2018-08-03 19:22:05	8.52	205	5.49	5.12	5.37	236.8	236.9	237.1	本地	正常	无	65535	3.3	0.88
2018-08-03 19:23:41	8.59	205	5.65	4.83	5.62	235.7	237.9	236.7	本地	正常	无	65535	3.33	0.88
2018-08-03 19:24:33	8.6	205	5.66	4.92	5.62	236.2	237.4	236.8	本地	正常	无	65535	3.34	0.88
2018-08-03 19:25:17	8.61	205	5.66	4.92	5.58	236.6	238	237.5	本地	正常	无	65535	3.35	0.88
2018-08-03 19:26:56	8.65	205	5.69	4.98	5.58	237	238.2	237.8	本地	正常	无	65535	3.36	0.88
2018-08-03 19:27:22	8.71	205	5.68	4.92	5.55	237	238.2	237.6	本地	正常	无	65535	3.36	0.88
2018-08-03 19:28:27	8.77	205	5.56	5.31	5.49	236.7	236.9	237	本地	正常	无	65535	3.38	0.88
2018-08-03 19:29:36	8.79	205	5.78	5.05	5.65	237	238.3	237.8	本地	正常	无	65535	3.41	0.88
2018-08-03 19:31:38	8.82	205	5.82	5.07	5.72	235.6	237.2	236.6	本地	正常	无	65535	3.41	0.88
2018-08-03 19:31:41	8.84	205	5.78	5.08	5.7	236.6	238.4	236.8	本地	正常	无	65535	3.44	0.88
2018-08-03 19:32:50	8.85	205	5.79	5.01	5.71	236.6	238.1	237.5	本地	正常	无	65535	3.44	0.88
2018-08-03 19:36:55	8.73	205	5.74	4.97	5.68	235.7	237.9	236.5	本地	正常	无	65535	3.38	0.88
2018-08-03 19:38:01	8.54	205	5.5	5.18	5.41	236.2	236.9	236.1	本地	正常	无	65535	3.32	0.88
2018-08-03 19:39:03	8.58	205	5.65	4.84	5.55	235.5	237.8	236.5	本地	正常	无	65535	3.32	0.88
2018-08-03 19:40:09	8.58	205	5.54	4.91	5.54	236.3	237.2	236.2	本地	正常	无	65535	3.32	0.88
2018-08-03 19:41:12	8.57	205	5.55	4.81	5.55	237	238.3	236.8	本地	正常	无	65535	3.32	0.88
2018-08-03 19:42:15	8.53	205	5.61	4.85	5.55	236.4	237.9	236.3	本地	正常	无	65535	3.31	0.88
2018-08-03 19:43:19	8.48	205	5.61	4.83	5.58	235.9	237.8	236.2	本地	正常	无	65535	3.3	0.88
2018-08-03 19:44:45	8.44	205	5.76	4.5	5.72	236.8	239.2	236.7	本地	正常	无	65535	3.29	0.87
2018-08-03 19:45:54	8.36	205	5.54	4.79	5.52	238.4	239.3	238.2	本地	正常	无	65535	3.28	0.87
2018-08-03 19:46:30	8.32	205	5.62	4.84	5.58	237.2	238.5	237.6	本地	正常	无	65535	3.26	0.86
2018-08-03 19:52:45	8.2	205	5.22	4.92	5.1	237.1	238.3	237.5	本地	正常	无	65535	3.1	0.86
2018-08-03 19:53:49	8.25	205	5.25	4.92	5.19	236.3	238.3	237.2	本地	正常	无	65535	3.11	0.86
2018-08-03 19:54:52	8.15	205	5.41	4.46	5.39	236	239.1	236.5	本地	正常	无	65535	3.1	0.86
2018-08-03 19:55:56	8.13	205	5.37	4.58	5.35	236.5	239.3	237.1	本地	正常	无	65535	3.13	0.86
2018-08-03 19:57:00	8.16	205	5.36	4.73	5.32	236.3	238.7	236.6	本地	正常	无	65535	3.14	0.86
2018-08-03 19:58:38	8.08	205	5.53	4.64	5.49	237	239.1	237.3	本地	正常	无	65535	3.18	0.86
2018-08-03 19:59:35	8.05	205	5.56	4.62	5.54	236.7	238.7	237.4	本地	正常	无	65535	3.16	0.86
2018-08-03 20:01:17	8.1	205	5.47	4.68	5.42	237.3	239.1	237.6	本地	正常	无	65535	3.18	0.86
2018-08-03 20:01:21	8.11	205	5.4	5.07	5.31	236.7	237.8	237.2	本地	正常	无	65535	3.19	0.86
2018-08-03 20:03:16	8.14	205	5.75	4.46	5.7	235.7	238.6	236.2	本地	正常	无	65535	3.2	0.85
2018-08-03 20:04:20	8.19	205	5.65	4.69	5.59	237	238.5	237.2	本地	正常	无	65535	3.23	0.86
2018-08-03 20:04:24	8.21	205	5.53	4.71	5.49	237.4	238.8	237.9	本地	正常	无	65535	3.22	0.86
2018-08-03 20:05:27	8.24	205	5.9	4.43	5.9	236	239.9	237.2	本地	正常	无	65535	3.25	0.85
2018-08-03 20:06:52	8.27	205	5.46	5.04	5.36	237.9	238.8	238.2	本地	正常	无	65535	3.24	0.86
2018-08-03 20:07:48	8.29	205	5.52	5.1	5.57	237.7	239	238.2	本地	正常	无	65535	3.28	0.85

## Sheet: Sheet8
时间	电流	转速	输入电流A	输入电流B	输入电流C	输入电压A	输入电压B	输入电压C	KA0	KA4	远程操作	操作时间	有功功率	功率因数
2018-12-14 23:07:10	9.34	200	5.96	5.92	5.81	235.2	234.6	231.6	本地	正常	无	65535	3.49	0.84
2018-12-14 23:09:35	9.07	200	5.87	5.79	5.7	236.3	235.3	231.7	本地	正常	无	65535	3.4	0.85
2018-12-14 23:11:59	8.8	200	5.73	5.63	5.54	236.7	235.9	232.9	本地	正常	无	65535	3.32	0.85
2018-12-14 23:14:24	8.54	200	5.53	5.44	5.35	235.3	234.8	231.3	本地	正常	无	65535	3.2	0.84
2018-12-14 23:16:35	8.23	200	5.37	5.28	5.24	235.7	235.1	231.5	本地	正常	无	65535	3.12	0.85
2018-12-14 23:19:02	7.9	200	5.17	5.07	5.06	237	236.2	232.5	本地	正常	无	65535	3	0.85
2018-12-14 23:21:34	7.95	200	5.15	5.06	5.09	236.3	235.4	231.9	本地	正常	无	65535	3.02	0.84
2018-12-14 23:24:03	8.11	200	5.28	5.12	5.09	236.7	234.9	232.5	本地	正常	无	65535	3.06	0.84
2018-12-14 23:26:34	8.08	200	5.24	5.14	5.1	236.4	234.8	232.6	本地	正常	无	65535	3.05	0.84
2018-12-14 23:29:04	8.16	200	5.29	5.18	5.14	236.8	234.9	233.2	本地	正常	无	65535	3.08	0.84
2018-12-14 23:31:35	8.26	200	5.38	5.21	5.16	235.7	234	233.2	本地	正常	无	65535	3.11	0.84
2018-12-14 23:34:10	8.34	200	5.38	5.3	5.23	235.9	235.5	232.9	本地	正常	无	65535	3.15	0.84
2018-12-14 23:36:36	8.42	200	5.44	5.37	5.32	236.5	235.2	232.2	本地	正常	无	65535	3.16	0.84
2018-12-14 23:39:07	8.49	200	5.48	5.43	5.35	236.2	235.2	232.6	本地	正常	无	65535	3.19	0.84
2018-12-14 23:41:58	8.59	200	5.46	5.48	5.42	236.2	235.5	231.7	本地	正常	无	65535	3.23	0.84
2018-12-14 23:48:59	8.92	200	5.77	5.73	5.6	236.4	235.3	232.2	本地	正常	无	65535	3.36	0.85
2018-12-14 23:51:41	8.78	200	5.72	5.59	5.56	235.7	234.4	233	本地	正常	无	65535	3.3	0.84
2018-12-14 23:54:12	8.88	200	5.74	5.64	5.52	235.7	234.9	233.1	本地	正常	无	65535	3.34	0.85
2018-12-14 23:56:43	8.99	200	5.78	5.7	5.56	235.6	234.9	232.9	本地	正常	无	65535	3.37	0.84
2018-12-14 23:59:12	9.14	200	5.96	5.77	5.73	235.4	235.4	233.7	本地	正常	无	65535	3.43	0.85
2018-12-15 00:01:43	9.26	200	6.01	5.86	5.79	235.4	235.6	232.7	本地	正常	无	65535	3.48	0.84
2018-12-15 00:04:13	9.39	200	6.1	5.97	5.87	235.3	234.8	233.1	本地	正常	无	65535	3.51	0.84
2018-12-15 00:06:44	9.51	200	6.16	6.03	5.99	235.5	235.5	233.2	本地	正常	无	65535	3.56	0.84
2018-12-15 00:09:14	9.4	200	6.06	5.95	5.83	235	235	233.2	本地	正常	无	65535	3.51	0.84
2018-12-15 00:16:45	8.51	200	5.61	5.43	5.38	235.9	235.4	233.9	本地	正常	无	65535	3.22	0.84
2018-12-15 00:19:16	8.08	200	5.37	5.21	5.17	235.4	235.2	232.6	本地	正常	无	65535	3.07	0.84
2018-12-15 00:21:45	7.95	200	5.21	5.11	5.05	236.3	235.1	232.8	本地	正常	无	65535	3.01	0.84
2018-12-15 00:24:15	8.02	200	5.27	5.12	5.05	236.2	234.9	233.6	本地	正常	无	65535	3.03	0.84
2018-12-15 00:26:46	8.08	200	5.35	5.2	5.17	236.1	235.1	233	本地	正常	无	65535	3.06	0.84
2018-12-15 00:29:15	8.16	200	5.31	5.21	5.17	235.7	234.7	232.8	本地	正常	无	65535	3.08	0.83
2018-12-15 00:31:46	8.25	200	5.41	5.32	5.24	236.8	235	232.1	本地	正常	无	65535	3.12	0.84
2018-12-15 00:34:17	8.35	200	5.43	5.33	5.24	235.9	234.7	231	本地	正常	无	65535	3.14	0.84
2018-12-15 00:36:47	8.41	200	5.49	5.3	5.27	236.3	235.7	233.1	本地	正常	无	65535	3.17	0.84
2018-12-15 00:39:17	8.5	200	5.59	5.45	5.39	235.6	234.6	232	本地	正常	无	65535	3.2	0.84
2018-12-15 00:41:47	8.59	200	5.61	5.47	5.41	235.6	234.3	232	本地	正常	无	65535	3.22	0.84
2018-12-15 00:44:17	8.7	200	5.68	5.53	5.48	236	234.7	233.3	本地	正常	无	65535	3.27	0.84
2018-12-15 00:46:48	8.84	200	5.73	5.62	5.5	235.2	234.7	232	本地	正常	无	65535	3.31	0.84
2018-12-15 00:49:18	8.99	200	5.85	5.75	5.64	234.5	233.5	231.3	本地	正常	无	65535	3.36	0.83
2018-12-15 00:51:48	9.09	200	5.94	5.83	5.77	235.7	234	232.6	本地	正常	无	65535	3.41	0.84
2018-12-15 00:54:19	8.91	200	5.92	5.76	5.61	235.4	234.4	233.1	本地	正常	无	65535	3.37	0.84
2018-12-15 00:56:49	8.98	200	5.87	5.8	5.66	235.5	234.3	232.8	本地	正常	无	65535	3.36	0.84
2018-12-15 00:59:19	9.1	200	5.95	5.84	5.73	235.7	234.9	232.3	本地	正常	无	65535	3.41	0.84
2018-12-15 01:01:49	9.25	200	5.91	5.92	5.8	235.6	234.7	231.4	本地	正常	无	65535	3.46	0.84
2018-12-15 01:04:20	9.37	200	6.07	5.95	5.96	234.6	234.2	231.3	本地	正常	无	65535	3.5	0.84
2018-12-15 01:06:50	9.46	200	6.16	6.01	5.92	234.7	233.7	231.6	本地	正常	无	65535	3.53	0.84
2018-12-15 01:09:21	9.27	200	5.97	5.83	5.87	234.9	234.5	232.4	本地	正常	无	65535	3.46	0.84
2018-12-15 01:11:51	8.98	200	5.86	5.7	5.66	234.3	234.2	232.4	本地	正常	无	65535	3.37	0.85
2018-12-15 01:14:21	8.73	200	5.67	5.55	5.53	234.4	234.7	232.8	本地	正常	无	65535	3.29	0.85
2018-12-15 01:16:51	8.4	200	5.48	5.34	5.35	234.9	233.8	232.1	本地	正常	无	65535	3.16	0.84
2018-12-15 01:19:22	7.97	200	5.2	5.12	5.08	235.9	235.6	232.4	本地	正常	无	65535	3.03	0.85
2018-12-15 01:22:41	7.95	200	5.22	5.11	5.07	234.8	234.7	232.6	本地	正常	无	65535	3.01	0.85
2018-12-15 01:41:53	8.6	200	5.53	5.44	5.38	235.9	234.7	232.7	本地	正常	无	65535	3.23	0.85
2018-12-15 01:45:01	8.76	200	5.7	5.55	5.48	234.7	234.9	233.1	本地	正常	无	65535	3.28	0.85
2018-12-15 01:46:32	8.82	200	5.72	5.6	5.54	236.1	235.9	233.4	本地	正常	无	65535	3.32	0.85
2018-12-15 01:49:03	8.99	200	5.79	5.66	5.66	236	236.2	233.7	本地	正常	无	65535	3.39	0.85
2018-12-15 01:51:46	8.98	200	5.79	5.65	5.66	236.1	235.6	233.4	本地	正常	无	65535	3.38	0.85
2018-12-15 02:35:05	8.35	200	5.46	5.31	5.28	236	234.7	233.2	本地	正常	无	65535	3.16	0.85
2018-12-15 02:47:14	8.86	200	5.71	5.63	5.53	235.9	235.2	232.4	本地	正常	无	65535	3.33	0.85
2018-12-15 02:49:48	9.03	200	5.79	5.77	5.67	236.5	234.9	232.2	本地	正常	无	65535	3.39	0.85
2018-12-15 02:52:13	8.97	200	5.8	5.71	5.65	236.1	235.3	233.3	本地	正常	无	65535	3.37	0.85
2018-12-15 02:54:38	8.86	200	5.69	5.64	5.58	236.2	235.8	231.8	本地	正常	无	65535	3.32	0.84
2018-12-15 02:57:02	8.96	200	5.88	5.67	5.61	235.4	235.5	233.7	本地	正常	无	65535	3.36	0.85
2018-12-15 02:59:26	9.08	200	5.86	5.79	5.68	235.6	235.6	233.8	本地	正常	无	65535	3.41	0.85
2018-12-15 03:01:51	9.22	200	5.91	5.78	5.77	235.2	235.1	233.7	本地	正常	无	65535	3.45	0.85
2018-12-15 03:04:03	9.33	200	5.95	5.87	5.75	236.3	235.6	233.4	本地	正常	无	65535	3.49	0.85
2018-12-15 03:06:14	9.44	200	6.01	5.9	5.85	236.7	236	233.5	本地	正常	无	65535	3.53	0.85
2018-12-15 03:08:27	9.38	200	6	6	5.85	235.9	235.4	231.9	本地	正常	无	65535	3.52	0.85
2018-12-15 03:10:55	9.08	200	5.83	5.75	5.68	238	237.1	234.4	本地	正常	无	65535	3.42	0.85
2018-12-15 03:13:40	8.81	200	5.69	5.59	5.54	236	234.9	232.8	本地	正常	无	65535	3.31	0.84
2018-12-15 03:16:05	8.51	200	5.51	5.42	5.37	235.7	235.4	233.3	本地	正常	无	65535	3.21	0.85
2018-12-15 03:18:30	8.1	200	5.25	5.21	5.15	236.2	236.1	233.3	本地	正常	无	65535	3.08	0.85
2018-12-15 03:20:55	7.96	200	5.11	5.04	4.99	236.3	235.8	233	本地	正常	无	65535	3	0.84
2018-12-15 03:23:05	7.99	200	5.27	5.14	5.04	236.1	234.5	233.7	本地	正常	无	65535	3.04	0.85
2018-12-15 03:23:18	8.02	200	5.28	5.12	4.98	235.4	234.6	233.9	本地	正常	无	65535	3.03	0.84
2018-12-15 03:25:45	8.07	200	5.26	5.21	5.11	236	235	231.9	本地	正常	无	65535	3.06	0.85
2018-12-15 03:33:02	8.29	200	5.44	5.31	5.25	235.3	235.1	232.5	本地	正常	无	65535	3.13	0.85
2018-12-15 03:35:21	8.38	200	5.42	5.31	5.28	235.4	235	233.2	本地	正常	无	65535	3.16	0.84
2018-12-15 03:37:32	8.44	200	5.51	5.37	5.35	235.8	235.6	234.1	本地	正常	无	65535	3.2	0.85
2018-12-15 03:39:50	8.55	200	5.5	5.34	5.33	236.5	235.8	233.7	本地	正常	无	65535	3.22	0.85
2018-12-15 03:42:20	8.63	200	5.52	5.42	5.38	235.8	235.7	232.7	本地	正常	无	65535	3.23	0.84
2018-12-15 03:44:53	8.74	200	5.6	5.58	5.51	236.7	236.6	232.9	本地	正常	无	65535	3.3	0.85
2018-12-15 03:47:22	8.89	200	5.75	5.61	5.53	235.1	235.1	233.9	本地	正常	无	65535	3.34	0.85
2018-12-15 03:49:52	9.05	200	5.84	5.72	5.67	236.4	235.5	233.9	本地	正常	无	65535	3.39	0.85
2018-12-15 03:52:44	8.91	200	5.75	5.67	5.6	235.7	235.1	233.4	本地	正常	无	65535	3.36	0.85
2018-12-15 03:55:13	8.89	200	5.79	5.6	5.6	235.6	235.1	233.2	本地	正常	无	65535	3.35	0.85
2018-12-15 03:57:36	9.02	200	5.79	5.73	5.7	236.1	235.8	232.3	本地	正常	无	65535	3.4	0.85
2018-12-15 04:00:01	9.16	200	5.79	5.75	5.7	236.5	236.3	233.2	本地	正常	无	65535	3.43	0.84
2018-12-15 04:02:13	9.27	200	5.9	5.86	5.75	236.5	234.9	232.9	本地	正常	无	65535	3.47	0.85
2018-12-15 04:04:28	9.38	200	6.04	6	5.85	236	234.3	233.3	本地	正常	无	65535	3.51	0.85
2018-12-15 04:07:15	9.46	200	5.98	5.97	5.81	236.2	234.6	232.9	本地	正常	无	65535	3.53	0.84
2018-12-15 04:09:53	9.18	200	5.92	5.85	5.73	236.7	235.8	233.1	本地	正常	无	65535	3.45	0.85
2018-12-15 04:12:15	8.92	200	5.78	5.7	5.58	235.9	235.3	232.5	本地	正常	无	65535	3.36	0.85
2018-12-15 04:14:41	8.67	200	5.59	5.53	5.46	235.7	235	232.3	本地	正常	无	65535	3.26	0.85
2018-12-15 04:17:06	8.33	200	5.42	5.34	5.28	235.9	235.6	233.4	本地	正常	无	65535	3.15	0.84
2018-12-15 04:19:31	7.93	200	5.11	5.04	4.96	235.6	235.6	232.7	本地	正常	无	65535	3	0.84
2018-12-15 04:22:23	7.94	200	5.2	5.11	5.03	236.7	236.2	233.6	本地	正常	无	65535	3.01	0.85
2018-12-15 04:24:19	8	200	5.25	5.12	5.02	234.9	235.2	232.9	本地	正常	无	65535	3.02	0.84
2018-12-15 04:26:31	8.13	200	5.32	5.17	5.15	235.1	235.5	233.5	本地	正常	无	65535	3.07	0.84
2018-12-15 04:28:55	8.15	200	5.32	5.25	5.19	235.5	234.9	233.2	本地	正常	无	65535	3.1	0.85
2018-12-15 04:31:20	8.21	200	5.34	5.31	5.12	236.2	234.9	233.6	本地	正常	无	65535	3.11	0.85
2018-12-15 04:33:45	8.31	200	5.37	5.23	5.24	235.7	235.2	232.8	本地	正常	无	65535	3.13	0.84
2018-12-15 04:36:10	8.38	200	5.43	5.38	5.32	236.6	235.6	232.8	本地	正常	无	65535	3.17	0.85
2018-12-15 04:38:21	8.45	200	5.54	5.44	5.28	236.3	234.9	232.9	本地	正常	无	65535	3.2	0.85
2018-12-15 04:40:43	8.55	200	5.48	5.48	5.39	236.2	234.8	231.5	本地	正常	无	65535	3.22	0.84
2018-12-15 04:43:28	8.66	200	5.52	5.5	5.4	236.6	235.3	231.5	本地	正常	无	65535	3.25	0.84
2018-12-15 04:45:59	8.79	200	5.66	5.63	5.49	235.6	235	232.6	本地	正常	无	65535	3.31	0.85
2018-12-15 04:48:23	8.94	200	5.77	5.66	5.49	235.5	234.8	233.3	本地	正常	无	65535	3.35	0.84
2018-12-15 04:50:35	9.05	200	5.8	5.71	5.61	235.3	234	233.1	本地	正常	无	65535	3.37	0.84
2018-12-15 04:52:47	8.88	200	5.79	5.64	5.56	235.5	234.3	233.1	本地	正常	无	65535	3.34	0.85
2018-12-15 04:55:04	8.88	200	5.75	5.66	5.6	234.4	234.5	232.8	本地	正常	无	65535	3.34	0.85
2018-12-15 04:57:33	9.01	200	5.8	5.66	5.59	235.4	234.8	233.6	本地	正常	无	65535	3.37	0.84
2018-12-15 05:00:15	9.16	200	5.88	5.82	5.73	235.9	235.8	232.3	本地	正常	无	65535	3.43	0.85
2018-12-15 05:02:42	9.29	200	5.97	5.87	5.77	235.5	234.8	232.6	本地	正常	无	65535	3.48	0.84
2018-12-15 05:05:02	9.4	200	6.03	6	5.82	237	235	232.7	本地	正常	无	65535	3.52	0.85
2018-12-15 05:08:12	9.39	200	6.02	5.92	5.84	235	234.5	232	本地	正常	无	65535	3.51	0.85
2018-12-15 05:10:11	9.17	200	5.88	5.82	5.72	235.4	234.9	232	本地	正常	无	65535	3.43	0.85
2018-12-15 05:13:22	8.83	200	5.68	5.57	5.44	236	234.9	232.9	本地	正常	无	65535	3.31	0.84
2018-12-15 05:14:41	8.67	200	5.62	5.58	5.41	236	234.8	232.5	本地	正常	无	65535	3.26	0.84
2018-12-15 05:17:12	8.36	200	5.4	5.33	5.28	236.6	235.2	232.6	本地	正常	无	65535	3.16	0.85
2018-12-15 05:19:35	7.94	200	5.21	5.16	5	236.7	234.5	233.4	本地	正常	无	65535	3.03	0.85
2018-12-15 05:22:08	7.92	200	5.24	5.14	5.01	234.3	234	231.7	本地	正常	无	65535	3	0.85
2018-12-15 05:24:45	8	200	5.27	5.15	5.1	235.4	234.5	232.6	本地	正常	无	65535	3.03	0.84
2018-12-15 05:26:50	8.08	200	5.27	5.23	5.08	235.9	234.5	232.8	本地	正常	无	65535	3.06	0.85
2018-12-15 05:29:15	8.17	200	5.24	5.25	5.08	237.2	235	232.5	本地	正常	无	65535	3.09	0.84
2018-12-15 05:31:39	8.25	200	5.39	5.3	5.25	235.5	235.4	232.7	本地	正常	无	65535	3.12	0.85
2018-12-15 05:34:06	8.32	200	5.41	5.32	5.25	235.1	235.2	232.5	本地	正常	无	65535	3.15	0.85
2018-12-15 05:36:31	8.39	200	5.49	5.36	5.3	235.7	235.4	233.3	本地	正常	无	65535	3.18	0.85
2018-12-15 05:38:47	8.49	200	5.58	5.4	5.35	235.6	234.9	233	本地	正常	无	65535	3.2	0.85
2018-12-15 05:41:11	8.56	200	5.61	5.46	5.4	235.3	235.2	233.1	本地	正常	无	65535	3.22	0.85
2018-12-15 05:43:54	8.68	200	5.64	5.5	5.39	235.3	234.9	233.3	本地	正常	无	65535	3.26	0.84
2018-12-15 05:50:43	9.01	200	5.87	5.8	5.55	235.8	234	233.2	本地	正常	无	65535	3.39	0.85
2018-12-15 05:53:02	8.87	200	5.7	5.67	5.58	235.9	234.6	232.1	本地	正常	无	65535	3.34	0.85
2018-12-15 05:55:32	8.94	200	5.75	5.77	5.6	236.1	235	231.9	本地	正常	无	65535	3.35	0.85
2018-12-15 05:57:51	9.06	200	5.74	5.69	5.6	235.9	235.7	231.9	本地	正常	无	65535	3.39	0.84
2018-12-15 06:05:05	9.45	200	6.06	5.98	5.88	234.7	233.8	232.1	本地	正常	无	65535	3.52	0.84
2018-12-15 06:07:31	9.5	200	6.14	6.02	5.94	235.7	234.8	232.9	本地	正常	无	65535	3.56	0.85
2018-12-15 06:09:54	9.27	200	6.01	5.89	5.83	235.1	234.9	232.6	本地	正常	无	65535	3.48	0.85
2018-12-15 06:12:20	9	200	5.73	5.66	5.55	235.7	234.9	233	本地	正常	无	65535	3.36	0.84
2018-12-15 06:14:44	8.74	200	5.7	5.49	5.46	235.2	234.9	234.2	本地	正常	无	65535	3.29	0.85
2018-12-15 06:17:08	8.42	200	5.46	5.37	5.34	235.6	235.3	232.9	本地	正常	无	65535	3.18	0.85
2018-12-15 06:19:33	8.01	200	5.23	5.16	5.09	235.2	235.2	232.2	本地	正常	无	65535	3.03	0.85
2018-12-15 06:21:58	7.96	200	5.22	5.09	5.11	235.4	235	232.1	本地	正常	无	65535	3.03	0.85
2018-12-15 06:24:23	8.04	200	5.21	5.13	5.11	235.6	235	232.6	本地	正常	无	65535	3.04	0.84
2018-12-15 06:26:46	8.11	200	5.29	5.25	5.15	236	235.7	232.5	本地	正常	无	65535	3.08	0.85
2018-12-15 06:29:12	8.21	200	5.29	5.18	5.14	235.8	234.9	232.9	本地	正常	无	65535	3.1	0.84
2018-12-15 06:31:40	8.28	200	5.42	5.3	5.23	235.7	234.4	232.7	本地	正常	无	65535	3.14	0.85
2018-12-15 06:34:05	8.37	200	5.49	5.37	5.25	235.6	235	232.9	本地	正常	无	65535	3.17	0.85
2018-12-15 06:36:26	8.44	200	5.47	5.43	5.3	236.4	235.7	232.2	本地	正常	无	65535	3.19	0.85
2018-12-15 06:39:04	8.53	200	5.55	5.49	5.39	236.3	235.5	232.3	本地	正常	无	65535	3.22	0.85
2018-12-15 06:41:19	8.62	200	5.59	5.53	5.39	236.6	234.8	232.4	本地	正常	无	65535	3.24	0.84
2018-12-15 06:43:41	8.7	200	5.68	5.57	5.44	235.4	234.7	232.8	本地	正常	无	65535	3.28	0.85
2018-12-15 06:46:09	8.84	200	5.76	5.61	5.52	236.5	235.2	233.8	本地	正常	无	65535	3.34	0.85
2018-12-15 06:48:29	8.99	200	5.81	5.69	5.61	235.7	235.1	231.9	本地	正常	无	65535	3.37	0.84
2018-12-15 06:50:39	9.11	200	5.79	5.74	5.62	235.6	234.8	232.4	本地	正常	无	65535	3.41	0.84
2018-12-15 06:52:51	8.98	200	5.71	5.63	5.59	236.8	236.3	233.1	本地	正常	无	65535	3.36	0.84
2018-12-15 06:55:16	8.95	200	5.71	5.62	5.53	236.2	236	233.1	本地	正常	无	65535	3.35	0.84
2018-12-15 06:57:44	9.06	200	5.9	5.8	5.67	234.7	234	232.2	本地	正常	无	65535	3.41	0.85
2018-12-15 07:00:06	9.19	200	5.96	5.87	5.71	235.3	234.4	232.9	本地	正常	无	65535	3.44	0.85
2018-12-15 07:02:30	9.32	200	6.05	5.93	5.81	235.3	234.2	232.9	本地	正常	无	65535	3.5	0.85
2018-12-15 07:04:53	9.44	200	6.11	5.97	5.86	235	234	232.4	本地	正常	无	65535	3.52	0.85
2018-12-15 07:07:20	9.33	200	6.05	5.95	5.78	235.3	234.4	231.8	本地	正常	无	65535	3.5	0.85
2018-12-15 07:09:38	9.07	200	5.87	5.73	5.61	236.4	234.6	232.7	本地	正常	无	65535	3.41	0.85
2018-12-15 07:12:08	8.81	200	5.71	5.62	5.5	236.3	235.7	232.8	本地	正常	无	65535	3.32	0.84
2018-12-15 07:14:38	8.5	200	5.44	5.4	5.31	236	234.8	230.8	本地	正常	无	65535	3.19	0.84
2018-12-15 07:14:53	8.47	200	5.46	5.44	5.28	235.6	234.4	230.7	本地	正常	无	65535	3.18	0.84
2018-12-15 07:19:38	7.94	200	5.15	5.1	4.95	235.2	233.1	231	本地	正常	无	65535	2.98	0.84
2018-12-15 07:21:51	7.96	200	5.23	5.11	5.08	235.4	234.5	232.3	本地	正常	无	65535	3.01	0.85
2018-12-15 07:24:10	8.07	200	5.32	5.2	5.01	235.9	233.6	232.9	本地	正常	无	65535	3.05	0.84
2018-12-15 07:26:30	8.12	200	5.29	5.19	5.07	236.1	235	232.9	本地	正常	无	65535	3.06	0.84
2018-12-15 07:28:46	8.19	200	5.33	5.24	5.14	235.6	234.2	231.8	本地	正常	无	65535	3.08	0.84
2018-12-15 07:33:22	8.36	200	5.51	5.31	5.23	235.3	235.3	233.6	本地	正常	无	65535	3.16	0.85
2018-12-15 07:38:00	8.52	200	5.56	5.41	5.29	234.2	233.9	232.9	本地	正常	无	65535	3.21	0.84
2018-12-15 07:40:25	8.6	200	5.56	5.45	5.39	235.6	235.2	233	本地	正常	无	65535	3.23	0.84
2018-12-15 07:42:36	8.7	200	5.66	5.47	5.42	235.5	234.6	232.9	本地	正常	无	65535	3.26	0.84
2018-12-15 07:42:47	8.71	200	5.7	5.58	5.47	235.9	234.6	232	本地	正常	无	65535	3.27	0.84
2018-12-15 07:45:22	8.85	200	5.75	5.65	5.57	235.6	235.2	231.8	本地	正常	无	65535	3.34	0.85
2018-12-15 07:49:48	8.92	200	5.68	5.68	5.51	237.3	234.6	231.4	本地	正常	无	65535	3.34	0.84
2018-12-15 07:52:14	8.86	200	5.69	5.63	5.49	235	233.8	231.3	本地	正常	无	65535	3.31	0.84
2018-12-15 07:54:39	8.95	200	5.82	5.73	5.59	235.4	233.3	231.9	本地	正常	无	65535	3.37	0.85
2018-12-15 08:03:47	9.43	200	6.13	6.04	5.8	236.7	234.4	233.2	本地	正常	无	65535	3.55	0.85
2018-12-15 08:06:27	9.51	200	6.21	6.1	5.91	234.3	233.6	231.1	本地	正常	无	65535	3.56	0.85
2018-12-15 08:08:39	9.29	200	6.01	5.94	5.81	235.2	234.4	231.9	本地	正常	无	65535	3.48	0.85
2018-12-15 08:11:02	9	200	5.87	5.73	5.6	235.7	235	232.8	本地	正常	无	65535	3.38	0.85
2018-12-15 08:13:39	8.76	200	5.63	5.55	5.44	235.2	234.8	231.6	本地	正常	无	65535	3.28	0.84
2018-12-15 08:15:39	8.46	200	5.54	5.44	5.32	235.1	234.3	232.3	本地	正常	无	65535	3.2	0.85
2018-12-15 08:18:06	8.05	200	5.24	5.13	5.08	234.3	234.3	231.7	本地	正常	无	65535	3.03	0.84
2018-12-15 08:18:21	8	200	5.21	5.11	5.06	235.4	235.1	232.6	本地	正常	无	65535	3.03	0.84
2018-12-15 08:21:07	7.94	200	5.23	5.05	5.02	234.8	234.2	232.4	本地	正常	无	65535	3.01	0.85
2018-12-15 08:23:03	7.98	200	5.29	5.13	5.07	235.1	234.2	232.9	本地	正常	无	65535	3.03	0.85
2018-12-15 08:25:30	8.06	200	5.24	5.15	5.07	234.7	233.1	232.2	本地	正常	无	65535	3.04	0.84
2018-12-15 08:27:55	8.19	200	5.31	5.25	5.17	236.9	235.4	232.3	本地	正常	无	65535	3.11	0.85
2018-12-15 08:30:18	8.18	200	5.33	5.31	5.15	236.3	233.9	231.8	本地	正常	无	65535	3.09	0.84
2018-12-15 08:32:43	8.24	200	5.33	5.28	5.16	236.3	235.2	232.9	本地	正常	无	65535	3.12	0.85
2018-12-15 08:34:54	8.32	200	5.37	5.35	5.23	236.5	235.5	232.4	本地	正常	无	65535	3.14	0.84
2018-12-15 08:37:14	8.39	200	5.45	5.37	5.29	235.9	235.4	232.9	本地	正常	无	65535	3.18	0.85
2018-12-15 08:39:45	8.47	200	5.46	5.37	5.3	236.3	235.5	232.9	本地	正常	无	65535	3.2	0.85
2018-12-15 08:42:15	8.57	200	5.49	5.48	5.36	236.5	234.6	232	本地	正常	无	65535	3.23	0.85
2018-12-15 08:45:00	8.73	200	5.66	5.6	5.52	235.7	234.9	231.3	本地	正常	无	65535	3.28	0.85
2018-12-15 08:47:46	8.89	200	5.79	5.68	5.57	235.2	235.4	233.4	本地	正常	无	65535	3.35	0.85
2018-12-15 08:50:31	8.88	200	5.71	5.6	5.52	235.8	235.4	233.9	本地	正常	无	65535	3.34	0.85
2018-12-15 08:57:23	8.92	200	5.73	5.6	5.56	235.9	235.5	234	本地	正常	无	65535	3.35	0.85
2018-12-15 08:59:48	9.06	200	5.8	5.7	5.64	235.6	234.3	232.6	本地	正常	无	65535	3.39	0.85
2018-12-15 09:02:11	9.17	200	5.92	5.87	5.75	236.2	234.4	232	本地	正常	无	65535	3.44	0.85
2018-12-15 09:04:36	9.29	200	5.94	5.94	5.89	235.9	234.8	230.8	本地	正常	无	65535	3.48	0.85
2018-12-15 09:07:14	9.42	200	6.05	5.95	5.94	236.4	234.8	232.6	本地	正常	无	65535	3.54	0.85
2018-12-15 09:09:22	9.35	200	6.01	5.95	5.85	236.5	234.8	232.5	本地	正常	无	65535	3.52	0.85
2018-12-15 09:14:26	8.78	200	5.72	5.56	5.54	235.2	234.6	232.7	本地	正常	无	65535	3.31	0.85
2018-12-15 09:16:29	8.53	200	5.54	5.4	5.32	235.5	234.3	232.7	本地	正常	无	65535	3.21	0.85
2018-12-15 09:19:21	8.1	200	5.24	5.1	5.08	235.4	235.5	232.7	本地	正常	无	65535	3.05	0.84
2018-12-15 09:26:03	8.16	200	5.41	5.19	5.12	234.6	234.7	233.6	本地	正常	无	65535	3.09	0.85
2018-12-15 09:28:46	8.09	200	5.28	5.16	5.15	236.1	235.4	232.3	本地	正常	无	65535	3.06	0.85
2018-12-15 09:31:32	8.12	200	5.34	5.22	5.14	236.6	235	232.7	本地	正常	无	65535	3.09	0.85
2018-12-15 09:33:56	8.2	200	5.36	5.3	5.19	235.3	235.8	232.5	本地	正常	无	65535	3.1	0.85
2018-12-15 09:36:20	8.29	200	5.39	5.3	5.25	235.6	235.2	231.9	本地	正常	无	65535	3.13	0.85
2018-12-15 09:38:32	8.36	200	5.43	5.35	5.28	236.2	235.1	232.6	本地	正常	无	65535	3.16	0.85
2018-12-15 09:45:57	8.66	200	5.59	5.49	5.44	236.5	235.1	233	本地	正常	无	65535	3.26	0.85
2018-12-15 09:48:28	8.82	200	5.67	5.55	5.52	235.9	234.8	232.7	本地	正常	无	65535	3.3	0.84
2018-12-15 09:52:01	8.82	200	5.65	5.62	5.57	235.9	234.8	231.4	本地	正常	无	65535	3.3	0.84
2018-12-15 09:58:21	8.88	200	5.77	5.64	5.57	235	234.5	232.2	本地	正常	无	65535	3.34	0.85
2018-12-15 10:11:04	9.52	200	6.11	6	5.94	236.6	236.3	233.9	本地	正常	无	65535	3.56	0.85
2018-12-15 10:19:47	8.6	200	5.6	5.47	5.48	235.4	235.6	231.6	本地	正常	无	65535	3.25	0.85
2018-12-15 10:32:24	8.11	200	5.29	5.22	5.16	235.5	234.9	232.7	本地	正常	无	65535	3.08	0.85
2018-12-15 10:38:25	8.32	200	5.37	5.31	5.23	235.8	234.8	232.3	本地	正常	无	65535	3.14	0.84
2018-12-15 10:58:04	8.85	200	5.71	5.64	5.55	235.8	234.8	232.5	本地	正常	无	65535	3.33	0.84
2018-12-15 11:18:34	8.82	200	5.73	5.58	5.54	235.8	235.5	233.9	本地	正常	无	65535	3.32	0.85
2018-12-15 11:41:36	8.39	200	5.49	5.37	5.22	238	235.4	233.4	本地	正常	无	65535	3.17	0.85
2018-12-15 11:47:30	8.6	200	5.67	5.54	5.3	237.4	234.8	233	本地	正常	无	65535	3.25	0.85
2018-12-15 11:53:08	8.92	200	5.73	5.71	5.57	238.3	235.8	232.6	本地	正常	无	65535	3.35	0.84
2018-12-15 11:54:53	9.03	200	5.83	5.7	5.59	236.7	234.6	232.2	本地	正常	无	65535	3.38	0.84
2018-12-15 12:12:47	9.46	200	6.06	6.01	5.96	235.8	234.6	233.7	本地	正常	无	65535	3.54	0.85
2018-12-15 12:24:39	8.08	200	5.17	5.1	5.1	236.9	235.9	235.9	本地	正常	无	65535	3.06	0.84
2018-12-15 12:41:14	8.27	200	5.37	5.26	5.21	235.5	234.9	235.5	本地	正常	无	65535	3.13	0.84
2018-12-15 12:43:55	8.36	200	5.41	5.28	5.31	236.5	235	234.6	本地	正常	无	65535	3.15	0.84
2018-12-15 12:46:15	8.44	200	5.41	5.36	5.33	237	235	235	本地	正常	无	65535	3.19	0.84
2018-12-15 12:54:14	8.75	200	5.64	5.52	5.52	236.9	234.7	234.9	本地	正常	无	65535	3.29	0.84
2018-12-15 12:55:47	8.72	200	5.59	5.47	5.45	237.3	235.1	235.5	本地	正常	无	65535	3.28	0.84
2018-12-15 13:00:03	8.78	200	5.69	5.67	5.55	236.5	233.7	233.7	本地	正常	无	65535	3.3	0.84
2018-12-15 13:05:53	9.15	200	5.88	5.86	5.86	236.2	234.4	233.2	本地	正常	无	65535	3.44	0.84
2018-12-15 13:10:31	9.38	200	5.99	5.98	5.93	236.1	234.5	234.6	本地	正常	无	65535	3.52	0.84
2018-12-15 13:10:46	9.39	200	6.07	5.97	5.89	236.4	234.9	235.1	本地	正常	无	65535	3.53	0.84
2018-12-15 13:13:05	9.51	200	6.12	6.08	6.08	236.4	233.8	233.9	本地	正常	无	65535	3.56	0.84
2018-12-15 13:20:41	9.23	200	5.99	5.87	5.86	235.2	234.2	233.9	本地	正常	无	65535	3.46	0.84
2018-12-15 13:30:17	8	200	5.25	5.12	5.14	234.8	234.1	234.5	本地	正常	无	65535	3.04	0.84
2018-12-15 13:39:36	8.35	200	5.42	5.29	5.33	235.6	234.1	234.6	本地	正常	无	65535	3.14	0.84
2018-12-15 13:53:44	8.66	200	5.6	5.52	5.51	235.7	234.6	234.1	本地	正常	无	65535	3.25	0.84
2018-12-15 13:55:10	8.73	200	5.6	5.56	5.52	236.3	234.1	234.1	本地	正常	无	65535	3.28	0.84
2018-12-15 13:58:06	8.89	200	5.76	5.72	5.69	236.4	234	234.1	本地	正常	无	65535	3.34	0.84
2018-12-15 14:11:59	9.12	200	5.9	5.9	5.78	235.8	233.5	233.2	本地	正常	无	65535	3.42	0.84
2018-12-15 14:18:26	8.95	200	5.77	5.73	5.65	236.2	235.2	233.5	本地	正常	无	65535	3.38	0.84
2018-12-15 14:20:56	8.72	200	5.69	5.62	5.6	236.6	234.5	234.2	本地	正常	无	65535	3.29	0.84
2018-12-15 14:23:27	8.45	200	5.53	5.41	5.41	235	233.3	233.8	本地	正常	无	65535	3.19	0.84
2018-12-15 14:25:47	8.07	200	5.24	5.17	5.12	236.5	234.2	234.1	本地	正常	无	65535	3.06	0.84
2018-12-15 14:28:10	7.91	200	5.24	5.07	5.13	234.8	233.4	233.9	本地	正常	无	65535	3	0.84
2018-12-15 14:37:41	8.13	200	5.26	5.21	5.16	236.3	235.1	234.6	本地	正常	无	65535	3.08	0.84
2018-12-15 14:46:39	8.42	200	5.44	5.39	5.39	236.4	234.9	234.6	本地	正常	无	65535	3.18	0.84
2018-12-15 14:47:15	8.45	200	5.42	5.36	5.31	235.5	234.5	234.2	本地	正常	无	65535	3.18	0.84
2018-12-15 14:49:41	8.54	200	5.45	5.34	5.34	235.7	234.5	235.1	本地	正常	无	65535	3.2	0.84
2018-12-15 14:56:57	8.93	200	5.76	5.68	5.69	235.9	234.3	235.4	本地	正常	无	65535	3.37	0.85
2018-12-15 15:04:40	8.91	200	5.75	5.67	5.62	236.5	234.8	234.6	本地	正常	无	65535	3.36	0.85
2018-12-15 15:13:23	9.36	200	5.92	5.9	5.89	236.4	235.3	234.6	本地	正常	无	65535	3.51	0.85
2018-12-15 15:25:15	8.59	200	5.46	5.43	5.42	237	234.6	234.8	本地	正常	无	65535	3.22	0.84
2018-12-15 15:27:37	8.28	200	5.23	5.24	5.24	236.6	235.2	233.4	本地	正常	无	65535	3.12	0.84
2018-12-15 15:37:45	8.08	200	5.2	5.12	5.13	236.3	235.4	235.2	本地	正常	无	65535	3.06	0.84
2018-12-15 15:40:26	8.17	200	5.27	5.23	5.2	236.8	235.7	236.3	本地	正常	无	65535	3.1	0.84
2018-12-15 15:42:56	8.26	200	5.32	5.27	5.27	234.9	234.6	234.4	本地	正常	无	65535	3.12	0.84
2018-12-15 15:57:56	8.9	200	5.67	5.67	5.61	236	235	234	本地	正常	无	65535	3.35	0.84
2018-12-15 16:00:14	8.95	200	5.63	5.7	5.61	236.4	235.6	234	本地	正常	无	65535	3.36	0.84
2018-12-15 16:11:16	9.19	200	5.88	5.79	5.78	236.9	235.2	235.1	本地	正常	无	65535	3.45	0.85
2018-12-15 16:18:40	9.55	200	6.01	6.07	5.91	237.6	235.3	235	本地	正常	无	65535	3.58	0.85
2018-12-15 16:25:55	8.78	200	5.58	5.52	5.5	236.8	235.2	235.1	本地	正常	无	65535	3.3	0.84
2018-12-15 16:28:57	8.39	200	5.39	5.37	5.39	237.1	235.2	234.5	本地	正常	无	65535	3.19	0.85
2018-12-15 16:30:54	8.14	200	5.24	5.24	5.2	236.9	235.6	234.8	本地	正常	无	65535	3.08	0.85
2018-12-15 16:47:47	8.36	200	5.39	5.26	5.25	237	236.3	235.8	本地	正常	无	65535	3.16	0.84
2018-12-15 16:54:46	8.6	200	5.49	5.46	5.33	238.3	237.7	236.7	本地	正常	无	65535	3.25	0.85
2018-12-15 17:02:11	8.89	200	5.63	5.57	5.45	237.8	236.5	237.2	本地	正常	无	65535	3.35	0.85
2018-12-15 17:04:41	8.79	200	5.61	5.56	5.49	236.5	235.4	234.6	本地	正常	无	65535	3.3	0.84
2018-12-15 17:08:48	8.97	200	5.72	5.7	5.6	238.8	236.5	235.7	本地	正常	无	65535	3.37	0.85
2018-12-15 17:09:55	9.02	200	5.7	5.71	5.64	239.4	237.1	236.2	本地	正常	无	65535	3.41	0.85
2018-12-15 17:12:12	9.16	200	5.76	5.78	5.63	238.6	236.7	235	本地	正常	无	65535	3.44	0.85
2018-12-15 17:14:47	9.28	200	5.86	5.93	5.82	238.3	236.4	234.2	本地	正常	无	65535	3.49	0.85
2018-12-15 17:17:34	9.41	200	5.94	5.95	5.89	238.6	237.8	235.3	本地	正常	无	65535	3.54	0.85
2018-12-15 17:19:28	9.53	200	5.96	5.97	5.86	238.8	236.2	235.3	本地	正常	无	65535	3.56	0.85
2018-12-15 17:21:53	9.53	200	6.04	5.99	5.89	236.7	235.8	235.1	本地	正常	无	65535	3.57	0.85
2018-12-15 17:24:18	9.23	200	5.83	5.83	5.76	237.9	236	235.5	本地	正常	无	65535	3.47	0.85
2018-12-15 17:27:04	8.91	200	5.66	5.6	5.54	237.4	236.4	235.6	本地	正常	无	65535	3.36	0.85
2018-12-15 17:29:33	8.63	200	5.56	5.46	5.33	237.9	236.1	236.9	本地	正常	无	65535	3.26	0.85
2018-12-15 17:38:48	8.07	200	5.24	5.06	5.15	237.5	238	237.6	本地	正常	无	65535	3.09	0.85
2018-12-15 17:43:38	8.16	200	5.28	5.18	5.17	237.8	237.5	236.3	本地	正常	无	65535	3.11	0.85
2018-12-15 17:46:04	8.25	200	5.26	5.19	5.21	236.5	236.9	235.1	本地	正常	无	65535	3.11	0.84
2018-12-15 17:51:10	8.41	200	5.39	5.31	5.32	236.5	236.4	235.2	本地	正常	无	65535	3.17	0.84
2018-12-15 17:55:56	8.58	200	5.36	5.38	5.44	237.9	238.2	234.9	本地	正常	无	65535	3.23	0.84
2018-12-15 18:00:41	8.83	200	5.61	5.52	5.55	237.8	237.5	236.2	本地	正常	无	65535	3.33	0.85
2018-12-15 18:05:32	8.96	200	5.64	5.59	5.62	238.3	237.7	236.3	本地	正常	无	65535	3.37	0.85
2018-12-15 18:09:16	8.84	200	5.62	5.54	5.54	238.3	238.1	236	本地	正常	无	65535	3.34	0.85
2018-12-15 18:10:20	8.88	200	5.66	5.63	5.62	236.4	236.8	234.9	本地	正常	无	65535	3.34	0.85
2018-12-15 18:12:45	9.01	200	5.66	5.64	5.68	237.3	237.4	235.8	本地	正常	无	65535	3.38	0.85
2018-12-15 18:15:59	9.19	200	5.82	5.73	5.76	237.9	237.1	235.5	本地	正常	无	65535	3.45	0.85
2018-12-15 18:18:53	9.33	200	5.9	5.88	5.91	236.8	237.1	234.6	本地	正常	无	65535	3.51	0.85
2018-12-15 18:33:50	7.99	200	5.07	4.97	5.03	238.5	238.9	237.3	本地	正常	无	65535	3.03	0.84
2018-12-15 18:36:40	7.93	200	5.04	5	5.05	238	238.6	235.8	本地	正常	无	65535	3.02	0.84

## Sheet: Sheet9
时间	电流	转速	输入电流A	输入电流B	输入电流C	输入电压A	输入电压B	输入电压C	KA0	KA4	远程操作	操作时间	有功功率	功率因数
2019-01-07 09:24:04	9.61	200	6.14	6.02	5.77	235	235	235	本地	正常	无	65535	3.59	0.85
2019-01-07 09:26:29	9.71	200	6.2	6.15	5.89	235.2	235	233.6	本地	正常	无	65535	3.63	0.86
2019-01-07 09:28:54	9.84	200	6.35	6.21	5.96	235.3	234.4	235.4	本地	正常	无	65535	3.68	0.86
2019-01-07 09:31:19	9.93	200	6.41	6.25	6.02	234.7	233.9	234.9	本地	正常	无	65535	3.71	0.86
2019-01-07 09:33:44	10.05	200	6.31	6.26	6.05	235.9	235.5	235.1	本地	正常	无	65535	3.74	0.85
2019-01-07 09:36:09	10.05	200	6.32	6.27	6.07	234.8	234.6	233.4	本地	正常	无	65535	3.75	0.86
2019-01-07 09:38:34	10.05	200	6.33	6.27	6.11	236.1	235.4	234.3	本地	正常	无	65535	3.75	0.86
2019-01-07 09:40:42	9.97	200	6.28	6.2	6.05	235.6	235.8	233.7	本地	正常	无	65535	3.72	0.86
2019-01-07 09:43:08	9.88	200	6.31	6.26	6.01	236	234.5	234.2	本地	正常	无	65535	3.7	0.86
2019-01-07 09:45:33	9.75	200	6.24	6.15	5.96	234.6	234.1	233.9	本地	正常	无	65535	3.64	0.86
2019-01-07 09:47:59	9.58	200	6.12	6.03	5.84	235.7	235.7	235	本地	正常	无	65535	3.6	0.86
2019-01-07 10:14:51	9.72	200	6.24	6.14	5.92	235.1	233.9	234.2	本地	正常	无	65535	3.64	0.86
2019-01-07 10:18:45	9.89	200	6.4	6.24	5.94	235.5	234.1	235	本地	正常	无	65535	3.7	0.86
2019-01-07 10:19:30	9.96	200	6.4	6.24	6	235	234.3	234.2	本地	正常	无	65535	3.71	0.85
2019-01-07 10:21:55	10.07	200	6.37	6.26	6.06	234.8	234.8	235	本地	正常	无	65535	3.76	0.86
2019-01-07 10:49:55	9.15	200	5.85	5.75	5.48	235.5	234.8	235.1	本地	正常	无	65535	3.42	0.85
2019-01-07 11:02:14	9.73	200	6.15	6.05	5.86	234.8	235	234.7	本地	正常	无	65535	3.63	0.85
2019-01-07 12:02:10	10.08	200	6.34	6.17	6.04	235.1	235.2	235.7	本地	正常	无	65535	3.76	0.86
2019-01-07 12:36:29	9.34	200	5.94	5.73	5.66	234.1	234.5	236.6	本地	正常	无	65535	3.48	0.86
2019-01-07 13:41:43	10.11	200	6.35	6.23	6.17	235.3	235.5	236.2	本地	正常	无	65535	3.78	0.86
2019-01-07 13:46:03	9.99	200	6.38	6.14	6.09	234.6	235.4	236.4	本地	正常	无	65535	3.74	0.86
2019-01-07 14:44:36	9.39	200	5.92	5.75	5.73	235.1	235.4	235.1	本地	正常	无	65535	3.5	0.85
2019-01-07 15:34:50	9.16	200	5.84	5.68	5.63	235.7	234.6	236.7	本地	正常	无	65535	3.43	0.85
2019-01-07 15:39:56	9.04	200	5.79	5.63	5.6	235.1	234.9	235.4	本地	正常	无	65535	3.39	0.86
2019-01-07 16:11:52	9.87	200	6.29	6.14	6.04	236	235.4	237.2	本地	正常	无	65535	3.71	0.86
2019-01-07 17:01:11	10.06	200	6.47	6.34	6.21	235.7	235.2	235.8	本地	正常	无	65535	3.76	0.85
2019-01-07 17:06:48	9.98	200	6.46	6.29	6.06	234.9	234	236.4	本地	正常	无	65535	3.73	0.85
2019-01-07 17:36:23	9.62	200	6.23	6.08	5.91	235.6	236	236.8	本地	正常	无	65535	3.61	0.85
2019-01-07 17:43:37	9.97	200	6.42	6.3	6.2	235.4	234.3	235.3	本地	正常	无	65535	3.72	0.85
2019-01-07 17:53:53	10.08	200	6.57	6.39	6.14	235.5	234.6	236.7	本地	正常	无	65535	3.76	0.85
2019-01-07 17:58:31	9.93	200	6.26	6.13	6.05	235.9	235.9	236.9	本地	正常	无	65535	3.71	0.85
2019-01-07 18:13:14	9.15	200	5.84	5.68	5.64	236.8	236.9	236.8	本地	正常	无	65535	3.44	0.85
2019-01-07 18:40:19	9.94	200	6.31	6.21	6.06	236.9	236.3	237.2	本地	正常	无	65535	3.73	0.86
2019-01-07 18:44:46	9.85	200	6.32	6.16	6	234.6	235	236.3	本地	正常	无	65535	3.68	0.86
2019-01-07 18:47:12	9.68	200	6.13	6.01	5.92	235.3	235.1	236	本地	正常	无	65535	3.62	0.85
2019-01-07 18:55:31	9.03	200	5.74	5.66	5.59	236.6	235.8	236.1	本地	正常	无	65535	3.4	0.85
2019-01-07 19:42:14	9.06	200	5.81	5.59	5.53	236	235.3	237.2	本地	正常	无	65535	3.4	0.85
2019-01-07 19:46:52	9.01	200	5.82	5.61	5.59	235.7	235.3	237.5	本地	正常	无	65535	3.38	0.85
2019-01-07 20:05:39	9.94	200	6.26	6.16	6.03	237	236.1	238.2	本地	正常	无	65535	3.72	0.86
2019-01-07 20:17:44	10.08	200	6.35	6.19	6.02	236.5	235.7	237.8	本地	正常	无	65535	3.75	0.85
2019-01-07 21:39:30	9.71	200	6.19	6.12	5.91	235.1	234.4	234.9	本地	正常	无	65535	3.62	0.85
2019-01-07 21:48:43	9.97	200	6.35	6.27	6.1	234.7	234.7	234.2	本地	正常	无	65535	3.72	0.86
2019-01-07 21:55:47	9.84	200	6.27	6.14	6.02	234.3	235.2	234.3	本地	正常	无	65535	3.68	0.86
2019-01-07 22:05:32	9.26	200	5.98	5.85	5.62	234.9	235.2	235.2	本地	正常	无	65535	3.48	0.86
2019-01-07 22:08:00	8.82	200	5.78	5.59	5.38	235	234.8	235.2	本地	正常	无	65535	3.32	0.86
2019-01-07 22:10:35	8.97	200	5.68	5.61	5.46	235.1	234.7	234.1	本地	正常	无	65535	3.35	0.85
2019-01-07 22:17:40	9.18	200	5.84	5.74	5.61	235.3	235.6	234.2	本地	正常	无	65535	3.44	0.85
2019-01-07 22:20:23	9.31	200	5.97	5.87	5.69	235.5	234.9	235	本地	正常	无	65535	3.49	0.86
2019-01-07 22:22:51	9.43	200	6.1	5.93	5.73	234.9	234.5	235.1	本地	正常	无	65535	3.52	0.85
2019-01-07 22:25:23	9.55	200	6.06	6	5.75	235.2	235	234.6	本地	正常	无	65535	3.56	0.85
2019-01-07 22:28:02	9.64	200	6.22	6.05	5.88	234.8	234.4	235.2	本地	正常	无	65535	3.61	0.86
2019-01-07 22:30:05	9.78	200	6.3	6.13	5.84	235.1	235.4	235.6	本地	正常	无	65535	3.65	0.85
2019-01-07 22:32:30	9.87	200	6.31	6.21	6.03	235.3	235.2	234.6	本地	正常	无	65535	3.7	0.86
2019-01-07 22:34:53	9.94	200	6.4	6.25	6.02	235.5	235.7	235.8	本地	正常	无	65535	3.73	0.86
2019-01-07 22:37:16	9.95	200	6.32	6.22	6.04	235.1	234.4	234.1	本地	正常	无	65535	3.71	0.85
2019-01-07 22:39:41	9.98	200	6.28	6.26	6.16	234.8	235	233.4	本地	正常	无	65535	3.72	0.86
2019-01-07 22:42:07	9.99	200	6.37	6.27	6.08	235.2	235	234.9	本地	正常	无	65535	3.74	0.86
2019-01-07 22:44:33	9.95	200	6.3	6.23	5.98	235	234.7	234.2	本地	正常	无	65535	3.71	0.85
2019-01-07 22:46:57	9.86	200	6.22	6.14	5.99	235.1	234.6	233.6	本地	正常	无	65535	3.67	0.86
2019-01-07 22:49:21	9.72	200	6.26	6.13	5.89	234.1	234.1	235.1	本地	正常	无	65535	3.64	0.86
2019-01-07 22:51:46	9.54	200	6.07	5.99	5.81	234.9	234.9	234.6	本地	正常	无	65535	3.57	0.85
2019-01-07 22:54:12	9.36	200	5.99	5.87	5.76	235.2	235.3	235	本地	正常	无	65535	3.51	0.86
2019-01-07 22:56:38	9.05	200	5.83	5.71	5.51	234.3	234.5	235	本地	正常	无	65535	3.38	0.85
2019-01-07 22:59:05	8.84	200	5.76	5.61	5.38	235.5	235.1	235.5	本地	正常	无	65535	3.32	0.85
2019-01-07 23:02:01	8.94	200	5.68	5.65	5.51	235.1	235	234.1	本地	正常	无	65535	3.36	0.85
2019-01-07 23:04:01	9.05	200	5.9	5.66	5.51	234.2	234.8	234.9	本地	正常	无	65535	3.38	0.85
2019-01-07 23:06:17	9.2	200	5.94	5.78	5.68	234.3	235.4	234	本地	正常	无	65535	3.45	0.86
2019-01-07 23:08:42	9.27	200	5.91	5.8	5.6	234.5	235.2	234.4	本地	正常	无	65535	3.46	0.85
2019-01-07 23:11:11	9.39	200	6.01	5.91	5.74	234.3	234.9	234.6	本地	正常	无	65535	3.51	0.85
2019-01-07 23:13:42	9.5	200	6.01	5.96	5.83	234.7	235	233.8	本地	正常	无	65535	3.54	0.86
2019-01-07 23:23:09	9.92	200	6.29	6.24	6.06	235.5	235.5	234.7	本地	正常	无	65535	3.72	0.86
2019-01-07 23:25:50	9.98	200	6.44	6.26	6.03	233.9	234.3	235.1	本地	正常	无	65535	3.73	0.86
2019-01-07 23:28:05	10.09	200	6.44	6.33	6.19	234.1	235	234.6	本地	正常	无	65535	3.77	0.86
2019-01-07 23:30:30	10.06	200	6.42	6.25	6.01	234.2	234.1	235.6	本地	正常	无	65535	3.75	0.86
2019-01-07 23:32:55	9.97	200	6.41	6.25	6.04	233.9	234.3	234.5	本地	正常	无	65535	3.73	0.86
2019-01-07 23:35:21	9.87	200	6.24	6.14	6.03	235.2	235.6	234.5	本地	正常	无	65535	3.69	0.86
2019-01-07 23:37:45	9.77	200	6.26	6.12	5.95	234.6	235.2	235	本地	正常	无	65535	3.65	0.86
2019-01-07 23:40:11	9.6	200	6.11	5.97	5.74	234.4	234.5	235.1	本地	正常	无	65535	3.57	0.85
2019-01-07 23:42:36	9.41	200	6.05	5.92	5.76	234.7	235	233.5	本地	正常	无	65535	3.51	0.86
2019-01-07 23:45:00	9.21	200	5.93	5.79	5.57	234.7	234.5	235.2	本地	正常	无	65535	3.46	0.85
2019-01-07 23:47:27	8.87	200	5.67	5.56	5.37	234.8	235.3	235.4	本地	正常	无	65535	3.32	0.85
2019-01-07 23:49:51	8.95	200	5.71	5.63	5.54	236.4	235.9	234.6	本地	正常	无	65535	3.38	0.86
2019-01-07 23:52:16	9.07	200	5.78	5.75	5.62	236	235.6	234.2	本地	正常	无	65535	3.4	0.85
2019-01-07 23:54:41	9.2	200	5.9	5.8	5.6	235.6	235.5	234.7	本地	正常	无	65535	3.44	0.85
2019-01-07 23:57:14	9.28	200	5.88	5.83	5.76	235.1	235.7	233.6	本地	正常	无	65535	3.48	0.86
2019-01-07 23:59:32	9.4	200	5.95	5.83	5.69	235.6	235.9	234.7	本地	正常	无	65535	3.51	0.85
2019-01-08 00:01:55	9.51	200	6.13	6	5.73	235	234.7	235.3	本地	正常	无	65535	3.56	0.85
2019-01-08 00:04:22	9.62	200	6.11	6.08	5.89	235.3	235.7	234.1	本地	正常	无	65535	3.6	0.86
2019-01-08 00:06:47	9.75	200	6.26	6.12	5.91	234.7	234.4	235.2	本地	正常	无	65535	3.64	0.85
2019-01-08 00:09:16	9.83	200	6.33	6.2	5.95	234.9	235.6	235.4	本地	正常	无	65535	3.68	0.86
2019-01-08 00:11:37	9.86	200	6.28	6.15	5.96	235.5	235.7	234.8	本地	正常	无	65535	3.69	0.86
2019-01-08 00:14:02	9.91	200	6.37	6.24	6.01	234.9	235.4	235.6	本地	正常	无	65535	3.71	0.86
2019-01-08 00:17:17	9.97	200	6.41	6.28	5.99	234.5	234.9	235.4	本地	正常	无	65535	3.74	0.86
2019-01-08 00:19:12	9.98	200	6.38	6.31	6.09	234.7	235.1	234.8	本地	正常	无	65535	3.74	0.86
2019-01-08 00:21:17	9.86	200	6.33	6.17	6	234.4	233.9	234.6	本地	正常	无	65535	3.68	0.86
2019-01-08 00:23:43	9.89	200	6.26	6.18	5.92	235.2	234	234.5	本地	正常	无	65535	3.68	0.85
2019-01-08 00:26:08	9.78	200	6.17	6.11	5.99	235.5	235.1	233.9	本地	正常	无	65535	3.66	0.86
2019-01-08 00:28:32	9.58	200	6.14	6.04	5.83	236	235.2	234.9	本地	正常	无	65535	3.58	0.85
2019-01-08 00:30:59	9.35	200	6.01	5.91	5.74	234.8	234.6	234	本地	正常	无	65535	3.5	0.86
2019-01-08 00:33:22	9.1	200	5.76	5.68	5.59	235.8	237.1	235	本地	正常	无	65535	3.41	0.85
2019-01-08 00:35:48	8.84	200	5.67	5.56	5.32	235.4	235.4	235.8	本地	正常	无	65535	3.31	0.85
2019-01-08 00:38:13	8.94	200	5.83	5.63	5.45	235.2	235.4	236	本地	正常	无	65535	3.37	0.85
2019-01-08 00:40:38	8.99	200	5.76	5.67	5.54	235.3	235.8	234.2	本地	正常	无	65535	3.37	0.85
2019-01-08 00:43:05	9.12	200	5.95	5.75	5.59	234.8	235.4	235.1	本地	正常	无	65535	3.42	0.86
2019-01-08 00:45:28	9.22	200	5.97	5.81	5.65	234.1	234.9	234.7	本地	正常	无	65535	3.46	0.85
2019-01-08 00:47:53	9.33	200	5.94	5.89	5.72	235.2	235.2	234.7	本地	正常	无	65535	3.5	0.85
2019-01-08 00:50:19	9.45	200	6.09	5.92	5.73	235	235.4	235.7	本地	正常	无	65535	3.54	0.85
2019-01-08 00:52:44	9.56	200	6.14	5.99	5.79	235.5	235.1	235.8	本地	正常	无	65535	3.57	0.85
2019-01-08 00:55:08	9.66	200	6.12	6.07	6	235.2	235.6	233.9	本地	正常	无	65535	3.62	0.86
2019-01-08 00:57:33	9.78	200	6.21	6.13	5.94	234.9	234.8	234	本地	正常	无	65535	3.64	0.85
2019-01-08 00:59:58	9.85	200	6.31	6.23	5.98	234.6	234.3	234.6	本地	正常	无	65535	3.69	0.86
2019-01-08 01:02:23	9.89	200	6.31	6.22	6.03	235.7	235.4	234.6	本地	正常	无	65535	3.71	0.86
2019-01-08 01:04:49	9.99	200	6.38	6.25	6.08	235.3	235.3	235.7	本地	正常	无	65535	3.74	0.86
2019-01-08 01:07:14	9.95	200	6.33	6.31	6.03	235.1	234	234.6	本地	正常	无	65535	3.71	0.85
2019-01-08 01:09:39	9.97	200	6.28	6.19	6.05	234.6	235.5	233.8	本地	正常	无	65535	3.71	0.85
2019-01-08 01:12:04	9.89	200	6.3	6.17	5.91	235.3	235.6	235.3	本地	正常	无	65535	3.69	0.85
2019-01-08 01:14:30	9.79	200	6.17	6.1	5.95	235.4	235.5	234.9	本地	正常	无	65535	3.66	0.86
2019-01-08 01:16:53	9.65	200	6.2	6.08	5.88	234.6	235.5	234	本地	正常	无	65535	3.6	0.86
2019-01-08 01:19:20	9.46	200	6.05	5.9	5.68	235.5	235	235.2	本地	正常	无	65535	3.53	0.85
2019-01-08 01:21:44	9.24	200	5.91	5.79	5.65	235.6	236.3	234.4	本地	正常	无	65535	3.46	0.85
2019-01-08 01:24:10	8.89	200	5.66	5.55	5.46	235.9	236.2	234.4	本地	正常	无	65535	3.33	0.85
2019-01-08 01:26:35	8.83	200	5.73	5.59	5.42	234.6	234.4	235	本地	正常	无	65535	3.33	0.85
2019-01-08 01:29:03	8.94	200	5.67	5.62	5.48	234.7	235.1	233.1	本地	正常	无	65535	3.35	0.85
2019-01-08 01:31:25	9.08	200	5.77	5.72	5.58	235.9	236.2	234.4	本地	正常	无	65535	3.41	0.85
2019-01-08 01:33:55	9.17	200	5.89	5.8	5.59	235.1	235	235.1	本地	正常	无	65535	3.43	0.85
2019-01-08 01:36:15	9.25	200	5.85	5.83	5.69	235.8	236.1	234.8	本地	正常	无	65535	3.48	0.86
2019-01-08 01:38:40	9.37	200	5.97	5.86	5.68	235.6	235.3	235	本地	正常	无	65535	3.51	0.85
2019-01-08 01:41:17	9.5	200	6.13	5.96	5.71	234.8	235	236	本地	正常	无	65535	3.56	0.85
2019-01-08 01:43:31	9.6	200	6.1	6.06	5.82	235.2	236.1	235.5	本地	正常	无	65535	3.59	0.85
2019-01-08 01:45:55	9.73	200	6.19	6.08	5.86	235	235.3	235.6	本地	正常	无	65535	3.64	0.85
2019-01-08 01:48:21	9.82	200	6.29	6.18	5.94	235.7	235.6	235.5	本地	正常	无	65535	3.67	0.86
2019-01-08 01:50:46	9.89	200	6.25	6.23	6.03	235.8	236.4	235.2	本地	正常	无	65535	3.71	0.86
2019-01-08 01:53:11	9.95	200	6.31	6.19	6	235.7	235.8	235	本地	正常	无	65535	3.71	0.85
2019-01-08 01:55:36	9.99	200	6.39	6.27	6.04	235.4	235.8	235.8	本地	正常	无	65535	3.73	0.85
2019-01-08 01:58:02	10.02	200	6.34	6.24	6.14	235.3	235.6	234.5	本地	正常	无	65535	3.75	0.86
2019-01-08 02:00:32	9.98	200	6.35	6.28	6.09	236	235	235.6	本地	正常	无	65535	3.74	0.86
2019-01-08 02:02:51	9.94	200	6.35	6.26	6.01	235.8	235	235.6	本地	正常	无	65535	3.72	0.86
2019-01-08 02:05:18	9.84	200	6.18	6.18	6.09	235.3	235.2	234.6	本地	正常	无	65535	3.67	0.86
2019-01-08 02:07:44	9.69	200	6.2	6.1	5.91	235.4	234.7	234.5	本地	正常	无	65535	3.63	0.86
2019-01-08 02:10:08	9.51	200	6.01	5.91	5.75	235.6	235.7	235.2	本地	正常	无	65535	3.56	0.85
2019-01-08 02:12:32	9.32	200	5.94	5.86	5.72	235.8	235.8	234.8	本地	正常	无	65535	3.5	0.86
2019-01-08 02:14:58	8.91	200	5.73	5.62	5.48	235.4	235.4	235.2	本地	正常	无	65535	3.35	0.85
2019-01-08 02:17:21	8.86	200	5.69	5.52	5.37	235.1	235.8	235.3	本地	正常	无	65535	3.32	0.85
2019-01-08 02:19:52	8.96	200	5.78	5.69	5.53	235.1	235.7	234.6	本地	正常	无	65535	3.38	0.86
2019-01-08 02:22:12	9.1	200	5.85	5.77	5.56	235	234.8	234.8	本地	正常	无	65535	3.41	0.85
2019-01-08 02:24:37	9.19	200	5.91	5.79	5.66	234.5	235.1	234.7	本地	正常	无	65535	3.44	0.85
2019-01-08 02:27:03	9.3	200	5.95	5.87	5.73	235.7	236.4	235	本地	正常	无	65535	3.49	0.85
2019-01-08 02:29:27	9.43	200	6.03	5.88	5.65	235.3	235	235.5	本地	正常	无	65535	3.52	0.85
2019-01-08 02:31:53	9.54	200	6.02	5.94	5.79	235.4	235.1	234.4	本地	正常	无	65535	3.55	0.85
2019-01-08 02:34:18	9.63	200	6.12	6.05	5.92	235.9	235.5	234.1	本地	正常	无	65535	3.62	0.86
2019-01-08 02:36:42	9.76	200	6.19	6.14	5.93	235.7	235.2	235.4	本地	正常	无	65535	3.65	0.85
2019-01-08 02:39:07	9.87	200	6.16	6.13	5.98	235.5	236.1	234.4	本地	正常	无	65535	3.67	0.85
2019-01-08 02:41:33	9.92	200	6.2	6.14	6	235.7	235.9	234.7	本地	正常	无	65535	3.7	0.86
2019-01-08 02:43:59	9.94	200	6.32	6.2	6.03	234.6	234.6	234.5	本地	正常	无	65535	3.71	0.86
2019-01-08 02:46:23	9.98	200	6.36	6.22	6.08	235.3	236.2	234.3	本地	正常	无	65535	3.74	0.86
2019-01-08 02:48:49	9.95	200	6.28	6.17	6.11	234.7	235.1	234	本地	正常	无	65535	3.7	0.85
2019-01-08 02:51:15	9.91	200	6.35	6.25	6.06	234.4	234.6	234.1	本地	正常	无	65535	3.71	0.86
2019-01-08 02:53:40	9.82	200	6.24	6.19	5.96	235.3	235.3	234.7	本地	正常	无	65535	3.67	0.86
2019-01-08 02:56:04	9.66	200	6.22	6.08	5.8	234.6	235	235.8	本地	正常	无	65535	3.62	0.86
2019-01-08 02:58:28	9.47	200	6.08	5.91	5.79	234.4	236	234.8	本地	正常	无	65535	3.54	0.86
2019-01-08 03:00:54	9.26	200	5.96	5.82	5.68	235.7	235.7	235.1	本地	正常	无	65535	3.48	0.86
2019-01-08 03:03:20	8.89	200	5.71	5.54	5.39	234.5	234.8	235	本地	正常	无	65535	3.33	0.85
2019-01-08 03:05:44	8.85	200	5.7	5.57	5.44	235.5	235.3	234.8	本地	正常	无	65535	3.32	0.85
2019-01-08 03:08:10	8.96	200	5.75	5.62	5.5	236.1	235.4	234.8	本地	正常	无	65535	3.36	0.85
2019-01-08 03:10:35	9.14	200	5.9	5.8	5.61	234.6	234.9	234.4	本地	正常	无	65535	3.43	0.85
2019-01-08 03:13:00	9.12	200	5.85	5.77	5.59	236.1	235.6	235	本地	正常	无	65535	3.42	0.85
2019-01-08 03:15:25	9.26	200	5.81	5.8	5.62	236.3	235.8	234.3	本地	正常	无	65535	3.46	0.85
2019-01-08 03:17:50	9.37	200	6.04	5.87	5.68	235.4	235.3	235.6	本地	正常	无	65535	3.52	0.85
2019-01-08 03:20:15	9.48	200	6.09	5.95	5.79	234.6	234.8	234.2	本地	正常	无	65535	3.55	0.86
2019-01-08 03:22:40	9.59	200	6.15	6.01	5.91	235.2	235.1	234.5	本地	正常	无	65535	3.59	0.86
2019-01-08 03:25:05	9.73	200	6.19	6.07	5.85	234.8	235	235.2	本地	正常	无	65535	3.63	0.85
2019-01-08 03:27:31	9.82	200	6.24	6.06	5.92	234.5	234.9	235.1	本地	正常	无	65535	3.66	0.85
2019-01-08 03:30:32	9.89	200	6.34	6.18	6.04	234.9	234.8	235.3	本地	正常	无	65535	3.71	0.86
2019-01-08 03:32:22	9.92	200	6.38	6.23	6.02	234.7	234.4	235.3	本地	正常	无	65535	3.7	0.86
2019-01-08 03:34:46	9.96	200	6.34	6.24	6.07	234.8	234.8	235.1	本地	正常	无	65535	3.71	0.85
2019-01-08 03:37:11	10.04	200	6.3	6.22	6.09	235.1	235.1	234.4	本地	正常	无	65535	3.73	0.85
2019-01-08 03:39:36	9.97	200	6.37	6.21	6.06	235	234.9	234.4	本地	正常	无	65535	3.73	0.86
2019-01-08 03:42:00	9.89	200	6.23	6.22	6.12	234.9	235.3	233.4	本地	正常	无	65535	3.69	0.86
2019-01-08 03:44:26	9.8	200	6.2	6.13	6.04	235.6	235.5	234.5	本地	正常	无	65535	3.66	0.86
2019-01-08 03:46:52	9.66	200	6.19	6.05	5.92	235.3	234.8	235.1	本地	正常	无	65535	3.62	0.86
2019-01-08 03:49:17	9.48	200	6	5.86	5.82	235.2	235.8	234.8	本地	正常	无	65535	3.55	0.86
2019-01-08 03:51:41	9.27	200	5.93	5.81	5.66	234.7	234.6	234	本地	正常	无	65535	3.47	0.85
2019-01-08 03:54:07	8.88	200	5.79	5.61	5.46	234.6	234.3	234.7	本地	正常	无	65535	3.33	0.85
2019-01-08 03:56:31	8.94	200	5.7	5.62	5.49	235.5	235.4	235	本地	正常	无	65535	3.35	0.85
2019-01-08 03:58:58	9.05	200	5.78	5.68	5.51	235.5	235.6	235.6	本地	正常	无	65535	3.4	0.85
2019-01-08 04:01:23	9.2	200	5.94	5.77	5.55	235.1	234.8	235.6	本地	正常	无	65535	3.45	0.86
2019-01-08 04:03:46	9.26	200	5.91	5.83	5.71	234.9	235.4	234.5	本地	正常	无	65535	3.47	0.85
2019-01-08 04:06:12	9.36	200	6.08	5.91	5.69	234.7	234.4	234.6	本地	正常	无	65535	3.51	0.86
2019-01-08 04:08:38	9.49	200	6.07	5.97	5.8	235.3	235.2	235.6	本地	正常	无	65535	3.55	0.86
2019-01-08 04:11:02	9.62	200	6.11	6.02	5.93	235.3	235	233.8	本地	正常	无	65535	3.59	0.86
2019-01-08 04:13:27	9.74	200	6.18	6.15	5.92	235.1	234.3	235.4	本地	正常	无	65535	3.65	0.86
2019-01-08 04:15:52	9.86	200	6.27	6.16	5.92	235.4	234.6	235.2	本地	正常	无	65535	3.68	0.85
2019-01-08 04:18:18	9.94	200	6.28	6.23	6.11	236.2	236	234.2	本地	正常	无	65535	3.72	0.86
2019-01-08 04:20:43	10	200	6.33	6.3	6.04	235.3	235.1	235	本地	正常	无	65535	3.73	0.86
2019-01-08 04:23:09	9.97	200	6.35	6.21	5.97	234.9	235.1	235	本地	正常	无	65535	3.71	0.85
2019-01-08 04:25:34	9.95	200	6.31	6.27	6.07	235.7	235.9	234.9	本地	正常	无	65535	3.72	0.86
2019-01-08 04:27:58	9.95	200	6.35	6.2	5.99	235.6	235.3	236.2	本地	正常	无	65535	3.73	0.86
2019-01-08 04:30:23	9.89	200	6.31	6.14	5.94	234.9	234.8	235.4	本地	正常	无	65535	3.69	0.85
2019-01-08 04:32:48	9.78	200	6.21	6.15	5.99	235	235.5	234.2	本地	正常	无	65535	3.65	0.86
2019-01-08 04:35:14	9.59	200	6.15	6.02	5.77	235.3	235.4	235.6	本地	正常	无	65535	3.59	0.85
2019-01-08 04:37:39	9.37	200	6	5.89	5.71	235.7	235.8	235.9	本地	正常	无	65535	3.51	0.85
2019-01-08 04:40:03	9.2	200	5.73	5.8	5.58	236.3	237	234.5	本地	正常	无	65535	3.44	0.85
2019-01-08 04:42:29	8.89	200	5.69	5.66	5.43	236.6	235.7	235.1	本地	正常	无	65535	3.35	0.85
2019-01-08 04:45:27	9.11	200	5.8	5.73	5.67	234.8	236.2	233.9	本地	正常	无	65535	3.42	0.86
2019-01-08 04:47:19	9.22	200	5.84	5.81	5.73	235.1	235.7	233.6	本地	正常	无	65535	3.46	0.86
2019-01-08 04:49:44	8.96	200	5.76	5.68	5.5	235.5	235	235	本地	正常	无	65535	3.36	0.85
2019-01-08 04:52:09	9.09	200	5.79	5.8	5.61	235.9	236.1	234.4	本地	正常	无	65535	3.41	0.85
2019-01-08 04:54:34	9.21	200	5.86	5.82	5.64	235.9	236	235.3	本地	正常	无	65535	3.46	0.85
2019-01-08 04:56:59	9.31	200	6	5.82	5.6	234.7	234.4	235.7	本地	正常	无	65535	3.48	0.85
2019-01-08 04:59:25	9.41	200	5.97	5.9	5.77	234.9	235.4	234.1	本地	正常	无	65535	3.52	0.85
2019-01-08 05:01:51	9.53	200	6.08	5.99	5.81	235.3	236	234.7	本地	正常	无	65535	3.57	0.86
2019-01-08 05:04:15	9.64	200	6.09	5.97	5.83	235.2	235	235.4	本地	正常	无	65535	3.6	0.85
2019-01-08 05:06:40	9.77	200	6.25	6.13	6	235	235.9	234.5	本地	正常	无	65535	3.65	0.86
2019-01-08 05:09:07	9.85	200	6.29	6.21	5.99	234.6	235.2	234.4	本地	正常	无	65535	3.68	0.86
2019-01-08 05:11:30	9.86	200	6.25	6.18	5.97	235.4	235.3	235.6	本地	正常	无	65535	3.68	0.86
2019-01-08 05:13:55	9.93	200	6.32	6.25	6.09	234.8	235.1	234.1	本地	正常	无	65535	3.72	0.86
2019-01-08 05:16:21	9.98	200	6.41	6.3	6.05	235	234.6	235.2	本地	正常	无	65535	3.73	0.86
2019-01-08 05:18:45	9.91	200	6.31	6.21	5.96	235.4	234.6	235.3	本地	正常	无	65535	3.71	0.86
2019-01-08 05:21:10	9.82	200	6.27	6.15	6.01	235.2	234.8	234.5	本地	正常	无	65535	3.68	0.86
2019-01-08 05:23:36	9.7	200	6.19	6.12	5.96	235.1	234.7	235.1	本地	正常	无	65535	3.64	0.86
2019-01-08 05:26:01	9.56	200	6.07	5.98	5.78	235	234.2	234.8	本地	正常	无	65535	3.57	0.85
2019-01-08 05:28:26	9.36	200	6	5.9	5.74	235.3	235.6	235	本地	正常	无	65535	3.52	0.86
2019-01-08 05:30:51	9.2	200	5.91	5.74	5.59	234.4	234.9	234.6	本地	正常	无	65535	3.44	0.85
2019-01-08 05:33:15	8.97	200	5.83	5.73	5.45	235.2	235.2	236	本地	正常	无	65535	3.38	0.85
2019-01-08 05:35:41	8.96	200	5.69	5.58	5.47	235.5	236	235.3	本地	正常	无	65535	3.35	0.85
2019-01-08 05:38:05	9.14	200	5.83	5.74	5.6	235.5	235.7	235.1	本地	正常	无	65535	3.42	0.85
2019-01-08 05:40:32	8.99	200	5.79	5.66	5.49	235.8	235.7	235.4	本地	正常	无	65535	3.39	0.85
2019-01-08 05:42:56	9.12	200	5.75	5.7	5.59	235.7	236.3	235.3	本地	正常	无	65535	3.42	0.85
2019-01-08 05:45:21	9.23	200	5.96	5.83	5.63	235.4	235.2	235.3	本地	正常	无	65535	3.47	0.85
2019-01-08 05:47:46	9.33	200	6.02	5.89	5.7	235.2	234.9	235.1	本地	正常	无	65535	3.5	0.86
2019-01-08 05:50:13	9.44	200	6.02	5.97	5.85	235	234.9	233.7	本地	正常	无	65535	3.53	0.85
2019-01-08 05:52:36	9.56	200	6.09	6.06	5.84	235.4	235	235.5	本地	正常	无	65535	3.58	0.85
2019-01-08 05:55:02	9.67	200	6.11	6.09	5.92	235	234.8	233.6	本地	正常	无	65535	3.61	0.86
2019-01-08 05:57:27	9.8	200	6.09	6.05	5.98	236.2	235.8	234.9	本地	正常	无	65535	3.66	0.86
2019-01-08 05:59:53	9.9	200	6.33	6.23	6.05	234.6	234.5	234.4	本地	正常	无	65535	3.71	0.86
2019-01-08 06:02:18	9.92	200	6.29	6.19	6.07	235.3	235.8	234.4	本地	正常	无	65535	3.72	0.86
2019-01-08 06:04:43	9.95	200	6.32	6.26	6.1	234.4	234.9	233.9	本地	正常	无	65535	3.71	0.86
2019-01-08 06:07:08	10.02	200	6.37	6.22	6.08	235.1	235.9	235.5	本地	正常	无	65535	3.75	0.86
2019-01-08 06:09:33	10.03	200	6.34	6.3	6.17	235.5	235.6	234.4	本地	正常	无	65535	3.77	0.86
2019-01-08 06:11:58	9.99	200	6.33	6.3	6.04	234.1	235	234.5	本地	正常	无	65535	3.72	0.86
2019-01-08 06:14:22	9.92	200	6.39	6.26	6.02	234.2	234.2	234.7	本地	正常	无	65535	3.7	0.85
2019-01-08 06:16:48	9.82	200	6.17	6.02	5.98	235.7	235.7	235.3	本地	正常	无	65535	3.66	0.85
2019-01-08 06:19:14	9.66	200	6.19	6.07	5.94	235	235.9	235	本地	正常	无	65535	3.62	0.86
2019-01-08 06:21:40	9.46	200	6.08	5.96	5.8	234.5	234.1	234.8	本地	正常	无	65535	3.54	0.86
2019-01-08 06:24:08	9.27	200	5.93	5.84	5.68	234.9	234.9	234.1	本地	正常	无	65535	3.48	0.86
2019-01-08 06:26:29	8.9	200	5.72	5.65	5.46	235.4	234.9	234.4	本地	正常	无	65535	3.35	0.85
2019-01-08 06:28:54	8.96	200	5.78	5.7	5.52	235.6	235.3	234.7	本地	正常	无	65535	3.38	0.86
2019-01-08 06:36:10	9.3	200	5.94	5.84	5.67	235.1	235.2	235.5	本地	正常	无	65535	3.48	0.85
2019-01-08 06:38:36	9.41	200	6.04	5.97	5.82	234.7	234.5	233.7	本地	正常	无	65535	3.52	0.86
2019-01-08 06:41:01	9.53	200	6.14	6.01	5.82	235.4	235.1	235.5	本地	正常	无	65535	3.58	0.86
2019-01-08 06:43:27	9.65	200	6.23	6.1	5.87	234.3	234.3	234.6	本地	正常	无	65535	3.61	0.86
2019-01-08 06:45:50	9.77	200	6.17	6.11	5.93	234.7	235	234.3	本地	正常	无	65535	3.64	0.85
2019-01-08 06:48:15	9.88	200	6.37	6.2	5.96	234.5	234.7	235.8	本地	正常	无	65535	3.69	0.86
2019-01-08 06:50:40	9.95	200	6.41	6.29	6.02	234	233.8	235.1	本地	正常	无	65535	3.7	0.85
2019-01-08 06:53:06	10.1	200	6.42	6.35	6.18	235	235.7	233.6	本地	正常	无	65535	3.77	0.86
2019-01-08 06:55:31	10.08	200	6.35	6.29	6.05	235.3	234.8	234.4	本地	正常	无	65535	3.75	0.86
2019-01-08 06:57:55	9.98	200	6.37	6.31	6.08	234.7	234.9	234.1	本地	正常	无	65535	3.73	0.86
2019-01-08 07:00:22	9.89	200	6.26	6.25	6.04	235.3	235.5	233.7	本地	正常	无	65535	3.71	0.86
2019-01-08 07:02:47	9.79	200	6.28	6.18	5.96	235.4	235	235.1	本地	正常	无	65535	3.67	0.86
2019-01-08 07:05:10	9.66	200	6.18	6.11	5.89	235.2	234.8	234.4	本地	正常	无	65535	3.62	0.86
2019-01-08 07:07:37	9.5	200	6.08	5.99	5.81	234.6	234.9	234.2	本地	正常	无	65535	3.55	0.86
2019-01-08 07:10:02	9.31	200	6	5.85	5.62	233.9	234.3	234.1	本地	正常	无	65535	3.48	0.85
2019-01-08 07:12:26	8.94	200	5.77	5.6	5.47	234.5	235.1	234.8	本地	正常	无	65535	3.35	0.85
2019-01-08 07:14:52	8.98	200	5.78	5.66	5.56	235	235.7	234.9	本地	正常	无	65535	3.38	0.86
2019-01-08 07:17:17	9.08	200	5.89	5.76	5.57	234.4	234.7	234.7	本地	正常	无	65535	3.4	0.85
2019-01-08 07:19:41	9.21	200	5.92	5.79	5.58	234.7	235.3	235.3	本地	正常	无	65535	3.45	0.85
2019-01-08 07:22:08	9.31	200	5.96	5.9	5.69	234.8	235.3	233.9	本地	正常	无	65535	3.5	0.86
2019-01-08 07:24:31	9.43	200	6.1	5.95	5.75	234.9	234.7	235.5	本地	正常	无	65535	3.54	0.86
2019-01-08 07:26:57	9.54	200	6.03	5.97	5.77	235.2	234.4	233.9	本地	正常	无	65535	3.55	0.85
2019-01-08 07:29:22	9.66	200	6.11	6.06	5.96	235.6	235.1	233.9	本地	正常	无	65535	3.61	0.86
2019-01-08 07:31:48	9.78	200	6.28	6.17	5.94	235.5	234.5	234.8	本地	正常	无	65535	3.66	0.86
2019-01-08 07:34:13	9.86	200	6.21	6.16	6.01	235	235.2	234	本地	正常	无	65535	3.67	0.85
2019-01-08 07:36:38	9.88	200	6.27	6.19	5.99	234.8	235.1	233.6	本地	正常	无	65535	3.69	0.85
2019-01-08 07:39:04	9.89	200	6.27	6.2	5.97	234.8	234.1	234.7	本地	正常	无	65535	3.69	0.85
2019-01-08 07:41:28	9.98	200	6.34	6.2	6.03	235.5	235.8	235.2	本地	正常	无	65535	3.72	0.85
2019-01-08 07:43:54	9.92	200	6.32	6.28	6.04	235.5	235.1	234.4	本地	正常	无	65535	3.71	0.86
2019-01-08 07:46:18	9.92	200	6.39	6.19	6.08	235.1	234.7	235.3	本地	正常	无	65535	3.73	0.86
2019-01-08 07:48:44	9.85	200	6.19	6.14	6.01	234.9	235.4	234.3	本地	正常	无	65535	3.67	0.85
2019-01-08 07:51:09	9.73	200	6.2	6.1	5.89	234.9	234.5	233.9	本地	正常	无	65535	3.63	0.85
2019-01-08 07:53:34	9.55	200	6.19	6.05	5.8	234.2	234.2	234.9	本地	正常	无	65535	3.58	0.86
2019-01-08 07:56:05	9.37	200	5.95	5.87	5.73	234.9	235.6	234.5	本地	正常	无	65535	3.5	0.85
2019-01-08 07:58:25	9.15	200	5.86	5.79	5.68	234.9	235.7	234.3	本地	正常	无	65535	3.44	0.86
2019-01-08 08:00:49	8.88	200	5.72	5.66	5.44	234.9	235	234.6	本地	正常	无	65535	3.35	0.85
2019-01-08 08:03:14	9.08	200	5.83	5.73	5.59	235.3	235.7	234.3	本地	正常	无	65535	3.41	0.85
2019-01-08 08:05:39	8.96	200	5.73	5.7	5.57	234.7	235.1	233.7	本地	正常	无	65535	3.36	0.85
2019-01-08 08:08:05	9.07	200	5.85	5.77	5.51	234.9	234.9	234.9	本地	正常	无	65535	3.4	0.85
2019-01-08 08:10:29	9.2	200	5.88	5.86	5.69	236	235.7	234.5	本地	正常	无	65535	3.46	0.86
2019-01-08 08:12:54	9.31	200	5.96	5.92	5.72	235.8	235.5	234.2	本地	正常	无	65535	3.5	0.86
2019-01-08 08:15:20	9.43	200	6.05	5.96	5.71	235.1	235.3	235.6	本地	正常	无	65535	3.52	0.85
2019-01-08 08:17:44	9.54	200	5.99	5.96	5.8	235.3	236.5	234.6	本地	正常	无	65535	3.55	0.85
2019-01-08 08:20:10	9.66	200	6.15	6.03	5.79	235.6	235.9	235.9	本地	正常	无	65535	3.62	0.85
2019-01-08 08:22:34	9.78	200	6.27	6.2	5.91	234.7	235.2	235.4	本地	正常	无	65535	3.67	0.86
2019-01-08 08:24:59	9.85	200	6.26	6.17	6.04	234.8	235.7	233.9	本地	正常	无	65535	3.68	0.85
2019-01-08 08:27:25	9.93	200	6.38	6.26	5.98	234.6	234.9	235.3	本地	正常	无	65535	3.71	0.86
2019-01-08 08:29:50	9.97	200	6.41	6.3	6.04	234.8	235.5	235	本地	正常	无	65535	3.72	0.86
2019-01-08 08:32:15	10.06	200	6.31	6.26	6.09	235.4	235.4	234.7	本地	正常	无	65535	3.75	0.85
2019-01-08 08:34:43	9.99	200	6.37	6.28	6.09	235	234.8	234.5	本地	正常	无	65535	3.74	0.86
2019-01-08 08:37:06	9.93	200	6.31	6.21	6.01	234.8	234.7	234.2	本地	正常	无	65535	3.7	0.85
2019-01-08 08:39:30	9.82	200	6.28	6.23	5.99	234.5	234.6	234.6	本地	正常	无	65535	3.67	0.86
2019-01-08 08:41:55	9.67	200	6.14	6.11	5.93	235.5	235.7	234.5	本地	正常	无	65535	3.62	0.86

## Sheet: Sheet10
时间	电流	转速	输入电流A	输入电流B	输入电流C	输入电压A	输入电压B	输入电压C	KA0	KA4	远程操作	操作时间	有功功率	功率因数
2019-02-08 06:50:23	9.39	205	6.17	5.92	5.9	232.8	234	234.8	本地	正常	无	65535	3.59	0.86
2019-02-08 06:52:46	9.5	205	6.19	6.04	6.03	233.7	233.8	233.7	本地	正常	无	65535	3.63	0.86
2019-02-08 06:55:11	9.61	205	6.19	6.02	6.05	233.9	234.4	233.7	本地	正常	无	65535	3.65	0.86
2019-02-08 06:57:36	9.71	205	6.36	6.16	6.1	233.2	233.9	234.9	本地	正常	无	65535	3.7	0.86
2019-02-08 07:00:03	9.85	205	6.41	6.15	6.16	234.8	235.1	235.9	本地	正常	无	65535	3.76	0.86
2019-02-08 07:02:27	9.97	205	6.39	6.22	6.22	234.6	234.9	235.7	本地	正常	无	65535	3.8	0.86
2019-02-08 07:04:52	10.08	205	6.52	6.35	6.3	233.5	233.8	234.6	本地	正常	无	65535	3.85	0.87
2019-02-08 07:07:17	10.12	205	6.42	6.36	6.32	234.9	235.4	235	本地	正常	无	65535	3.86	0.86
2019-02-08 07:09:42	10.16	205	6.43	6.36	6.37	234.6	234.5	233.8	本地	正常	无	65535	3.86	0.86
2019-02-08 07:12:07	10.2	205	6.49	6.35	6.33	234.9	234.8	234.9	本地	正常	无	65535	3.87	0.86
2019-02-08 07:14:32	10.15	205	6.46	6.36	6.33	234.9	235.5	234.8	本地	正常	无	65535	3.87	0.86
2019-02-08 07:16:41	10.15	205	6.46	6.38	6.4	234.2	234.7	234.2	本地	正常	无	65535	3.87	0.86
2019-02-08 07:19:07	10.07	205	6.53	6.29	6.28	234.1	235	236	本地	正常	无	65535	3.84	0.86
2019-02-08 07:21:31	9.96	205	6.42	6.26	6.29	233.4	235.1	234.8	本地	正常	无	65535	3.81	0.86
2019-02-08 07:23:56	9.81	205	6.34	6.1	6.14	233.6	234.2	234.8	本地	正常	无	65535	3.73	0.86
2019-02-08 07:26:22	9.69	205	6.29	6.06	6.06	232.8	234.2	235.3	本地	正常	无	65535	3.68	0.86
2019-02-08 07:28:47	9.47	205	6.16	5.95	6.01	233.8	235.1	235	本地	正常	无	65535	3.61	0.86
2019-02-08 07:31:11	9.25	205	6.04	5.79	5.87	233.8	235	235.3	本地	正常	无	65535	3.53	0.86
2019-02-08 07:33:36	9.26	205	6.08	5.84	5.82	233.2	233.8	235.1	本地	正常	无	65535	3.54	0.86
2019-02-08 07:36:02	9.34	205	6.05	5.89	5.93	234.3	235.3	234.8	本地	正常	无	65535	3.57	0.86
2019-02-08 07:38:26	9.48	205	6.12	5.97	6.02	234.2	235.4	234.3	本地	正常	无	65535	3.6	0.86
2019-02-08 07:40:53	9.59	205	6.23	6.04	5.99	233.9	234.2	234.8	本地	正常	无	65535	3.66	0.86
2019-02-08 07:43:17	9.7	205	6.22	6.07	6.07	235.2	235.1	234.4	本地	正常	无	65535	3.7	0.86
2019-02-08 07:45:43	9.82	205	6.22	6.16	6.1	235.3	235.2	234.8	本地	正常	无	65535	3.73	0.86
2019-02-08 07:48:07	9.94	205	6.43	6.28	6.19	233	233.4	234.7	本地	正常	无	65535	3.78	0.86
2019-02-08 07:50:32	10.01	205	6.45	6.32	6.23	234.1	234.6	235.5	本地	正常	无	65535	3.81	0.86
2019-02-08 07:52:58	10.04	205	6.5	6.33	6.29	233.2	234	234.6	本地	正常	无	65535	3.81	0.86
2019-02-08 07:55:22	10.05	205	6.47	6.32	6.28	234.2	234.5	234.7	本地	正常	无	65535	3.83	0.86
2019-02-08 07:57:47	10.05	205	6.48	6.36	6.27	233.2	233.8	233.9	本地	正常	无	65535	3.82	0.86
2019-02-08 08:00:12	10.12	205	6.5	6.38	6.38	233.2	235	234.4	本地	正常	无	65535	3.85	0.86
2019-02-08 08:02:38	10.15	205	6.53	6.37	6.39	233.6	235.4	234.8	本地	正常	无	65535	3.86	0.86
2019-02-08 08:05:01	10.06	205	6.47	6.3	6.26	233.7	234.9	236.1	本地	正常	无	65535	3.84	0.86
2019-02-08 08:07:27	9.92	205	6.36	6.26	6.27	233.2	235.2	234.1	本地	正常	无	65535	3.78	0.86
2019-02-08 08:09:52	9.73	205	6.28	6.12	6.16	233.7	235.2	234.2	本地	正常	无	65535	3.7	0.86
2019-02-08 08:12:16	9.64	205	6.29	6.12	6.06	233.3	234.2	234.5	本地	正常	无	65535	3.67	0.86
2019-02-08 08:14:42	9.48	205	6.13	5.97	5.99	234.2	235.6	234.4	本地	正常	无	65535	3.61	0.86
2019-02-08 08:17:08	9.18	205	5.94	5.8	5.8	234.6	235.6	234.9	本地	正常	无	65535	3.51	0.86
2019-02-08 08:19:31	9.28	205	5.98	5.82	5.75	235	234.6	235.3	本地	正常	无	65535	3.54	0.86
2019-02-08 08:21:57	9.37	205	5.99	5.87	5.87	235	235.8	235.1	本地	正常	无	65535	3.57	0.86
2019-02-08 08:24:23	9.48	205	6.1	5.95	5.94	234.9	234.7	234.8	本地	正常	无	65535	3.61	0.86
2019-02-08 08:26:47	9.61	205	6.15	6.04	5.94	234.7	234.6	235.7	本地	正常	无	65535	3.66	0.86
2019-02-08 08:29:12	9.72	205	6.25	6.07	6.11	235.2	235.2	235.1	本地	正常	无	65535	3.7	0.86
2019-02-08 08:31:37	9.84	205	6.31	6.12	6.12	234.6	234.7	234.9	本地	正常	无	65535	3.74	0.86
2019-02-08 08:34:01	9.95	205	6.4	6.21	6.19	234.6	234.7	235.8	本地	正常	无	65535	3.78	0.86
2019-02-08 08:36:28	10.03	205	6.37	6.27	6.25	234.5	235.4	234.8	本地	正常	无	65535	3.82	0.86
2019-02-08 08:38:53	10.06	205	6.47	6.29	6.3	233.7	234.8	234.3	本地	正常	无	65535	3.82	0.86
2019-02-08 08:41:17	10.08	205	6.48	6.25	6.26	233	234.5	235.8	本地	正常	无	65535	3.83	0.86
2019-02-08 08:43:43	10.09	205	6.47	6.3	6.31	234.1	235.6	235.4	本地	正常	无	65535	3.84	0.86
2019-02-08 08:46:08	10.16	205	6.49	6.4	6.35	234.8	236.4	235.7	本地	正常	无	65535	3.88	0.86
2019-02-08 08:49:09	10.14	205	6.52	6.35	6.23	233.9	235.3	235.8	本地	正常	无	65535	3.86	0.86
2019-02-08 08:50:57	10.13	205	6.49	6.29	6.35	233.5	235.2	235	本地	正常	无	65535	3.85	0.86
2019-02-08 08:53:23	9.98	205	6.33	6.27	6.23	234.5	235.2	234.5	本地	正常	无	65535	3.79	0.86
2019-02-08 08:55:47	9.8	205	6.32	6.16	6.09	233.6	234.1	234.8	本地	正常	无	65535	3.72	0.86
2019-02-08 08:58:13	9.71	205	6.28	6.12	6.14	234.9	235.6	234.6	本地	正常	无	65535	3.71	0.86
2019-02-08 09:00:37	9.45	205	6.14	5.99	5.99	234.4	234.8	233.7	本地	正常	无	65535	3.61	0.86
2019-02-08 09:03:03	9.29	205	6.07	5.88	5.84	234.4	234	234.7	本地	正常	无	65535	3.55	0.86
2019-02-08 09:05:27	9.15	205	6.01	5.78	5.83	234.1	235.4	234.3	本地	正常	无	65535	3.5	0.86
2019-02-08 09:07:52	9.25	205	5.93	5.82	5.8	234.4	235.5	234.3	本地	正常	无	65535	3.53	0.86
2019-02-08 09:10:17	9.37	205	6.1	5.93	5.86	234.6	234.9	235.7	本地	正常	无	65535	3.58	0.86
2019-02-08 09:12:43	9.48	205	6.17	5.97	6.02	233.9	235.2	234.3	本地	正常	无	65535	3.62	0.86
2019-02-08 09:15:07	9.59	205	6.18	6.02	6.04	235.3	236.1	234.9	本地	正常	无	65535	3.67	0.86
2019-02-08 09:17:34	9.71	205	6.34	6.13	6.06	234.5	234.5	235.8	本地	正常	无	65535	3.72	0.86
2019-02-08 09:19:58	9.85	205	6.34	6.12	6.12	234.1	234.6	234.1	本地	正常	无	65535	3.74	0.86
2019-02-08 09:22:23	9.96	205	6.43	6.27	6.26	233.9	235.1	234.8	本地	正常	无	65535	3.79	0.86
2019-02-08 09:24:48	10.06	205	6.45	6.26	6.17	234.7	234.8	236.2	本地	正常	无	65535	3.82	0.86
2019-02-08 09:26:59	10.08	205	6.5	6.31	6.35	234.8	235.7	236.4	本地	正常	无	65535	3.85	0.87
2019-02-08 09:29:42	10.1	205	6.51	6.36	6.29	234.6	235.1	235.8	本地	正常	无	65535	3.85	0.86
2019-02-08 09:37:10	10.13	205	6.47	6.38	6.38	234.5	234.5	234.1	本地	正常	无	65535	3.85	0.86
2019-02-08 09:39:46	10.06	205	6.54	6.3	6.27	234.6	234.7	235.1	本地	正常	无	65535	3.83	0.86
2019-02-08 09:43:11	9.93	205	6.34	6.19	6.23	234.4	235	234.3	本地	正常	无	65535	3.78	0.86
2019-02-08 09:52:19	9.23	205	5.99	5.76	5.78	233.6	234.6	235.2	本地	正常	无	65535	3.52	0.86
2019-02-08 10:58:21	9.95	205	6.42	6.25	6.21	235.2	236.5	235.9	本地	正常	无	65535	3.81	0.86
2019-02-08 11:02:10	10.08	205	6.5	6.27	6.2	234.8	235.7	236.2	本地	正常	无	65535	3.84	0.86
2019-02-08 11:07:57	10.17	205	6.55	6.31	6.27	234.4	235.3	236.2	本地	正常	无	65535	3.87	0.86
2019-02-08 11:29:33	9.37	205	6.04	5.92	5.89	234.9	236	236.7	本地	正常	无	65535	3.59	0.86
2019-02-08 11:52:13	10.13	205	6.53	6.32	6.36	235.7	235.4	237.1	本地	正常	无	65535	3.86	0.86
2019-02-08 12:04:12	0.05	3	0.23	0.19	0.23	237.7	237.9	239.2	本地	正常	无	65535	0.02	0.13
2019-02-08 12:09:16	10.12	201	6.12	6.27	6.3	230.9	232.4	231.9	本地	正常	无	192	3.81	0.88
2019-02-08 12:11:38	10.02	201	5.99	6.13	6.18	230.8	232.6	232.4	本地	正常	无	335	3.77	0.89
2019-02-08 12:14:12	9.81	201	5.91	5.99	6.09	230.9	232.3	232.7	本地	正常	无	489	3.7	0.9
2019-02-08 12:16:38	9.91	201	5.95	5.99	6	231.3	231.7	232.7	本地	正常	无	635	3.74	0.91
2019-02-08 13:00:14	6.35	3	2.15	2.02	2.03	233	233.1	233.9	本地	正常	无	360	1.07	0.75
2019-02-08 13:02:41	6.34	3	2.08	2.05	2.08	232.8	233.5	234.7	本地	正常	无	506	1.08	0.74
2019-02-08 13:06:47	6.38	3	2.08	2.09	2.08	232.2	233.4	234.4	本地	正常	无	754	1.07	0.75
2019-02-08 13:08:26	6.3	3	2.21	2.16	2.17	232.9	232.9	234	本地	正常	无	784	1.13	0.75
2019-02-08 13:14:42	6.41	4	2.14	2.18	2.12	231.9	233.3	233.7	本地	正常	无	1227	1.13	0.76
2019-02-08 13:17:21	6.43	3	2.05	2.04	2.02	232.5	232.8	234	本地	正常	无	1373	1.05	0.74
2019-02-08 13:19:41	6.4	4	2.13	2.09	2.08	232.5	233.4	233.7	本地	正常	无	1527	1.13	0.76
2019-02-08 13:22:12	6.35	3	2.08	2.09	2.08	232.8	233.6	234.4	本地	正常	无	1678	1.09	0.75
2019-02-08 13:24:31	6.39	3	2.02	2.04	2.05	232.8	232.7	233.7	本地	正常	无	1817	1.07	0.74
2019-02-08 13:28:20	6.39	3	2.05	1.99	2.08	232.5	233.2	233.5	本地	正常	无	1961	1.06	0.75
2019-02-08 13:38:46	6.41	3	2.09	2.07	2.11	232.3	233.8	233.9	本地	正常	无	2672	1.08	0.75
2019-02-08 13:41:11	6.41	3	2.02	2.03	2.1	232.8	233	233.8	本地	正常	无	2817	1.06	0.75
2019-02-08 13:44:50	6.3	6	2.19	2.21	2.21	232.4	233.5	234	本地	正常	无	3037	1.17	0.76
2019-02-08 13:46:03	6.27	4	2.19	2.19	2.22	232	233.4	233.9	本地	正常	无	3109	1.15	0.75
2019-02-08 13:48:27	6.29	3	2.23	2.21	2.21	232.1	233.9	233.8	本地	正常	无	3253	1.16	0.75
2019-02-08 13:56:23	6.37	3	2.07	2.1	2.07	232	233.8	233.8	本地	正常	无	3730	1.09	0.74
2019-02-08 14:07:57	6.35	3	2.09	2.07	2.09	232	232.7	233.9	本地	正常	无	4424	1.1	0.74
2019-02-08 14:10:55	6.38	2	2.13	2.03	1.98	232.1	233.4	234.1	本地	正常	无	4602	1.08	0.74
2019-02-08 14:13:51	6.27	3	2.21	2.18	2.24	232.5	233.4	233.8	本地	正常	无	4749	1.16	0.76
2019-02-08 14:15:37	6.45	3	2.08	2.15	2.06	232.6	232.8	234.3	本地	正常	无	4883	1.07	0.75
2019-02-08 14:17:31	6.28	5	2.2	2.17	2.15	231.8	233.2	233.6	本地	正常	无	4996	1.16	0.75
2019-02-08 14:20:24	6.41	4	2.18	2.19	2.24	232.1	233.5	234	本地	正常	无	5170	1.16	0.77
2019-02-08 14:22:43	6.28	3	2.2	2.26	2.18	232.2	233.6	234.2	本地	正常	无	5309	1.15	0.75
2019-02-08 14:29:44	6.31	6	2.24	2.18	2.2	232.5	233.3	233.9	本地	正常	无	5731	1.18	0.77
2019-02-08 14:39:52	6.44	3	1.99	2.06	2.06	232.2	233.7	233.6	本地	正常	无	6266	1.07	0.74
2019-02-08 14:39:52	6.34	3	2.12	2.15	2.15	232.5	233.2	234	本地	正常	无	6303	1.12	0.75
2019-02-08 14:46:29	6.34	3	2.2	2.2	2.17	232.3	233.6	234.6	本地	正常	无	6735	1.12	0.75
2019-02-08 14:49:27	6.39	3	2.03	2.06	2.1	232.4	232.9	234.1	本地	正常	无	6913	1.08	0.75
2019-02-08 15:06:04	9.44	216	5.94	6.03	6.08	231.6	233.4	233.2	本地	正常	无	7907	3.72	0.9
2019-02-08 15:19:04	9.84	307	7.52	7.64	7.7	231.8	233.6	233.6	本地	正常	无	8690	4.85	0.92
2019-02-08 15:27:12	9.65	307	7.37	7.46	7.61	232.3	233.7	234.3	本地	正常	无	9178	4.75	0.92
2019-02-08 15:28:47	9.5	307	7.29	7.4	7.44	232.1	233.6	234	本地	正常	无	9274	4.68	0.91
2019-02-08 15:31:10	9.77	307	7.59	7.58	7.57	232.5	232.7	233.9	本地	正常	无	9416	4.81	0.92
2019-02-08 15:33:35	9.98	307	7.64	7.74	7.77	232.3	233.7	233.6	本地	正常	无	9562	4.9	0.91
2019-02-08 15:36:05	10.06	307	7.62	7.75	7.78	232.1	233.7	233.5	本地	正常	无	9712	4.93	0.91
2019-02-08 15:43:01	9.86	307	7.54	7.62	7.81	232.2	233.4	234.1	本地	正常	无	10128	4.85	0.92
2019-02-08 15:46:16	9.94	307	7.55	7.67	7.74	232.1	233.5	233.7	本地	正常	无	10322	4.87	0.91
2019-02-08 15:49:09	9.63	307	7.4	7.41	7.5	232.3	233	234.2	本地	正常	无	10495	4.73	0.91
2019-02-08 15:50:22	9.58	307	7.42	7.42	7.46	232.6	233.2	234.3	本地	正常	无	10568	4.72	0.91
2019-02-08 16:00:15	9.45	307	7.28	7.29	7.33	232.2	233.5	234.1	本地	正常	无	11162	4.64	0.91
2019-02-08 16:15:57	9.74	307	7.49	7.53	7.69	232.1	233.5	233.5	本地	正常	无	12103	4.79	0.91
2019-02-08 16:18:19	9.77	307	7.5	7.48	7.56	232.1	233.1	234.1	本地	正常	无	12246	4.79	0.91
2019-02-08 16:20:43	9.57	307	7.38	7.41	7.54	232.2	233.4	234.4	本地	正常	无	12389	4.72	0.91
2019-02-08 16:23:04	9.57	307	7.41	7.4	7.56	232.3	233.3	234.4	本地	正常	无	12531	4.72	0.91
2019-02-08 16:25:31	9.48	307	7.27	7.37	7.45	232	234	234.1	本地	正常	无	12678	4.67	0.91
2019-02-08 16:28:03	9.47	307	7.38	7.34	7.4	232	233.4	233.9	本地	正常	无	12822	4.67	0.91
2019-02-08 16:30:36	9.44	307	7.2	7.25	7.4	231.8	233.9	233.9	本地	正常	无	12967	4.64	0.91
2019-02-08 16:37:19	9.81	307	7.53	7.55	7.62	232.3	233	233.7	本地	正常	无	13387	4.81	0.91
2019-02-08 16:39:30	9.91	307	7.58	7.63	7.73	232.2	233.3	233.7	本地	正常	无	13517	4.87	0.91
2019-02-08 16:42:07	9.96	307	7.61	7.73	7.82	231.8	233.6	234.1	本地	正常	无	13674	4.91	0.92
2019-02-08 16:44:56	9.96	307	7.6	7.75	7.79	231.9	233.5	233.7	本地	正常	无	13843	4.9	0.92
2019-02-08 16:48:40	9.94	307	7.65	7.65	7.71	232.5	233	234.1	本地	正常	无	14030	4.88	0.92
2019-02-08 16:51:46	9.92	307	7.58	7.65	7.67	232.2	233.7	234	本地	正常	无	14246	4.87	0.91
2019-02-08 16:52:06	9.91	307	7.58	7.65	7.73	232.1	233.4	234.4	本地	正常	无	14273	4.87	0.91
2019-02-08 16:54:33	9.72	307	7.51	7.6	7.72	232	232.7	233.2	本地	正常	无	14420	4.78	0.91
2019-02-08 17:01:33	9.43	307	7.36	7.42	7.51	231.4	232.8	233.7	本地	正常	无	14841	4.65	0.91
2019-02-08 17:03:56	9.55	307	7.33	7.42	7.56	231.2	233.3	233.4	本地	正常	无	14984	4.69	0.91
2019-02-08 17:08:32	9.77	307	7.6	7.56	7.66	231.2	232.5	233.1	本地	正常	无	15259	4.8	0.91
2019-02-08 17:11:49	9.93	307	7.63	7.75	7.83	231.8	233.1	233.3	本地	正常	无	15456	4.88	0.91
2019-02-08 17:13:26	9.95	307	7.7	7.73	7.86	231.2	233	233	本地	正常	无	15548	4.89	0.91
2019-02-08 17:15:49	9.96	307	7.78	7.71	7.85	231.7	232.5	233.3	本地	正常	无	15693	4.91	0.91
2019-02-08 17:18:18	9.94	307	7.79	7.72	7.78	231	231.9	233.1	本地	正常	无	15845	4.88	0.91
2019-02-08 17:20:34	9.9	307	7.74	7.68	7.82	231.5	232.8	233.6	本地	正常	无	15981	4.88	0.91
2019-02-08 17:25:09	9.86	307	7.67	7.64	7.78	231.4	232.8	233.8	本地	正常	无	16256	4.85	0.91
2019-02-08 17:27:43	9.75	307	7.61	7.51	7.6	232	232.1	233.6	本地	正常	无	16402	4.79	0.91
2019-02-08 17:29:58	9.53	307	7.45	7.36	7.54	231.3	232.8	233.9	本地	正常	无	16546	4.7	0.91
2019-02-08 17:32:24	9.47	307	7.35	7.32	7.49	231.3	232	233.4	本地	正常	无	16691	4.65	0.91
2019-02-08 17:39:25	9.63	307	7.51	7.47	7.49	231.6	231.8	233.5	本地	正常	无	17112	4.73	0.91
2019-02-08 17:41:47	9.77	307	7.58	7.63	7.69	231.4	232.5	233	本地	正常	无	17255	4.81	0.91
2019-02-08 17:48:48	10.03	307	7.81	7.73	7.86	231.6	232.3	233.1	本地	正常	无	17675	4.93	0.91
2019-02-08 17:51:12	10.04	307	7.8	7.69	7.89	232	232.7	234.2	本地	正常	无	17820	4.93	0.91
2019-02-08 17:53:37	10.04	307	7.77	7.73	7.91	231.3	233	233.6	本地	正常	无	17965	4.93	0.91
2019-02-08 17:56:03	10.14	307	7.88	7.8	7.97	231.9	232.5	234	本地	正常	无	18111	4.99	0.91
2019-02-08 17:58:50	10.21	307	8.02	7.89	7.92	231.8	232.2	233.4	本地	正常	无	18262	5.02	0.91
2019-02-08 18:00:53	10.04	307	7.81	7.7	7.83	232.2	232.8	234.2	本地	正常	无	18401	4.92	0.91
2019-02-08 18:03:17	9.79	307	7.63	7.59	7.75	231.5	233.1	234	本地	正常	无	18544	4.83	0.91
2019-02-08 18:06:28	9.5	307	7.47	7.36	7.48	231.6	232.2	234	本地	正常	无	18715	4.68	0.91
2019-02-08 18:08:24	9.59	307	7.53	7.43	7.52	231.4	231.9	233.5	本地	正常	无	18836	4.72	0.91
2019-02-08 18:15:08	9.65	307	7.49	7.5	7.66	231.2	232.7	233	本地	正常	无	19256	4.76	0.91
2019-02-08 18:18:09	9.8	307	7.68	7.67	7.67	231.6	231.6	233.1	本地	正常	无	19437	4.84	0.91
2019-02-08 18:19:57	9.88	307	7.67	7.64	7.86	231.1	231.9	233.1	本地	正常	无	19544	4.88	0.92
2019-02-08 18:27:13	10.13	307	7.93	7.82	7.94	231.2	231.8	232.8	本地	正常	无	19980	4.99	0.92
2019-02-08 18:29:48	10.1	307	7.82	7.79	7.98	230.8	231.7	233.4	本地	正常	无	20133	4.97	0.91
2019-02-08 18:32:05	10.07	307	7.88	7.77	7.93	231.3	231.8	233.5	本地	正常	无	20272	4.96	0.91
2019-02-08 18:36:07	10.07	307	7.9	7.82	7.89	231.5	231.4	232.9	本地	正常	无	20513	4.96	0.91
2019-02-08 18:37:53	9.96	307	7.75	7.66	7.83	231.5	232.3	233.1	本地	正常	无	20582	4.9	0.91
2019-02-08 18:39:19	10.02	307	7.79	7.8	7.89	231.1	232.5	233.2	本地	正常	无	20706	4.94	0.92
2019-02-08 18:42:10	9.69	307	7.49	7.48	7.6	231.7	232	233.2	本地	正常	无	20877	4.77	0.91
2019-02-08 18:44:12	9.61	307	7.49	7.55	7.61	231.2	231.3	232.2	本地	正常	无	21000	4.75	0.91
2019-02-08 18:46:51	9.75	307	7.54	7.65	7.62	230.8	232.2	232.8	本地	正常	无	21158	4.79	0.91
2019-02-08 18:49:15	9.91	307	7.66	7.69	7.79	230.9	232.6	233.1	本地	正常	无	21302	4.87	0.91
2019-02-08 18:51:49	9.51	307	7.42	7.4	7.57	231	232.9	233.3	本地	正常	无	21446	4.7	0.91
2019-02-08 18:54:13	9.36	307	7.3	7.23	7.34	231.7	232.4	233.9	本地	正常	无	21599	4.63	0.92
2019-02-08 18:57:00	9.48	307	7.35	7.31	7.48	231.6	233.3	234.1	本地	正常	无	21768	4.69	0.92
2019-02-08 19:03:49	10.02	307	7.78	7.69	7.79	231.9	232.8	233.7	本地	正常	无	22174	4.94	0.92
2019-02-08 19:06:29	9.97	307	7.7	7.64	7.79	232.3	232.7	234.4	本地	正常	无	22336	4.9	0.92
2019-02-08 19:08:52	10.02	307	7.8	7.68	7.8	232.1	232.4	233.8	本地	正常	无	22480	4.95	0.92
2019-02-08 19:11:18	10.05	307	7.79	7.77	7.8	231.7	232.1	234	本地	正常	无	22626	4.95	0.92
2019-02-08 19:13:45	10.07	307	7.78	7.72	7.82	232	232.8	233.8	本地	正常	无	22772	4.96	0.92
2019-02-08 19:20:42	10.33	307	8	7.92	7.95	232.2	232.9	234.3	本地	正常	无	23190	5.07	0.92
2019-02-08 19:23:17	10.14	307	7.73	7.68	7.86	232.5	233.8	234.5	本地	正常	无	23344	4.97	0.92
2019-02-08 19:25:31	9.97	307	7.7	7.59	7.84	231.9	233.9	234.5	本地	正常	无	23478	4.91	0.92
2019-02-08 19:29:19	9.61	307	7.49	7.39	7.56	232.3	233.2	234.5	本地	正常	无	23705	4.74	0.92
2019-02-08 19:30:48	9.69	307	7.48	7.41	7.51	232.6	232.9	234.5	本地	正常	无	23790	4.76	0.91
2019-02-08 19:37:37	9.72	307	7.56	7.42	7.56	232.5	232.5	234.7	本地	正常	无	24205	4.77	0.91
2019-02-08 19:47:58	9.84	307	7.58	7.48	7.56	232.7	233.1	234.9	本地	正常	无	24826	4.82	0.91
2019-02-08 20:00:16	10.29	307	7.92	7.88	8.03	232.2	233.7	234.1	本地	正常	无	25563	5.06	0.92
2019-02-08 20:02:41	10.08	307	7.76	7.68	7.87	232.2	233.3	234.6	本地	正常	无	25708	4.96	0.92
2019-02-08 20:05:05	9.95	307	7.63	7.58	7.79	232.2	233.8	234.9	本地	正常	无	25852	4.89	0.92
2019-02-08 20:07:32	9.69	307	7.55	7.35	7.57	232.2	233.3	234.6	本地	正常	无	25999	4.76	0.91
2019-02-08 20:17:14	9.13	307	7.11	7.06	7.15	233	233.2	235	本地	正常	无	26582	4.5	0.91
2019-02-08 20:35:04	10.27	307	7.85	7.85	8	232	234	234.5	本地	正常	无	27650	5.05	0.92
2019-02-08 20:36:36	10.37	307	7.93	7.9	8.08	232.5	233.5	234.3	本地	正常	无	27744	5.09	0.92
2019-02-08 20:39:36	10.22	307	7.89	7.77	7.93	232.9	233.5	234.8	本地	正常	无	27922	5.02	0.92
2019-02-08 20:46:18	9.5	307	7.32	7.32	7.43	231.9	233.6	234.3	本地	正常	无	28326	4.68	0.91
2019-02-08 20:49:02	9.41	307	7.32	7.25	7.38	232.9	233.3	235	本地	正常	无	28481	4.63	0.91
2019-02-08 20:56:31	9.53	307	7.32	7.24	7.46	232.1	233.6	234.6	本地	正常	无	28939	4.68	0.91
2019-02-08 20:58:06	9.59	307	7.46	7.33	7.41	232.9	233	234.6	本地	正常	无	29034	4.71	0.91
2019-02-08 21:00:32	9.56	307	7.45	7.32	7.44	232.6	233.3	234.5	本地	正常	无	29180	4.71	0.91
2019-02-08 21:03:14	9.52	307	7.31	7.33	7.46	232.8	233.6	234.3	本地	正常	无	29329	4.68	0.91
2019-02-08 21:10:39	9.36	307	7.22	7.24	7.34	232.4	233.5	234.5	本地	正常	无	29786	4.61	0.91
2019-02-08 21:13:47	9.55	307	7.31	7.34	7.46	232.1	233.9	234.1	本地	正常	无	29926	4.69	0.91
2019-02-08 21:37:26	9.21	307	7.19	7.05	7.12	235.4	234.9	236.6	本地	正常	无	733	4.55	0.91
2019-02-08 21:40:08	9.36	307	7.37	7.13	7.16	233.5	234.5	234.6	本地	正常	无	895	4.6	0.91
2019-02-08 21:43:05	9.52	307	7.45	7.26	7.3	234.1	234.6	234.3	本地	正常	无	1071	4.68	0.91
2019-02-08 21:57:23	10.55	307	8.18	8	8	233.3	234.6	234.4	本地	正常	无	1917	5.16	0.92
2019-02-08 21:59:45	10.75	307	8.61	8.5	8.45	233.5	233.8	233.4	本地	正常	无	2073	5.26	0.89
2019-02-08 22:02:19	10.91	307	8.7	8.57	8.46	234.1	234.5	234.5	本地	正常	无	2215	5.35	0.89
2019-02-08 22:05:07	11.02	307	8.8	8.66	8.57	233.1	234.1	233.4	本地	正常	无	2394	5.39	0.89
2019-02-08 22:06:44	10.96	307	8.88	8.6	8.55	232.2	233.5	234.3	本地	正常	无	2491	5.37	0.89
2019-02-08 22:13:45	10.65	307	8.59	8.42	8.34	233	233.9	233.8	本地	正常	无	2911	5.22	0.89
2019-02-08 22:16:43	10.5	307	8.4	8.36	8.28	234.3	235.4	233.4	本地	正常	无	3087	5.16	0.89
2019-02-08 22:19:22	10.34	307	8.34	8.21	8.21	233.6	234.5	233.8	本地	正常	无	3249	5.08	0.89
2019-02-08 22:20:58	10.27	307	8.25	8.18	8.08	233.5	234.1	232.9	本地	正常	无	3345	5.03	0.88
2019-02-08 22:23:34	10.19	307	8.32	8.14	7.97	233.9	234.1	234.1	本地	正常	无	3501	5.01	0.89
2019-02-08 22:25:49	10.11	307	8.17	8.03	7.91	234.3	234.8	233.9	本地	正常	无	3636	4.96	0.88
2019-02-08 22:28:16	9.83	307	7.93	7.87	7.81	234.3	235	234.1	本地	正常	无	3782	4.84	0.88
2019-02-08 22:30:39	9.95	307	8.05	7.91	7.74	234	234.4	234.7	本地	正常	无	3927	4.88	0.88
2019-02-08 22:33:04	10.11	307	8.2	8.02	7.95	233.6	233.9	235	本地	正常	无	4072	4.96	0.88
2019-02-08 22:35:29	10.3	307	8.26	8.14	8.01	234.7	235	234.4	本地	正常	无	4215	5.04	0.88
2019-02-08 22:37:54	10.14	307	8.17	8.11	8.02	233.6	234.5	234	本地	正常	无	4362	4.99	0.88
2019-02-08 22:40:20	9.92	307	8.11	7.92	7.76	232.9	234.2	234.8	本地	正常	无	4507	4.87	0.88
2019-02-08 22:42:45	10.07	307	8.12	8.02	7.88	233.8	234.6	234.7	本地	正常	无	4652	4.95	0.89
2019-02-08 22:45:10	10.07	307	8.15	7.99	7.98	234.4	235.2	234.7	本地	正常	无	4797	4.96	0.88
2019-02-08 22:47:34	9.91	307	8.08	7.93	7.82	233.5	234	234.8	本地	正常	无	4942	4.88	0.88
2019-02-08 22:49:59	9.61	307	7.88	7.7	7.58	234.4	234.5	234.3	本地	正常	无	5087	4.73	0.88
2019-02-08 22:52:25	9.33	307	7.54	7.5	7.41	234.9	235.6	233.9	本地	正常	无	5232	4.6	0.87
2019-02-08 22:54:49	9.49	307	7.72	7.69	7.54	234.1	234.5	232.9	本地	正常	无	5376	4.68	0.88
2019-02-08 22:57:15	9.67	307	7.84	7.74	7.63	233.6	233.7	234.6	本地	正常	无	5523	4.75	0.88
2019-02-08 22:59:41	9.83	307	7.95	7.89	7.79	234.7	235.2	233.9	本地	正常	无	5668	4.84	0.88
2019-02-08 23:02:06	9.62	307	7.75	7.77	7.63	234.4	235.1	234.2	本地	正常	无	5814	4.74	0.88
2019-02-08 23:04:30	9.67	307	7.81	7.75	7.6	234.5	234.3	235.1	本地	正常	无	5957	4.76	0.88
2019-02-08 23:06:55	9.61	307	7.83	7.68	7.52	233.8	234.5	235.1	本地	正常	无	6102	4.73	0.88
2019-02-08 23:09:19	9.65	307	7.83	7.74	7.66	233.5	234.7	233.8	本地	正常	无	6247	4.74	0.88
2019-02-08 23:11:46	9.52	307	7.74	7.63	7.55	233.5	234.6	233.9	本地	正常	无	6394	4.69	0.88
2019-02-08 23:14:09	9.44	307	7.74	7.63	7.46	233.5	235	235	本地	正常	无	6536	4.65	0.88
2019-02-08 23:16:35	9.32	307	7.61	7.47	7.41	233.8	235.6	234.7	本地	正常	无	6682	4.59	0.88
2019-02-08 23:19:00	9.35	307	7.63	7.55	7.5	233.2	234.6	234.1	本地	正常	无	6827	4.6	0.87
2019-02-08 23:21:26	9.55	307	7.81	7.67	7.59	233.2	234.8	235	本地	正常	无	6974	4.7	0.88
2019-02-08 23:23:50	9.71	307	7.96	7.84	7.66	233.2	234.4	235.4	本地	正常	无	7117	4.78	0.88
2019-02-08 23:26:14	9.82	307	7.99	7.81	7.72	234.3	234.4	234.9	本地	正常	无	7262	4.83	0.88
2019-02-08 23:28:41	9.62	307	7.76	7.82	7.64	234.2	235	234.1	本地	正常	无	7408	4.75	0.88
2019-02-08 23:31:05	9.81	307	8.07	7.88	7.71	233.6	234.2	234.4	本地	正常	无	7552	4.82	0.88
2019-02-08 23:38:22	9.32	307	7.63	7.56	7.38	234.4	234.7	235	本地	正常	无	7989	4.6	0.87
2019-02-08 23:40:48	9.47	307	7.64	7.68	7.51	235.6	235.7	234.6	本地	正常	无	8135	4.68	0.88
2019-02-08 23:42:54	9.57	307	7.74	7.71	7.59	233.4	235	233.4	本地	正常	无	8261	4.7	0.88
2019-02-08 23:43:11	9.57	307	7.84	7.77	7.68	234.5	235.3	234	本地	正常	无	8279	4.73	0.88
2019-02-08 23:45:37	9.7	307	7.9	7.78	7.73	233.9	234.9	234	本地	正常	无	8424	4.77	0.88
2019-02-08 23:48:02	9.85	307	8	7.82	7.73	233.7	235.3	235.2	本地	正常	无	8569	4.84	0.88
2019-02-08 23:50:27	10	307	8.1	8.08	7.98	233.8	235.6	234.6	本地	正常	无	8715	4.92	0.88
2019-02-08 23:52:51	10.17	307	8.17	8.07	7.93	234	235.1	234.6	本地	正常	无	8859	4.99	0.88
2019-02-08 23:55:17	10.37	307	8.51	8.26	8.18	233.8	234.6	235.1	本地	正常	无	9004	5.1	0.88
2019-02-08 23:57:42	10.58	307	8.55	8.38	8.38	233.3	234.3	234.1	本地	正常	无	9150	5.2	0.89
2019-02-09 00:00:07	10.77	307	8.6	8.5	8.41	233.8	234.6	234.3	本地	正常	无	9295	5.28	0.89
2019-02-09 00:02:32	10.93	307	8.77	8.62	8.52	234.5	234.7	235.5	本地	正常	无	9440	5.38	0.89
2019-02-09 00:04:57	10.86	307	8.67	8.64	8.53	234.3	235.6	234.2	本地	正常	无	9584	5.34	0.89
2019-02-09 00:07:23	10.7	307	8.59	8.54	8.43	233.2	234.3	233.3	本地	正常	无	9731	5.25	0.89
2019-02-09 00:09:48	10.56	307	8.47	8.45	8.26	233.5	234.3	233.5	本地	正常	无	9875	5.18	0.88
2019-02-09 00:12:13	10.41	307	8.41	8.31	8.1	234.7	234.6	234.2	本地	正常	无	10020	5.11	0.88
2019-02-09 00:14:37	10.27	307	8.2	8.21	8.11	234.1	234.8	233.2	本地	正常	无	10165	5.04	0.89
2019-02-09 00:17:02	10.07	307	8.05	8.03	7.88	234.7	235.1	233.3	本地	正常	无	10310	4.93	0.88
2019-02-09 00:19:27	9.87	307	8.01	7.96	7.73	233.7	234.7	233.8	本地	正常	无	10455	4.85	0.88
2019-02-09 00:21:52	9.99	307	8.02	7.95	7.86	235	235.5	234.6	本地	正常	无	10600	4.91	0.88
2019-02-09 00:24:16	10.03	307	8.13	8	7.88	234.4	235	235.2	本地	正常	无	10744	4.93	0.88
2019-02-09 00:26:42	10.25	307	8.4	8.23	7.99	233.5	234.1	235.9	本地	正常	无	10890	5.05	0.89
2019-02-09 00:29:07	10.4	307	8.41	8.33	8.17	233.8	234.4	234.6	本地	正常	无	11035	5.12	0.89
2019-02-09 00:31:31	10.55	307	8.46	8.39	8.21	233.8	235.1	234.8	本地	正常	无	11179	5.17	0.88
2019-02-09 00:34:02	10.38	307	8.39	8.28	8.12	232.7	233.7	233.7	本地	正常	无	11329	5.08	0.88
2019-02-09 00:36:23	10.33	307	8.36	8.25	8.07	234	234.5	235.4	本地	正常	无	11470	5.08	0.89
2019-02-09 00:38:47	10.26	307	8.3	8.24	8.06	234.7	234.9	234.3	本地	正常	无	11614	5.05	0.88
2019-02-09 00:41:12	10.1	307	8.16	8.13	8	234.1	235	234	本地	正常	无	11760	4.97	0.88
2019-02-09 00:43:39	9.97	307	8.06	8.04	7.79	233.6	234	233.6	本地	正常	无	11906	4.89	0.88
2019-02-09 00:46:02	9.74	307	7.78	7.81	7.6	235.3	236.1	234	本地	正常	无	12050	4.78	0.88
2019-02-09 00:48:31	9.5	307	7.71	7.68	7.54	234.3	235.4	233.7	本地	正常	无	12199	4.68	0.88
2019-02-09 00:50:52	9.62	307	7.85	7.87	7.64	235.4	235.9	235.4	本地	正常	无	12340	4.76	0.87
2019-02-09 00:53:18	9.83	307	7.91	7.96	7.74	234.7	235.3	234.2	本地	正常	无	12485	4.84	0.88
2019-02-09 00:55:45	9.99	307	8.05	8.03	7.89	234.7	235.1	234.5	本地	正常	无	12632	4.92	0.88
2019-02-09 00:58:07	10.13	307	8.21	8.04	7.88	233.8	234	234.2	本地	正常	无	12775	4.97	0.88
2019-02-09 01:00:33	9.97	307	8.05	7.98	7.83	234	234.9	234	本地	正常	无	12921	4.9	0.88
2019-02-09 01:02:56	9.87	307	8.04	7.87	7.77	234	235.3	234.6	本地	正常	无	13064	4.87	0.88
2019-02-09 01:05:22	9.68	307	7.88	7.79	7.63	233.7	235	235	本地	正常	无	13209	4.77	0.88
2019-02-09 01:07:47	9.31	307	7.55	7.48	7.36	234.3	235.5	234.5	本地	正常	无	13355	4.58	0.88
2019-02-09 01:10:12	9.32	307	7.64	7.51	7.43	233.3	235.1	234.4	本地	正常	无	13501	4.6	0.88
2019-02-09 01:12:36	9.45	307	7.74	7.6	7.47	233.8	234.3	235.4	本地	正常	无	13644	4.66	0.88
2019-02-09 01:15:03	9.57	307	7.74	7.73	7.59	234.5	234.7	234.6	本地	正常	无	13790	4.72	0.88
2019-02-09 01:17:28	9.69	307	7.81	7.79	7.69	233.9	235.3	233.3	本地	正常	无	13936	4.76	0.88
2019-02-09 01:19:52	9.84	307	7.86	7.89	7.76	234.2	235.1	233.7	本地	正常	无	14080	4.83	0.88
2019-02-09 01:22:17	10.02	307	8.13	8.03	7.83	234.1	234.3	234.4	本地	正常	无	14225	4.93	0.88
2019-02-09 01:24:44	10.22	307	8.17	8.21	8	235.1	234.6	234.6	本地	正常	无	14370	5.02	0.88
2019-02-09 01:27:12	10.31	307	8.25	8.29	8.11	233.9	234.4	233.2	本地	正常	无	14520	5.06	0.89
2019-02-09 01:29:22	10.19	307	8.27	8.18	7.98	233.6	234.7	234.9	本地	正常	无	14647	5.02	0.89
2019-02-09 01:32:03	10.3	307	8.2	8.15	8.06	234	235.4	234.7	本地	正常	无	14811	5.05	0.88
2019-02-09 01:34:40	10.41	307	8.31	8.27	8.16	234	234.8	233.8	本地	正常	无	14968	5.11	0.89
2019-02-09 01:37:06	10.54	307	8.46	8.41	8.22	233.1	234.4	234.3	本地	正常	无	15114	5.18	0.89
2019-02-09 01:39:32	10.72	307	8.55	8.47	8.38	233.5	235.1	234.2	本地	正常	无	15261	5.26	0.89
2019-02-09 01:41:56	10.82	307	8.61	8.56	8.39	234.4	234.7	234.1	本地	正常	无	15403	5.3	0.89
2019-02-09 01:44:21	10.69	307	8.58	8.49	8.3	233.1	233.6	234.6	本地	正常	无	15549	5.24	0.89
2019-02-09 01:46:46	10.57	307	8.49	8.36	8.28	233.7	235.3	234	本地	正常	无	15694	5.19	0.89
2019-02-09 01:49:11	10.38	307	8.33	8.24	8.11	234.9	234.7	235	本地	正常	无	15839	5.11	0.89

[truncated: 1 more sheets: Sheet11]
