# Supplementary material for: Fault diagnosis method of submersible screw pump based on random forest
Source: PLoS One. 2020 Nov 16;15(11):e0242458. doi: 10.1371/journal.pone.0242458 (PMC7668568; doi:10.1371/journal.pone.0242458)
Supplement: S1 File — (ZIP) [file pone.0242458.s001.zip › Supporting Information/Partial source data of oil well/12 jilin YP-7 .xlsx]

## Sheet: Sheet1
时间	电流	转速	输入电流A	输入电流B	输入电流C	输入电压A	输入电压B	输入电压C	KA0	KA4	远程操作	操作时间	有功功率	功率因数
2018-04-11 11:25:42	19.26	131	16.12	17.33	16.68	228.1	228	234.8	远程	正常	调速	65535	3.51	0.31
2018-04-11 11:26:46	19.22	131	16.05	17.26	16.53	229.7	229.9	237.2	远程	正常	调速	65535	3.5	0.31
2018-04-11 11:27:51	19.17	131	16.24	17.52	16.77	223.4	223.3	231.6	远程	正常	调速	65535	3.47	0.31
2018-04-11 11:28:55	19.27	131	15.85	17.46	16.73	228.4	229	234.7	远程	正常	调速	65535	3.56	0.31
2018-04-11 11:30:03	19.2	131	16.06	17.46	16.83	226.5	226.8	232.6	远程	正常	调速	65535	3.52	0.31
2018-04-11 11:31:08	19.27	131	15.85	17.47	16.47	229.8	229.4	235.8	远程	正常	调速	65535	3.53	0.31
2018-04-11 11:32:13	19.31	131	16.18	17.47	16.87	228.3	228.3	233.9	远程	正常	调速	65535	3.54	0.31
2018-04-11 11:33:17	19.28	131	15.98	17.43	16.97	228.1	228.6	232.1	远程	正常	调速	65535	3.57	0.31
2018-04-11 11:34:24	19.22	131	16	17.5	16.84	227.7	228.4	231.3	远程	正常	调速	65535	3.53	0.31
2018-04-11 11:35:30	19.33	131	16.09	17.33	16.93	229.2	229.8	233.3	远程	正常	调速	65535	3.56	0.31
2018-04-11 11:36:35	19.32	131	16.19	17.51	17.09	226	225.8	229.9	远程	正常	调速	65535	3.53	0.31
2018-04-11 11:37:41	19.29	131	16	17.46	16.89	228.1	227.8	231.8	远程	正常	调速	65535	3.57	0.31
2018-04-11 11:38:46	19.33	131	16.33	17.67	17.25	223.2	223.6	226.5	远程	正常	调速	65535	3.54	0.31
2018-04-11 11:39:51	19.39	131	15.79	17.5	16.81	231.1	231.7	235.5	远程	正常	调速	65535	3.6	0.31
2018-04-11 11:40:56	19.36	131	16.24	17.53	17.02	225.5	225.1	229.7	远程	正常	调速	65535	3.55	0.31
2018-04-11 11:42:02	19.27	131	15.99	17.44	16.8	226.5	226.1	230.4	远程	正常	调速	65535	3.54	0.31
2018-04-11 11:43:07	19.28	131	15.91	17.34	16.77	229.3	229.9	235.1	远程	正常	调速	65535	3.55	0.31
2018-04-11 11:46:24	19.24	131	15.89	17.14	16.85	230.6	231.1	233	远程	正常	调速	65535	3.56	0.31
2018-04-11 11:47:28	19.3	131	15.97	17.33	17.04	228.4	228.9	231.5	远程	正常	调速	65535	3.58	0.31
2018-04-11 11:48:34	19.28	131	15.73	17.31	16.83	231.8	232	234.9	远程	正常	调速	65535	3.6	0.31
2018-04-11 11:51:50	19.29	131	16.13	17.33	16.97	229.4	229.3	231.9	远程	正常	调速	65535	3.56	0.31
2018-04-11 11:52:55	19.2	131	16.04	17.23	16.93	227.8	228.2	230.1	远程	正常	调速	65535	3.54	0.31
2018-04-11 11:54:00	19.32	131	16.04	17.37	17.02	229.9	230.3	232.7	远程	正常	调速	65535	3.6	0.31
2018-04-11 11:55:06	19.23	131	15.88	17.3	16.93	227.5	228.2	230.3	远程	正常	调速	65535	3.57	0.31
2018-04-11 11:56:12	19.31	131	16.13	17.3	16.96	227.9	228.6	230.6	远程	正常	调速	65535	3.55	0.31
2018-04-11 11:57:17	19.34	131	15.66	17.26	16.87	231.5	232.3	234.2	远程	正常	调速	65535	3.62	0.32
2018-04-11 11:58:22	19.27	131	16.05	17.48	17.18	225.7	226.3	228	远程	正常	调速	65535	3.57	0.31
2018-04-11 11:59:28	19.35	131	16.02	17.49	16.98	229.7	230.2	232.7	远程	正常	调速	65535	3.59	0.31
2018-04-11 12:00:34	19.25	131	15.95	17.45	17	228	227.9	230.4	远程	正常	调速	65535	3.56	0.31
2018-04-11 12:01:39	19.27	131	15.7	17.26	16.97	227.7	227.9	230.7	远程	正常	调速	65535	3.62	0.32
2018-04-11 12:02:46	19.34	131	16.17	17.31	17.13	226.6	227.6	229.2	远程	正常	调速	65535	3.57	0.31
2018-04-11 12:03:50	19.23	131	15.87	17.22	17.05	228.4	228.5	231.3	远程	正常	调速	65535	3.57	0.31
2018-04-11 12:04:56	19.27	131	15.65	17.25	16.97	229.4	229.7	231.8	远程	正常	调速	65535	3.61	0.31
2018-04-11 12:06:02	19.28	131	15.87	17.21	16.8	232.2	232.1	235	远程	正常	调速	65535	3.59	0.31
2018-04-11 12:07:08	19.3	131	16	17.34	16.93	229.1	229.7	232.2	远程	正常	调速	65535	3.58	0.31
2018-04-11 12:08:12	19.26	131	15.73	17.16	16.84	230.1	230.9	232.5	远程	正常	调速	65535	3.56	0.31
2018-04-11 12:09:17	19.29	131	15.96	17.37	16.95	228.1	228.7	230.8	远程	正常	调速	65535	3.55	0.31
2018-04-11 12:10:21	19.29	131	15.76	17.4	16.96	228.5	228.3	230.8	远程	正常	调速	65535	3.6	0.31
2018-04-11 12:11:28	19.37	131	16.14	17.65	17.12	227.8	228.1	230.3	远程	正常	调速	65535	3.6	0.31
2018-04-11 12:12:33	19.26	130	16.19	17.46	17.09	226.1	226.4	228.3	远程	正常	调速	65535	3.54	0.31
2018-04-11 12:13:39	19.26	131	15.78	17.36	17.03	227.7	227.9	229.8	远程	正常	调速	65535	3.59	0.31
2018-04-11 12:14:45	19.18	131	16.07	17.37	16.83	228.6	228.6	231.3	远程	正常	调速	65535	3.53	0.31
2018-04-11 12:15:50	19.27	131	16.37	17.52	17.19	224.9	224.7	227.5	远程	正常	调速	65535	3.53	0.31
2018-04-11 12:16:55	19.22	130	15.67	17	16.74	230.2	231	232.9	远程	正常	调速	65535	3.56	0.31
2018-04-11 12:18:01	19.29	131	16.18	17.31	17.05	226.8	226.6	229.6	远程	正常	调速	65535	3.55	0.31
2018-04-11 12:19:05	19.2	131	15.8	17.16	16.9	228.8	229.5	231.3	远程	正常	调速	65535	3.55	0.31
2018-04-11 12:20:12	19.27	131	16.32	17.51	17.3	223.2	223.2	226	远程	正常	调速	65535	3.54	0.31
2018-04-11 12:21:17	19.21	131	16	17.25	16.95	227.3	226.8	229.4	远程	正常	调速	65535	3.52	0.31
2018-04-11 12:22:23	19.25	130	15.75	17.26	16.69	232.3	232.6	234.8	远程	正常	调速	65535	3.56	0.31
2018-04-11 12:23:29	19.21	131	16.06	17.25	16.92	228	228	230.3	远程	正常	调速	65535	3.52	0.31
2018-04-11 12:24:34	19.24	131	16.01	17.28	17.03	226.3	226.4	228.9	远程	正常	调速	65535	3.56	0.31
2018-04-11 12:25:39	19.25	131	15.91	17.28	17	229	229.5	231.4	远程	正常	调速	65535	3.56	0.31
2018-04-11 12:26:45	19.22	131	15.7	17.3	16.9	227.5	227.9	230.2	远程	正常	调速	65535	3.59	0.32
2018-04-11 12:27:49	19.32	131	16	17.33	17.02	230.2	230.1	233	远程	正常	调速	65535	3.58	0.31
2018-04-11 12:28:55	19.35	131	16.36	17.59	17.48	222.7	222.5	225	远程	正常	调速	65535	3.58	0.31
2018-04-11 12:30:01	19.27	131	15.74	17.35	16.87	229.5	229.3	232.1	远程	正常	调速	65535	3.62	0.32
2018-04-11 12:31:06	19.3	131	15.78	17.15	16.78	230.5	230.2	232.8	远程	正常	调速	65535	3.57	0.31
2018-04-11 12:32:11	19.38	131	16.27	17.57	17.26	226.4	226.7	229.4	远程	正常	调速	65535	3.62	0.32
2018-04-11 12:33:17	19.25	131	15.89	17.13	17.06	227.6	228.5	230.1	远程	正常	调速	65535	3.57	0.31
2018-04-11 12:34:23	19.27	130	15.8	17.37	17.02	227.2	227.5	230.1	远程	正常	调速	65535	3.61	0.32
2018-04-11 12:35:29	19.28	131	16.41	17.46	17.28	223.4	223.1	225.8	远程	正常	调速	65535	3.53	0.31
2018-04-11 12:36:32	19.26	130	15.9	17.3	16.91	230.1	230.5	233.2	远程	正常	调速	65535	3.57	0.31
2018-04-11 12:37:39	19.21	131	15.88	17.16	17.27	224.4	224.1	226.6	远程	正常	调速	65535	3.59	0.32
2018-04-11 12:38:44	19.29	130	15.83	17.35	17.08	227.5	228.4	230.2	远程	正常	调速	65535	3.6	0.31
2018-04-11 12:39:55	19.16	131	15.89	17.1	16.92	226.2	226.1	228.5	远程	正常	调速	65535	3.52	0.31
2018-04-11 12:40:55	19.3	131	16.19	17.31	17.09	228.7	228.9	231.7	远程	正常	调速	65535	3.56	0.31
2018-04-11 12:42:00	19.25	131	15.95	17.31	17.03	226	225.9	228.5	远程	正常	调速	65535	3.56	0.31
2018-04-11 12:43:06	19.25	131	16	17.33	17.09	227.2	227.1	229.7	远程	正常	调速	65535	3.58	0.31
2018-04-11 12:44:11	19.28	131	15.61	17.26	16.67	232.5	232.6	234.9	远程	正常	调速	65535	3.59	0.31
2018-04-11 12:45:16	19.27	131	16.26	17.36	17.09	224.9	225.8	227.8	远程	正常	调速	65535	3.52	0.31
2018-04-11 12:46:28	19.27	131	15.89	17.27	16.7	231.3	231.4	233.8	远程	正常	调速	65535	3.55	0.31
2018-04-11 12:47:27	19.17	131	15.79	17.18	16.88	227.2	227.2	229.5	远程	正常	调速	65535	3.54	0.31
2018-04-11 12:48:38	19.19	131	15.64	17.1	16.73	230.6	230.3	233	远程	正常	调速	65535	3.55	0.31
2018-04-11 12:49:21	19.22	131	15.8	17.17	16.73	229.4	229.4	231.8	远程	正常	调速	65535	3.54	0.31
2018-04-11 12:50:26	19.28	131	15.84	17.26	17.06	227.8	228.1	230.8	远程	正常	调速	65535	3.6	0.31
2018-04-11 12:51:32	19.32	131	16.07	17.3	16.82	230.2	230	233.1	远程	正常	调速	65535	3.54	0.31
2018-04-11 12:52:37	19.28	131	15.78	17.29	16.82	230.7	231.1	234	远程	正常	调速	65535	3.57	0.31
2018-04-11 12:53:42	19.22	131	15.79	17.26	16.93	229.3	229.5	231.7	远程	正常	调速	65535	3.57	0.31
2018-04-11 12:54:47	19.21	131	15.99	17.2	17.12	225.9	226.6	229.1	远程	正常	调速	65535	3.56	0.31
2018-04-11 12:55:53	19.23	131	15.86	17.12	16.87	230.5	231.4	233.2	远程	正常	调速	65535	3.57	0.31
2018-04-11 12:56:59	19.27	131	15.82	17.27	16.85	231.7	231.5	234	远程	正常	调速	65535	3.59	0.31
2018-04-11 12:58:03	19.24	131	16.08	17.3	17.06	227.2	227.7	230.3	远程	正常	调速	65535	3.56	0.31
2018-04-11 12:59:08	19.2	131	15.89	17.42	17.02	228.5	228.4	230.9	远程	正常	调速	65535	3.58	0.31
2018-04-11 13:00:14	19.22	131	16.25	17.5	17.16	224.7	224.4	227.4	远程	正常	调速	65535	3.53	0.31
2018-04-11 13:01:19	19.2	131	15.84	17.26	16.87	230	230.1	233.1	远程	正常	调速	65535	3.56	0.31
2018-04-11 13:02:25	19.27	131	16.06	17.25	17.22	224.5	224.5	226.7	远程	正常	调速	65535	3.57	0.31
2018-04-11 13:03:31	19.24	131	15.95	17.16	16.9	229.8	229.9	232.9	远程	正常	调速	65535	3.57	0.31
2018-04-11 13:04:42	19.2	131	15.85	17.19	16.82	230.9	231.2	234.1	远程	正常	调速	65535	3.55	0.31
2018-04-11 13:05:42	19.31	131	16.03	17.55	16.96	228.5	228.7	231.6	远程	正常	调速	65535	3.58	0.31
2018-04-11 13:06:47	19.24	131	15.75	17.24	17.11	228.7	228.8	231.2	远程	正常	调速	65535	3.61	0.32
2018-04-11 13:07:52	19.18	131	16.05	17.41	16.88	227.9	227.9	230.2	远程	正常	调速	65535	3.53	0.31
2018-04-11 13:08:58	19.3	131	15.9	17.37	16.71	232.4	233.2	235.2	远程	正常	调速	65535	3.57	0.31
2018-04-11 13:10:03	19.31	131	16.1	17.45	17.24	226.6	226.4	228.8	远程	正常	调速	65535	3.56	0.31
2018-04-11 13:11:08	19.3	131	15.75	17.19	16.99	228.6	228.7	231.1	远程	正常	调速	65535	3.59	0.31
2018-04-11 13:12:14	19.24	131	16.05	17.26	16.88	229.5	229.8	232.1	远程	正常	调速	65535	3.55	0.31
2018-04-11 13:13:19	19.31	131	15.69	17.23	16.94	229.6	229.3	232.1	远程	正常	调速	65535	3.62	0.32
2018-04-11 13:14:24	19.32	131	16.12	17.26	17.06	229.5	229.7	232.2	远程	正常	调速	65535	3.57	0.31
2018-04-11 13:15:30	19.27	131	15.92	17.39	17	226.8	226.7	229.7	远程	正常	调速	65535	3.58	0.31
2018-04-11 13:16:36	19.25	131	15.85	17.16	16.87	229	229.5	232.1	远程	正常	调速	65535	3.56	0.31
2018-04-11 13:17:41	19.22	130	15.77	17.18	16.9	228.8	229	231.4	远程	正常	调速	65535	3.57	0.31
2018-04-11 13:18:46	19.22	131	16.42	17.46	17.33	222.3	222	224.8	远程	正常	调速	65535	3.52	0.31
2018-04-11 13:19:52	19.2	131	15.68	17.01	16.79	230	231.1	233.3	远程	正常	调速	65535	3.56	0.31
2018-04-11 13:20:56	19.29	130	15.9	17.23	17.13	226.6	227.1	229.2	远程	正常	调速	65535	3.58	0.31
2018-04-11 13:22:02	19.22	131	15.99	17.01	16.91	229.8	230	232.7	远程	正常	调速	65535	3.56	0.31
2018-04-11 13:23:08	19.26	131	16.2	17.44	17.29	223.4	224.4	226.9	远程	正常	调速	65535	3.55	0.31
2018-04-11 13:24:13	19.25	131	15.73	16.98	16.81	230.3	230.8	232.8	远程	正常	调速	65535	3.56	0.31
2018-04-11 13:25:18	19.26	131	15.94	17.24	16.86	229.6	230.4	232.5	远程	正常	调速	65535	3.56	0.31
2018-04-11 13:28:36	19.26	130	16	17.34	16.98	228.4	228.2	231.1	远程	正常	调速	65535	3.54	0.31
2018-04-11 13:29:42	19.22	131	16	17.17	17.22	224.7	225.3	227.7	远程	正常	调速	65535	3.54	0.31
2018-04-11 13:30:47	19.27	131	15.69	17.09	16.73	232	232	235.1	远程	正常	调速	65535	3.59	0.31
2018-04-11 13:31:52	19.32	131	15.89	17.14	17.15	226.6	227.3	229.2	远程	正常	调速	65535	3.61	0.32
2018-04-11 13:32:57	19.22	131	15.87	17.18	16.97	226	226.4	228.8	远程	正常	调速	65535	3.55	0.31
2018-04-11 13:34:03	19.3	131	15.88	17.2	16.94	229.6	229.8	232	远程	正常	调速	65535	3.57	0.31
2018-04-11 13:35:09	19.3	131	16.04	17.44	17.17	226.8	226.7	229.1	远程	正常	调速	65535	3.58	0.31
2018-04-11 13:36:15	19.3	131	16.15	17.32	17.11	226.2	226.3	228.6	远程	正常	调速	65535	3.56	0.31
2018-04-11 13:37:21	19.25	131	15.87	17.05	17.13	226.6	227.9	229.9	远程	正常	调速	65535	3.59	0.32
2018-04-11 13:38:25	19.17	131	15.78	17.1	16.98	227.8	227.4	230.4	远程	正常	调速	65535	3.57	0.32
2018-04-11 13:39:32	19.21	131	15.75	17.09	16.89	228.5	228.9	230.9	远程	正常	调速	65535	3.58	0.32
2018-04-11 13:40:38	19.23	131	15.93	17.13	16.94	230.6	230.9	233.4	远程	正常	调速	65535	3.57	0.31
2018-04-11 13:41:44	19.17	131	16.04	17.16	17.14	223.3	223.5	226.3	远程	正常	调速	65535	3.54	0.31
2018-04-11 13:42:50	19.34	131	16.17	17.58	17.06	227.2	227.1	229.7	远程	正常	调速	65535	3.57	0.31
2018-04-11 13:44:03	19.27	131	16.1	17.45	17.07	225.9	226.3	228.6	远程	正常	调速	65535	3.57	0.31
2018-04-11 13:45:17	19.3	131	16.27	17.47	17.47	222.7	223.6	225.7	远程	正常	调速	65535	3.6	0.32
2018-04-11 13:46:24	19.33	130	16.38	17.5	17.53	221.3	221.6	224.3	远程	正常	调速	65535	3.58	0.31
2018-04-11 13:47:28	19.3	131	16.01	17.24	16.92	229.3	230	232.7	远程	正常	调速	65535	3.57	0.31
2018-04-11 13:48:32	19.28	131	15.91	17.41	17.03	226.4	227.1	229.3	远程	正常	调速	65535	3.58	0.31
2018-04-11 13:49:36	19.22	131	16.01	17.4	17.06	227	226.6	229.5	远程	正常	调速	65535	3.56	0.31
2018-04-11 13:50:40	19.27	131	15.71	17.31	16.9	228.5	229.3	231.4	远程	正常	调速	65535	3.6	0.32
2018-04-11 13:51:45	19.29	131	15.76	17.18	17.17	227	227.7	229.3	远程	正常	调速	65535	3.63	0.32
2018-04-11 13:52:49	19.33	131	16.22	17.55	17.19	225.5	225.6	227.6	远程	正常	调速	65535	3.58	0.31
2018-04-11 13:56:01	19.18	131	15.8	17.35	16.92	228.7	229.5	231.6	远程	正常	调速	65535	3.59	0.31
2018-04-11 13:57:05	19.22	130	15.77	17.22	17.11	227.3	228.4	230.2	远程	正常	调速	65535	3.6	0.32
2018-04-11 13:58:10	19.17	131	15.81	17.42	17	227.6	228.2	230.8	远程	正常	调速	65535	3.58	0.31
2018-04-11 13:59:14	19.17	131	15.77	17.4	17.16	224.7	225.2	227.2	远程	正常	调速	65535	3.59	0.32
2018-04-11 14:00:35	19.24	131	15.85	17.33	17.11	228.4	229.1	231.2	远程	正常	调速	65535	3.61	0.31
2018-04-11 14:01:12	19.17	131	16.02	17.41	17.09	226.1	225.7	228.3	远程	正常	调速	65535	3.54	0.31
2018-04-11 14:01:34	19.24	131	16.08	17.48	17.07	226.3	226.8	229.4	远程	正常	调速	65535	3.56	0.31
2018-04-11 14:01:56	19.25	131	15.76	17.22	17.23	227.3	227.6	229.7	远程	正常	调速	65535	3.65	0.32
2018-04-11 14:02:12	19.24	131	15.76	17.31	17.02	230.2	230.3	233.2	远程	正常	调速	65535	3.62	0.32
2018-04-11 14:02:53	19.21	131	15.85	17.39	17.07	228.2	228.4	230.6	远程	正常	调速	65535	3.6	0.32
2018-04-11 14:03:59	19.33	131	16.28	17.59	17.24	225.1	225.8	227.9	远程	正常	调速	65535	3.59	0.31
2018-04-11 14:05:04	19.31	131	15.81	17.27	16.95	229.1	230	231.8	远程	正常	调速	65535	3.59	0.31
2018-04-11 14:06:09	19.27	131	16.09	17.26	17.11	224.4	224.5	226.8	远程	正常	调速	65535	3.55	0.31
2018-04-11 14:07:12	19.27	130	15.91	17.33	17.01	229	229.1	231.6	远程	正常	调速	65535	3.62	0.32
2018-04-11 14:09:01	19.27	131	15.95	17.41	17.08	227.8	228.5	231	远程	正常	调速	65535	3.61	0.32
2018-04-11 14:15:17	19.2	131	16.12	17.25	16.97	226.7	227.1	229.7	远程	正常	调速	65535	3.51	0.31
2018-04-11 14:16:20	19.31	131	16.24	17.58	17.18	224.6	225.4	227.6	远程	正常	调速	65535	3.56	0.31
2018-04-11 14:17:24	19.17	131	16.01	17.29	16.91	227.1	227.3	229.7	远程	正常	调速	65535	3.54	0.31
2018-04-11 14:18:07	19.2	131	15.72	17.08	16.91	229.3	229.6	232	远程	正常	调速	65535	3.58	0.32
2018-04-11 14:18:59	19.27	131	15.65	17.12	16.88	230.7	231.3	233.2	远程	正常	调速	65535	3.61	0.32
2018-04-11 14:20:04	19.25	131	16.23	17.43	17.06	225.2	225.4	228.2	远程	正常	调速	65535	3.53	0.31
2018-04-11 14:21:07	19.3	131	16.09	17.54	17.24	225.9	226.8	229.2	远程	正常	调速	65535	3.61	0.31
2018-04-11 14:22:11	19.28	131	15.95	17.35	16.97	230.6	230.7	233.5	远程	正常	调速	65535	3.61	0.31
2018-04-11 14:23:16	19.21	131	15.84	17.24	17.12	224.4	224.7	226.9	远程	正常	调速	65535	3.57	0.32
2018-04-11 14:24:19	19.28	130	15.65	17.09	16.89	230	230.3	233.1	远程	正常	调速	65535	3.61	0.32
2018-04-11 14:25:24	19.26	131	16.16	17.39	17.13	226.5	226.7	229.4	远程	正常	调速	65535	3.58	0.31
2018-04-11 14:26:28	19.28	130	15.77	17.19	17.09	227.7	228.1	230.2	远程	正常	调速	65535	3.61	0.32
2018-04-11 14:27:31	19.23	131	15.62	17.11	16.75	230.7	231.5	234	远程	正常	调速	65535	3.59	0.31
2018-04-11 14:28:37	19.22	131	15.95	17.26	17.25	223.1	223.2	225.8	远程	正常	调速	65535	3.58	0.32
2018-04-11 14:29:42	19.21	131	15.92	17.17	16.77	230.1	231.1	233.3	远程	正常	调速	65535	3.55	0.31
2018-04-11 14:30:46	19.2	131	16.05	17.45	16.98	226	226.1	228.4	远程	正常	调速	65535	3.54	0.31
2018-04-11 14:31:49	19.31	130	16.31	17.48	17.2	224.7	224.9	227.6	远程	正常	调速	65535	3.52	0.31
2018-04-11 14:32:53	19.27	131	15.98	17.24	16.86	230.4	231.2	233.6	远程	正常	调速	65535	3.54	0.31
2018-04-11 14:33:56	19.24	131	16.1	17.35	17.07	227.5	228.2	230.6	远程	正常	调速	65535	3.54	0.31
2018-04-11 14:35:02	19.24	130	16.21	17.22	17.07	226.2	226.3	229.2	远程	正常	调速	65535	3.53	0.31
2018-04-11 14:36:05	19.23	130	15.87	17.2	16.87	227.4	227.1	230.1	远程	正常	调速	65535	3.55	0.31
2018-04-11 14:37:02	19.27	131	16.03	17.22	16.87	227.8	228.5	231.1	远程	正常	调速	65535	3.52	0.31
2018-04-11 14:38:07	19.25	131	15.8	17.08	16.67	230.1	230.9	233.4	远程	正常	调速	65535	3.54	0.31
2018-04-11 14:39:03	19.22	131	16.27	17.4	17.01	224.9	225.2	227.2	远程	正常	调速	65535	3.52	0.31
2018-04-11 14:39:53	19.29	131	16.13	17.35	17.1	227.3	227.4	229.7	远程	正常	调速	65535	3.55	0.31
2018-04-11 14:40:56	19.36	130	15.95	17.37	16.78	232.2	232.7	234.7	远程	正常	调速	65535	3.59	0.31
2018-04-11 14:42:01	19.32	130	16.18	17.29	16.89	227.8	228.5	230.6	远程	正常	调速	65535	3.52	0.31
2018-04-11 14:43:05	19.3	131	16.16	17.38	17.07	227.3	227.3	230.2	远程	正常	调速	65535	3.57	0.31
2018-04-11 14:46:18	19.28	131	15.81	17.31	16.51	232.4	232.8	235.7	远程	正常	调速	65535	3.57	0.31
2018-04-11 14:47:21	19.29	131	16.02	17.18	16.95	230.2	230.9	233.2	远程	正常	调速	65535	3.55	0.31
2018-04-11 14:48:11	19.31	131	16.1	17.3	17.23	223.9	224.5	226.3	远程	正常	调速	65535	3.56	0.31
2018-04-11 14:49:20	19.34	131	16.02	17.4	16.92	230.5	230.5	233.2	远程	正常	调速	65535	3.58	0.31
2018-04-11 14:50:26	19.27	131	16.05	17.28	17.06	224	223.9	226.2	远程	正常	调速	65535	3.54	0.31
2018-04-11 14:51:30	19.34	131	15.91	17.13	16.95	228.6	228.7	231.1	远程	正常	调速	65535	3.56	0.31
2018-04-11 14:52:36	19.25	131	15.78	17.31	16.93	227.8	227.7	230	远程	正常	调速	65535	3.59	0.32
2018-04-11 14:53:40	19.27	131	16.26	17.29	17.13	226.2	227.4	229.2	远程	正常	调速	65535	3.53	0.31
2018-04-11 14:54:44	19.25	131	16.05	17.43	17.17	224.3	224.8	226.9	远程	正常	调速	65535	3.57	0.32
2018-04-11 14:55:47	19.32	131	16.37	17.6	17.23	223.7	223.4	226.1	远程	正常	调速	65535	3.53	0.31
2018-04-11 14:56:51	19.34	130	15.92	17.29	16.93	226.8	227.7	229.9	远程	正常	调速	65535	3.58	0.32
2018-04-11 14:57:56	19.27	131	15.95	17.29	16.76	229.1	229.2	231.6	远程	正常	调速	65535	3.55	0.31
2018-04-11 14:58:58	19.23	131	15.95	17.18	16.86	225.8	225.9	228.2	远程	正常	调速	65535	3.52	0.31
2018-04-11 15:00:04	19.2	131	16.03	17.29	16.82	229.1	229.4	232.1	远程	正常	调速	65535	3.55	0.31
2018-04-11 15:01:08	19.28	131	15.92	17.19	16.97	226.4	227	228.8	远程	正常	调速	65535	3.56	0.31
2018-04-11 15:02:13	19.3	130	15.92	17.19	16.95	226.7	227.3	229.3	远程	正常	调速	65535	3.55	0.31
2018-04-11 15:03:18	19.32	131	15.81	17.36	16.85	227.8	228.2	230.2	远程	正常	调速	65535	3.59	0.32
2018-04-11 15:04:21	19.34	131	16.4	17.7	17.37	221.4	221.3	224	远程	正常	调速	65535	3.56	0.31
2018-04-11 15:05:25	19.27	131	16.3	17.27	17.04	225.8	225.8	228.2	远程	正常	调速	65535	3.51	0.31
2018-04-11 15:06:29	19.27	131	15.82	17.27	16.79	230.5	230.7	233.1	远程	正常	调速	65535	3.56	0.31
2018-04-11 15:07:34	19.31	131	15.9	17.34	17.11	224.7	225	227.8	远程	正常	调速	65535	3.6	0.32
2018-04-11 15:08:38	19.37	131	16.1	17.5	17.02	227.8	228.1	231	远程	正常	调速	65535	3.57	0.31
2018-04-11 15:09:43	19.31	131	16.37	17.54	17.19	223.2	223.4	226.3	远程	正常	调速	65535	3.54	0.31
2018-04-11 15:10:53	19.39	131	16.1	17.29	16.98	229.5	230.4	232.8	远程	正常	调速	65535	3.57	0.31
2018-04-11 15:11:51	19.37	131	16.01	17.29	16.79	231.2	232.1	234.6	远程	正常	调速	65535	3.57	0.31
2018-04-11 15:12:55	19.28	131	16.42	17.38	17.31	222.9	223.6	225.7	远程	正常	调速	65535	3.5	0.31
2018-04-11 15:14:00	19.17	131	15.87	17.14	16.82	226.1	225.8	228.9	远程	正常	调速	65535	3.51	0.31
2018-04-11 15:15:03	19.27	131	15.89	17.22	16.99	226.6	227.4	229.8	远程	正常	调速	65535	3.56	0.31
2018-04-11 15:16:08	19.26	131	15.86	17.28	16.98	226.1	226.2	228.5	远程	正常	调速	65535	3.55	0.31
2018-04-11 15:17:11	19.27	131	16.08	17.29	16.94	228.3	228.8	231.1	远程	正常	调速	65535	3.52	0.31
2018-04-11 15:18:17	19.27	131	15.99	17.26	16.99	227.7	228.1	230.8	远程	正常	调速	65535	3.56	0.31
2018-04-11 15:19:21	19.26	130	15.8	17.19	16.82	228.3	228.1	230.9	远程	正常	调速	65535	3.55	0.31
2018-04-11 15:20:25	19.25	130	15.71	17.02	16.76	229.8	230.2	232.9	远程	正常	调速	65535	3.55	0.31
2018-04-11 15:21:17	19.26	131	15.8	17.19	16.74	228.7	228.8	231.7	远程	正常	调速	65535	3.54	0.31
2018-04-11 15:23:53	19.23	131	15.85	17.35	16.82	229.1	229.9	231.8	远程	正常	调速	65535	3.55	0.31
2018-04-11 15:25:06	19.28	131	15.95	17.42	16.77	229.9	230.2	233	远程	正常	调速	65535	3.56	0.31
2018-04-11 15:26:20	19.19	131	15.97	17.33	16.82	227.4	227.5	230.3	远程	正常	调速	65535	3.55	0.31
2018-04-11 15:27:23	19.22	131	15.96	17.27	16.76	227.6	227.4	230.3	远程	正常	调速	65535	3.5	0.31
2018-04-11 15:28:28	19.34	131	16.14	17.39	16.91	228.8	229.8	231.7	远程	正常	调速	65535	3.53	0.31
2018-04-11 15:29:34	19.24	131	15.94	17.41	16.78	225.1	225.3	227.5	远程	正常	调速	65535	3.49	0.31
2018-04-11 15:30:39	19.31	130	15.78	17.42	16.85	228.3	228.4	230.8	远程	正常	调速	65535	3.56	0.31
2018-04-11 15:31:42	19.23	131	16.22	17.15	16.97	225.4	226.3	228.6	远程	正常	调速	65535	3.47	0.3
2018-04-11 15:32:46	19.23	131	16	17.32	16.87	226.4	227.2	229.3	远程	正常	调速	65535	3.52	0.31
2018-04-11 15:33:49	19.29	131	15.74	17.42	16.74	229.5	230.1	232.6	远程	正常	调速	65535	3.55	0.31
2018-04-11 15:34:53	19.34	131	16.2	17.35	16.95	224	224.5	227.1	远程	正常	调速	65535	3.5	0.31
2018-04-11 15:38:06	19.31	131	16.11	17.43	16.77	225.1	225.5	227.7	远程	正常	调速	65535	3.48	0.31
2018-04-11 15:39:11	19.27	131	15.93	17.39	16.77	227.4	227.3	230.1	远程	正常	调速	65535	3.5	0.31
2018-04-11 15:40:15	19.29	131	16.11	17.23	17.07	226.3	226.6	229	远程	正常	调速	65535	3.52	0.31
2018-04-11 15:41:19	19.28	131	16.3	17.41	17.1	225.2	225.8	227.9	远程	正常	调速	65535	3.49	0.31
2018-04-11 15:44:31	19.23	131	16.31	17.47	17.13	223.2	223.3	226.1	远程	正常	调速	65535	3.5	0.31
2018-04-11 15:45:36	19.25	131	16.34	17.28	17.09	223.9	224.6	227.1	远程	正常	调速	65535	3.48	0.31
2018-04-11 15:46:39	19.24	130	16.06	17.34	16.8	229.4	229.6	232.5	远程	正常	调速	65535	3.53	0.31
2018-04-11 15:47:44	19.26	131	16.16	17.34	16.91	227.4	227.3	229.8	远程	正常	调速	65535	3.5	0.31
2018-04-11 15:48:48	19.36	131	16.1	17.4	16.86	228.8	229.9	232.1	远程	正常	调速	65535	3.55	0.31
2018-04-11 15:49:52	19.34	131	15.89	17.43	16.73	229.9	230.6	233	远程	正常	调速	65535	3.53	0.31
2018-04-11 15:50:55	19.27	131	16.1	17.44	17.13	223.4	223.7	226.1	远程	正常	调速	65535	3.54	0.31
2018-04-11 15:59:33	19.38	131	15.94	17.31	16.94	227.6	227.8	230.6	远程	正常	调速	65535	3.55	0.31
2018-04-11 16:00:37	19.32	131	16.28	17.45	17.02	226.7	227	229.7	远程	正常	调速	65535	3.53	0.31
2018-04-11 16:01:40	19.33	130	16.14	17.58	16.92	226	225.8	228.8	远程	正常	调速	65535	3.51	0.31
2018-04-11 16:02:44	19.32	131	15.98	17.53	16.84	225.9	226.3	228.5	远程	正常	调速	65535	3.51	0.31
2018-04-11 16:03:47	19.33	131	15.89	17.29	16.76	229.2	229.8	231.9	远程	正常	调速	65535	3.53	0.31
2018-04-11 16:04:52	19.26	131	16.23	17.43	17.09	222.2	223.1	224.7	远程	正常	调速	65535	3.49	0.31
2018-04-11 16:05:55	19.37	130	16.11	17.45	17.13	224.3	224.5	227.1	远程	正常	调速	65535	3.56	0.31
2018-04-11 16:07:00	19.24	131	16.12	17.26	16.74	228	228.7	231.4	远程	正常	调速	65535	3.48	0.31
2018-04-11 16:08:04	19.34	131	16.4	17.45	17.16	224.2	224.8	227.4	远程	正常	调速	65535	3.52	0.31
2018-04-11 16:09:07	19.3	131	16.35	17.64	17.1	223.8	224.2	226.1	远程	正常	调速	65535	3.48	0.3
2018-04-11 16:10:11	19.33	131	16.28	17.35	17.12	225.3	225.6	228.3	远程	正常	调速	65535	3.52	0.31
2018-04-11 16:11:14	19.27	131	16.04	17.22	16.68	229.9	230.9	232.5	远程	正常	调速	65535	3.5	0.31
2018-04-11 16:12:19	19.27	131	16.23	17.41	17.15	225.5	226.3	228.3	远程	正常	调速	65535	3.54	0.31
2018-04-11 16:13:21	19.33	131	16.31	17.5	17.17	225.4	225.9	228.3	远程	正常	调速	65535	3.51	0.31
2018-04-11 16:14:27	19.28	131	16.03	17.3	16.81	229	229.8	231.8	远程	正常	调速	65535	3.54	0.31
2018-04-11 16:15:30	19.24	131	15.63	17.34	16.83	229.2	229.5	231.6	远程	正常	调速	65535	3.58	0.31
2018-04-11 16:16:34	19.32	131	16.21	17.52	17.02	226.5	227.2	229.4	远程	正常	调速	65535	3.53	0.31
2018-04-11 16:17:38	19.33	131	15.86	17.31	16.93	227.8	228.1	230.3	远程	正常	调速	65535	3.55	0.31
2018-04-11 16:18:41	19.33	131	15.82	17.15	16.65	231.1	231.1	233.7	远程	正常	调速	65535	3.5	0.31
2018-04-11 16:19:45	19.4	131	16.43	17.41	17.13	225	226.3	228.1	远程	正常	调速	65535	3.53	0.31
2018-04-11 16:20:55	19.27	131	16.08	17.24	16.92	228.6	229.3	231.5	远程	正常	调速	65535	3.51	0.31
2018-04-11 16:22:20	19.28	131	15.95	17.27	16.78	227.7	227.8	230.5	远程	正常	调速	65535	3.49	0.31
2018-04-11 16:22:57	19.35	131	16.1	17.38	16.91	229.1	229.8	231.7	远程	正常	调速	65535	3.56	0.31
2018-04-11 16:24:01	19.37	131	16.06	17.67	16.88	226.7	226.6	228.8	远程	正常	调速	65535	3.5	0.31
2018-04-11 16:25:05	19.42	131	16.05	17.43	17.01	225.7	226.4	228.2	远程	正常	调速	65535	3.55	0.31
2018-04-11 16:28:15	19.35	131	16.5	17.6	16.89	224.2	224.6	227.1	远程	正常	调速	65535	3.45	0.3
2018-04-11 16:29:18	19.31	131	16.19	17.44	16.87	224.1	224.4	226.9	远程	正常	调速	65535	3.46	0.31
2018-04-11 16:30:21	19.32	131	15.87	17.25	16.73	228.3	228.5	230.7	远程	正常	调速	65535	3.52	0.31
2018-04-11 16:31:27	19.32	131	16.28	17.64	17.14	224.4	224.2	226.6	远程	正常	调速	65535	3.51	0.31
2018-04-11 16:32:30	19.32	131	16.08	17.31	16.99	224	224.7	227.2	远程	正常	调速	65535	3.51	0.31
2018-04-11 16:33:34	19.3	131	15.79	17.16	16.71	229.4	229.4	232.5	远程	正常	调速	65535	3.53	0.31
2018-04-11 16:34:37	19.32	131	16.23	17.54	16.95	225	225.8	228.3	远程	正常	调速	65535	3.51	0.31
2018-04-11 16:35:42	19.3	131	16.12	17.4	16.97	225.1	224.8	227.6	远程	正常	调速	65535	3.49	0.31
2018-04-11 16:36:47	19.36	131	16.08	17.37	16.97	228.7	229	231.9	远程	正常	调速	65535	3.56	0.31
2018-04-11 16:37:50	19.32	131	15.91	17.22	16.93	226.4	226.6	229	远程	正常	调速	65535	3.52	0.31
2018-04-11 16:38:54	19.26	131	16.29	17.62	17.08	224.1	223.8	226.5	远程	正常	调速	65535	3.48	0.31
2018-04-11 16:40:02	19.35	131	16	17.3	17.08	225.5	226.4	228.6	远程	正常	调速	65535	3.54	0.31
2018-04-11 16:41:02	19.26	131	16.13	17.22	16.94	227.9	228.5	230.7	远程	正常	调速	65535	3.53	0.31
2018-04-11 16:42:06	19.22	131	16.34	17.48	16.87	225.5	225.2	227.7	远程	正常	调速	65535	3.44	0.3
2018-04-11 16:43:10	19.35	131	16.22	17.53	17.1	226.1	226.5	228.7	远程	正常	调速	65535	3.53	0.31
2018-04-11 16:44:14	19.34	131	16.09	17.39	16.89	229	229.2	232.3	远程	正常	调速	65535	3.55	0.31
2018-04-11 16:45:17	19.35	131	16.54	17.63	17.35	220.6	220.9	222.8	远程	正常	调速	65535	3.48	0.3
2018-04-11 16:46:19	19.25	131	16.21	17.43	17.01	225.5	225.3	228.2	远程	正常	调速	65535	3.49	0.31
2018-04-11 16:47:25	19.32	131	15.95	17.18	16.9	229.2	230	232.1	远程	正常	调速	65535	3.53	0.31
2018-04-11 16:48:28	19.29	131	16.26	17.41	16.82	227.8	228.4	230.9	远程	正常	调速	65535	3.48	0.3
2018-04-11 16:49:32	19.38	131	16.24	17.51	17.15	226.9	227.3	230.1	远程	正常	调速	65535	3.55	0.31
2018-04-11 16:50:36	19.37	131	16.32	17.56	17.24	224.5	225.2	227.7	远程	正常	调速	65535	3.53	0.31
2018-04-11 16:51:40	19.25	131	15.94	17.14	16.78	230.9	231	233.6	远程	正常	调速	65535	3.53	0.31
2018-04-11 16:52:44	19.31	131	16.63	17.48	17.15	222.3	222	224.6	远程	正常	调速	65535	3.45	0.3
2018-04-11 16:53:47	19.29	131	16.37	17.43	17.25	224.2	224.5	227.2	远程	正常	调速	65535	3.51	0.31
2018-04-11 16:54:51	19.34	131	16.28	17.49	17.07	226	226.4	229.1	远程	正常	调速	65535	3.51	0.31
2018-04-11 16:55:54	19.31	131	16.14	17.5	16.71	228.9	229.8	231.8	远程	正常	调速	65535	3.51	0.31
2018-04-11 16:56:59	19.35	131	16.21	17.41	17.03	228	228.7	231	远程	正常	调速	65535	3.54	0.31
2018-04-11 16:58:02	19.27	131	16.24	17.45	16.99	226.2	226.8	229.1	远程	正常	调速	65535	3.5	0.31
2018-04-11 17:01:14	19.26	131	15.96	17.17	16.96	225.9	226.8	229	远程	正常	调速	65535	3.51	0.31
2018-04-11 17:02:17	19.3	131	15.89	17.29	16.72	228.5	229.3	231.1	远程	正常	调速	65535	3.52	0.31
2018-04-11 17:03:21	19.25	131	15.7	17.08	16.59	231.2	231.3	233.8	远程	正常	调速	65535	3.51	0.31
2018-04-11 17:04:25	19.3	131	16.01	17.23	16.93	226.5	226.7	229.1	远程	正常	调速	65535	3.51	0.31
2018-04-11 17:05:27	19.29	131	16.13	17.37	17.17	222.6	223.2	225	远程	正常	调速	65535	3.53	0.31
2018-04-11 17:06:32	19.37	131	15.85	17.3	16.8	228.7	229.6	232.1	远程	正常	调速	65535	3.54	0.31
2018-04-11 17:07:37	19.35	131	16.11	17.34	16.83	224.7	225.2	227.3	远程	正常	调速	65535	3.49	0.31
2018-04-11 17:08:40	19.32	131	15.94	17.26	17.03	227.1	227.2	229.6	远程	正常	调速	65535	3.54	0.31
2018-04-11 17:09:44	19.31	131	15.83	17.1	16.96	228.3	229	231.6	远程	正常	调速	65535	3.55	0.31
2018-04-11 17:10:46	19.34	131	15.99	17.18	16.77	229.9	230.2	233.2	远程	正常	调速	65535	3.54	0.31
2018-04-11 17:11:50	19.42	131	16.13	17.34	16.85	227.1	226.6	229.6	远程	正常	调速	65535	3.49	0.31
2018-04-11 17:12:54	19.32	131	16	17.32	16.93	226.3	226.2	228.8	远程	正常	调速	65535	3.51	0.31
2018-04-11 17:13:59	19.35	131	16	17.16	16.77	230.2	231.2	233.2	远程	正常	调速	65535	3.53	0.31
2018-04-11 17:15:02	19.36	131	15.97	17.15	17.11	224.3	225.6	227.6	远程	正常	调速	65535	3.55	0.31
2018-04-11 17:16:06	19.3	131	16.27	17.45	17.17	223.6	224.4	226.8	远程	正常	调速	65535	3.49	0.31
2018-04-11 17:16:57	19.37	131	15.8	17.1	16.96	227.9	228.7	231	远程	正常	调速	65535	3.56	0.31
2018-04-11 17:18:16	19.33	131	16.09	17.38	16.93	223.6	224.3	226.5	远程	正常	调速	65535	3.49	0.31

## Sheet: Sheet2
时间	电流	转速	输入电流A	输入电流B	输入电流C	输入电压A	输入电压B	输入电压C	KA0	KA4	远程操作	操作时间	有功功率	功率因数
2018-04-12 06:20:50	0.1	1	0.11	0.23	0.2	233.1	235.2	232.7	远程	正常	无	46894	0.03	0.23
2018-04-12 06:21:53	0.1	1	0.1	0.2	0.18	231.9	234.3	231.4	远程	正常	无	46957	0.02	0.17
2018-04-12 06:22:57	0.1	1	0.12	0.17	0.13	232.2	234.4	231.8	远程	正常	无	47021	0.02	0.2
2018-04-12 06:24:00	0.1	1	0.08	0.19	0.18	229.7	231.5	228.6	远程	正常	无	47084	0.03	0.27
2018-04-12 06:25:05	0.1	1	0.11	0.18	0.16	234	236.4	233.5	远程	正常	无	47149	0.02	0.15
2018-04-12 06:26:08	0.1	1	0.13	0.21	0.18	234	236.4	233.6	远程	正常	无	47212	0.02	0.17
2018-04-12 06:27:13	0.1	1	0.12	0.17	0.14	232.7	234.5	231.9	远程	正常	无	47276	0.02	0.17
2018-04-12 06:28:17	0.1	1	0.13	0.18	0.13	234.3	236	233.2	远程	正常	无	47341	0.02	0.18
2018-04-12 06:29:19	0.1	1	0.1	0.22	0.2	231.4	233.4	230.4	远程	正常	无	47404	0.03	0.27
2018-04-12 06:30:25	0.1	1	0.12	0.2	0.17	229.4	231.3	228.5	远程	正常	无	47468	0.02	0.18
2018-04-12 06:31:28	0.1	1	0.13	0.23	0.2	231.7	233.1	230.6	远程	正常	无	47531	0.03	0.25
2018-04-12 06:32:31	0.1	1	0.12	0.21	0.19	235.2	237	234.2	远程	正常	无	47595	0.02	0.18
2018-04-12 06:33:36	0.1	1	0.1	0.15	0.12	230.1	231.2	228.9	远程	正常	无	47660	0.01	0.1
2018-04-12 06:34:40	0.1	1	0.11	0.23	0.21	229.7	231.8	228.9	远程	正常	无	47723	0.03	0.25
2018-04-12 06:35:43	0.1	1	0.1	0.17	0.15	232.7	234.9	232.1	远程	正常	无	47787	0.02	0.18
2018-04-12 06:36:47	0.1	1	0.15	0.24	0.19	232.5	233.3	231.3	远程	正常	无	47852	0.03	0.23
2018-04-12 06:37:51	0.1	1	0.12	0.21	0.18	231.8	233.4	231.3	远程	正常	无	47915	0.03	0.25
2018-04-12 06:38:54	0.1	1	0.13	0.24	0.21	233.8	235.6	233	远程	正常	无	47978	0.03	0.25
2018-04-12 06:42:06	0.1	1	0.11	0.26	0.23	230.1	231.4	229.4	远程	正常	无	48170	0.03	0.25
2018-04-12 06:43:14	0.1	1	0.11	0.18	0.15	229.7	231.6	229.4	远程	正常	无	48234	0.02	0.2
2018-04-12 06:44:08	0.1	1	0.1	0.17	0.14	232.5	234.4	232.3	远程	正常	无	48291	0.02	0.2
2018-04-12 06:45:12	0.1	1	0.12	0.23	0.21	230.5	231.9	229.5	远程	正常	无	48356	0.03	0.23
2018-04-12 06:46:16	0.1	1	0.13	0.22	0.19	233.4	235.5	233.3	远程	正常	无	48419	0.03	0.23
2018-04-12 06:47:20	0.1	1	0.16	0.21	0.15	234	235.2	233.4	远程	正常	无	48483	0.02	0.17
2018-04-12 06:48:22	0.1	1	0.11	0.23	0.21	228.8	229.8	228.1	远程	正常	无	48546	0.02	0.2
2018-04-12 06:49:25	0.1	1	0.13	0.2	0.16	231.2	232.5	230.7	远程	正常	无	48610	0.02	0.17
2018-04-12 06:50:30	0.1	1	0.11	0.18	0.15	233.2	234.6	232.5	远程	正常	无	48674	0.02	0.17
2018-04-12 06:51:34	0.1	1	0.12	0.18	0.15	232.4	234.2	232	远程	正常	无	48738	0.02	0.18
2018-04-12 06:52:37	0.1	1	0.1	0.23	0.21	228.7	230.7	228.4	远程	正常	无	48801	0.03	0.25
2018-04-12 06:53:42	0.1	1	0.15	0.2	0.14	233	234.6	232.7	远程	正常	无	48866	0.02	0.17
2018-04-12 06:54:44	0.1	1	0.1	0.16	0.14	229	229.9	227.8	远程	正常	无	48930	0.01	0.11
2018-04-12 06:55:49	0.1	1	0.09	0.24	0.23	228.3	230.3	227.4	远程	正常	无	48994	0.03	0.25
2018-04-12 06:56:56	0.1	1	0.15	0.23	0.19	233.8	235.9	233.4	远程	正常	无	49057	0.02	0.18
2018-04-12 06:57:57	0.1	1	0.11	0.22	0.2	232.7	235.1	232.5	远程	正常	无	49121	0.03	0.23
2018-04-12 06:59:00	0.1	1	0.12	0.22	0.19	230	231.1	229.2	远程	正常	无	49184	0.02	0.2
2018-04-12 07:00:04	0.1	1	0.11	0.22	0.2	231.4	233.1	231.3	远程	正常	无	49248	0.03	0.23
2018-04-12 07:01:02	0.09	1	0.12	0.21	0.18	230.6	231.8	230.1	远程	正常	无	49305	0.02	0.17
2018-04-12 07:02:05	0.1	1	0.13	0.21	0.17	234	235.7	233.9	远程	正常	无	49368	0.02	0.17
2018-04-12 07:03:13	0.1	1	0.11	0.18	0.16	232.2	233.2	231.7	远程	正常	无	49433	0.02	0.22
2018-04-12 07:04:13	0.1	1	0.1	0.24	0.22	228.8	230.9	228	远程	正常	无	49497	0.02	0.18
2018-04-12 07:05:16	0.1	1	0.11	0.19	0.17	234.1	235.7	233.9	远程	正常	无	49560	0.02	0.17
2018-04-12 07:06:19	0.1	1	0.1	0.2	0.18	229.9	232.2	229.8	远程	正常	无	49623	0.03	0.27
2018-04-12 07:07:22	0.1	1	0.11	0.21	0.19	228.1	229.6	227.6	远程	正常	无	49687	0.03	0.25
2018-04-12 07:08:32	0.1	1	0.1	0.24	0.22	231.8	233.2	231	远程	正常	无	49751	0.03	0.25
2018-04-12 07:09:31	0.1	1	0.13	0.21	0.18	234.3	236.5	233.8	远程	正常	无	49815	0.02	0.17
2018-04-12 07:10:35	0.1	1	0.11	0.18	0.15	232.2	233.7	232	远程	正常	无	49878	0.02	0.18
2018-04-12 07:11:38	0.1	1	0.11	0.24	0.22	229.4	231.4	229	远程	正常	无	49943	0.03	0.25
2018-04-12 07:12:43	0.1	1	0.12	0.17	0.14	233.7	235.8	233.2	远程	正常	无	50006	0.02	0.18
2018-04-12 07:13:45	0.1	1	0.08	0.17	0.15	230.3	231.9	229.5	远程	正常	无	50070	0.02	0.18
2018-04-12 07:14:50	0.1	1	0.11	0.24	0.21	228	229.8	227.2	远程	正常	无	50134	0.03	0.27
2018-04-12 07:15:58	0.1	1	0.13	0.23	0.2	229	230.8	228.6	远程	正常	无	50197	0.03	0.23
2018-04-12 07:16:57	0.1	1	0.13	0.19	0.15	234.5	235.9	233.7	远程	正常	无	50261	0.02	0.17
2018-04-12 07:18:00	0.1	1	0.09	0.2	0.18	231	233.2	230.9	远程	正常	无	50325	0.02	0.2
2018-04-12 07:19:05	0.1	1	0.09	0.18	0.17	228.3	229.8	227.3	远程	正常	无	50389	0.02	0.18
2018-04-12 07:20:09	0.1	1	0.12	0.18	0.15	232.2	234	231.9	远程	正常	无	50453	0.02	0.17
2018-04-12 07:21:12	0.1	1	0.09	0.21	0.19	227.8	230.2	227.7	远程	正常	无	50516	0.03	0.25
2018-04-12 07:22:15	0.1	1	0.08	0.17	0.15	227.9	229.6	227.6	远程	正常	无	50580	0.02	0.2
2018-04-12 07:23:18	0.1	1	0.11	0.21	0.18	231.5	232.8	230.8	远程	正常	无	50644	0.03	0.23
2018-04-12 07:24:23	0.1	1	0.14	0.23	0.19	231.8	233.4	231.7	远程	正常	无	50707	0.03	0.23
2018-04-12 07:25:27	0.1	1	0.1	0.17	0.15	231.3	233.4	231.1	远程	正常	无	50771	0.02	0.18
2018-04-12 07:26:31	0.1	1	0.09	0.21	0.2	226.9	229	226.2	远程	正常	无	50835	0.03	0.27
2018-04-12 07:27:36	0.1	1	0.12	0.21	0.18	231.9	233.8	231.1	远程	正常	无	50899	0.02	0.18
2018-04-12 07:28:40	0.1	1	0.09	0.18	0.16	226.9	228.8	226.7	远程	正常	无	50963	0.02	0.2
2018-04-12 07:29:42	0.1	1	0.1	0.22	0.2	226.2	228	225.6	远程	正常	无	51027	0.03	0.27
2018-04-12 07:30:46	0.1	1	0.14	0.2	0.15	231.7	232.8	231	远程	正常	无	51090	0.02	0.17
2018-04-12 07:31:50	0.1	1	0.11	0.22	0.19	231.7	233.2	231.3	远程	正常	无	51154	0.02	0.18
2018-04-12 07:32:53	0.1	1	0.11	0.17	0.14	231.8	233.5	231.2	远程	正常	无	51217	0.02	0.2
2018-04-12 07:33:58	0.1	1	0.11	0.23	0.2	227.8	230.1	227.4	远程	正常	无	51282	0.03	0.25
2018-04-12 07:35:01	0.1	1	0.12	0.18	0.16	229.9	231.6	229.5	远程	正常	无	51345	0.02	0.2
2018-04-12 07:36:06	0.09	1	0.14	0.21	0.17	230.5	232.6	230.5	远程	正常	调速	2	0.02	0.17
2018-04-12 07:36:14	0.1	1	0.09	0.21	0.2	227	228.4	226.5	远程	故障	启动	2	0.03	0.25
2018-04-12 07:36:26	0.1	1	0.13	0.25	0.22	228.6	229.9	228.2	远程	故障	启动	16	0.03	0.25
2018-04-12 07:36:35	0.1	1	0.12	0.16	0.12	229.7	231.8	229.1	远程	正常	停止	2	0.01	0.1
2018-04-12 07:36:40	0.1	1	0.09	0.2	0.19	230.5	232.5	230.4	远程	正常	启动	3	0.02	0.2
2018-04-12 07:36:42	34.6	9	40.14	41	41.21	224.5	225.9	223.1	远程	正常	启动	7	6.68	0.33
2018-04-12 07:36:46	77.3	1	78.35	78.88	78.55	219.7	220.7	218.5	远程	正常	启动	9	16.8	0.32
2018-04-12 07:36:47	75.45	1	77.07	77.78	77.46	217.3	219	216.4	远程	正常	启动	11	16.22	0.33
2018-04-12 07:36:50	76.52	1	78.21	79.07	78.6	219.1	221.1	217.8	远程	正常	启动	13	16.73	0.33
2018-04-12 07:36:53	75.49	1	78.77	79.56	78.74	217.9	218.7	216.7	远程	正常	启动	17	16.43	0.32
2018-04-12 07:36:56	77.33	1	80.06	80.74	80.25	221.5	223	220.5	远程	正常	启动	19	17.18	0.32
2018-04-12 07:36:57	76.74	1	83.12	83.06	82.3	217.4	218.7	215.9	远程	正常	启动	22	17.05	0.32
2018-04-12 07:36:58	78.98	1	91.91	91.02	90.99	217.1	218.5	215.8	远程	正常	启动	23	18.35	0.32
2018-04-12 07:37:01	42.43	3	29.1	29.32	30.09	225.9	228	225.6	远程	正常	启动	24	7.09	0.3
2018-04-12 07:37:10	0.1	1	0.12	0.22	0.19	229.7	232.4	229.3	远程	正常	调速	2	0.03	0.25
2018-04-12 07:37:11	0.1	1	0.11	0.19	0.17	229.9	232.2	229.3	远程	正常	调速	3	0.02	0.17
2018-04-12 07:37:14	0.1	1	0.13	0.22	0.18	230.1	231.5	229.4	远程	正常	调速	5	0.03	0.25
2018-04-12 07:37:21	0.1	1	0.11	0.23	0.21	231.3	233	231.1	远程	正常	启动	3	0.03	0.23
2018-04-12 07:37:24	23.22	1	6.16	6.72	6.64	228	229.7	227.6	远程	正常	启动	5	1.86	0.26
2018-04-12 07:37:26	11.85	130	9.15	10.23	10.1	228.4	230.1	227.3	远程	正常	启动	9	2.03	0.3
2018-04-12 07:37:29	11.59	132	9.23	10.19	10.21	224.6	226.2	223.5	远程	正常	启动	10	1.99	0.3
2018-04-12 07:37:35	12.13	131	9.46	10.56	10.55	226.8	229.1	226.3	远程	正常	启动	16	2.1	0.3
2018-04-12 07:37:38	12.27	131	9.78	10.72	10.66	225.1	226.2	224	远程	正常	启动	20	2.09	0.3
2018-04-12 07:38:18	12.59	131	9.83	10.99	10.97	226.4	228.9	225.9	远程	正常	启动	59	2.2	0.31
2018-04-12 07:39:22	13.19	131	10.59	11.55	11.45	225.6	226.5	224.7	远程	正常	启动	123	2.3	0.3
2018-04-12 07:40:27	13.56	131	10.71	11.91	11.84	226.7	228.5	225.6	远程	正常	启动	188	2.35	0.3
2018-04-12 07:41:31	13.62	131	10.55	11.84	11.57	231	233.3	230.5	远程	正常	启动	252	2.37	0.3
2018-04-12 07:42:35	13.57	131	10.72	11.81	11.7	227.4	229.1	226.6	远程	正常	启动	316	2.33	0.3
2018-04-12 07:43:39	13.58	131	10.98	11.85	11.98	223.6	225	222.6	远程	正常	启动	380	2.3	0.3
2018-04-12 07:44:42	13.57	131	10.66	11.82	11.57	229.6	231.6	228.7	远程	正常	启动	443	2.35	0.3
2018-04-12 07:45:46	13.6	131	10.77	11.82	11.84	226.7	228.4	226.4	远程	正常	启动	507	2.36	0.3
2018-04-12 07:46:50	13.59	131	10.81	11.98	11.84	225.2	227.2	224.9	远程	正常	启动	571	2.34	0.3
2018-04-12 07:50:02	13.63	131	10.99	11.87	11.89	224.3	225.8	223.8	远程	正常	启动	764	2.31	0.3
2018-04-12 07:51:06	13.61	131	10.84	11.89	11.85	228.1	229.6	227.2	远程	正常	启动	828	2.39	0.31
2018-04-12 07:52:09	13.65	131	10.77	11.95	11.81	228.8	230.7	228.6	远程	正常	启动	891	2.41	0.31
2018-04-12 07:53:14	13.53	131	10.75	11.86	11.75	226.3	227.9	225.6	远程	正常	启动	955	2.32	0.3
2018-04-12 07:54:17	13.52	131	10.77	11.79	11.68	227.5	229.2	226.4	远程	正常	启动	1018	2.31	0.3
2018-04-12 07:55:21	13.55	131	10.59	11.81	11.48	231.5	232.8	230.7	远程	正常	启动	1083	2.35	0.3
2018-04-12 07:56:26	13.59	131	10.88	12.06	11.89	222.9	224.2	221.8	远程	正常	启动	1147	2.34	0.3
2018-04-12 07:57:31	13.55	131	10.62	11.78	11.51	230.5	232.1	229.5	远程	正常	启动	1212	2.34	0.3
2018-04-12 08:00:43	13.5	131	10.69	11.75	11.49	230.3	232.2	229.4	远程	正常	启动	1404	2.31	0.3
2018-04-12 08:01:48	13.55	131	10.73	11.72	11.69	229	230.8	228	远程	正常	启动	1468	2.31	0.3
2018-04-12 08:02:51	13.5	131	10.85	11.82	11.65	228.4	230.2	227.6	远程	正常	启动	1532	2.36	0.3
2018-04-12 08:03:55	13.47	131	10.61	11.87	11.39	229.3	231.4	228.9	远程	正常	启动	1596	2.31	0.3
2018-04-12 08:04:59	13.53	131	10.88	12.02	11.91	222.4	223.7	221.8	远程	正常	启动	1660	2.3	0.3
2018-04-12 08:06:03	13.55	131	10.67	11.94	11.56	228.4	230.1	227.5	远程	正常	启动	1724	2.34	0.3
2018-04-12 08:07:08	13.57	131	10.62	11.84	11.62	231.2	233.2	230.7	远程	正常	启动	1789	2.36	0.3
2018-04-12 08:08:13	13.5	131	10.81	11.88	11.8	224.6	225.8	223.4	远程	正常	启动	1854	2.31	0.3
2018-04-12 08:09:17	13.57	131	10.65	11.81	11.73	230	231	229.2	远程	正常	启动	1918	2.41	0.31
2018-04-12 08:10:20	13.54	131	10.79	11.95	11.64	226	227.3	224.8	远程	正常	启动	1982	2.32	0.3
2018-04-12 08:11:25	13.57	131	10.81	11.82	11.61	228.1	229.2	226.9	远程	正常	启动	2046	2.32	0.3
2018-04-12 08:12:28	13.51	131	10.56	11.9	11.49	230.5	231.8	230	远程	正常	启动	2109	2.35	0.3
2018-04-12 08:13:33	13.55	131	10.84	12.02	11.87	223.7	225.4	222.7	远程	正常	启动	2174	2.32	0.3
2018-04-12 08:14:38	13.6	131	10.79	11.94	11.87	226.2	227.5	225.1	远程	正常	启动	2238	2.34	0.3
2018-04-12 08:15:42	13.57	131	10.66	11.9	11.59	229.9	231.7	229.1	远程	正常	启动	2303	2.37	0.3
2018-04-12 08:16:46	13.65	131	10.93	12.06	11.93	225.4	226.5	224.5	远程	正常	启动	2367	2.4	0.31
2018-04-12 08:17:50	13.58	131	10.62	12	11.65	229.5	231.1	228.3	远程	正常	启动	2431	2.37	0.3
2018-04-12 08:18:54	13.56	131	10.6	11.8	11.75	229.1	230.7	228.6	远程	正常	启动	2495	2.36	0.3
2018-04-12 08:19:57	13.6	131	10.83	11.9	11.75	226.7	227.9	226	远程	正常	启动	2558	2.33	0.3
2018-04-12 08:21:02	13.62	131	10.63	11.94	11.53	230.8	232.3	230.4	远程	正常	启动	2623	2.36	0.3
2018-04-12 08:22:06	13.56	131	10.82	11.91	11.66	226.5	227.8	225.9	远程	正常	启动	2687	2.32	0.3
2018-04-12 08:23:11	13.57	131	10.74	11.91	11.83	226.6	228.2	225.4	远程	正常	启动	2752	2.34	0.3
2018-04-12 08:24:16	13.57	131	10.66	11.95	11.61	228.5	229.4	227.3	远程	正常	启动	2817	2.35	0.3
2018-04-12 08:25:21	13.57	131	10.83	11.81	11.77	227	228.8	226.7	远程	正常	启动	2882	2.31	0.3
2018-04-12 08:26:25	13.64	131	10.8	11.96	11.69	227.1	228.7	225.9	远程	正常	启动	2946	2.34	0.3
2018-04-12 08:27:29	13.59	131	10.73	11.94	11.62	228.1	229.3	226.7	远程	正常	启动	3010	2.35	0.3
2018-04-12 08:28:33	13.61	131	10.89	12.06	11.96	223.8	226.3	223.7	远程	正常	启动	3075	2.37	0.3
2018-04-12 08:29:38	13.59	131	10.97	11.97	11.79	226.4	227.6	225.7	远程	正常	启动	3139	2.36	0.3
2018-04-12 08:30:42	13.57	131	10.61	11.97	11.78	227.6	229	227.1	远程	正常	启动	3203	2.36	0.3
2018-04-12 08:31:46	13.57	131	10.73	11.94	11.7	227.5	228.8	227	远程	正常	启动	3267	2.34	0.3
2018-04-12 08:35:01	13.52	131	10.6	11.92	11.69	227.6	229.2	226.4	远程	正常	启动	3461	2.34	0.3
2018-04-12 08:36:03	13.57	131	10.78	12.09	11.74	226.3	227.2	225.1	远程	正常	启动	3524	2.33	0.3
2018-04-12 08:37:11	13.57	131	10.59	11.95	11.43	230.4	232.2	229.3	远程	正常	启动	3593	2.36	0.3
2018-04-12 08:38:09	13.6	131	10.85	12.05	11.69	227.8	229	226.5	远程	正常	启动	3652	2.38	0.3
2018-04-12 08:39:16	13.58	131	11.03	11.94	11.8	225.5	227.7	224.5	远程	正常	启动	3717	2.3	0.3
2018-04-12 08:40:19	13.57	131	10.73	11.91	11.69	228.1	230.5	227.8	远程	正常	启动	3780	2.36	0.3
2018-04-12 08:41:23	13.57	131	10.69	11.94	11.57	228.1	229.3	227.2	远程	正常	启动	3844	2.34	0.3
2018-04-12 08:42:28	13.63	131	10.87	12.01	11.84	226.6	228.3	226.4	远程	正常	启动	3909	2.37	0.3
2018-04-12 08:43:33	13.62	131	10.78	11.97	11.76	228	229.6	227.7	远程	正常	启动	3974	2.41	0.31
2018-04-12 08:44:36	13.62	131	11.04	12.05	11.86	222.8	224.3	222.3	远程	正常	启动	4037	2.32	0.3
2018-04-12 08:45:38	13.66	131	10.92	12.07	11.79	226.1	228.2	225.7	远程	正常	启动	4101	2.35	0.3
2018-04-12 08:46:43	13.72	131	10.67	12.04	11.71	231.6	233.5	230.9	远程	正常	启动	4165	2.41	0.3
2018-04-12 08:47:48	13.65	131	10.93	12.01	11.72	226.8	228.5	225.7	远程	正常	启动	4229	2.36	0.3
2018-04-12 08:48:50	13.62	131	10.71	11.94	11.7	228.7	230.5	228	远程	正常	启动	4292	2.34	0.3
2018-04-12 08:49:56	13.68	131	10.88	12.1	11.94	226.5	228	226	远程	正常	启动	4357	2.4	0.31
2018-04-12 08:51:00	13.69	131	10.89	12.06	11.85	226.7	228.5	225.7	远程	正常	启动	4421	2.34	0.3
2018-04-12 08:54:13	13.67	131	10.85	12.12	11.83	226.4	228.3	225.3	远程	正常	启动	4614	2.36	0.3
2018-04-12 08:55:17	13.7	131	10.76	12.03	11.82	228.4	229.7	227.8	远程	正常	启动	4678	2.37	0.3
2018-04-12 08:56:21	13.7	131	10.99	12.15	11.93	224.3	226.1	223.9	远程	正常	启动	4742	2.4	0.31
2018-04-12 08:57:25	13.68	131	10.91	12.03	11.73	227.5	229.4	226.7	远程	正常	启动	4806	2.34	0.3
2018-04-12 08:58:29	13.76	131	10.8	12.04	11.86	228.8	231.1	228.1	远程	正常	启动	4870	2.4	0.3
2018-04-12 08:59:34	13.75	131	11.05	12.21	11.91	223.9	225.8	223.2	远程	正常	启动	4935	2.36	0.3
2018-04-12 09:00:43	13.79	131	10.9	12.07	11.89	228.8	230.4	228.4	远程	正常	启动	5000	2.37	0.3
2018-04-12 09:01:42	13.73	131	10.87	12.08	11.88	226.4	228.3	225.9	远程	正常	启动	5063	2.37	0.3
2018-04-12 09:02:46	13.67	131	10.8	12.09	11.73	228.5	229.6	227.3	远程	正常	启动	5128	2.38	0.3
2018-04-12 09:03:51	13.76	131	10.76	12.1	11.95	227.9	230.4	227.4	远程	正常	启动	5193	2.42	0.31
2018-04-12 09:04:55	13.72	131	10.79	12.05	11.74	228.8	230.3	228.3	远程	正常	启动	5256	2.39	0.3
2018-04-12 09:05:58	13.78	131	10.97	12.14	11.82	226.4	228.4	225.7	远程	正常	启动	5320	2.36	0.3
2018-04-12 09:07:04	13.77	131	10.72	12.09	11.82	229.5	231.5	229.1	远程	正常	启动	5385	2.41	0.3
2018-04-12 09:08:09	13.79	131	10.96	12.19	11.95	225.5	226.8	224.2	远程	正常	启动	5450	2.38	0.3
2018-04-12 09:09:13	13.69	131	10.79	12.05	11.72	228.9	230.4	227.9	远程	正常	启动	5514	2.36	0.3
2018-04-12 09:10:16	13.78	131	10.79	12.16	11.81	230.5	231.5	229.7	远程	正常	启动	5577	2.42	0.3
2018-04-12 09:13:27	13.81	131	10.85	12.17	11.87	229.8	230.9	228.7	远程	正常	启动	5768	2.4	0.3
2018-04-12 09:14:30	13.89	131	11.02	12.12	11.93	227.2	229.1	226.5	远程	正常	启动	5833	2.38	0.3
2018-04-12 09:15:36	13.78	131	11.03	12.19	11.87	225.6	227.6	224.9	远程	正常	启动	5897	2.36	0.3
2018-04-12 09:16:40	13.84	131	10.78	12.13	11.85	230.8	232.8	230.2	远程	正常	启动	5962	2.4	0.3
2018-04-12 13:37:00	0.06	1	0.1	0.25	0.25	230.8	232.3	230.2	远程	正常	无	3093	0.03	0.23
2018-04-12 13:38:27	0.06	1	0.09	0.18	0.18	230.7	232.3	230.3	远程	正常	无	3183	0.02	0.18
2018-04-12 13:39:49	0.06	1	0.08	0.22	0.22	231.1	232.4	230.8	远程	正常	无	3265	0.03	0.25
2018-04-12 13:40:53	0.07	1	0.11	0.19	0.2	227.4	228.1	226.1	远程	正常	无	3329	0.02	0.2
2018-04-12 13:41:45	0.07	1	0.1	0.17	0.18	226.6	228.4	226	远程	正常	无	3380	0.02	0.2
2018-04-12 13:42:22	0.06	1	0.11	0.24	0.24	224.6	225.9	224.1	远程	正常	调速	3	0.02	0.2
2018-04-12 13:42:27	0.07	1	0.08	0.23	0.22	227.3	228.6	226.2	远程	故障	启动	2	0.03	0.27
2018-04-12 13:42:31	0.07	1	0.09	0.2	0.2	229.4	230.7	228.3	远程	故障	启动	0	0.02	0.18
2018-04-12 13:42:52	0.06	1	0.11	0.22	0.22	228.3	228.8	227.2	远程	正常	停止	3	0.03	0.25
2018-04-12 13:44:12	0.07	1	0.09	0.23	0.22	227.2	227.8	226	远程	故障	启动	65	0.03	0.25
2018-04-12 13:45:16	0.07	1	0.07	0.17	0.16	226.9	229.4	227	远程	故障	停止	1	0.02	0.2
2018-04-12 13:46:16	0.06	1	0.1	0.24	0.23	225	227	224.1	远程	正常	停止	8	0.03	0.23
2018-04-12 13:47:09	0.06	1	0.08	0.25	0.24	228.8	230.6	228.2	远程	正常	停止	62	0.03	0.25
2018-04-12 13:49:45	0.06	1	0.1	0.26	0.24	227.8	230.1	227.2	远程	正常	停止	217	0.03	0.23
2018-04-12 13:50:37	0.06	1	0.09	0.24	0.23	227.5	228.9	226.8	远程	正常	停止	269	0.03	0.25
2018-04-12 13:50:45	0.06	1	0.07	0.19	0.18	224.1	226.1	223.9	远程	正常	调速	3	0.02	0.2
2018-04-12 13:50:50	0.07	1	0.1	0.21	0.19	229.8	231.3	228.8	远程	故障	启动	3	0.03	0.25
2018-04-12 13:50:57	0.07	1	0.07	0.26	0.25	225.1	227.4	224.8	远程	故障	启动	2	0.03	0.23
2018-04-12 13:51:18	0.07	1	0.1	0.24	0.22	228.9	231.2	228.3	远程	故障	启动	24	0.03	0.23
2018-04-12 13:52:24	0.07	1	0.09	0.27	0.26	223.4	225.4	223.1	远程	故障	启动	89	0.03	0.25
2018-04-12 13:52:56	0.07	1	0.11	0.21	0.18	232.1	233.9	231.2	远程	故障	调速	2	0.03	0.25
2018-04-12 13:53:06	0.05	1	0.1	0.22	0.2	231.4	233.5	231.2	远程	正常	停止	3	0.03	0.25
2018-04-12 13:53:15	0.06	1	0.09	0.21	0.2	226.2	227.9	226	远程	正常	停止	10	0.03	0.27
2018-04-12 13:54:10	0.07	1	0.11	0.19	0.17	228.7	230.4	227.9	远程	故障	启动	1	0.03	0.23
2018-04-12 13:55:04	0.06	1	0.11	0.14	0.12	227.1	229.2	226.3	远程	正常	停止	37	0.01	0.1
2018-04-12 13:55:16	0.07	1	0.16	0.25	0.21	228.6	230.1	227.7	远程	故障	启动	3	0.02	0.17
2018-04-12 13:55:17	0.07	1	0.09	0.17	0.15	224.1	226.1	223.4	远程	故障	启动	5	0.02	0.2
2018-04-12 13:55:22	0.07	1	0.16	0.22	0.16	230.4	232.2	229.6	远程	故障	启动	8	0.02	0.15
2018-04-12 13:55:23	0.07	1	0.1	0.17	0.15	228.5	230.2	227.8	远程	故障	启动	11	0.02	0.2
2018-04-12 13:55:27	0.07	1	0.11	0.21	0.18	227	228.6	226.1	远程	故障	停止	0	0.02	0.17
2018-04-12 13:56:00	0.06	1	0.13	0.18	0.14	227.6	229.3	226.7	远程	正常	停止	35	0.01	0.1
2018-04-12 13:56:12	0.06	1	0.15	0.24	0.2	227.4	229.5	227.2	远程	正常	调速	3	0.03	0.23
2018-04-12 13:56:48	0.06	1	0.12	0.2	0.18	229.3	230.7	228.6	远程	正常	调速	37	0.02	0.18
2018-04-12 13:57:01	0.07	1	0.13	0.22	0.19	226.4	228.5	225.9	远程	故障	启动	3	0.02	0.2
2018-04-12 13:57:04	0.07	1	0.16	0.23	0.18	229	231.3	228.6	远程	故障	启动	4	0.02	0.15
2018-04-12 13:57:07	0.07	1	0.12	0.22	0.2	225	227.1	224.5	远程	故障	启动	8	0.02	0.18
2018-04-12 13:57:35	0.06	1	0.14	0.27	0.24	224.9	227.3	224.8	远程	正常	停止	20	0.03	0.23
2018-04-12 13:57:56	0.06	1	0.13	0.2	0.16	229.5	231	228.9	远程	正常	调速	3	0.02	0.17
2018-04-12 13:58:05	0.06	1	0.14	0.22	0.18	227.6	229.2	227.3	远程	正常	启动	3	0.02	0.17
2018-04-12 13:58:16	64.41	172	65.43	66.89	67.48	218	219	216.7	远程	正常	启动	13	14.42	0.33
2018-04-12 13:58:31	64.62	180	65.28	67.27	67.88	221.2	222.4	220	远程	正常	启动	27	14.86	0.34
2018-04-12 13:58:41	64.67	169	65.63	67.05	67.93	220.6	222.3	219.6	远程	正常	启动	37	14.78	0.34
2018-04-12 13:59:03	64.69	154	65.62	67.7	67.66	216.2	217.3	215.1	远程	正常	启动	59	14.47	0.33
2018-04-12 13:59:11	0.07	5	0.12	0.22	0.2	228.9	230.9	228.2	远程	正常	停止	3	0.03	0.27
2018-04-12 13:59:26	0.06	1	0.15	0.21	0.16	228.4	229.8	227.6	远程	正常	停止	16	0.02	0.17
2018-04-12 13:59:39	14.64	141	20.5	21.86	22.45	223	224.4	222.2	远程	正常	启动	7	4.26	0.35
2018-04-12 14:00:13	64.88	148	65.76	67.71	67.95	221.7	222.6	220.6	远程	正常	启动	39	14.87	0.34
2018-04-12 14:00:17	64.9	139	66.24	67.26	68.2	218.7	219.3	217.1	远程	正常	启动	44	14.48	0.33
2018-04-12 14:00:55	0.06	1	0.12	0.21	0.18	229.8	232.2	229.9	远程	正常	停止	30	0.02	0.17
2018-04-12 14:06:47	0.07	1	0.13	0.24	0.21	227.9	229.7	227.2	远程	正常	无	62	0.03	0.25
2018-04-12 14:07:01	0.07	1	0.11	0.22	0.2	229.8	231.9	229.2	远程	故障	启动	2	0.02	0.18
2018-04-12 14:07:05	0.07	1	0.09	0.16	0.14	225.7	227.6	225.5	远程	故障	启动	8	0.01	0.11
2018-04-12 14:07:10	0.07	1	0.14	0.21	0.16	228.8	230	228.2	远程	正常	停止	2	0.02	0.18
2018-04-12 14:07:33	0.07	1	0.08	0.2	0.18	225.9	228.3	225.5	远程	正常	调速	2	0.03	0.25
2018-04-12 14:07:48	0.07	1	0.14	0.23	0.2	228.8	231.1	228.6	远程	故障	启动	7	0.02	0.15
2018-04-12 14:08:18	0.07	1	0.11	0.17	0.14	227.4	228.9	227.1	远程	正常	停止	3	0.01	0.1
2018-04-12 14:08:31	0.07	1	0.14	0.22	0.18	232.4	234.8	232.1	远程	正常	启动	2	0.02	0.17
2018-04-12 14:08:47	64.46	165	65.68	67.07	67.56	215.5	216.7	214.5	远程	正常	启动	15	14.27	0.33
2018-04-12 14:08:50	64.59	162	65.78	66.99	67.22	218.1	219.5	217.3	远程	正常	启动	21	14.39	0.33
2018-04-12 14:09:06	0.07	5	0.13	0.22	0.19	229.2	231	228.6	远程	正常	停止	3	0.03	0.25
2018-04-12 14:09:17	0.07	1	0.1	0.19	0.17	227.2	228.8	226.6	远程	正常	停止	8	0.03	0.25
2018-04-12 14:09:26	0.07	1	0.09	0.22	0.21	227	228.2	226.5	远程	正常	停止	18	0.03	0.25
2018-04-12 14:09:41	0.07	1	0.08	0.26	0.25	225.4	226.8	224.6	远程	正常	停止	28	0.03	0.25
2018-04-12 14:10:41	0.07	1	0.11	0.24	0.22	229.7	231.8	229.8	远程	正常	启动	2	0.03	0.23
2018-04-12 14:10:45	20.81	1	10.44	11.67	11.47	226.3	228.1	226.1	远程	正常	启动	4	2.29	0.31
2018-04-12 14:11:45	64.83	141	66.68	66.07	68.78	216.8	218.5	215.2	远程	正常	启动	65	14.65	0.34
2018-04-12 14:11:47	64.91	138	66.76	66.47	68.61	216.8	218.7	215.5	远程	正常	启动	68	14.37	0.33
2018-04-12 14:11:50	64.92	138	66.15	67.93	67.8	218.1	219.8	217	远程	正常	启动	69	14.57	0.33
2018-04-12 14:12:12	65.05	146	66.9	67.64	67.88	217.5	218.9	216.7	远程	正常	启动	92	14.81	0.34
2018-04-12 14:12:25	65.21	130	66.18	66.94	69.33	219.8	221	218.6	远程	正常	启动	105	14.75	0.33
2018-04-12 14:13:16	0.08	6	0.11	0.25	0.22	225.3	227.6	224.9	远程	正常	停止	3	0.03	0.21
2018-04-12 14:13:19	0.07	1	0.12	0.22	0.19	226.1	227.6	225.1	远程	正常	停止	6	0.02	0.18
2018-04-12 14:14:18	0.06	1	0.11	0.21	0.19	226	228	225.7	远程	正常	停止	64	0.02	0.18
2018-04-12 15:07:07	13.7	131	10.78	11.99	12.06	227.2	228.7	226.8	本地	正常	无	593	2.44	0.31
2018-04-12 15:08:14	13.65	131	10.66	11.91	12.15	227	228.6	226.4	本地	正常	无	670	2.44	0.31
2018-04-12 15:09:16	13.67	131	10.49	12.04	11.91	229.6	231.7	229.2	远程	正常	启动	1	2.45	0.31
2018-04-12 15:09:19	13.66	131	10.76	12.04	11.99	227.7	230	227.6	远程	正常	调速	0	2.47	0.31
2018-04-12 15:09:20	13.67	131	10.6	11.92	12.03	227.4	229.3	227.3	远程	正常	调速	1	2.42	0.31
2018-04-12 15:09:22	13.64	131	10.61	11.94	11.95	227.4	228.8	226.9	远程	正常	调速	5	2.43	0.31
2018-04-12 15:09:24	13.64	131	10.76	12.09	12.01	225.4	226.4	224.4	远程	正常	调速	6	2.41	0.31
2018-04-12 15:09:27	13.63	131	10.68	11.91	11.92	227.2	228.8	226.3	远程	正常	调速	7	2.39	0.31
2018-04-12 15:10:04	13.6	131	10.7	11.99	11.98	226.4	227.5	225.4	远程	正常	调速	48	2.42	0.31
2018-04-12 15:11:13	0.07	1	0.09	0.22	0.21	231.4	233	231.6	远程	正常	调速	114	0.03	0.25
2018-04-12 15:11:50	0.07	1	0.1	0.21	0.2	229.1	230.7	228.6	远程	正常	启动	3	0.03	0.23
2018-04-12 15:11:59	0.07	1	0.07	0.19	0.18	227.4	228.8	226.6	远程	正常	调速	7	0.03	0.27
2018-04-12 15:12:01	0.07	1	0.08	0.22	0.21	228.9	230.9	228.4	远程	正常	调速	9	0.03	0.25
2018-04-12 15:12:02	0.07	1	0.09	0.26	0.24	231.5	233.9	231.6	远程	正常	调速	11	0.04	0.29
2018-04-12 15:12:04	0.07	1	0.08	0.21	0.2	231.2	233.1	231.3	远程	正常	调速	12	0.03	0.25
2018-04-12 15:12:05	0.07	1	0.07	0.19	0.18	225.7	227.1	225.5	远程	正常	调速	14	0.03	0.25
2018-04-12 15:12:06	0.07	1	0.08	0.29	0.28	225.6	226.9	225.3	远程	正常	调速	15	0.04	0.31
2018-04-12 15:12:08	0.07	1	0.09	0.24	0.22	229.8	231.4	229.3	远程	正常	启动	1	0.03	0.23
2018-04-12 15:12:10	0.07	1	0.09	0.17	0.16	227.8	229.5	227.3	远程	正常	启动	2	0.02	0.18
2018-04-12 15:12:11	0.07	1	0.1	0.2	0.18	227.8	229.8	227.6	远程	正常	启动	3	0.03	0.25
2018-04-12 15:12:14	0.07	1	0.08	0.24	0.23	227.3	229.5	227.4	远程	正常	启动	4	0.03	0.25
2018-04-12 15:12:16	0.07	1	0.09	0.29	0.27	230.6	232.7	230.9	远程	正常	启动	5	0.04	0.29
2018-04-12 15:12:24	0.07	1	0.07	0.24	0.23	224.4	225.9	223.7	远程	正常	启动	8	0.03	0.27
2018-04-12 15:12:46	0.07	1	0.09	0.23	0.21	229.3	231.9	229.6	远程	正常	启动	8	0.03	0.25
2018-04-12 15:12:47	0.07	1	0.08	0.24	0.23	225.6	227.1	225.3	远程	正常	启动	11	0.03	0.27
2018-04-12 15:12:48	0.07	1	0.08	0.24	0.23	228	229.4	227.3	远程	正常	启动	12	0.04	0.29
2018-04-12 15:12:56	0.07	1	0.08	0.26	0.25	227.5	228.9	226.7	远程	正常	启动	2	0.03	0.27
2018-04-12 15:12:58	0.07	1	0.07	0.2	0.19	226.9	228.5	226.2	远程	正常	启动	3	0.03	0.25
2018-04-12 15:13:01	0.07	1	0.08	0.18	0.17	228.2	230.3	228.4	远程	正常	启动	6	0.02	0.18
2018-04-12 15:13:04	0.07	1	0.09	0.25	0.24	228.2	229.6	227.9	远程	正常	启动	8	0.03	0.23
2018-04-12 15:13:07	0.07	1	0.07	0.2	0.19	228.8	230.9	228.4	远程	正常	启动	0	0.02	0.18
2018-04-12 15:13:17	0.07	1	0.09	0.22	0.21	230.2	232.5	230.4	远程	正常	启动	7	0.03	0.25
2018-04-12 15:13:30	0.07	1	0.08	0.27	0.26	228	229.5	227.5	远程	正常	启动	20	0.03	0.23
2018-04-12 15:13:38	0.07	1	0.08	0.26	0.25	226.2	228	225.4	远程	正常	启动	1	0.03	0.27
2018-04-12 15:13:43	0.07	1	0.06	0.15	0.14	224.3	226	224.2	远程	正常	启动	2	0.02	0.2
2018-04-12 15:13:45	0.07	1	0.09	0.26	0.25	229.3	230.7	228.8	远程	正常	启动	5	0.04	0.29
2018-04-12 15:13:50	0.07	1	0.07	0.19	0.18	226.4	228.4	226.4	远程	正常	启动	9	0.03	0.25
2018-04-12 15:15:11	0.07	1	0.09	0.26	0.25	229.1	230.6	228.4	本地	正常	启动	77	0.04	0.29
2018-04-12 15:16:03	13.6	131	10.34	11.89	11.72	231.6	233.7	231.3	远程	正常	启动	142	2.43	0.31
2018-04-12 15:17:08	13.54	130	10.52	11.89	11.82	226.8	228	226.4	远程	正常	启动	207	2.39	0.31
2018-04-12 15:18:14	13.49	131	10.53	11.82	11.72	224.7	226.3	223.9	远程	正常	启动	273	2.36	0.31
2018-04-12 15:19:20	13.55	130	10.47	11.79	11.77	229.1	230.7	229	远程	正常	启动	338	2.38	0.31
2018-04-12 15:20:31	13.54	130	10.47	11.84	11.79	227.9	228.8	227.1	远程	正常	启动	405	2.41	0.31
2018-04-12 15:21:41	13.56	131	10.59	11.93	11.94	226.1	227.5	225.1	远程	正常	启动	471	2.41	0.31
2018-04-12 15:22:39	13.47	131	10.55	11.74	11.86	226.7	228.2	226.4	远程	正常	启动	538	2.37	0.31
2018-04-12 15:23:45	13.56	130	10.49	11.81	11.87	227.7	229.1	227	远程	正常	启动	604	2.42	0.31
2018-04-12 15:24:49	13.56	131	10.61	11.9	11.9	225.3	226.4	224.8	远程	正常	启动	669	2.39	0.31
2018-04-12 15:25:56	13.47	130	10.37	11.69	11.62	230	231.5	229.1	远程	正常	启动	735	2.4	0.31
2018-04-12 15:27:02	13.49	130	10.54	11.88	11.64	231.1	232.3	230.4	远程	正常	启动	801	2.47	0.32
2018-04-12 15:28:08	13.51	130	10.43	11.83	11.8	229.2	230.7	228.9	远程	正常	启动	868	2.43	0.31
2018-04-12 15:29:14	13.53	130	10.72	11.89	12.07	221.7	223.7	221.6	远程	正常	启动	934	2.38	0.31
2018-04-12 15:30:22	13.53	130	10.66	11.86	11.89	224.8	226.8	224.1	远程	正常	启动	1001	2.34	0.3

## Sheet: Sheet3
时间	电流	转速	输入电流A	输入电流B	输入电流C	输入电压A	输入电压B	输入电压C	KA0	KA4	远程操作	操作时间	有功功率	功率因数
2018-05-10 00:14:05	20.9	130	17.27	18.8	18.04	228.7	229.1	227.1	远程	正常	无	65535	3.85	0.31
2018-05-10 00:15:09	20.9	130	17.42	18.7	18.16	228.3	228.8	227.1	远程	正常	无	65535	3.82	0.31
2018-05-10 00:16:13	20.86	130	17.32	18.66	18.13	229.2	229.6	228.1	远程	正常	无	65535	3.83	0.31
2018-05-10 00:17:17	20.9	130	17.22	18.7	18.01	229.4	230.5	227.9	远程	正常	无	65535	3.84	0.31
2018-05-10 00:18:19	20.87	130	17.4	18.69	18.11	229.4	229.7	227.8	远程	正常	无	65535	3.79	0.31
2018-05-10 00:19:25	20.9	130	17.35	18.85	18.12	229.3	229.5	227.6	远程	正常	无	65535	3.81	0.31
2018-05-10 00:20:28	21.04	130	17.46	18.85	18.22	229.4	230	227.7	远程	正常	无	65535	3.87	0.31
2018-05-10 00:21:32	21.1	130	17.57	18.91	18.13	229.8	230.2	228.1	远程	正常	无	65535	3.83	0.31
2018-05-10 00:22:36	20.95	130	17.34	18.71	18.12	230.2	230.7	228.5	远程	正常	无	65535	3.82	0.31
2018-05-10 00:25:48	20.99	130	17.47	18.95	18.41	227.9	228.6	226.2	远程	正常	无	65535	3.9	0.32
2018-05-10 00:26:51	20.86	130	17.3	18.68	18.12	228.5	229.2	226.7	远程	正常	无	65535	3.8	0.31
2018-05-10 00:27:55	20.88	130	17.39	18.76	18.11	227.4	228.9	226.4	远程	正常	无	65535	3.84	0.31
2018-05-10 00:28:58	20.93	130	17.46	18.79	18	228.7	229.8	227.3	远程	正常	无	65535	3.78	0.31
2018-05-10 00:30:02	20.87	130	17.45	18.51	17.94	229.9	230.5	228.1	远程	正常	无	65535	3.75	0.3
2018-05-10 00:31:07	20.88	130	17.34	18.67	18.27	228.1	228.4	226.5	远程	正常	无	65535	3.86	0.32
2018-05-10 00:32:10	20.86	130	17.28	18.55	18.02	231	231.6	229.8	远程	正常	无	65535	3.79	0.31
2018-05-10 00:33:14	20.87	130	17.34	18.56	18.02	229.9	230.5	228.2	远程	正常	无	65535	3.8	0.31
2018-05-10 00:34:18	20.89	130	17.4	18.64	18.23	227.5	228.6	226.2	远程	正常	无	65535	3.81	0.31
2018-05-10 00:35:22	21.02	130	17.55	18.91	18.14	228.5	229.7	227.2	远程	正常	无	65535	3.79	0.31
2018-05-10 00:36:26	20.88	130	17.55	18.47	17.98	230	230.3	228.8	远程	正常	无	65535	3.73	0.3
2018-05-10 07:37:58	21.05	130	17.42	19.13	18.71	224.6	226.5	224.4	远程	正常	无	65535	4.05	0.33
2018-05-10 07:38:30	20.87	130	17.27	18.85	18.59	225.1	227.1	225	远程	正常	无	65535	3.98	0.32
2018-05-10 07:39:51	20.92	130	17.13	19.14	18.9	222.5	224.8	221.9	远程	正常	无	65535	4.07	0.33
2018-05-10 07:41:23	20.89	130	17.29	19.09	18.66	223.6	226	223.2	远程	正常	无	65535	4.04	0.33
2018-05-10 07:42:42	20.91	130	17.18	19.21	18.37	226	227.7	225.6	远程	正常	无	65535	4	0.33
2018-05-10 07:43:47	20.87	130	17.22	19.27	18.63	223.4	224.9	223.1	远程	正常	无	65535	4.02	0.33
2018-05-10 07:44:50	20.84	130	17.19	19.04	18.67	224.1	226	223.3	远程	正常	无	65535	4	0.33
2018-05-10 07:45:53	20.93	130	17.25	19.16	18.64	224.5	226.3	224.2	远程	正常	无	65535	4.05	0.33
2018-05-10 07:46:56	20.9	130	17.36	19.24	18.85	221.8	224.1	221.1	远程	正常	无	65535	4.03	0.33
2018-05-10 07:48:01	20.97	130	17.35	19.27	18.74	223.8	226	223.3	远程	正常	无	65535	4.01	0.32
2018-05-10 07:49:04	20.98	130	17.33	19	18.87	222.9	225.2	222.5	远程	正常	无	65535	4.04	0.33
2018-05-10 07:52:17	20.95	130	17.15	19.02	18.76	225.1	227.2	224.3	远程	正常	无	65535	4.07	0.33
2018-05-10 07:53:19	20.93	130	17.26	19.28	18.5	224.6	226.3	224.4	远程	正常	无	65535	3.98	0.32
2018-05-10 07:54:23	20.96	130	17.51	19.08	18.78	223	225.5	222.8	远程	正常	无	65535	4.01	0.32
2018-05-10 07:55:28	20.93	130	17.26	19.24	18.95	222.2	223.7	221.2	远程	正常	无	65535	4.09	0.33
2018-05-10 07:56:32	20.88	130	17.22	19.18	18.64	224.7	226.3	223.9	远程	正常	无	65535	4.02	0.33
2018-05-10 07:57:36	20.89	130	17.16	19.38	18.7	224	225.9	223.2	远程	正常	无	65535	4.05	0.33
2018-05-10 07:58:39	20.9	130	17.36	19.11	18.96	222.5	223.9	221.6	远程	正常	无	65535	4.02	0.33
2018-05-10 07:59:44	20.82	130	17.24	19.14	18.63	223.3	225.2	222.9	远程	正常	无	65535	4.01	0.33
2018-05-10 08:00:48	20.93	130	17.46	19.16	18.85	223.1	224.6	222.3	远程	正常	无	65535	4.02	0.33
2018-05-10 08:01:52	20.93	130	17.27	19.19	18.59	224.4	225.8	224	远程	正常	无	65535	4.01	0.33
2018-05-10 08:02:56	20.91	130	17.47	19.19	18.56	223.1	224.8	222.2	远程	正常	无	65535	3.99	0.33
2018-05-10 08:03:58	20.9	130	17.3	19.06	18.69	224.1	225.3	223.2	远程	正常	无	65535	4.01	0.33
2018-05-10 08:05:03	21.08	130	17.46	19.27	18.67	224.5	226.2	224.3	远程	正常	无	65535	4.05	0.33
2018-05-10 08:06:07	20.96	130	17.12	19.22	18.8	224.3	226.3	223.7	远程	正常	无	65535	4.09	0.33
2018-05-10 08:07:11	20.89	130	17.23	19.44	18.44	224.5	226.4	223.9	远程	正常	无	65535	4.03	0.33
2018-05-10 08:08:18	20.89	130	17.38	19.4	18.65	222.6	224.1	221.3	远程	正常	无	65535	4.02	0.33
2018-05-10 08:09:19	21.02	130	17.45	19.29	19.01	221.7	223.3	220.6	远程	正常	无	65535	4.05	0.33
2018-05-10 08:10:23	20.87	130	17.16	19.24	18.41	225.9	226.9	225.1	远程	正常	无	65535	3.99	0.32
2018-05-10 08:11:25	20.9	130	17.24	19.11	18.58	225.2	226.5	224.3	远程	正常	无	65535	4	0.32
2018-05-10 08:12:30	20.96	130	17.24	19.14	18.66	224.7	226.8	224.4	远程	正常	无	65535	4.08	0.33
2018-05-10 08:13:34	20.89	130	17.17	19.38	18.89	223.7	225.7	222.9	远程	正常	无	65535	4.06	0.33
2018-05-10 08:14:37	20.9	130	17.38	19.14	18.86	222	224.3	221.4	远程	正常	无	65535	4.04	0.33
2018-05-10 08:15:41	20.9	130	17.16	19.29	18.63	224.6	226.1	223.5	远程	正常	无	65535	4.05	0.33
2018-05-10 08:16:45	20.95	130	17.15	19.25	18.84	224.9	226.5	224.5	远程	正常	无	65535	4.06	0.33
2018-05-10 08:17:49	20.95	130	17.19	19.11	18.64	225.2	226.9	224.3	远程	正常	无	65535	4.06	0.33
2018-05-10 08:18:53	20.93	130	17.05	19.29	18.73	224.7	226.2	223.7	远程	正常	无	65535	4.1	0.33
2018-05-10 08:19:57	20.91	130	17.33	19.15	18.56	223.9	226.1	223	远程	正常	无	65535	4.03	0.33
2018-05-10 08:21:00	20.91	130	17.08	19.12	18.61	226.2	228.3	225.4	远程	正常	无	65535	4.05	0.33
2018-05-10 08:22:04	20.91	130	17.23	19.02	18.56	225.1	227.2	224.2	远程	正常	无	65535	4.05	0.33
2018-05-10 08:23:06	20.94	130	17.24	19.18	18.66	223.9	226	223.3	远程	正常	无	65535	4.03	0.33
2018-05-10 08:24:11	20.87	130	17.06	19.16	18.72	224.8	226.8	224	远程	正常	无	65535	4.06	0.33
2018-05-10 08:25:15	20.87	130	17.39	19.15	18.8	221.6	223.6	221.4	远程	正常	无	65535	4	0.33
2018-05-10 08:26:19	20.91	130	17.19	19.18	18.42	226.2	227.3	225.3	远程	正常	无	65535	4.02	0.33
2018-05-10 08:27:24	20.97	130	17.47	19.4	18.78	223.4	225.4	222.8	远程	正常	无	65535	4.03	0.33
2018-05-10 08:28:27	20.97	130	17.38	19.19	18.86	223.8	225.7	222.7	远程	正常	无	65535	4.04	0.33
2018-05-10 08:29:31	20.98	130	17.11	19.18	18.51	226.4	228.1	226	远程	正常	无	65535	4.08	0.33
2018-05-10 08:30:34	20.95	130	17.06	19.25	18.54	226.8	229.1	225.9	远程	正常	无	65535	4.07	0.33
2018-05-10 08:31:37	20.9	130	17.48	18.52	17.77	229.6	229.3	228	远程	正常	无	65535	3.68	0.3
2018-05-10 08:32:43	20.88	130	17.49	18.68	18.09	225.1	225.4	223.8	远程	正常	无	65535	3.74	0.31
2018-05-10 08:33:46	20.87	130	17.51	18.89	18.09	224.2	224.9	222.5	远程	正常	无	65535	3.77	0.31
2018-05-10 08:34:49	20.91	130	17.62	18.65	17.76	226.5	226.8	225.5	远程	正常	无	65535	3.71	0.31
2018-05-10 08:38:01	20.92	130	17.42	18.67	18.1	225	224.9	223.4	远程	正常	无	65535	3.79	0.31
2018-05-10 08:39:04	20.88	130	17.5	18.83	18.22	223.6	223.8	221.7	远程	正常	无	65535	3.76	0.31
2018-05-10 08:40:09	20.87	130	17.41	18.73	17.69	226	226.4	224.8	远程	正常	无	65535	3.76	0.31
2018-05-10 08:41:13	20.94	130	16.92	18.96	18.49	226.5	228.6	226.4	远程	正常	无	65535	4.08	0.33
2018-05-10 08:42:17	20.93	130	16.89	19.2	18.52	226.1	228.5	225.5	远程	正常	无	65535	4.11	0.33
2018-05-10 08:43:21	20.96	130	17.32	18.92	18.39	225	225.7	224.2	远程	正常	无	65535	3.94	0.32
2018-05-10 08:44:25	21.04	130	17.28	19.06	18.42	225	225.3	224	远程	正常	无	65535	3.94	0.32
2018-05-10 08:45:29	20.96	130	17.44	18.76	18.12	227.4	227.9	226.6	远程	正常	无	65535	3.83	0.31
2018-05-10 08:46:32	20.93	130	17.4	18.88	18.24	224.5	225.8	223.6	远程	正常	无	65535	3.87	0.32
2018-05-10 08:47:36	20.98	130	17.38	19.03	18.36	224.6	225.3	223.7	远程	正常	无	65535	3.89	0.32
2018-05-10 08:48:40	20.96	130	17.38	19.01	18.29	225	226	224.5	远程	正常	无	65535	3.89	0.32
2018-05-10 08:49:44	20.95	130	17.37	18.95	18.27	223.3	224.8	222.4	远程	正常	无	65535	3.92	0.32
2018-05-10 08:50:47	20.95	130	17.41	18.74	18	227.5	228.9	226.6	远程	正常	无	65535	3.82	0.31
2018-05-10 08:51:51	20.88	130	17.29	18.83	18.19	224.4	225.1	223.4	远程	正常	无	65535	3.86	0.32
2018-05-10 08:52:56	20.92	130	17.31	18.89	18.28	223.2	224.2	221.9	远程	正常	无	65535	3.9	0.32
2018-05-10 08:54:00	20.89	130	17.47	18.67	17.87	226	227.3	225.3	远程	正常	无	65535	3.8	0.31
2018-05-10 08:55:02	20.87	130	17.31	18.79	18.02	225.3	226.4	224	远程	正常	无	65535	3.84	0.32
2018-05-10 08:56:06	20.87	130	17.3	18.67	17.85	227	228	226.2	远程	正常	无	65535	3.85	0.32
2018-05-10 08:57:11	20.91	130	17.39	18.66	18.14	224.5	225.8	223.5	远程	正常	无	65535	3.84	0.32
2018-05-10 08:58:14	20.98	130	17.72	18.93	18.35	222.4	223.5	221.5	远程	正常	无	65535	3.8	0.31
2018-05-10 08:59:19	20.93	130	17.55	18.7	18.1	223.9	224.3	223.1	远程	正常	无	65535	3.84	0.32
2018-05-10 09:00:21	20.9	130	17.39	18.88	18.24	224.3	225.4	223.1	远程	正常	无	65535	3.85	0.32
2018-05-10 09:01:26	20.88	130	17.2	18.87	18.06	226.5	227.6	225.3	远程	正常	无	65535	3.86	0.32
2018-05-10 09:02:31	20.91	130	17.36	18.95	18.39	222.6	223.5	221.7	远程	正常	无	65535	3.88	0.32
2018-05-10 09:05:42	20.93	130	17.51	19	18.41	223.5	224	222.6	远程	正常	无	65535	3.85	0.32
2018-05-10 09:06:45	20.96	130	17.4	18.69	18.16	226.7	227.3	225.9	远程	正常	无	65535	3.84	0.31
2018-05-10 09:07:49	20.97	130	17.42	18.85	18.06	226.7	226.8	225.5	远程	正常	无	65535	3.88	0.32
2018-05-10 09:08:54	21.04	130	17.51	18.83	18.23	225.3	225.4	224.1	远程	正常	无	65535	3.84	0.31
2018-05-10 09:09:57	20.97	130	17.57	18.79	18.21	225	225.7	224.1	远程	正常	无	65535	3.85	0.32
2018-05-10 09:11:01	21.06	130	17.67	19.06	18.5	222.8	223.2	221.4	远程	正常	无	65535	3.9	0.32
2018-05-10 09:12:05	21.04	130	17.48	18.9	18.12	226.8	227	225.4	远程	正常	无	65535	3.84	0.31
2018-05-10 09:13:07	20.85	130	17.62	18.82	18.2	223.1	223.8	221.7	远程	正常	无	65535	3.8	0.31
2018-05-10 09:14:12	20.9	130	17.72	18.95	18.15	224.4	224.7	223.2	远程	正常	无	65535	3.75	0.31
2018-05-10 09:15:15	20.93	130	17.73	18.96	18.47	221.6	222.8	221	远程	正常	无	65535	3.84	0.32
2018-05-10 09:16:20	20.89	130	17.46	18.95	18.35	223.5	223.9	222.2	远程	正常	无	65535	3.87	0.32
2018-05-10 09:17:16	20.85	130	17.47	18.83	18.27	224.3	225.7	223.6	远程	正常	无	65535	3.83	0.32
2018-05-10 09:18:27	20.94	130	17.36	18.77	18.28	226.1	226.6	225.2	远程	正常	无	65535	3.86	0.32
2018-05-10 09:19:30	20.88	130	17.36	18.77	18.04	224.9	226.1	224.4	远程	正常	无	65535	3.84	0.32
2018-05-10 09:20:36	20.93	130	17.44	18.8	18.17	224.8	225.3	224	远程	正常	无	65535	3.85	0.32
2018-05-10 09:21:40	20.8	130	17.49	18.66	18.06	225.4	225.7	224.4	远程	正常	无	65535	3.75	0.31
2018-05-10 09:22:41	20.84	130	17.32	18.86	18.03	224.5	224.7	223.6	远程	正常	无	65535	3.83	0.32
2018-05-10 09:23:46	20.92	130	17.5	18.86	18.21	224.3	225.2	223.5	远程	正常	无	65535	3.85	0.32
2018-05-10 09:24:50	20.87	130	17.36	18.67	18.1	225.3	226.2	224.1	远程	正常	无	65535	3.83	0.32
2018-05-10 09:25:54	20.87	130	17.38	18.75	18.13	225.2	226.1	224.6	远程	正常	无	65535	3.86	0.32
2018-05-10 09:26:57	20.89	130	17.24	18.9	18.08	224.7	225.6	223.3	远程	正常	无	65535	3.91	0.32
2018-05-10 09:28:03	20.88	130	17.52	18.73	18.03	225.2	225.7	224.3	远程	正常	无	65535	3.81	0.31
2018-05-10 09:29:05	20.87	130	17.41	18.61	17.98	226.1	226.4	225.1	远程	正常	无	65535	3.82	0.32
2018-05-10 09:30:09	20.84	130	17.25	18.73	18.06	225.6	226.2	223.9	远程	正常	无	65535	3.85	0.32
2018-05-10 09:31:13	20.88	130	17.45	18.9	18.22	224.6	224.9	223.5	远程	正常	无	65535	3.85	0.32
2018-05-10 09:32:16	20.87	130	17.41	18.79	18.05	225.5	226.7	224.7	远程	正常	无	65535	3.82	0.31
2018-05-10 09:33:21	20.94	130	17.46	18.75	18.31	225.2	225.5	223.7	远程	正常	无	65535	3.9	0.32
2018-05-10 09:34:25	20.93	130	17.43	18.96	18.2	224.6	225.3	223	远程	正常	无	65535	3.86	0.32
2018-05-10 09:35:28	20.86	130	16.76	18.34	17.79	225.7	226.4	224.2	远程	正常	无	65535	3.87	0.33
2018-05-10 09:36:33	20.88	130	16.86	18.53	17.86	224.8	225.6	223.3	远程	正常	无	65535	3.87	0.33
2018-05-10 09:37:37	20.87	130	16.73	18.42	17.79	226.1	227.2	224.9	远程	正常	无	65535	3.87	0.32
2018-05-10 09:38:40	20.85	130	16.8	18.13	17.95	225.3	226.6	224.4	远程	正常	无	65535	3.81	0.32
2018-05-10 09:39:44	20.85	130	16.71	18.29	18.1	224.5	225.4	223.7	远程	正常	无	65535	3.9	0.33
2018-05-10 09:40:47	20.86	130	16.77	18.41	17.84	224.8	226	223.6	远程	正常	无	65535	3.85	0.32
2018-05-10 09:41:51	20.9	130	16.88	18.35	17.87	225	225.6	224.3	远程	正常	无	65535	3.84	0.32
2018-05-10 09:42:55	20.93	130	17	18.41	18.07	224.3	225.1	222.8	远程	正常	无	65535	3.86	0.32
2018-05-10 09:43:59	20.86	130	16.7	18.46	17.97	225.4	226.1	224.5	远程	正常	无	65535	3.89	0.33
2018-05-10 09:45:03	20.86	130	16.81	18.44	17.8	225.5	225.9	224.3	远程	正常	无	65535	3.85	0.32
2018-05-10 09:46:07	20.88	130	17.36	18.82	18.31	224	225.4	223	远程	正常	无	65535	3.85	0.32
2018-05-10 09:47:11	20.87	130	17.07	18.79	18.06	226	227.1	225.2	远程	正常	无	65535	3.9	0.32
2018-05-10 09:48:15	20.95	130	17.45	18.88	18.3	224.5	224.9	223.4	远程	正常	无	65535	3.88	0.32
2018-05-10 09:49:17	20.87	130	16.76	18.55	18.05	223.5	224.1	222.2	远程	正常	无	65535	3.92	0.33
2018-05-10 09:50:21	20.87	130	16.73	18.42	17.95	224.5	225.5	223.8	远程	正常	无	65535	3.87	0.33
2018-05-10 09:51:26	20.84	130	16.88	18.5	17.99	224.7	226	224	远程	正常	无	65535	3.84	0.32
2018-05-10 09:52:30	20.85	130	17.26	19.03	18.04	226	226.9	224.9	远程	正常	无	65535	3.87	0.32
2018-05-10 09:53:34	20.85	130	17.39	18.85	18.03	222.8	224	221.5	远程	正常	无	65535	3.85	0.32
2018-05-10 09:54:38	20.94	130	17.55	18.92	18.41	223.6	224.7	222.3	远程	正常	无	65535	3.87	0.32
2018-05-10 09:55:42	20.86	130	17.36	18.59	18.17	224.6	225.2	223.7	远程	正常	无	65535	3.84	0.32
2018-05-10 09:56:45	20.87	130	17.37	18.83	18.16	224.3	225.6	223.2	远程	正常	无	65535	3.85	0.32
2018-05-10 09:57:49	20.85	130	17.29	18.61	18.18	225.8	226.4	224.3	远程	正常	无	65535	3.84	0.32
2018-05-10 09:58:53	20.91	130	17.61	18.74	18.21	223.1	223.9	221.7	远程	正常	无	65535	3.81	0.32
2018-05-10 09:59:57	20.98	130	17.43	19.03	18.5	222.9	224	221.7	远程	正常	无	65535	3.91	0.32
2018-05-10 10:01:01	20.94	130	17.65	18.85	18.39	222.5	223.4	221.8	远程	正常	无	65535	3.83	0.32
2018-05-10 10:02:05	20.94	130	17.56	18.95	18.56	221.3	221.8	220.2	远程	正常	无	65535	3.87	0.32
2018-05-10 10:03:09	21.01	130	17.78	18.98	18.36	222.7	224	221.8	远程	正常	无	65535	3.86	0.32
2018-05-10 10:04:12	20.93	130	17.57	19.05	18.64	219	220.5	218.4	远程	正常	无	65535	3.88	0.32
2018-05-10 10:07:24	20.91	130	17.62	19.04	18.23	222.2	223.5	221.6	远程	正常	无	65535	3.84	0.32
2018-05-10 10:08:27	20.95	130	17.62	19.07	18.53	221.3	222.3	220	远程	正常	无	65535	3.86	0.32
2018-05-10 10:09:31	20.87	130	17.5	19.09	18.44	221.6	222.7	220.6	远程	正常	无	65535	3.86	0.32
2018-05-10 10:10:35	20.94	130	17.75	18.83	18.27	222.1	223.1	221.6	远程	正常	无	65535	3.81	0.31
2018-05-10 10:11:40	20.95	130	17.81	19.13	18.51	221.8	222.3	220.9	远程	正常	无	65535	3.83	0.31
2018-05-10 10:12:43	20.94	130	17.86	19.06	18.39	222.4	223	221.7	远程	正常	无	65535	3.79	0.31
2018-05-10 10:13:46	20.93	130	17.57	19.15	18.72	219.5	220.7	218.9	远程	正常	无	65535	3.89	0.32
2018-05-10 10:14:50	20.92	130	17.64	18.98	18.59	220.9	221.6	219.3	远程	正常	无	65535	3.85	0.32
2018-05-10 10:15:53	20.87	130	17.6	19.09	18.63	220.3	221.2	219.6	远程	正常	无	65535	3.86	0.32
2018-05-10 10:16:56	20.84	130	17.5	18.78	18.44	220.9	221.5	220.2	远程	正常	无	65535	3.84	0.32
2018-05-10 10:18:01	20.86	130	17.73	18.83	18.26	223.4	224.1	222.1	远程	正常	无	65535	3.75	0.31
2018-05-10 10:19:04	20.83	130	17.62	19.05	18.34	222	222.7	220.6	远程	正常	无	65535	3.81	0.32
2018-05-10 10:20:09	20.84	130	17.56	19.11	18.15	221.6	222.5	220.5	远程	正常	无	65535	3.82	0.32
2018-05-10 10:21:13	20.9	130	17.72	19.44	18.61	219.1	220.2	218	远程	正常	无	65535	3.87	0.32
2018-05-10 10:22:16	20.79	130	17.63	18.86	18.68	220.2	220.9	219.5	远程	正常	无	65535	3.81	0.32
2018-05-10 10:23:20	20.84	130	17.52	18.87	18.16	223.1	223.8	222.5	远程	正常	无	65535	3.8	0.31
2018-05-10 10:24:24	20.8	130	17.73	19.08	18.44	219.7	221.1	218.9	远程	正常	无	65535	3.78	0.31
2018-05-10 10:25:27	20.86	130	17.7	19.11	18.24	222	222	220.6	远程	正常	无	65535	3.78	0.31
2018-05-10 10:26:32	20.82	130	17	18.47	18.17	220.6	221.7	219.9	远程	正常	无	65535	3.81	0.32
2018-05-10 10:27:34	20.84	130	17.24	18.67	18.19	219.9	220.3	218.6	远程	正常	无	65535	3.77	0.32
2018-05-10 10:28:39	20.86	130	17.16	18.45	17.93	222.7	223.3	221.4	远程	正常	无	65535	3.78	0.32
2018-05-10 10:29:43	20.98	130	17.3	18.67	18.31	219.6	219.9	218.1	远程	正常	无	65535	3.81	0.32
2018-05-10 10:30:46	20.92	130	17.06	18.49	17.9	223.5	224.6	222.8	远程	正常	无	65535	3.81	0.32
2018-05-10 10:31:50	20.83	130	17.03	18.31	18.07	222.3	222.3	221.1	远程	正常	无	65535	3.78	0.32
2018-05-10 10:32:54	20.97	130	17.14	18.46	18.15	222.5	223.6	221.8	远程	正常	无	65535	3.81	0.32
2018-05-10 10:33:58	20.99	130	17.25	18.91	18.44	218.7	218.8	217.5	远程	正常	无	65535	3.88	0.33
2018-05-10 10:35:02	20.82	130	17.12	18.47	17.99	219.2	220	217.8	远程	正常	无	65535	3.77	0.32
2018-05-10 10:36:06	20.87	130	16.95	18.42	18.07	222.8	223	221.9	远程	正常	无	65535	3.81	0.32
2018-05-10 10:37:10	20.82	130	17.14	18.3	18.16	220.2	220.6	218.9	远程	正常	无	65535	3.77	0.32
2018-05-10 10:38:14	20.91	130	17.16	18.43	17.97	222.4	222.9	221.1	远程	正常	无	65535	3.8	0.32
2018-05-10 10:39:17	20.85	130	17.17	18.52	18.19	221.1	221.7	219.7	远程	正常	无	65535	3.79	0.32
2018-05-10 10:42:29	20.88	130	17.28	18.53	18.18	220.8	221.4	220.2	远程	正常	无	65535	3.8	0.32
2018-05-10 10:43:33	20.8	130	17.21	18.47	17.92	221.5	222	220.4	远程	正常	无	65535	3.73	0.32
2018-05-10 10:44:37	20.85	130	17.32	18.76	18.19	218.3	218.6	217.2	远程	正常	无	65535	3.79	0.32
2018-05-10 10:45:40	20.88	130	17.27	18.55	18.01	221.9	221.9	220.8	远程	正常	无	65535	3.78	0.32
2018-05-10 10:46:44	20.85	129	17.11	18.44	17.98	221.8	222.3	220.5	远程	正常	无	65535	3.79	0.32
2018-05-10 10:47:48	20.85	130	17.15	18.44	18.14	222.1	222.8	220.8	远程	正常	无	65535	3.76	0.32
2018-05-10 10:48:52	20.9	130	17.16	18.58	17.97	222.4	223.2	221.1	远程	正常	无	65535	3.78	0.32
2018-05-10 10:52:03	20.74	129	17.31	18.48	18.1	219.7	220.3	218.8	远程	正常	无	65535	3.74	0.32
2018-05-10 10:53:05	20.82	129	17.07	18.44	17.95	222.2	223	221.2	远程	正常	无	65535	3.76	0.32
2018-05-10 10:54:11	20.92	129	17.19	18.78	18.04	222.1	223.1	220.9	远程	正常	无	65535	3.8	0.32
2018-05-10 10:55:14	20.79	129	17.19	18.6	17.98	220.7	221	219.2	远程	正常	无	65535	3.78	0.32
2018-05-10 10:56:18	20.83	130	17.11	18.53	17.83	223.2	223.2	222.1	远程	正常	无	65535	3.76	0.32
2018-05-10 10:57:22	20.9	129	17.2	18.66	18.3	220.4	221.6	219.5	远程	正常	无	65535	3.79	0.32
2018-05-10 10:58:25	20.9	130	17.07	18.29	18.1	223.8	224.4	222.2	远程	正常	无	65535	3.76	0.32
2018-05-10 10:59:29	20.9	129	17.28	18.62	17.99	221.9	222.6	220.7	远程	正常	无	65535	3.81	0.32
2018-05-10 11:00:33	20.83	130	17.07	18.52	18.14	221.3	222.5	220.6	远程	正常	无	65535	3.8	0.32
2018-05-10 11:01:36	20.96	129	17.07	18.48	17.81	225.3	225.5	224.1	远程	正常	无	65535	3.77	0.32
2018-05-10 11:02:42	20.92	130	17.06	18.51	18.22	222.6	223.8	221.6	远程	正常	无	65535	3.82	0.32
2018-05-10 11:03:45	20.89	129	17.12	18.47	18.23	221.7	222.2	220.7	远程	正常	无	65535	3.81	0.32
2018-05-10 11:04:49	20.92	130	17.24	18.76	18.3	221.2	221.5	219.8	远程	正常	无	65535	3.81	0.32
2018-05-10 11:05:53	20.88	129	17.32	18.67	18.14	221	221.5	219.5	远程	正常	无	65535	3.8	0.32
2018-05-10 11:06:56	20.83	130	17.13	18.22	17.85	224.5	225.2	223.1	远程	正常	无	65535	3.74	0.32
2018-05-10 11:08:00	20.87	129	17.12	18.44	18.1	222.4	223.1	221	远程	正常	无	65535	3.78	0.32
2018-05-10 11:09:03	20.85	130	17.06	18.45	18.06	224.2	224.8	222.8	远程	正常	无	65535	3.77	0.32
2018-05-10 11:10:08	20.77	130	17.26	18.62	18.12	219	219.5	217.7	远程	正常	无	65535	3.76	0.32
2018-05-10 11:11:12	20.92	129	17.3	18.66	18.18	221.3	222.6	220.3	远程	正常	无	65535	3.82	0.32
2018-05-10 11:12:16	20.95	129	17.21	18.53	18.08	224.1	224.2	223.1	远程	正常	无	65535	3.8	0.32
2018-05-10 11:13:21	20.89	130	17.16	18.63	17.98	223.1	223.6	221.7	远程	正常	无	65535	3.81	0.32
2018-05-10 11:14:22	20.93	130	17.21	18.53	17.8	224.7	225.6	223.6	远程	正常	无	65535	3.75	0.31
2018-05-10 11:15:28	20.94	130	17.25	18.76	18.14	221.6	222.3	220.9	远程	正常	无	65535	3.81	0.32
2018-05-10 11:16:31	20.88	129	17.12	18.42	17.97	224.4	224.8	222.9	远程	正常	无	65535	3.77	0.32
2018-05-10 11:17:34	20.97	129	17.19	18.67	18.1	223.4	224.9	222.7	远程	正常	无	65535	3.83	0.32
2018-05-10 11:18:39	20.89	130	17.19	18.45	18.21	222.2	222.8	221.2	远程	正常	无	65535	3.79	0.32
2018-05-10 11:19:41	20.84	129	17.13	18.5	18.13	221.5	221.9	220.2	远程	正常	无	65535	3.83	0.32
2018-05-10 11:20:45	20.86	130	17.21	18.39	17.93	223.8	225	222.7	远程	正常	无	65535	3.75	0.31
2018-05-10 11:21:51	20.9	129	17.14	18.49	18.06	224.1	224.4	222.7	远程	正常	无	65535	3.8	0.32
2018-05-10 11:23:15	20.8	130	17.08	18.32	18.01	223	224.2	221.9	远程	正常	无	65535	3.78	0.32
2018-05-10 11:24:00	20.86	129	17.1	18.53	18.26	221.2	222.1	219.8	远程	正常	无	65535	3.83	0.32
2018-05-10 11:25:02	20.86	130	17.27	18.57	18.02	221.7	222.1	220.8	远程	正常	无	65535	3.79	0.32
2018-05-10 11:26:10	20.86	130	17.16	18.44	17.97	223	224	221.7	远程	正常	无	65535	3.79	0.32
2018-05-10 11:27:10	20.86	130	17	18.59	17.89	224.6	225.1	223.1	远程	正常	无	65535	3.82	0.32
2018-05-10 11:28:20	20.89	129	17.15	18.55	18.08	222.7	223.2	221.5	远程	正常	无	65535	3.83	0.32
2018-05-10 11:29:33	20.91	130	17.17	18.65	18.11	221.9	223.1	221.1	远程	正常	无	65535	3.85	0.32
2018-05-10 11:30:22	20.97	129	17.13	18.83	18.24	222.3	222.9	220.9	远程	正常	无	65535	3.88	0.32
2018-05-10 11:31:25	20.95	129	17.23	18.73	18.21	221.8	222.8	221.1	远程	正常	无	65535	3.86	0.32
2018-05-10 11:32:33	20.9	130	17.16	18.73	18.24	220.8	221.3	219.3	远程	正常	无	65535	3.83	0.32
2018-05-10 11:33:33	20.87	129	17.1	18.4	17.98	223.5	223.9	222.6	远程	正常	无	65535	3.79	0.32
2018-05-10 11:34:37	20.77	130	16.95	18.54	17.84	223.9	224.2	222.9	远程	正常	无	65535	3.79	0.32
2018-05-10 11:35:40	21	129	17.32	18.83	18.41	220	221.1	218.6	远程	正常	无	65535	3.84	0.32
2018-05-10 11:36:45	20.85	129	17.18	18.63	18.22	220	221.2	218.9	远程	正常	无	65535	3.8	0.32
2018-05-10 11:37:48	20.83	130	16.97	18.55	17.97	224.3	224.7	223	远程	正常	无	65535	3.8	0.32
2018-05-10 11:38:52	20.94	129	17.26	18.5	18.18	222.2	223.1	221.6	远程	正常	无	65535	3.8	0.32
2018-05-10 11:39:57	20.87	130	16.9	18.39	18.01	224.5	224.7	222.9	远程	正常	无	65535	3.82	0.32
2018-05-10 11:40:59	20.81	129	16.99	18.46	18.03	222.5	223.3	221.2	远程	正常	无	65535	3.78	0.32
2018-05-10 11:42:05	20.79	130	17.23	18.28	18.03	222.4	222.5	221.4	远程	正常	无	65535	3.72	0.31
2018-05-10 11:43:06	20.85	129	17.05	18.6	18.09	222	223	221.2	远程	正常	无	65535	3.8	0.32
2018-05-10 11:44:11	20.9	130	17.3	18.59	18.06	220.4	221.2	219.7	远程	正常	无	65535	3.76	0.32
2018-05-10 11:45:16	20.86	129	17.16	18.46	18.04	224.1	224.8	222.6	远程	正常	无	65535	3.75	0.32
2018-05-10 11:46:12	20.84	129	17.19	18.69	18.23	221.4	222.2	219.9	远程	正常	无	65535	3.83	0.32
2018-05-10 11:47:03	20.84	130	17.08	18.54	18.04	223.8	224.4	223	远程	正常	无	65535	3.78	0.32
2018-05-10 11:48:18	20.87	130	17.21	18.62	18.2	220.4	221	219.4	远程	正常	无	65535	3.81	0.32
2018-05-10 11:49:31	20.88	129	17.02	18.52	18.1	223.9	225	223	远程	正常	无	65535	3.83	0.32
2018-05-10 11:50:45	20.92	130	17.37	18.71	18.09	220.7	221	219.5	远程	正常	无	65535	3.77	0.32
2018-05-10 11:51:58	20.97	129	17.73	19.28	18.4	222.6	223.1	221.6	远程	正常	无	65535	3.87	0.32
2018-05-10 11:53:03	20.92	129	17.65	18.8	18.31	224.8	225.3	223.5	远程	正常	无	65535	3.78	0.31
2018-05-10 11:54:07	20.88	130	17.56	18.92	18.53	223.5	223.7	222.2	远程	正常	无	65535	3.86	0.32
2018-05-10 11:55:10	20.94	129	17.69	19.06	18.28	225.4	225.8	224.1	远程	正常	无	65535	3.8	0.31
2018-05-10 11:56:15	20.9	129	17.67	19.19	18.55	221.2	222.3	220.6	远程	正常	无	65535	3.85	0.32
2018-05-10 11:57:19	20.84	130	17.56	18.93	18.37	222.4	222.6	221.2	远程	正常	无	65535	3.84	0.32
2018-05-10 11:58:23	20.87	129	17.63	18.91	18.32	224	224.4	222.7	远程	正常	无	65535	3.8	0.31
2018-05-10 11:59:27	20.93	129	17.76	18.92	18.44	222.4	223.3	221.8	远程	正常	无	65535	3.83	0.31
2018-05-10 12:00:30	20.84	130	17.45	18.83	18.2	224.7	225	223.9	远程	正常	无	65535	3.81	0.31
2018-05-10 12:01:34	20.86	129	17.81	19	18.48	220.9	221.7	219.6	远程	正常	无	65535	3.81	0.31
2018-05-10 12:02:37	20.88	129	17.78	18.81	18.25	222.9	224	222.3	远程	正常	无	65535	3.75	0.31
2018-05-10 12:03:41	20.89	130	17.58	19.05	18.41	222.4	223.3	221.5	远程	正常	无	65535	3.82	0.31
2018-05-10 12:04:45	20.93	129	17.59	18.99	18.54	221.4	222.8	220.6	远程	正常	无	65535	3.86	0.32
2018-05-10 12:05:48	20.87	130	17.67	19.11	18.58	220.5	221.1	219.7	远程	正常	无	65535	3.87	0.32
2018-05-10 12:06:53	20.8	130	17.56	18.98	18.44	222	223	220.8	远程	正常	无	65535	3.85	0.32
2018-05-10 12:07:57	20.88	129	17.58	18.9	18.3	223	224.2	222.2	远程	正常	无	65535	3.81	0.31
2018-05-10 12:08:59	20.91	129	17.57	19.04	18.52	222.7	223.6	221.3	远程	正常	无	65535	3.86	0.32
2018-05-10 12:10:04	20.87	129	17.13	18.6	18.05	223.1	224.3	222.3	远程	正常	无	65535	3.84	0.32
2018-05-10 12:11:08	20.9	129	17.11	18.7	18.07	221.5	222.7	220.3	远程	正常	无	65535	3.85	0.32
2018-05-10 12:12:11	20.87	130	17.01	18.68	18.01	224	224.2	222.8	远程	正常	无	65535	3.83	0.32
2018-05-10 12:13:15	20.88	129	17.18	18.73	18.39	221.4	222.4	220.1	远程	正常	无	65535	3.84	0.32
2018-05-10 12:14:19	20.82	130	17.03	18.47	18.04	223.7	224.3	222.9	远程	正常	无	65535	3.82	0.32
2018-05-10 12:15:24	20.9	130	17.17	18.66	18.11	223.1	223.6	221.7	远程	正常	无	65535	3.83	0.32
2018-05-10 12:16:27	20.85	129	17.25	18.53	18.24	221.7	222.2	220.8	远程	正常	无	65535	3.81	0.32
2018-05-10 12:17:31	20.85	129	16.94	18.19	17.97	224.7	226.2	224	远程	正常	无	65535	3.79	0.32
2018-05-10 12:19:36	20.86	130	17.2	18.53	17.82	224.5	224.6	222.9	远程	正常	无	65535	3.77	0.32
2018-05-10 12:20:42	20.86	129	16.98	18.46	17.96	223.5	224.3	222.2	远程	正常	无	65535	3.81	0.32
2018-05-10 12:21:45	20.77	129	17.06	18.37	18.1	223.6	224.4	222.1	远程	正常	无	65535	3.77	0.32
2018-05-10 12:22:51	20.89	129	17.08	18.48	18.05	222.6	223.5	222	远程	正常	无	65535	3.8	0.32
2018-05-10 12:23:55	20.86	130	17.1	18.45	17.99	221.8	222.4	220.7	远程	正常	无	65535	3.83	0.32
2018-05-10 12:24:58	20.88	129	17.19	18.53	18.08	223.4	224.1	222	远程	正常	无	65535	3.79	0.32
2018-05-10 12:26:02	20.85	130	16.92	18.48	18.06	222.8	223.7	221.3	远程	正常	无	65535	3.84	0.32
2018-05-10 12:27:06	20.8	130	16.91	18.32	17.83	224.8	225.8	223.5	远程	正常	无	65535	3.81	0.32
2018-05-10 12:28:09	20.84	129	17.06	18.54	17.94	224.9	225.2	223.4	远程	正常	无	65535	3.83	0.32
2018-05-10 12:29:13	20.85	129	16.88	18.36	17.82	225.9	226.2	224.4	远程	正常	无	65535	3.81	0.32
2018-05-10 12:30:17	20.77	129	16.85	18.59	18.05	221.8	222	220.1	远程	正常	无	65535	3.84	0.33
2018-05-10 12:31:21	20.9	129	17.04	18.47	17.97	224.4	225.3	222.9	远程	正常	无	65535	3.82	0.32
2018-05-10 12:32:25	20.95	129	16.98	18.58	17.97	224.4	225.3	222.9	远程	正常	无	65535	3.85	0.32
2018-05-10 12:33:28	20.96	129	17.06	18.58	18.13	223.5	224.4	222.6	远程	正常	无	65535	3.85	0.32
2018-05-10 12:34:32	20.97	129	17.12	18.54	17.92	224.8	225.6	223.3	远程	正常	无	65535	3.83	0.32
2018-05-10 12:35:37	20.99	129	17.35	18.78	18.5	218.9	219.4	217.8	远程	正常	无	65535	3.87	0.32
2018-05-10 12:36:39	20.97	129	17.14	18.69	18.29	222	223.1	221.2	远程	正常	无	65535	3.85	0.32
2018-05-10 12:37:44	20.9	129	17.18	18.64	18.14	221.4	222.7	220.2	远程	正常	无	65535	3.85	0.32
2018-05-10 12:38:48	20.85	129	17.11	18.6	18.27	221.6	222.3	220.8	远程	正常	无	65535	3.83	0.32
2018-05-10 12:39:51	20.88	129	17.14	18.6	18.17	223.3	223.9	222.3	远程	正常	无	65535	3.79	0.32
2018-05-10 12:40:55	20.85	129	17.55	18.87	18.24	223.4	224.7	222.7	远程	正常	无	65535	3.83	0.32
2018-05-10 12:41:58	20.85	129	17.41	19.08	18.17	225.1	225.6	223.8	远程	正常	无	65535	3.84	0.32
2018-05-10 12:43:03	20.87	129	17.16	18.49	18.04	223.5	223.9	222.1	远程	正常	无	65535	3.8	0.32
2018-05-10 12:44:07	20.96	130	16.89	18.56	17.94	225.5	226.2	224.2	远程	正常	无	65535	3.88	0.32
2018-05-10 12:45:10	20.98	129	17.09	18.87	18.35	222.1	223.2	221	远程	正常	无	65535	3.89	0.32
2018-05-10 12:46:21	20.87	129	16.92	18.27	17.99	226.8	227.5	225.4	远程	正常	无	65535	3.82	0.32
2018-05-10 12:47:25	20.84	129	16.93	18.38	18.04	224.9	225.6	223.4	远程	正常	无	65535	3.79	0.32
2018-05-10 12:48:22	20.89	129	17	18.67	18	224.6	225.7	223.3	远程	正常	无	65535	3.84	0.32
2018-05-10 12:49:28	20.88	129	16.97	18.64	18.29	222.7	223.2	221.2	远程	正常	无	65535	3.87	0.32

## Sheet: Sheet4
时间	电流	转速	输入电流A	输入电流B	输入电流C	输入电压A	输入电压B	输入电压C	KA0	KA4	远程操作	操作时间	有功功率	功率因数
2018-06-29 11:36:24	22.17	129	18.27	19.28	19.82	225.8	227.7	225	本地	正常	停止	65535	4.36	0.34
2018-06-29 11:37:35	22.17	129	18.12	18.92	19.58	226.7	228.4	226.5	本地	正常	停止	65535	4.35	0.34
2018-06-29 11:38:39	22.17	129	18.16	19.19	19.88	225.6	227.4	225.4	本地	正常	停止	65535	4.38	0.34
2018-06-29 11:39:43	22.18	129	18.43	19.04	19.77	224.5	226	223.7	本地	正常	停止	65535	4.29	0.33
2018-06-29 11:40:46	22.08	129	18.6	19.1	20	220.8	222.2	220.2	本地	正常	停止	65535	4.25	0.34
2018-06-29 11:41:50	22.17	129	18.53	19.45	19.69	222.6	224.3	221.8	本地	正常	停止	65535	4.31	0.34
2018-06-29 11:42:55	22.2	129	18.39	19.45	19.86	224.6	226.9	224.7	本地	正常	停止	65535	4.41	0.34
2018-06-29 11:52:16	22.12	129	18.54	19.24	20.18	222.7	225.2	222.4	本地	正常	停止	65535	4.34	0.34
2018-06-29 11:53:22	22.11	129	18.34	19.37	19.83	225.2	227.4	225.1	本地	正常	停止	65535	4.37	0.34
2018-06-29 11:54:21	22.12	129	18.17	19.24	19.66	227.1	228.4	226.6	本地	正常	停止	65535	4.38	0.34
2018-06-29 11:55:26	22.06	129	18.43	19.14	19.78	223.8	225.8	223.6	本地	正常	停止	65535	4.32	0.34
2018-06-29 11:56:28	22.07	129	18.24	19.23	19.68	225.9	227.6	225.7	本地	正常	停止	65535	4.36	0.34
2018-06-29 11:57:32	22.08	129	18.2	18.97	19.85	225.6	227.7	224.9	本地	正常	停止	65535	4.36	0.34
2018-06-29 11:58:35	22.15	129	18.45	19.45	19.91	224.5	225.5	223.6	本地	正常	停止	65535	4.37	0.34
2018-06-29 11:59:38	22.1	129	18.65	19.27	19.8	222	223.8	221.1	本地	正常	停止	65535	4.29	0.34
2018-06-29 12:00:42	22.14	129	18.65	19.46	19.97	223.8	225.3	222.9	本地	正常	停止	65535	4.34	0.34
2018-06-29 12:01:46	22.04	129	18.3	19.22	19.8	225.5	227.2	224.6	本地	正常	停止	65535	4.37	0.34
2018-06-29 12:02:49	22.06	129	18.16	19.25	19.6	226.7	228.9	226.5	本地	正常	停止	65535	4.35	0.34
2018-06-29 12:03:54	22.14	129	18.57	19.46	20.22	221.2	223.5	220.7	本地	正常	停止	65535	4.33	0.34
2018-06-29 12:04:57	22.09	129	18.12	19.1	19.81	226.5	227.9	225.6	本地	正常	停止	65535	4.37	0.34
2018-06-29 12:06:01	22.07	129	18.25	19.11	19.85	226.6	228.5	226.5	本地	正常	停止	65535	4.35	0.34
2018-06-29 12:07:04	22.13	129	18.5	19.28	19.86	224.4	226.4	224	本地	正常	停止	65535	4.34	0.34
2018-06-29 12:08:08	22.1	129	18.78	19.52	20.13	219.8	221.2	219.2	本地	正常	停止	65535	4.31	0.34
2018-06-29 12:09:11	22.09	129	18.46	19.17	19.7	225.1	227.2	224.5	本地	正常	停止	65535	4.32	0.34
2018-06-29 12:10:15	22.14	129	18.57	19.45	19.9	223.9	226.7	223.9	本地	正常	停止	65535	4.33	0.33
2018-06-29 12:11:17	22.09	129	18.23	19.23	19.79	226.7	228.9	226.5	本地	正常	停止	65535	4.36	0.34
2018-06-29 12:12:23	22.1	129	18.89	19.58	20.31	219.6	221.3	219.2	本地	正常	停止	65535	4.3	0.34
2018-06-29 12:13:29	22.09	129	18.71	19.35	20.13	219.8	221.1	219	本地	正常	停止	65535	4.29	0.34
2018-06-29 12:16:31	22.22	129	18.59	19.24	20.14	223.1	224.8	222.6	本地	正常	停止	65535	4.35	0.34
2018-06-29 12:17:33	22.18	129	18.63	19.38	20.17	223.2	224.8	222.8	本地	正常	停止	65535	4.38	0.34
2018-06-29 12:18:38	22.22	129	18.63	19.24	20.14	223.7	225.5	223.3	本地	正常	停止	65535	4.37	0.34
2018-06-29 12:19:42	22.26	129	18.8	19.31	20.22	221.1	222.8	220.3	本地	正常	停止	65535	4.34	0.34
2018-06-29 12:20:45	22.23	129	18.52	19.34	19.91	225.1	226.5	224.7	本地	正常	停止	65535	4.36	0.34
2018-06-29 12:21:42	22.19	129	18.42	19.16	19.9	226.3	228.8	226.1	本地	正常	停止	65535	4.4	0.34
2018-06-29 12:22:44	22.27	129	18.78	19.55	20.15	222.8	224.3	221.8	本地	正常	停止	65535	4.39	0.34
2018-06-29 12:23:49	22.22	129	18.72	19.61	20.2	221.8	223.5	220.6	本地	正常	停止	65535	4.38	0.34
2018-06-29 12:24:52	22.22	129	18.54	19.32	20.09	223.8	225.3	223	本地	正常	停止	65535	4.4	0.34
2018-06-29 12:25:56	22.14	129	18.41	19.3	19.85	225.5	227.1	224.5	本地	正常	停止	65535	4.37	0.34
2018-06-29 12:27:09	22.1	129	18.47	19.17	20.17	223.5	225.6	222.8	本地	正常	停止	65535	4.34	0.34
2018-06-29 12:30:34	22.1	129	18.19	19.26	19.85	225.5	227	224.6	本地	正常	停止	65535	4.36	0.34
2018-06-29 12:30:36	22.1	129	18.16	19.24	19.82	225.5	226.5	224.5	本地	正常	停止	65535	4.37	0.34
2018-06-29 12:30:36	22.14	129	18.78	19.58	20.43	218.2	220.4	217.5	本地	正常	停止	65535	4.31	0.34
2018-06-29 12:32:40	22.16	129	18.44	19.02	19.75	224.5	226.5	224.3	本地	正常	停止	65535	4.33	0.34
2018-06-29 12:35:30	22.11	129	18.86	19.53	20.35	220.1	221.1	218.8	本地	正常	停止	65535	4.3	0.34
2018-06-29 12:36:33	22.11	129	18.62	19.42	19.86	222.8	223.9	222.1	本地	正常	停止	65535	4.31	0.34
2018-06-29 12:37:37	22.15	129	18.47	19.27	19.87	224	226.5	223.9	本地	正常	停止	65535	4.34	0.34
2018-06-29 12:38:41	22.09	129	18.12	19.07	19.68	227.8	229.9	227.1	本地	正常	停止	65535	4.35	0.34
2018-06-29 12:39:45	22.16	129	18.78	19.43	20.15	220.4	222.4	219.9	本地	正常	停止	65535	4.31	0.34
2018-06-29 12:40:48	22.11	129	18.39	19.14	19.86	225.1	227.2	224.5	本地	正常	停止	65535	4.35	0.34
2018-06-29 12:41:55	22.16	129	18.58	19.15	20.15	222.9	224.9	222.1	本地	正常	停止	65535	4.34	0.34
2018-06-29 12:42:55	22.13	129	18.63	19.03	19.92	222.4	224.4	221.6	本地	正常	停止	65535	4.3	0.34
2018-06-29 12:43:59	22.17	129	18.67	19.58	20.16	220.5	221.6	219.6	本地	正常	停止	65535	4.36	0.34
2018-06-29 12:45:03	22.14	129	18.35	19.34	20.1	224.1	225.9	223	本地	正常	停止	65535	4.4	0.34
2018-06-29 12:46:08	22.17	129	18.38	18.98	20.01	225.9	227.6	225.4	本地	正常	停止	65535	4.36	0.34
2018-06-29 12:47:11	22.25	129	18.46	19.38	19.93	226.1	228.4	225.4	本地	正常	停止	65535	4.43	0.34
2018-06-29 12:48:14	22.19	129	18.4	19.31	20.14	222.7	224.2	222.2	本地	正常	停止	65535	4.36	0.34
2018-06-29 12:49:17	22.15	129	18.44	19.12	20.06	225.3	226.8	224.5	本地	正常	停止	65535	4.37	0.34
2018-06-29 12:50:21	22.23	129	18.38	19.34	20.03	225.4	226.9	224.9	本地	正常	停止	65535	4.4	0.34
2018-06-29 12:51:26	22.22	129	19.04	19.64	20.55	217.4	219.2	216.3	本地	正常	停止	65535	4.29	0.33
2018-06-29 12:52:28	22.21	129	18.87	19.68	20.38	220.2	221.7	219.2	本地	正常	停止	65535	4.34	0.34
2018-06-29 12:53:32	22.23	129	18.86	19.55	20.36	221.4	223.3	221	本地	正常	停止	65535	4.37	0.34
2018-06-29 12:54:35	22.19	129	18.08	19.22	19.54	228	229.4	227.4	本地	正常	停止	65535	4.43	0.34
2018-06-29 12:55:39	22.2	129	18.6	19.19	20.14	221.8	223.2	221.1	本地	正常	停止	65535	4.34	0.34
2018-06-29 12:56:43	22.2	129	18.38	19.37	19.76	224.6	226.8	224.5	本地	正常	停止	65535	4.4	0.34
2018-06-29 12:57:47	22.15	129	18.39	19.12	19.83	225.2	226.8	224.9	本地	正常	停止	65535	4.39	0.34
2018-06-29 12:59:00	22.2	129	18.56	19.66	20.17	220.2	222.6	220.3	本地	正常	停止	65535	4.37	0.34
2018-06-29 12:59:54	22.18	129	18.84	19.69	20.4	218.8	219.9	217.5	本地	正常	停止	65535	4.36	0.34
2018-06-29 13:00:58	22.12	129	18.18	19.46	19.91	224.2	226.3	223.4	本地	正常	停止	65535	4.39	0.34
2018-06-29 13:02:01	22.14	129	18.14	19.26	19.89	225.6	228.2	225.1	本地	正常	停止	65535	4.42	0.34
2018-06-29 13:03:04	22.16	129	18.16	18.97	19.45	228.3	230.3	228.2	本地	正常	停止	65535	4.36	0.34
2018-06-29 13:04:09	22.14	129	18.75	19.31	20.05	220.1	222.4	219.5	本地	正常	停止	65535	4.31	0.34
2018-06-29 13:05:13	22.13	129	18.14	19.31	19.51	226.7	228.4	226.6	本地	正常	停止	65535	4.37	0.34
2018-06-29 13:06:16	22.09	129	18.21	19.2	19.66	225.2	226.7	224.4	本地	正常	停止	65535	4.35	0.34
2018-06-29 13:07:18	22.14	129	18.82	19.51	20.01	219.7	220.8	218.6	本地	正常	停止	65535	4.31	0.34
2018-06-29 13:08:21	22.16	129	19.15	19.76	20.58	217.5	219.3	216.5	本地	正常	停止	65535	4.3	0.34
2018-06-29 13:09:27	22.1	129	18.4	19.06	19.92	224.9	226.2	224.4	本地	正常	停止	65535	4.33	0.34
2018-06-29 13:10:31	22.09	129	18.13	19.24	19.82	226.4	228	225.5	本地	正常	停止	65535	4.39	0.34
2018-06-29 13:11:34	22.11	129	18	19.02	19.36	228.4	230	228.3	本地	正常	停止	65535	4.4	0.34
2018-06-29 13:12:37	22.12	129	18.7	19.3	20.05	220.9	223.2	220.4	本地	正常	停止	65535	4.33	0.34
2018-06-29 13:13:43	22.2	129	18.34	19.03	19.77	225.6	227.6	225.6	本地	正常	停止	65535	4.37	0.34
2018-06-29 13:14:45	22.13	129	18.49	19.39	20.16	221.4	223.9	221.1	本地	正常	停止	65535	4.35	0.34
2018-06-29 13:15:49	22.21	129	18.87	19.56	20.53	218.1	219.6	216.8	本地	正常	停止	65535	4.33	0.34
2018-06-29 13:16:53	22.14	129	18.99	19.49	20.42	219.2	221	218.9	本地	正常	停止	65535	4.28	0.33
2018-06-29 13:17:56	22.15	129	18.53	19.25	20.19	224.4	225.9	223.5	本地	正常	停止	65535	4.35	0.34
2018-06-29 13:18:59	22.15	129	18.51	19.43	20.03	223.7	226.2	223.4	本地	正常	停止	65535	4.41	0.34
2018-06-29 13:20:03	22.13	129	18.48	19.52	20.14	222	224.1	221.2	本地	正常	停止	65535	4.38	0.34
2018-06-29 13:21:07	22.17	129	18.31	19.37	19.95	224.6	226.3	223.8	本地	正常	停止	65535	4.36	0.34
2018-06-29 13:24:18	22.16	129	18.77	19.8	20.11	218.8	220.8	217.9	本地	正常	停止	65535	4.32	0.34
2018-06-29 13:25:22	22.16	129	18.41	19.31	20.07	224.5	225.6	223.7	本地	正常	停止	65535	4.37	0.34
2018-06-29 13:26:25	22.18	129	18.41	19.46	20.07	224.1	226.4	223.4	本地	正常	停止	65535	4.45	0.35
2018-06-29 13:27:29	22.19	129	18.24	19.33	19.87	226.3	228.3	225.5	本地	正常	停止	65535	4.44	0.34
2018-06-29 13:28:32	22.19	129	18.75	19.64	20.16	220.8	222	219.8	本地	正常	停止	65535	4.37	0.34
2018-06-29 13:29:36	22.19	129	18.68	19.36	20.14	223.7	224.8	223	本地	正常	停止	65535	4.34	0.34
2018-06-29 13:30:40	22.2	129	18.37	19.2	20.14	224	225.5	223.4	本地	正常	停止	65535	4.39	0.34
2018-06-29 13:31:43	22.24	129	18.46	19.33	20.04	224.1	225.4	223.5	本地	正常	停止	65535	4.39	0.34
2018-06-29 13:32:46	22.15	129	18.51	19.28	19.97	223.1	224.9	222.7	本地	正常	停止	65535	4.36	0.34
2018-06-29 13:33:51	22.16	129	18.48	19.6	20.08	224.5	226.1	223.5	本地	正常	停止	65535	4.4	0.34
2018-06-29 13:34:55	22.2	129	18.19	19.27	20.04	224.5	226.6	224.4	本地	正常	停止	65535	4.43	0.34
2018-06-29 13:35:58	22.17	129	18.62	19.44	20.24	222.7	225	222.2	本地	正常	停止	65535	4.35	0.34
2018-06-29 13:37:02	22.16	129	18.48	19.45	20.28	221.6	223.7	220.8	本地	正常	停止	65535	4.37	0.34
2018-06-29 13:38:06	22.12	129	18.25	19.37	19.7	224.5	227	224.2	本地	正常	停止	65535	4.39	0.34
2018-06-29 13:39:10	22.08	129	18.87	19.53	20.29	217.7	219.2	217	本地	正常	停止	65535	4.29	0.34
2018-06-29 13:40:14	22.15	129	18.86	19.39	20.25	219.6	221.5	219.4	本地	正常	停止	65535	4.31	0.34
2018-06-29 13:41:17	22.1	129	18.08	19.27	19.7	225.1	227.4	224.5	本地	正常	停止	65535	4.4	0.34
2018-06-29 13:42:20	22.17	129	18.35	19.09	19.84	225.1	227.1	224.6	本地	正常	停止	65535	4.37	0.34
2018-06-29 13:43:24	22.14	129	18.65	19.3	20.25	223	225	222.8	本地	正常	停止	65535	4.36	0.34
2018-06-29 13:44:28	22.14	129	18.73	19.6	20.34	219.8	222.2	219.3	本地	正常	停止	65535	4.33	0.34
2018-06-29 13:45:31	22.12	129	18.35	19.21	19.94	225.6	227.4	224.7	本地	正常	停止	65535	4.39	0.34
2018-06-29 13:47:08	22.2	129	18.42	19.43	20.04	224.1	226	224	本地	正常	停止	65535	4.42	0.34
2018-06-29 13:47:39	22.14	129	18.52	19.2	20.09	222.5	223.9	222	本地	正常	停止	65535	4.33	0.34
2018-06-29 13:48:47	22.09	129	18.51	19.26	19.82	222.4	224.5	221.8	本地	正常	停止	65535	4.33	0.34
2018-06-29 13:49:46	22.07	129	18.17	19.19	19.67	227.2	229	226.4	本地	正常	停止	65535	4.38	0.34
2018-06-29 13:50:49	22.1	129	18.22	19.29	19.93	224.3	226.7	223.7	本地	正常	停止	65535	4.41	0.34
2018-06-29 13:51:53	22.14	129	18.44	19.38	19.92	223.6	225.2	222.5	本地	正常	停止	65535	4.37	0.34
2018-06-29 13:52:55	22.19	129	18.65	19.44	20.15	220.5	222.6	219.4	本地	正常	停止	65535	4.36	0.34
2018-06-29 13:54:00	22.08	129	18.04	19.09	19.69	226.7	228.5	225.7	本地	正常	停止	65535	4.45	0.35
2018-06-29 13:55:04	22.19	129	18.4	19.3	19.92	222.8	224.4	221.7	本地	正常	停止	65535	4.39	0.34
2018-06-29 13:56:07	22.16	129	18.53	19.53	19.92	222.2	223.9	221.2	本地	正常	停止	65535	4.35	0.34
2018-06-29 13:57:12	22.13	129	18.22	19.28	20	224.7	227.1	224.2	本地	正常	停止	65535	4.4	0.34
2018-06-29 13:58:16	22.2	129	18.27	19.29	19.85	226	227.6	225.7	本地	正常	停止	65535	4.43	0.34
2018-06-29 13:59:19	22.1	129	18.29	19.23	20.01	222.9	224.8	222.5	本地	正常	停止	65535	4.39	0.34
2018-06-29 14:00:23	22.22	129	18.38	19.37	19.79	226.7	227.7	225.7	本地	正常	停止	65535	4.39	0.34
2018-06-29 14:01:26	22.24	129	18.55	19.51	20.35	222.7	225.2	222.4	本地	正常	停止	65535	4.42	0.34
2018-06-29 14:02:31	22.19	129	18.83	19.68	20.08	220.3	221.6	219.2	本地	正常	停止	65535	4.32	0.34
2018-06-29 14:03:34	22.19	129	18.99	19.9	20.54	217.1	219	216.2	本地	正常	停止	65535	4.32	0.34
2018-06-29 14:04:41	22.16	129	18.38	19.51	19.87	224	226.4	223.4	本地	正常	停止	65535	4.39	0.34
2018-06-29 14:07:47	22.14	129	18.48	19.55	20.06	222.8	224.5	222.4	本地	正常	停止	65535	4.4	0.34
2018-06-29 14:08:52	22.19	129	18.36	19.43	19.95	223.2	225.9	223	本地	正常	停止	65535	4.42	0.34
2018-06-29 14:09:55	22.18	129	18.73	19.46	20.03	220.6	222.1	219.8	本地	正常	停止	65535	4.32	0.34
2018-06-29 14:11:00	22.19	129	18.63	19.64	20.34	220.6	222.4	220	本地	正常	停止	65535	4.37	0.34
2018-06-29 14:12:04	22.08	129	18.16	19.03	19.54	227.7	229.7	227.1	本地	正常	停止	65535	4.37	0.34
2018-06-29 14:13:07	22.13	129	18.14	19.01	19.89	225	227.3	224.9	本地	正常	停止	65535	4.4	0.34
2018-06-29 14:14:12	22.16	129	18.38	19.23	20.01	223.7	224.9	222.8	本地	正常	停止	65535	4.36	0.34
2018-06-29 14:15:15	22.18	129	18.35	19.43	20.03	223.9	225.7	222.8	本地	正常	停止	65535	4.38	0.34
2018-06-29 14:16:18	22.17	129	18.12	19.28	19.83	227.2	229.4	226.3	本地	正常	停止	65535	4.4	0.34
2018-06-29 14:17:22	22.25	129	18.72	19.47	20.39	221.2	223.4	220.2	本地	正常	停止	65535	4.38	0.34
2018-06-29 14:18:26	22.18	129	18.52	19.58	20.18	221.1	223	220.6	本地	正常	停止	65535	4.4	0.34
2018-06-29 14:19:27	22.22	129	18.54	19.54	20.3	222	223.6	221.4	本地	正常	停止	65535	4.41	0.34
2018-06-29 14:20:31	22.16	129	18.12	19.19	19.7	229	230.8	228.6	本地	正常	停止	65535	4.42	0.34
2018-06-29 14:21:37	22.13	129	18.43	19.59	19.91	223.3	225.3	223	本地	正常	停止	65535	4.39	0.34
2018-06-29 14:22:41	22.19	129	18.48	19.39	20.26	222	224.3	221.3	本地	正常	停止	65535	4.38	0.34
2018-06-29 14:23:44	22.19	129	18.36	19.25	19.89	226.3	228.6	226	本地	正常	停止	65535	4.4	0.34
2018-06-29 14:24:48	22.16	129	18.44	19.3	20.01	223.4	225.7	223.4	本地	正常	停止	65535	4.4	0.34
2018-06-29 14:25:51	22.12	129	18.78	19.54	20.36	218.8	220.8	217.7	本地	正常	停止	65535	4.32	0.34
2018-06-29 14:26:55	22.12	129	18.75	19.59	20.39	217.9	219.5	217.3	本地	正常	停止	65535	4.35	0.34
2018-06-29 14:27:59	22.12	129	18.22	19.14	19.66	227.6	229.6	227.4	本地	正常	停止	65535	4.38	0.34
2018-06-29 14:29:04	22.15	129	18.52	19.3	20.11	221	222.5	220.3	本地	正常	停止	65535	4.33	0.34
2018-06-29 14:30:06	22.14	129	18.47	19.45	19.78	223.1	224.6	222.1	本地	正常	停止	65535	4.37	0.34
2018-06-29 14:31:11	22.14	129	18.27	19.05	19.97	224.4	227	224.4	本地	正常	停止	65535	4.4	0.34
2018-06-29 14:32:14	22.11	129	18.33	19.23	19.97	225.6	227.8	225.3	本地	正常	停止	65535	4.37	0.34
2018-06-29 14:33:17	22.13	129	18.85	19.62	20.36	219.4	220.5	218.3	本地	正常	停止	65535	4.32	0.34
2018-06-29 14:34:21	22.14	129	18.37	19.31	20.1	223.9	225.3	222.8	本地	正常	停止	65535	4.39	0.34
2018-06-29 14:35:26	22.17	129	18.32	19.17	19.77	225.8	228	225.6	本地	正常	停止	65535	4.39	0.34
2018-06-29 14:36:35	22.14	129	18.39	19.16	20.07	223.4	225.4	223	本地	正常	停止	65535	4.37	0.34
2018-06-29 14:37:32	22.22	129	18.62	19.56	20.05	222.3	223.7	221.4	本地	正常	停止	65535	4.4	0.34
2018-06-29 14:40:43	22.16	129	18.58	19.29	20.18	222.5	224.3	221.9	本地	正常	停止	65535	4.35	0.34
2018-06-29 14:41:48	22.12	129	18.76	19.48	20.37	219.2	221.3	218.6	本地	正常	停止	65535	4.3	0.34
2018-06-29 14:42:52	22.15	129	18.32	19.47	20.03	224.7	226.4	224.4	本地	正常	停止	65535	4.44	0.35
2018-06-29 14:43:58	22.19	129	18.42	19.45	19.98	225.3	227.1	224.6	本地	正常	停止	65535	4.41	0.34
2018-06-29 14:44:57	22.14	129	18.46	19.2	20.1	224.1	225.9	223.4	本地	正常	停止	65535	4.38	0.34
2018-06-29 14:46:04	22.12	129	18.71	19.33	20.19	221.4	223.3	220.2	本地	正常	停止	65535	4.33	0.34
2018-06-29 14:47:06	22.15	129	18.46	19.22	20.07	224.5	227.1	223.9	本地	正常	停止	65535	4.39	0.34
2018-06-29 14:48:10	22.09	129	18.54	19.4	20.03	222	224.1	221.7	本地	正常	停止	65535	4.34	0.34
2018-06-29 14:49:13	22.09	129	18.89	19.66	20.46	218	219.3	216.9	本地	正常	停止	65535	4.3	0.34
2018-06-29 14:50:17	22.14	129	18.6	19.42	20	222.1	223.2	221	本地	正常	停止	65535	4.33	0.34
2018-06-29 14:51:20	22.09	129	18.43	19.37	19.94	223.4	225.4	222.7	本地	正常	停止	65535	4.34	0.34
2018-06-29 14:52:25	22.09	129	18.17	19.02	19.68	226.8	229.1	226.7	本地	正常	停止	65535	4.33	0.34
2018-06-29 14:53:27	22.22	129	18.3	19.32	19.91	222.9	224.5	222.5	本地	正常	停止	65535	4.38	0.34
2018-06-29 14:54:31	22.14	129	18.46	19.28	19.93	221.2	223	220.2	本地	正常	停止	65535	4.35	0.34
2018-06-29 14:55:27	22.2	129	18.68	19.46	19.98	219.8	221.4	219.4	本地	正常	停止	65535	4.3	0.34
2018-06-29 14:56:24	22.09	129	18.46	19.35	19.99	220.2	221.7	219.8	本地	正常	停止	65535	4.29	0.34
2018-06-29 14:57:22	22.1	129	18.41	19.39	20	221.8	223.3	220.9	本地	正常	停止	65535	4.34	0.34
2018-06-29 14:58:27	22.09	129	17.9	19.16	19.57	228.3	229.8	227.6	本地	正常	停止	65535	4.35	0.34
2018-06-29 14:59:33	22.08	129	18.19	19.26	19.74	223.7	226.1	223.3	本地	正常	停止	65535	4.36	0.34
2018-06-29 14:59:41	22.13	129	18	19.15	19.71	226.6	229	226.2	本地	正常	停止	65535	4.4	0.34
2018-06-29 15:00:54	22.16	129	18.54	19.59	19.91	222.8	224.1	222.2	本地	正常	停止	65535	4.33	0.34
2018-06-29 15:02:07	22.18	129	18.54	19.38	19.94	220.8	223.1	220.2	本地	正常	停止	65535	4.34	0.34
2018-06-29 15:03:13	22.14	129	18.43	19.48	19.94	220	222.4	219.7	本地	正常	停止	65535	4.37	0.34
2018-06-29 15:04:17	22.2	129	18.56	19.36	20.06	220.1	222	219.5	本地	正常	停止	65535	4.32	0.34
2018-06-29 15:05:21	22.2	129	18.14	19.13	19.78	224.8	226.5	224.4	本地	正常	停止	65535	4.42	0.35
2018-06-29 15:06:26	22.14	129	18.13	19.32	19.76	225.3	227.4	224.6	本地	正常	停止	65535	4.4	0.34
2018-06-29 15:07:29	22.16	129	18.37	19.46	19.97	220.4	222	219.4	本地	正常	停止	65535	4.35	0.34
2018-06-29 15:08:32	22.21	129	18.22	19.33	19.63	225.7	227.6	225.1	本地	正常	停止	65535	4.37	0.34
2018-06-29 15:09:36	22.27	129	18.27	19.41	20.01	223.6	225	222.7	本地	正常	停止	65535	4.42	0.34
2018-06-29 15:10:38	22.15	129	18.25	19.37	19.92	222.6	224.3	222.2	本地	正常	停止	65535	4.35	0.34
2018-06-29 15:11:43	22.11	129	18.5	19.44	20.1	219.7	221.1	218.4	本地	正常	停止	65535	4.31	0.34
2018-06-29 15:12:47	22.19	129	18.25	19.41	19.71	223.8	225	223.4	本地	正常	停止	65535	4.35	0.34
2018-06-29 15:13:51	22.17	129	18.06	19.18	19.65	225.6	227.9	225	本地	正常	停止	65535	4.39	0.34
2018-06-29 15:14:55	22.06	129	18.04	18.97	19.53	225.6	227.7	225.6	本地	正常	停止	65535	4.32	0.34
2018-06-29 15:15:58	22.07	129	18.35	19.28	20.03	220.9	222.6	220.4	本地	正常	停止	65535	4.35	0.34
2018-06-29 15:17:02	22.21	129	18	19.24	19.71	225.6	227.6	224.8	本地	正常	停止	65535	4.41	0.34
2018-06-29 15:18:05	22.12	129	18.1	19.19	19.56	225.3	226.8	224.5	本地	正常	停止	65535	4.39	0.34
2018-06-29 15:19:08	22.13	129	18.33	19.51	19.81	221	221.9	219.8	本地	正常	停止	65535	4.32	0.34
2018-06-29 15:20:13	22.19	129	18.52	19.62	20.03	220.5	222.6	220.4	本地	正常	停止	65535	4.35	0.34
2018-06-29 15:21:17	22.13	129	18.13	19.14	19.83	223.9	226.4	223.5	本地	正常	停止	65535	4.36	0.34
2018-06-29 15:22:21	22.1	129	18.1	19.35	19.67	224.4	226.8	224.1	本地	正常	停止	65535	4.39	0.34
2018-06-29 15:23:24	22.08	129	18.5	19.44	19.88	219.4	221.4	219	本地	正常	停止	65535	4.3	0.34
2018-06-29 15:24:28	22.17	129	18.07	19.36	19.82	223.8	226.2	223.5	本地	正常	停止	65535	4.41	0.35
2018-06-29 15:25:31	22.16	129	18.14	19.5	19.74	223.8	225.6	223.6	本地	正常	停止	65535	4.43	0.35
2018-06-29 15:26:35	22.17	129	18.47	19.39	20	219.5	221.4	218.5	本地	正常	停止	65535	4.31	0.34
2018-06-29 15:27:39	22.08	129	18.57	19.48	20.03	218.3	220.3	217.3	本地	正常	停止	65535	4.26	0.34
2018-06-29 15:28:42	22.12	129	18.38	19.16	19.88	222.2	223.5	221.1	本地	正常	停止	65535	4.31	0.34
2018-06-29 15:29:45	22.12	129	18.31	19.13	19.65	225.3	227.8	224.9	本地	正常	停止	65535	4.35	0.34
2018-06-29 15:30:49	22.09	129	18.02	19.36	19.5	225	227.4	224.8	本地	正常	停止	65535	4.39	0.34
2018-06-29 15:31:53	22.06	129	18.26	19.4	19.92	221.1	222.7	220	本地	正常	停止	65535	4.36	0.34
2018-06-29 15:35:04	22.13	129	18.62	19.37	19.95	219.5	220.6	218.8	本地	正常	停止	65535	4.28	0.34
2018-06-29 15:36:08	22.15	129	18.78	19.5	20.09	217.2	219.2	216.9	本地	正常	停止	65535	4.27	0.34
2018-06-29 15:37:12	22.19	129	18.42	19.5	19.95	223.6	225.2	222.7	本地	正常	停止	65535	4.33	0.34
2018-06-29 15:38:09	22.1	129	18.4	19.36	19.97	221	223.1	220.7	本地	正常	停止	65535	4.32	0.34
2018-06-29 15:39:12	22.16	129	18.03	19.22	19.59	227.1	228.9	226.2	本地	正常	停止	65535	4.37	0.34
2018-06-29 15:40:19	22.08	129	18.52	19.63	20.19	218.6	220	217.3	本地	正常	停止	65535	4.32	0.34
2018-06-29 15:41:19	22.17	129	18.65	19.66	20.11	220.1	221.3	219.4	本地	正常	停止	65535	4.34	0.34
2018-06-29 15:42:22	22.13	129	18.55	19.4	20.04	221.5	222.9	221	本地	正常	停止	65535	4.33	0.34
2018-06-29 15:43:25	22.11	129	18.29	19.4	19.85	223.8	226.3	223.6	本地	正常	停止	65535	4.36	0.34
2018-06-29 15:44:40	22.08	129	17.95	19.16	19.58	226	227.6	225.4	本地	正常	停止	65535	4.4	0.35
2018-06-29 15:45:51	22.12	129	18.17	19.16	19.59	225	226.8	224.6	本地	正常	停止	65535	4.38	0.34
2018-06-29 15:47:07	22.16	129	18.37	19.52	19.86	223	224.3	222.6	本地	正常	停止	65535	4.34	0.34
2018-06-29 15:48:15	22.18	129	18.11	19.3	19.66	225.3	227.5	225	本地	正常	停止	65535	4.41	0.34
2018-06-29 15:49:19	22.23	129	18.19	19.24	20.06	224.8	226.8	224.1	本地	正常	停止	65535	4.41	0.34
2018-06-29 15:50:23	22.23	129	17.89	19.3	19.78	226.5	228.1	226	本地	正常	停止	65535	4.47	0.35
2018-06-29 15:51:27	22.15	129	18.19	19.32	19.95	221.7	223.4	221.4	本地	正常	停止	65535	4.41	0.35
2018-06-29 15:52:24	22.27	129	18.7	19.53	20.36	218.2	219.7	217.8	本地	正常	停止	65535	4.34	0.34
2018-06-29 15:53:22	22.12	129	18.37	19.28	20.06	221.6	223.9	221.7	本地	正常	停止	65535	4.38	0.34
2018-06-29 15:54:28	22.17	129	18.24	19.47	20.1	220.6	222.4	220.3	本地	正常	停止	65535	4.39	0.35
2018-06-29 15:55:49	22.21	129	18.04	19.4	20.01	222.8	225.4	222.3	本地	正常	停止	65535	4.46	0.35
2018-06-29 15:57:03	22.17	129	18.19	19.5	19.83	222	223.4	221.3	本地	正常	停止	65535	4.42	0.35
2018-06-29 15:58:16	22.18	129	18.65	19.75	20.54	214.3	216.7	213.8	本地	正常	停止	65535	4.34	0.34
2018-06-29 15:59:19	22.12	129	18.38	19.28	19.68	222.8	224.3	222.1	本地	正常	停止	65535	4.34	0.34
2018-06-29 16:00:17	22.15	129	18.37	19.31	20.21	220.6	222.8	220.1	本地	正常	停止	65535	4.37	0.34
2018-06-29 16:06:46	22.18	129	18.39	19.32	19.94	222.2	223.5	221.9	本地	正常	停止	65535	4.31	0.34
2018-06-29 16:11:56	22.18	129	18.13	19.28	19.7	224.9	226.5	224.5	本地	正常	停止	65535	4.39	0.34
2018-06-29 16:13:10	22.16	129	18.46	19.62	20.08	218.7	220.2	218	本地	正常	停止	65535	4.39	0.34
2018-06-29 16:14:22	22.13	129	18.6	19.36	20.31	219.2	221.2	218.3	本地	正常	停止	65535	4.31	0.34
2018-06-29 16:15:39	22.17	129	18.67	19.39	20.17	219.5	221.2	219.1	本地	正常	停止	65535	4.31	0.34
2018-06-29 16:16:49	22.07	129	18.34	19.44	19.9	221.6	223.8	221.1	本地	正常	停止	65535	4.36	0.34
2018-06-29 16:17:52	22.09	129	18.24	19.24	19.85	222.6	224.8	222.1	本地	正常	停止	65535	4.37	0.34
2018-06-29 16:18:56	22.11	129	17.85	19.13	19.62	227.2	229.6	226.7	本地	正常	停止	65535	4.41	0.34
2018-06-29 16:20:00	22.21	129	18.35	19.51	20.14	221.4	223.7	221.3	本地	正常	停止	65535	4.45	0.35
2018-06-29 16:21:01	22.11	129	18.52	19.51	20.22	219.8	222.3	219.8	本地	正常	停止	65535	4.39	0.34
2018-06-29 16:22:08	22.17	129	18.33	19.19	19.82	225.1	227.1	225.1	本地	正常	停止	65535	4.37	0.34
2018-06-29 16:23:11	22.14	129	18.78	19.58	20.43	217.2	218.6	216.7	本地	正常	停止	65535	4.3	0.34
2018-06-29 16:24:19	22.16	129	18.49	19.6	20.05	220.8	221.7	219.8	本地	正常	停止	65535	4.38	0.34
2018-06-29 16:25:19	22.19	129	18.48	19.28	20.08	223.4	225.2	223.2	本地	正常	停止	65535	4.36	0.34
2018-06-29 16:26:23	22.04	129	17.95	19.06	19.39	227	229.3	226.5	本地	正常	停止	65535	4.4	0.35
2018-06-29 16:27:30	22.21	129	18.2	19.46	20.05	224.3	225.9	224	本地	正常	停止	65535	4.47	0.35
2018-06-29 16:28:46	22.16	129	18.48	19.34	19.94	221	222.6	220.3	本地	正常	停止	65535	4.34	0.34
2018-06-29 16:29:33	22.14	129	18.36	19.31	19.86	224.4	226.2	224.3	本地	正常	停止	65535	4.39	0.34
2018-06-29 16:30:38	22.06	129	18.05	19.29	19.68	223.2	225	222.7	本地	正常	停止	65535	4.35	0.34
2018-06-29 16:31:40	22.18	129	18.74	19.58	20.33	218.8	220.1	218	本地	正常	停止	65535	4.33	0.34
2018-06-29 16:32:54	22.08	129	18.01	19.1	19.83	224.8	226.2	224.5	本地	正常	停止	65535	4.38	0.34
2018-06-29 16:33:59	22.18	129	18.23	19.35	20.03	222.8	225.4	223	本地	正常	停止	65535	4.41	0.34
2018-06-29 16:34:54	22.24	129	18.35	19.4	20.06	221.8	223.3	221.3	本地	正常	停止	65535	4.41	0.35
2018-06-29 16:35:58	22.26	129	18.46	19.52	20.04	221.4	223.3	220.5	本地	正常	停止	65535	4.4	0.34
2018-06-29 16:37:01	22.23	129	18.17	19.26	20.02	223.3	224.7	222.7	本地	正常	停止	65535	4.42	0.35
2018-06-29 16:38:54	22.16	129	18.25	19.02	19.89	224.2	226.5	224.1	本地	正常	停止	65535	4.37	0.34
2018-06-29 16:38:55	22.1	129	18.5	19.5	20.28	219.3	220.8	218.4	本地	正常	停止	65535	4.34	0.34
2018-06-29 16:39:58	22.16	129	18.19	19.25	19.69	224.7	226.5	224.1	本地	正常	停止	65535	4.4	0.35
2018-06-29 16:41:19	22.13	129	18.08	19.34	19.78	222.8	225.2	223.1	本地	正常	停止	65535	4.44	0.35
2018-06-29 16:42:25	22.21	129	18.36	19.44	20.26	220.7	221.9	219.9	本地	正常	停止	65535	4.39	0.34
2018-06-29 16:43:00	22.22	129	18.13	19.24	19.8	225.6	227.5	225.6	本地	正常	停止	65535	4.45	0.35
2018-06-29 16:43:52	22.24	129	18.4	19.31	19.83	224.2	226	223.4	本地	正常	停止	65535	4.42	0.34
2018-06-29 16:45:06	22.21	129	18.4	19.41	19.78	223.7	225.3	223.5	本地	正常	停止	65535	4.41	0.34
2018-06-29 16:46:19	22.12	129	18.34	19.54	20.03	220.9	222.8	220.6	本地	正常	停止	65535	4.39	0.34
2018-06-29 16:47:34	22.11	129	18.41	19.25	20.14	221.7	223.4	221.1	本地	正常	停止	65535	4.36	0.34
2018-06-29 16:50:48	22.12	129	18.01	19.38	19.64	225.5	227.3	224.8	本地	正常	停止	65535	4.43	0.35
2018-06-29 16:51:53	22.15	129	18.29	19.43	19.89	221.9	223.2	221.1	本地	正常	停止	65535	4.38	0.34
2018-06-29 16:52:57	22.09	129	17.93	19.1	19.54	227.5	228.7	227	本地	正常	停止	65535	4.41	0.34
2018-06-29 16:54:01	22.06	129	18.37	19.43	19.98	220.4	221.7	220	本地	正常	停止	65535	4.35	0.34
2018-06-29 16:55:04	22.1	129	18.33	19.46	19.81	222.1	223	221.2	本地	正常	停止	65535	4.35	0.34
2018-06-29 16:56:08	22.08	129	18.13	19.18	19.67	223.8	225.9	223.8	本地	正常	停止	65535	4.35	0.34
2018-06-29 16:57:13	22.15	129	18.14	19.49	19.63	226.7	229.1	226.3	本地	正常	停止	65535	4.4	0.34
2018-06-29 16:58:14	22.19	129	18.05	19.23	19.72	226	228.1	226	本地	正常	停止	65535	4.44	0.35
2018-06-29 16:59:19	22.19	129	18.27	19.5	19.9	223.2	225.4	222.8	本地	正常	停止	65535	4.43	0.35
2018-06-29 17:00:23	22.13	129	18.2	19.23	19.9	224	225.9	223.8	本地	正常	停止	65535	4.41	0.35
2018-06-29 17:01:27	22.2	129	18.32	19.35	19.98	224.9	226.5	224.7	本地	正常	停止	65535	4.4	0.34
2018-06-29 17:02:31	22.2	129	18.44	19.51	20.04	220.3	222.4	220.1	本地	正常	停止	65535	4.38	0.34
2018-06-29 17:03:39	22.1	129	18.21	19.18	19.99	222.3	224.9	222.6	本地	正常	停止	65535	4.36	0.34
2018-06-29 17:06:46	22.17	129	18.12	18.95	19.9	225.4	227.6	225.4	本地	正常	停止	65535	4.4	0.34
2018-06-29 17:07:50	22.17	129	18.09	19.25	19.63	225.3	227.1	224.7	本地	正常	停止	65535	4.43	0.35
2018-06-29 17:09:13	22.14	129	18.21	19.35	19.84	222.5	223.6	221.3	本地	正常	停止	65535	4.35	0.34
2018-06-29 17:10:00	22.15	129	18.35	19.33	19.74	224.4	227	224.3	本地	正常	停止	65535	4.37	0.34
2018-06-29 17:11:02	22.17	129	18.24	19.36	19.82	224.1	226.2	223.9	本地	正常	停止	65535	4.37	0.34
2018-06-29 17:12:06	22.13	129	18.07	18.97	19.71	226	227.4	225.6	本地	正常	停止	65535	4.38	0.34
2018-06-29 17:13:09	22.16	129	18.14	19.16	19.47	227.1	229.1	226.5	本地	正常	停止	65535	4.35	0.34
2018-06-29 17:14:13	22.14	129	18.31	19.47	19.74	222	223.3	221.2	本地	正常	停止	65535	4.37	0.34
2018-06-29 17:15:16	22.21	129	17.87	19.25	19.6	227.4	229.9	227.2	本地	正常	停止	65535	4.47	0.35
2018-06-29 17:16:19	22.13	129	18.08	19.16	19.68	224.9	227	224.3	本地	正常	停止	65535	4.44	0.35
2018-06-29 17:17:24	22.14	129	18.38	19.39	19.69	223.2	224.4	222	本地	正常	停止	65535	4.32	0.34
2018-06-29 17:18:26	22.15	129	18.54	19.29	19.99	220.3	222.4	219.5	本地	正常	停止	65535	4.31	0.34
2018-06-29 17:19:31	22.1	129	17.9	19.2	19.69	225.8	228.2	225.6	本地	正常	停止	65535	4.43	0.35
2018-06-29 17:20:35	22.11	129	17.88	18.94	19.54	228	229.9	227.5	本地	正常	停止	65535	4.38	0.34
2018-06-29 17:21:38	22.1	129	18.32	19.28	19.7	223.4	224.6	222.5	本地	正常	停止	65535	4.33	0.34
2018-06-29 17:22:40	22.16	129	18.2	19.53	19.73	223.2	224.8	222.2	本地	正常	停止	65535	4.36	0.34
2018-06-29 17:23:45	22.13	129	17.99	19.15	19.62	226.4	228.6	225.9	本地	正常	停止	65535	4.4	0.34
2018-06-29 17:24:48	22.15	129	18.23	19.32	19.62	224.8	227.2	224.9	本地	正常	停止	65535	4.38	0.34
2018-06-29 17:25:53	22.19	129	18.49	19.38	19.94	221.5	222.6	220.5	本地	正常	停止	65535	4.35	0.34
2018-06-29 17:26:57	22.17	129	18.32	19.43	20.03	221.6	224.1	221.6	本地	正常	停止	65535	4.38	0.34
2018-06-29 17:28:02	22.17	129	18.27	19.27	19.88	224	226.6	223.8	本地	正常	停止	65535	4.38	0.34
2018-06-29 17:29:05	22.16	129	18.23	19.34	19.87	224.5	226.3	223.5	本地	正常	停止	65535	4.41	0.34
2018-06-29 17:30:06	22.29	129	18.65	19.61	20.14	220.3	222.4	219.9	本地	正常	停止	65535	4.38	0.34

## Sheet: Sheet5
时间	电流	转速	输入电流A	输入电流B	输入电流C	输入电压A	输入电压B	输入电压C	KA0	KA4	远程操作	操作时间	有功功率	功率因数
2018-08-11 15:11:06	19.76	130	17.43	18.55	18.79	213.3	214.9	211.9	远程	正常	启动	65535	3.57	0.3
2018-08-11 15:12:15	19.73	130	16.93	18.56	18.59	217.2	218.5	216.5	远程	正常	启动	65535	3.63	0.31
2018-08-11 15:13:23	19.72	130	16.92	18.27	18.24	222	224.1	221.6	远程	正常	启动	65535	3.63	0.31
2018-08-11 15:14:34	19.73	130	17.16	18.56	18.41	217.3	219	216.3	远程	正常	启动	65535	3.6	0.31
2018-08-11 15:15:43	19.78	130	17.16	18.49	18.2	220.3	221.3	219.4	远程	正常	启动	65535	3.59	0.31
2018-08-11 15:16:53	19.71	130	17.07	18.26	18.33	222.7	224.2	222.1	远程	正常	启动	65535	3.59	0.3
2018-08-11 15:18:01	19.68	130	17.36	18.66	18.88	215	216.4	213.6	远程	正常	启动	65535	3.6	0.31
2018-08-11 15:19:13	19.73	130	17.01	18.18	18.5	219.6	220.9	218.3	远程	正常	启动	65535	3.59	0.31
2018-08-11 15:22:41	19.7	130	16.85	18.51	18.43	217.7	219.7	216.8	远程	正常	启动	65535	3.63	0.31
2018-08-11 15:23:49	19.72	130	16.63	18.36	18.3	219.9	222.1	219	远程	正常	启动	65535	3.66	0.31
2018-08-11 15:25:00	19.69	130	17.08	18.47	18.68	216.1	217.7	215.5	远程	正常	启动	65535	3.63	0.31
2018-08-11 15:26:09	19.72	130	17.02	18.6	18.68	216.9	219	215.9	远程	正常	启动	65535	3.66	0.31
2018-08-11 15:27:18	19.72	130	17.07	18.6	18.41	217.4	219	216.7	远程	正常	启动	65535	3.64	0.31
2018-08-11 15:28:27	19.66	130	16.59	18.18	17.91	221.1	222.8	220.6	远程	正常	启动	65535	3.64	0.31
2018-08-11 15:29:37	19.63	130	16.71	18.28	17.98	219.4	220.5	218.4	远程	正常	启动	65535	3.62	0.31
2018-08-11 15:30:47	19.68	130	17.04	18.31	18.51	217.4	219	216.7	远程	正常	启动	65535	3.59	0.31
2018-08-11 15:31:56	19.71	130	16.66	18.25	18.05	222	223.8	221.4	远程	正常	启动	65535	3.67	0.31
2018-08-11 15:33:05	19.67	130	17.23	18.69	18.52	217.8	219.2	216.7	远程	正常	启动	65535	3.59	0.31
2018-08-11 15:34:13	19.67	130	17.02	18.42	18.42	218.6	220	217.8	远程	正常	启动	65535	3.59	0.31
2018-08-11 15:35:25	19.7	130	16.75	18.29	18.16	223.8	225.6	222.6	远程	正常	启动	65535	3.63	0.31
2018-08-11 15:36:32	19.69	130	17.08	18.37	18.31	219.4	221.2	218.8	远程	正常	启动	65535	3.58	0.31
2018-08-11 15:37:42	19.69	130	17.34	18.7	18.77	214.9	216.8	213.6	远程	正常	启动	65535	3.6	0.31
2018-08-11 15:38:30	19.68	130	16.79	18.25	18.27	220.3	221.8	219.6	远程	正常	启动	65535	3.63	0.31
2018-08-11 15:39:16	19.67	130	17.14	18.5	18.05	216.6	218	215.6	远程	正常	启动	65535	3.54	0.3
2018-08-11 15:40:25	19.64	130	16.88	18.08	18.38	220.6	222.1	219.6	远程	正常	启动	65535	3.59	0.31
2018-08-11 15:41:35	19.68	130	16.69	18.42	18.3	219	221.2	218.8	远程	正常	启动	65535	3.66	0.31
2018-08-11 15:42:45	19.73	130	17.25	18.8	18.73	215.1	216.4	213.5	远程	正常	启动	65535	3.61	0.31
2018-08-11 15:43:53	19.69	130	17.15	18.53	18.25	217.6	219.1	216.5	远程	正常	启动	65535	3.6	0.31
2018-08-11 15:45:02	19.7	130	16.59	18.08	18.16	222.5	224.4	221.5	远程	正常	启动	65535	3.68	0.31
2018-08-11 15:46:12	19.74	130	17	18.44	18.27	217.9	219.5	216.8	远程	正常	启动	65535	3.62	0.31
2018-08-11 15:47:22	19.66	130	16.72	18.3	18.31	220	221.8	218.7	远程	正常	启动	65535	3.64	0.31
2018-08-11 15:48:31	19.7	130	16.9	18.63	18.5	218.4	220.9	218	远程	正常	启动	65535	3.67	0.31
2018-08-11 15:49:42	19.66	130	17.33	18.73	18.79	213.5	214.8	212.1	远程	正常	启动	65535	3.57	0.31
2018-08-11 15:50:52	19.68	130	17.1	18.45	18.47	219.3	221.7	219.1	远程	正常	启动	65535	3.6	0.31
2018-08-11 15:52:01	19.72	130	16.71	18.18	17.93	224.7	226.1	224	远程	正常	启动	65535	3.65	0.31
2018-08-11 15:53:09	19.75	130	17.32	18.88	18.61	216.2	216.9	214.6	远程	正常	启动	65535	3.6	0.31
2018-08-11 15:54:19	19.71	130	17.17	18.58	18.68	216.5	218.3	215.9	远程	正常	启动	65535	3.63	0.31
2018-08-11 15:55:28	19.67	130	16.87	18.39	18.34	220.5	222.5	220	远程	正常	启动	65535	3.65	0.31
2018-08-11 15:56:39	19.66	130	17.62	18.84	18.87	212.1	213.5	211.3	远程	正常	启动	65535	3.51	0.3
2018-08-11 15:57:48	19.67	130	17.23	18.52	18.45	218.7	219.8	217.8	远程	正常	启动	65535	3.56	0.3
2018-08-11 15:58:56	19.64	130	16.97	18.35	18.31	218.6	219.8	217.4	远程	正常	启动	65535	3.58	0.31
2018-08-11 16:00:06	19.7	130	17.27	18.66	18.78	216.5	218.4	215.9	远程	正常	启动	65535	3.61	0.31
2018-08-11 16:01:17	19.71	130	17.29	18.77	18.72	216.1	218	215	远程	正常	启动	65535	3.6	0.31
2018-08-11 16:02:26	19.72	130	17.22	18.68	18.67	216.8	218.1	215.4	远程	正常	启动	65535	3.63	0.31
2018-08-11 16:05:54	19.68	130	17.02	18.23	18.23	219.2	220	218	远程	正常	启动	65535	3.55	0.31
2018-08-11 16:07:04	19.71	130	16.78	17.95	18.2	222.2	223.7	221.4	远程	正常	启动	65535	3.6	0.31
2018-08-11 16:08:13	19.65	130	16.9	18.25	18.6	218.9	220.5	218.4	远程	正常	启动	65535	3.63	0.31
2018-08-11 16:09:21	19.72	130	17.11	18.68	18.72	213.5	214.8	212.8	远程	正常	启动	65535	3.62	0.31
2018-08-11 16:10:32	19.71	130	16.81	18.35	18.17	220	221.4	219.3	远程	正常	启动	65535	3.62	0.31
2018-08-11 16:13:59	19.73	130	16.58	18.18	18.09	220.9	222.1	219.9	远程	正常	启动	65535	3.65	0.31
2018-08-11 16:15:10	19.7	130	16.72	18.25	18.16	219.1	221.9	219.3	远程	正常	启动	65535	3.67	0.31
2018-08-11 16:16:20	19.71	130	17.2	18.47	18.37	215.1	216.8	214.7	远程	正常	启动	65535	3.6	0.31
2018-08-11 16:17:29	19.72	130	16.86	18.21	18.52	217.7	219.8	217.1	远程	正常	启动	65535	3.62	0.31
2018-08-11 16:18:37	19.71	130	16.87	18.25	18.41	220.5	222.4	220	远程	正常	启动	65535	3.61	0.31
2018-08-11 16:20:12	19.73	130	16.93	18.71	18.57	215.3	216.6	214.2	远程	正常	启动	65535	3.66	0.31
2018-08-11 16:21:44	19.74	130	17.22	18.67	18.59	215.4	216.8	214.8	远程	正常	启动	65535	3.63	0.31
2018-08-11 16:22:59	19.68	130	16.89	18.36	18.24	221.8	224.2	221.8	远程	正常	启动	65535	3.66	0.31
2018-08-11 16:24:10	19.7	130	17.21	18.65	18.65	215.3	216.1	214.3	远程	正常	启动	65535	3.64	0.31
2018-08-11 16:25:18	19.69	130	16.94	18.09	18.28	220.3	221.4	219.2	远程	正常	启动	65535	3.56	0.3
2018-08-11 16:28:41	19.71	130	17.04	18.46	18.22	219.2	220.6	218.2	远程	正常	启动	65535	3.62	0.31
2018-08-11 16:29:51	19.67	130	16.69	18.31	18.11	219.6	221.5	219.1	远程	正常	启动	65535	3.63	0.31
2018-08-11 16:30:59	19.71	130	16.96	18.57	18.41	218	219.5	217.1	远程	正常	启动	65535	3.64	0.31
2018-08-11 16:32:06	19.72	130	16.97	18.49	18.38	219.3	221.5	218.7	远程	正常	启动	65535	3.65	0.31
2018-08-11 16:33:16	19.69	130	16.92	18.04	17.96	221.9	223.5	221.3	远程	正常	启动	65535	3.61	0.31
2018-08-11 16:34:24	19.74	130	17.1	18.43	18.61	218.3	219.9	218	远程	正常	启动	65535	3.65	0.31
2018-08-11 16:35:32	19.74	130	16.97	18.05	18.32	221.8	223.6	220.9	远程	正常	启动	65535	3.59	0.3
2018-08-11 16:36:41	19.73	130	17.21	18.65	18.71	216.2	218	215.6	远程	正常	启动	65535	3.63	0.31
2018-08-11 16:37:49	19.72	130	17.15	18.4	18.56	216.5	217.5	215.4	远程	正常	启动	65535	3.58	0.31
2018-08-11 16:38:57	19.72	130	17.35	18.64	18.64	216.2	217.1	214.8	远程	正常	启动	65535	3.58	0.31
2018-08-11 16:40:04	19.7	130	17.06	18.02	18.44	218.5	220.4	217.7	远程	正常	启动	65535	3.56	0.3
2018-08-11 16:41:14	19.7	130	17.25	18.86	18.76	215.5	216.9	214.3	远程	正常	启动	65535	3.62	0.31
2018-08-11 16:42:28	19.76	130	17.03	18.23	18.25	222.2	224.2	221.8	远程	正常	启动	65535	3.58	0.3
2018-08-11 16:43:40	19.77	130	16.68	18.44	18.21	220.4	222	220	远程	正常	启动	65535	3.68	0.31
2018-08-11 16:46:32	19.71	130	16.83	18.25	17.94	223.1	224.4	222.2	远程	正常	启动	65535	3.6	0.31
2018-08-11 16:46:32	19.72	130	17.14	18.52	18.54	219.3	221.1	218.6	远程	正常	启动	65535	3.61	0.31
2018-08-11 16:46:32	19.74	130	17.03	18.37	18.34	220.1	221.8	219.4	远程	正常	启动	65535	3.6	0.31
2018-08-11 16:47:21	19.72	130	17.03	18.54	18.59	218.6	220.8	218.3	远程	正常	启动	65535	3.63	0.31
2018-08-11 16:52:09	19.74	130	16.89	18.29	18.37	221.5	223.4	221.3	远程	正常	启动	65535	3.6	0.31
2018-08-11 16:53:36	19.71	130	16.74	18.3	18.27	221.1	223.3	220.1	远程	正常	启动	65535	3.68	0.31
2018-08-11 16:54:47	19.72	130	17.46	18.73	18.91	212.9	214.6	211.5	远程	正常	启动	65535	3.55	0.3
2018-08-11 16:55:57	19.69	130	17.1	18.28	18.37	218	220	217.6	远程	正常	启动	65535	3.56	0.3
2018-08-11 16:57:06	19.68	130	16.76	17.99	17.95	224.2	225.7	223.8	远程	正常	启动	65535	3.58	0.3
2018-08-11 16:58:24	19.73	130	16.93	18.6	18.5	214.5	216.1	213.7	远程	正常	启动	65535	3.62	0.31
2018-08-11 16:59:25	19.75	130	17.01	18.32	18.53	219.7	221.1	219.1	远程	正常	启动	65535	3.63	0.31
2018-08-11 17:00:34	19.71	130	16.85	18.51	18.5	220.1	222.1	219.2	远程	正常	启动	65535	3.67	0.31
2018-08-11 17:01:51	19.72	130	17.07	18.44	18.45	218.6	220.3	217.8	远程	正常	启动	65535	3.59	0.31
2018-08-11 17:02:54	19.72	130	16.8	18.3	18.21	222.6	223.5	221.6	远程	正常	启动	65535	3.65	0.31
2018-08-11 17:04:06	19.68	130	16.73	18.1	18.08	225.3	227.1	225	远程	正常	启动	65535	3.6	0.31
2018-08-11 17:05:21	19.67	130	17.36	18.3	18.53	217	217.7	215.4	远程	正常	启动	65535	3.49	0.3
2018-08-11 17:06:34	19.7	130	16.85	18.12	18.22	223.8	225.7	223.3	远程	正常	启动	65535	3.63	0.31
2018-08-11 17:07:37	19.7	130	16.73	17.95	17.95	226	227.2	225.4	远程	正常	启动	65535	3.62	0.31
2018-08-11 17:08:39	19.71	130	17.07	18.49	18.47	220.4	222.4	219.3	远程	正常	启动	65535	3.61	0.31
2018-08-11 17:09:51	19.7	130	16.95	18.16	18.22	223.5	225.2	222.4	远程	正常	启动	65535	3.59	0.3
2018-08-11 17:11:00	19.73	130	16.96	18.26	18.29	224.3	225.7	223.3	远程	正常	启动	65535	3.61	0.3
2018-08-11 17:12:21	19.69	130	17.41	18.5	18.61	217.9	219.4	217.2	远程	正常	启动	65535	3.54	0.3
2018-08-11 17:13:24	19.71	130	17.09	18.52	18.49	221.2	222.3	219.9	远程	正常	启动	65535	3.63	0.31
2018-08-11 17:14:26	19.72	130	17.18	18.01	18.29	221.1	222.4	220.4	远程	正常	启动	65535	3.57	0.3
2018-08-11 17:15:36	19.7	130	16.51	18.2	17.99	223.2	225.6	223	远程	正常	启动	65535	3.69	0.31
2018-08-11 17:16:48	19.7	130	16.87	18	17.82	222.3	223.5	221.3	远程	正常	启动	65535	3.57	0.3
2018-08-11 17:18:11	19.7	130	17	18.2	18.33	222.9	224.5	221.9	远程	正常	启动	65535	3.6	0.3
2018-08-11 17:19:28	19.7	130	16.31	18.04	17.84	226.1	228	225.4	远程	正常	启动	65535	3.68	0.31
2018-08-11 17:20:23	19.69	130	16.75	17.83	17.69	226	227.3	225.4	远程	正常	启动	65535	3.59	0.3
2018-08-11 17:22:02	19.69	130	16.66	18.31	18.04	223.4	225	222.9	远程	正常	启动	65535	3.63	0.31
2018-08-11 17:23:55	19.64	130	16.91	18.13	18.18	222.6	224.6	221.7	远程	正常	启动	65535	3.6	0.31
2018-08-11 17:25:06	19.67	130	17.07	18.37	18.4	219.8	222.1	219.1	远程	正常	启动	65535	3.62	0.3
2018-08-11 17:26:24	19.67	130	16.66	17.85	17.77	224.9	226.3	224.1	远程	正常	启动	65535	3.61	0.31
2018-08-11 17:27:25	19.66	130	16.74	18.16	18.16	224.3	226.3	223.9	远程	正常	启动	65535	3.64	0.31
2018-08-11 17:28:34	19.66	130	16.69	17.91	17.73	225.8	227.1	225.2	远程	正常	启动	65535	3.59	0.31
2018-08-11 17:29:45	19.72	130	17.2	18.38	18.37	219.1	220.3	217.4	远程	正常	启动	65535	3.58	0.3
2018-08-11 17:30:53	19.7	130	16.79	18.03	17.99	222.9	225	222.4	远程	正常	启动	65535	3.61	0.31
2018-08-11 17:32:03	19.65	130	16.38	18.02	17.85	225.9	227.4	224.8	远程	正常	启动	65535	3.64	0.31
2018-08-11 17:33:13	19.67	130	16.85	18.19	18.41	219.6	220.5	218.5	远程	正常	启动	65535	3.6	0.31
2018-08-11 17:34:22	19.62	130	16.81	18.21	17.96	224.1	225.4	223	远程	正常	启动	65535	3.61	0.31
2018-08-11 17:35:32	19.69	130	16.79	18.05	18.03	226	227.7	225	远程	正常	启动	65535	3.58	0.3
2018-08-11 17:36:41	19.7	130	17.29	18.58	18.63	218	219	216.5	远程	正常	启动	65535	3.57	0.3
2018-08-11 17:38:15	19.67	130	17.11	18.16	18.04	220.1	221.5	219.4	远程	正常	启动	65535	3.54	0.3
2018-08-11 17:39:43	19.68	130	16.76	18.3	18.19	222.2	223.8	221.6	远程	正常	启动	65535	3.63	0.31
2018-08-11 17:40:53	19.7	130	16.97	18.15	18.07	223	224.4	222.1	远程	正常	启动	65535	3.6	0.3
2018-08-11 17:42:11	19.72	130	16.89	18.1	18.22	224.5	225.7	223.1	远程	正常	启动	65535	3.6	0.3
2018-08-11 17:43:15	19.68	130	16.77	18.1	17.78	222.7	223.9	221.2	远程	正常	启动	65535	3.57	0.3
2018-08-11 17:44:16	19.7	130	17.04	18.41	18.27	222.6	223.5	221.4	远程	正常	启动	65535	3.58	0.3
2018-08-11 17:45:24	19.66	130	16.74	17.97	18.14	224.3	226.4	223.3	远程	正常	启动	65535	3.6	0.3
2018-08-11 17:46:34	19.65	130	17.24	18.65	18.59	217.6	219	216.5	远程	正常	启动	65535	3.6	0.31
2018-08-11 17:47:58	19.68	130	17.12	18.43	18.36	220	221.9	218.9	远程	正常	启动	65535	3.61	0.31
2018-08-11 17:49:30	19.71	130	17.01	18.14	18.16	222	223.7	221.5	远程	正常	启动	65535	3.6	0.3
2018-08-11 17:49:45	19.67	130	16.61	18.1	17.81	225.5	226.8	224.1	远程	正常	启动	65535	3.63	0.31
2018-08-11 17:52:40	19.72	130	16.65	18.29	18	223.2	225.5	222.3	远程	正常	启动	65535	3.66	0.31
2018-08-11 17:52:52	19.72	130	16.94	18.31	18.47	221.6	222.8	220.6	远程	正常	启动	65535	3.64	0.31
2018-08-11 17:56:51	19.7	130	17.14	18.32	18.6	220.1	221.7	219.3	远程	正常	启动	65535	3.56	0.3
2018-08-11 17:57:43	19.74	130	16.78	18.43	18.07	224.8	226.3	224	远程	正常	启动	65535	3.65	0.31
2018-08-11 17:59:29	19.77	130	16.69	18.15	18.14	226.7	228.7	225.6	远程	正常	启动	65535	3.68	0.31
2018-08-11 18:00:01	19.75	130	16.76	18.14	17.96	226.5	228.2	225.6	远程	正常	启动	65535	3.62	0.31
2018-08-11 18:01:20	19.69	130	16.85	18.13	18.01	222.3	223.8	221.3	远程	正常	启动	65535	3.6	0.31
2018-08-11 18:03:06	19.68	130	16.87	18.39	18.36	221.9	223.9	220.6	远程	正常	启动	65535	3.64	0.31
2018-08-11 18:03:56	19.69	130	16.8	18.26	18.1	223.5	225.1	222.5	远程	正常	启动	65535	3.64	0.31
2018-08-11 18:05:24	19.73	130	16.79	18.54	18.42	221.5	223.4	220.4	远程	正常	启动	65535	3.66	0.31
2018-08-11 18:06:48	19.69	130	17.03	18.36	18.29	221.2	223.1	220.6	远程	正常	启动	65535	3.59	0.31
2018-08-11 18:07:42	19.72	130	16.93	18.52	18.42	221.5	223.1	220.4	远程	正常	启动	65535	3.66	0.31
2018-08-11 18:08:50	19.69	130	16.92	18.59	18.34	219	220.5	217.5	远程	正常	启动	65535	3.63	0.31
2018-08-11 18:09:57	19.64	130	16.86	18.16	18.04	224.3	225.9	223.1	远程	正常	启动	65535	3.58	0.3
2018-08-11 18:11:07	19.65	130	16.2	18.02	17.74	225.9	228.1	225.3	远程	正常	启动	65535	3.65	0.31
2018-08-11 18:12:13	19.68	130	16.51	17.96	17.81	226.3	228.2	225.9	远程	正常	启动	65535	3.65	0.31
2018-08-11 18:22:11	19.74	130	16.79	18.12	18.12	226.1	228.1	225.4	远程	正常	启动	65535	3.65	0.31
2018-08-11 18:25:53	19.67	130	16.6	17.96	17.99	225.8	227.9	224.8	远程	正常	启动	65535	3.62	0.31
2018-08-11 18:30:03	19.73	130	17.01	18.25	18.49	223.5	225.7	222.7	远程	正常	启动	65535	3.62	0.3
2018-08-11 18:31:29	19.7	130	16.49	18.18	18.18	224	226.2	223.3	远程	正常	启动	65535	3.65	0.31
2018-08-11 18:32:45	19.69	130	16.47	17.93	17.97	224.8	225.9	223.7	远程	正常	启动	65535	3.62	0.31
2018-08-11 18:35:09	19.67	130	16.93	17.99	18.08	224.6	226.7	224	远程	正常	启动	65535	3.58	0.3
2018-08-11 18:35:16	19.69	130	17.23	18.27	18.34	219.7	221.5	218.5	远程	正常	启动	65535	3.55	0.3
2018-08-11 18:43:37	19.68	130	17.04	18.18	18.46	221.8	223.5	221.1	远程	正常	启动	65535	3.61	0.3
2018-08-11 18:44:15	19.67	130	17.08	18.17	18.54	218.2	219.8	217.3	远程	正常	启动	65535	3.55	0.3
2018-08-11 18:45:25	19.72	130	16.65	17.79	17.9	226	228.2	225.2	远程	正常	启动	65535	3.61	0.3
2018-08-11 18:49:09	19.7	130	17.15	18.43	18.47	219.9	221.8	218.9	远程	正常	启动	65535	3.6	0.3
2018-08-11 18:49:09	19.7	130	17.15	18.43	18.47	219.9	221.8	218.9	远程	正常	启动	65535	3.6	0.3
2018-08-11 18:49:11	19.69	130	16.85	18.11	18.09	222	223.1	221.2	远程	正常	启动	65535	3.6	0.31
2018-08-11 18:50:08	19.72	130	17.06	18.57	18.68	220	222.2	219.3	远程	正常	启动	65535	3.66	0.31
2018-08-11 19:06:35	19.77	130	16.97	18.32	18.44	224.1	225.4	223.1	远程	正常	启动	65535	3.62	0.3
2018-08-11 19:07:49	19.7	130	16.9	18.17	18.09	224.9	227.3	223.9	远程	正常	启动	65535	3.61	0.3
2018-08-11 19:08:57	19.7	130	16.84	18.32	18.31	224.3	226.6	223.6	远程	正常	启动	65535	3.64	0.31
2018-08-11 19:09:59	19.68	130	17.01	18.05	18.41	223.9	226.2	223.5	远程	正常	启动	65535	3.6	0.3
2018-08-11 19:11:09	19.69	130	16.88	18.27	18.45	221.5	222.7	220.6	远程	正常	启动	65535	3.64	0.31
2018-08-11 19:12:17	19.74	130	16.94	18.47	18.62	222	224.2	221.7	远程	正常	启动	65535	3.68	0.31
2018-08-11 19:13:25	19.74	130	17.36	18.3	18.49	219.9	221.6	219	远程	正常	启动	65535	3.52	0.3
2018-08-11 19:14:33	19.7	130	16.72	18.07	18.41	222.9	224.6	222.2	远程	正常	启动	65535	3.65	0.31
2018-08-11 19:15:25	19.72	130	16.72	17.94	17.88	227	228.7	226	远程	正常	启动	65535	3.6	0.3
2018-08-11 19:16:33	19.73	130	17.04	18.2	18.19	224.6	225.7	223.7	远程	正常	启动	65535	3.57	0.3
2018-08-11 19:17:39	19.71	130	16.56	17.84	17.84	226.6	227.7	225.8	远程	正常	启动	65535	3.58	0.3
2018-08-11 19:18:48	19.66	130	17.3	18.35	18.38	221.2	221.9	219.6	远程	正常	启动	65535	3.51	0.3
2018-08-11 19:19:57	19.69	130	16.93	18.33	18.1	223.7	225.3	222.3	远程	正常	启动	65535	3.56	0.3
2018-08-11 19:21:06	19.67	130	17.03	18.32	18.19	221	222.7	220.3	远程	正常	启动	65535	3.56	0.3
2018-08-11 19:22:12	19.71	130	17	18.53	18.36	223.7	225.6	223.1	远程	正常	启动	65535	3.63	0.3
2018-08-11 19:23:21	19.73	130	16.82	18.36	18.34	222	224.1	220.8	远程	正常	启动	65535	3.66	0.31
2018-08-11 19:24:31	19.73	130	17.08	18.52	18.74	221.8	223.2	221	远程	正常	启动	65535	3.65	0.31
2018-08-11 19:26:13	19.71	130	17.06	18.48	18.24	222.7	224.2	221.9	远程	正常	启动	65535	3.59	0.3
2018-08-11 19:27:39	19.68	130	17.02	18.48	18.58	222.7	224.3	222.1	远程	正常	启动	65535	3.67	0.31
2018-08-11 19:28:47	19.71	130	16.81	17.97	18.16	225.2	226.7	224.4	远程	正常	启动	65535	3.6	0.3
2018-08-11 19:29:54	19.67	130	17.01	18.49	18.3	220.5	221.5	218.9	远程	正常	启动	65535	3.61	0.31
2018-08-11 19:31:03	19.73	130	16.78	18.33	18.26	224.8	226	223.8	远程	正常	启动	65535	3.64	0.31
2018-08-11 19:32:13	19.71	130	17.05	18.54	18.31	221.5	223	220.2	远程	正常	启动	65535	3.58	0.3
2018-08-11 19:33:18	19.72	130	17.11	18.56	18.34	223.1	224.3	221.7	远程	正常	启动	65535	3.6	0.3
2018-08-11 19:34:27	19.69	130	17.32	18.44	18.31	221	221.7	219.7	远程	正常	启动	65535	3.53	0.3
2018-08-11 19:35:34	19.69	130	16.88	18.26	18.13	223.1	224.7	221.7	远程	正常	启动	65535	3.6	0.3
2018-08-11 19:36:44	19.72	130	17.19	18.36	18.55	221.4	223.1	220.7	远程	正常	启动	65535	3.56	0.3
2018-08-11 19:37:50	19.7	130	16.83	18.19	18.06	224.3	226	223.6	远程	正常	启动	65535	3.62	0.3
2018-08-11 19:38:58	19.73	130	17.04	18.25	18.27	222.1	223.4	220.9	远程	正常	启动	65535	3.62	0.31
2018-08-11 19:40:41	19.74	130	17.26	18.63	18.63	218.8	220.5	217.6	远程	正常	启动	65535	3.61	0.3
2018-08-11 19:42:07	19.67	130	16.88	18.4	18.32	221.3	222.7	220.3	远程	正常	启动	65535	3.63	0.31
2018-08-11 19:43:16	19.72	130	16.84	18.16	18.52	224.1	226.4	223.6	远程	正常	启动	65535	3.65	0.31
2018-08-11 19:44:25	19.74	130	16.87	18.02	18.12	224.9	227.4	224.6	远程	正常	启动	65535	3.61	0.3
2018-08-11 19:46:33	19.72	130	16.93	18.65	18.42	219.6	221.1	218.2	远程	正常	启动	65535	3.63	0.31
2018-08-11 19:46:41	19.68	130	16.46	18.1	17.91	225.8	227.9	224.6	远程	正常	启动	65535	3.64	0.31
2018-08-11 19:48:30	19.72	130	16.66	18.13	18.12	223.8	226	222.9	远程	正常	启动	65535	3.64	0.31
2018-08-11 19:48:59	19.77	130	17.09	18.35	18.39	222.6	224.1	221.8	远程	正常	启动	65535	3.59	0.3
2018-08-11 19:50:07	19.74	130	17.03	18.29	18.41	224.5	226.4	223.2	远程	正常	启动	65535	3.59	0.3
2018-08-11 19:51:59	19.76	130	17.18	18.33	18.44	221.7	223.7	221	远程	正常	启动	65535	3.61	0.3
2018-08-11 19:54:39	19.77	130	17.07	18.26	18.36	224.4	226.6	223.3	远程	正常	启动	65535	3.61	0.3
2018-08-11 19:56:03	19.73	130	17.15	18.21	18.41	222.9	224	221.4	远程	正常	启动	65535	3.55	0.3
2018-08-11 19:57:16	19.77	130	17.09	18.09	18.1	225.7	227.1	224.7	远程	正常	启动	65535	3.58	0.3
2018-08-11 19:57:59	19.78	130	16.89	18.25	18.17	224.7	226	223.9	远程	正常	启动	65535	3.65	0.31
2018-08-11 19:58:20	19.75	130	17.2	18.46	18.37	222	224.1	220.7	远程	正常	启动	65535	3.6	0.3
2018-08-11 19:59:28	19.75	130	17.45	18.55	18.83	217.9	219.8	216.6	远程	正常	启动	65535	3.54	0.3
2018-08-11 20:00:36	19.72	130	16.96	18.55	18.58	218.7	220.2	217.6	远程	正常	启动	65535	3.63	0.31
2018-08-11 20:01:44	19.67	130	17.29	18.27	18.44	219.5	220.7	218.1	远程	正常	启动	65535	3.54	0.3
2018-08-11 20:02:53	19.74	130	17.15	18.51	18.44	223.2	225.1	221.8	远程	正常	启动	65535	3.63	0.3
2018-08-11 20:04:01	19.75	130	17.23	18.23	18.22	221.7	223.4	221	远程	正常	启动	65535	3.57	0.3
2018-08-11 20:05:10	19.73	130	16.95	18.26	18.43	224.2	226.5	223.3	远程	正常	启动	65535	3.64	0.31
2018-08-11 20:06:16	19.79	130	17.24	18.66	18.56	222.4	224.5	221.8	远程	正常	启动	65535	3.64	0.3
2018-08-11 20:07:26	19.75	130	17.07	18.39	18.56	221	222.9	219.8	远程	正常	启动	65535	3.64	0.31
2018-08-11 20:08:35	19.73	130	16.85	18.21	18.22	225.3	226.5	224.2	远程	正常	启动	65535	3.64	0.31
2018-08-11 20:09:41	19.76	130	17.18	17.68	18.32	219.5	221	217.9	远程	正常	启动	65535	3.55	0.3
2018-08-11 20:10:51	19.75	130	16.61	17.87	18.05	225	226.6	223.6	远程	正常	启动	65535	3.69	0.32
2018-08-11 20:12:00	19.71	130	16.6	17.39	17.6	226.8	228.3	225.4	远程	正常	启动	65535	3.57	0.31
2018-08-11 20:13:08	19.79	130	16.42	17.68	17.7	227.8	229	226.8	远程	正常	启动	65535	3.69	0.32
2018-08-11 20:14:14	19.75	130	16.62	17.86	17.93	224.9	226.7	224.4	远程	正常	启动	65535	3.68	0.32
2018-08-11 20:15:24	19.74	130	16.13	17.45	17.45	229.6	231	228.9	远程	正常	启动	65535	3.68	0.31
2018-08-11 20:16:33	19.75	130	16.6	17.53	17.73	228.8	231.3	228.1	远程	正常	启动	65535	3.64	0.31
2018-08-11 20:17:40	19.77	130	16.58	17.5	17.64	227.9	229.8	227.4	远程	正常	启动	65535	3.64	0.31
2018-08-11 20:18:49	19.76	130	16.55	17.7	17.99	227.2	228.7	226.2	远程	正常	启动	65535	3.69	0.31
2018-08-11 20:19:58	19.75	130	16.81	17.93	18	220.5	222	219.7	远程	正常	启动	65535	3.61	0.31
2018-08-11 20:21:05	19.74	130	16.72	17.37	17.98	224.7	227	224.1	远程	正常	启动	65535	3.6	0.31
2018-08-11 20:22:13	19.73	130	16.95	17.78	18.19	221.9	223.5	221.2	远程	正常	启动	65535	3.57	0.31
2018-08-11 20:23:22	19.73	130	16.5	17.73	18.03	224.3	226	223.6	远程	正常	启动	65535	3.69	0.32
2018-08-11 20:24:30	19.78	130	16.75	17.86	18.17	222.7	224.6	222.2	远程	正常	启动	65535	3.67	0.32
2018-08-11 20:25:36	19.72	130	16.6	17.68	18.03	226.1	227.7	225	远程	正常	启动	65535	3.67	0.32
2018-08-11 20:26:46	19.77	130	16.44	17.61	17.91	225.8	227.5	225.1	远程	正常	启动	65535	3.66	0.31
2018-08-11 20:27:55	19.72	130	16.67	17.67	17.75	227.3	228.7	226.4	远程	正常	启动	65535	3.59	0.31
2018-08-11 20:29:03	19.77	130	16.44	17.68	17.77	227.5	229.6	226.6	远程	正常	启动	65535	3.69	0.31
2018-08-11 20:30:09	19.75	130	16.54	17.58	17.74	226	227.9	225.5	远程	正常	启动	65535	3.65	0.31
2018-08-11 20:31:20	19.75	130	16.46	17.37	17.76	226.2	227.6	225	远程	正常	启动	65535	3.59	0.31
2018-08-11 20:33:01	19.83	130	16.33	17.58	17.56	228.3	230.3	227.2	远程	正常	启动	65535	3.71	0.32
2018-08-11 20:34:27	19.76	130	16.7	17.47	17.81	225.1	226.7	224	远程	正常	启动	65535	3.61	0.31
2018-08-11 20:35:36	19.76	130	16.57	17.93	17.99	224.1	225.2	222.8	远程	正常	启动	65535	3.66	0.31
2018-08-11 20:36:43	19.76	130	16.63	17.81	18.06	224.9	226.9	224.1	远程	正常	启动	65535	3.65	0.31
2018-08-11 20:37:51	19.74	130	16.52	17.64	17.84	227	229.5	226.3	远程	正常	启动	65535	3.66	0.31
2018-08-11 20:39:02	19.71	130	16.63	17.89	18.18	224.9	226.8	223.8	远程	正常	启动	65535	3.67	0.31
2018-08-11 20:40:14	19.73	130	16.28	17.4	17.79	227	229.1	226.4	远程	正常	启动	65535	3.64	0.31
2018-08-11 20:41:20	19.8	130	16.54	17.87	17.67	224.6	225.8	223.3	远程	正常	启动	65535	3.65	0.31
2018-08-11 20:42:40	19.73	130	16.36	17.56	17.44	227.1	228.3	226	远程	正常	启动	65535	3.65	0.31
2018-08-11 20:44:01	19.73	130	16.3	17.47	17.56	228.3	230.4	228	远程	正常	启动	65535	3.66	0.31
2018-08-11 20:46:07	19.73	130	16.43	17.78	17.93	227.6	229.5	226.6	远程	正常	启动	65535	3.72	0.32
2018-08-11 20:46:33	19.79	130	16.57	17.64	17.91	228	230.5	227.6	远程	正常	启动	65535	3.67	0.31
2018-08-11 20:46:34	19.8	130	16.48	17.46	17.45	228.2	230.3	227.5	远程	正常	启动	65535	3.63	0.31
2018-08-11 20:48:21	19.73	130	16.77	17.77	18.07	225	227.2	224	远程	正常	启动	65535	3.64	0.31
2018-08-11 20:48:36	19.76	130	16.31	17.7	17.73	228.3	230.6	227.8	远程	正常	启动	65535	3.7	0.32
2018-08-11 20:49:19	19.78	130	16.6	17.7	17.96	224.4	225.8	223.5	远程	正常	启动	65535	3.69	0.32
2018-08-11 20:52:02	19.81	130	16.51	17.53	17.91	227.5	229.4	226.3	远程	正常	启动	65535	3.65	0.31
2018-08-11 20:52:16	19.82	130	16.57	17.73	17.85	224.8	226.8	224.3	远程	正常	启动	65535	3.66	0.31
2018-08-11 20:54:10	19.74	130	16.64	17.86	18.13	224.5	226.1	223.3	远程	正常	启动	65535	3.65	0.31
2018-08-11 20:54:53	19.69	130	16.67	17.91	18.16	223.4	224.8	222.1	远程	正常	启动	65535	3.63	0.31
2018-08-11 20:58:36	19.75	130	16.58	17.53	17.94	225.5	227.7	224.4	远程	正常	启动	65535	3.62	0.31
2018-08-11 21:00:08	19.8	130	16.34	17.6	17.75	226.9	229.1	226.3	远程	正常	启动	65535	3.67	0.31
2018-08-11 21:01:23	19.78	130	16.87	17.79	18.2	224	226	223.5	远程	正常	启动	65535	3.61	0.31
2018-08-11 21:02:29	19.79	130	16.53	17.49	18.08	227.5	229.2	226.9	远程	正常	启动	65535	3.65	0.31
2018-08-11 21:03:22	19.73	130	16.15	17.54	17.54	227.6	230	227.1	远程	正常	启动	65535	3.67	0.31
2018-08-11 21:04:30	19.74	130	16.91	17.76	18.06	223.2	224.2	222.1	远程	正常	启动	65535	3.6	0.31
2018-08-11 21:05:38	19.79	130	16.41	17.64	17.96	225.2	226.7	224.4	远程	正常	启动	65535	3.67	0.31
2018-08-11 21:06:46	19.74	130	16.76	17.9	18.09	221.3	222.7	219.9	远程	正常	启动	65535	3.62	0.31
2018-08-11 21:07:55	19.77	130	17.08	17.92	18.36	221.7	223.6	221.2	远程	正常	启动	65535	3.57	0.31
2018-08-11 21:09:02	19.79	130	16.88	18.05	18.33	219	220	217.6	远程	正常	启动	65535	3.62	0.31
2018-08-11 21:10:10	19.75	130	16.66	17.73	18.13	222.9	225.1	222.3	远程	正常	启动	65535	3.64	0.31
2018-08-11 21:11:18	19.73	130	16.91	18	18.18	221.5	223.1	220.1	远程	正常	启动	65535	3.61	0.31
2018-08-11 21:12:28	19.78	130	16.66	17.67	17.95	223.8	226.2	223.1	远程	正常	启动	65535	3.64	0.31
2018-08-11 21:13:36	19.71	130	16.66	17.54	17.95	226.2	227.6	225.4	远程	正常	启动	65535	3.62	0.31
2018-08-11 21:14:43	19.78	130	16.36	17.59	17.9	226.9	228.6	226	远程	正常	启动	65535	3.67	0.31
2018-08-11 21:18:08	19.75	130	16.57	17.75	18.07	222.6	223.9	221.8	远程	正常	启动	65535	3.66	0.31
2018-08-11 21:19:18	19.73	130	16.66	17.85	18.19	221.9	223.5	221.3	远程	正常	启动	65535	3.61	0.31
2018-08-11 21:20:26	19.78	130	16.57	17.46	17.66	226.4	228.5	225.3	远程	正常	启动	65535	3.61	0.31
2018-08-11 21:21:33	19.71	130	16.84	17.64	18	224	225.2	222.9	远程	正常	启动	65535	3.58	0.31
2018-08-11 21:22:41	19.78	130	16.5	17.65	17.86	227.3	229.3	227	远程	正常	启动	65535	3.65	0.31
2018-08-11 21:23:51	19.77	130	16.63	17.47	17.74	227.9	229.6	227.1	远程	正常	启动	65535	3.61	0.31
2018-08-11 21:24:59	19.77	130	16.76	17.69	18.03	225.6	227.2	224.9	远程	正常	启动	65535	3.61	0.31
2018-08-11 21:26:07	19.74	130	16.4	17.31	17.88	226.2	228	225.7	远程	正常	启动	65535	3.62	0.31
2018-08-11 21:27:14	19.74	130	16.8	17.86	18.19	220.5	221.5	219.3	远程	正常	启动	65535	3.64	0.31
2018-08-11 21:28:24	19.77	130	17.09	17.93	18.25	220.1	222.3	219.3	远程	正常	启动	65535	3.6	0.31
2018-08-11 21:29:31	19.76	130	16.92	17.85	18.18	221.1	222.3	219.8	远程	正常	启动	65535	3.63	0.31
2018-08-11 21:30:40	19.81	130	16.87	17.9	18.33	221.8	223.4	220.6	远程	正常	启动	65535	3.66	0.31
2018-08-11 21:31:47	19.78	130	16.69	17.53	18.16	224.8	226.8	224.4	远程	正常	启动	65535	3.61	0.31
2018-08-11 21:32:57	19.76	130	16.5	17.56	17.95	226.4	228.4	225.2	远程	正常	启动	65535	3.67	0.31
2018-08-11 21:34:05	19.76	130	16.61	17.59	18.2	226.1	228.6	225.4	远程	正常	启动	65535	3.65	0.31
2018-08-11 21:35:13	19.82	130	16.92	17.7	18.14	223.9	226.3	223.6	远程	正常	启动	65535	3.63	0.31
2018-08-11 21:36:20	19.73	130	16.44	17.41	17.7	228.1	229.8	227.2	远程	正常	启动	65535	3.64	0.31
2018-08-11 21:37:30	19.78	130	17.12	17.77	18.37	220.1	221.9	218.7	远程	正常	启动	65535	3.56	0.31
2018-08-11 21:38:39	19.75	130	16.8	17.61	18.11	223.4	225.1	222.8	远程	正常	启动	65535	3.62	0.31
2018-08-11 21:39:47	19.77	130	16.73	18.01	18.14	224.2	225.9	223.1	远程	正常	启动	65535	3.66	0.31
2018-08-11 21:40:55	19.73	130	16.46	17.13	17.48	228	230.2	227.8	远程	正常	启动	65535	3.59	0.31
2018-08-11 21:42:36	19.78	130	16.59	17.67	17.81	224	226.1	223	远程	正常	启动	65535	3.64	0.31
2018-08-11 21:44:03	19.8	130	16.78	17.83	18.23	223.6	226.2	223.1	远程	正常	启动	65535	3.65	0.31
2018-08-11 21:45:11	19.74	130	16.44	17.3	17.8	227.6	230	226.9	远程	正常	启动	65535	3.63	0.31
2018-08-11 21:48:35	19.76	130	16.69	17.79	18.03	222.8	224.2	222.1	远程	正常	启动	65535	3.65	0.31
2018-08-11 21:49:42	19.8	130	16.67	17.86	18.12	225.1	226.6	224.1	远程	正常	启动	65535	3.71	0.32
2018-08-11 21:50:53	19.77	130	16.75	17.69	18.09	223.2	224.6	222.4	远程	正常	启动	65535	3.62	0.31
2018-08-11 21:51:59	19.81	130	16.89	17.75	18.28	223.6	225.4	222.3	远程	正常	启动	65535	3.63	0.31
2018-08-11 21:53:08	19.8	130	16.48	17.47	17.97	225.6	227.3	224.5	远程	正常	启动	65535	3.64	0.31
2018-08-11 21:54:15	19.74	130	16.51	17.47	17.55	225.6	227.9	225	远程	正常	启动	65535	3.61	0.31
2018-08-11 21:55:25	19.79	130	16.47	17.6	17.82	228.5	230.7	227.8	远程	正常	启动	65535	3.66	0.31
2018-08-11 21:56:33	19.78	130	16.45	17.67	17.66	226.3	228.5	225.4	远程	正常	启动	65535	3.64	0.31
2018-08-11 21:57:40	19.76	130	16.62	17.53	17.98	225.1	227.5	224.9	远程	正常	启动	65535	3.64	0.31
2018-08-11 21:58:51	19.8	130	17.03	18.24	18.35	218.5	219.7	217.2	远程	正常	启动	65535	3.62	0.31
2018-08-11 21:59:59	19.76	130	16.77	17.84	18.24	223.7	225.2	222.7	远程	正常	启动	65535	3.67	0.31
2018-08-11 22:01:08	19.82	130	16.68	17.69	17.97	226	228.6	225.7	远程	正常	启动	65535	3.66	0.31

## Sheet: Sheet6
时间	电流	转速	输入电流A	输入电流B	输入电流C	输入电压A	输入电压B	输入电压C	KA0	KA4	远程操作	操作时间	有功功率	功率因数
2018-10-28 00:09:25	10.13	201	8.35	6.74	9.01	231.7	231.6	231.6	远程	正常	调速	65535	4.22	0.76
2018-10-28 00:11:55	10.11	201	7.93	6.75	8.69	235.3	235.7	235.5	远程	正常	调速	65535	4.22	0.77
2018-10-28 00:14:25	10.12	201	7.91	6.96	8.74	232.6	233.5	232.4	远程	正常	调速	65535	4.21	0.77
2018-10-28 00:16:55	10.11	201	8.08	6.72	8.74	234.5	234.8	234.7	远程	正常	调速	65535	4.23	0.77
2018-10-28 00:18:59	10.12	201	8.15	6.98	8.9	231.4	231.9	230.5	远程	正常	调速	65535	4.21	0.76
2018-10-28 00:19:25	10.13	201	8.35	6.84	8.9	230.4	230.5	230.2	远程	正常	调速	65535	4.21	0.77
2018-10-28 00:21:55	10.11	201	7.91	6.92	8.76	235.4	235.8	235.2	远程	正常	调速	65535	4.23	0.77
2018-10-28 00:29:25	10.14	201	7.96	6.97	8.72	232.5	232.2	231.9	远程	正常	调速	65535	4.23	0.78
2018-10-28 00:31:56	10.12	201	8.25	6.58	8.9	235.1	235.9	235.1	远程	正常	调速	65535	4.23	0.76
2018-10-28 00:34:25	10.09	201	8.17	6.7	8.81	232.7	232.9	231.9	远程	正常	调速	65535	4.21	0.77
2018-10-28 00:36:56	10.12	201	7.88	6.63	8.59	237.1	238	236.8	远程	正常	调速	65535	4.23	0.77
2018-10-28 00:39:26	10.09	201	8	7.1	8.87	231.4	232.2	231.3	远程	正常	调速	65535	4.2	0.77
2018-10-28 00:41:56	10.1	201	8.07	6.64	8.84	235.6	235.8	235.6	远程	正常	调速	65535	4.23	0.77
2018-10-28 00:44:27	10.1	201	7.91	6.86	8.71	234.4	235.3	234.6	远程	正常	调速	65535	4.22	0.77
2018-10-28 00:46:56	10.11	201	7.96	6.71	8.67	235.2	236.1	234.9	远程	正常	调速	65535	4.22	0.77
2018-10-28 00:49:27	10.09	201	8.25	6.65	8.78	232.6	232.9	232.4	远程	正常	调速	65535	4.21	0.77
2018-10-28 00:51:56	10.11	201	7.97	6.77	8.73	235.6	236.5	235.8	远程	正常	调速	65535	4.22	0.77
2018-10-28 00:54:01	10.12	201	8.12	6.59	8.71	233.8	234	234	远程	正常	调速	65535	4.22	0.77
2018-10-28 00:56:11	10.09	201	8.08	6.8	8.89	234.4	235	234.6	远程	正常	调速	65535	4.22	0.77
2018-10-28 00:59:11	10.11	201	8.09	6.49	8.87	236.7	237.1	236.5	远程	正常	调速	65535	4.24	0.77
2018-10-28 01:01:57	10.13	201	8.26	6.73	8.88	232.7	232.5	232.2	远程	正常	调速	65535	4.22	0.77
2018-10-28 01:04:28	10.11	201	8.04	6.88	8.85	233.6	234.3	233.1	远程	正常	调速	65535	4.21	0.77
2018-10-28 01:06:57	10.12	201	8.29	6.63	8.95	231.9	232.1	232.1	远程	正常	调速	65535	4.2	0.76
2018-10-28 01:09:28	10.11	201	7.93	6.94	8.71	231.8	232.6	231.8	远程	正常	调速	65535	4.2	0.77
2018-10-28 01:11:58	10.1	201	7.96	6.94	8.81	232.5	232.8	232.1	远程	正常	调速	65535	4.22	0.77
2018-10-28 01:14:28	10.1	201	8.04	6.75	8.76	234.9	235.2	234.9	远程	正常	调速	65535	4.22	0.77
2018-10-28 01:16:58	10.14	201	8.16	6.53	8.83	234.5	234.6	234.7	远程	正常	调速	65535	4.24	0.77
2018-10-28 01:19:28	10.12	201	8.06	6.84	8.79	234	234.1	233.4	远程	正常	调速	65535	4.22	0.77
2018-10-28 01:21:58	10.14	201	8.33	6.65	8.93	232.2	231.8	231.6	远程	正常	调速	65535	4.22	0.77
2018-10-28 01:24:30	10.09	201	7.87	6.79	8.67	236.7	237	236.5	远程	正常	调速	65535	4.23	0.78
2018-10-28 01:26:58	10.11	201	8.02	6.77	8.83	233.5	233.4	232.9	远程	正常	调速	65535	4.21	0.77
2018-10-28 01:29:29	10.09	201	7.97	6.54	8.67	236.7	236.7	236	远程	正常	调速	65535	4.22	0.77
2018-10-28 01:31:59	10.12	201	8.25	6.74	8.89	230.7	230.9	230	远程	正常	调速	65535	4.2	0.77
2018-10-28 01:34:29	10.13	201	7.61	6.81	8.49	238.7	239	238.5	远程	正常	调速	65535	4.25	0.78
2018-10-28 01:36:59	10.11	201	8.12	6.83	8.87	231.6	232.4	231.3	远程	正常	调速	65535	4.21	0.77
2018-10-28 01:39:31	10.13	201	8.26	6.67	8.9	231.7	231.3	231.5	远程	正常	调速	65535	4.2	0.77
2018-10-28 01:42:00	10.1	201	8.08	6.7	8.79	233.5	233.4	233	远程	正常	调速	65535	4.21	0.77
2018-10-28 01:44:30	10.14	201	7.83	6.79	8.7	236	237.1	235.9	远程	正常	调速	65535	4.23	0.77
2018-10-28 01:47:00	10.12	201	7.7	6.99	8.57	234.3	234.4	234	远程	正常	调速	65535	4.22	0.78
2018-10-28 01:49:30	10.12	201	7.97	6.94	8.7	231.6	232.5	231.2	远程	正常	调速	65535	4.2	0.77
2018-10-28 01:52:00	10.12	201	8.1	6.81	8.8	231.7	231.6	231.1	远程	正常	调速	65535	4.21	0.77
2018-10-28 01:54:30	10.11	201	7.73	6.88	8.51	237.5	238	236.9	远程	正常	调速	65535	4.23	0.78
2018-10-28 01:57:00	10.12	201	8.04	6.8	8.76	232.8	233.2	232.6	远程	正常	调速	65535	4.21	0.77
2018-10-28 01:59:30	10.11	201	7.89	6.77	8.61	236	236.5	235.6	远程	正常	调速	65535	4.23	0.78
2018-10-28 02:02:01	10.15	201	8.17	6.87	8.97	231.6	231.4	231.5	远程	正常	调速	65535	4.22	0.77
2018-10-28 02:04:31	10.16	201	7.87	6.92	8.68	236.5	237	236.5	远程	正常	调速	65535	4.49	0.81
2018-10-28 02:07:01	10.1	201	7.75	7.05	8.63	233.6	234	233.5	远程	正常	调速	65535	4.2	0.77
2018-10-28 02:09:31	10.1	201	8.04	6.8	8.74	234.2	234.4	233.7	远程	正常	调速	65535	4.21	0.77
2018-10-28 02:14:31	10.14	201	8	6.79	8.8	233.2	233.3	233.2	远程	正常	调速	65535	4.22	0.77
2018-10-28 02:17:01	10.15	201	8.01	6.78	8.82	234.5	235.8	234.7	远程	正常	调速	65535	4.24	0.77
2018-10-28 02:19:30	10.11	201	7.93	6.91	8.63	234.4	234.7	234	远程	正常	调速	65535	4.22	0.77
2018-10-28 02:22:02	10.14	201	7.6	7.16	8.73	234.8	235.7	234.7	远程	正常	调速	65535	4.23	0.77
2018-10-28 02:24:32	10.1	201	8.04	6.81	8.82	232.7	232.6	232	远程	正常	调速	65535	4.2	0.77
2018-10-28 02:36:37	10.11	201	7.98	6.7	8.78	235.6	236.3	235.5	远程	正常	调速	65535	4.22	0.77
2018-10-28 02:39:08	10.17	201	8.24	6.77	9.01	230.3	230.8	230.5	远程	正常	调速	65535	4.21	0.76
2018-10-28 02:41:38	10.12	201	8.16	6.75	8.95	232.2	232.8	232.2	远程	正常	调速	65535	4.2	0.77
2018-10-28 02:44:08	10.12	201	7.96	6.61	8.72	236.4	237.4	237.2	远程	正常	调速	65535	4.23	0.77
2018-10-28 02:46:38	10.12	201	7.91	6.88	8.81	234.1	234.6	234.5	远程	正常	调速	65535	4.21	0.77
2018-10-28 02:49:08	10.15	201	7.96	6.74	8.76	234	234.8	234.4	远程	正常	调速	65535	4.23	0.77
2018-10-28 02:51:39	10.15	201	8.06	6.87	8.89	232.2	232.3	232.2	远程	正常	调速	65535	4.21	0.77
2018-10-28 02:54:08	10.13	201	8.23	6.61	8.88	234.3	234.9	234.2	远程	正常	调速	65535	4.22	0.77
2018-10-28 02:56:39	10.15	201	7.79	6.92	8.66	235.8	236.2	235.3	远程	正常	调速	65535	4.23	0.77
2018-10-28 02:59:10	10.15	201	8.08	6.49	8.72	237	237.7	237.2	远程	正常	调速	65535	4.25	0.78
2018-10-28 03:01:38	10.16	201	8.08	6.89	8.85	232.3	233.1	232.2	远程	正常	调速	65535	4.22	0.77
2018-10-28 03:04:09	10.15	201	8.07	6.69	8.83	234.8	234.6	234.7	远程	正常	调速	65535	4.22	0.77
2018-10-28 03:06:40	10.16	201	8.03	6.75	8.74	234.7	235.7	234.4	远程	正常	调速	65535	4.23	0.77
2018-10-28 03:09:08	10.14	201	7.89	6.89	8.79	234	235.1	234	远程	正常	调速	65535	4.22	0.77
2018-10-28 03:11:15	10.16	201	7.95	6.78	8.77	235.4	236	235.5	远程	正常	调速	65535	4.24	0.77
2018-10-28 03:14:09	10.17	201	8.29	6.67	8.95	231.3	231.7	231.2	远程	正常	调速	65535	4.21	0.76
2018-10-28 03:17:04	10.17	201	7.92	6.92	8.7	234.6	235.9	234.9	远程	正常	调速	65535	4.24	0.77
2018-10-28 03:19:35	10.15	201	7.89	6.84	8.7	232.8	233.2	232.7	远程	正常	调速	65535	4.22	0.78
2018-10-28 03:22:05	10.15	201	7.98	6.65	8.7	235.9	236.5	236	远程	正常	调速	65535	4.23	0.77
2018-10-28 03:24:34	10.14	201	8.41	6.45	9.02	232.6	232.2	232.4	远程	正常	调速	65535	4.2	0.76
2018-10-28 03:27:06	10.13	201	7.75	6.82	8.58	236.2	236.7	236.4	远程	正常	调速	65535	4.22	0.78
2018-10-28 03:29:35	10.14	201	8.33	6.54	8.97	232.1	231.9	232	远程	正常	调速	65535	4.2	0.76
2018-10-28 03:32:05	10.16	201	7.88	6.78	8.58	237.3	238	237.6	远程	正常	调速	65535	4.24	0.78
2018-10-28 03:34:34	10.12	201	8.11	6.66	8.81	233.2	233.2	232.7	远程	正常	调速	65535	4.21	0.77
2018-10-28 03:37:06	10.12	201	7.71	6.9	8.76	235.9	237	236.3	远程	正常	调速	65535	4.22	0.77
2018-10-28 03:39:35	10.14	201	7.94	6.76	8.75	234.1	234.4	233.5	远程	正常	调速	65535	4.22	0.78
2018-10-28 03:42:06	10.15	202	7.86	6.93	8.81	235.8	236.4	235.9	远程	正常	调速	65535	4.23	0.77
2018-10-28 03:44:36	10.17	202	8.16	6.62	8.86	234.1	234.1	234.2	远程	正常	调速	65535	4.22	0.77
2018-10-28 03:47:06	10.18	201	7.97	6.84	8.82	235	236.1	234.9	远程	正常	调速	65535	4.23	0.76
2018-10-28 03:49:36	10.15	201	8.24	6.89	8.87	231.1	231.3	230.3	远程	正常	调速	65535	4.2	0.77
2018-10-28 03:52:06	10.15	201	8.08	6.63	8.65	235.1	234.9	234.7	远程	正常	调速	65535	4.23	0.77
2018-10-28 03:54:37	10.13	201	7.83	6.95	8.55	236.1	237.2	235.7	远程	正常	调速	65535	4.23	0.78
2018-10-28 03:57:07	10.16	201	7.78	6.92	8.58	234.8	235.2	234.4	远程	正常	调速	65535	4.23	0.78
2018-10-28 03:59:37	10.15	201	8.03	6.84	8.68	233.2	234.1	233.4	远程	正常	调速	65535	4.21	0.77
2018-10-28 04:02:07	10.15	201	8.26	6.81	8.92	230.7	230.7	230.5	远程	正常	调速	65535	4.2	0.77
2018-10-28 04:04:37	10.18	201	7.83	6.81	8.61	237	237	236.6	远程	正常	调速	65535	4.24	0.77
2018-10-28 04:07:08	10.19	201	8.11	6.61	8.78	236.2	236.9	236.1	远程	正常	调速	65535	4.25	0.77
2018-10-28 04:09:36	10.13	201	8.12	6.35	8.62	237.1	237.6	237.1	远程	正常	调速	65535	4.22	0.77
2018-10-28 04:12:07	10.18	201	8.2	6.89	8.87	232	231.6	231.3	远程	正常	调速	65535	4.21	0.77
2018-10-28 04:14:38	10.13	201	7.69	7.01	8.59	236	236.6	235.6	远程	正常	调速	65535	4.22	0.77
2018-10-28 04:17:08	10.14	201	8.19	6.56	8.82	235.2	235.3	234.6	远程	正常	调速	65535	4.22	0.77
2018-10-28 04:19:38	10.14	201	8.08	6.72	8.81	234.5	234.5	234.3	远程	正常	调速	65535	4.22	0.77
2018-10-28 04:22:08	10.15	201	7.97	6.68	8.6	236	236.2	235.5	远程	正常	调速	65535	4.22	0.77
2018-10-28 04:24:38	10.2	201	8.08	6.77	8.79	235.2	235.2	235	远程	正常	调速	65535	4.24	0.77
2018-10-28 04:27:09	10.18	202	8.08	6.72	8.83	235	235.1	234.7	远程	正常	调速	65535	4.23	0.77
2018-10-28 04:29:38	10.15	201	8.07	6.88	8.85	231.5	231.9	231.3	远程	正常	调速	65535	4.2	0.77
2018-10-28 04:32:09	10.14	201	7.9	6.74	8.71	236.3	237.5	236.2	远程	正常	调速	65535	4.23	0.77
2018-10-28 04:34:39	10.17	201	7.92	6.85	8.73	235.1	235.3	234.6	远程	正常	调速	65535	4.22	0.77
2018-10-28 04:37:09	10.16	201	8.09	6.8	8.84	232.8	233.4	232.5	远程	正常	调速	65535	4.21	0.77
2018-10-28 04:39:13	10.16	201	7.74	6.91	8.6	235.8	236.4	235.8	远程	正常	调速	65535	4.22	0.78
2018-10-28 04:42:09	10.17	201	8.01	6.7	8.71	235.5	236.2	235.7	远程	正常	调速	65535	4.23	0.77
2018-10-28 04:44:39	10.18	201	7.98	6.55	8.7	237	236.7	236.8	远程	正常	调速	65535	4.23	0.77
2018-10-28 04:47:10	10.18	201	8.02	6.77	8.78	234.9	234.7	234.7	远程	正常	调速	65535	4.22	0.77
2018-10-28 04:49:39	10.16	201	7.83	6.87	8.64	236.5	237.5	236.1	远程	正常	调速	65535	4.23	0.77
2018-10-28 04:51:45	10.2	201	8.04	6.78	8.8	235.8	236.5	235.5	远程	正常	调速	65535	4.25	0.77
2018-10-28 04:55:08	10.14	202	7.79	6.88	8.67	234.7	235.7	234.7	远程	正常	调速	65535	4.21	0.77
2018-10-28 04:58:01	10.17	202	8.15	6.6	8.72	234.2	233.7	233.8	远程	正常	调速	65535	4.21	0.77
2018-10-28 05:00:30	10.2	201	7.89	7.01	8.68	234.8	235.8	235	远程	正常	调速	65535	4.23	0.77
2018-10-28 05:02:39	10.17	202	8.3	6.65	9	233.1	234	233.2	远程	正常	调速	65535	4.21	0.76
2018-10-28 05:03:08	10.15	202	8.05	6.78	8.82	234.7	235.4	234.3	远程	正常	调速	65535	4.22	0.77
2018-10-28 05:06:08	10.18	202	7.5	7.09	8.65	238.1	239.3	237.7	远程	正常	调速	65535	4.24	0.77
2018-10-28 05:08:52	10.16	202	8.31	6.74	8.95	230.8	230.7	230	远程	正常	调速	65535	4.2	0.76
2018-10-28 05:11:21	10.18	202	7.8	7.01	8.73	234.2	235.1	233.7	远程	正常	调速	65535	4.22	0.77
2018-10-28 05:13:52	10.15	202	7.78	7	8.7	236	236.8	235.6	远程	正常	调速	65535	4.22	0.77
2018-10-28 05:16:22	10.16	202	8.22	6.55	8.86	235.7	235.5	235	远程	正常	调速	65535	4.23	0.77
2018-10-28 05:18:52	10.14	202	8.03	6.75	8.77	233.9	233.4	233.2	远程	正常	调速	65535	4.2	0.77
2018-10-28 05:21:23	10.16	202	7.91	6.9	8.68	235.3	235.8	234.9	远程	正常	调速	65535	4.22	0.77
2018-10-28 05:23:53	10.15	202	8.07	6.69	8.75	234.5	235	234.2	远程	正常	调速	65535	4.21	0.77
2018-10-28 05:26:23	10.16	202	8.02	6.68	8.69	236.7	236.6	236.1	远程	正常	调速	65535	4.22	0.77
2018-10-28 05:28:38	10.16	202	7.93	6.99	8.78	234.1	234.9	233.6	远程	正常	调速	65535	4.21	0.77
2018-10-28 05:32:08	10.13	202	8.24	6.55	8.86	235.5	235.2	235.3	远程	正常	调速	65535	4.22	0.77
2018-10-28 05:34:43	10.19	202	7.86	6.75	8.61	237.5	238.8	237.3	远程	正常	调速	65535	4.24	0.77
2018-10-28 05:37:13	10.17	202	8.26	6.8	8.86	232.8	232.7	231.8	远程	正常	调速	65535	4.2	0.76
2018-10-28 05:39:43	10.19	202	7.99	6.82	8.72	234.6	235.4	234.6	远程	正常	调速	65535	4.22	0.76
2018-10-28 05:42:14	10.19	202	8.44	6.5	8.95	233	232.7	232.7	远程	正常	调速	65535	4.22	0.77
2018-10-28 05:44:43	10.14	202	8.01	6.69	8.63	236	236.1	235.4	远程	正常	调速	65535	4.21	0.77
2018-10-28 05:47:14	10.16	202	8.17	6.67	8.81	233.5	233.9	233.1	远程	正常	调速	65535	4.19	0.76
2018-10-28 05:49:44	10.15	202	7.71	7.01	8.63	235.5	237	235.4	远程	正常	调速	65535	4.22	0.77
2018-10-28 05:52:15	10.21	202	8.26	6.97	8.95	231.4	231.2	230.7	远程	正常	调速	65535	4.22	0.76
2018-10-28 05:54:45	10.18	202	8.05	6.5	8.68	236.5	237.3	236.7	远程	正常	调速	65535	4.22	0.77
2018-10-28 05:57:15	10.17	202	8.03	6.95	8.77	232.2	232.8	231.5	远程	正常	调速	65535	4.2	0.77
2018-10-28 05:59:45	10.17	202	7.85	6.83	8.58	235.7	235.8	235.5	远程	正常	调速	65535	4.22	0.77
2018-10-28 06:02:15	10.19	202	8.41	6.81	8.89	229.3	229.7	229	远程	正常	调速	65535	4.2	0.77
2018-10-28 06:04:44	10.16	202	8.06	6.79	8.72	234.7	235.8	234.4	远程	正常	调速	65535	4.22	0.77
2018-10-28 06:07:15	10.16	202	7.76	6.88	8.62	236.2	236.8	236.2	远程	正常	调速	65535	4.21	0.77
2018-10-28 06:09:45	10.17	202	8.14	6.88	8.83	234	234.4	233	远程	正常	调速	65535	4.22	0.76
2018-10-28 06:12:16	10.19	202	8.22	6.77	8.82	231.5	231.2	230.5	远程	正常	调速	65535	4.2	0.77
2018-10-28 06:14:46	10.18	202	8.24	6.9	8.87	231.4	231.2	230.5	远程	正常	调速	65535	4.21	0.77
2018-10-28 06:17:16	10.15	202	8.06	6.6	8.66	236.3	236.4	236	远程	正常	调速	65535	4.22	0.77
2018-10-28 06:19:46	10.17	202	7.96	6.79	8.68	234	233.9	233.4	远程	正常	调速	65535	4.21	0.77
2018-10-28 06:22:17	10.13	202	7.84	6.93	8.76	234.8	235.8	234.3	远程	正常	调速	65535	4.2	0.77
2018-10-28 06:24:47	10.16	202	7.88	6.9	8.73	233.8	233.7	233.4	远程	正常	调速	65535	4.21	0.77
2018-10-28 06:27:16	10.16	202	8.14	6.66	8.79	235.2	235.6	234.9	远程	正常	调速	65535	4.21	0.77
2018-10-28 06:29:20	10.18	202	7.99	6.84	8.78	233.6	233.6	232.8	远程	正常	调速	65535	4.21	0.77
2018-10-28 06:31:26	10.17	202	7.89	6.84	8.66	235.2	236.1	235.3	远程	正常	调速	65535	4.22	0.77
2018-10-28 06:33:57	10.17	202	8.54	6.65	9.14	230.2	230.4	229.8	远程	正常	调速	65535	4.19	0.76
2018-10-28 06:36:26	10.17	202	8.07	6.77	8.82	235.1	236	235	远程	正常	调速	65535	4.22	0.77
2018-10-28 06:38:57	10.13	202	8.11	6.58	8.7	235.1	235.5	234.8	远程	正常	调速	65535	4.2	0.77
2018-10-28 06:41:26	10.13	202	7.91	6.83	8.63	235.3	235.3	234.9	远程	正常	调速	65535	4.19	0.77
2018-10-28 06:43:57	10.15	202	7.85	6.78	8.65	233.2	234	233.2	远程	正常	调速	65535	4.19	0.77
2018-10-28 06:46:28	10.18	202	7.79	6.95	8.78	236.3	236.8	236.2	远程	正常	调速	65535	4.22	0.76
2018-10-28 06:48:58	10.16	202	8.35	6.61	9	231.2	231.4	230.7	远程	正常	调速	65535	4.19	0.76
2018-10-28 06:51:27	10.14	202	7.94	6.48	8.71	237.4	237.2	237.3	远程	正常	调速	65535	4.21	0.77
2018-10-28 06:53:58	10.15	202	8.3	6.53	8.87	232.6	232.1	231.8	远程	正常	调速	65535	4.19	0.76
2018-10-28 06:56:28	10.16	202	7.99	6.57	8.72	237.7	237.6	237.2	远程	正常	调速	65535	4.22	0.77
2018-10-28 06:58:58	10.17	202	8.14	6.76	8.9	232.3	232.8	231.9	远程	正常	调速	65535	4.19	0.77
2018-10-28 07:01:27	10.18	202	7.78	6.96	8.66	235.9	236.1	235.8	远程	正常	调速	65535	4.23	0.77
2018-10-28 07:03:58	10.16	202	8.24	6.6	8.86	233	232.4	232.4	远程	正常	调速	65535	4.2	0.77
2018-10-28 07:06:28	10.18	202	7.97	6.81	8.84	235.5	236	235	远程	正常	调速	65535	4.22	0.77
2018-10-28 07:08:59	10.15	202	7.98	6.8	8.78	233.9	234.6	234	远程	正常	调速	65535	4.2	0.77
2018-10-28 07:11:27	10.18	202	7.92	6.95	8.8	234.7	235.2	234.8	远程	正常	调速	65535	4.21	0.77
2018-10-28 07:13:59	10.21	202	8.37	6.61	9.04	231.5	231.6	231.6	远程	正常	调速	65535	4.22	0.76
2018-10-28 07:16:29	10.16	202	8.02	6.67	8.76	234.9	235.4	235	远程	正常	调速	65535	4.21	0.77
2018-10-28 07:19:00	10.18	202	8.21	6.73	8.92	233.5	234.3	233.6	远程	正常	调速	65535	4.22	0.76
2018-10-28 07:21:29	10.16	202	7.68	6.95	8.63	235	235.2	235.1	远程	正常	调速	65535	4.21	0.77
2018-10-28 07:23:59	10.14	202	8.12	6.77	8.85	232.9	233.5	232.6	远程	正常	调速	65535	4.19	0.76
2018-10-28 07:26:30	10.14	202	8.04	6.69	8.71	235.7	235.8	235.2	远程	正常	调速	65535	4.2	0.77
2018-10-28 07:29:00	10.16	202	7.96	6.65	8.74	235.9	237.1	235.7	远程	正常	调速	65535	4.22	0.77
2018-10-28 07:31:30	10.15	202	8.24	6.76	8.9	231.6	231.7	230.9	远程	正常	调速	65535	4.19	0.77
2018-10-28 07:34:00	10.13	202	8.01	6.53	8.72	237.5	238.3	237.2	远程	正常	调速	65535	4.21	0.77
2018-10-28 07:36:30	10.13	202	8.19	6.65	8.9	233.6	233.5	233.5	远程	正常	调速	65535	4.19	0.76
2018-10-28 07:39:00	10.14	202	7.94	6.68	8.65	236.9	237.7	237.1	远程	正常	调速	65535	4.21	0.77
2018-10-28 07:41:30	10.16	202	7.94	6.92	8.78	233.2	233.5	232.6	远程	正常	调速	65535	4.2	0.76
2018-10-28 07:44:00	10.16	202	7.61	6.94	8.53	238.3	238.9	238.4	远程	正常	调速	65535	4.23	0.77
2018-10-28 07:46:31	10.15	202	7.98	6.84	8.82	235.7	236.4	235.1	远程	正常	调速	65535	4.21	0.76
2018-10-28 07:49:00	10.13	202	8.22	6.54	8.82	235.1	236.1	235.3	远程	正常	调速	65535	4.2	0.76
2018-10-28 07:51:31	10.16	201	8.1	6.69	8.73	236	236.6	235.9	远程	正常	调速	65535	4.22	0.76
2018-10-28 07:54:01	10.19	202	8.12	6.83	8.83	234.1	235.5	234.3	远程	正常	调速	65535	4.21	0.76
2018-10-28 07:56:32	10.16	202	8.01	6.93	8.82	235.3	235.3	235.1	远程	正常	调速	65535	4.21	0.76
2018-10-28 07:58:36	10.18	201	8.1	6.89	8.91	232.8	233.2	232.9	远程	正常	调速	65535	4.2	0.76
2018-10-28 08:02:05	10.14	201	8.13	6.64	8.86	235	235.6	235	远程	正常	调速	65535	4.21	0.77
2018-10-28 08:04:52	10.19	201	7.66	6.84	8.54	238.1	238.8	238.5	远程	正常	调速	65535	4.25	0.78
2018-10-28 08:07:26	10.17	201	7.86	6.85	8.73	235.6	236.3	236	远程	正常	调速	65535	4.22	0.77
2018-10-28 08:09:52	10.16	201	8.26	6.58	8.88	233.4	233.7	233	远程	正常	调速	65535	4.2	0.77
2018-10-28 08:12:23	10.15	201	7.99	6.81	8.83	234.8	235.3	235	远程	正常	调速	65535	4.21	0.76
2018-10-28 08:14:36	10.15	201	8.08	6.84	8.82	233.1	233.9	233	远程	正常	调速	65535	4.19	0.76
2018-10-28 08:18:06	10.16	201	8.28	6.85	8.98	231.4	231.9	231.3	远程	正常	调速	65535	4.19	0.76
2018-10-28 08:20:42	10.15	201	8.15	6.95	8.94	230.6	230.5	230.3	远程	正常	调速	65535	4.19	0.76
2018-10-28 08:23:13	10.15	201	7.87	6.69	8.64	237.9	238.4	238.2	远程	正常	调速	65535	4.23	0.77
2018-10-28 08:25:43	10.14	201	8.17	6.68	8.91	235.3	235.3	234.8	远程	正常	调速	65535	4.21	0.76
2018-10-28 08:28:13	10.15	201	7.92	6.92	8.68	233.7	233.8	232.9	远程	正常	调速	65535	4.2	0.77
2018-10-28 08:30:43	10.12	201	8.13	6.62	8.88	234.9	234.8	234.2	远程	正常	调速	65535	4.19	0.76
2018-10-28 08:33:13	10.15	201	8.27	6.68	8.94	234.3	234.7	233.9	远程	正常	调速	65535	4.21	0.76
2018-10-28 08:35:44	10.15	201	8.15	6.78	8.85	232.1	232.8	231.8	远程	正常	调速	65535	4.19	0.76
2018-10-28 08:38:14	10.16	201	7.77	6.87	8.61	236.8	238.1	236.5	远程	正常	调速	65535	4.22	0.77
2018-10-28 08:40:45	10.14	201	7.88	6.81	8.58	236.1	236.7	236.2	远程	正常	调速	65535	4.2	0.77
2018-10-28 08:43:14	10.15	201	8.05	6.85	8.74	232.2	232.8	231.7	远程	正常	调速	65535	4.19	0.76
2018-10-28 08:45:43	10.13	201	8.03	6.82	8.73	234.4	235.2	234.4	远程	正常	调速	65535	4.2	0.77
2018-10-28 08:48:14	10.12	201	8.14	6.71	8.81	232.2	232	231.6	远程	正常	调速	65535	4.18	0.76
2018-10-28 08:50:44	10.14	201	8.21	6.76	8.92	231.4	231.6	230.9	远程	正常	调速	65535	4.18	0.76
2018-10-28 08:53:15	10.15	201	7.99	6.69	8.8	237.1	237.6	237.4	远程	正常	调速	65535	4.22	0.77
2018-10-28 08:56:29	10.17	201	8.14	6.76	8.87	233.8	234.3	234.1	远程	正常	调速	65535	4.2	0.76
2018-10-28 08:58:50	10.14	201	8.1	6.59	8.82	235.8	235.9	235.6	远程	正常	调速	65535	4.2	0.76
2018-10-28 09:05:19	10.14	201	7.97	6.94	8.82	232.4	232.9	231.7	远程	正常	调速	65535	4.18	0.76
2018-10-28 09:07:49	10.15	201	7.97	6.99	8.85	230.9	231.5	230.8	远程	正常	调速	65535	4.17	0.76
2018-10-28 09:10:20	10.14	201	7.74	7.03	8.67	235.1	236.3	235.3	远程	正常	调速	65535	4.2	0.77
2018-10-28 09:12:50	10.17	201	8.08	6.79	8.69	232.9	233.4	232.9	远程	正常	调速	65535	4.2	0.77
2018-10-28 09:15:20	10.14	201	8.18	6.74	8.82	230.6	230.8	230	远程	正常	调速	65535	4.17	0.77
2018-10-28 09:17:49	10.16	201	7.91	6.89	8.77	235.4	235.6	235.2	远程	正常	调速	65535	4.21	0.77
2018-10-28 09:20:20	10.16	201	7.95	6.82	8.77	234.9	234.9	234.6	远程	正常	调速	65535	4.2	0.77
2018-10-28 09:22:25	10.16	201	8.3	6.55	8.95	233.6	233.6	233.1	远程	正常	调速	65535	4.19	0.76
2018-10-28 09:22:49	10.14	201	8.52	6.68	9.05	230	229.2	229.3	远程	正常	调速	65535	4.17	0.76
2018-10-28 09:25:20	10.13	201	7.64	7	8.72	233.9	234.4	233.8	远程	正常	调速	65535	4.19	0.77
2018-10-28 09:27:50	10.14	201	7.82	6.86	8.72	233.6	234.8	233.7	远程	正常	调速	65535	4.19	0.77
2018-10-28 09:30:22	10.14	201	8.19	6.69	8.93	233.4	233.3	233.2	远程	正常	调速	65535	4.19	0.76
2018-10-28 09:32:51	10.14	201	7.99	6.66	8.71	233.8	234	233	远程	正常	调速	65535	4.19	0.77
2018-10-28 09:35:22	10.11	201	8.12	6.78	8.8	231.4	231.5	230.7	远程	正常	调速	65535	4.17	0.77
2018-10-28 09:37:52	10.13	201	8.3	6.71	8.93	231.7	231.7	231.5	远程	正常	调速	65535	4.19	0.76
2018-10-28 09:40:22	10.11	201	8.25	6.68	8.9	231.6	231.3	231.4	远程	正常	调速	65535	4.17	0.76
2018-10-28 09:42:26	10.11	201	7.99	6.72	8.68	232.1	232.5	231.8	远程	正常	调速	65535	4.17	0.77
2018-10-28 09:44:57	10.13	201	8.19	6.75	8.9	232.4	233.3	231.8	远程	正常	调速	65535	4.18	0.76
2018-10-28 09:47:27	10.13	201	8.29	6.62	8.95	232.3	232.7	231.7	远程	正常	调速	65535	4.19	0.77
2018-10-28 09:49:57	10.12	201	7.98	6.85	8.69	232.2	232.2	231.2	远程	正常	调速	65535	4.17	0.77
2018-10-28 09:52:27	10.14	201	7.94	6.98	8.77	230.7	231	230.5	远程	正常	调速	65535	4.18	0.77
2018-10-28 09:54:59	10.11	201	7.54	7.08	8.48	235.5	236.3	235.5	远程	正常	调速	65535	4.19	0.77
2018-10-28 09:57:58	10.14	201	8.2	6.67	8.81	232.1	232.9	231.9	远程	正常	调速	65535	4.18	0.76
2018-10-28 09:59:34	10.14	201	8.15	6.83	8.82	231.8	232.8	231.2	远程	正常	调速	65535	4.19	0.76
2018-10-28 10:02:03	10.14	201	8.05	6.95	8.77	229.3	229.3	228.4	远程	正常	调速	65535	4.17	0.78
2018-10-28 10:04:33	10.14	201	7.79	6.81	8.55	236.4	236.8	236	远程	正常	调速	65535	4.22	0.78
2018-10-28 10:07:04	10.14	201	8.17	6.7	8.86	232.6	233	231.8	远程	正常	调速	65535	4.19	0.76
2018-10-28 10:09:34	10.11	201	8.25	6.69	8.77	231.2	231.6	230.3	远程	正常	调速	65535	4.16	0.77
2018-10-28 10:12:04	10.13	201	7.91	6.87	8.73	233.4	233.8	232.6	远程	正常	调速	65535	4.18	0.77
2018-10-28 10:14:34	10.14	201	8.12	6.66	8.77	231.6	232.6	231.6	远程	正常	调速	65535	4.18	0.77
2018-10-28 10:17:04	10.13	201	8.15	6.87	8.85	230.2	229.8	229.2	远程	正常	调速	65535	4.17	0.77
2018-10-28 10:19:34	10.13	201	7.75	6.8	8.7	234.7	235.2	234.2	远程	正常	调速	65535	4.19	0.77
2018-10-28 10:22:04	10.14	201	7.81	7.01	8.81	233.9	235.4	234	远程	正常	调速	65535	4.2	0.77
2018-10-28 10:24:34	10.15	201	7.96	6.91	8.73	233.2	233.9	233	远程	正常	调速	65535	4.21	0.77
2018-10-28 10:26:38	10.13	201	7.99	7.07	8.85	233	232.8	232.6	远程	正常	调速	65535	4.3	0.79
2018-10-28 10:29:10	10.14	201	7.8	7.02	8.76	233.5	234.2	233.1	远程	正常	调速	65535	4.2	0.77
2018-10-28 10:31:40	10.12	201	7.75	6.9	8.6	234.8	236	234.6	远程	正常	调速	65535	4.2	0.77
2018-10-28 10:34:11	10.16	201	7.99	7.06	8.84	230.8	231.6	230.8	远程	正常	调速	65535	4.19	0.76
2018-10-28 10:36:46	10.13	201	8.09	6.87	8.94	230.5	230.9	229.9	远程	正常	调速	65535	4.17	0.76
2018-10-28 10:39:11	10.13	201	7.91	6.68	8.7	235.4	235.2	235	远程	正常	调速	65535	4.19	0.77
2018-10-28 10:41:40	10.1	201	8.07	6.94	8.96	229.1	229.5	229	远程	正常	调速	65535	4.16	0.76
2018-10-28 10:44:11	10.1	201	8.16	6.63	8.89	232.4	232.6	232.5	远程	正常	调速	65535	4.18	0.76
2018-10-28 10:46:41	10.11	201	7.7	6.94	8.6	234.9	236	234.8	远程	正常	调速	65535	4.2	0.78
2018-10-28 10:49:11	10.14	201	8.02	6.98	8.9	229.8	230.4	229.8	远程	正常	调速	65535	4.18	0.77
2018-10-28 10:51:41	10.12	201	7.95	6.78	8.76	234.7	235.7	234.8	远程	正常	调速	65535	4.2	0.77
2018-10-28 10:59:12	10.15	201	8	6.64	8.73	234.5	235.4	235	远程	正常	调速	65535	4.19	0.77
2018-10-28 11:01:17	10.14	201	7.73	6.92	8.69	233.9	235.1	234.3	远程	正常	调速	65535	4.2	0.77
2018-10-28 11:01:43	10.16	201	8.06	6.69	8.85	234.9	235.3	235.1	远程	正常	调速	65535	4.21	0.77
2018-10-28 11:04:12	10.13	201	8.31	6.35	8.89	235.1	234.9	235.3	远程	正常	调速	65535	4.2	0.77
2018-10-28 11:06:42	10.26	201	8.14	7.03	8.97	230.7	230.5	230.1	远程	正常	调速	65535	4.22	0.76
2018-10-28 11:09:12	10.22	201	7.88	6.95	8.81	234.6	235	234.1	远程	正常	调速	65535	4.24	0.77
2018-10-28 11:11:43	10.24	201	8.18	6.56	8.82	234.1	234.5	233.9	远程	正常	调速	65535	4.23	0.77
2018-10-28 11:14:11	10.19	201	7.98	6.76	8.84	235	236.1	235	远程	正常	调速	65535	4.24	0.77
2018-10-28 11:16:43	10.19	201	7.82	6.79	8.72	235.4	236.6	235.3	远程	正常	调速	65535	4.23	0.77
2018-10-28 11:19:12	10.17	201	8.4	6.57	9.1	231.7	231	231.3	远程	正常	调速	65535	4.2	0.76
2018-10-28 11:21:43	10.16	201	7.94	6.83	8.8	232.8	233.9	232.6	远程	正常	调速	65535	4.2	0.77
2018-10-28 11:24:12	10.16	201	7.79	6.87	8.61	235.3	235.4	235.1	远程	正常	调速	65535	4.21	0.77
2018-10-28 11:26:18	10.17	201	7.98	6.74	8.76	234.9	235	234.9	远程	正常	调速	65535	4.21	0.77
2018-10-28 11:26:44	10.17	201	7.96	7	8.79	231.9	232.8	232.2	远程	正常	调速	65535	4.2	0.77
2018-10-28 11:29:12	10.16	201	8.12	6.49	8.76	234.7	234.3	234.5	远程	正常	调速	65535	4.2	0.77
2018-10-28 11:31:44	10.17	201	8.04	6.83	8.89	232.8	232.9	232.3	远程	正常	调速	65535	4.2	0.77
2018-10-28 11:34:13	10.13	201	8.02	6.62	8.71	234.4	234.4	233.8	远程	正常	调速	65535	4.19	0.77
2018-10-28 11:36:44	10.16	201	8.13	6.64	8.8	233.1	233.7	232.8	远程	正常	调速	65535	4.2	0.77
2018-10-28 11:39:15	10.14	201	8.19	6.61	8.9	232.4	232.9	231.9	远程	正常	调速	65535	4.18	0.76
2018-10-28 11:41:44	10.12	201	8.35	6.48	8.84	232.2	232.4	232.1	远程	正常	调速	65535	4.18	0.77
2018-10-28 11:43:50	10.13	201	8.22	6.85	8.91	228.9	229.5	228.3	远程	正常	调速	65535	4.17	0.77
2018-10-28 11:46:20	10.16	201	8	6.6	8.69	236.9	237.3	236.3	远程	正常	调速	65535	4.22	0.77
2018-10-28 11:48:50	10.15	201	8.03	6.66	8.74	233	233.1	232.7	远程	正常	调速	65535	4.18	0.77
2018-10-28 11:51:20	10.13	201	7.94	6.81	8.66	233.1	233.8	233.1	远程	正常	调速	65535	4.18	0.77
2018-10-28 11:53:50	10.13	201	7.99	6.85	8.76	232.8	233.7	232.2	远程	正常	调速	65535	4.18	0.77
2018-10-28 11:56:20	10.16	201	8.05	7	8.91	232.3	232.4	231.6	远程	正常	调速	65535	4.19	0.76
2018-10-28 11:58:51	10.15	201	8.09	7.04	8.9	228.6	229.4	228.5	远程	正常	调速	65535	4.16	0.76
2018-10-28 12:01:25	10.15	201	7.88	6.7	8.57	235.5	236.3	234.8	远程	正常	调速	65535	4.2	0.77
2018-10-28 12:03:50	10.15	201	8.12	6.73	8.81	233.1	233.2	232.4	远程	正常	调速	65535	4.19	0.77
2018-10-28 12:06:22	10.15	201	7.88	6.92	8.75	231.5	232.5	231.7	远程	正常	调速	65535	4.19	0.77
2018-10-28 12:08:51	10.13	201	8.31	6.86	9	229.4	229.2	228.5	远程	正常	调速	65535	4.16	0.76
2018-10-28 12:11:21	10.14	201	8.14	6.69	8.82	233.2	233.4	233.2	远程	正常	调速	65535	4.19	0.77
2018-10-28 12:13:26	10.14	201	7.89	6.81	8.67	236.7	237.2	235.9	远程	正常	调速	65535	4.21	0.77
2018-10-28 12:15:56	10.14	201	8.25	6.68	8.84	231.9	232.3	231.3	远程	正常	调速	65535	4.19	0.76
2018-10-28 12:18:27	10.13	201	8.22	6.75	8.88	229.7	229.8	228.9	远程	正常	调速	65535	4.15	0.76
2018-10-28 12:20:56	10.13	201	7.89	6.79	8.74	235	235.5	235	远程	正常	调速	65535	4.19	0.77
2018-10-28 12:23:27	10.13	201	7.86	7.04	8.83	231.7	232.9	232.1	远程	正常	调速	65535	4.17	0.76
2018-10-28 12:25:57	10.14	201	7.75	6.96	8.58	233.2	233.9	232.5	远程	正常	调速	65535	4.18	0.77
2018-10-28 12:28:28	10.14	201	8.09	6.79	8.91	233	233.1	232.2	远程	正常	调速	65535	4.18	0.76
2018-10-28 12:30:57	10.13	201	7.96	6.8	8.74	233.2	233.8	232.7	远程	正常	调速	65535	4.18	0.77
2018-10-28 12:33:27	10.14	201	7.75	6.84	8.6	234.7	235.6	234.3	远程	正常	调速	65535	4.19	0.77
2018-10-28 12:35:58	10.13	201	8.29	6.65	9.04	230.7	230.8	230	远程	正常	调速	65535	4.16	0.76
2018-10-28 12:38:01	10.14	201	8.08	6.86	8.89	230.7	231	230.7	远程	正常	调速	65535	4.16	0.76
2018-10-28 12:40:33	10.13	201	7.99	6.75	8.83	234.3	234.5	234.4	远程	正常	调速	65535	4.19	0.76
2018-10-28 12:43:03	10.12	201	8.04	6.65	8.71	234	234.3	233.4	远程	正常	调速	65535	4.18	0.77
2018-10-28 12:45:33	10.11	201	8.1	6.51	8.82	235.3	235.8	234.9	远程	正常	调速	65535	4.18	0.76
2018-10-28 12:48:03	10.1	201	7.82	6.84	8.6	235.2	235.2	234.8	远程	正常	调速	65535	4.18	0.78
2018-10-28 12:55:34	10.15	201	8.38	6.54	8.94	232.5	232	232.2	远程	正常	调速	65535	4.18	0.76
2018-10-28 12:58:04	10.11	201	8.03	6.85	8.76	231	231	230.8	远程	正常	调速	65535	4.16	0.76

## Sheet: Sheet7
时间	电流	转速	输入电流A	输入电流B	输入电流C	输入电压A	输入电压B	输入电压C	KA0	KA4	远程操作	操作时间	有功功率	功率因数
2018-11-04 09:15:22	13.06	30	7.54	6.58	8.27	234.5	235.3	234.5	远程	正常	启动	2	3.55	0.73
2018-11-04 09:16:48	18.23	52	9.92	10.75	11.58	234.8	235.8	235.3	远程	正常	启动	87	5.22	0.69
2018-11-04 09:19:19	17.9	51	10.07	10.38	11.79	234.8	235.2	235.5	远程	正常	启动	237	5.06	0.69
2018-11-04 09:21:49	17.75	51	11.71	9.07	11.62	232.9	233.4	233.5	远程	正常	启动	388	4.93	0.68
2018-11-04 09:24:19	17.6	51	10.66	9.93	10.2	233.3	233.3	233.4	远程	正常	启动	538	4.88	0.69
2018-11-04 09:26:50	17.72	51	10.16	9.25	10.37	235	236	235.1	远程	正常	启动	688	4.95	0.69
2018-11-04 09:29:19	17.86	52	11.41	9.92	10.59	234.5	235	235.2	远程	正常	启动	838	5.08	0.68
2018-11-04 09:31:50	17.74	51	9.94	9.89	11.57	235.5	235.2	235.1	远程	正常	启动	989	4.98	0.68
2018-11-04 09:36:25	17.9	51	10.7	10.06	10.51	235.5	235.8	235.9	远程	正常	启动	1263	5	0.68
2018-11-04 09:36:49	35.52	77	32.2	29.97	33.04	231.5	231.2	231.2	远程	正常	调速	3	16.44	0.86
2018-11-04 09:36:59	39.69	78	33.99	31.69	33.78	231.4	231.7	231.5	远程	正常	调速	3	17.58	0.81
2018-11-04 09:37:54	0.1	6	0.25	0.15	0.27	233.8	233.6	233.8	远程	正常	停止	2	0.04	0.29
2018-11-04 09:39:45	0.09	1	0.2	0.13	0.22	235.1	235.7	235.1	远程	正常	停止	112	0.04	0.29
2018-11-04 09:42:15	0.09	1	0.22	0.14	0.24	236.2	236.2	236.4	远程	正常	停止	262	0.04	0.29
2018-11-04 09:44:45	0.09	1	0.21	0.15	0.24	233.8	234.6	234.1	远程	正常	停止	412	0.04	0.31
2018-11-04 09:47:16	0.09	1	0.23	0.15	0.26	234.8	234.4	234.8	远程	正常	停止	563	0.04	0.29
2018-11-04 09:49:46	0.09	1	0.19	0.15	0.22	237.5	237.5	237.4	远程	正常	停止	713	0.04	0.29
2018-11-04 09:52:16	0.09	1	0.19	0.17	0.25	235.4	235.7	235.7	远程	正常	停止	863	0.04	0.29
2018-11-04 09:54:46	0.09	1	0.18	0.16	0.23	237.4	238.5	237.9	远程	正常	停止	1013	0.04	0.31
2018-11-04 09:57:16	0.1	1	0.21	0.13	0.23	235	235.2	234.7	远程	正常	停止	1163	0.04	0.31
2018-11-04 09:59:46	0.09	1	0.2	0.15	0.23	235.1	235.3	235.5	远程	正常	停止	1313	0.04	0.29
2018-11-04 10:02:16	0.1	1	0.21	0.13	0.23	237.9	238.3	237.8	远程	正常	停止	1463	0.04	0.29
2018-11-04 10:04:56	0.09	1	0.2	0.12	0.22	229	228.8	228.8	远程	正常	停止	1613	0.03	0.25
2018-11-04 10:07:17	0.09	1	0.23	0.15	0.26	233.2	233.3	233.3	远程	正常	停止	1764	0.05	0.33
2018-11-04 10:09:47	0.1	1	0.2	0.13	0.22	232.4	232.2	231.8	远程	正常	停止	1913	0.04	0.31
2018-11-04 10:12:17	0.09	1	0.22	0.14	0.26	232.8	232.8	232.5	远程	正常	停止	2064	0.04	0.29
2018-11-04 10:12:48	0.1	1	0.2	0.17	0.25	232.4	232.6	232.5	远程	正常	启动	3	0.05	0.33
2018-11-04 10:13:00	32.69	76	25.24	24.14	26.35	230.7	232.1	231	远程	正常	启动	4	13.37	0.83
2018-11-04 10:13:17	0.1	3	0.2	0.15	0.23	231.4	231.4	231.4	远程	正常	停止	3	0.04	0.29
2018-11-04 10:13:39	0.09	1	0.25	0.15	0.27	231.4	231.9	231.4	远程	正常	停止	20	0.05	0.36
2018-11-04 10:16:02	0.1	1	0.21	0.13	0.23	232.1	232.4	231.5	远程	正常	停止	167	0.04	0.33
2018-11-04 10:18:32	0.1	1	0.18	0.17	0.23	235	236	235	远程	正常	停止	317	0.04	0.29
2018-11-04 10:21:02	0.1	1	0.25	0.14	0.27	229	229.5	228.4	远程	正常	停止	468	0.04	0.33
2018-11-04 10:23:32	0.1	1	0.18	0.14	0.21	230.9	231	230.7	远程	正常	停止	617	0.04	0.31
2018-11-04 10:26:03	0.1	1	0.21	0.14	0.23	231.9	231.7	231.5	远程	正常	停止	768	0.05	0.33
2018-11-04 10:27:31	0.1	1	0.23	0.17	0.28	230.8	231.6	230.6	远程	正常	调速	3	0.04	0.29
2018-11-04 10:27:36	0.1	1	0.2	0.12	0.22	229.4	229.3	228.5	远程	正常	调速	5	0.03	0.27
2018-11-04 10:27:51	0.1	1	0.22	0.15	0.24	232.2	232.1	231.9	远程	正常	调速	17	0.04	0.29
2018-11-04 10:27:52	0.1	1	0.24	0.15	0.26	228.8	229.2	228.3	远程	正常	调速	22	0.04	0.31
2018-11-04 10:27:52	0.1	1	0.24	0.14	0.26	231.2	231.6	230.6	远程	正常	调速	23	0.05	0.33
2018-11-04 10:28:07	0.1	1	0.18	0.17	0.23	234.2	234.2	234.1	远程	正常	调速	38	0.04	0.29
2018-11-04 10:28:12	0.1	1	0.22	0.11	0.24	230	230.5	229.6	远程	正常	调速	42	0.03	0.25
2018-11-04 10:28:17	0.1	1	0.21	0.14	0.24	232.3	232.1	231.5	远程	正常	启动	3	0.04	0.29
2018-11-04 10:28:20	8.74	3	9.24	8.49	9.53	231.1	231.4	231.2	远程	正常	启动	7	2.69	0.92
2018-11-04 10:28:24	38.44	84	32.65	30.9	32	227.4	228.2	227	远程	正常	启动	10	17.17	0.83
2018-11-04 10:28:25	38.8	84	30.22	28.06	28.5	229.6	229.8	228.9	远程	正常	启动	12	16.62	0.78
2018-11-04 10:28:26	38.08	80	29.56	29.01	29.45	228.3	228.3	227.3	远程	正常	启动	13	16.53	0.8
2018-11-04 10:28:29	38.19	81	32.63	31.09	31.65	229.4	229.4	228.8	远程	正常	启动	15	17.16	0.82
2018-11-04 10:28:40	0.1	1	0.23	0.14	0.25	233.5	233.8	233.5	远程	正常	停止	2	0.04	0.29
2018-11-04 10:28:45	0.1	1	0.2	0.12	0.22	233.8	234	233.4	远程	正常	点动反转	3	0.04	0.31
2018-11-04 10:29:00	0.1	1	0.2	0.16	0.25	233.3	233.4	232.6	远程	正常	点动反转	16	0.04	0.29
2018-11-04 10:29:04	0.1	1	0.22	0.17	0.27	234.3	234.8	234.5	远程	正常	点动反转	3	0.05	0.36
2018-11-04 10:29:17	1.72	1	0.21	0.16	0.24	234.2	235	233.9	远程	正常	点动反转	12	0.03	0.07
2018-11-04 10:29:22	0.1	1	0.21	0.16	0.25	234.6	234.7	234.2	远程	正常	点动反转	16	0.04	0.29
2018-11-04 10:29:27	0.1	1	0.2	0.14	0.23	234.7	235.3	234.8	远程	正常	点动反转	21	0.04	0.29
2018-11-04 10:29:37	0.1	1	0.21	0.13	0.23	234.7	235.3	234.5	远程	正常	点动反转	31	0.04	0.29
2018-11-04 10:29:42	0.1	1	0.22	0.14	0.25	234	233.6	233.5	远程	正常	启动	2	0.04	0.29
2018-11-04 10:29:44	22.17	2	5.86	5.59	6.34	230.6	230.6	230.6	远程	正常	启动	1	4.68	0.68
2018-11-04 10:29:47	40.03	80	29.6	28.18	30.03	230.3	231.3	230.1	远程	正常	启动	4	17.94	0.82
2018-11-04 10:29:49	39.31	79	31.42	30.92	30.79	225.7	226	224.9	远程	正常	启动	6	17.45	0.82
2018-11-04 10:30:03	0.1	1	0.21	0.14	0.24	233.9	233.9	234	远程	正常	点动反转	3	0.04	0.29
2018-11-04 10:30:05	0.1	1	2.08	2	2.09	232.4	232.4	232.5	远程	正常	点动反转	4	0.49	0.79
2018-11-04 10:30:06	14.86	1	3.58	3.09	3.97	231.7	231.9	231.7	远程	正常	点动反转	5	1.53	0.44
2018-11-04 10:30:09	38.88	1	32.59	31.96	32.77	228.6	229.6	228.4	远程	正常	点动反转	7	17.78	0.82
2018-11-04 10:30:20	0.1	1	0.2	0.12	0.22	229.8	229.8	229.1	远程	正常	点动反转	2	0.04	0.31
2018-11-04 10:30:25	38.68	1	32.96	31.38	32.29	225.2	225.7	225	远程	正常	点动反转	2	17.07	0.81
2018-11-04 10:30:34	40.17	1	32.28	31.84	32.81	230.8	231.4	230.7	远程	正常	点动反转	2	17.8	0.81
2018-11-04 10:32:14	0.1	1	0.24	0.13	0.26	232.3	232.3	231.9	远程	正常	启动	2	0.05	0.33
2018-11-04 10:32:40	39.88	88	34.35	30.55	33.42	229.8	230.8	229.4	远程	正常	启动	25	17.85	0.82
2018-11-04 10:32:41	38.33	81	31.08	29.4	29.97	228.4	228.2	227.8	远程	正常	启动	28	16.14	0.81
2018-11-04 10:32:42	39.42	83	27.51	24.97	26.37	228.5	228.7	228.3	远程	正常	启动	30	16.5	0.78
2018-11-04 10:32:44	38.14	83	30	27.16	29.52	227.6	228	227.7	远程	正常	启动	31	15.68	0.81
2018-11-04 10:32:54	38.22	80	27.55	25.89	27.6	228	229.2	227.9	远程	正常	停止	0	15.67	0.77
2018-11-04 10:33:01	0.1	1	0.12	0.19	0.21	232.4	232.9	232.3	远程	正常	停止	14	0.03	0.25
2018-11-04 10:33:10	0.1	1	0.17	0.16	0.22	234	234.1	234.1	远程	正常	启动	3	0.04	0.31
2018-11-04 10:33:11	13.7	15	18.69	17.04	18.53	228.7	229	228.3	远程	正常	启动	6	6.25	0.86
2018-11-04 10:33:13	38.35	74	28.44	24.57	27.47	229.3	230.3	228.9	远程	正常	启动	7	16.01	0.79
2018-11-04 10:33:14	37.48	78	32.05	30.72	33.65	229.1	229.5	228.1	远程	正常	启动	8	16.36	0.83
2018-11-04 10:33:17	38.52	79	27.16	26.64	27.46	228.9	228.9	228	远程	正常	启动	9	15.75	0.76
2018-11-04 10:33:18	37.13	79	27.77	26.51	28.04	227	226.7	226.3	远程	正常	启动	10	15.47	0.8
2018-11-04 10:33:27	0.1	1	0.21	0.19	0.26	229.7	230.1	229.7	远程	正常	停止	6	0.04	0.33
2018-11-04 10:33:33	0.1	1	0.22	0.15	0.25	233.9	234.5	234.1	远程	正常	启动	3	0.05	0.33
2018-11-04 10:33:36	1.31	1	8.63	7.58	9.04	231.1	231.9	230.7	远程	正常	启动	4	1.83	1
2018-11-04 10:33:37	32.48	52	27.71	27.2	28.03	229.5	228.8	228.7	远程	正常	启动	7	15.46	0.82
2018-11-04 10:33:38	38.42	74	29.31	28.26	30.61	231.7	231.6	231.3	远程	正常	启动	8	16.27	0.8
2018-11-04 10:33:40	39.37	74	35.06	31.73	32.84	230.9	231.7	231.3	远程	正常	启动	9	17.43	0.78
2018-11-04 10:33:41	40.24	76	29.88	28.13	31.23	227.9	228.9	227.7	远程	正常	启动	10	17.54	0.8
2018-11-04 10:33:44	38.57	72	29.61	27.5	29.99	226.2	226.8	225.6	远程	正常	启动	11	16.1	0.78
2018-11-04 10:33:51	0.1	1	0.23	0.15	0.26	232.2	232.1	232.1	远程	正常	停止	4	0.05	0.36
2018-11-04 10:33:56	0.1	1	0.19	0.12	0.21	232.5	232.9	231.9	远程	正常	点动反转	2	0.04	0.31
2018-11-04 10:34:12	38.78	1	32.31	31.79	32.56	227.8	227	226.6	远程	正常	点动反转	3	17.45	0.82
2018-11-04 10:34:15	38.87	1	32.52	33.36	33.23	226.4	225.9	225.6	远程	正常	点动反转	0	17.87	0.86
2018-11-04 10:34:22	39.57	1	33.31	29.28	33.4	228.8	229.5	228.4	远程	正常	点动反转	3	17.58	0.8
2018-11-04 10:34:42	0.1	1	0.19	0.17	0.24	233.7	234.1	233.4	远程	正常	点动反转	24	0.04	0.29
2018-11-04 10:34:51	0.1	1	0.22	0.18	0.26	230.5	230.9	230.6	远程	正常	启动	3	0.04	0.29
2018-11-04 10:34:52	19.76	1	11.81	10.5	12.27	232.3	233.3	232.3	远程	正常	启动	4	6.47	0.83
2018-11-04 10:34:53	11.08	8	15.52	14.29	17.29	229.4	229.7	228.5	远程	正常	启动	6	4.95	0.87
2018-11-04 10:34:58	38.63	82	28.58	28.38	29.27	231.5	231.8	231.5	远程	正常	启动	10	16.49	0.81
2018-11-04 10:35:04	0.13	6	0.22	0.14	0.26	230.5	230.8	230.4	远程	正常	停止	2	0.04	0.31
2018-11-04 10:35:50	0.1	1	0.23	0.13	0.25	232.1	232.7	231.9	远程	正常	停止	47	0.04	0.29
2018-11-04 10:36:32	0.1	1	0.2	0.16	0.25	231.3	231.7	231.3	远程	正常	停止	3	0.05	0.36
2018-11-04 10:36:38	0.1	1	0.26	0.15	0.29	230.4	230.4	230.4	远程	正常	启动	3	0.04	0.29
2018-11-04 10:36:41	23.08	1	5.78	5.29	6.06	231.8	232.9	232	远程	正常	启动	5	4.81	0.65
2018-11-04 10:36:42	37.62	63	29.88	30.55	30.28	228.8	229	228.2	远程	正常	启动	7	16.85	0.82
2018-11-04 10:36:46	38.37	75	28.95	27.82	29.79	231.5	231.7	231.1	远程	正常	启动	9	16.42	0.8
2018-11-04 10:36:47	37.74	76	26.4	25.85	27.6	226.7	226.6	226.3	远程	正常	启动	11	15.47	0.78
2018-11-04 10:36:48	37.71	76	29.95	30.62	31.12	225.6	225.4	225	远程	正常	启动	12	15.16	0.79
2018-11-04 10:36:49	38.61	76	30.91	30.66	31.74	227	227.8	226.8	远程	正常	启动	14	16.89	0.81
2018-11-04 10:36:50	39.13	76	30.79	28.42	30.87	228.7	229.7	228.2	远程	正常	启动	15	17.08	0.81
2018-11-04 10:36:54	0.12	6	0.24	0.13	0.27	234.3	234	234.2	远程	正常	停止	3	0.04	0.29
2018-11-04 10:38:06	39.08	84	32.35	29.94	31.07	225.5	226.3	225.2	远程	正常	启动	36	17.06	0.79
2018-11-04 10:38:12	0.1	4	0.2	0.18	0.26	232	232.8	232.1	远程	正常	停止	2	0.04	0.29
2018-11-04 10:38:52	0.1	1	0.21	0.18	0.26	230.3	231.1	229.7	远程	正常	启动	2	0.04	0.33
2018-11-04 10:38:57	10.57	7	10.03	10.17	11.25	229.2	229	228.6	远程	正常	启动	5	2.98	0.87
2018-11-04 10:38:58	37.84	77	30.4	28.21	31.01	231	231.4	231	远程	正常	启动	8	15.7	0.78
2018-11-04 10:39:00	37.65	78	31.81	30.38	31.43	231.4	231.6	231.5	远程	正常	启动	8	16.49	0.82
2018-11-04 10:39:01	37.94	77	33.46	31.88	34.12	230.1	230.9	230.2	远程	正常	启动	10	16.44	0.8
2018-11-04 10:39:02	37.35	78	35.19	34.04	34.18	226.6	227.6	226.4	远程	正常	启动	11	16.44	0.84
2018-11-04 10:39:05	18.75	71	2.02	1.85	1.97	232.2	232.7	231.9	远程	故障	停止	1	1.08	0.13
2018-11-04 10:39:09	0.1	1	0.21	0.14	0.25	234.5	234.3	234.5	远程	故障	点动反转	2	0.04	0.27
2018-11-04 10:39:12	0.1	1	0.22	0.14	0.25	234.5	234.9	234.7	远程	故障	点动反转	4	0.04	0.29
2018-11-04 10:39:13	0.1	1	0.23	0.14	0.26	228.8	229.5	228.4	远程	故障	点动反转	7	0.04	0.29
2018-11-04 10:39:14	0.1	1	0.23	0.17	0.27	232.5	233	232	远程	故障	点动反转	8	0.05	0.33
2018-11-04 10:39:15	0.1	1	0.2	0.14	0.24	233	233.3	232.4	远程	故障	点动反转	8	0.04	0.29
2018-11-04 10:39:15	0.1	1	0.19	0.15	0.23	232.6	232.7	232	远程	故障	点动反转	9	0.04	0.29
2018-11-04 10:39:16	0.1	1	0.2	0.14	0.23	231.6	231.6	231	远程	故障	点动反转	9	0.04	0.31
2018-11-04 10:39:17	0.1	1	0.22	0.15	0.26	230.4	230	229.7	远程	故障	点动反转	10	0.04	0.31
2018-11-04 10:39:23	0.1	1	0.15	0.16	0.21	228.8	230.2	228.8	远程	正常	停止	2	0.04	0.31
2018-11-04 10:39:28	0.1	1	0.24	0.15	0.27	231.8	231.2	231.2	远程	正常	启动	3	0.04	0.31
2018-11-04 10:39:29	0.1	1	1.08	1.03	1.26	233.6	233.5	233.5	远程	正常	启动	4	0.24	0.69
2018-11-04 10:39:30	22.98	1	10.06	8.85	10.46	234.5	234.5	234.6	远程	正常	启动	5	6.08	0.77
2018-11-04 10:39:31	12.85	14	17.13	14.62	18.02	233.3	233.7	233.3	远程	正常	启动	6	5.64	0.87
2018-11-04 10:39:32	36.31	60	32.9	28.99	31.94	228.2	229.2	228.1	远程	正常	启动	7	16.12	0.77
2018-11-04 10:39:33	37.84	74	28.35	28	28.78	225.8	226.2	225.1	远程	正常	启动	9	15.25	0.78
2018-11-04 10:39:34	39.23	77	32.86	28.13	32.17	226.4	227	225.7	远程	正常	启动	10	17.05	0.79
2018-11-04 10:39:35	38.4	73	31.21	29.35	30.83	228.1	228.5	227.5	远程	正常	启动	11	16.4	0.79
2018-11-04 10:39:40	0.14	8	0.24	0.14	0.26	234.8	234.9	235.1	远程	故障	停止	2	0.04	0.27
2018-11-04 10:39:45	0.1	1	0.22	0.18	0.27	230.6	231.1	230.1	远程	故障	点动反转	2	0.04	0.29
2018-11-04 10:39:56	0.1	1	0.2	0.14	0.23	229.9	230.6	229.6	远程	正常	停止	4	0.04	0.31
2018-11-04 10:39:58	0.1	1	0.19	0.13	0.21	231.9	231.7	231.2	远程	正常	停止	7	0.04	0.31
2018-11-04 10:40:05	0.1	1	0.22	0.14	0.25	230.9	231.3	231	远程	正常	点动反转	2	0.05	0.33
2018-11-04 10:40:09	2.45	1	10.49	8.94	10.87	232.5	232.8	232.1	远程	正常	点动反转	4	2.6	1
2018-11-04 10:40:09	31.29	1	30.61	31.44	32.29	229.9	229.4	229	远程	正常	点动反转	6	16.17	0.84
2018-11-04 10:40:11	39.79	1	30.71	30.63	32.94	228.1	227.7	227.3	远程	正常	点动反转	7	17.76	0.81
2018-11-04 10:40:11	39.89	1	32.73	30.18	32.8	228.7	229	228.5	远程	正常	点动反转	8	17.5	0.79
2018-11-04 10:40:13	39.28	1	31.04	31.15	31	230.1	230.2	230	远程	正常	点动反转	9	16.77	0.8
2018-11-04 10:40:15	39.48	1	32.47	31.59	32.48	228.6	229	228.8	远程	正常	点动反转	10	17.28	0.8
2018-11-04 10:40:17	0.1	1	0.23	0.17	0.28	232.3	233.2	232.5	远程	正常	停止	1	0.05	0.33
2018-11-04 10:40:23	0.1	1	0.16	0.17	0.23	232.9	233.4	233	远程	正常	启动	2	0.03	0.25
2018-11-04 10:40:29	39.27	69	29.98	29.35	29.46	229.3	229.9	229.1	远程	正常	启动	7	16.56	0.78
2018-11-04 10:40:30	40.06	76	32.14	31.1	31.98	226.9	227.4	226.5	远程	正常	启动	8	17.43	0.81
2018-11-04 10:40:33	39	78	32.11	30.28	29.63	226.9	226.9	226.5	远程	正常	启动	10	17.23	0.8
2018-11-04 10:40:35	39.42	87	30.87	30.03	33.75	226.7	226.7	226.3	远程	正常	启动	13	16.38	0.78
2018-11-04 10:40:41	38.63	80	31.74	28.11	28.8	226.6	227.2	226.3	远程	正常	启动	19	16.93	0.81
2018-11-04 10:40:46	0.1	3	0.2	0.15	0.22	232.7	232.5	232.5	远程	正常	停止	2	0.04	0.29
2018-11-04 10:41:02	0.1	1	0.23	0.17	0.27	232.8	232.8	232.9	远程	正常	停止	3	0.04	0.29
2018-11-04 10:42:31	0.1	1	0.21	0.17	0.25	232.8	234	233	远程	正常	启动	2	0.04	0.29
2018-11-04 10:42:33	0.09	1	0.42	0.39	0.46	232.9	233.7	233	远程	正常	启动	3	0.05	0.38
2018-11-04 10:42:39	39.11	74	33.45	30.88	31.92	228.4	229.6	228.4	远程	正常	启动	8	16.41	0.8
2018-11-04 10:42:40	37.4	77	31.22	27.12	30.11	226.1	226.7	225.8	远程	正常	启动	10	15.74	0.81
2018-11-04 10:42:44	38.54	79	29.67	28.58	28.98	229.5	230.3	229.4	远程	正常	启动	13	16.53	0.8
2018-11-04 10:42:48	0.11	4	0.2	0.13	0.22	232	232.7	232.1	远程	故障	停止	2	0.04	0.31
2018-11-04 10:42:55	0.1	1	0.16	0.18	0.22	232.3	233.4	232.5	远程	故障	点动反转	2	0.04	0.27
2018-11-04 10:43:06	0.1	1	0.17	0.14	0.2	233	233.2	232.5	远程	故障	点动反转	7	0.03	0.25
2018-11-04 10:43:11	0.1	1	0.19	0.14	0.23	232.9	233.2	232.5	远程	故障	点动反转	12	0.04	0.31
2018-11-04 10:43:17	0.1	1	0.2	0.14	0.22	230.9	231.4	230.6	远程	正常	停止	2	0.04	0.29
2018-11-04 10:43:23	0.1	1	0.24	0.17	0.27	234.8	235.5	234.7	远程	正常	点动反转	2	0.05	0.33
2018-11-04 10:43:31	39.59	1	32.32	29.57	32.63	230.2	230.9	230.3	远程	正常	点动反转	1	17.77	0.81
2018-11-04 10:43:35	40.38	1	29.29	27.08	28.65	231.6	231.7	231.5	远程	正常	点动反转	6	16.95	0.76
2018-11-04 10:43:36	39.38	1	33.18	32.32	33.08	226.4	226.2	225.5	远程	正常	点动反转	9	17.86	0.82
2018-11-04 10:43:38	38.85	1	30.89	30.38	31.81	229.1	229.4	228.3	远程	正常	点动反转	10	17.43	0.82
2018-11-04 10:43:42	0.26	1	0.17	0.16	0.22	233.2	234.1	232.9	远程	正常	启动	1	0.04	0.31
2018-11-04 10:43:43	0.1	1	0.17	0.12	0.19	231	231.9	230.8	远程	正常	启动	2	0.04	0.31
2018-11-04 10:43:49	39.69	80	31.95	29.3	31.05	229.3	229.2	228.9	远程	正常	启动	4	17.19	0.8
2018-11-04 10:43:50	40.51	81	31.1	30.87	33.27	228.6	228.7	228	远程	正常	启动	5	17.87	0.8
2018-11-04 10:43:52	40.19	84	29.69	29.87	29.83	227.9	228	227.1	远程	正常	启动	7	17.56	0.8
2018-11-04 10:43:54	35.96	83	15.21	13.24	14.89	231.6	231.9	231.3	远程	正常	停止	0	11.56	0.6
2018-11-04 10:44:05	0.1	1	0.2	0.12	0.21	232.1	232.1	232.2	远程	正常	停止	11	0.03	0.23
2018-11-04 10:45:51	0.1	1	0.2	0.12	0.21	234.6	234.4	234.5	远程	正常	停止	117	0.03	0.23
2018-11-04 10:50:16	0.09	1	0.2	0.11	0.22	235.5	235.7	235.7	远程	正常	停止	382	0.03	0.23
2018-11-04 10:52:46	0.1	1	0.19	0.14	0.22	232.8	233.1	232.2	远程	正常	停止	532	0.04	0.29
2018-11-04 10:55:16	0.09	1	0.23	0.14	0.26	234.1	235.1	234	远程	正常	停止	682	0.04	0.29
2018-11-04 10:57:46	0.1	1	0.18	0.14	0.22	233.5	233.8	233.2	远程	正常	停止	833	0.04	0.31
2018-11-04 10:58:12	0.09	1	0.57	0.52	0.68	231.4	230.9	230.8	远程	正常	启动	3	0.06	0.43
2018-11-04 10:58:16	20.77	1	5.16	4.19	5.51	231.2	231.6	230.7	远程	正常	启动	5	3.65	0.61
2018-11-04 10:58:19	37.86	76	29.94	26.63	28.86	225.8	226.1	225.8	远程	正常	启动	8	15.47	0.76
2018-11-04 10:58:21	38.84	80	28.35	27.06	29.19	232.3	232.4	231.7	远程	正常	启动	11	16.46	0.8
2018-11-04 10:58:22	39.83	78	27.64	28.44	29.04	232.5	232.9	231.8	远程	正常	启动	12	16.83	0.78
2018-11-04 10:58:23	38.18	77	25.48	26.49	28.34	230.5	230.7	229.5	远程	正常	启动	13	15.82	0.78
2018-11-04 10:58:26	38.45	76	32.18	32.69	31.89	226.4	226.9	225.8	远程	正常	启动	14	17.3	0.81
2018-11-04 10:58:27	37.86	78	18.76	18.44	17.55	232	232.2	232	远程	正常	停止	0	13.49	0.66
2018-11-04 10:58:34	0.1	1	0.18	0.12	0.2	231.6	232.3	231.7	远程	正常	停止	7	0.03	0.25
2018-11-04 10:58:38	0.1	1	0.26	0.13	0.28	230.4	230.3	229.7	远程	正常	点动反转	2	0.05	0.36
2018-11-04 10:58:42	1	1	7.54	6.24	7.81	232.4	233	232	远程	正常	点动反转	4	1.57	1
2018-11-04 10:58:46	39.52	1	30.26	27.35	28.36	225.4	225.3	224.9	远程	正常	点动反转	8	16.44	0.78
2018-11-04 10:58:47	34.24	1	11.43	11.29	12.22	233.2	233.7	232.9	远程	正常	点动反转	10	10.4	0.56
2018-11-04 10:58:49	0.15	1	0.2	0.15	0.24	230.8	231.7	230.7	远程	正常	点动反转	12	0.04	0.31
2018-11-04 10:58:52	0.1	1	0.24	0.15	0.27	231.8	232.3	231.9	远程	正常	点动反转	13	0.05	0.33
2018-11-04 10:58:53	0.1	1	0.22	0.14	0.25	232.6	233	232.9	远程	正常	点动反转	14	0.04	0.29
2018-11-04 10:58:57	0.1	1	0.21	0.18	0.27	231.6	232.7	231.4	远程	正常	点动反转	1	0.05	0.33
2018-11-04 10:59:03	39.23	1	32.1	29.9	32.25	230.7	230.5	230.2	远程	正常	点动反转	6	17.53	0.81
2018-11-04 10:59:04	40.06	1	34.05	30.99	31.87	228.8	229.3	228.4	远程	正常	点动反转	9	17.57	0.8
2018-11-04 10:59:07	39.09	1	26.63	24.82	25.36	226.9	227.6	226.7	远程	正常	点动反转	10	15.21	0.73
2018-11-04 10:59:09	0.1	1	0.22	0.14	0.24	233.3	233.3	233.3	远程	正常	启动	2	0.04	0.27
2018-11-04 10:59:11	0.1	1	0.19	0.12	0.2	232.2	231.7	231.8	远程	正常	启动	3	0.03	0.23
2018-11-04 10:59:12	12.18	14	16.58	14.08	16.2	232.1	232.8	231.6	远程	正常	启动	6	5.13	0.88
2018-11-04 10:59:16	39.45	83	32.94	33.42	33.72	226.3	226.3	225.9	远程	正常	启动	10	17.95	0.81
2018-11-04 10:59:22	38.69	82	32.2	31.56	31.19	228.7	228.6	228.1	远程	正常	启动	14	16.63	0.79
2018-11-04 10:59:24	39.03	81	36.17	32.97	34.94	228.3	229.5	228.7	远程	正常	启动	17	17.78	0.82
2018-11-04 10:59:37	0.1	1	0.19	0.15	0.23	228.9	229	228.4	远程	故障	调速	2	0.03	0.25
2018-11-04 10:59:38	0.1	1	0.27	0.15	0.29	233.5	233.7	233.2	远程	故障	调速	4	0.05	0.33
2018-11-04 10:59:41	0.1	1	0.19	0.11	0.2	232.6	233.2	232.7	远程	故障	调速	6	0.04	0.33
2018-11-04 10:59:42	0.1	1	0.2	0.16	0.24	230.3	230.8	230.6	远程	故障	调速	8	0.04	0.31
2018-11-04 10:59:44	0.1	1	0.24	0.17	0.28	230.6	230.9	230.7	远程	故障	停止	0	0.05	0.36
2018-11-04 10:59:48	0.1	1	0.21	0.14	0.24	232.9	233.7	232.7	远程	正常	启动	2	0.04	0.29
2018-11-04 10:59:51	0.09	1	0.22	0.16	0.26	234.9	235.7	234.9	远程	正常	启动	2	0.05	0.33
2018-11-04 10:59:52	4.91	1	11.46	10.17	11.78	231.8	232.2	231.9	远程	正常	启动	4	3.72	1
2018-11-04 10:59:54	39.1	69	34.12	33.87	34.54	225.5	225.4	224.8	远程	正常	启动	7	17.33	0.83
2018-11-04 10:59:55	41.89	78	34.98	30.98	32.98	229	229.6	228.6	远程	正常	启动	8	19.18	0.8
2018-11-04 10:59:55	41.02	72	33.56	32.17	35.6	228.6	230	228.5	远程	正常	启动	9	18.21	0.8
2018-11-04 10:59:56	40.68	71	34.67	32.36	33.03	224.8	225.8	224.8	远程	正常	启动	10	17.78	0.81
2018-11-04 10:59:57	40.63	70	34.92	33.43	36.45	225.9	226.1	225.7	远程	正常	启动	11	18.68	0.81
2018-11-04 10:59:58	41.36	72	34.11	32.78	35.51	228.6	228.8	228.6	远程	正常	启动	12	18.73	0.79
2018-11-04 10:59:59	41.34	73	34.71	31.8	33.9	230.3	230.4	230.1	远程	正常	启动	13	18.56	0.78
2018-11-04 11:00:01	40.88	78	35.32	34.57	34.96	229	228.7	228.2	远程	正常	启动	14	18.85	0.8
2018-11-04 11:00:06	0.13	7	0.16	0.16	0.21	231.9	232.4	232.1	远程	故障	停止	2	0.04	0.31
2018-11-04 11:00:08	0.1	2	0.19	0.14	0.23	231.9	231.8	231.8	远程	故障	停止	3	0.04	0.31
2018-11-04 11:00:12	0.1	1	0.2	0.15	0.23	229.1	230	229.2	远程	正常	停止	2	0.04	0.29
2018-11-04 11:00:13	0.1	1	0.24	0.17	0.28	230.2	231.1	230.4	远程	正常	停止	3	0.04	0.29
2018-11-04 11:00:14	0.1	1	0.22	0.16	0.26	231.4	232.2	231.9	远程	正常	停止	4	0.04	0.29
2018-11-04 11:00:16	0.09	1	0.15	0.18	0.22	232.5	233.4	232.8	远程	正常	点动反转	0	0.04	0.31
2018-11-04 11:00:17	0.1	1	0.19	0.18	0.25	232.8	233.4	232.7	远程	正常	点动反转	1	0.04	0.31
2018-11-04 11:00:17	0.1	1	0.23	0.14	0.26	232.6	232.5	232	远程	正常	点动反转	2	0.04	0.31
2018-11-04 11:00:18	0.1	1	0.22	0.12	0.23	232.4	232.1	231.7	远程	正常	点动反转	3	0.04	0.29
2018-11-04 11:00:20	0.34	1	3.87	3.14	4.27	232.8	233	232.3	远程	正常	点动反转	4	0.73	1
2018-11-04 11:00:27	0.1	1	0.19	0.16	0.24	231.7	232	231.5	远程	正常	启动	2	0.04	0.31
2018-11-04 11:00:32	0.1	1	0.17	0.15	0.21	231.7	232.1	231.3	远程	正常	启动	4	0.04	0.33
2018-11-04 11:00:35	0.1	1	0.21	0.16	0.26	232.7	233.6	233	远程	正常	启动	7	0.05	0.36
2018-11-04 11:00:36	0.1	1	0.21	0.16	0.25	232.5	232.3	232.1	远程	正常	启动	10	0.04	0.29
2018-11-04 11:00:36	0.1	1	0.21	0.16	0.25	232.5	232.3	232.1	远程	正常	启动	10	0.04	0.29
2018-11-04 11:00:37	0.1	1	0.19	0.16	0.24	234.6	235.5	234.4	远程	正常	启动	14	0.04	0.29
2018-11-04 11:00:38	0.1	1	0.2	0.13	0.22	233.6	234.4	233.5	远程	正常	启动	14	0.04	0.31
2018-11-04 11:00:40	0.1	1	0.18	0.13	0.21	230.9	231.2	231	远程	正常	启动	17	0.04	0.31
2018-11-04 11:00:44	0.1	1	0.17	0.17	0.23	232.2	232.3	232.1	远程	正常	启动	2	0.04	0.29
2018-11-04 11:00:45	0.1	1	0.23	0.17	0.28	231.5	231.2	231.1	远程	正常	启动	3	0.04	0.31
2018-11-04 11:00:46	0.1	1	0.2	0.18	0.26	232.3	232.8	232	远程	正常	启动	5	0.05	0.33
2018-11-04 11:00:47	0.1	1	0.19	0.17	0.25	235	236	234.9	远程	正常	启动	6	0.04	0.29
2018-11-04 11:00:48	0.1	1	0.16	0.17	0.22	234.9	236	235	远程	正常	启动	7	0.04	0.31
2018-11-04 11:00:49	0.1	1	0.17	0.13	0.2	232.6	233.5	232.6	远程	正常	启动	8	0.03	0.25
2018-11-04 11:00:50	0.1	1	0.19	0.12	0.21	230.4	230.9	230.4	远程	正常	启动	9	0.04	0.31
2018-11-04 11:00:51	0.1	1	0.2	0.15	0.24	231.7	232.2	232.1	远程	正常	启动	1	0.05	0.33
2018-11-04 11:01:00	0.1	1	0.21	0.12	0.23	232.4	232.7	232.1	远程	正常	停止	3	0.03	0.25
2018-11-04 11:01:03	0.1	1	0.19	0.13	0.22	232.3	232.1	232.3	远程	正常	启动	1	0.04	0.31
2018-11-04 11:01:05	0.1	1	0.22	0.13	0.24	229.8	229.2	229.3	远程	正常	启动	2	0.04	0.31
2018-11-04 11:01:05	0.1	1	0.21	0.14	0.25	232.5	232.6	232.1	远程	正常	启动	3	0.04	0.29
2018-11-04 11:01:06	1.11	1	7.73	7.02	8.38	233.7	234.5	233.5	远程	正常	启动	4	1.69	1
2018-11-04 11:01:07	21.57	1	3.41	3.18	3.83	234.6	235.7	234.6	远程	正常	启动	5	3.67	0.59
2018-11-04 11:01:09	17.46	24	22.1	21.87	23.63	231.1	232	230.9	远程	正常	启动	6	8.88	0.88
2018-11-04 11:01:10	32.87	47	32.53	29.79	33.42	226.8	227.5	226.3	远程	正常	启动	7	16.96	0.82
2018-11-04 11:01:11	38.89	68	33	32.91	34.06	224.8	225.2	224.6	远程	正常	启动	8	17.32	0.8
2018-11-04 11:01:12	40.42	78	34.17	35.66	34.86	225.9	225.8	225.6	远程	正常	启动	9	18.46	0.8
2018-11-04 11:01:16	0.13	7	0.21	0.15	0.25	232.2	232.4	231.7	远程	故障	停止	3	0.04	0.29
2018-11-04 11:02:01	0.1	1	0.2	0.16	0.24	234.3	234.7	233.9	远程	故障	停止	46	0.04	0.29
2018-11-04 11:07:01	0.1	1	0.2	0.19	0.26	233.4	234.3	233.8	远程	故障	停止	346	0.04	0.29
2018-11-04 11:09:30	0.1	1	0.25	0.15	0.28	232.1	231.9	232	远程	故障	停止	497	0.05	0.33
2018-11-04 11:12:01	0.1	1	0.26	0.13	0.27	230.4	230	229.9	远程	故障	停止	647	0.05	0.36
2018-11-04 11:14:32	0.1	1	0.21	0.1	0.22	230.1	229.7	229.5	远程	故障	停止	797	0.03	0.23
2018-11-04 11:17:02	0.1	1	0.23	0.13	0.25	229.2	228.4	228.7	远程	故障	停止	947	0.03	0.25
2018-11-04 11:19:32	0.1	1	0.2	0.12	0.21	232.6	232.8	232.9	远程	故障	停止	1097	0.04	0.29
2018-11-04 11:22:01	0.1	1	0.17	0.11	0.19	230.4	230.6	229.9	远程	故障	停止	1248	0.03	0.25
2018-11-04 11:24:32	0.1	1	0.19	0.13	0.22	233.8	234.4	234.3	远程	故障	停止	1398	0.04	0.31
2018-11-04 11:27:02	0.1	1	0.2	0.14	0.23	235.3	235.3	235.1	远程	故障	停止	1548	0.04	0.31
2018-11-04 11:29:32	0.1	1	0.22	0.16	0.26	231.4	231.9	231.2	远程	故障	停止	1698	0.04	0.29
2018-11-04 11:32:03	0.1	1	0.23	0.15	0.26	232.1	232.1	232.5	远程	故障	停止	1848	0.05	0.33
2018-11-04 11:34:33	0.1	1	0.23	0.14	0.26	229.7	230.5	229.8	远程	故障	停止	1999	0.04	0.29
2018-11-04 11:37:03	0.1	1	0.22	0.14	0.24	229.6	229.7	229	远程	故障	停止	2149	0.04	0.31
2018-11-04 11:39:33	0.1	1	0.2	0.2	0.27	230.3	230.9	230	远程	故障	停止	2299	0.04	0.31
2018-11-04 11:42:03	0.1	1	0.22	0.14	0.24	232.9	232.8	233	远程	故障	停止	2448	0.04	0.29
2018-11-04 11:44:33	0.1	1	0.21	0.13	0.24	230	230	230.1	远程	故障	停止	2599	0.04	0.33
2018-11-04 11:47:04	0.1	1	0.2	0.16	0.24	234.6	234.9	235	远程	故障	停止	2749	0.05	0.33
2018-11-04 11:49:33	0.1	1	0.22	0.14	0.24	228.2	228.5	228.3	远程	故障	停止	2899	0.04	0.31
2018-11-04 11:52:04	0.1	1	0.27	0.14	0.29	229.8	229.1	229.2	远程	故障	停止	3049	0.04	0.31
2018-11-04 11:54:34	0.1	1	0.19	0.14	0.23	229.1	229.9	228.9	远程	故障	停止	3200	0.04	0.33
2018-11-04 11:57:04	0.1	1	0.19	0.13	0.22	231.7	231.8	231	远程	故障	停止	3349	0.04	0.31
2018-11-04 11:59:34	0.1	1	0.19	0.14	0.22	234.6	235.2	234.5	远程	故障	停止	3500	0.04	0.29
2018-11-04 12:02:04	0.1	1	0.19	0.16	0.24	230.1	231.2	230.1	远程	故障	停止	3650	0.04	0.31
2018-11-04 12:04:34	0.1	1	0.22	0.17	0.26	231.3	231.8	231.5	远程	故障	停止	3800	0.04	0.31
2018-11-04 12:07:05	0.1	1	0.23	0.12	0.24	233.7	233.1	233.3	远程	故障	停止	3950	0.04	0.29
2018-11-04 12:09:35	0.1	1	0.22	0.15	0.25	230.2	229.7	229.5	远程	故障	停止	4100	0.04	0.29
2018-11-04 12:12:05	0.1	1	0.21	0.17	0.26	230.7	231.4	230.6	远程	故障	停止	4251	0.04	0.29
2018-11-04 12:14:35	0.1	1	0.17	0.13	0.2	232.4	232.7	232.6	远程	故障	停止	4400	0.03	0.23
2018-11-04 12:17:04	0.1	1	0.17	0.16	0.22	234.3	234.9	234	远程	故障	停止	4551	0.04	0.31
2018-11-04 12:19:36	0.1	1	0.19	0.13	0.22	234.9	234.9	234.6	远程	故障	停止	4701	0.04	0.31
2018-11-04 12:22:05	0.1	1	0.24	0.15	0.27	229.4	229.8	229.4	远程	故障	停止	4851	0.04	0.31
2018-11-04 12:24:10	0.1	1	0.19	0.14	0.23	229.6	230.4	229.2	远程	故障	停止	4976	0.04	0.31
2018-11-04 12:26:16	0.1	1	0.19	0.17	0.25	233.5	234	233.4	远程	故障	停止	5101	0.04	0.27
2018-11-04 12:29:08	0.1	1	0.21	0.15	0.25	233.5	234.3	233.6	远程	故障	停止	5274	0.04	0.29
2018-11-04 12:32:07	0.1	1	0.17	0.13	0.2	232.2	231.9	232	远程	故障	停止	5452	0.03	0.25
2018-11-04 12:34:36	0.1	1	0.19	0.18	0.25	235.1	235.3	234.9	远程	故障	停止	5602	0.05	0.36
2018-11-04 12:42:07	0.1	1	0.18	0.12	0.19	232.5	233	232.4	远程	故障	停止	6053	0.03	0.23

## Sheet: Sheet8
时间	电流	转速	输入电流A	输入电流B	输入电流C	输入电压A	输入电压B	输入电压C	KA0	KA4	远程操作	操作时间	有功功率	功率因数
2019-02-27 16:19:18	35.16	65	27.69	29.09	26.57	237.4	242.4	236.2	远程	正常	启动	9	13.98	0.78
2019-02-27 16:19:21	38.52	70	36.4	34.9	34.69	235.5	241.1	233.9	远程	正常	启动	12	15.98	0.79
2019-02-27 16:19:24	36.64	70	27.45	28.19	26.74	237.2	241.8	235	远程	正常	启动	15	15.83	0.82
2019-02-27 16:19:27	37.07	70	29.93	31.24	30.42	236.1	240.9	234.7	远程	正常	启动	18	14.8	0.76
2019-02-27 16:19:35	37.62	71	32.12	30.42	32.02	236.1	241.8	234.7	远程	正常	启动	21	16.87	0.83
2019-02-27 16:19:36	35.4	67	24.55	24.91	25.5	237.5	242.8	235.7	远程	正常	启动	31	14.33	0.79
2019-02-27 16:19:40	35.5	68	23.07	23.33	23.68	238	243.2	236.1	远程	正常	启动	31	13.97	0.75
2019-02-27 16:19:57	40.13	74	31.64	32.17	32.18	236.4	241.3	234.4	远程	正常	调速	1	18.8	0.82
2019-02-27 16:19:57	39.63	72	34.31	33.29	33.27	236.9	241.4	235.2	远程	正常	调速	3	18.32	0.83
2019-02-27 16:20:13	38.18	68	29.95	29.64	30.1	236.5	241.1	234.8	远程	正常	调速	20	16.16	0.79
2019-02-27 16:20:14	39.64	69	31.57	33.26	32.89	236.3	240.7	234.8	远程	正常	调速	21	18.04	0.82
2019-02-27 16:20:19	40.21	59	31.85	30.11	31.12	235.4	241.1	234.4	远程	正常	调速	23	17.69	0.79
2019-02-27 16:20:37	41.42	71	32.95	32.78	32.77	235.6	240.3	234.3	远程	正常	调速	37	19.51	0.81
2019-02-27 16:20:38	40.65	76	32.18	30.11	32	236	240.7	234.7	远程	正常	调速	44	18.75	0.81
2019-02-27 16:20:55	41.01	89	33.32	33.5	34.66	235.9	240	234.2	远程	正常	调速	5	19.09	0.8
2019-02-27 16:20:57	41.18	84	32.23	33.55	32.39	236.3	241	234.6	远程	正常	调速	8	18.52	0.79
2019-02-27 16:21:00	40.55	85	33.56	32.43	33.62	235.4	240.4	233.5	远程	正常	调速	10	17.89	0.79
2019-02-27 16:21:03	40.88	85	34.67	33.08	30.97	235.3	239.7	234	远程	正常	调速	13	18.37	0.78
2019-02-27 16:21:09	41.05	85	30.68	34.3	30.78	236.6	240.5	234.6	远程	正常	调速	19	18.66	0.8
2019-02-27 16:21:33	42.41	77	35.85	34.12	35.35	235.1	239.4	233.2	远程	正常	调速	42	19.83	0.82
2019-02-27 16:21:40	40.71	77	30.8	31.23	31.5	235.1	239.1	233.1	远程	正常	调速	49	17.47	0.75
2019-02-27 16:21:47	41.08	88	32.52	33.11	32.95	235.1	239.3	233.3	远程	正常	调速	57	19.04	0.8
2019-02-27 16:22:07	40.67	73	31.92	32.53	32.26	234.4	238.8	233	远程	正常	调速	77	18.29	0.81
2019-02-27 16:22:42	11.51	352	13.03	12.8	12.67	234.8	239.8	233.6	远程	正常	调速	112	7.12	0.79
2019-02-27 16:22:51	12.52	353	13.97	13.72	13.51	236.1	240.6	234.2	远程	正常	调速	122	7.79	0.8
2019-02-27 16:23:06	13.25	202	10.9	10.78	10.54	235	240.3	233.5	远程	正常	调速	5	5.83	0.76
2019-02-27 16:23:11	13.12	201	10.89	10.66	10.49	235.4	240.1	234.1	远程	正常	调速	10	5.77	0.76
2019-02-27 16:26:43	13.07	201	10.99	10.62	10.56	228.5	233.8	227.5	远程	正常	调速	221	5.73	0.78
2019-02-27 16:30:13	14.66	201	12.51	12.62	12.35	224.1	229.6	223	远程	正常	调速	432	6.52	0.78
2019-02-27 16:32:40	14.78	201	12.96	12.78	12.65	218.6	222.9	217.1	远程	正常	调速	579	6.55	0.78
2019-02-27 16:35:09	14.72	201	12.87	12.62	12.49	219.9	224	218.9	远程	正常	调速	728	6.51	0.78
2019-02-27 16:37:36	14.84	201	12.76	12.54	12.43	223.9	228.4	222.6	远程	正常	调速	875	6.6	0.78
2019-02-27 16:40:04	14.73	201	12.92	12.63	12.37	220.1	224	218.7	远程	正常	调速	1023	6.51	0.78
2019-02-27 16:42:32	14.34	201	12.47	12.34	12.28	220.6	225	219	远程	正常	调速	1171	6.33	0.78
2019-02-27 16:44:59	14.57	201	12.46	12.37	12.37	222.4	228	221.9	远程	正常	调速	1318	6.48	0.78
2019-02-27 16:47:27	14.53	201	12.49	12.17	12.15	221.4	225.4	219.9	远程	正常	调速	1466	6.42	0.79
2019-02-27 16:50:15	14.68	201	12.65	12.52	12.37	219.5	224.7	218.3	远程	正常	调速	1635	6.49	0.78
2019-02-27 16:52:02	14.75	201	12.63	12.55	12.6	220.4	225.3	219.9	远程	正常	调速	1741	6.52	0.78
2019-02-27 16:54:30	14.83	201	12.76	12.6	12.65	220.2	225.4	219.1	远程	正常	调速	1888	6.57	0.78
2019-02-27 16:56:59	14.74	201	12.71	12.45	12.56	221.8	226.1	221	远程	正常	调速	2037	6.55	0.79
2019-02-27 16:59:26	14.86	201	12.84	12.61	12.63	222.2	227	220.9	远程	正常	调速	2185	6.6	0.78
2019-02-27 17:01:54	15.09	201	13.02	12.87	12.84	221.9	226.7	221.2	远程	正常	调速	2332	6.74	0.79
2019-02-27 17:04:21	15.03	201	13.16	12.75	12.84	218.1	222.6	217.3	远程	正常	调速	2480	6.65	0.78
2019-02-27 17:06:49	15.2	201	13.06	12.92	12.65	221.5	226	219.9	远程	正常	调速	2628	6.78	0.79
2019-02-27 17:09:17	15.13	201	13.05	12.87	12.75	221.5	225.7	220.2	远程	正常	调速	2775	6.74	0.79
2019-02-27 17:11:44	15.25	201	13.16	12.99	12.96	221.7	226.6	220.6	远程	正常	调速	2923	6.8	0.79
2019-02-27 17:14:13	15.14	201	13.41	13.09	13	218.7	222.8	217.4	远程	正常	调速	3071	6.74	0.79
2019-02-27 17:16:40	14.76	201	12.84	12.61	12.49	221	226.1	220.4	远程	正常	调速	3219	6.57	0.78
2019-02-27 17:19:08	15.23	201	13.2	12.95	12.83	221.9	226.8	220.7	远程	正常	调速	3367	6.8	0.79
2019-02-27 17:21:36	14.91	201	12.93	12.89	12.7	220.5	225.1	219.1	远程	正常	调速	3515	6.62	0.78
2019-02-27 17:24:05	15.06	201	13.34	13.04	12.94	217.9	222.8	216.5	远程	正常	调速	3663	6.69	0.78
2019-02-27 17:27:54	14.76	201	13.11	12.76	12.7	217.6	221.8	216.3	远程	正常	调速	3895	6.53	0.78
2019-02-27 17:30:24	14.79	201	12.6	12.47	12.44	223.2	228.4	222.2	远程	正常	调速	4043	6.58	0.79
2019-02-27 17:32:52	14.58	201	12.48	12.39	12.32	222.5	227.4	221	远程	正常	调速	4191	6.46	0.78
2019-02-27 17:35:19	15.2	201	12.95	12.73	12.64	222.3	227.2	221.4	远程	正常	调速	4338	6.78	0.79
2019-02-27 17:37:48	14.94	201	12.95	12.69	12.75	222.2	226.8	221.2	远程	正常	调速	4487	6.67	0.79
2019-02-27 17:45:13	14.88	201	12.72	12.38	12.5	225.7	230.2	224.8	远程	正常	调速	4930	6.64	0.78
2019-02-27 23:39:37	0.17	1	0.19	0.12	0.2	240.3	245	239.1	远程	正常	无	124	0.04	0.31
2019-02-27 23:42:03	0.15	1	0.16	0.12	0.16	235.9	240.3	234.6	远程	正常	无	276	0.04	0.36
2019-02-27 23:44:56	0.15	1	0.2	0.14	0.19	230.2	234.8	229	远程	正常	无	449	0.05	0.42
2019-02-27 23:47:24	0.15	1	0.21	0.16	0.17	227.7	231.9	225.6	远程	正常	无	597	0.04	0.36
2019-02-27 23:49:27	0.15	1	0.22	0.15	0.21	227.9	232	226.3	远程	故障	启动	6	0.04	0.33
2019-02-27 23:49:54	0.15	1	0.18	0.12	0.17	225.4	230.4	224.1	远程	故障	启动	10	0.04	0.36
2019-02-27 23:50:35	0.15	1	0.19	0.13	0.18	223.9	227.6	222	远程	正常	停止	2	0.04	0.36
2019-02-27 23:50:44	0.15	1	0.19	0.13	0.17	227.9	232.2	226.3	远程	正常	停止	10	0.04	0.33
2019-02-27 23:51:10	40.63	68	32.33	31.77	32.03	223.6	227.6	221.8	远程	正常	启动	15	17.45	0.81
2019-02-27 23:51:29	40.09	70	36.25	37.75	34.02	219.5	223.9	218.3	远程	正常	启动	10	18.1	0.83
2019-02-27 23:51:39	40.81	72	32.01	32.2	31.13	219	222.8	217.4	远程	正常	启动	19	17.58	0.78
2019-02-27 23:54:05	37.13	93	28.7	28.74	28.9	220.3	224.7	218.9	远程	正常	启动	166	15.6	0.79
2019-02-27 23:56:33	37.17	95	30.76	31.31	30.26	222.6	226.9	221.2	远程	正常	启动	314	15.88	0.79
2019-02-27 23:59:01	37.5	94	32.26	31.49	27.84	223.6	228	222.3	远程	正常	启动	462	15.85	0.78
2019-02-28 00:01:28	36.88	96	32.33	31.2	29.61	221.2	225.7	219.7	远程	正常	启动	609	16.16	0.8
2019-02-28 00:03:57	36.13	95	29.78	29.66	29.5	221.2	225.7	219.6	远程	正常	启动	758	15.06	0.76
2019-02-28 00:06:24	37.37	88	31.99	33.03	32.47	225.8	230.5	223.8	远程	正常	启动	905	16.87	0.83
2019-02-28 00:08:52	36.99	91	28.9	29.25	30.14	222.3	226.7	221	远程	正常	启动	1053	15.88	0.8
2019-02-28 00:11:20	36.76	92	30.6	30.75	30.18	220.8	225.6	218.9	远程	正常	启动	1201	15.83	0.79
2019-02-28 00:13:48	38.34	94	32.58	30.08	35.96	224	228	222.1	远程	正常	启动	1349	17.36	0.81
2019-02-28 00:16:15	37.62	90	31.9	30.22	31.89	225.5	229.6	223.8	远程	正常	启动	1496	16.85	0.82
2019-02-28 00:18:20	36.27	96	28.73	30.96	30.14	226	229.7	224.3	远程	正常	调速	9	15.88	0.77
2019-02-28 00:20:30	36.46	93	30.3	29.3	29.33	222.7	227.1	221.3	远程	正常	调速	138	16.14	0.79
2019-02-28 00:22:56	36.01	95	29.98	30.43	30.4	227.4	231.5	225.5	远程	正常	调速	285	15.91	0.77
2019-02-28 00:25:25	36.3	94	30.65	30.2	31.7	225.4	229.8	223.3	远程	正常	调速	434	16.3	0.77
2019-02-28 00:27:52	36.77	91	31.54	30.66	31.83	225.7	230.5	223.8	远程	正常	调速	581	16.4	0.78
2019-02-28 00:30:20	35.99	89	31.67	32.04	30.91	224.3	228.3	222.3	远程	正常	调速	729	15.83	0.78
2019-02-28 00:32:48	36.29	95	31.11	31.42	30.79	227.7	232.7	226.5	远程	正常	调速	877	16.06	0.76
2019-02-28 00:35:14	36.22	94	30.4	31.05	29.42	225.3	229.2	223.5	远程	正常	调速	1025	15.86	0.76
2019-02-28 00:37:43	35.9	93	28.37	30.39	29.54	224.8	228.6	222.8	远程	正常	调速	1172	15.69	0.76
2019-02-28 00:38:51	0.12	1	0.25	0.11	0.25	231.6	236.2	230.3	远程	故障	停止	10	0.05	0.36
2019-02-28 00:39:49	0.12	1	0.2	0.11	0.21	229.5	233.8	228	远程	故障	停止	69	0.04	0.33
2019-02-28 00:42:18	0.11	1	0.22	0.13	0.22	231.3	235.6	229.4	远程	故障	停止	217	0.04	0.31
2019-02-28 00:44:44	0.11	1	0.18	0.1	0.19	229.2	233.4	227.9	远程	故障	停止	365	0.03	0.25
2019-02-28 00:47:13	0.12	1	0.22	0.12	0.23	229.2	233	227.6	远程	故障	停止	513	0.04	0.33
2019-02-28 00:49:36	0.12	1	0.2	0.1	0.2	229	233.3	227.7	远程	故障	启动	10	0.03	0.25
2019-02-28 00:50:41	0.1	1	0.25	0.12	0.25	229.9	234.6	228.5	远程	正常	调速	5	0.05	0.36
2019-02-28 00:50:52	37.58	92	29.78	30.62	29.31	225.2	229.4	223.2	远程	正常	启动	5	16.66	0.8
2019-02-28 00:51:04	37.56	91	31.47	32.42	30.31	225.7	230	223.7	远程	正常	启动	19	17.12	0.82
2019-02-28 00:51:52	37.03	92	30.36	31.05	32.05	224.2	228.3	222.5	远程	正常	调速	11	16.34	0.78
2019-02-28 00:53:13	36.49	84	27.63	26.89	27.41	228.1	232.7	226.3	远程	正常	调速	91	16.2	0.78
2019-02-28 00:55:40	18.06	151	13.09	12.74	12.77	227.5	231.6	226	远程	正常	调速	239	7.15	0.81
2019-02-28 00:58:08	19.71	151	14.37	14.26	14.31	228.1	232.7	226	远程	正常	调速	386	8.06	0.83
2019-02-28 01:00:39	20.16	151	14.6	14.37	14.3	228.6	232.6	226.8	远程	正常	调速	534	8.26	0.83
2019-02-28 01:03:04	20.75	151	15.09	15.24	15	227.7	232	225.7	远程	正常	调速	682	8.61	0.83
2019-02-28 01:05:31	21.51	151	15.68	15.35	15.42	229.8	234	228.3	远程	正常	调速	830	9.04	0.84
2019-02-28 01:07:59	21.99	151	16.41	16.23	16.29	226.6	230.8	225.1	远程	正常	调速	977	9.32	0.85
2019-02-28 01:10:27	22.03	151	16.28	16.37	16.17	227.8	232.4	226.4	远程	正常	调速	1125	9.37	0.85
2019-02-28 01:12:55	22.13	151	16.46	16.54	16.27	227.3	231.6	226	远程	正常	调速	1273	9.43	0.85
2019-02-28 01:15:24	21.94	151	16.34	16.33	15.96	227.9	232.2	226.1	远程	正常	调速	1422	9.31	0.84
2019-02-28 01:17:52	22.09	151	16.58	16.61	16.33	226.1	229.9	223.9	远程	正常	调速	1570	9.39	0.85
2019-02-28 01:20:18	22.01	151	16.38	16.18	16.06	228.8	232.8	227.1	远程	正常	调速	1718	9.37	0.85
2019-02-28 01:22:47	21.81	151	16.16	16.03	15.9	227	231.4	225	远程	正常	调速	1866	9.22	0.85
2019-02-28 01:25:14	21.6	151	15.87	15.76	15.78	229	233.2	227.4	远程	正常	调速	2013	9.11	0.84
2019-02-28 01:27:43	21.42	151	15.89	15.87	15.27	228.1	232.1	225.9	远程	正常	调速	2162	9.02	0.85
2019-02-28 01:30:10	21.28	151	15.69	15.75	15.43	227.1	231.8	225.3	远程	正常	调速	2309	8.94	0.84
2019-02-28 01:32:39	20.86	151	15.06	14.9	14.72	230.1	234.1	228.1	远程	正常	调速	2457	8.67	0.84
2019-02-28 01:35:07	20.88	151	15.22	15.19	15.01	227.8	232.6	226.3	远程	正常	调速	2605	8.69	0.84
2019-02-28 01:37:38	20.54	151	15	14.75	14.66	230.4	234.8	228.3	远程	正常	调速	2753	8.53	0.84
2019-02-28 01:40:03	20.49	151	15.06	14.95	14.77	228.2	232.3	226.1	远程	正常	调速	2901	8.48	0.84
2019-02-28 01:42:31	20.22	151	14.51	14.34	14.21	229.2	234	227.5	远程	正常	调速	3048	8.3	0.84
2019-02-28 01:44:58	20.22	151	14.75	14.81	14.66	225	229.1	223.3	远程	正常	调速	3196	8.27	0.83
2019-02-28 01:47:25	19.8	151	14.35	14.25	14.13	229.3	233.5	227.5	远程	正常	调速	3344	8.1	0.83
2019-02-28 01:49:54	19.64	151	14.24	13.89	13.77	228.7	232.7	226.5	远程	正常	调速	3492	7.97	0.83
2019-02-28 01:52:21	19.29	151	14.22	13.88	13.92	227.6	231.4	225.9	远程	正常	调速	3640	7.82	0.83
2019-02-28 01:54:49	19.17	151	13.83	13.73	13.59	228.9	233.8	227.6	远程	正常	调速	3787	7.75	0.82
2019-02-28 01:57:17	18.81	151	13.86	13.58	13.36	225.8	229.6	224.1	远程	正常	调速	3935	7.54	0.82
2019-02-28 01:59:45	18.94	151	13.69	13.7	13.34	229.3	233.4	227.7	远程	正常	调速	4083	7.66	0.83
2019-02-28 02:02:11	18.08	151	13.12	12.92	12.8	229.7	234	227.5	远程	正常	调速	4231	7.21	0.81
2019-02-28 02:09:37	17.61	151	12.62	12.55	12.51	227.5	232.3	225.8	远程	正常	调速	4675	6.93	0.81
2019-02-28 02:12:04	17.81	151	12.79	12.68	12.59	228.5	233.1	226.4	远程	正常	调速	4822	7.03	0.81
2019-02-28 02:14:32	17.38	151	12.33	12.22	12.08	230	234.7	228	远程	正常	调速	4970	6.82	0.8
2019-02-28 02:16:59	17.32	151	12.63	12.32	12.4	226.9	230.6	225.1	远程	正常	调速	5118	6.8	0.8
2019-02-28 02:19:27	17.42	151	12.4	12.17	12.18	230.1	234.8	228.5	远程	正常	调速	5265	6.85	0.81
2019-02-28 02:21:55	17.32	151	12.67	12.55	12.43	225.4	229.4	223.1	远程	正常	调速	5414	6.79	0.8
2019-02-28 02:24:23	17.36	151	12.65	12.53	12.37	227.5	231.2	225.5	远程	正常	调速	5561	6.82	0.81
2019-02-28 02:26:50	17.1	151	12.29	12.04	12.12	230.6	235	229.2	远程	正常	调速	5709	6.72	0.81
2019-02-28 02:29:19	16.9	151	12.21	11.93	11.96	227.7	232.3	226.4	远程	正常	调速	5857	6.6	0.8
2019-02-28 02:31:46	17.15	151	12.31	12.05	12.06	228.6	232.9	227.2	远程	正常	调速	6005	6.69	0.8
2019-02-28 02:34:15	16.93	151	12.28	11.9	11.91	227.2	231.3	225.6	远程	正常	调速	6153	6.58	0.8
2019-02-28 02:36:42	17	151	12.51	12.14	12.13	227.1	230.9	225	远程	正常	调速	6300	6.64	0.8
2019-02-28 02:39:10	16.75	151	12.11	11.93	11.76	228.3	233.5	227	远程	正常	调速	6448	6.52	0.8
2019-02-28 02:41:37	16.78	151	12.02	11.93	11.81	229.9	234.6	227.9	远程	正常	调速	6597	6.56	0.8
2019-02-28 02:44:05	15.99	151	11.68	11.51	11.42	225.8	230.7	224.1	远程	正常	调速	6744	6.15	0.79
2019-02-28 02:46:33	16.29	151	11.67	11.51	11.56	228.5	232.6	227.1	远程	正常	调速	6892	6.31	0.8
2019-02-28 02:49:01	15.94	151	11.32	11.18	11.07	230.2	235	228.3	远程	正常	调速	7039	6.14	0.8
2019-02-28 02:51:29	15.56	151	11.23	10.99	11	225.8	230.2	223.7	远程	正常	调速	7188	5.9	0.78
2019-02-28 02:53:57	15.58	151	11.28	11.02	10.94	227	231	225.5	远程	正常	调速	7335	5.94	0.79
2019-02-28 02:56:24	15.87	151	11.23	10.92	10.89	231	236.1	229.5	远程	正常	调速	7483	6.11	0.8
2019-02-28 02:58:52	15.76	151	11.3	10.96	11.01	227.1	231.8	225.6	远程	正常	调速	7631	6	0.79
2019-02-28 03:01:19	15.38	151	11.04	10.94	10.8	227.5	232.1	225.6	远程	正常	调速	7779	5.88	0.79
2019-02-28 03:03:48	15.53	151	11.23	11.01	10.95	228.4	233.4	226.8	远程	正常	调速	7927	5.94	0.79
2019-02-28 03:06:14	15.29	151	11.19	10.76	10.89	226.6	230.6	224.9	远程	正常	调速	8074	5.82	0.79
2019-02-28 03:08:43	15.42	151	11.12	10.9	10.86	226.4	231.1	224.4	远程	正常	调速	8222	5.87	0.79
2019-02-28 03:11:11	15.31	151	10.75	10.53	10.57	230.2	235.3	228.8	远程	正常	调速	8370	5.84	0.79
2019-02-28 03:13:39	15.22	151	10.99	10.82	10.69	228.6	233.7	227.1	远程	正常	调速	8518	5.81	0.79
2019-02-28 03:16:07	15.25	151	10.95	10.77	10.74	227.6	231.6	225.9	远程	正常	调速	8666	5.8	0.79
2019-02-28 03:18:35	14.82	151	10.61	10.36	10.35	228.4	233.1	226.6	远程	正常	调速	8813	5.6	0.78
2019-02-28 03:21:02	14.69	151	10.53	10.22	10.05	230.4	234.9	228.9	远程	正常	调速	8961	5.57	0.79
2019-02-28 03:23:31	14.21	151	10.17	9.98	10.05	225	230.1	223.6	远程	正常	调速	9109	5.31	0.78
2019-02-28 03:25:58	14.38	151	10.36	10.08	10.11	228.6	233.1	227.3	远程	正常	调速	9257	5.41	0.78
2019-02-28 03:28:26	14.74	151	10.43	10.23	10.34	229.2	233.4	227.7	远程	正常	调速	9405	5.56	0.78
2019-02-28 03:30:54	14.31	151	10.16	9.8	9.96	228.1	232.7	226.8	远程	正常	调速	9552	5.35	0.78
2019-02-28 03:33:22	14.3	151	10.39	10.07	10.1	228.7	233.6	227	远程	正常	调速	9700	5.39	0.78
2019-02-28 03:35:49	14.69	151	10.43	10.1	10.22	229.7	234.1	228.2	远程	正常	调速	9848	5.52	0.78
2019-02-28 03:38:15	14.12	151	10.24	9.94	9.96	225.3	229.4	223.9	远程	正常	调速	9996	5.26	0.78
2019-02-28 03:40:45	14	151	10.08	9.6	9.8	229.3	233.8	228.2	远程	正常	调速	10144	5.24	0.78
2019-02-28 03:43:15	14.1	151	9.84	9.68	9.74	229.4	234.6	228.1	远程	正常	调速	10291	5.27	0.78
2019-02-28 03:45:41	13.95	151	9.89	9.66	9.64	227.8	232.3	225.8	远程	正常	调速	10440	5.19	0.78
2019-02-28 03:48:08	14.32	151	10.28	10.08	10.17	226.5	231.3	224.9	远程	正常	调速	10587	5.38	0.78
2019-02-28 03:50:36	14.26	151	10.21	9.88	9.92	230	234.2	228.4	远程	正常	调速	10735	5.37	0.78
2019-02-28 03:57:59	13.96	151	9.93	9.68	9.72	230.5	234.4	228.9	远程	正常	调速	11178	5.22	0.78
2019-02-28 04:00:27	13.89	151	9.85	9.43	9.45	229.1	233.6	227.8	远程	正常	调速	11326	5.16	0.78
2019-02-28 04:02:55	13.84	151	10.04	9.67	9.77	227	231.5	225	远程	正常	调速	11474	5.15	0.78
2019-02-28 04:05:23	14.05	151	9.96	9.67	9.83	229.1	234.1	227.6	远程	正常	调速	11622	5.27	0.78
2019-02-28 04:07:50	14.05	151	10.16	9.95	9.95	224.8	228.4	222.6	远程	正常	调速	11770	5.21	0.77
2019-02-28 04:10:18	13.75	151	9.95	9.6	9.52	227.4	232.1	225.7	远程	正常	调速	11917	5.13	0.78
2019-02-28 04:12:46	13.19	151	9.48	9.13	9.2	228.7	233.2	226.9	远程	正常	调速	12065	4.88	0.77
2019-02-28 04:15:14	13.34	151	9.49	9.22	9.2	230.3	235	229	远程	正常	调速	12213	4.96	0.78
2019-02-28 04:17:42	13.05	151	9.46	9.17	9.19	225.9	230.6	223.9	远程	正常	调速	12361	4.8	0.77
2019-02-28 04:20:15	12.99	151	9.11	8.85	8.74	229.9	234.8	228.7	远程	正常	调速	12509	4.78	0.77
2019-02-28 04:22:37	12.79	151	9.16	8.85	8.92	228.8	233.5	227.6	远程	正常	调速	12656	4.72	0.77
2019-02-28 04:30:01	12.48	151	8.74	8.36	8.62	231.1	235.2	229.5	远程	正常	调速	13100	4.59	0.77
2019-02-28 04:32:29	12.58	151	8.94	8.68	8.71	230	234.9	228.4	远程	正常	调速	13248	4.65	0.78
2019-02-28 04:34:56	12.52	151	8.88	8.58	8.68	227.2	231.3	225.5	远程	正常	调速	13395	4.57	0.77
2019-02-28 04:37:23	12.52	151	8.83	8.51	8.57	229.7	233.9	228.3	远程	正常	调速	13544	4.59	0.77
2019-02-28 04:39:52	12.23	151	8.61	8.45	8.43	228.7	233.3	227.3	远程	正常	调速	13691	4.48	0.77
2019-02-28 04:42:20	12.33	151	8.89	8.69	8.6	225.8	229.4	223.7	远程	正常	调速	13840	4.51	0.77
2019-02-28 04:44:48	12.19	151	8.76	8.49	8.54	227.4	231.5	225.4	远程	正常	调速	13987	4.46	0.77
2019-02-28 04:47:14	12.12	151	8.68	8.31	8.36	230	234.3	228	远程	正常	调速	14135	4.46	0.77
2019-02-28 04:49:43	12.1	151	8.4	8.23	8.21	230.7	235.6	229.2	远程	正常	调速	14282	4.42	0.77
2019-02-28 04:52:11	11.97	151	8.59	8.27	8.3	227.9	232	225.9	远程	正常	调速	14430	4.37	0.77
2019-02-28 04:54:39	11.95	151	8.5	8.21	8.31	228.4	232.5	226.4	远程	正常	调速	14578	4.37	0.77
2019-02-28 04:57:07	11.96	151	8.45	8.21	8.27	229.2	233.8	227.7	远程	正常	调速	14726	4.38	0.77
2019-02-28 04:59:34	11.83	151	8.34	8.03	8.14	228.7	233.2	226.8	远程	正常	调速	14873	4.31	0.77
2019-02-28 05:06:58	11.87	151	8.35	8.13	8.19	228.9	234.1	227.7	远程	正常	调速	15318	4.32	0.77
2019-02-28 05:09:26	11.9	151	8.46	8.28	8.28	226.8	231	225.2	远程	正常	调速	15465	4.33	0.77
2019-02-28 05:11:53	11.9	151	8.56	8.22	8.31	227.7	231.2	225.6	远程	正常	调速	15613	4.35	0.77
2019-02-28 05:14:20	11.77	151	8.36	8.1	8.02	229.2	233.9	227.6	远程	正常	调速	15761	4.31	0.78
2019-02-28 05:16:49	11.8	151	8.39	8.06	8.1	228.4	232.9	226.3	远程	正常	调速	15908	4.3	0.77
2019-02-28 05:19:17	11.98	151	8.63	8.26	8.32	225.4	229.6	223.9	远程	正常	调速	16056	4.34	0.77
2019-02-28 05:21:46	11.87	151	8.32	8.02	8.01	230	235	228.5	远程	正常	调速	16205	4.34	0.77
2019-02-28 05:24:14	11.83	151	8.42	8.07	8.15	226.4	230.5	224.8	远程	正常	调速	16353	4.27	0.77
2019-02-28 05:26:42	11.88	151	8.48	8.3	8.28	226.2	230.7	224.7	远程	正常	调速	16501	4.32	0.77
2019-02-28 05:29:10	11.9	151	8.38	8.03	8.05	229.1	234	227.5	远程	正常	调速	16649	4.33	0.77
2019-02-28 05:31:38	12.09	151	8.28	7.99	8.03	225.5	229.3	223.4	远程	正常	调速	16797	4.32	0.78
2019-02-28 05:34:05	12.08	151	8.51	8.26	8.21	224.6	229.1	222.6	远程	正常	调速	16945	4.34	0.78
2019-02-28 05:36:34	11.95	151	8.24	7.9	7.98	229.8	234.2	228.5	远程	正常	调速	17093	4.34	0.79
2019-02-28 05:39:01	11.94	151	8.2	7.86	7.89	229.9	234.8	228.4	远程	正常	调速	17241	4.31	0.78
2019-02-28 05:41:33	11.91	151	8.22	7.86	7.99	228.2	232.8	227	远程	正常	调速	17388	4.3	0.79
2019-02-28 05:43:56	11.82	151	8.16	7.84	7.96	226.7	231	225.3	远程	正常	调速	17536	4.24	0.78
2019-02-28 05:46:24	11.69	151	8.03	7.74	7.83	228.1	232.6	226.5	远程	正常	调速	17683	4.22	0.78
2019-02-28 05:48:52	11.62	151	8.06	7.66	7.71	227.7	231.7	226	远程	正常	调速	17832	4.18	0.78
2019-02-28 05:51:20	11.42	151	8.01	7.72	7.68	225.6	229.3	223.3	远程	正常	调速	17979	4.08	0.78
2019-02-28 05:53:47	11.4	151	7.88	7.48	7.57	226.1	230.6	224.3	远程	正常	调速	18127	4.06	0.78
2019-02-28 05:56:16	11.38	151	7.68	7.39	7.43	228.2	233.3	227.1	远程	正常	调速	18275	4.06	0.78
2019-02-28 05:58:42	11.28	151	7.8	7.5	7.65	228	232.3	226.2	远程	正常	调速	18423	4.06	0.78
2019-02-28 06:01:12	11.22	151	7.82	7.47	7.45	225.9	230.4	224	远程	正常	调速	18571	4	0.78
2019-02-28 06:03:39	11.22	151	7.7	7.43	7.58	226.2	230.9	224.8	远程	正常	调速	18719	4.01	0.78
2019-02-28 06:06:07	11.25	151	7.7	7.35	7.51	228.3	233.3	226.6	远程	正常	调速	18866	4.04	0.79
2019-02-28 06:08:34	11.09	151	7.59	7.33	7.36	226.2	230.5	224.2	远程	正常	调速	19014	3.93	0.78
2019-02-28 06:11:03	11.15	151	7.65	7.33	7.36	226.1	230	224.3	远程	正常	调速	19162	3.96	0.78
2019-02-28 06:13:31	11.04	151	7.7	7.4	7.48	225.3	229.6	223.3	远程	正常	调速	19310	3.94	0.78
2019-02-28 06:15:58	11.02	151	7.58	7.22	7.27	230.3	234.4	228.6	远程	正常	调速	19457	3.95	0.78
2019-02-28 06:18:26	10.88	151	7.58	7.22	7.33	226.6	231.4	225.5	远程	正常	调速	19605	3.89	0.78
2019-02-28 06:20:54	10.79	151	7.48	7.08	7.28	225.7	230.5	224.1	远程	正常	调速	19753	3.84	0.78
2019-02-28 06:23:20	10.72	151	7.34	7.02	7.17	227.2	231	225.6	远程	正常	调速	19901	3.79	0.78
2019-02-28 06:25:49	10.64	151	7.26	6.91	7.09	227.3	232.1	225.9	远程	正常	调速	20049	3.76	0.78
2019-02-28 06:28:17	10.64	151	7.49	7.19	7.25	223	227.4	221.4	远程	正常	调速	20197	3.77	0.78
2019-02-28 06:30:45	10.69	151	7.49	7.16	7.19	225.4	229.4	223.2	远程	正常	调速	20344	3.8	0.78
2019-02-28 06:33:13	10.65	151	7.25	7.08	7.1	229	233.7	227.2	远程	正常	调速	20492	3.8	0.78
2019-02-28 06:35:40	10.58	151	7.26	6.94	7.07	227.8	232.5	226.7	远程	正常	调速	20640	3.78	0.78
2019-02-28 06:38:08	10.53	151	7.29	6.88	7.05	224.1	228.5	222.6	远程	正常	调速	20788	3.7	0.77
2019-02-28 06:40:37	10.48	151	7.33	6.95	7.09	227.6	231.9	225.5	远程	正常	调速	20936	3.74	0.78
2019-02-28 06:43:03	10.39	151	7.09	6.8	6.84	227.7	231.8	226.2	远程	正常	调速	21083	3.68	0.78
2019-02-28 06:45:32	10.32	151	7.13	6.74	6.91	224.6	229	222.7	远程	正常	调速	21232	3.64	0.77
2019-02-28 06:47:59	10.27	151	7.22	6.85	6.93	223.7	228.2	221.6	远程	正常	调速	21379	3.62	0.77
2019-02-28 06:50:26	10.23	151	7.1	6.84	6.86	227.2	231.3	225.4	远程	正常	调速	21527	3.63	0.78
2019-02-28 06:52:55	10.28	151	7.02	6.7	6.72	229	234.1	227.5	远程	正常	调速	21675	3.65	0.78
2019-02-28 06:55:22	10.28	151	7.04	6.78	6.83	228.9	233	226.9	远程	正常	调速	21822	3.65	0.78
2019-02-28 06:57:50	10.19	151	7.09	6.74	6.84	226.5	230.1	224.4	远程	正常	调速	21970	3.61	0.78
2019-02-28 07:00:18	10.17	151	6.92	6.64	6.85	225.9	230.5	224	远程	正常	调速	22118	3.59	0.77
2019-02-28 07:02:46	10.18	151	6.99	6.75	6.82	228	232	226	远程	正常	调速	22266	3.61	0.78
2019-02-28 07:05:14	10.19	151	7.06	6.76	6.81	224	227.4	221.6	远程	正常	调速	22414	3.56	0.77
2019-02-28 07:07:41	10.12	151	7.07	6.72	6.87	224.2	228.8	222.4	远程	正常	调速	22561	3.58	0.78
2019-02-28 07:10:14	10.1	151	6.93	6.68	6.85	226.7	231.4	224.8	远程	正常	调速	22709	3.59	0.78
2019-02-28 07:12:37	10.17	151	6.87	6.53	6.74	229.6	233.7	227.7	远程	正常	调速	22857	3.59	0.78
2019-02-28 07:15:06	10.17	151	6.96	6.64	6.79	225.9	230.2	224.1	远程	正常	调速	23005	3.58	0.77
2019-02-28 07:17:33	10.09	151	7.01	6.7	6.74	227.7	231.7	226.1	远程	正常	调速	23153	3.59	0.78
2019-02-28 07:20:00	10.14	151	6.99	6.72	6.82	227.6	231.7	226	远程	正常	调速	23301	3.59	0.77
2019-02-28 07:22:29	10.19	151	6.97	6.7	6.73	226.9	231.2	225.4	远程	正常	调速	23448	3.59	0.77
2019-02-28 07:24:56	10.09	151	7.04	6.75	6.8	225.1	228.4	222.8	远程	正常	调速	23596	3.55	0.77
2019-02-28 07:27:24	10.06	151	6.84	6.7	6.68	227.9	232.7	226.3	远程	正常	调速	23744	3.57	0.78
2019-02-28 07:29:52	10.12	151	6.93	6.65	6.78	227.8	232.5	226.6	远程	正常	调速	23892	3.6	0.78
2019-02-28 07:32:20	10.02	151	6.84	6.46	6.66	225.6	229.8	224	远程	正常	调速	24040	3.51	0.77
2019-02-28 07:34:47	10.11	151	6.98	6.67	6.88	223.8	229.2	221.8	远程	正常	调速	24187	3.56	0.78
2019-02-28 07:37:16	10.04	151	6.87	6.54	6.74	226.5	232.4	225	远程	正常	调速	24336	3.54	0.77
2019-02-28 07:40:01	9.98	151	6.93	6.56	6.82	224	230.5	222.2	远程	正常	调速	24484	3.51	0.77
2019-02-28 07:42:11	10	151	6.91	6.49	6.82	223.9	228.2	221.9	远程	正常	调速	24631	3.51	0.77
2019-02-28 07:44:39	10.04	151	6.88	6.64	6.78	225.9	230.2	224.4	远程	正常	调速	24779	3.55	0.78
2019-02-28 07:47:07	9.96	151	6.93	6.7	6.77	227.2	229.9	225	远程	正常	调速	24927	3.53	0.77
2019-02-28 07:49:34	9.98	151	6.74	6.61	6.57	229.2	231.9	227.6	远程	正常	调速	25074	3.53	0.77
2019-02-28 07:52:02	9.93	151	6.94	6.63	6.71	228.2	230.6	226.3	远程	正常	调速	25222	3.52	0.77
2019-02-28 07:54:32	9.93	151	6.91	6.62	6.73	226.6	228.9	224.8	远程	正常	调速	25372	3.5	0.77
2019-02-28 07:57:00	9.94	151	6.87	6.72	6.72	227.2	229.7	225.1	远程	正常	调速	25520	3.5	0.76
2019-02-28 07:59:27	9.95	151	6.92	6.65	6.85	225.3	227.6	223.1	远程	正常	调速	25668	3.52	0.77
2019-02-28 08:01:55	9.94	151	7.05	6.75	6.87	224.2	226.5	222	远程	正常	调速	25815	3.49	0.76
2019-02-28 08:04:23	9.78	151	6.77	6.49	6.59	228.1	231.5	226.4	远程	正常	调速	25964	3.46	0.77
2019-02-28 08:08:42	9.88	151	6.9	6.73	6.68	226.5	228.8	224.2	远程	正常	调速	26222	3.49	0.77
2019-02-28 08:12:16	9.78	151	6.71	6.5	6.59	228.1	231.6	226.9	远程	正常	调速	26436	3.48	0.77
2019-02-28 08:14:44	9.88	151	6.87	6.71	6.84	225.2	228.1	223.7	远程	正常	调速	26585	3.5	0.77
2019-02-28 08:17:13	9.88	151	6.74	6.55	6.68	226.6	229.8	225	远程	正常	调速	26733	3.48	0.76
2019-02-28 08:19:41	9.8	151	6.65	6.43	6.48	227.3	230.6	225.7	远程	正常	调速	26881	3.46	0.77
2019-02-28 08:22:09	9.75	151	6.82	6.65	6.55	224.5	226.4	222.1	远程	正常	调速	27029	3.43	0.77
2019-02-28 08:24:35	9.76	151	6.71	6.66	6.7	224.3	227.7	222.5	远程	正常	调速	27177	3.45	0.77
2019-02-28 08:27:05	9.79	151	6.71	6.6	6.47	228.9	231.6	226.7	远程	正常	调速	27325	3.48	0.78
2019-02-28 08:29:36	9.7	151	6.66	6.54	6.56	227.3	230.9	225.4	远程	正常	调速	27473	3.44	0.77
2019-02-28 08:32:01	9.71	151	6.63	6.54	6.54	227.7	231.1	226	远程	正常	调速	27620	3.46	0.77
2019-02-28 08:34:28	9.64	151	6.69	6.52	6.65	225.1	227.8	223.4	远程	正常	调速	27768	3.4	0.77
2019-02-28 08:36:56	9.68	151	6.71	6.55	6.54	226.1	229.2	224.4	远程	正常	调速	27916	3.42	0.77
2019-02-28 08:39:23	9.73	151	6.64	6.5	6.63	226.2	229.1	224.7	远程	正常	调速	28063	3.44	0.77
2019-02-28 08:41:53	9.69	151	6.82	6.64	6.66	222.8	224.9	220.8	远程	正常	调速	28212	3.42	0.77
2019-02-28 08:44:19	9.7	151	6.76	6.59	6.72	223.3	226.6	221.6	远程	正常	调速	28359	3.43	0.77
2019-02-28 08:46:49	9.72	151	6.67	6.62	6.56	226.9	230.2	225.6	远程	正常	调速	28508	3.46	0.77
2019-02-28 08:49:15	9.69	151	6.64	6.56	6.47	228.6	232.3	226.9	远程	正常	调速	28655	3.46	0.78
2019-02-28 08:51:43	9.61	151	6.65	6.6	6.56	223.3	226.7	221.6	远程	正常	调速	28803	3.39	0.78
2019-02-28 08:54:16	9.63	151	6.59	6.55	6.64	224.1	226.9	222.6	远程	正常	调速	28951	3.39	0.78
2019-02-28 08:56:39	9.66	151	6.54	6.49	6.6	226.6	230.3	225.2	远程	正常	调速	29099	3.44	0.78
2019-02-28 08:59:07	9.63	151	6.64	6.57	6.58	221.4	224.4	219.5	远程	正常	调速	29247	3.37	0.77
2019-02-28 09:01:34	9.65	151	6.76	6.61	6.57	221.3	223.9	219.6	远程	正常	调速	29394	3.39	0.78
2019-02-28 09:04:02	9.57	151	6.6	6.41	6.54	224.6	227.4	223	远程	正常	调速	29542	3.4	0.79
2019-02-28 09:06:33	9.56	151	6.44	6.34	6.44	227.7	230.8	226.4	远程	正常	调速	29690	3.4	0.78
2019-02-28 09:08:58	9.51	151	6.56	6.35	6.49	222.7	225.3	220.9	远程	正常	调速	29838	3.33	0.77
2019-02-28 09:11:26	9.53	151	6.57	6.45	6.49	224	226.8	221.8	远程	正常	调速	29986	3.36	0.78
2019-02-28 09:13:54	9.55	151	6.63	6.41	6.46	225.6	228.9	223.8	远程	正常	调速	30134	3.4	0.78
2019-02-28 09:16:22	9.48	151	6.49	6.31	6.38	224.8	227.1	222.8	远程	正常	调速	30282	3.34	0.77
2019-02-28 09:18:49	9.48	151	6.61	6.45	6.56	220.5	223	218.8	远程	正常	调速	30429	3.32	0.77
2019-02-28 09:21:17	9.55	151	6.57	6.42	6.5	223.8	226.6	222.4	远程	正常	调速	30577	3.38	0.78
2019-02-28 09:23:45	9.54	151	6.55	6.49	6.35	227.2	229.9	225.3	远程	正常	调速	30725	3.4	0.78
2019-02-28 09:26:13	9.52	151	6.49	6.4	6.31	224.2	227.1	222.8	远程	正常	调速	30873	3.35	0.77
2019-02-28 09:28:40	9.5	151	6.61	6.42	6.43	222.4	225	220.5	远程	正常	调速	31020	3.34	0.77
2019-02-28 09:31:08	9.5	151	6.62	6.39	6.43	225.1	227.5	222.8	远程	正常	调速	31169	3.36	0.77
2019-02-28 09:33:14	9.48	151	6.56	6.51	6.43	225.7	228.9	224.3	远程	正常	调速	31295	3.37	0.77
