# Supplementary material for: Fault diagnosis method of submersible screw pump based on random forest
Source: PLoS One. 2020 Nov 16;15(11):e0242458. doi: 10.1371/journal.pone.0242458 (PMC7668568; doi:10.1371/journal.pone.0242458)
Supplement: S1 File — (ZIP) [file pone.0242458.s001.zip › Supporting Information/Partial source data of oil well/13 jilin 65-6.xlsx]

## Sheet: Sheet1
时间	电流	转速	输入电流A	输入电流B	输入电流C	输入电压A	输入电压B	输入电压C	KA0	KA4	远程操作	操作时间	有功功率	功率因数
2018-03-27 14:54:28	14.77	97	7.5	8.95	8.51	390.6	397	16.2	远程	正常	调速	65535	4.08	0.62
2018-03-27 14:55:33	14.73	97	7.47	9.4	8.63	391.1	396.6	16.2	远程	正常	调速	65535	4.12	0.62
2018-03-27 14:56:39	14.8	96	7.61	9.8	8.07	389.6	394.6	16.1	远程	正常	调速	65535	4.06	0.61
2018-03-27 14:57:47	14.69	97	7.52	9.58	7.85	389.5	395.6	16.1	远程	正常	调速	65535	4.05	0.61
2018-03-27 14:58:54	14.81	96	7.31	9.16	8.46	390.9	396.6	16.1	远程	正常	调速	65535	4.12	0.63
2018-03-27 15:00:03	14.76	97	7.1	9.83	8.82	390.8	396.9	16.1	远程	正常	调速	65535	4.1	0.62
2018-03-27 15:01:09	14.84	97	7.37	9.59	8.1	390.3	396.2	16.1	远程	正常	调速	65535	4.09	0.61
2018-03-27 15:03:24	14.84	97	7.24	9.61	8.47	390.3	396.3	16	远程	正常	调速	65535	4.13	0.62
2018-03-27 15:04:30	14.92	96	7.02	9.1	8.55	391.6	396.6	16.1	远程	正常	调速	65535	4.09	0.62
2018-03-27 15:05:42	14.79	97	6.59	9.88	9.18	392	396.9	16.1	远程	正常	调速	65535	4.09	0.63
2018-03-27 15:06:46	14.75	97	7.08	9.11	8.02	389.4	395	15.9	远程	正常	调速	65535	4.04	0.61
2018-03-27 15:07:57	14.77	97	7.19	9.18	8.82	390.8	395.6	15.9	远程	正常	调速	65535	4.09	0.63
2018-03-27 15:09:03	14.83	97	7.05	9.54	8.38	391.1	396	15.9	远程	正常	调速	65535	4.07	0.63
2018-03-27 15:10:08	14.91	96	6.73	9.18	8.68	391.5	396.7	16	远程	正常	调速	65535	4.1	0.62
2018-03-27 15:11:15	14.77	97	7.46	9.17	8.55	389.6	395.1	15.9	远程	正常	调速	65535	4.09	0.63
2018-03-27 15:12:22	14.83	96	6.86	8.97	8.23	390.7	396.4	15.9	远程	正常	调速	65535	4.05	0.62
2018-03-27 15:13:28	14.76	97	6.87	9.27	8.17	390.1	396.3	16.1	远程	正常	调速	65535	4.04	0.62
2018-03-27 15:15:45	14.79	96	7.01	9.2	8.14	390	396.1	16.1	远程	正常	调速	65535	4.08	0.61
2018-03-27 15:16:53	14.7	96	7.3	9.04	8.35	390.5	395.4	16.2	远程	正常	调速	65535	4.09	0.62
2018-03-27 15:18:00	14.68	96	6.37	9.08	8.54	389.9	396	16.3	远程	正常	调速	65535	4.01	0.63
2018-03-27 15:19:08	14.71	97	7.18	9.45	8.06	391	395.8	16.4	远程	正常	调速	65535	4.03	0.63
2018-03-27 15:20:15	14.77	97	7.43	9.11	8.58	389.9	395.6	16.4	远程	正常	调速	65535	4.09	0.63
2018-03-27 15:21:23	14.83	97	7.44	9.13	8.77	389.2	394.8	16.6	远程	正常	调速	65535	4.07	0.64
2018-03-27 15:22:31	14.74	97	6.64	8.86	8.31	389.2	395.1	16.6	远程	正常	调速	65535	4.01	0.61
2018-03-27 15:23:38	14.8	96	6.66	9.71	9.25	390.3	395.4	16.9	远程	正常	调速	65535	4.08	0.63
2018-03-27 15:25:54	14.71	96	6.52	9.54	8.79	389.9	395.1	17.2	远程	正常	调速	65535	4.04	0.64
2018-03-27 15:27:01	14.81	96	7	9.26	8.06	389	394.5	17.2	远程	正常	调速	65535	4.09	0.63
2018-03-27 15:28:13	14.72	97	6.93	8.77	8.16	388.3	393.8	17.4	远程	正常	调速	65535	4.06	0.61
2018-03-27 15:29:22	14.76	97	6.47	9.38	8.7	387.9	394	17.8	远程	正常	调速	65535	4.08	0.63
2018-03-27 15:30:24	14.67	97	7.05	9.46	8.47	388.8	394.9	18	远程	正常	调速	65535	4.06	0.64
2018-03-27 15:31:32	14.68	97	6.78	9.12	8.38	388.7	393.6	17.6	远程	正常	调速	65535	4.02	0.64
2018-03-27 15:32:40	14.73	97	7.17	9.24	8.03	388.1	394.4	17.5	远程	正常	调速	65535	4.04	0.63
2018-03-27 15:33:48	14.75	97	7.54	8.97	8.66	389.1	394.2	17.6	远程	正常	调速	65535	4.13	0.62
2018-03-27 15:34:56	14.77	96	6.65	9.81	9.18	390.2	395.5	17.7	远程	正常	调速	65535	4.09	0.64
2018-03-27 15:36:03	14.75	97	6.89	9.49	8.45	389.1	394.8	17.7	远程	正常	调速	65535	4.05	0.63
2018-03-27 15:37:46	14.79	97	7.21	9.45	8.36	388.9	394.2	17.5	远程	正常	调速	65535	4.07	0.63
2018-03-27 15:38:22	14.66	97	7.04	9.48	8.35	388.4	394.5	17.5	远程	正常	调速	65535	4.06	0.64
2018-03-27 15:39:31	14.67	97	7.16	9.19	8.58	387.3	393.9	17.5	远程	正常	调速	65535	4.04	0.63
2018-03-27 15:40:35	14.7	96	7	8.96	8.44	389.2	395.9	17.7	远程	正常	调速	65535	4.05	0.63
2018-03-27 15:41:43	14.76	96	7.27	9	8.39	388.4	394	17.6	远程	正常	调速	65535	4.06	0.62
2018-03-27 15:43:06	14.75	97	7.14	9.3	8.16	389	394.3	17.7	远程	正常	调速	65535	4.06	0.63
2018-03-27 15:43:58	14.68	97	6.61	8.77	8.13	388.7	393.9	17.7	远程	正常	调速	65535	4	0.63
2018-03-27 15:45:04	14.66	97	6.87	8.7	7.99	388.7	394.6	17.7	远程	正常	调速	65535	4.02	0.63
2018-03-27 15:46:16	14.7	97	7.29	9.15	8.14	388.8	394.7	17.6	远程	正常	调速	65535	4.03	0.63
2018-03-27 15:47:22	14.63	97	6.58	8.99	8.26	389	394.8	17.6	远程	正常	调速	65535	4.01	0.62
2018-03-27 15:48:31	14.89	97	6.84	9.28	8.57	389.5	395.5	17.5	远程	正常	调速	65535	4.09	0.62
2018-03-27 15:49:35	14.87	97	7.62	9.45	8.34	389.2	395.3	17.5	远程	正常	调速	65535	4.1	0.62
2018-03-27 15:50:47	14.78	97	7.61	8.91	8.78	390.4	395.8	17.5	远程	正常	调速	65535	4.07	0.63
2018-03-27 15:51:53	14.75	97	7.09	8.93	7.88	390.1	394.4	17.5	远程	正常	调速	65535	4.06	0.61
2018-03-27 15:53:00	14.8	97	7.27	9	8.25	390.8	395.8	17.6	远程	正常	调速	65535	4.09	0.62
2018-03-27 15:54:06	14.68	97	6.96	8.86	8.2	389.2	394.8	17.5	远程	正常	调速	65535	4.03	0.62
2018-03-27 15:55:16	14.73	97	7.29	8.83	8.31	389.1	394	17.4	远程	正常	调速	65535	4.09	0.62
2018-03-27 15:56:10	14.74	97	6.78	9.79	9.17	388.1	393.6	17.3	远程	正常	调速	65535	4.08	0.61
2018-03-27 15:57:22	14.77	97	7.13	9.45	8.41	389.7	395.3	17.4	远程	正常	调速	65535	4.12	0.62
2018-03-27 15:59:24	14.78	97	6.65	8.94	8.24	390.7	395.8	17.4	远程	正常	调速	65535	4.03	0.62
2018-03-27 16:00:18	14.78	97	7.07	8.74	8.18	388.9	394.8	17.3	远程	正常	调速	65535	4.02	0.62
2018-03-27 16:01:28	14.79	97	7.04	9.02	8.22	390	395.1	17.3	远程	正常	调速	65535	4.06	0.62
2018-03-27 16:03:41	14.76	96	6.92	8.7	8.25	388.9	395.4	17.2	远程	正常	调速	65535	4.02	0.62
2018-03-27 16:04:39	14.8	97	6.94	9.52	8.59	389.2	394	17.1	远程	正常	调速	65535	4.08	0.63
2018-03-27 16:05:48	14.78	97	7.14	9.37	8.76	390.7	396	17.1	远程	正常	调速	65535	4.05	0.63
2018-03-27 16:08:04	14.82	96	7.65	8.91	8.52	390.8	396.6	17	远程	正常	调速	65535	4.09	0.62
2018-03-27 16:09:12	14.68	97	6.73	9.06	8.32	390.1	395.4	16.9	远程	正常	调速	65535	4.05	0.62
2018-03-27 16:10:19	14.69	97	7.16	9.31	8.57	388.5	394.9	16.8	远程	正常	调速	65535	4.08	0.63
2018-03-27 16:11:27	14.77	97	7.08	9.68	8.59	389.7	395	16.8	远程	正常	调速	65535	4.08	0.61
2018-03-27 16:12:22	14.72	97	7.5	9.15	8.53	390.7	395.9	16.8	远程	正常	调速	65535	4.08	0.63
2018-03-27 16:13:27	14.86	96	6.78	9.4	8.68	390.8	396.1	16.7	远程	正常	调速	65535	4.07	0.62
2018-03-27 16:14:28	14.7	96	7.18	8.94	8.09	390.8	396	16.9	远程	正常	调速	65535	4.05	0.62
2018-03-27 16:15:35	14.79	97	7.51	8.96	8.57	391	395.8	16.9	远程	正常	调速	65535	4.1	0.63
2018-03-27 16:16:44	14.76	97	6.66	8.79	8.2	390.8	396.6	16.9	远程	正常	调速	65535	4	0.62
2018-03-27 16:17:54	14.65	97	6.99	9.14	8.02	391.1	396	16.9	远程	正常	调速	65535	4.01	0.61
2018-03-27 16:19:02	14.77	97	6.64	9.06	8.05	390.4	395	16.8	远程	正常	调速	65535	4.04	0.62
2018-03-27 16:22:27	14.81	97	7.35	8.67	8.33	391.9	396.9	16.3	远程	正常	调速	65535	4.06	0.62
2018-03-27 16:23:34	14.72	97	7.4	8.98	8.55	390.9	397	16.2	远程	正常	调速	65535	4.06	0.62
2018-03-27 16:24:39	14.68	97	7.29	9.12	8.69	391.4	396.3	16.1	远程	正常	调速	65535	4.09	0.63
2018-03-27 16:28:04	14.7	97	7	9.05	8.26	391.2	396.2	15.9	远程	正常	调速	65535	4.04	0.62
2018-03-27 16:29:10	14.75	96	6.81	8.74	7.92	390.8	395.9	15.7	远程	正常	调速	65535	4	0.62
2018-03-27 16:30:18	14.72	97	6.66	9.16	8.31	391	396.5	15.7	远程	正常	调速	65535	4.05	0.61
2018-03-27 16:31:25	14.82	97	7.26	9.27	8.57	391.6	397.3	15.7	远程	正常	调速	65535	4.07	0.63
2018-03-27 16:32:34	14.74	97	7.39	9.49	8.26	391.7	396.4	15.8	远程	正常	调速	65535	4.05	0.62
2018-03-27 16:33:43	14.74	97	6.86	9.92	9.27	391.8	396.3	15.8	远程	正常	调速	65535	4.1	0.62
2018-03-27 16:34:48	14.71	97	7.56	9.5	8.32	391.1	395.4	15.7	远程	正常	调速	65535	4.07	0.63
2018-03-27 16:37:03	14.86	97	6.94	9.1	7.99	393.3	397.8	15.7	远程	正常	调速	65535	4.09	0.62
2018-03-27 16:38:10	14.81	96	7.09	9.27	8.66	391.8	396.4	15.5	远程	正常	调速	65535	4.07	0.62
2018-03-27 16:39:37	14.69	97	6.93	9.01	8.43	392	397.2	15.6	远程	正常	调速	65535	4.06	0.63
2018-03-27 16:40:31	14.75	97	7.13	9.03	8.56	392	397.7	15.5	远程	正常	调速	65535	4.08	0.63
2018-03-27 16:41:31	14.81	97	7.47	9.41	8.16	390.7	396.9	15.5	远程	正常	调速	65535	4.09	0.62
2018-03-27 16:42:42	14.82	97	6.66	9.29	8.64	391.6	397.7	15.7	远程	正常	调速	65535	4.07	0.62
2018-03-27 16:43:46	14.73	97	7.35	9.37	8.09	391.3	395.9	15.9	远程	正常	调速	65535	4.11	0.62
2018-03-27 16:44:54	14.74	97	7.04	8.86	8.32	392	397.6	15.9	远程	正常	调速	65535	4.06	0.62
2018-03-27 16:46:01	14.78	97	6.88	9.06	8.68	391.8	397.2	15.9	远程	正常	调速	65535	4.09	0.63
2018-03-27 16:47:10	14.72	97	7.06	9.15	8.48	391.8	397	16	远程	正常	调速	65535	4.06	0.63
2018-03-27 16:48:16	14.79	97	7.84	9.48	8.25	390.9	397	16	远程	正常	调速	65535	4.09	0.62
2018-03-27 16:49:24	14.75	97	7.04	8.69	8.22	391.7	396.5	15.9	远程	正常	调速	65535	4.08	0.63
2018-03-27 16:50:30	14.76	97	7.23	9.09	8.07	393.1	397.9	16	远程	正常	调速	65535	4.08	0.63
2018-03-27 16:51:40	14.86	97	7.09	9.56	8.88	391.8	397.4	15.9	远程	正常	调速	65535	4.13	0.63
2018-03-27 16:52:51	14.87	96	6.81	9.57	8.78	392.2	397.7	15.8	远程	正常	调速	65535	4.07	0.62
2018-03-27 16:53:55	14.76	97	6.86	9.28	8.61	391.9	398.1	15.8	远程	正常	调速	65535	4.1	0.63
2018-03-27 16:55:01	14.85	97	6.87	9.55	8.97	392.3	398.6	15.9	远程	正常	调速	65535	4.12	0.63
2018-03-27 16:56:11	14.84	97	6.68	9.28	8.65	393.3	399	15.8	远程	正常	调速	65535	4.07	0.62
2018-03-27 16:57:17	14.95	96	6.95	9.03	8.51	392.7	397.7	15.7	远程	正常	调速	65535	4.15	0.63
2018-03-27 16:58:25	14.91	96	7.54	9.41	8.24	392.7	397.3	15.6	远程	正常	调速	65535	4.11	0.63
2018-03-27 16:59:33	14.9	97	7.63	9.05	8.56	392.3	396.8	15.6	远程	正常	调速	65535	4.12	0.61
2018-03-27 17:01:25	14.89	97	7.07	10.07	9.22	392.8	397.4	15.5	远程	正常	调速	65535	4.11	0.61
2018-03-27 17:02:37	14.96	96	7.59	9.08	8.84	391.8	397	15.4	远程	正常	调速	65535	4.17	0.63
2018-03-27 17:02:52	14.99	96	7.71	9.31	8.34	391.6	397.5	15.5	远程	正常	调速	65535	4.14	0.62
2018-03-27 17:04:24	14.94	97	6.86	9.2	8.47	392.2	397.3	15.5	远程	正常	调速	65535	4.1	0.61
2018-03-27 17:05:06	14.9	97	7.17	8.71	8.28	392.1	397.1	15.5	远程	正常	调速	65535	4.07	0.63
2018-03-27 17:06:14	14.89	97	7.68	9.08	8.5	392.5	398.4	15.5	远程	正常	调速	65535	4.13	0.63
2018-03-27 17:07:21	15.02	97	6.74	9.3	8.45	391.6	396.7	15.4	远程	正常	调速	65535	4.14	0.62
2018-03-27 17:08:31	14.91	97	7.45	9.36	8.62	392.2	396.9	15.5	远程	正常	调速	65535	4.11	0.62
2018-03-27 17:09:34	14.93	97	6.87	9.59	8.68	391.5	397.2	15.4	远程	正常	调速	65535	4.1	0.61
2018-03-27 17:10:43	14.86	97	7.4	9.18	8.39	390.8	396.8	15.3	远程	正常	调速	65535	4.14	0.62
2018-03-27 17:11:50	14.96	97	7.29	9.08	8.5	391.6	396.1	15.4	远程	正常	调速	65535	4.15	0.62
2018-03-27 17:12:56	14.96	97	6.91	8.84	8.29	390.7	396.4	15.4	远程	正常	调速	65535	4.08	0.62
2018-03-27 17:14:08	14.94	97	7.02	9.44	9.06	391.3	396	15.4	远程	正常	调速	65535	4.12	0.63
2018-03-27 17:15:12	14.88	97	7.39	9.33	7.86	392.6	397.1	15.5	远程	正常	调速	65535	4.08	0.61
2018-03-27 17:16:19	14.82	97	7.92	8.88	8.77	390.9	395.7	15.4	远程	正常	调速	65535	4.1	0.63
2018-03-27 17:17:28	14.91	96	7.05	9.41	8.37	391.7	396.8	15.5	远程	正常	调速	65535	4.11	0.62
2018-03-27 17:18:33	14.85	97	7.64	9.32	8.61	391	396.7	15.5	远程	正常	调速	65535	4.11	0.62
2018-03-27 17:19:46	14.78	97	7.58	9.28	8.73	390.7	396.6	15.4	远程	正常	调速	65535	4.07	0.62
2018-03-27 17:21:21	14.87	97	7.4	9.23	8.43	391.1	396.3	15.5	远程	正常	调速	65535	4.09	0.63
2018-03-27 17:22:01	14.86	97	7.39	9.3	8.03	390.5	395.9	15.4	远程	正常	调速	65535	4.13	0.62
2018-03-27 17:23:04	15.01	97	7.73	9.2	8.98	390.4	396.2	15.3	远程	正常	调速	65535	4.15	0.62
2018-03-27 17:24:11	14.96	96	7.21	9.14	8.04	392.1	396.6	15.4	远程	正常	调速	65535	4.1	0.61
2018-03-27 17:25:21	15.04	96	7.84	9.72	8.07	392.5	397	15.5	远程	正常	调速	65535	4.13	0.61
2018-03-27 17:26:25	14.93	97	7.29	9.18	8.08	391.5	396.1	15.4	远程	正常	调速	65535	4.12	0.62
2018-03-27 17:27:33	15.1	96	7.24	9.12	7.95	389.8	395.7	15.4	远程	正常	调速	65535	4.16	0.62
2018-03-27 17:28:40	15.06	96	7.54	9.37	7.94	392.5	397.3	15.6	远程	正常	调速	65535	4.18	0.62
2018-03-27 17:29:48	15.09	97	7.3	8.86	8.36	392.7	398.3	15.6	远程	正常	调速	65535	4.14	0.62
2018-03-27 17:30:56	15.1	97	7.44	9.17	8.52	391.8	396.6	15.7	远程	正常	调速	65535	4.14	0.61
2018-03-27 17:32:01	15.09	96	7.15	9.38	8.11	390.8	396.5	15.8	远程	正常	调速	65535	4.12	0.61
2018-03-27 17:33:08	15.08	97	7.41	9.25	8.67	391.8	397.8	15.9	远程	正常	调速	65535	4.15	0.61
2018-03-27 17:34:14	15.01	97	7.82	9.87	8.13	391.5	396.1	15.8	远程	正常	调速	65535	4.13	0.62
2018-03-27 17:35:30	14.96	97	7.25	8.99	8.75	391.4	396.5	15.9	远程	正常	调速	65535	4.12	0.62
2018-03-27 17:36:28	14.95	97	7.67	9.67	8.32	391.9	396.7	16	远程	正常	调速	65535	4.15	0.62
2018-03-27 17:37:29	15	97	7.12	9.08	8.25	392.5	398.2	16	远程	正常	调速	65535	4.12	0.62
2018-03-27 17:38:21	14.9	97	7.68	9.09	8.61	392.3	398	16	远程	正常	调速	65535	4.13	0.62
2018-03-27 17:39:19	15.09	96	7.46	9.26	8.84	391.2	396.3	16	远程	正常	调速	65535	4.15	0.61
2018-03-27 17:40:19	14.98	97	7.58	9.25	9.04	391.8	397.2	16.1	远程	正常	调速	65535	4.13	0.62
2018-03-27 17:41:48	15.04	97	7.74	9.93	8.48	391.4	395.9	16	远程	正常	调速	65535	4.14	0.62
2018-03-27 17:43:07	15	97	6.95	10.09	9.45	390.9	396.1	15.9	远程	正常	调速	65535	4.17	0.63
2018-03-27 17:44:36	14.96	97	7.67	9.19	8.37	390.9	396.7	15.9	远程	正常	调速	65535	4.12	0.62
2018-03-27 17:45:46	15.03	97	7.6	9.65	8.26	391.6	396.4	15.7	远程	正常	调速	65535	4.14	0.63
2018-03-27 17:46:55	14.98	97	7.52	9.54	8.42	390.8	395.9	15.7	远程	正常	调速	65535	4.14	0.63
2018-03-27 17:47:58	14.99	97	7.27	9.67	8.56	391.5	396	15.6	远程	正常	调速	65535	4.13	0.62
2018-03-27 17:49:09	14.86	97	7.04	9.56	8.54	391.6	396.2	15.6	远程	正常	调速	65535	4.12	0.61
2018-03-27 17:50:15	14.98	96	6.96	9.93	9.45	391	395.3	15.5	远程	正常	调速	65535	4.17	0.64
2018-03-27 17:51:39	14.99	97	7.02	8.93	8.14	391.1	396.2	15.6	远程	正常	调速	65535	4.1	0.62
2018-03-27 17:52:25	14.87	97	6.93	9.26	8.74	391.8	397.6	15.6	远程	正常	调速	65535	4.12	0.63
2018-03-27 17:53:33	15.01	96	7.6	9.61	8.32	390.9	395.7	15.5	远程	正常	调速	65535	4.13	0.62
2018-03-27 17:54:39	14.91	96	6.98	9.2	8.2	391.4	396.7	15.4	远程	正常	调速	65535	4.09	0.62
2018-03-27 17:55:47	14.91	97	6.88	9.01	7.96	392.2	397.1	15.4	远程	正常	调速	65535	4.07	0.62
2018-03-27 17:56:54	14.89	97	6.77	9.6	9.06	392.4	397.7	15.3	远程	正常	调速	65535	4.16	0.64
2018-03-27 17:58:01	14.74	97	7.46	9.28	8.7	391.6	396.5	15.2	远程	正常	调速	65535	4.12	0.62
2018-03-27 17:59:09	14.85	97	7.24	9.62	8.56	391.5	397.1	15.2	远程	正常	调速	65535	4.11	0.63
2018-03-27 18:00:14	14.91	96	6.86	9.64	9.13	392.8	397.4	15.3	远程	正常	调速	65535	4.08	0.61
2018-03-27 18:01:21	14.8	96	6.72	9	8.3	392.8	398.5	15.3	远程	正常	调速	65535	4.06	0.62
2018-03-27 18:02:29	14.93	96	7.26	9.33	9	391.5	396.7	15.3	远程	正常	调速	65535	4.16	0.63
2018-03-27 18:03:36	14.82	97	7.62	9.22	8.62	391.7	397	15.3	远程	正常	调速	65535	4.12	0.63
2018-03-27 18:04:42	14.94	97	7.02	8.61	8.08	391.9	397.3	15.3	远程	正常	调速	65535	4.07	0.61
2018-03-27 18:05:49	14.99	97	7	9.11	8	390.7	396.2	15.3	远程	正常	调速	65535	4.11	0.6
2018-03-27 18:06:56	14.89	97	6.92	9.46	8.59	391.6	396.7	15.2	远程	正常	调速	65535	4.12	0.62
2018-03-27 18:08:03	14.75	97	7.71	8.78	8.66	392.1	397.4	15.2	远程	正常	调速	65535	4.08	0.63
2018-03-27 18:09:10	14.81	97	7.16	8.97	8.29	390.5	396.1	15.1	远程	正常	调速	65535	4.06	0.62
2018-03-27 18:10:16	14.79	97	7.59	9.09	8.83	390.9	395.5	15.1	远程	正常	调速	65535	4.11	0.63
2018-03-27 18:11:24	14.75	97	6.7	9.23	8.6	391.2	396.6	15.1	远程	正常	调速	65535	4.03	0.62
2018-03-27 18:12:31	14.77	97	7.08	8.88	8.26	392.3	398.2	15.2	远程	正常	调速	65535	4.09	0.63
2018-03-27 18:13:38	14.79	96	6.86	9.81	9.36	392.2	398	15.2	远程	正常	调速	65535	4.12	0.63
2018-03-27 18:14:44	14.79	97	7.74	9.02	8.63	391.6	396	15.2	远程	正常	调速	65535	4.11	0.62
2018-03-27 18:15:51	14.75	97	7.1	9.35	9.01	391	396.7	15.1	远程	正常	调速	65535	4.07	0.62
2018-03-27 18:16:58	14.75	98	6.56	8.86	8.21	392.8	397.4	15.3	远程	正常	调速	65535	4.03	0.62
2018-03-27 18:18:04	14.77	97	7.06	9.07	8.18	391.9	396.7	15.2	远程	正常	调速	65535	4.06	0.63
2018-03-27 18:19:12	14.77	97	7.06	9.38	8.51	391.6	396.3	15.3	远程	正常	调速	65535	4.11	0.63
2018-03-27 18:20:37	14.79	97	6.61	9.26	8.46	392	397.2	15.4	远程	正常	调速	65535	4.08	0.63
2018-03-27 18:21:25	14.8	97	7.05	9.31	8.37	391.7	397.3	15.4	远程	正常	调速	65535	4.09	0.62
2018-03-27 18:22:35	14.8	97	7.24	8.96	8.21	391.9	396.5	15.4	远程	正常	调速	65535	4.06	0.62
2018-03-27 18:23:40	14.88	97	7.32	9.44	8.4	391	395.8	15.4	远程	正常	调速	65535	4.09	0.62
2018-03-27 18:24:49	14.79	97	7.15	8.9	8.49	390.9	395.3	15.5	远程	正常	调速	65535	4.09	0.63
2018-03-27 18:25:55	14.74	97	7.19	9.51	8.76	391.9	396.1	15.6	远程	正常	调速	65535	4.1	0.63
2018-03-27 18:27:09	14.82	97	7.39	8.97	8.61	392.2	397.8	15.7	远程	正常	调速	65535	4.12	0.61
2018-03-27 18:28:07	14.95	97	7.23	9.55	8.51	391.4	396.9	15.7	远程	正常	调速	65535	4.13	0.62
2018-03-27 18:29:14	14.89	97	7.61	9.75	8.36	390.7	395.9	15.6	远程	正常	调速	65535	4.16	0.63
2018-03-27 18:30:20	14.85	97	7.49	9.4	8.03	390.8	396.4	15.6	远程	正常	调速	65535	4.07	0.61
2018-03-27 18:31:27	14.78	97	7.2	8.77	8.25	390.6	395.4	15.6	远程	正常	调速	65535	4.06	0.62
2018-03-27 18:32:34	14.87	96	7.17	9.58	8.42	390.6	396.5	15.6	远程	正常	调速	65535	4.1	0.62
2018-03-27 18:33:41	14.74	97	7.26	9.13	8.13	391.5	397.3	15.6	远程	正常	调速	65535	4.06	0.63
2018-03-27 18:34:48	14.74	97	7.4	9.02	8.61	391.8	396.5	15.6	远程	正常	调速	65535	4.12	0.63
2018-03-27 18:35:56	14.72	96	7.49	8.87	8.6	391.2	397.2	15.6	远程	正常	调速	65535	4.09	0.63
2018-03-27 18:37:03	14.74	97	7.39	9.52	8.25	391.6	397.5	15.6	远程	正常	调速	65535	4.1	0.62
2018-03-27 18:38:09	14.82	97	7.19	9.65	8.56	391.6	396.6	15.6	远程	正常	调速	65535	4.12	0.63
2018-03-27 18:39:16	14.7	97	7.15	9.4	8.29	391.3	397.2	15.5	远程	正常	调速	65535	4.07	0.63
2018-03-27 18:40:25	14.74	97	6.84	9.5	8.85	391.5	396.1	15.7	远程	正常	调速	65535	4.08	0.63
2018-03-27 18:41:47	14.7	97	7.55	8.86	8.64	391.6	396.1	15.6	远程	正常	调速	65535	4.09	0.63
2018-03-27 18:42:38	14.68	97	6.89	8.71	8.26	392.8	397.4	15.7	远程	正常	调速	65535	4.04	0.63
2018-03-27 18:43:43	14.76	97	7.22	9.13	7.94	391.7	397	15.6	远程	正常	调速	65535	4.06	0.62
2018-03-27 18:44:50	14.84	97	7.65	9.27	8.34	391.4	397.3	15.6	远程	正常	调速	65535	4.14	0.63
2018-03-27 18:45:56	14.77	97	7.36	9.28	8.16	392.3	397.2	15.6	远程	正常	调速	65535	4.08	0.62
2018-03-27 18:47:04	14.87	97	7.25	9.31	8.19	391	397.2	15.5	远程	正常	调速	65535	4.09	0.63
2018-03-27 18:48:11	14.74	97	6.96	9.22	8.16	391.2	397.4	15.5	远程	正常	调速	65535	4.05	0.63
2018-03-27 18:49:18	14.9	97	6.98	9.26	8.7	391.7	397.2	15.5	远程	正常	调速	65535	4.11	0.63
2018-03-27 18:50:25	14.82	97	6.94	9.65	8.63	392.5	397.1	15.5	远程	正常	调速	65535	4.11	0.63
2018-03-27 18:51:32	14.79	97	6.83	9.5	8.96	392.9	398.4	15.5	远程	正常	调速	65535	4.1	0.63
2018-03-27 18:52:40	14.78	97	7.07	9.08	8.4	393	397.3	15.4	远程	正常	调速	65535	4.09	0.63
2018-03-27 18:53:46	14.8	96	7.16	8.99	8.6	391.8	396.7	15.4	远程	正常	调速	65535	4.09	0.63
2018-03-27 18:54:53	14.87	97	7.78	9.39	8.31	393.4	397.6	15.5	远程	正常	调速	65535	4.11	0.62
2018-03-27 18:56:00	14.92	97	6.71	9.13	8.63	392.7	396.8	15.4	远程	正常	调速	65535	4.11	0.63
2018-03-27 18:57:07	14.82	97	7.24	8.96	8.66	393.8	398	15.5	远程	正常	调速	65535	4.1	0.63
2018-03-27 18:58:13	14.74	97	7.01	8.93	8.13	393.6	398.2	15.5	远程	正常	调速	65535	4.07	0.62
2018-03-27 18:59:20	14.95	97	6.81	9.25	8.57	393.7	399.2	15.6	远程	正常	调速	65535	4.14	0.63
2018-03-27 19:00:27	14.81	98	6.87	9.19	8.82	392.3	397.7	15.5	远程	正常	调速	65535	4.11	0.63
2018-03-27 19:01:35	14.76	97	7.46	9.31	8.15	394	398.3	15.6	远程	正常	调速	65535	4.1	0.63
2018-03-27 19:02:41	14.78	97	6.74	9.43	8.93	393.8	398.9	15.7	远程	正常	调速	65535	4.09	0.63
2018-03-27 19:03:48	14.73	96	6.64	9.29	8.35	394.4	398.6	15.8	远程	正常	调速	65535	4.07	0.62
2018-03-27 19:04:55	14.72	97	6.74	9.08	8.53	392.4	396.7	15.8	远程	正常	调速	65535	4.05	0.63
2018-03-27 19:06:03	14.78	97	6.56	9	8.35	392.9	396.8	15.9	远程	正常	调速	65535	4.06	0.63
2018-03-27 19:07:13	14.75	97	7.09	9.02	7.99	394.7	398.7	16.1	远程	正常	调速	65535	4.07	0.61
2018-03-27 19:08:16	14.7	97	7.26	9.35	8.14	393.8	398.9	16.2	远程	正常	调速	65535	4.08	0.63
2018-03-27 19:09:22	14.75	97	6.93	9.51	8.98	393.2	397.1	16.2	远程	正常	调速	65535	4.1	0.63
2018-03-27 19:12:43	14.93	96	7.53	8.89	8.63	391.3	397.2	16.1	远程	正常	调速	65535	4.15	0.63
2018-03-27 19:13:49	14.84	97	6.91	9.05	8.04	391.7	397.4	16.1	远程	正常	调速	65535	4.06	0.62
2018-03-27 19:14:57	14.75	97	7.03	8.68	8.15	393.7	398.9	16.2	远程	正常	调速	65535	4.07	0.61
2018-03-27 19:16:04	14.83	97	6.56	9.06	8.19	393.8	398.8	16.2	远程	正常	调速	65535	4.04	0.61
2018-03-27 19:17:11	14.76	97	7.59	8.96	8.8	391.9	397.7	16.1	远程	正常	调速	65535	4.11	0.63
2018-03-27 19:20:31	14.76	97	7.42	9.27	8.46	393	399.1	16	远程	正常	调速	65535	4.1	0.63
2018-03-27 19:21:38	14.94	97	7.54	9.41	8.23	391.7	397.7	15.9	远程	正常	调速	65535	4.14	0.62
2018-03-27 19:22:44	14.86	97	6.99	9.64	9.03	392.8	397.5	15.9	远程	正常	调速	65535	4.14	0.62
2018-03-27 19:23:52	15	97	7.66	9	8.67	392.6	397	15.9	远程	正常	调速	65535	4.14	0.63
2018-03-27 19:24:58	14.93	97	7.03	9.62	8.76	392.2	397.6	15.9	远程	正常	调速	65535	4.13	0.62
2018-03-27 19:26:05	14.98	97	7.32	9.51	8.66	392.4	398.2	15.9	远程	正常	调速	65535	4.12	0.62
2018-03-27 19:27:13	14.94	96	7.09	10.01	9.1	392.9	398.3	15.9	远程	正常	调速	65535	4.14	0.61
2018-03-27 19:28:19	14.88	97	6.75	9.64	8.88	393.2	397.8	15.8	远程	正常	调速	65535	4.1	0.61
2018-03-27 19:29:26	14.8	97	6.61	9.29	8.65	392.7	397.5	15.8	远程	正常	调速	65535	4.08	0.63
2018-03-27 19:30:33	14.83	97	7.26	8.89	8.24	391.2	396.6	15.9	远程	正常	调速	65535	4.08	0.62
2018-03-27 19:31:40	14.86	97	7.4	9.07	8.11	393.3	397.9	15.9	远程	正常	调速	65535	4.11	0.62
2018-03-27 19:32:49	14.81	97	6.97	9.14	8.44	392.1	397.3	15.8	远程	正常	调速	65535	4.07	0.62
2018-03-27 19:36:08	14.93	96	7.66	9.73	8.4	394.8	399.3	16	远程	正常	调速	65535	4.16	0.61
2018-03-27 19:37:15	14.88	96	7.3	9.37	8.15	393.3	397.9	15.9	远程	正常	调速	65535	4.12	0.63
2018-03-27 19:38:21	14.9	97	7.27	9.25	8.05	393	398.7	15.9	远程	正常	调速	65535	4.11	0.61
2018-03-27 19:39:29	14.92	97	7.17	8.82	8.13	393.4	397.9	15.9	远程	正常	调速	65535	4.1	0.62
2018-03-27 19:40:35	14.9	97	7.38	9.47	8.17	394.8	399.8	16	远程	正常	调速	65535	4.1	0.61
2018-03-27 19:41:43	14.91	97	7.3	9.28	8.07	394	399.8	16	远程	正常	调速	65535	4.16	0.62
2018-03-27 19:42:50	14.83	97	7.58	9.73	8.27	394.1	399.7	16	远程	正常	调速	65535	4.12	0.61
2018-03-27 19:43:57	14.72	97	7.17	9.23	7.83	395.9	400.4	16.2	远程	正常	调速	65535	4.05	0.61
2018-03-27 19:45:04	14.79	96	6.98	9.65	9.21	394.9	400.7	16.1	远程	正常	调速	65535	4.13	0.64
2018-03-27 19:46:10	14.69	96	7.12	9.27	8.07	394.9	399.8	16.1	远程	正常	调速	65535	4.09	0.63
2018-03-27 19:47:18	14.7	97	7.49	8.9	8.5	394	399.4	16	远程	正常	调速	65535	4.09	0.64
2018-03-27 19:48:24	14.74	97	6.79	9.43	8.78	395.9	400.1	16.1	远程	正常	调速	65535	4.1	0.63
2018-03-27 19:49:31	14.82	97	6.95	8.8	7.91	395.8	400.1	16.2	远程	正常	调速	65535	4.1	0.63
2018-03-27 19:50:38	14.82	97	6.65	9.56	8.87	394	398.7	16.1	远程	正常	调速	65535	4.1	0.63
2018-03-27 19:51:45	14.85	96	7.14	8.8	8.26	394	398.1	16.1	远程	正常	调速	65535	4.08	0.63
2018-03-27 19:52:52	14.88	97	7.12	9.35	7.97	394.9	399.8	16.1	远程	正常	调速	65535	4.13	0.61
2018-03-27 19:53:59	14.84	97	7.56	9.73	8.14	395.1	399.5	16	远程	正常	调速	65535	4.11	0.61
2018-03-27 19:55:06	14.9	97	7.24	8.98	8.44	394.3	399.2	15.9	远程	正常	调速	65535	4.12	0.62
2018-03-27 19:56:14	14.91	97	7.27	9.32	8.21	393	397.6	15.9	远程	正常	调速	65535	4.14	0.63
2018-03-27 19:57:20	14.79	97	7.7	8.96	8.57	395.5	399.7	15.9	远程	正常	调速	65535	4.1	0.62
2018-03-27 19:58:27	14.84	96	7.46	9.4	8.57	395.5	399.5	15.8	远程	正常	调速	65535	4.13	0.62
2018-03-27 19:59:34	14.8	96	6.85	8.95	7.92	396.4	401.3	16	远程	正常	调速	65535	4.08	0.62
2018-03-27 20:00:41	14.92	97	7.75	9.1	8.32	397.1	401.3	16	远程	正常	调速	65535	4.15	0.62
2018-03-27 20:01:49	14.81	97	7.47	9.48	8.04	396.1	400.8	15.9	远程	正常	调速	65535	4.13	0.62
2018-03-27 20:02:55	14.8	97	7.64	9.79	8.23	395.6	399.9	15.8	远程	正常	调速	65535	4.12	0.63
2018-03-27 20:04:02	14.85	97	7.12	9.02	7.81	396.8	400.4	16	远程	正常	调速	65535	4.1	0.62
2018-03-27 20:05:09	14.9	97	7.48	9.1	8.35	396.3	400.5	16	远程	正常	调速	65535	4.15	0.63
2018-03-27 20:06:16	14.79	97	6.68	8.7	8.04	395.8	400	16	远程	正常	调速	65535	4.05	0.62
2018-03-27 20:07:22	14.81	97	6.87	9.07	7.95	394.9	400.7	16.1	远程	正常	调速	65535	4.07	0.61
2018-03-27 20:08:30	14.75	97	6.75	9.8	8.98	395.8	401.6	16.1	远程	正常	调速	65535	4.12	0.62
2018-03-27 20:09:36	14.87	97	7.58	8.88	8.61	395.3	400.1	16.1	远程	正常	调速	65535	4.12	0.62
2018-03-27 20:10:43	14.85	97	7.35	8.71	8.33	394.7	400.3	16	远程	正常	调速	65535	4.12	0.63
2018-03-27 20:11:49	14.93	97	7.33	9.23	8.22	394.7	400.4	16.1	远程	正常	调速	65535	4.17	0.63
2018-03-27 20:12:56	14.94	97	6.88	9.17	8.34	396.8	401.2	16.1	远程	正常	调速	65535	4.12	0.63
2018-03-27 20:14:04	14.81	97	7.36	9.23	8.04	395.5	400.6	16	远程	正常	调速	65535	4.1	0.63
2018-03-27 20:15:11	14.91	97	7.13	8.61	8.35	395.5	400.3	16	远程	正常	调速	65535	4.1	0.62
2018-03-27 20:18:32	14.84	97	7.21	9.58	8.37	397.5	403.3	16	远程	正常	调速	65535	4.13	0.62
2018-03-27 20:19:38	14.75	97	6.87	9.21	8.08	396.5	401.5	15.9	远程	正常	调速	65535	4.08	0.63
2018-03-27 20:20:45	14.81	97	6.69	9.23	8.46	396	400.9	15.8	远程	正常	调速	65535	4.13	0.63
2018-03-27 20:21:52	14.81	97	7.7	9.87	8.15	397.8	402.9	15.9	远程	正常	调速	65535	4.15	0.62
2018-03-27 20:22:58	14.82	97	6.88	9.12	8.05	396.6	401.9	15.8	远程	正常	调速	65535	4.1	0.61
2018-03-27 20:24:06	14.89	97	7.66	9.26	8.57	394.5	400.2	15.6	远程	正常	调速	65535	4.15	0.61
2018-03-27 20:25:13	15.22	97	7.04	9.57	8.84	397.2	402.7	15.7	远程	正常	调速	65535	4.22	0.62
2018-03-27 20:26:20	15.23	97	7.4	9.34	8.31	397.6	402.1	15.7	远程	正常	调速	65535	4.23	0.63
2018-03-27 20:27:26	15.07	97	6.95	9.14	8.67	395.7	401.4	15.7	远程	正常	调速	65535	4.18	0.63
2018-03-27 20:28:34	15	97	7.43	9.67	8.22	396.6	401.8	15.6	远程	正常	调速	65535	4.19	0.61
2018-03-27 20:29:41	15.05	97	7.85	9.27	8.58	398.6	403.1	15.7	远程	正常	调速	65535	4.18	0.61
2018-03-27 20:30:47	15.09	97	7.8	8.97	8.06	399.4	403.9	15.7	远程	正常	调速	65535	4.18	0.62
2018-03-27 20:31:55	15.03	96	8.08	8.24	8.65	397.7	402	15.5	远程	正常	调速	65535	4.16	0.64
2018-03-27 20:33:03	15.05	97	7.99	8.77	8.13	397.2	401.6	15.5	远程	正常	调速	65535	4.16	0.64
2018-03-27 20:34:07	14.85	97	7.93	8.81	8.02	398	402.7	15.5	远程	正常	调速	65535	4.1	0.63
2018-03-27 20:35:16	15	96	7.25	8.46	8.38	398.2	403.1	15.5	远程	正常	调速	65535	4.14	0.62
2018-03-27 20:36:22	14.97	97	8.31	8.95	7.91	397.2	402.7	15.5	远程	正常	调速	65535	4.17	0.62
2018-03-27 20:37:29	14.91	97	7.93	8.08	8.01	398.4	403.2	15.5	远程	正常	调速	65535	4.14	0.64
2018-03-27 20:38:37	14.93	97	7.65	8.6	8.53	398.6	403.6	15.4	远程	正常	调速	65535	4.14	0.63
2018-03-27 20:39:43	14.88	97	7.71	7.93	7.83	397.4	403	15.4	远程	正常	调速	65535	4.13	0.64
2018-03-27 20:40:51	15.13	97	8.45	9.18	8.05	399	403.1	15.4	远程	正常	调速	65535	4.2	0.63
2018-03-27 20:41:58	14.97	97	7.97	7.77	8.27	400.2	404.8	15.3	远程	正常	调速	65535	4.2	0.64
2018-03-27 20:43:06	14.92	97	8.18	8.14	8.2	398.7	403.5	15.2	远程	正常	调速	65535	4.15	0.63
2018-03-27 20:44:12	14.95	97	8.43	8.53	8.12	398.1	402.7	15.1	远程	正常	调速	65535	4.15	0.63
2018-03-27 20:45:19	14.99	97	8.16	8.22	8.42	399.2	404	15.2	远程	正常	调速	65535	4.16	0.63
2018-03-27 20:46:24	14.95	97	7.56	8.66	8.86	400.1	404.1	15.2	远程	正常	调速	65535	4.15	0.63
2018-03-27 20:47:09	15.02	97	8.39	8.76	7.98	399.4	404.5	15.1	远程	正常	调速	65535	4.17	0.63
2018-03-27 20:48:05	14.89	97	7.84	7.9	8.12	399.8	404.8	15.1	远程	正常	调速	65535	4.13	0.63
2018-03-27 20:52:21	15.01	97	7.64	8.14	7.66	400.3	405.5	14.9	远程	正常	调速	65535	4.17	0.63

## Sheet: Sheet2
时间	电流	转速	输入电流A	输入电流B	输入电流C	输入电压A	输入电压B	输入电压C	KA0	KA4	远程操作	操作时间	有功功率	功率因数
2018-04-11 08:37:44	14.84	97	7.16	8.66	8.29	235	236	234.5	远程	正常	调速	65535	4.08	0.71
2018-04-11 08:38:48	14.83	97	7.4	9.21	7.96	235.9	237.3	235.7	远程	正常	调速	65535	4.07	0.71
2018-04-11 08:39:52	14.95	96	7.23	9.13	8.03	235.2	236.6	235.2	远程	正常	调速	65535	4.12	0.7
2018-04-11 08:40:56	14.88	96	7.02	8.96	8.07	236.1	237.3	235.7	远程	正常	调速	65535	4.07	0.71
2018-04-11 08:41:58	14.78	97	7.09	9.32	8.92	235.3	235.9	235.3	远程	正常	调速	65535	4.11	0.72
2018-04-11 08:43:07	14.78	97	6.61	9.37	8.63	235.9	237.2	235.8	远程	正常	调速	65535	4.08	0.7
2018-04-11 08:44:06	14.87	97	7.36	8.94	8.25	235.7	236.2	235.4	远程	正常	调速	65535	4.1	0.71
2018-04-11 08:45:13	14.83	97	6.88	9.36	8.6	235.9	236.3	235.4	远程	正常	调速	65535	4.07	0.71
2018-04-11 08:46:14	14.76	97	7	9.43	8.82	235.6	236.8	235.4	远程	正常	调速	65535	4.1	0.71
2018-04-11 08:47:18	14.85	96	6.64	9.03	8.27	235.8	236.9	235.7	远程	正常	调速	65535	4.03	0.7
2018-04-11 08:48:22	14.76	97	7.4	8.83	8.15	235	235.6	234.3	远程	正常	调速	65535	4.05	0.71
2018-04-11 08:49:25	14.86	97	6.72	9.26	8.6	236.1	236.7	236.3	远程	正常	调速	65535	4.09	0.7
2018-04-11 08:50:29	14.84	96	7.21	9.28	8.56	234.5	235.6	234.2	远程	正常	调速	65535	4.1	0.71
2018-04-11 08:51:32	14.81	96	7.54	9.26	8	235.1	236.4	235.4	远程	正常	调速	65535	4.06	0.71
2018-04-11 08:52:36	14.79	96	7.16	9.62	9.06	234.8	235.7	235.1	远程	正常	调速	65535	4.08	0.71
2018-04-11 08:53:40	14.71	97	7.38	9.31	8.14	235.2	236.8	235.5	远程	正常	调速	65535	4.07	0.71
2018-04-11 08:54:44	14.79	96	7.21	9.04	7.77	235	236.2	234.7	远程	正常	调速	65535	4.05	0.7
2018-04-11 08:55:49	14.82	96	7.79	9.15	8.45	235.9	236.6	235.6	远程	正常	调速	65535	4.09	0.71
2018-04-11 08:56:51	14.89	97	6.69	9.22	8.41	235.7	236.2	235.1	远程	正常	调速	65535	4.09	0.71
2018-04-11 08:57:55	14.76	96	7.57	8.97	8.16	236.2	236.7	235.7	远程	正常	调速	65535	4.09	0.72
2018-04-11 08:58:59	14.76	97	7.64	8.77	8.23	235.1	236.1	234.8	远程	正常	调速	65535	4.06	0.71
2018-04-11 09:00:02	14.8	96	7.44	9.14	8.05	236.5	237	236.1	远程	正常	调速	65535	4.13	0.72
2018-04-11 09:01:06	14.8	97	7.66	8.73	8.44	235.6	236.7	235.6	远程	正常	调速	65535	4.08	0.71
2018-04-11 09:02:09	14.82	97	6.84	9.56	8.82	235.8	237	235.4	远程	正常	调速	65535	4.1	0.71
2018-04-11 09:03:13	14.77	96	7.8	9.62	7.85	236.2	237.1	236.1	远程	正常	调速	65535	4.08	0.71
2018-04-11 09:04:19	14.82	97	7.25	9	8.21	236.2	237.1	235.6	远程	正常	调速	65535	4.07	0.71
2018-04-11 09:05:21	14.86	97	7.36	9.5	8.2	236.5	237.3	235.9	远程	正常	调速	65535	4.12	0.71
2018-04-11 09:06:25	14.78	97	7.52	8.56	8.2	235.9	237.1	235.4	远程	正常	调速	65535	4.08	0.71
2018-04-11 09:07:28	14.87	97	7.13	9.04	8.21	235.8	237	235.4	远程	正常	调速	65535	4.08	0.71
2018-04-11 09:08:31	14.88	96	7.24	9	7.86	236.5	237.3	235.9	远程	正常	调速	65535	4.09	0.7
2018-04-11 09:09:37	14.87	96	7.07	8.87	8.23	236.2	237.2	236.1	远程	正常	调速	65535	4.07	0.71
2018-04-11 09:10:40	14.82	96	7.27	9.1	8.54	236.1	237.3	236.1	远程	正常	调速	65535	4.1	0.7
2018-04-11 09:11:43	14.8	96	7.54	9.42	8.03	236	237.4	235.9	远程	正常	调速	65535	4.1	0.72
2018-04-11 09:12:47	14.83	97	7.25	8.74	8.04	235.6	236.5	234.8	远程	正常	调速	65535	4.09	0.71
2018-04-11 09:13:51	14.9	96	7.19	8.81	8.29	235.4	235.7	235.1	远程	正常	调速	65535	4.09	0.71
2018-04-11 09:14:54	14.77	97	7.16	9.58	8.56	234.7	235.7	234.5	远程	正常	调速	65535	4.1	0.71
2018-04-11 09:15:59	14.91	96	7.44	9.08	8.19	235.4	235.9	235.3	远程	正常	调速	65535	4.11	0.71
2018-04-11 09:17:03	14.94	96	7.13	9.75	8.96	234.5	235.6	234.2	远程	正常	调速	65535	4.11	0.71
2018-04-11 09:18:06	14.93	97	7.2	9.18	8.68	235	236	234.4	远程	正常	调速	65535	4.11	0.7
2018-04-11 09:19:09	14.91	96	7.53	9.25	8.23	235	236	234.5	远程	正常	调速	65535	4.12	0.72
2018-04-11 09:20:13	14.91	97	6.9	9.78	9.19	235	235	234.3	远程	正常	调速	65535	4.08	0.7
2018-04-11 09:21:16	14.77	97	6.87	8.9	8.05	235.3	235.8	234.5	远程	正常	调速	65535	4.05	0.71
2018-04-11 09:22:22	14.88	97	7.33	9.57	8.47	235.6	235.6	234.7	远程	正常	调速	65535	4.11	0.71
2018-04-11 09:23:24	14.85	97	7.45	8.84	8.24	234.4	234.9	234	远程	正常	调速	65535	4.11	0.7
2018-04-11 09:24:29	14.85	96	7.54	9.32	8.06	235.2	235.5	234.6	远程	正常	调速	65535	4.12	0.71
2018-04-11 09:25:31	14.87	96	7.84	9.35	8.07	235.2	235.2	234.2	远程	正常	调速	65535	4.1	0.71
2018-04-11 09:26:36	14.78	96	7.6	9.23	7.67	234.3	235.1	233.7	远程	正常	调速	65535	4.04	0.71
2018-04-11 09:27:38	14.86	96	7.58	8.96	8.64	234.9	236	234.2	远程	正常	调速	65535	4.11	0.71
2018-04-11 09:28:43	14.77	96	7.73	9.53	8.13	235.7	236.3	235.2	远程	正常	调速	65535	4.09	0.72
2018-04-11 09:29:48	14.81	97	7.06	8.8	7.83	234.5	235.7	234.7	远程	正常	调速	65535	4.03	0.71
2018-04-11 10:19:04	0	0	0.18	0.21	0.17	232.9	232.5	232.6	远程	正常	无	94	0.02	0.15
2018-04-11 10:20:05	0	0	0.18	0.21	0.17	233	233.5	232.7	远程	正常	无	161	0.02	0.15
2018-04-11 10:21:08	0	0	0.18	0.21	0.17	233.1	233.4	233.3	远程	正常	无	222	0.02	0.15
2018-04-11 10:21:58	0	0	0.18	0.2	0.16	233.1	232.9	232.6	远程	正常	无	273	0.02	0.15
2018-04-11 10:23:07	0	0	0.17	0.21	0.17	233.1	233.7	232.8	远程	正常	无	342	0.02	0.15
2018-04-11 10:24:31	0	0	0.18	0.21	0.17	233.6	233.6	233	远程	正常	无	422	0.02	0.15
2018-04-11 10:25:16	0	0	0.19	0.21	0.16	232.4	232.2	231.7	远程	正常	无	470	0.02	0.17
2018-04-11 10:26:19	0	0	0.18	0.2	0.16	232.2	232.6	232.3	远程	正常	无	534	0.02	0.15
2018-04-11 10:27:22	0	0	0.18	0.21	0.17	233.7	233.2	233.2	远程	正常	无	597	0.02	0.15
2018-04-11 10:28:26	0	0	0.19	0.2	0.16	232.4	232.2	232.5	远程	正常	无	661	0.02	0.17
2018-04-11 10:29:30	0	0	0.16	0.22	0.18	233.8	234.2	233.8	远程	正常	无	724	0.02	0.15
2018-04-11 10:30:33	0	0	0.17	0.21	0.17	233.4	233.1	232.7	远程	正常	无	789	0.02	0.15
2018-04-11 10:31:37	0	0	0.18	0.21	0.17	233.5	233.6	233.8	远程	正常	无	852	0.02	0.15
2018-04-11 10:32:41	0	0	0.17	0.21	0.18	233.2	233.5	232.6	远程	正常	无	916	0.02	0.15
2018-04-11 10:33:44	0	0	0.17	0.22	0.18	234.2	233.6	233.7	远程	正常	无	979	0.02	0.15
2018-04-11 10:34:48	0	0	0.16	0.22	0.19	233.6	233.6	233.5	远程	正常	无	1043	0.02	0.15
2018-04-11 10:35:51	0	0	0.16	0.22	0.18	233.8	233.5	233.4	远程	正常	无	1107	0.02	0.15
2018-04-11 10:36:57	0	0	0.17	0.21	0.17	233	233.2	232.6	远程	正常	无	1171	0.02	0.15
2018-04-11 10:38:00	0	0	0.17	0.21	0.18	232.6	233.1	232.9	远程	正常	无	1234	0.02	0.15
2018-04-11 10:39:03	0	0	0.17	0.22	0.18	234.9	234.6	234.5	远程	正常	无	1298	0.02	0.15
2018-04-11 10:40:09	0	0	0.18	0.21	0.17	234.3	234.6	233.8	远程	正常	无	1363	0.02	0.15
2018-04-11 10:41:10	0	0	0.17	0.22	0.19	233.7	234.2	233.8	远程	正常	无	1425	0.02	0.15
2018-04-11 10:42:13	0	0	0.18	0.21	0.17	232.9	232.9	232.9	远程	正常	无	1488	0.02	0.15
2018-04-11 10:43:17	0	0	0.17	0.21	0.17	233.6	233.3	232.9	远程	正常	无	1552	0.02	0.15
2018-04-11 10:44:21	0	0	0.17	0.22	0.18	234.7	234.9	233.9	远程	正常	无	1616	0.02	0.15
2018-04-11 10:45:11	0	0	0.17	0.22	0.17	234.3	233.8	233.7	远程	正常	无	1666	0.02	0.15
2018-04-11 10:46:22	0	0	0.18	0.21	0.17	233.4	233.2	233.2	远程	正常	无	1738	0.02	0.15
2018-04-11 10:47:27	0	0	0.18	0.22	0.18	234.3	234.4	234.5	远程	正常	无	1802	0.02	0.15
2018-04-11 10:50:40	0	0	0.18	0.21	0.17	234	233.8	233.1	远程	正常	无	1995	0.02	0.15
2018-04-11 10:51:41	0	0	0.17	0.21	0.17	234.7	235.2	234.2	远程	正常	无	2057	0.02	0.15
2018-04-11 10:52:49	0	0	0.18	0.21	0.17	234.4	234.4	234.4	远程	正常	无	2119	0.02	0.15
2018-04-11 10:53:48	0	0	0.18	0.21	0.17	234.1	233.8	234	远程	正常	无	2184	0.02	0.15
2018-04-11 10:54:52	0	0	0.18	0.21	0.17	234.1	234.2	233.4	远程	正常	无	2248	0.02	0.15
2018-04-11 10:55:56	0	0	0.18	0.21	0.16	233	232.7	232.1	远程	正常	无	2311	0.02	0.15
2018-04-11 10:56:59	0	0	0.18	0.21	0.17	234.8	234.3	234.1	远程	正常	无	2375	0.02	0.15
2018-04-11 10:58:02	0	0	0.18	0.21	0.17	233.8	233.8	233.8	远程	正常	无	2438	0.02	0.15
2018-04-11 13:43:29	0	0	0.17	0.2	0.17	237.6	237	237.2	远程	正常	无	117	0.02	0.15
2018-04-11 13:44:42	0	0	0.16	0.22	0.19	236.8	237.1	236.9	远程	正常	无	190	0.02	0.15
2018-04-11 13:45:55	0	0	0.16	0.21	0.18	237.1	237.5	237.3	远程	正常	无	262	0.02	0.15
2018-04-11 13:46:59	0	0	0.16	0.21	0.18	236.4	235.9	236.2	远程	正常	无	327	0.02	0.15
2018-04-11 13:48:02	0	0	0.16	0.21	0.18	237.1	237.4	237.6	远程	正常	无	390	0.02	0.15
2018-04-11 13:49:06	0	0	0.17	0.21	0.17	236.5	235.9	236.6	远程	正常	无	454	0.02	0.15
2018-04-11 13:50:10	0	0	0.16	0.22	0.19	236.9	237	237.1	远程	正常	无	518	0.02	0.15
2018-04-11 13:51:15	0	0	0.17	0.21	0.17	236.2	235.6	235.8	远程	正常	无	582	0.02	0.15
2018-04-11 13:52:19	0	0	0.18	0.2	0.16	236	236.3	236.5	远程	正常	无	647	0.02	0.15
2018-04-11 13:53:24	0	0	0.16	0.22	0.19	237.5	236.9	237.3	远程	正常	无	711	0.02	0.15
2018-04-11 13:54:28	0	0	0.15	0.22	0.2	236.4	235.8	235.9	远程	正常	无	776	0.02	0.15
2018-04-11 13:55:33	0	0	0.15	0.23	0.2	236.5	236.5	236.2	远程	正常	无	841	0.02	0.15
2018-04-11 13:56:35	0	0	0.15	0.22	0.19	235.9	235.8	236.1	远程	正常	无	903	0.02	0.15
2018-04-11 13:57:49	0	0	0.15	0.21	0.19	235.8	235.6	236.1	远程	正常	无	968	0.02	0.15
2018-04-11 13:58:44	0	0	0.16	0.22	0.19	235.5	235.4	235.1	远程	正常	无	1032	0.02	0.15
2018-04-11 13:59:43	24.38	67	14.51	15.64	14.88	234.6	234.8	234.6	远程	正常	启动	16	7.14	0.69
2018-04-11 13:59:57	27.44	69	17.54	19.16	17.81	234.5	235	234.6	远程	正常	启动	31	8.73	0.69
2018-04-11 13:59:59	24.83	70	14.06	15.57	15.03	234.7	234.7	234.9	远程	正常	启动	32	7.05	0.69
2018-04-11 14:00:19	27.37	70	12.72	14.14	13.26	234.3	234.4	234.6	远程	正常	调速	1	7.69	0.63
2018-04-11 14:00:20	23.88	69	12.94	15.21	14.45	234.4	234.4	234.8	远程	正常	调速	1	6.42	0.69
2018-04-11 14:00:21	17.53	55	3.17	3.32	3.16	236.2	235.8	235.7	远程	正常	调速	3	1.21	0.23
2018-04-11 14:00:22	8.77	41	4.07	4.58	4.16	236.2	235.9	235.6	远程	正常	调速	4	2.03	0.77
2018-04-11 14:00:23	10.33	45	5.45	5.99	5.05	236	235.9	235.5	远程	正常	调速	4	2.59	0.74
2018-04-11 14:00:23	14.35	54	7.57	8.44	7.19	235.4	235.7	234.9	远程	正常	调速	5	3.55	0.7
2018-04-11 14:00:24	15.94	57	8.34	9.32	8.64	234.9	235.3	234.5	远程	正常	调速	6	4.06	0.7
2018-04-11 14:00:26	22.13	64	13.53	13.82	13.17	234.9	235.2	235.1	远程	正常	调速	8	6.31	0.71
2018-04-11 14:00:31	28.8	71	20	20.79	20.09	234.5	234.8	234.2	远程	正常	调速	0	9.78	0.67
2018-04-11 14:00:32	28.66	74	19.86	21.79	22.78	234.4	235	234.3	远程	正常	调速	1	9.22	0.67
2018-04-11 14:00:33	22.6	71	9.32	9.7	9.39	234.5	235.2	234.7	远程	正常	调速	2	3.91	0.49
2018-04-11 14:00:33	22.68	68	15.19	17.18	15.78	235	235.1	235.2	远程	正常	调速	3	6.56	0.72
2018-04-11 14:00:34	25.51	68	13.24	12.47	11.2	235.6	235.6	235.9	远程	正常	调速	4	7.3	0.59
2018-04-11 14:00:35	20.69	45	18.6	17.58	18.49	235.1	235.1	235.3	远程	正常	调速	4	6.5	0.71
2018-04-11 14:00:36	29.94	5	21.17	24.57	24.29	235.3	235	235	远程	正常	调速	5	10.05	0.63
2018-04-11 14:00:47	30.14	0	22.68	24.07	22.42	235.1	234.7	235	远程	正常	调速	11	9.86	0.62
2018-04-11 14:00:53	29.75	0	22.13	23.16	23.43	234.3	234.7	233.9	远程	正常	调速	23	9.74	0.62
2018-04-11 14:00:56	0.57	0	0.19	0.25	0.21	235.3	235.1	235.5	远程	正常	停止	1	0.04	0.2
2018-04-11 14:01:02	0	0	0.19	0.26	0.21	236.4	236	236	远程	正常	停止	3	0.04	0.27
2018-04-11 14:01:04	0	0	0.17	0.27	0.23	236.1	236.5	236.4	远程	正常	停止	9	0.03	0.2
2018-04-11 14:01:09	0	0	0.19	0.26	0.21	235.8	235.3	235.4	远程	正常	启动	1	0.03	0.2
2018-04-11 14:01:10	0	0	2.01	2.26	2.16	235.9	235.7	235.4	远程	正常	启动	2	0.31	0.89
2018-04-11 14:01:15	5.8	2	3.36	3.56	3.25	235.5	235.7	235.2	远程	正常	启动	4	1.49	0.76
2018-04-11 14:01:17	30.17	0	23	21.74	23.99	235	234.8	234.6	远程	正常	启动	10	9.91	0.62
2018-04-11 14:01:21	30.37	0	20.03	24.15	23.84	234.5	234.7	234.4	远程	正常	启动	13	9.84	0.61
2018-04-11 14:01:27	0	0	0.17	0.24	0.21	235.3	235.4	234.8	远程	正常	停止	3	0.03	0.2
2018-04-11 14:01:46	0	0	0.17	0.25	0.21	236	235.9	235.5	远程	正常	调速	2	0.03	0.2
2018-04-11 14:01:48	0	0	0.17	0.25	0.21	235.9	236	235.6	远程	正常	调速	3	0.03	0.2
2018-04-11 14:01:50	0	0	0.17	0.25	0.21	235.4	235.3	235.6	远程	正常	调速	5	0.03	0.21
2018-04-11 14:01:51	0	0	0.17	0.25	0.22	235.7	235.4	236	远程	正常	调速	6	0.03	0.2
2018-04-11 14:01:55	0	0	0.17	0.24	0.21	235.9	235.4	235.6	远程	正常	启动	2	0.03	0.21
2018-04-11 14:01:58	11.22	0	2.79	2.87	2.83	235.7	235.8	235.5	远程	正常	启动	4	1.74	0.64
2018-04-11 14:02:01	20.17	57	12.06	13.66	12.87	235	235.1	235.3	远程	正常	启动	6	4.77	0.59
2018-04-11 14:02:06	30.56	0	23.05	23.66	23	234.6	234.3	234.1	远程	正常	启动	11	10.17	0.62
2018-04-11 14:02:10	30.1	0	22.47	23.15	22.76	234.4	233.8	234.3	远程	正常	启动	17	9.82	0.61
2018-04-11 14:02:15	29.95	0	23.08	24.57	22.98	234.7	234.8	234.4	远程	正常	启动	21	9.95	0.62
2018-04-11 14:02:17	29.76	0	22.07	24	23.05	234.5	234.2	234.8	远程	正常	启动	25	9.8	0.61
2018-04-11 14:02:23	0	0	0.18	0.25	0.22	235.9	236.2	236	远程	正常	停止	3	0.03	0.2
2018-04-11 14:02:29	0	0	0.19	0.25	0.21	235.6	235.1	235.6	远程	正常	停止	6	0.03	0.2
2018-04-11 14:03:31	0	0	0.16	0.24	0.21	237.2	237.4	236.9	远程	正常	停止	70	0.02	0.14
2018-04-11 14:04:35	0	0	0.16	0.24	0.21	237.9	237.7	238.1	远程	正常	停止	134	0.02	0.14
2018-04-11 14:05:40	0	0	0.15	0.24	0.21	238.1	238.2	237.5	远程	正常	停止	200	0.02	0.14
2018-04-11 14:06:43	0	0	0.15	0.24	0.21	238.3	238.7	238	远程	正常	停止	262	0.02	0.14
2018-04-11 14:08:11	29.26	0	24.24	22.61	21.6	236	236.2	236.1	远程	正常	启动	23	9.62	0.61
2018-04-11 14:08:13	27.59	0	23.39	23.36	20.07	235.1	234.7	235.4	远程	正常	启动	50	8.58	0.59
2018-04-11 14:08:20	0.02	0	0.16	0.3	0.27	237.9	238.2	237.7	远程	故障	调速	1	0.04	0.24
2018-04-11 14:08:22	0	0	0.16	0.28	0.25	237.7	237.7	237.3	远程	故障	调速	3	0.04	0.25
2018-04-11 14:08:27	0	0	0.16	0.29	0.26	236.8	236.3	236.5	远程	正常	停止	1	0.03	0.19
2018-04-11 14:08:29	0	0	0.15	0.28	0.25	237.6	237.2	237.5	远程	正常	停止	3	0.03	0.19
2018-04-11 14:08:34	0	0	0.15	0.27	0.24	237.1	237.1	237.3	远程	正常	启动	1	0.03	0.19
2018-04-11 14:08:36	0.4	0	3.07	3.36	3.2	237.3	237.6	237.5	远程	正常	启动	3	1.01	0.78
2018-04-11 14:08:36	9.96	0	5.13	5.68	5.46	237.2	237.6	237.3	远程	正常	启动	3	2.8	0.78
2018-04-11 14:08:38	6.33	0	2.79	2.98	2.98	237.4	237.8	237.3	远程	正常	启动	4	1.4	0.71
2018-04-11 14:08:40	22.77	67	11.38	11.63	10.66	236.8	236.9	236.3	远程	正常	启动	7	7.05	0.64
2018-04-11 14:08:42	23.94	70	20.54	21.37	20.27	236.3	235.9	235.7	远程	正常	启动	9	7.68	0.73
2018-04-11 14:08:44	28.67	0	21.68	22.51	20.62	236.8	236.2	236.4	远程	正常	启动	11	9.27	0.59
2018-04-11 14:08:47	27.62	0	19.87	25.08	23.33	236.8	236.2	236.6	远程	正常	启动	14	9.36	0.61
2018-04-11 14:08:49	27.87	0	21.57	21.09	24.73	236.5	236.4	236.5	远程	正常	启动	16	9.54	0.6
2018-04-11 14:08:50	27.09	0	18.02	21.53	20.2	236.3	236.1	236.5	远程	正常	启动	17	7.96	0.58
2018-04-11 14:08:54	7.24	0	0.63	0.52	0.64	237.1	237.3	236.9	远程	正常	停止	1	0.04	0.01
2018-04-11 14:09:07	0	0	0.15	0.29	0.26	237.5	237.9	237.4	远程	正常	点动反转	1	0.03	0.19
2018-04-11 14:09:08	0	0	0.15	0.29	0.26	237.6	238	237.4	远程	正常	点动反转	1	0.03	0.19
2018-04-11 14:09:08	0	0	0.16	0.29	0.26	237.5	237.9	237.2	远程	正常	点动反转	2	0.03	0.19
2018-04-11 14:09:09	12.67	0	4.99	5.49	5.35	237.3	237.3	236.8	远程	正常	点动反转	3	2.74	0.74
2018-04-11 14:09:10	5.07	0	2.61	2.66	2.64	237.7	237.5	237.1	远程	正常	点动反转	4	1.31	0.7
2018-04-11 14:09:12	5.08	0	2.76	2.8	2.72	237.9	237.4	237.4	远程	正常	点动反转	6	1.4	0.73
2018-04-11 14:09:17	26.76	0	17.54	18.5	17.15	236.3	236.5	236.6	远程	正常	点动反转	10	9.12	0.68
2018-04-11 14:09:26	1.8	0	4.92	5.39	5.18	237.6	237.4	237.7	远程	正常	启动	3	1.93	0.89
2018-04-11 14:09:28	8.67	20	7.1	7.64	7.34	236.9	236.9	237	远程	正常	启动	5	2.87	0.82
2018-04-11 14:09:30	23.42	69	16.54	16.57	16.77	236.4	236.8	236.2	远程	正常	启动	7	6.48	0.66
2018-04-11 14:09:32	21.7	64	19.88	20.1	20.6	236.4	236.5	236	远程	正常	启动	9	7.79	0.78
2018-04-11 14:09:34	28.8	0	24.38	21.03	24.77	237.2	237	236.7	远程	正常	启动	11	9.42	0.59
2018-04-11 14:09:37	27.42	0	21.34	21.92	23.51	236.5	236.2	236.4	远程	正常	启动	14	8.92	0.58
2018-04-11 14:09:42	19.32	0	2.36	2.96	2.81	236.8	237.2	236.5	远程	正常	停止	1	2.83	0.3
2018-04-11 14:14:11	0	0	0.15	0.24	0.21	236.4	236.3	235.9	远程	正常	停止	269	0.02	0.14
2018-04-11 14:15:52	0	0	0.15	0.24	0.21	237.5	237.8	237.5	远程	正常	停止	370	0.02	0.14
2018-04-11 14:16:54	0	0	0.15	0.24	0.21	238.1	237.6	237.3	远程	正常	停止	433	0.02	0.14
2018-04-11 14:18:03	0	0	0.15	0.23	0.21	237.6	237.1	237	远程	正常	停止	497	0.02	0.14
2018-04-11 14:18:05	0	0	0.15	0.23	0.2	238.3	238	238.4	远程	正常	启动	1	0.02	0.14
2018-04-11 14:18:07	3.28	0	4.95	5.59	5.34	236.8	237.2	236.6	远程	正常	启动	3	1.84	0.79
2018-04-11 14:18:10	17.59	45	14.07	14.21	14.07	237.1	236.4	236.7	远程	正常	启动	5	6.28	0.69
2018-04-11 14:18:12	24.81	48	15.93	16.57	17.46	236.3	236.4	236.4	远程	正常	启动	7	8.62	0.71
2018-04-11 14:18:14	26.37	0	20.4	25.04	23.06	237.2	236.7	236.5	远程	正常	启动	10	9.24	0.63
2018-04-11 14:18:16	21.49	58	19.94	19.43	20.72	236.7	236.4	236.7	远程	正常	启动	12	7.6	0.78
2018-04-11 14:18:19	21.4	64	14.35	16.64	16.4	236.9	237	236.5	远程	正常	启动	15	6.12	0.73
2018-04-11 14:18:22	30.76	0	23.09	22.64	24.66	236.4	235.9	236.1	远程	正常	启动	17	9.99	0.62
2018-04-11 14:18:23	29.53	0	23.21	21.92	22.33	235.7	235.8	235.9	远程	正常	启动	19	9.56	0.6
2018-04-11 14:18:24	29.2	0	19.95	19.5	23.41	236.2	236.6	236	远程	正常	启动	20	9.13	0.6
2018-04-11 14:18:25	28.87	0	20.23	23.75	21.66	236.3	236.3	235.8	远程	正常	启动	21	9.27	0.61
2018-04-11 14:18:29	20.81	0	4.13	4.02	3.2	237.8	237.8	237.9	远程	正常	停止	0	3.52	0.34
2018-04-11 14:19:34	0	0	0.15	0.27	0.23	237.5	237	237.2	远程	正常	停止	65	0.03	0.2
2018-04-11 14:20:38	0	0	0.15	0.23	0.2	237.1	237.1	237.3	远程	正常	停止	130	0.02	0.14
2018-04-11 14:21:41	0	0	0.15	0.24	0.21	236.6	236.8	236.2	远程	正常	停止	193	0.02	0.14
2018-04-11 14:22:46	0	0	0.16	0.23	0.19	237.4	237.1	236.8	远程	正常	停止	258	0.02	0.14
2018-04-11 14:23:49	0	0	0.15	0.23	0.2	235.7	236	235.6	远程	正常	停止	321	0.02	0.14
2018-04-11 14:24:54	0	0	0.15	0.24	0.21	237	236.4	236.5	远程	正常	停止	385	0.02	0.14
2018-04-11 14:25:59	0	0	0.15	0.23	0.2	236.5	236.8	235.9	远程	正常	停止	450	0.02	0.14
2018-04-11 14:27:03	0	0	0.15	0.24	0.21	236	236.2	235.6	远程	正常	停止	515	0.02	0.14
2018-04-11 14:28:08	0	0	0.15	0.24	0.21	235.8	236.2	235.8	远程	正常	停止	579	0.02	0.14
2018-04-11 14:29:13	0	0	0.15	0.24	0.2	236.5	236.7	236	远程	正常	停止	644	0.02	0.14
2018-04-11 14:30:17	0	0	0.15	0.23	0.2	236.1	235.4	235.4	远程	正常	停止	707	0.02	0.14
2018-04-11 14:31:20	0	0	0.15	0.24	0.2	235.9	236.5	235.5	远程	正常	停止	771	0.02	0.14
2018-04-11 14:32:32	0	0	0.14	0.25	0.23	235.4	235.3	234.9	远程	正常	停止	835	0.02	0.14
2018-04-11 14:33:30	0	0	0.14	0.25	0.22	235.6	236.2	235	远程	正常	停止	900	0.02	0.13
2018-04-11 14:34:31	0	0	0.14	0.26	0.23	235.2	235.9	234.5	远程	正常	停止	963	0.02	0.14
2018-04-11 14:35:38	0	0	0.14	0.26	0.23	235	235.4	234.1	远程	正常	停止	1029	0.02	0.13
2018-04-11 14:36:39	0	0	0.14	0.25	0.22	235.9	236.7	235.5	远程	正常	停止	1091	0.02	0.13
2018-04-11 14:37:37	0	0	0.14	0.27	0.24	236.2	236.9	235.5	远程	正常	停止	1148	0.02	0.13
2018-04-11 14:38:40	0	0	0.14	0.26	0.23	236.6	237.4	236.3	远程	正常	停止	1212	0.02	0.13
2018-04-11 14:38:42	0	0	0.14	0.26	0.23	236.1	237	236.1	远程	正常	启动	1	0.02	0.13
2018-04-11 14:38:42	0	0	0.14	0.25	0.23	236.2	237	236.2	远程	正常	启动	1	0.02	0.13
2018-04-11 14:38:43	0	0	0.14	0.26	0.23	236.3	237	236.3	远程	正常	启动	2	0.02	0.13
2018-04-11 14:38:47	21.32	53	16.62	18.84	18.21	235.2	235.2	234.9	远程	正常	启动	6	8.19	0.73
2018-04-11 14:38:49	23.06	63	21.23	21.67	25.23	236	236.1	235.2	远程	正常	启动	8	8.89	0.76
2018-04-11 14:38:51	30.34	0	19.83	21.73	24.01	236.2	236.3	235.3	远程	正常	启动	10	9.63	0.6
2018-04-11 14:38:56	28.94	28	18.55	23.66	22.78	235.6	235.8	234.7	远程	正常	启动	15	9.65	0.6
2018-04-11 14:39:05	27.56	0	10.34	14.69	14.43	236.6	236.9	235.8	远程	正常	启动	18	7.87	0.53
2018-04-11 14:39:06	30.7	0	22.35	24.94	22.51	236.4	236.3	235.7	远程	正常	启动	25	9.86	0.62
2018-04-11 14:39:10	28.72	0	11.85	14.44	15.27	236.4	236.4	236	远程	正常	停止	0	7.47	0.51
2018-04-11 14:39:24	0	0	0.15	0.31	0.27	237.3	237.5	236.5	远程	正常	停止	14	0.03	0.18
2018-04-11 14:40:27	0	0	0.15	0.27	0.24	237.5	237.4	237.1	远程	正常	停止	78	0.02	0.13
2018-04-11 14:43:39	0	0	0.14	0.24	0.21	237.2	237.7	236.7	远程	正常	停止	270	0.02	0.14
2018-04-11 14:44:44	0	0	0.14	0.26	0.23	238	238	237.7	远程	正常	停止	334	0.02	0.13
2018-04-11 14:45:48	0	0	0.14	0.27	0.24	236.8	237.7	236.9	远程	正常	停止	399	0.02	0.13
2018-04-11 14:46:51	0	0	0.14	0.27	0.23	237.9	237.8	237	远程	正常	停止	462	0.02	0.13
2018-04-11 14:47:48	0	0	0.15	0.25	0.22	236.7	237.2	236.7	远程	正常	停止	519	0.02	0.14
2018-04-11 14:49:02	0	0	0.14	0.24	0.21	236.3	236.5	235.5	远程	正常	停止	583	0.02	0.14
2018-04-11 14:49:57	0	0	0.14	0.25	0.22	235.8	236.7	235.4	远程	正常	停止	647	0.02	0.13
2018-04-11 14:51:01	0	0	0.14	0.25	0.22	235.5	236	234.9	远程	正常	停止	711	0.02	0.14
2018-04-11 14:52:06	0	0	0.14	0.25	0.22	235.7	236.5	235.3	远程	正常	停止	777	0.02	0.14
2018-04-11 14:53:19	0	0	0.14	0.26	0.23	234.8	235.4	234.4	远程	正常	停止	841	0.02	0.14
2018-04-11 14:54:16	0	0	0.14	0.26	0.23	235.3	235.4	234.8	远程	正常	停止	905	0.02	0.13
2018-04-11 14:55:18	0	0	0.15	0.24	0.21	234.5	234.6	234	远程	正常	停止	969	0.02	0.14
2018-04-11 14:56:22	0	0	0.14	0.26	0.23	235.1	235	234.7	远程	正常	停止	1032	0.02	0.14
2018-04-11 14:57:25	0	0	0.15	0.24	0.21	234.8	234.7	234.3	远程	正常	停止	1096	0.02	0.14
2018-04-11 14:58:29	0	0	0.15	0.24	0.21	235	235.8	234.9	远程	正常	停止	1160	0.02	0.14
2018-04-11 14:59:34	0	0	0.14	0.25	0.23	235.1	235	234.5	远程	正常	停止	1224	0.02	0.14
2018-04-11 15:00:38	0	0	0.15	0.24	0.21	234.5	235.3	234.3	远程	正常	停止	1289	0.02	0.14
2018-04-11 15:01:43	0	0	0.14	0.26	0.23	234.3	234.9	233.8	远程	正常	停止	1354	0.02	0.13
2018-04-11 15:02:48	0	0	0.15	0.24	0.22	235.3	235.4	234.7	远程	正常	停止	1419	0.02	0.14
2018-04-11 15:03:51	0	0	0.15	0.24	0.21	234	234.1	234.1	远程	正常	停止	1482	0.02	0.14
2018-04-11 15:04:56	0	0	0.14	0.26	0.22	234.3	235.1	234.1	远程	正常	停止	1546	0.02	0.14
2018-04-11 15:06:00	0	0	0.14	0.25	0.22	234.1	234	233.4	远程	正常	停止	1610	0.02	0.14
2018-04-11 15:07:04	0	0	0.14	0.25	0.22	234.4	235	234	远程	正常	停止	1675	0.02	0.14
2018-04-11 15:08:15	0	0	0.14	0.27	0.24	235.3	235.3	234.6	远程	正常	停止	1742	0.02	0.14
2018-04-11 15:09:13	0	0	0.14	0.25	0.22	235.9	235.9	235.2	远程	正常	停止	1804	0.02	0.13
2018-04-11 15:10:19	0	0	0.15	0.25	0.22	235.3	235	234.4	远程	正常	停止	1869	0.02	0.14
2018-04-11 15:11:23	0	0	0.14	0.26	0.23	235.3	235.6	234.5	远程	正常	停止	1933	0.02	0.14
2018-04-11 15:12:28	0	0	0.15	0.25	0.22	235.9	236	235.8	远程	正常	停止	1999	0.02	0.14
2018-04-11 15:13:29	0	0	0.14	0.25	0.22	236	236.6	235.7	远程	正常	停止	2060	0.02	0.14
2018-04-11 15:14:44	0	0	0.14	0.26	0.23	235.9	236.2	235.8	远程	正常	停止	2124	0.02	0.13
2018-04-11 15:15:37	0	0	0.14	0.26	0.23	236.1	236.4	236.3	远程	正常	停止	2188	0.02	0.13
2018-04-11 15:16:43	0	0	0.14	0.25	0.22	236.5	236.3	236	远程	正常	停止	2254	0.02	0.14
2018-04-11 15:17:57	0	0	0.14	0.25	0.22	236.6	237	236.7	远程	正常	停止	2318	0.02	0.13
2018-04-11 15:18:52	0	0	0.14	0.26	0.22	236.9	237.1	236.4	远程	正常	停止	2382	0.02	0.13
2018-04-11 15:19:57	0	0	0.14	0.25	0.22	235.6	235.6	235.3	远程	正常	停止	2448	0.02	0.14
2018-04-11 15:20:53	0	0	0.14	0.25	0.22	236.3	236.2	236.2	远程	正常	停止	2504	0.02	0.14
2018-04-11 15:22:05	0	0	0.14	0.26	0.23	236.7	236.4	236	远程	正常	停止	2576	0.02	0.13
2018-04-11 15:23:19	0	0	0.14	0.26	0.22	236.1	236.8	235.9	远程	正常	停止	2650	0.02	0.14
2018-04-11 15:24:44	0	0	0.14	0.26	0.23	236.3	237	235.9	远程	正常	停止	2723	0.02	0.14
2018-04-11 15:25:47	0	0	0.14	0.26	0.23	236.4	236.7	235.8	远程	正常	停止	2798	0.02	0.14
2018-04-11 15:27:04	0	0	0.14	0.26	0.23	235.8	236.5	235.3	远程	正常	停止	2864	0.02	0.13
2018-04-11 15:27:59	0	0	0.14	0.26	0.23	236.5	236.4	235.7	远程	正常	停止	2929	0.02	0.13
2018-04-11 15:29:04	0	0	0.14	0.26	0.23	236.6	236.8	235.8	远程	正常	停止	2994	0.02	0.13
2018-04-11 15:30:10	0	0	0.14	0.26	0.23	236.2	236.2	235.6	远程	正常	停止	3061	0.02	0.13
2018-04-11 15:31:14	0	0	0.14	0.27	0.23	236.3	237.1	235.9	远程	正常	停止	3125	0.02	0.13
2018-04-11 15:32:17	0	0	0.14	0.26	0.23	235.7	235.7	235.1	远程	正常	停止	3187	0.02	0.14
2018-04-11 15:33:20	0	0	0.14	0.26	0.23	236	236.8	236.2	远程	正常	停止	3250	0.02	0.13
2018-04-11 15:36:33	0	0	0.14	0.26	0.23	236.6	236.6	236	远程	正常	停止	3443	0.02	0.13
2018-04-11 15:37:37	0	0	0.14	0.26	0.23	235.9	236.6	236.1	远程	正常	停止	3507	0.02	0.14
2018-04-11 15:38:42	0	0	0.14	0.26	0.23	235.7	235.5	235.2	远程	正常	停止	3572	0.02	0.14
2018-04-11 15:39:45	0	0	0.14	0.25	0.22	235.9	235.8	235.6	远程	正常	停止	3636	0.02	0.14
2018-04-11 15:40:49	0	0	0.14	0.26	0.23	235.5	235.6	234.8	远程	正常	停止	3700	0.02	0.13
2018-04-11 15:41:57	0	0	0.14	0.26	0.23	235.5	236.3	235.7	远程	正常	停止	3766	0.02	0.13
2018-04-11 15:42:58	0	0	0.14	0.25	0.22	235.5	235.9	235.3	远程	正常	停止	3828	0.02	0.14
2018-04-11 15:44:02	0	0	0.14	0.26	0.22	235.3	235.9	234.7	远程	正常	停止	3892	0.02	0.14
2018-04-11 15:45:06	0	0	0.14	0.26	0.22	235.4	235.7	234.7	远程	正常	停止	3956	0.02	0.14
2018-04-11 15:46:09	0	0	0.14	0.25	0.22	235.2	236.2	235.4	远程	正常	停止	4020	0.02	0.14
2018-04-11 15:47:15	0	0	0.14	0.26	0.23	235.5	235.7	234.9	远程	正常	停止	4085	0.02	0.14
2018-04-11 15:48:20	0	0	0.15	0.24	0.21	235.2	236.1	235	远程	正常	停止	4150	0.02	0.14
2018-04-11 15:49:25	0	0	0.15	0.23	0.2	235.6	236.3	235.3	远程	正常	停止	4214	0.02	0.14
2018-04-11 15:50:27	0	0	0.15	0.25	0.22	235.2	235.9	235.4	远程	正常	停止	4277	0.02	0.14
2018-04-11 15:51:32	0	0	0.15	0.22	0.19	235.3	235.4	234.8	远程	正常	停止	4342	0.02	0.15
2018-04-11 15:51:56	0	0	0.15	0.25	0.21	235.8	236.3	235.3	远程	正常	启动	1	0.02	0.14
2018-04-11 15:51:57	4.51	0	5.09	6.54	5.58	235.8	236.1	235.2	远程	正常	启动	2	2.45	0.85
2018-04-11 15:52:00	10.89	28	8.29	10.67	10.03	235.1	235	234.5	远程	正常	启动	4	3.6	0.78
2018-04-11 15:52:02	29.21	15	22.69	24.52	23.11	234.5	234.4	234.2	远程	正常	启动	6	9.73	0.6
2018-04-11 15:52:04	21.2	14	13.05	15.95	15.43	235.2	235.1	235	远程	正常	启动	7	5.89	0.72
2018-04-11 15:52:08	29.48	20	21.2	23.52	24.87	234.3	234.7	234.4	远程	正常	启动	9	9.83	0.61
2018-04-11 15:52:08	27.77	0	17.36	18.18	18	234.1	234.8	234.4	远程	正常	启动	10	8.42	0.6
2018-04-11 15:52:16	24.55	65	18.2	21.81	21.08	234.8	234.7	234.5	远程	正常	启动	21	10.05	0.79
2018-04-11 15:52:22	0	31	0.18	0.29	0.24	234.9	235.7	235.1	远程	正常	停止	2	0.04	0.25
2018-04-11 15:52:25	0	0	0.18	0.28	0.24	234.6	235.4	234.3	远程	正常	停止	5	0.03	0.19
2018-04-11 15:52:28	0	0	0.17	0.28	0.24	236.3	236.9	235.9	远程	正常	停止	8	0.03	0.19
2018-04-11 15:53:16	0	0	0.17	0.25	0.22	234.6	235	234.7	远程	正常	启动	2	0.03	0.2
2018-04-11 15:53:21	18.03	64	13.87	16.95	15.83	233.9	234.6	233.4	远程	正常	启动	6	6.95	0.79

## Sheet: Sheet3
时间	电流	转速	输入电流A	输入电流B	输入电流C	输入电压A	输入电压B	输入电压C	KA0	KA4	远程操作	操作时间	有功功率	功率因数
2018-06-26 18:26:56	15.09	96	59.55	59.55	59.55	238.2	238.2	238.2	远程	正常	调速	65535	4.14	0.73
2018-06-26 18:27:57	15.06	96	59.55	59.55	59.55	238.2	238.2	238.2	远程	正常	调速	65535	4.14	0.73
2018-06-26 18:29:00	15.17	96	59.55	59.55	59.55	238.2	238.2	238.2	远程	正常	调速	65535	4.14	0.73
2018-06-26 18:30:03	15.07	96	59.55	59.55	59.55	238.2	238.2	238.2	远程	正常	调速	65535	4.14	0.73
2018-06-26 18:31:08	14.94	97	59.55	59.55	59.55	238.2	238.2	238.2	远程	正常	调速	65535	4.14	0.73
2018-06-26 18:32:12	15.07	96	59.55	59.55	59.55	238.2	238.2	238.2	远程	正常	调速	65535	4.14	0.73
2018-06-26 18:33:15	14.99	96	59.55	59.55	59.55	238.2	238.2	238.2	远程	正常	调速	65535	4.14	0.73
2018-06-26 18:34:20	15.09	96	59.55	59.55	59.55	238.2	238.2	238.2	远程	正常	调速	65535	4.14	0.73
2018-06-26 18:35:23	14.98	96	59.55	59.55	59.55	238.2	238.2	238.2	远程	正常	调速	65535	4.14	0.73
2018-06-26 18:36:26	15.03	96	59.55	59.55	59.55	238.2	238.2	238.2	远程	正常	调速	65535	4.14	0.73
2018-06-26 18:37:31	14.93	96	59.55	59.55	59.55	238.2	238.2	238.2	远程	正常	调速	65535	4.14	0.73
2018-06-26 18:38:33	14.95	96	59.55	59.55	59.55	238.2	238.2	238.2	远程	正常	调速	65535	4.14	0.73
2018-06-26 18:39:31	15.01	96	59.55	59.55	59.55	238.2	238.2	238.2	远程	正常	调速	65535	4.14	0.73
2018-06-26 18:40:34	15.04	96	59.55	59.55	59.55	238.2	238.2	238.2	远程	正常	调速	65535	4.14	0.73
2018-06-26 18:41:39	15.04	96	59.55	59.55	59.55	238.2	238.2	238.2	远程	正常	调速	65535	4.14	0.73
2018-06-26 18:42:34	14.95	96	59.55	59.55	59.55	238.2	238.2	238.2	远程	正常	调速	65535	4.14	0.73
2018-06-26 18:43:57	14.97	97	59.55	59.55	59.55	238.2	238.2	238.2	远程	正常	调速	65535	4.14	0.73
2018-06-26 18:44:36	14.9	97	59.55	59.55	59.55	238.2	238.2	238.2	远程	正常	调速	65535	4.14	0.73
2018-06-26 18:45:31	15.07	96	59.55	59.55	59.55	238.2	238.2	238.2	远程	正常	调速	65535	4.14	0.73
2018-06-26 18:46:36	15.01	96	59.55	59.55	59.55	238.2	238.2	238.2	远程	正常	调速	65535	4.14	0.73
2018-06-26 18:47:41	15.01	96	59.55	59.55	59.55	238.2	238.2	238.2	远程	正常	调速	65535	4.14	0.73
2018-06-26 18:48:46	15.03	97	59.55	59.55	59.55	238.2	238.2	238.2	远程	正常	调速	65535	4.14	0.73
2018-06-26 18:49:43	15.06	96	59.55	59.55	59.55	238.2	238.2	238.2	远程	正常	调速	65535	4.14	0.73
2018-06-26 18:50:57	15.05	96	59.55	59.55	59.55	238.2	238.2	238.2	远程	正常	调速	65535	4.14	0.73
2018-06-26 18:52:02	15.15	96	59.55	59.55	59.55	238.2	238.2	238.2	远程	正常	调速	65535	4.14	0.73
2018-06-26 18:53:07	15.09	97	59.55	59.55	59.55	238.2	238.2	238.2	远程	正常	调速	65535	4.14	0.73
2018-06-26 18:54:13	15.05	96	59.55	59.55	59.55	238.2	238.2	238.2	远程	正常	调速	65535	4.14	0.73
2018-06-26 18:55:18	14.99	96	7.74	8.68	8.8	242.3	244.5	243.6	远程	正常	调速	65535	4.28	0.72
2018-06-26 18:56:24	15.1	96	7.58	8.78	8.28	243.4	244.6	243.9	远程	正常	调速	65535	4.23	0.71
2018-06-26 18:58:54	0	0	0.17	0.18	0.21	248.9	249.5	249.3	远程	正常	无	109	0.02	0.14
2018-06-26 18:59:39	0	0	0.18	0.19	0.23	248.9	250.1	249.6	远程	正常	无	155	0.02	0.14
2018-06-26 19:00:45	0	0	0.17	0.17	0.21	248.5	249.6	249.7	远程	正常	无	220	0.02	0.14
2018-06-26 19:01:51	0	0	0.17	0.17	0.21	248.8	249.7	249.8	远程	正常	无	286	0.02	0.14
2018-06-26 19:02:56	0	0	0.18	0.16	0.21	248.9	249.7	250	远程	正常	无	351	0.02	0.14
2018-06-26 19:04:01	0	0	0.17	0.19	0.21	248.3	249.2	249.3	远程	正常	无	417	0.02	0.14
2018-06-26 19:05:07	0	0	0.18	0.16	0.21	248.6	249.3	249.8	远程	正常	无	483	0.02	0.14
2018-06-26 19:06:13	0	0	62.44	62.44	62.44	249.7	249.7	249.7	远程	正常	无	548	0.02	0.14
2018-06-26 19:07:17	0	0	62.44	62.44	62.44	249.7	249.7	249.7	远程	正常	无	613	0.02	0.14
2018-06-26 19:08:22	0	0	0.19	0.15	0.23	252.3	252.2	252.5	远程	正常	无	678	0.02	0.13
2018-06-26 19:09:28	0	0	0.18	0.18	0.21	252.3	252.3	252.4	远程	正常	无	743	0.02	0.14
2018-06-26 19:10:33	0	0	0.19	0.16	0.22	252.3	252.7	252.3	远程	正常	无	809	0.02	0.14
2018-06-26 19:11:38	0	0	0.18	0.17	0.22	252.5	252.4	252.6	远程	正常	无	873	0.02	0.14
2018-06-26 19:12:44	0	0	0.17	0.17	0.21	252.3	252.6	252	远程	正常	无	939	0.02	0.14
2018-06-26 19:13:49	0	0	0.16	0.18	0.2	252.4	252.6	252.2	远程	正常	无	1005	0.02	0.14
2018-06-26 19:14:55	0	0	0.19	0.16	0.22	251.8	252.2	252.3	远程	正常	无	1070	0.02	0.13
2018-06-26 19:16:01	0	0	0.18	0.16	0.21	252	252.2	252.1	远程	正常	无	1136	0.02	0.14
2018-06-26 19:17:06	0	0	0.18	0.17	0.22	251.5	252.6	251.5	远程	正常	无	1202	0.02	0.14
2018-06-26 19:18:11	0	0	0.21	0.15	0.24	251.6	252.4	251.4	远程	正常	无	1266	0.02	0.13
2018-06-26 19:18:59	0	0	0.18	0.16	0.22	251.2	252.4	251.3	远程	正常	无	1315	0.02	0.14
2018-06-26 19:19:50	0	0	0.18	0.16	0.22	251.3	251.8	251.8	远程	正常	无	1365	0.02	0.14
2018-06-26 19:26:43	0	0	0.18	0.17	0.22	251.2	251.6	250.9	远程	正常	调速	1	0.02	0.14
2018-06-26 19:26:53	23.99	65	9.25	9.42	9.88	250.7	251	250.5	远程	正常	启动	7	6.9	0.6
2018-06-26 19:26:54	21.16	62	17.1	16.98	18.33	250	250.3	249.8	远程	正常	启动	7	7.19	0.78
2018-06-26 19:27:00	30.6	5	19.38	19.12	21.61	250	250.5	250.2	远程	正常	启动	14	9.81	0.61
2018-06-26 19:27:12	30.27	0	21.6	19.81	22.6	249.8	250.4	249.6	远程	正常	启动	26	9.89	0.62
2018-06-26 19:27:18	30.34	0	20.75	18.86	19.94	249.7	251.2	250.1	远程	正常	启动	31	9.83	0.62
2018-06-26 19:27:25	29.05	18	20.2	20.86	20.93	249.6	250.1	249.8	远程	正常	启动	39	9.57	0.62
2018-06-26 19:27:26	30.08	4	20.66	15.88	20.4	249.4	250.1	249.7	远程	正常	启动	39	9.6	0.61
2018-06-26 19:27:29	30.92	0	19.68	19.81	19.78	250.2	250.6	250.3	远程	正常	启动	42	9.94	0.61
2018-06-26 19:27:30	29.61	0	13.3	12.96	13.74	250.4	250.9	250.6	远程	正常	启动	43	8.35	0.57
2018-06-26 19:27:32	30.77	1	23.31	21.13	24.36	249.7	250.2	249.7	远程	正常	启动	45	10.23	0.62
2018-06-26 19:27:33	30.86	0	21.82	20.06	22.55	250	250.4	249.9	远程	正常	启动	46	9.96	0.61
2018-06-26 19:27:41	27.26	10	22.21	21.36	24.16	249.9	250	249.7	远程	正常	启动	54	9.68	0.65
2018-06-26 19:27:51	24.44	68	12.83	12.64	14.04	249.9	250.8	250.5	远程	正常	启动	65	5.71	0.57
2018-06-26 19:27:52	24.72	67	9.68	9.27	10.96	250.2	251	250.8	远程	正常	启动	65	7.29	0.6
2018-06-26 19:28:00	29.68	0	21.22	21.84	21.89	249.8	250.5	249.8	远程	正常	启动	74	9.54	0.61
2018-06-26 19:28:07	29.3	0	62.45	62.45	62.45	249.8	249.8	249.8	远程	正常	启动	80	9.79	0.61
2018-06-26 19:28:21	27.3	0	62.45	62.45	62.45	249.8	249.8	249.8	远程	正常	启动	95	9.79	0.61
2018-06-26 19:28:30	11.47	0	62.45	62.45	62.45	249.8	249.8	249.8	远程	正常	停止	1	9.79	0.61
2018-06-26 19:28:40	0	0	62.45	62.45	62.45	249.8	249.8	249.8	远程	正常	停止	11	9.79	0.61
2018-06-26 19:28:48	0	0	62.45	62.45	62.45	249.8	249.8	249.8	远程	正常	启动	1	9.79	0.61
2018-06-26 19:28:53	24.64	51	62.45	62.45	62.45	249.8	249.8	249.8	远程	正常	启动	6	9.79	0.61
2018-06-26 19:28:54	27.38	9	62.45	62.45	62.45	249.8	249.8	249.8	远程	正常	启动	7	9.79	0.61
2018-06-26 19:29:05	30.04	0	62.45	62.45	62.45	249.8	249.8	249.8	远程	正常	启动	17	9.79	0.61
2018-06-26 19:29:06	29.5	0	62.45	62.45	62.45	249.8	249.8	249.8	远程	正常	启动	19	9.79	0.61
2018-06-26 19:29:07	29.71	0	62.45	62.45	62.45	249.8	249.8	249.8	远程	正常	启动	19	9.79	0.61
2018-06-26 19:29:15	0.1	0	62.45	62.45	62.45	249.8	249.8	249.8	远程	正常	停止	1	9.79	0.61
2018-06-26 19:31:04	0	0	62.45	62.45	62.45	249.8	249.8	249.8	远程	正常	启动	1	9.79	0.61
2018-06-26 19:31:05	0	0	62.45	62.45	62.45	249.8	249.8	249.8	远程	正常	启动	1	9.79	0.61
2018-06-26 19:31:05	0	0	13.66	12.15	13.43	247.5	251	249.2	远程	正常	启动	2	8.05	0.53
2018-06-26 19:31:06	0	0	62.31	62.31	62.31	249.2	249.2	249.2	远程	正常	启动	2	8.05	0.53
2018-06-26 19:31:12	29.88	0	62.31	62.31	62.31	249.2	249.2	249.2	远程	正常	启动	9	8.05	0.53
2018-06-26 19:31:13	30.53	0	62.31	62.31	62.31	249.2	249.2	249.2	远程	正常	启动	9	8.05	0.53
2018-06-26 19:31:20	30.64	0	62.31	62.31	62.31	249.2	249.2	249.2	远程	正常	启动	16	8.05	0.53
2018-06-26 19:31:20	30.53	0	62.31	62.31	62.31	249.2	249.2	249.2	远程	正常	启动	17	8.05	0.53
2018-06-26 19:31:49	0	0	62.31	62.31	62.31	249.2	249.2	249.2	远程	正常	停止	1	8.05	0.53
2018-06-26 19:31:56	0	0	62.31	62.31	62.31	249.2	249.2	249.2	远程	正常	点动反转	1	8.05	0.53
2018-06-26 19:32:16	0	0	62.31	62.31	62.31	249.2	249.2	249.2	远程	正常	点动反转	14	8.05	0.53
2018-06-26 19:32:27	8.43	20	62.31	62.31	62.31	249.2	249.2	249.2	远程	正常	启动	5	8.05	0.53
2018-06-26 19:32:35	28.65	0	62.31	62.31	62.31	249.2	249.2	249.2	远程	正常	启动	12	8.05	0.53
2018-06-26 19:32:47	27.35	0	62.31	62.31	62.31	249.2	249.2	249.2	远程	正常	启动	24	8.05	0.53
2018-06-26 19:32:48	21.47	13	62.31	62.31	62.31	249.2	249.2	249.2	远程	正常	启动	25	8.05	0.53
2018-06-26 19:32:55	27.51	0	62.31	62.31	62.31	249.2	249.2	249.2	远程	正常	启动	32	8.05	0.53
2018-06-26 19:33:11	23.12	66	62.31	62.31	62.31	249.2	249.2	249.2	远程	正常	启动	48	8.05	0.53
2018-06-26 19:33:11	24.48	47	62.31	62.31	62.31	249.2	249.2	249.2	远程	正常	启动	49	8.05	0.53
2018-06-26 19:33:25	30.07	0	62.31	62.31	62.31	249.2	249.2	249.2	远程	正常	启动	62	8.05	0.53
2018-06-26 19:33:26	21.03	58	62.31	62.31	62.31	249.2	249.2	249.2	远程	正常	启动	63	8.05	0.53
2018-06-26 19:33:35	30.26	0	62.31	62.31	62.31	249.2	249.2	249.2	远程	正常	启动	71	8.05	0.53
2018-06-26 19:33:36	29.62	0	62.31	62.31	62.31	249.2	249.2	249.2	远程	正常	启动	73	8.05	0.53
2018-06-26 19:33:46	0	0	62.31	62.31	62.31	249.2	249.2	249.2	远程	故障	启动	83	8.05	0.53
2018-06-26 19:33:46	0	0	62.31	62.31	62.31	249.2	249.2	249.2	远程	故障	启动	83	8.05	0.53
2018-06-26 19:34:00	0	0	62.31	62.31	62.31	249.2	249.2	249.2	远程	正常	停止	1	8.05	0.53
2018-06-26 19:34:09	0	0	62.31	62.31	62.31	249.2	249.2	249.2	远程	正常	启动	1	8.05	0.53
2018-06-26 19:34:10	0	0	62.31	62.31	62.31	249.2	249.2	249.2	远程	正常	启动	2	8.05	0.53
2018-06-26 19:34:11	0.09	0	62.31	62.31	62.31	249.2	249.2	249.2	远程	正常	启动	3	8.05	0.53
2018-06-26 19:34:11	8.52	0	62.31	62.31	62.31	249.2	249.2	249.2	远程	正常	启动	3	8.05	0.53
2018-06-26 19:34:13	21.7	55	62.31	62.31	62.31	249.2	249.2	249.2	远程	正常	启动	6	8.05	0.53
2018-06-26 19:34:23	28.16	0	62.31	62.31	62.31	249.2	249.2	249.2	远程	正常	启动	15	8.05	0.53
2018-06-26 19:34:30	0	0	62.31	62.31	62.31	249.2	249.2	249.2	远程	故障	启动	22	8.05	0.53
2018-06-26 19:34:32	0	0	62.31	62.31	62.31	249.2	249.2	249.2	远程	故障	启动	25	8.05	0.53
2018-06-26 19:39:58	0	0	62.31	62.31	62.31	249.2	249.2	249.2	远程	故障	启动	350	8.05	0.53
2018-06-26 19:41:03	0	0	62.31	62.31	62.31	249.2	249.2	249.2	远程	故障	启动	415	8.05	0.53
2018-06-26 19:42:08	0	0	62.31	62.31	62.31	249.2	249.2	249.2	远程	故障	启动	480	8.05	0.53
2018-06-26 19:43:14	0	0	0.2	0.16	0.23	249.2	250.3	249.7	远程	故障	启动	546	0.02	0.13
2018-06-26 19:44:19	0	0	0.2	0.17	0.24	250.2	250.7	250.1	远程	故障	启动	611	0.02	0.13
2018-06-26 19:45:24	0	0	0.22	0.16	0.25	250.2	251.2	250.4	远程	故障	启动	677	0.02	0.13
2018-06-26 19:46:31	0	0	0.18	0.17	0.21	250	250.5	250.2	远程	故障	启动	743	0.02	0.14
2018-06-26 19:47:36	0	0	0.21	0.17	0.24	250.1	250.4	250.5	远程	故障	启动	809	0.02	0.13
2018-06-26 19:48:42	0	0	0.17	0.18	0.2	249.8	250.8	249.8	远程	故障	启动	874	0.02	0.14
2018-06-26 19:49:47	0	0	62.43	62.43	62.43	249.7	249.7	249.7	远程	故障	启动	939	0.02	0.13
2018-06-26 19:50:53	0	0	62.64	62.64	62.64	250.5	250.5	250.5	远程	故障	启动	1005	0.03	0.15
2018-06-26 19:51:58	0	0	0.2	0.15	0.24	250.1	251	250.8	远程	故障	启动	1070	0.02	0.13
2018-06-26 19:53:03	0	0	0.21	0.16	0.25	250.6	250.9	251.4	远程	故障	启动	1135	0.02	0.13
2018-06-26 19:54:09	0	0	0.2	0.15	0.24	250.6	251.6	251	远程	故障	启动	1201	0.02	0.13
2018-06-26 19:55:14	0	0	0.2	0.16	0.23	250.2	251.1	250.4	远程	故障	启动	1267	0.02	0.13
2018-06-26 19:56:20	0	0	0.2	0.17	0.24	250	250.5	250.6	远程	故障	启动	1332	0.02	0.13
2018-06-26 19:57:25	0	0	0.21	0.16	0.25	250	250.4	250.6	远程	故障	启动	1398	0.02	0.13
2018-06-26 19:58:31	0	0	0.2	0.16	0.23	249.7	251	250.4	远程	故障	启动	1463	0.02	0.13
2018-06-26 19:59:37	0	0	0.19	0.17	0.23	249.8	250.2	250.5	远程	故障	启动	1529	0.02	0.13
2018-06-26 20:00:42	0	0	0.19	0.18	0.22	249.6	250.6	250.4	远程	故障	启动	1594	0.02	0.14
2018-06-26 20:01:47	0	0	0.21	0.2	0.27	249.6	250.1	250	远程	故障	启动	1659	0.02	0.13
2018-06-26 20:02:52	0	0	0.2	0.17	0.24	249.6	250.1	250	远程	故障	启动	1724	0.02	0.13
2018-06-26 20:03:57	0	0	0.19	0.17	0.22	249.5	250.1	250	远程	故障	启动	1789	0.02	0.13
2018-06-26 20:05:02	0	0	0.2	0.17	0.24	249.3	250.7	249.3	远程	故障	启动	1854	0.02	0.13
2018-06-26 20:06:09	0	0	0.19	0.17	0.22	249.2	250.1	249.2	远程	故障	启动	1921	0.02	0.14
2018-06-26 20:07:14	0	0	0.17	0.18	0.21	249.5	250.1	249.5	远程	故障	启动	1986	0.02	0.14
2018-06-26 20:08:20	0	0	0.18	0.18	0.22	249.2	250.5	249.7	远程	故障	启动	2052	0.02	0.14
2018-06-26 20:09:25	0	0	0.19	0.17	0.22	248.6	249.8	248.6	远程	故障	启动	2117	0.02	0.14
2018-06-26 20:10:30	0	0	0.18	0.18	0.21	249	249.4	249	远程	故障	启动	2182	0.02	0.14
2018-06-26 20:11:35	0	0	0.18	0.18	0.22	249	249.9	248.9	远程	故障	启动	2247	0.02	0.13
2018-06-26 20:14:51	0	0	0.18	0.17	0.21	248.9	249.7	249.5	远程	故障	启动	2443	0.02	0.14
2018-06-26 20:15:57	0	0	0.18	0.2	0.22	249.2	249.8	249.7	远程	故障	启动	2509	0.02	0.14
2018-06-26 20:17:02	0	0	0.18	0.19	0.22	249	249.9	249.4	远程	故障	启动	2575	0.02	0.14
2018-06-26 20:18:08	0	0	0.18	0.2	0.22	248.6	249.6	248.5	远程	故障	启动	2640	0.02	0.14
2018-06-26 20:19:14	0	0	0.18	0.19	0.23	248.5	249.8	248.9	远程	故障	启动	2706	0.02	0.14
2018-06-26 20:20:19	0	0	0.17	0.2	0.21	248.7	249.7	249.1	远程	故障	启动	2771	0.02	0.14
2018-06-26 20:23:35	0	0	0.18	0.19	0.21	248.8	249.5	249.1	远程	故障	启动	2967	0.02	0.14
2018-06-26 20:24:40	0	0	0.17	0.18	0.2	249.1	249.9	249.5	远程	故障	启动	3032	0.02	0.14
2018-06-26 20:25:46	0	0	0.18	0.18	0.22	248.9	249.2	249	远程	故障	启动	3098	0.02	0.13
2018-06-26 20:26:51	0	0	0.19	0.18	0.22	248.5	249.4	248.3	远程	故障	启动	3163	0.02	0.14
2018-06-26 20:27:56	0	0	0.19	0.17	0.23	249	249.5	249.4	远程	故障	启动	3228	0.02	0.13
2018-06-26 20:29:05	0	0	0.19	0.17	0.22	249.2	249.6	248.7	远程	故障	启动	3297	0.02	0.14
2018-06-26 20:30:07	0	0	0.19	0.17	0.22	248.8	249.6	249.1	远程	故障	启动	3359	0.02	0.14
2018-06-26 20:31:12	0	0	0.2	0.17	0.23	249.1	249.2	248.8	远程	故障	启动	3424	0.02	0.13
2018-06-26 20:32:18	0	0	0.2	0.17	0.23	248.8	249.3	249.3	远程	故障	启动	3490	0.02	0.13
2018-06-26 20:33:23	0	0	0.2	0.17	0.23	248.9	249.1	248.7	远程	故障	启动	3555	0.02	0.13
2018-06-26 20:34:28	0	0	0.19	0.17	0.22	248.6	248.9	248.9	远程	故障	启动	3620	0.02	0.13
2018-06-26 20:35:33	0	0	0.19	0.17	0.22	249.4	249.6	249.2	远程	故障	启动	3686	0.02	0.14
2018-06-26 20:36:39	0	0	0.2	0.17	0.23	249.4	249.8	249.1	远程	故障	启动	3751	0.02	0.13
2018-06-26 20:37:45	0	0	0.2	0.17	0.23	248.7	249.8	248.5	远程	故障	启动	3817	0.02	0.13
2018-06-26 20:38:50	0	0	0.22	0.16	0.25	249	250	249	远程	故障	启动	3882	0.02	0.13
2018-06-26 20:39:55	0	0	62.37	62.37	62.37	249.5	249.5	249.5	远程	故障	启动	3947	0.02	0.13
2018-06-26 20:41:00	0	0	62.37	62.37	62.37	249.5	249.5	249.5	远程	故障	启动	4012	0.02	0.13
2018-06-26 20:42:05	0	0	62.37	62.37	62.37	249.5	249.5	249.5	远程	故障	启动	4077	0.02	0.13
2018-06-26 20:43:10	0	0	62.37	62.37	62.37	249.5	249.5	249.5	远程	故障	启动	4142	0.02	0.13
2018-06-26 20:44:16	0	0	62.37	62.37	62.37	249.5	249.5	249.5	远程	故障	启动	4208	0.02	0.13
2018-06-26 20:45:22	0	0	62.37	62.37	62.37	249.5	249.5	249.5	远程	故障	启动	4274	0.02	0.13
2018-06-26 20:46:27	0	0	62.37	62.37	62.37	249.5	249.5	249.5	远程	故障	启动	4339	0.02	0.13
2018-06-26 20:47:33	0	0	62.37	62.37	62.37	249.5	249.5	249.5	远程	故障	启动	4405	0.02	0.13
2018-06-26 20:48:38	0	0	62.37	62.37	62.37	249.5	249.5	249.5	远程	故障	启动	4470	0.02	0.13
2018-06-26 20:49:43	0	0	62.37	62.37	62.37	249.5	249.5	249.5	远程	故障	启动	4535	0.02	0.13
2018-06-26 20:50:48	0	0	62.37	62.37	62.37	249.5	249.5	249.5	远程	故障	启动	4600	0.02	0.13
2018-06-26 20:51:53	0	0	62.37	62.37	62.37	249.5	249.5	249.5	远程	故障	启动	4665	0.02	0.13
2018-06-26 20:52:59	0	0	62.37	62.37	62.37	249.5	249.5	249.5	远程	故障	启动	4731	0.02	0.13
2018-06-26 20:54:04	0	0	62.37	62.37	62.37	249.5	249.5	249.5	远程	故障	启动	4797	0.02	0.13
2018-06-26 20:55:10	0	0	0.22	0.15	0.25	249	249.8	249.4	远程	故障	启动	4862	0.02	0.13
2018-06-26 20:56:16	0	0	0.21	0.15	0.24	249.2	249.2	248.9	远程	故障	启动	4928	0.02	0.13
2018-06-26 20:57:22	0	0	62.17	62.17	62.17	248.7	248.7	248.7	远程	故障	启动	4994	0.02	0.13
2018-06-26 20:58:27	0	0	0.2	0.17	0.23	249.3	250.1	249.5	远程	故障	启动	5059	0.02	0.14
2018-06-26 20:59:31	0	0	62.31	62.31	62.31	249.2	249.2	249.2	远程	故障	启动	5124	0.02	0.13
2018-06-26 21:00:36	0	0	62.31	62.31	62.31	249.2	249.2	249.2	远程	故障	启动	5188	0.02	0.13
2018-06-26 21:01:42	0	0	62.31	62.31	62.31	249.2	249.2	249.2	远程	故障	启动	5254	0.02	0.13
2018-06-26 21:02:47	0	0	0.19	0.17	0.23	249.1	249.2	248.9	远程	故障	启动	5319	0.02	0.14
2018-06-26 21:03:54	0	0	62.1	62.1	62.1	248.4	248.4	248.4	远程	故障	启动	5386	0.02	0.14
2018-06-26 21:04:58	0	0	62.1	62.1	62.1	248.4	248.4	248.4	远程	故障	启动	5450	0.02	0.14
2018-06-26 21:06:04	0	0	62.1	62.1	62.1	248.4	248.4	248.4	远程	故障	启动	5516	0.02	0.14
2018-06-26 21:07:09	0	0	62.1	62.1	62.1	248.4	248.4	248.4	远程	故障	启动	5581	0.02	0.14
2018-06-26 21:08:15	0	0	62.1	62.1	62.1	248.4	248.4	248.4	远程	故障	启动	5647	0.02	0.14
2018-06-26 21:09:20	0	0	0.16	0.2	0.2	248.5	248.6	248	远程	故障	启动	5712	0.02	0.14
2018-06-26 21:10:09	0	0	62.16	62.16	62.16	248.6	248.6	248.6	远程	故障	启动	5761	0.02	0.14
2018-06-26 21:11:14	0	0	62.16	62.16	62.16	248.6	248.6	248.6	远程	故障	启动	5826	0.02	0.14
2018-06-26 21:12:19	0	0	62.16	62.16	62.16	248.6	248.6	248.6	远程	故障	启动	5891	0.02	0.14
2018-06-26 21:13:25	0	0	62.16	62.16	62.16	248.6	248.6	248.6	远程	故障	启动	5957	0.02	0.14
2018-06-26 21:14:31	0	0	62.16	62.16	62.16	248.6	248.6	248.6	远程	故障	启动	6023	0.02	0.14
2018-06-26 21:15:37	0	0	62.16	62.16	62.16	248.6	248.6	248.6	远程	故障	启动	6089	0.02	0.14
2018-06-26 21:16:44	0	0	62.16	62.16	62.16	248.6	248.6	248.6	远程	故障	启动	6156	0.02	0.14
2018-06-26 21:17:48	0	0	62.16	62.16	62.16	248.6	248.6	248.6	远程	故障	启动	6220	0.02	0.14
2018-06-26 21:18:53	0	0	62.19	62.19	62.19	248.7	248.7	248.7	远程	故障	启动	6285	0.02	1
2018-06-26 21:19:59	0	0	62.19	62.19	62.19	248.7	248.7	248.7	远程	故障	启动	6351	0.02	1
2018-06-26 21:21:03	0	0	62.19	62.19	62.19	248.7	248.7	248.7	远程	故障	启动	6415	0.02	1
2018-06-26 21:22:09	0	0	62.19	62.19	62.19	248.7	248.7	248.7	远程	故障	启动	6481	0.02	1
2018-06-26 21:23:14	0	0	62.19	62.19	62.19	248.7	248.7	248.7	远程	故障	启动	6547	0.02	1
2018-06-26 21:24:21	0	0	62.19	62.19	62.19	248.7	248.7	248.7	远程	故障	启动	6613	0.02	1
2018-06-26 21:25:25	0	0	62.19	62.19	62.19	248.7	248.7	248.7	远程	故障	启动	6677	0.02	1
2018-06-26 21:26:31	0	0	62.19	62.19	62.19	248.7	248.7	248.7	远程	故障	启动	6743	0.02	1
2018-06-26 21:27:37	0	0	62.19	62.19	62.19	248.7	248.7	248.7	远程	故障	启动	6809	0.02	1
2018-06-26 21:28:25	0	0	62.19	62.19	62.19	248.7	248.7	248.7	远程	故障	启动	6858	0.02	1
2018-06-26 21:29:38	0	0	62.19	62.19	62.19	248.7	248.7	248.7	远程	故障	启动	6930	0.02	1
2018-06-26 21:30:45	0	0	62.19	62.19	62.19	248.7	248.7	248.7	远程	故障	启动	6997	0.02	1
2018-06-26 21:31:50	0	0	62.19	62.19	62.19	248.7	248.7	248.7	远程	故障	启动	7062	0.02	1
2018-06-26 21:32:54	0	0	62.19	62.19	62.19	248.7	248.7	248.7	远程	故障	启动	7126	0.02	1
2018-06-26 21:34:00	0	0	62.19	62.19	62.19	248.7	248.7	248.7	远程	故障	启动	7192	0.02	1
2018-06-26 21:35:06	0	0	62.19	62.19	62.19	248.7	248.7	248.7	远程	故障	启动	7259	0.02	1
2018-06-26 21:36:11	0	0	62.19	62.19	62.19	248.7	248.7	248.7	远程	故障	启动	7323	0.02	1
2018-06-26 21:37:18	0	0	62.19	62.19	62.19	248.7	248.7	248.7	远程	故障	启动	7390	0.02	1
2018-06-26 21:38:22	0	0	62.19	62.19	62.19	248.7	248.7	248.7	远程	故障	启动	7454	0.02	1
2018-06-26 21:39:28	0	0	62.19	62.19	62.19	248.7	248.7	248.7	远程	故障	启动	7520	0.02	1
2018-06-26 21:40:32	0	0	62.19	62.19	62.19	248.7	248.7	248.7	远程	故障	启动	7584	0.02	1
2018-06-26 21:41:37	0	0	62.19	62.19	62.19	248.7	248.7	248.7	远程	故障	启动	7649	0.02	1
2018-06-26 21:42:51	0	0	62.19	62.19	62.19	248.7	248.7	248.7	远程	故障	启动	7723	0.02	1
2018-06-26 21:44:05	0	0	62.19	62.19	62.19	248.7	248.7	248.7	远程	故障	启动	7798	0.02	1
2018-06-26 21:45:18	0	0	62.19	62.19	62.19	248.7	248.7	248.7	远程	故障	启动	7870	0.02	1
2018-06-26 21:46:22	0	0	62.19	62.19	62.19	248.7	248.7	248.7	远程	故障	启动	7934	0.02	1
2018-06-26 21:47:26	0	0	62.19	62.19	62.19	248.7	248.7	248.7	远程	故障	启动	7998	0.02	1
2018-06-26 21:48:29	0	0	62.19	62.19	62.19	248.7	248.7	248.7	远程	故障	启动	8061	0.02	1
2018-06-26 21:49:33	0	0	62.19	62.19	62.19	248.7	248.7	248.7	远程	故障	启动	8125	0.02	1
2018-06-26 21:50:36	0	0	62.19	62.19	62.19	248.7	248.7	248.7	远程	故障	启动	8188	0.02	1
2018-06-26 21:51:40	0	0	62.19	62.19	62.19	248.7	248.7	248.7	远程	故障	启动	8252	0.02	1
2018-06-26 21:52:44	0	0	62.19	62.19	62.19	248.7	248.7	248.7	远程	故障	启动	8316	0.02	1
2018-06-26 21:53:50	0	0	62.19	62.19	62.19	248.7	248.7	248.7	远程	故障	启动	8381	0.02	1
2018-06-26 21:54:54	0	0	62.19	62.19	62.19	248.7	248.7	248.7	远程	故障	启动	8446	0.02	1
2018-06-26 21:57:01	0	0	62.19	62.19	62.19	248.7	248.7	248.7	远程	故障	启动	8573	0.02	1
2018-06-26 21:57:02	0	0	62.19	62.19	62.19	248.7	248.7	248.7	远程	故障	启动	8573	0.02	1
2018-06-26 22:01:24	0	0	62.19	62.19	62.19	248.7	248.7	248.7	远程	故障	启动	8834	0.02	1
2018-06-26 22:02:31	0	0	62.19	62.19	62.19	248.7	248.7	248.7	远程	故障	启动	8903	0.02	1
2018-06-26 22:03:28	0	0	62.19	62.19	62.19	248.7	248.7	248.7	远程	故障	启动	8955	0.02	1
2018-06-26 22:04:50	0	0	62.19	62.19	62.19	248.7	248.7	248.7	远程	故障	启动	9043	0.02	1
2018-06-26 22:06:58	0	0	62.19	62.19	62.19	248.7	248.7	248.7	远程	故障	启动	9169	0.02	1
2018-06-26 22:13:39	0	0	62.19	62.19	62.19	248.7	248.7	248.7	远程	故障	启动	9424	0.02	1
2018-06-26 22:13:45	0	0	62.19	62.19	62.19	248.7	248.7	248.7	远程	故障	启动	9575	0.02	1
2018-06-26 22:17:06	0	0	62.19	62.19	62.19	248.7	248.7	248.7	远程	故障	启动	9778	0.02	1
2018-06-26 22:20:38	0	0	62.19	62.19	62.19	248.7	248.7	248.7	远程	故障	启动	9990	0.02	1
2018-06-26 22:20:46	0	0	62.19	62.19	62.19	248.7	248.7	248.7	远程	故障	启动	9999	0.02	1
2018-06-26 22:21:45	0	0	62.19	62.19	62.19	248.7	248.7	248.7	远程	故障	启动	10057	0.02	1
2018-06-26 22:22:53	0	0	62.19	62.19	62.19	248.7	248.7	248.7	远程	故障	启动	10126	0.02	1
2018-06-26 22:24:05	0	0	62.19	62.19	62.19	248.7	248.7	248.7	远程	故障	启动	10197	0.02	1
2018-06-26 22:24:56	0	0	62.19	62.19	62.19	248.7	248.7	248.7	远程	故障	启动	10247	0.02	1
2018-06-26 22:26:22	0	0	62.19	62.19	62.19	248.7	248.7	248.7	远程	故障	启动	10334	0.02	1
2018-06-26 22:27:03	0	0	62.19	62.19	62.19	248.7	248.7	248.7	远程	故障	启动	10375	0.02	1
2018-06-26 22:28:29	0	0	62.19	62.19	62.19	248.7	248.7	248.7	远程	故障	启动	10461	0.02	1
2018-06-26 22:29:27	0	0	62.19	62.19	62.19	248.7	248.7	248.7	远程	故障	启动	10519	0.02	1
2018-06-26 22:30:13	0	0	62.19	62.19	62.19	248.7	248.7	248.7	远程	故障	启动	10565	0.02	1
2018-06-26 22:31:41	0	0	62.19	62.19	62.19	248.7	248.7	248.7	远程	故障	启动	10650	0.02	1
2018-06-26 22:32:04	0	0	62.19	62.19	62.19	248.7	248.7	248.7	远程	故障	启动	10676	0.02	1
2018-06-26 22:33:31	0	0	62.19	62.19	62.19	248.7	248.7	248.7	远程	故障	启动	10764	0.02	1
2018-06-26 22:34:12	0	0	62.19	62.19	62.19	248.7	248.7	248.7	远程	故障	启动	10804	0.02	1
2018-06-26 22:36:18	0	0	62.19	62.19	62.19	248.7	248.7	248.7	远程	故障	启动	10930	0.02	1
2018-06-26 22:36:25	0	0	62.19	62.19	62.19	248.7	248.7	248.7	远程	故障	启动	10933	0.02	1
2018-06-26 22:36:36	0	0	62.19	62.19	62.19	248.7	248.7	248.7	远程	正常	停止	2	0.02	1
2018-06-26 22:36:44	0	0	62.19	62.19	62.19	248.7	248.7	248.7	远程	正常	停止	5	0.02	1
2018-06-26 22:37:02	0	0	62.19	62.19	62.19	248.7	248.7	248.7	远程	正常	停止	26	0.02	1
2018-06-26 22:37:03	0	0	62.19	62.19	62.19	248.7	248.7	248.7	远程	正常	停止	29	0.02	1
2018-06-26 22:37:04	0	0	62.19	62.19	62.19	248.7	248.7	248.7	远程	正常	停止	30	0.02	1
2018-06-26 22:37:04	0	0	62.19	62.19	62.19	248.7	248.7	248.7	远程	正常	停止	31	0.02	1
2018-06-26 22:37:05	0	0	62.19	62.19	62.19	248.7	248.7	248.7	远程	正常	停止	32	0.02	1
2018-06-26 22:37:06	0	0	62.19	62.19	62.19	248.7	248.7	248.7	远程	正常	停止	32	0.02	1
2018-06-26 22:37:07	0	0	62.19	62.19	62.19	248.7	248.7	248.7	远程	正常	停止	33	0.02	1
2018-06-26 22:37:08	0	0	62.19	62.19	62.19	248.7	248.7	248.7	远程	正常	停止	34	0.02	1
2018-06-26 22:37:09	0	0	62.19	62.19	62.19	248.7	248.7	248.7	远程	正常	停止	35	0.02	1
2018-06-26 22:37:10	0	0	62.19	62.19	62.19	248.7	248.7	248.7	远程	正常	停止	36	0.02	1
2018-06-26 22:37:10	0	0	62.19	62.19	62.19	248.7	248.7	248.7	远程	正常	停止	37	0.02	1
2018-06-26 22:37:12	0	0	62.19	62.19	62.19	248.7	248.7	248.7	远程	正常	启动	0	0.02	1
2018-06-26 22:37:19	29.94	11	62.19	62.19	62.19	248.7	248.7	248.7	远程	正常	启动	8	0.02	1
2018-06-26 22:37:21	29.87	0	62.19	62.19	62.19	248.7	248.7	248.7	远程	正常	启动	9	0.02	1
2018-06-26 22:37:22	27.37	0	62.19	62.19	62.19	248.7	248.7	248.7	远程	正常	启动	10	0.02	1
2018-06-26 22:37:23	29.72	0	62.19	62.19	62.19	248.7	248.7	248.7	远程	正常	启动	11	0.02	1
2018-06-26 22:37:24	28.92	0	62.19	62.19	62.19	248.7	248.7	248.7	远程	正常	启动	12	0.02	1
2018-06-26 22:37:24	30.1	0	62.19	62.19	62.19	248.7	248.7	248.7	远程	正常	启动	13	0.02	1
2018-06-26 22:37:26	30.33	0	62.19	62.19	62.19	248.7	248.7	248.7	远程	正常	启动	14	0.02	1
2018-06-26 22:37:26	27.65	0	62.19	62.19	62.19	248.7	248.7	248.7	远程	正常	启动	14	0.02	1
2018-06-26 22:37:27	21.1	17	62.19	62.19	62.19	248.7	248.7	248.7	远程	正常	启动	15	0.02	1
2018-06-26 22:37:27	26.6	77	62.19	62.19	62.19	248.7	248.7	248.7	远程	正常	启动	16	0.02	1
2018-06-26 22:37:28	26.81	97	62.19	62.19	62.19	248.7	248.7	248.7	远程	正常	启动	16	0.02	1
2018-06-26 22:37:29	22.22	244	62.19	62.19	62.19	248.7	248.7	248.7	远程	正常	启动	17	0.02	1
2018-06-26 22:37:29	21.13	299	62.19	62.19	62.19	248.7	248.7	248.7	远程	正常	启动	18	0.02	1
2018-06-26 22:37:31	21.03	305	62.19	62.19	62.19	248.7	248.7	248.7	远程	正常	启动	19	0.02	1
2018-06-26 22:38:07	19.07	302	62.19	62.19	62.19	248.7	248.7	248.7	远程	正常	启动	55	0.02	1
2018-06-26 22:38:17	18.29	301	62.19	62.19	62.19	248.7	248.7	248.7	远程	正常	启动	66	0.02	1
2018-06-26 22:39:02	19.64	231	62.19	62.19	62.19	248.7	248.7	248.7	远程	正常	调速	1	0.02	1
2018-06-26 22:39:26	19.15	107	62.19	62.19	62.19	248.7	248.7	248.7	远程	正常	调速	4	0.02	1
2018-06-26 22:39:26	18.58	97	62.19	62.19	62.19	248.7	248.7	248.7	远程	正常	调速	10	0.02	1
2018-06-26 22:39:33	18.61	96	62.19	62.19	62.19	248.7	248.7	248.7	远程	正常	调速	12	0.02	1
2018-06-26 22:39:36	18.92	96	62.19	62.19	62.19	248.7	248.7	248.7	远程	正常	调速	43	0.02	1
2018-06-26 22:39:45	18.92	96	62.19	62.19	62.19	248.7	248.7	248.7	远程	正常	调速	49	0.02	1
2018-06-26 22:43:04	18.33	97	62.19	62.19	62.19	248.7	248.7	248.7	远程	正常	调速	253	0.02	1
2018-06-26 22:43:56	18.4	96	62.19	62.19	62.19	248.7	248.7	248.7	远程	正常	调速	304	0.02	1
2018-06-26 22:49:09	18.56	96	62.19	62.19	62.19	248.7	248.7	248.7	远程	正常	调速	617	0.02	1
2018-06-26 22:50:10	18.63	96	62.19	62.19	62.19	248.7	248.7	248.7	远程	正常	调速	679	0.02	1
2018-06-26 22:51:38	18.77	96	62.19	62.19	62.19	248.7	248.7	248.7	远程	正常	调速	766	0.02	1
2018-06-26 22:52:17	18.67	97	62.19	62.19	62.19	248.7	248.7	248.7	远程	正常	调速	805	0.02	1

## Sheet: Sheet4
时间	电流	转速	输入电流A	输入电流B	输入电流C	输入电压A	输入电压B	输入电压C	KA0	KA4	远程操作	操作时间		功率因数
2018-07-12 14:03:38	21.53	62	59.92	59.92	59.92	239.7	239.7	239.7	远程	正常	启动	70		0.11
2018-07-12 14:03:39	23.41	63	59.92	59.92	59.92	239.7	239.7	239.7	远程	正常	启动	71		0.11
2018-07-12 14:03:40	30.01	73	59.92	59.92	59.92	239.7	239.7	239.7	远程	正常	启动	73		0.11
2018-07-12 14:03:45	0	3	59.92	59.92	59.92	239.7	239.7	239.7	远程	正常	停止	2		0.11
2018-07-12 14:03:51	0	0	59.92	59.92	59.92	239.7	239.7	239.7	远程	正常	停止	7		0.11
2018-07-12 14:03:58	0	0	59.92	59.92	59.92	239.7	239.7	239.7	远程	正常	点动反转	0		0.11
2018-07-12 14:04:09	13.85	0	59.92	59.92	59.92	239.7	239.7	239.7	远程	正常	点动反转	7		0.11
2018-07-12 14:04:16	0	0	59.92	59.92	59.92	239.7	239.7	239.7	远程	正常	点动反转	14		0.11
2018-07-12 14:04:19	0	0	59.92	59.92	59.92	239.7	239.7	239.7	远程	正常	启动	2		0.11
2018-07-12 14:04:21	6.69	0	59.92	59.92	59.92	239.7	239.7	239.7	远程	正常	启动	4		0.11
2018-07-12 14:04:29	26.57	67	59.92	59.92	59.92	239.7	239.7	239.7	远程	正常	启动	12		0.11
2018-07-12 14:04:30	29.77	69	59.92	59.92	59.92	239.7	239.7	239.7	远程	正常	启动	13		0.11
2018-07-12 14:04:33	24.27	65	59.92	59.92	59.92	239.7	239.7	239.7	远程	正常	启动	14		0.11
2018-07-12 14:04:35	28.73	75	59.92	59.92	59.92	239.7	239.7	239.7	远程	正常	启动	16		0.11
2018-07-12 14:04:42	30.07	71	59.92	59.92	59.92	239.7	239.7	239.7	远程	正常	调速	5		0.11
2018-07-12 14:04:43	30.5	74	59.92	59.92	59.92	239.7	239.7	239.7	远程	正常	调速	5		0.11
2018-07-12 14:04:46	25.11	38	59.92	59.92	59.92	239.7	239.7	239.7	远程	正常	调速	10		0.11
2018-07-12 14:04:50	27.68	0	59.92	59.92	59.92	239.7	239.7	239.7	远程	正常	调速	13		0.11
2018-07-12 14:04:57	26.98	0	59.92	59.92	59.92	239.7	239.7	239.7	远程	正常	调速	20		0.11
2018-07-12 14:05:00	27	0	59.92	59.92	59.92	239.7	239.7	239.7	远程	正常	调速	21		0.11
2018-07-12 14:05:02	28.26	0	59.92	59.92	59.92	239.7	239.7	239.7	远程	正常	调速	25		0.11
2018-07-12 14:05:05	21.1	64	59.92	59.92	59.92	239.7	239.7	239.7	远程	正常	调速	28		0.11
2018-07-12 14:05:05	20.89	63	59.92	59.92	59.92	239.7	239.7	239.7	远程	正常	调速	29		0.11
2018-07-12 14:05:07	25.9	68	59.92	59.92	59.92	239.7	239.7	239.7	远程	正常	调速	30		0.11
2018-07-12 14:05:08	21.46	62	59.92	59.92	59.92	239.7	239.7	239.7	远程	正常	调速	31		0.11
2018-07-12 14:05:10	28.54	70	59.92	59.92	59.92	239.7	239.7	239.7	远程	正常	调速	32		0.11
2018-07-12 14:05:12	27.25	69	59.92	59.92	59.92	239.7	239.7	239.7	远程	正常	调速	35		0.11
2018-07-12 14:05:16	30.1	77	59.92	59.92	59.92	239.7	239.7	239.7	远程	正常	调速	39		0.11
2018-07-12 14:05:18	2.08	35	59.92	59.92	59.92	239.7	239.7	239.7	远程	故障	调速	41		0.11
2018-07-12 14:05:20	0	0	59.92	59.92	59.92	239.7	239.7	239.7	远程	故障	调速	43		0.11
2018-07-12 14:05:28	0	0	59.92	59.92	59.92	239.7	239.7	239.7	远程	正常	停止	2		0.11
2018-07-12 14:05:34	0	0	59.92	59.92	59.92	239.7	239.7	239.7	远程	正常	停止	8		0.11
2018-07-12 14:05:35	0	0	59.92	59.92	59.92	239.7	239.7	239.7	远程	正常	停止	10		0.11
2018-07-12 14:05:38	0	0	59.92	59.92	59.92	239.7	239.7	239.7	远程	正常	启动	0		0.11
2018-07-12 14:05:43	18.62	47	59.92	59.92	59.92	239.7	239.7	239.7	远程	正常	启动	5		0.11
2018-07-12 14:05:44	24.17	64	59.92	59.92	59.92	239.7	239.7	239.7	远程	正常	启动	6		0.11
2018-07-12 14:05:45	29.55	69	59.92	59.92	59.92	239.7	239.7	239.7	远程	正常	启动	7		0.11
2018-07-12 14:05:48	27.58	71	59.92	59.92	59.92	239.7	239.7	239.7	远程	正常	启动	10		0.11
2018-07-12 14:05:49	29.28	72	59.92	59.92	59.92	239.7	239.7	239.7	远程	正常	启动	11		0.11
2018-07-12 14:05:50	23.51	63	59.92	59.92	59.92	239.7	239.7	239.7	远程	正常	启动	13		0.11
2018-07-12 14:05:51	24.27	62	59.92	59.92	59.92	239.7	239.7	239.7	远程	正常	启动	14		0.11
2018-07-12 14:05:52	29.92	73	59.92	59.92	59.92	239.7	239.7	239.7	远程	正常	启动	15		0.11
2018-07-12 14:05:53	21.75	66	59.92	59.92	59.92	239.7	239.7	239.7	远程	正常	启动	16		0.11
2018-07-12 14:05:55	21.53	63	59.92	59.92	59.92	239.7	239.7	239.7	远程	正常	启动	17		0.11
2018-07-12 14:05:55	30.19	71	59.92	59.92	59.92	239.7	239.7	239.7	远程	正常	启动	18		0.11
2018-07-12 14:05:57	29.91	74	59.92	59.92	59.92	239.7	239.7	239.7	远程	正常	启动	19		0.11
2018-07-12 14:05:58	30.36	74	59.92	59.92	59.92	239.7	239.7	239.7	远程	正常	启动	20		0.11
2018-07-12 14:05:58	27.31	73	59.92	59.92	59.92	239.7	239.7	239.7	远程	正常	启动	21		0.11
2018-07-12 14:05:59	27.31	73	59.92	59.92	59.92	239.7	239.7	239.7	远程	正常	启动	21		0.11
2018-07-12 14:06:00	24.15	69	59.92	59.92	59.92	239.7	239.7	239.7	远程	正常	启动	22		0.11
2018-07-12 14:06:02	27.5	68	59.92	59.92	59.92	239.7	239.7	239.7	远程	正常	启动	24		0.11
2018-07-12 14:06:03	29.61	69	59.92	59.92	59.92	239.7	239.7	239.7	远程	正常	启动	25		0.11
2018-07-12 14:06:04	21.42	63	59.92	59.92	59.92	239.7	239.7	239.7	远程	正常	启动	26		0.11
2018-07-12 14:06:05	31.07	73	59.92	59.92	59.92	239.7	239.7	239.7	远程	正常	启动	27		0.11
2018-07-12 14:06:06	28.35	74	59.92	59.92	59.92	239.7	239.7	239.7	远程	正常	启动	28		0.11
2018-07-12 14:06:12	31.15	76	59.92	59.92	59.92	239.7	239.7	239.7	远程	正常	启动	33		0.11
2018-07-12 14:06:13	23.7	68	59.92	59.92	59.92	239.7	239.7	239.7	远程	正常	启动	35		0.11
2018-07-12 14:06:26	24.77	63	59.92	59.92	59.92	239.7	239.7	239.7	远程	正常	启动	49		0.11
2018-07-12 14:06:28	21.33	61	59.92	59.92	59.92	239.7	239.7	239.7	远程	正常	启动	51		0.11
2018-07-12 14:06:29	26.61	65	59.92	59.92	59.92	239.7	239.7	239.7	远程	正常	启动	51		0.11
2018-07-12 14:06:30	28.84	72	59.92	59.92	59.92	239.7	239.7	239.7	远程	正常	启动	52		0.11
2018-07-12 14:06:31	28.94	72	59.92	59.92	59.92	239.7	239.7	239.7	远程	正常	启动	54		0.11
2018-07-12 14:06:33	21.33	62	59.92	59.92	59.92	239.7	239.7	239.7	远程	正常	启动	55		0.11
2018-07-12 14:06:34	29.91	72	59.92	59.92	59.92	239.7	239.7	239.7	远程	正常	启动	56		0.11
2018-07-12 14:06:35	29.53	73	59.92	59.92	59.92	239.7	239.7	239.7	远程	正常	启动	57		0.11
2018-07-12 14:06:36	25.12	72	59.92	59.92	59.92	239.7	239.7	239.7	远程	正常	启动	58		0.11
2018-07-12 14:06:37	31.46	75	59.92	59.92	59.92	239.7	239.7	239.7	远程	正常	启动	59		0.11
2018-07-12 14:06:38	26.2	73	59.92	59.92	59.92	239.7	239.7	239.7	远程	正常	启动	61		0.11
2018-07-12 14:06:46	0	0	59.92	59.92	59.92	239.7	239.7	239.7	远程	正常	调速	1		0.11
2018-07-12 14:06:52	3.89	0	59.92	59.92	59.92	239.7	239.7	239.7	远程	正常	启动	3		0.11
2018-07-12 14:06:54	9.53	0	59.92	59.92	59.92	239.7	239.7	239.7	远程	正常	启动	4		0.11
2018-07-12 14:06:56	17.28	46	59.92	59.92	59.92	239.7	239.7	239.7	远程	正常	启动	5		0.11
2018-07-12 14:06:57	27.29	66	59.92	59.92	59.92	239.7	239.7	239.7	远程	正常	启动	6		0.11
2018-07-12 14:07:00	29.56	72	59.92	59.92	59.92	239.7	239.7	239.7	远程	正常	启动	10		0.11
2018-07-12 14:07:02	29.01	73	59.92	59.92	59.92	239.7	239.7	239.7	远程	正常	启动	12		0.11
2018-07-12 14:07:04	29.46	74	59.92	59.92	59.92	239.7	239.7	239.7	远程	正常	启动	13		0.11
2018-07-12 14:07:06	0	0	59.92	59.92	59.92	239.7	239.7	239.7	远程	故障	启动	16		0.11
2018-07-12 14:07:07	0	0	59.92	59.92	59.92	239.7	239.7	239.7	远程	故障	启动	17		0.11
2018-07-12 14:07:08	0	0	59.92	59.92	59.92	239.7	239.7	239.7	远程	故障	启动	18		0.11
2018-07-12 14:07:13	0	0	59.92	59.92	59.92	239.7	239.7	239.7	远程	正常	停止	1		0.11
2018-07-12 14:07:19	0	0	59.92	59.92	59.92	239.7	239.7	239.7	远程	正常	停止	5		0.11
2018-07-12 14:07:22	0	0	59.92	59.92	59.92	239.7	239.7	239.7	远程	正常	点动反转	0		0.11
2018-07-12 14:07:27	11.11	0	59.92	59.92	59.92	239.7	239.7	239.7	远程	正常	点动反转	1		0.11
2018-07-12 14:07:29	23.21	0	59.92	59.92	59.92	239.7	239.7	239.7	远程	正常	点动反转	3		0.11
2018-07-12 14:07:42	0	0	59.92	59.92	59.92	239.7	239.7	239.7	远程	正常	点动反转	16		0.11
2018-07-12 14:07:49	0	0	59.92	59.92	59.92	239.7	239.7	239.7	远程	正常	启动	1		0.11
2018-07-12 14:07:55	15.69	56	59.92	59.92	59.92	239.7	239.7	239.7	远程	正常	启动	7		0.11
2018-07-12 14:07:56	24.83	62	59.92	59.92	59.92	239.7	239.7	239.7	远程	正常	启动	8		0.11
2018-07-12 14:07:58	19.6	59	59.92	59.92	59.92	239.7	239.7	239.7	远程	正常	启动	9		0.11
2018-07-12 14:08:00	27.86	68	59.92	59.92	59.92	239.7	239.7	239.7	远程	正常	启动	10		0.11
2018-07-12 14:08:03	28.39	67	59.92	59.92	59.92	239.7	239.7	239.7	远程	正常	启动	13		0.11
2018-07-12 14:08:04	29.98	73	59.92	59.92	59.92	239.7	239.7	239.7	远程	正常	启动	15		0.11
2018-07-12 14:08:04	27.53	72	59.92	59.92	59.92	239.7	239.7	239.7	远程	正常	启动	16		0.11
2018-07-12 14:08:05	20.96	64	59.92	59.92	59.92	239.7	239.7	239.7	远程	正常	启动	17		0.11
2018-07-12 14:08:06	21.41	61	59.92	59.92	59.92	239.7	239.7	239.7	远程	正常	启动	18		0.11
2018-07-12 14:08:07	27.51	65	59.92	59.92	59.92	239.7	239.7	239.7	远程	正常	启动	19		0.11
2018-07-12 14:08:08	29.74	71	59.92	59.92	59.92	239.7	239.7	239.7	远程	正常	启动	20		0.11
2018-07-12 14:08:10	28.63	72	59.92	59.92	59.92	239.7	239.7	239.7	远程	正常	启动	22		0.11
2018-07-12 14:08:11	27.95	71	59.92	59.92	59.92	239.7	239.7	239.7	远程	正常	启动	22		0.11
2018-07-12 14:08:12	29.53	74	59.92	59.92	59.92	239.7	239.7	239.7	远程	正常	启动	24		0.11
2018-07-12 14:08:15	31.44	75	59.92	59.92	59.92	239.7	239.7	239.7	远程	正常	启动	25		0.11
2018-07-12 14:08:16	0.01	8	59.92	59.92	59.92	239.7	239.7	239.7	远程	故障	启动	27		0.11
2018-07-12 14:08:19	0	0	59.92	59.92	59.92	239.7	239.7	239.7	远程	故障	启动	29		0.11
2018-07-12 14:08:20	0	0	59.92	59.92	59.92	239.7	239.7	239.7	远程	故障	启动	31		0.11
2018-07-12 14:08:20	0	0	59.92	59.92	59.92	239.7	239.7	239.7	远程	故障	启动	32		0.11
2018-07-12 14:08:26	0	0	59.92	59.92	59.92	239.7	239.7	239.7	远程	正常	停止	0		0.11
2018-07-12 14:08:30	10.86	0	59.92	59.92	59.92	239.7	239.7	239.7	远程	正常	启动	3		0.11
2018-07-12 14:08:32	27.61	68	59.92	59.92	59.92	239.7	239.7	239.7	远程	正常	启动	6		0.11
2018-07-12 14:08:37	18.63	60	59.92	59.92	59.92	239.7	239.7	239.7	远程	正常	启动	11		0.11
2018-07-12 14:08:38	29.87	70	59.92	59.92	59.92	239.7	239.7	239.7	远程	正常	启动	12		0.11
2018-07-12 14:08:40	31.25	74	59.92	59.92	59.92	239.7	239.7	239.7	远程	正常	启动	14		0.11
2018-07-12 14:08:42	27.83	70	59.92	59.92	59.92	239.7	239.7	239.7	远程	正常	启动	16		0.11
2018-07-12 14:08:45	30.14	72	59.92	59.92	59.92	239.7	239.7	239.7	远程	正常	启动	19		0.11
2018-07-12 14:08:46	29.31	73	59.92	59.92	59.92	239.7	239.7	239.7	远程	正常	启动	20		0.11
2018-07-12 14:08:58	0	0	59.92	59.92	59.92	239.7	239.7	239.7	远程	故障	启动	32		0.11
2018-07-12 14:09:04	0	0	59.92	59.92	59.92	239.7	239.7	239.7	远程	正常	停止	2		0.11
2018-07-12 14:09:06	0	0	59.92	59.92	59.92	239.7	239.7	239.7	远程	正常	调速	0		0.11
2018-07-12 14:09:13	0	0	59.92	59.92	59.92	239.7	239.7	239.7	远程	正常	启动	1		0.11
2018-07-12 14:09:15	12.97	0	59.92	59.92	59.92	239.7	239.7	239.7	远程	正常	启动	3		0.11
2018-07-12 14:09:18	26.46	61	59.92	59.92	59.92	239.7	239.7	239.7	远程	正常	启动	6		0.11
2018-07-12 14:09:19	26.46	61	59.92	59.92	59.92	239.7	239.7	239.7	远程	正常	启动	6		0.11
2018-07-12 14:09:20	24.63	64	59.92	59.92	59.92	239.7	239.7	239.7	远程	正常	启动	7		0.11
2018-07-12 14:09:22	24.26	65	59.92	59.92	59.92	239.7	239.7	239.7	远程	正常	启动	8		0.11
2018-07-12 14:09:24	29.15	71	59.92	59.92	59.92	239.7	239.7	239.7	远程	正常	启动	10		0.11
2018-07-12 14:09:29	29.69	70	59.92	59.92	59.92	239.7	239.7	239.7	远程	正常	启动	17		0.11
2018-07-12 14:09:30	22.91	65	59.92	59.92	59.92	239.7	239.7	239.7	远程	正常	启动	19		0.11
2018-07-12 14:09:31	29.95	71	59.92	59.92	59.92	239.7	239.7	239.7	远程	正常	启动	20		0.11
2018-07-12 14:09:33	21.68	63	59.92	59.92	59.92	239.7	239.7	239.7	远程	正常	启动	21		0.11
2018-07-12 14:09:34	26.34	68	59.92	59.92	59.92	239.7	239.7	239.7	远程	正常	启动	22		0.11
2018-07-12 14:09:35	29.3	73	59.92	59.92	59.92	239.7	239.7	239.7	远程	正常	启动	23		0.11
2018-07-12 14:09:36	29.89	76	59.92	59.92	59.92	239.7	239.7	239.7	远程	正常	启动	24		0.11
2018-07-12 14:09:38	30.94	76	59.92	59.92	59.92	239.7	239.7	239.7	远程	正常	启动	25		0.11
2018-07-12 14:09:39	24.51	69	59.92	59.92	59.92	239.7	239.7	239.7	远程	正常	启动	26		0.11
2018-07-12 14:09:40	28.75	75	59.92	59.92	59.92	239.7	239.7	239.7	远程	正常	启动	28		0.11
2018-07-12 14:09:44	24.54	62	59.92	59.92	59.92	239.7	239.7	239.7	远程	正常	启动	32		0.11
2018-07-12 14:09:45	22.01	64	59.92	59.92	59.92	239.7	239.7	239.7	远程	正常	启动	34		0.11
2018-07-12 14:09:46	28.59	72	59.92	59.92	59.92	239.7	239.7	239.7	远程	正常	启动	35		0.11
2018-07-12 14:09:48	29.59	74	59.92	59.92	59.92	239.7	239.7	239.7	远程	正常	启动	36		0.11
2018-07-12 14:09:50	28.56	69	59.92	59.92	59.92	239.7	239.7	239.7	远程	正常	启动	38		0.11
2018-07-12 14:09:51	23.66	68	59.92	59.92	59.92	239.7	239.7	239.7	远程	正常	启动	39		0.11
2018-07-12 14:09:52	29.4	70	59.92	59.92	59.92	239.7	239.7	239.7	远程	正常	启动	40		0.11
2018-07-12 14:09:54	29.21	73	59.92	59.92	59.92	239.7	239.7	239.7	远程	正常	启动	41		0.11
2018-07-12 14:09:57	30.19	74	59.92	59.92	59.92	239.7	239.7	239.7	远程	正常	启动	42		0.11
2018-07-12 14:09:57	21.74	64	59.92	59.92	59.92	239.7	239.7	239.7	远程	正常	启动	44		0.11
2018-07-12 14:09:58	29.49	75	59.92	59.92	59.92	239.7	239.7	239.7	远程	正常	启动	46		0.11
2018-07-12 14:09:59	21.58	65	59.92	59.92	59.92	239.7	239.7	239.7	远程	正常	启动	47		0.11
2018-07-12 14:10:00	25.54	65	59.92	59.92	59.92	239.7	239.7	239.7	远程	正常	启动	48		0.11
2018-07-12 14:10:01	26.54	13	59.92	59.92	59.92	239.7	239.7	239.7	远程	正常	启动	49		0.11
2018-07-12 14:10:03	27.6	0	59.92	59.92	59.92	239.7	239.7	239.7	远程	正常	启动	50		0.11
2018-07-12 14:10:04	24.9	0	59.92	59.92	59.92	239.7	239.7	239.7	远程	正常	启动	52		0.11
2018-07-12 14:10:05	21.7	28	59.92	59.92	59.92	239.7	239.7	239.7	远程	正常	启动	53		0.11
2018-07-12 14:10:07	29.03	68	59.92	59.92	59.92	239.7	239.7	239.7	远程	正常	启动	54		0.11
2018-07-12 14:10:13	27.93	73	59.92	59.92	59.92	239.7	239.7	239.7	远程	正常	启动	61		0.11
2018-07-12 14:10:14	30.49	73	59.92	59.92	59.92	239.7	239.7	239.7	远程	正常	启动	63		0.11
2018-07-12 14:10:16	29.76	73	59.92	59.92	59.92	239.7	239.7	239.7	远程	正常	启动	64		0.11
2018-07-12 14:10:17	28.23	75	59.92	59.92	59.92	239.7	239.7	239.7	远程	正常	启动	66		0.11
2018-07-12 14:10:27	28.4	55	59.92	59.92	59.92	239.7	239.7	239.7	远程	正常	启动	75		0.11
2018-07-12 14:10:40	0	0	59.92	59.92	59.92	239.7	239.7	239.7	远程	故障	启动	88		0.11
2018-07-12 14:10:47	0	0	59.92	59.92	59.92	239.7	239.7	239.7	远程	正常	停止	1		0.11
2018-07-12 14:10:53	0	0	59.92	59.92	59.92	239.7	239.7	239.7	远程	正常	停止	7		0.11
2018-07-12 14:14:24	0	0	59.92	59.92	59.92	239.7	239.7	239.7	远程	正常	停止	218		0.11
2018-07-12 14:16:55	0	0	59.92	59.92	59.92	239.7	239.7	239.7	远程	正常	停止	369		0.11
2018-07-12 14:17:59	0	0	59.92	59.92	59.92	239.7	239.7	239.7	远程	正常	停止	433		0.11
2018-07-12 14:19:03	0	0	59.92	59.92	59.92	239.7	239.7	239.7	远程	正常	停止	497		0.11
2018-07-12 14:20:07	0	0	59.92	59.92	59.92	239.7	239.7	239.7	远程	正常	停止	561		0.11
2018-07-12 14:21:12	0	0	59.92	59.92	59.92	239.7	239.7	239.7	远程	正常	停止	625		0.11
2018-07-12 14:22:17	0	0	59.92	59.92	59.92	239.7	239.7	239.7	远程	正常	停止	691		0.11
2018-07-12 14:23:03	0.51	0	59.92	59.92	59.92	239.7	239.7	239.7	远程	正常	启动	3		0.11
2018-07-12 14:23:04	13.03	0	59.92	59.92	59.92	239.7	239.7	239.7	远程	正常	启动	4		0.11
2018-07-12 14:23:05	5.87	0	59.92	59.92	59.92	239.7	239.7	239.7	远程	正常	启动	4		0.11
2018-07-12 14:23:07	23.32	56	59.92	59.92	59.92	239.7	239.7	239.7	远程	正常	启动	6		0.11
2018-07-12 14:23:08	27	69	59.92	59.92	59.92	239.7	239.7	239.7	远程	正常	启动	7		0.11
2018-07-12 14:23:09	25.44	70	59.92	59.92	59.92	239.7	239.7	239.7	远程	正常	启动	8		0.11
2018-07-12 14:23:10	23.93	65	59.92	59.92	59.92	239.7	239.7	239.7	远程	正常	启动	9		0.11
2018-07-12 14:23:11	21.58	62	59.92	59.92	59.92	239.7	239.7	239.7	远程	正常	启动	10		0.11
2018-07-12 14:23:14	22.15	64	59.92	59.92	59.92	239.7	239.7	239.7	远程	正常	启动	11		0.11
2018-07-12 14:23:15	30.01	72	59.92	59.92	59.92	239.7	239.7	239.7	远程	正常	启动	14		0.11
2018-07-12 14:23:16	29.08	73	59.92	59.92	59.92	239.7	239.7	239.7	远程	正常	启动	14		0.11
2018-07-12 14:23:29	29.04	0	59.92	59.92	59.92	239.7	239.7	239.7	远程	正常	启动	28		0.11
2018-07-12 14:23:31	29.89	0	59.92	59.92	59.92	239.7	239.7	239.7	远程	正常	启动	30		0.11
2018-07-12 14:23:35	29.61	0	59.92	59.92	59.92	239.7	239.7	239.7	远程	正常	启动	34		0.11
2018-07-12 14:23:37	28.04	0	59.92	59.92	59.92	239.7	239.7	239.7	远程	正常	启动	36		0.11
2018-07-12 14:23:39	28.88	0	59.92	59.92	59.92	239.7	239.7	239.7	远程	正常	启动	38		0.11
2018-07-12 14:23:40	27.06	0	59.92	59.92	59.92	239.7	239.7	239.7	远程	正常	启动	39		0.11
2018-07-12 14:23:41	28.96	0	59.92	59.92	59.92	239.7	239.7	239.7	远程	正常	启动	40		0.11
2018-07-12 14:23:43	30.22	0	59.92	59.92	59.92	239.7	239.7	239.7	远程	正常	启动	41		0.11
2018-07-12 14:23:43	28.63	0	59.92	59.92	59.92	239.7	239.7	239.7	远程	正常	启动	43		0.11
2018-07-12 14:23:44	27.03	24	59.92	59.92	59.92	239.7	239.7	239.7	远程	正常	启动	43		0.11
2018-07-12 14:23:45	21.97	55	59.92	59.92	59.92	239.7	239.7	239.7	远程	正常	启动	44		0.11
2018-07-12 14:23:46	24.74	61	59.92	59.92	59.92	239.7	239.7	239.7	远程	正常	启动	45		0.11
2018-07-12 14:23:47	29	70	59.92	59.92	59.92	239.7	239.7	239.7	远程	正常	启动	46		0.11
2018-07-12 14:23:48	27.43	10	59.92	59.92	59.92	239.7	239.7	239.7	远程	正常	启动	48		0.11
2018-07-12 14:23:49	28.51	1	59.92	59.92	59.92	239.7	239.7	239.7	远程	正常	启动	48		0.11
2018-07-12 14:23:50	27.28	40	59.92	59.92	59.92	239.7	239.7	239.7	远程	正常	启动	50		0.11
2018-07-12 14:23:51	26.07	49	59.92	59.92	59.92	239.7	239.7	239.7	远程	正常	启动	50		0.11
2018-07-12 14:23:52	28.67	7	59.92	59.92	59.92	239.7	239.7	239.7	远程	正常	启动	51		0.11
2018-07-12 14:23:53	28.44	0	59.92	59.92	59.92	239.7	239.7	239.7	远程	正常	启动	52		0.11
2018-07-12 14:23:55	28.66	0	59.92	59.92	59.92	239.7	239.7	239.7	远程	正常	启动	53		0.11
2018-07-12 14:23:57	29.59	0	59.92	59.92	59.92	239.7	239.7	239.7	远程	正常	启动	54		0.11
2018-07-12 14:23:58	26.21	0	59.92	59.92	59.92	239.7	239.7	239.7	远程	正常	启动	56		0.11
2018-07-12 14:24:01	26.79	0	59.92	59.92	59.92	239.7	239.7	239.7	远程	正常	启动	59		0.11
2018-07-12 14:24:02	30.28	0	59.92	59.92	59.92	239.7	239.7	239.7	远程	正常	启动	60		0.11
2018-07-12 14:24:02	28.51	0	59.92	59.92	59.92	239.7	239.7	239.7	远程	正常	启动	61		0.11
2018-07-12 14:24:04	26.99	9	59.92	59.92	59.92	239.7	239.7	239.7	远程	正常	启动	63		0.11
2018-07-12 14:24:06	27.46	52	59.92	59.92	59.92	239.7	239.7	239.7	远程	正常	启动	64		0.11
2018-07-12 14:24:12	24.26	60	59.92	59.92	59.92	239.7	239.7	239.7	远程	正常	启动	71		0.11
2018-07-12 14:24:21	28.75	0	59.92	59.92	59.92	239.7	239.7	239.7	远程	正常	启动	80		0.11
2018-07-12 14:24:22	29.34	0	59.92	59.92	59.92	239.7	239.7	239.7	远程	正常	启动	81		0.11
2018-07-12 14:24:24	28.08	0	59.92	59.92	59.92	239.7	239.7	239.7	远程	正常	启动	82		0.11
2018-07-12 14:24:26	29.26	0	59.92	59.92	59.92	239.7	239.7	239.7	远程	正常	启动	85		0.11
2018-07-12 14:24:31	29.66	0	59.92	59.92	59.92	239.7	239.7	239.7	远程	正常	启动	90		0.11
2018-07-12 14:24:33	29.3	70	59.92	59.92	59.92	239.7	239.7	239.7	远程	正常	启动	92		0.11
2018-07-12 14:24:37	25.85	19	59.92	59.92	59.92	239.7	239.7	239.7	远程	正常	启动	96		0.11
2018-07-12 14:24:38	27.78	3	59.92	59.92	59.92	239.7	239.7	239.7	远程	正常	启动	97		0.11
2018-07-12 14:24:40	30.11	0	59.92	59.92	59.92	239.7	239.7	239.7	远程	正常	启动	99		0.11
2018-07-12 14:24:42	28.7	0	59.92	59.92	59.92	239.7	239.7	239.7	远程	正常	启动	102		0.11
2018-07-12 14:24:48	22.83	68	59.92	59.92	59.92	239.7	239.7	239.7	远程	正常	启动	107		0.11
2018-07-12 14:24:49	27.68	41	59.92	59.92	59.92	239.7	239.7	239.7	远程	正常	启动	108		0.11
2018-07-12 14:24:50	28.87	3	59.92	59.92	59.92	239.7	239.7	239.7	远程	正常	启动	109		0.11
2018-07-12 14:24:51	28.87	3	59.92	59.92	59.92	239.7	239.7	239.7	远程	正常	启动	109		0.11
2018-07-12 14:24:52	26.69	31	59.92	59.92	59.92	239.7	239.7	239.7	远程	正常	启动	110		0.11
2018-07-12 14:24:53	27.39	4	59.92	59.92	59.92	239.7	239.7	239.7	远程	正常	启动	111		0.11
2018-07-12 14:24:54	29.29	0	59.92	59.92	59.92	239.7	239.7	239.7	远程	正常	启动	112		0.11
2018-07-12 14:24:54	26.9	10	59.92	59.92	59.92	239.7	239.7	239.7	远程	正常	启动	113		0.11
2018-07-12 14:24:57	24.69	69	59.92	59.92	59.92	239.7	239.7	239.7	远程	正常	启动	117		0.11
2018-07-12 14:24:58	25.37	72	59.92	59.92	59.92	239.7	239.7	239.7	远程	正常	启动	118		0.11
2018-07-12 14:24:59	25.37	72	59.92	59.92	59.92	239.7	239.7	239.7	远程	正常	启动	118		0.11
2018-07-12 14:25:00	20.61	67	59.92	59.92	59.92	239.7	239.7	239.7	远程	正常	启动	119		0.11
2018-07-12 14:25:03	26.79	69	59.92	59.92	59.92	239.7	239.7	239.7	远程	正常	启动	119		0.11
2018-07-12 14:25:05	29.25	13	59.92	59.92	59.92	239.7	239.7	239.7	远程	正常	启动	121		0.11
2018-07-12 14:25:07	21.13	32	59.92	59.92	59.92	239.7	239.7	239.7	远程	正常	启动	124		0.11
2018-07-12 14:25:08	25.49	39	59.92	59.92	59.92	239.7	239.7	239.7	远程	正常	启动	126		0.11
2018-07-12 14:25:10	27.51	73	59.92	59.92	59.92	239.7	239.7	239.7	远程	正常	启动	128		0.11
2018-07-12 14:25:12	26.55	20	59.92	59.92	59.92	239.7	239.7	239.7	远程	正常	启动	129		0.11
2018-07-12 14:25:13	28.15	0	59.92	59.92	59.92	239.7	239.7	239.7	远程	正常	启动	131		0.11
2018-07-12 14:25:16	29.25	5	59.92	59.92	59.92	239.7	239.7	239.7	远程	正常	启动	134		0.11
2018-07-12 14:25:20	21.73	53	59.92	59.92	59.92	239.7	239.7	239.7	远程	正常	启动	137		0.11
2018-07-12 14:25:21	30.24	0	59.92	59.92	59.92	239.7	239.7	239.7	远程	正常	启动	139		0.11
2018-07-12 14:25:25	4.06	0	59.92	59.92	59.92	239.7	239.7	239.7	远程	正常	停止	1		0.11
2018-07-12 14:25:30	0	0	59.92	59.92	59.92	239.7	239.7	239.7	远程	正常	停止	7		0.11
2018-07-12 14:25:42	0	0	59.92	59.92	59.92	239.7	239.7	239.7	远程	正常	停止	19		0.11
2018-07-12 14:25:45	0	0	59.92	59.92	59.92	239.7	239.7	239.7	远程	正常	启动	1		0.11
2018-07-12 14:25:48	7	1	59.92	59.92	59.92	239.7	239.7	239.7	远程	正常	启动	4		0.11
2018-07-12 14:25:50	21.65	54	59.92	59.92	59.92	239.7	239.7	239.7	远程	正常	启动	6		0.11
2018-07-12 14:25:50	19.91	60	59.92	59.92	59.92	239.7	239.7	239.7	远程	正常	启动	6		0.11
2018-07-12 14:25:51	28.1	69	59.92	59.92	59.92	239.7	239.7	239.7	远程	正常	启动	7		0.11
2018-07-12 14:25:52	27.59	72	59.92	59.92	59.92	239.7	239.7	239.7	远程	正常	启动	8		0.11
2018-07-12 14:25:53	24.82	68	59.92	59.92	59.92	239.7	239.7	239.7	远程	正常	启动	9		0.11
2018-07-12 14:25:55	20.58	64	59.92	59.92	59.92	239.7	239.7	239.7	远程	正常	启动	11		0.11
2018-07-12 14:25:58	29.43	5	59.92	59.92	59.92	239.7	239.7	239.7	远程	正常	启动	15		0.11
2018-07-12 14:26:02	26.49	70	59.92	59.92	59.92	239.7	239.7	239.7	远程	正常	启动	18		0.11
2018-07-12 14:26:05	28.63	0	59.92	59.92	59.92	239.7	239.7	239.7	远程	正常	启动	21		0.11
2018-07-12 14:26:06	29.22	0	59.92	59.92	59.92	239.7	239.7	239.7	远程	正常	启动	22		0.11
2018-07-12 14:26:07	29.87	0	59.92	59.92	59.92	239.7	239.7	239.7	远程	正常	启动	23		0.11
2018-07-12 14:26:08	29.33	0	59.92	59.92	59.92	239.7	239.7	239.7	远程	正常	启动	24		0.11
2018-07-12 14:26:09	29.57	0	59.92	59.92	59.92	239.7	239.7	239.7	远程	正常	启动	25		0.11
2018-07-12 14:26:21	29.19	0	59.92	59.92	59.92	239.7	239.7	239.7	远程	正常	启动	37		0.11
2018-07-12 14:26:58	28.57	0	59.92	59.92	59.92	239.7	239.7	239.7	远程	正常	启动	75		0.11
2018-07-12 14:27:11	26.84	0	59.92	59.92	59.92	239.7	239.7	239.7	远程	正常	启动	87		0.11
2018-07-12 14:27:24	0	0	59.92	59.92	59.92	239.7	239.7	239.7	远程	故障	启动	100		0.11
2018-07-12 14:27:31	0	0	59.92	59.92	59.92	239.7	239.7	239.7	远程	正常	停止	1		0.11
2018-07-12 14:27:46	23.58	0	59.92	59.92	59.92	239.7	239.7	239.7	远程	正常	点动反转	1		0.11
2018-07-12 14:27:50	28.06	0	59.92	59.92	59.92	239.7	239.7	239.7	远程	正常	点动反转	4		0.11
2018-07-12 14:27:58	0	0	59.92	59.92	59.92	239.7	239.7	239.7	远程	正常	点动反转	1		0.11
2018-07-12 14:28:02	8.97	0	59.92	59.92	59.92	239.7	239.7	239.7	远程	正常	点动反转	7		0.11
2018-07-12 14:28:15	0	0	59.92	59.92	59.92	239.7	239.7	239.7	远程	正常	点动反转	19		0.11
2018-07-12 14:28:28	0	0	59.92	59.92	59.92	239.7	239.7	239.7	远程	正常	点动反转	32		0.11
2018-07-12 14:28:39	0	0	59.92	59.92	59.92	239.7	239.7	239.7	远程	正常	启动	2		0.11
2018-07-12 14:28:40	6.28	0	59.92	59.92	59.92	239.7	239.7	239.7	远程	正常	启动	3		0.11
2018-07-12 14:28:52	30.05	0	59.92	59.92	59.92	239.7	239.7	239.7	远程	正常	启动	15		0.11
2018-07-12 14:29:05	29.97	0	59.92	59.92	59.92	239.7	239.7	239.7	远程	正常	启动	28		0.11
2018-07-12 14:29:43	0	0	59.92	59.92	59.92	239.7	239.7	239.7	远程	故障	启动	66		0.11
2018-07-12 14:29:50	0	0	59.92	59.92	59.92	239.7	239.7	239.7	远程	正常	停止	1		0.11
2018-07-12 14:29:55	0	0	59.92	59.92	59.92	239.7	239.7	239.7	远程	正常	停止	8		0.11
2018-07-12 14:29:59	0	0	59.92	59.92	59.92	239.7	239.7	239.7	远程	正常	启动	1		0.11
2018-07-12 14:30:08	28.54	0	59.92	59.92	59.92	239.7	239.7	239.7	远程	正常	启动	10		0.11
2018-07-12 14:30:21	0.41	0	59.92	59.92	59.92	239.7	239.7	239.7	远程	故障	启动	23		0.11
2018-07-12 14:30:28	0	0	59.92	59.92	59.92	239.7	239.7	239.7	远程	正常	停止	1		0.11
2018-07-12 14:30:32	0	0	59.92	59.92	59.92	239.7	239.7	239.7	远程	正常	启动	1		0.11
2018-07-12 14:30:33	2.92	0	59.92	59.92	59.92	239.7	239.7	239.7	远程	正常	启动	2		0.11
2018-07-12 14:30:39	22.33	67	59.92	59.92	59.92	239.7	239.7	239.7	远程	正常	启动	7		0.11
2018-07-12 14:30:46	26.05	2	59.92	59.92	59.92	239.7	239.7	239.7	远程	正常	启动	15		0.11
2018-07-12 14:30:58	21.59	61	59.92	59.92	59.92	239.7	239.7	239.7	远程	正常	启动	27		0.11
2018-07-12 14:31:36	26.31	38	59.92	59.92	59.92	239.7	239.7	239.7	远程	正常	启动	65		0.11
2018-07-12 14:31:49	28.23	74	59.92	59.92	59.92	239.7	239.7	239.7	远程	正常	启动	78		0.11
2018-07-12 14:32:02	27.84	30	59.92	59.92	59.92	239.7	239.7	239.7	远程	正常	启动	91		0.11
2018-07-12 14:32:14	29.47	0	59.92	59.92	59.92	239.7	239.7	239.7	远程	正常	启动	103		0.11
2018-07-12 14:32:20	25.62	66	59.92	59.92	59.92	239.7	239.7	239.7	远程	正常	启动	109		0.11
2018-07-12 14:32:57	25.36	70	59.92	59.92	59.92	239.7	239.7	239.7	远程	正常	启动	146		0.11
2018-07-12 14:33:44	25.1	69	59.92	59.92	59.92	239.7	239.7	239.7	远程	正常	启动	193		0.11
2018-07-12 14:33:51	21.39	63	59.92	59.92	59.92	239.7	239.7	239.7	远程	正常	启动	200		0.11
2018-07-12 14:33:55	24.39	61	59.92	59.92	59.92	239.7	239.7	239.7	远程	正常	启动	204		0.11
2018-07-12 14:34:00	24.3	68	59.92	59.92	59.92	239.7	239.7	239.7	远程	正常	启动	209		0.11
2018-07-12 14:34:58	26.52	59	59.92	59.92	59.92	239.7	239.7	239.7	远程	正常	启动	267		0.11
2018-07-12 14:35:09	28.88	0	59.92	59.92	59.92	239.7	239.7	239.7	远程	正常	启动	277		0.11
2018-07-12 14:35:17	29.75	0	59.92	59.92	59.92	239.7	239.7	239.7	远程	正常	启动	285		0.11
2018-07-12 14:35:24	25.85	62	59.92	59.92	59.92	239.7	239.7	239.7	远程	正常	启动	293		0.11
2018-07-12 14:35:27	22.91	66	59.92	59.92	59.92	239.7	239.7	239.7	远程	正常	启动	296		0.11
2018-07-12 14:35:39	29.3	0	59.92	59.92	59.92	239.7	239.7	239.7	远程	正常	启动	308		0.11
2018-07-12 14:36:44	0	0	59.92	59.92	59.92	239.7	239.7	239.7	远程	故障	启动	373		0.11

## Sheet: Sheet5
时间	电流	转速	输入电流A	输入电流B	输入电流C	输入电压A	输入电压B	输入电压C	KA0	KA4	远程操作	操作时间	有功功率	功率因数
2018-07-12 14:38:23	27.87	14	59.92	59.92	59.92	239.7	239.7	239.7	远程	正常	启动	9	0.01	0.11
2018-07-12 14:38:36	28.03	1	59.92	59.92	59.92	239.7	239.7	239.7	远程	正常	启动	22	0.01	0.11
2018-07-12 14:38:49	0	0	59.92	59.92	59.92	239.7	239.7	239.7	远程	故障	启动	35	0.01	0.11
2018-07-12 14:38:56	0	0	59.92	59.92	59.92	239.7	239.7	239.7	远程	正常	停止	1	0.01	0.11
2018-07-12 14:39:04	7.69	0	59.92	59.92	59.92	239.7	239.7	239.7	远程	正常	点动反转	0	0.01	0.11
2018-07-12 14:39:06	5.69	0	59.92	59.92	59.92	239.7	239.7	239.7	远程	正常	点动反转	1	0.01	0.11
2018-07-12 14:39:07	8.53	0	59.92	59.92	59.92	239.7	239.7	239.7	远程	正常	点动反转	2	0.01	0.11
2018-07-12 14:39:13	28.51	0	59.92	59.92	59.92	239.7	239.7	239.7	远程	正常	点动反转	1	0.01	0.11
2018-07-12 14:39:19	26.92	0	59.92	59.92	59.92	239.7	239.7	239.7	远程	正常	点动反转	9	0.01	0.11
2018-07-12 14:39:23	13.7	0	59.92	59.92	59.92	239.7	239.7	239.7	远程	正常	点动反转	11	0.01	0.11
2018-07-12 14:39:36	0	0	59.92	59.92	59.92	239.7	239.7	239.7	远程	正常	点动反转	25	0.01	0.11
2018-07-12 14:39:39	0	0	59.92	59.92	59.92	239.7	239.7	239.7	远程	正常	点动反转	28	0.01	0.11
2018-07-12 14:39:46	17.15	45	59.92	59.92	59.92	239.7	239.7	239.7	远程	正常	启动	5	0.01	0.11
2018-07-12 14:39:47	24.71	66	59.92	59.92	59.92	239.7	239.7	239.7	远程	正常	启动	7	0.01	0.11
2018-07-12 14:39:49	27.4	5	59.92	59.92	59.92	239.7	239.7	239.7	远程	正常	启动	8	0.01	0.11
2018-07-12 14:39:52	27.81	0	59.92	59.92	59.92	239.7	239.7	239.7	远程	正常	启动	11	0.01	0.11
2018-07-12 14:39:54	26.32	0	59.92	59.92	59.92	239.7	239.7	239.7	远程	正常	启动	13	0.01	0.11
2018-07-12 14:40:04	21.01	16	59.92	59.92	59.92	239.7	239.7	239.7	远程	正常	启动	24	0.01	0.11
2018-07-12 14:40:18	21.63	64	59.92	59.92	59.92	239.7	239.7	239.7	远程	正常	启动	36	0.01	0.11
2018-07-12 14:40:30	25.48	68	59.92	59.92	59.92	239.7	239.7	239.7	远程	正常	启动	49	0.01	0.11
2018-07-12 14:40:43	27.72	72	59.92	59.92	59.92	239.7	239.7	239.7	远程	正常	启动	62	0.01	0.11
2018-07-12 14:40:50	25.6	47	59.92	59.92	59.92	239.7	239.7	239.7	远程	正常	启动	69	0.01	0.11
2018-07-12 14:40:56	27.08	0	59.92	59.92	59.92	239.7	239.7	239.7	远程	正常	启动	75	0.01	0.11
2018-07-12 14:41:04	28.59	0	59.92	59.92	59.92	239.7	239.7	239.7	远程	正常	启动	82	0.01	0.11
2018-07-12 14:41:07	25.12	72	59.92	59.92	59.92	239.7	239.7	239.7	远程	正常	启动	86	0.01	0.11
2018-07-12 14:41:20	27.92	3	59.92	59.92	59.92	239.7	239.7	239.7	远程	正常	启动	99	0.01	0.11
2018-07-12 14:41:32	0	0	59.92	59.92	59.92	239.7	239.7	239.7	远程	故障	启动	111	0.01	0.11
2018-07-12 14:41:44	0	0	59.92	59.92	59.92	239.7	239.7	239.7	远程	故障	启动	123	0.01	0.11
2018-07-12 14:41:48	0	0	59.92	59.92	59.92	239.7	239.7	239.7	远程	正常	停止	1	0.01	0.11
2018-07-12 14:46:45	0	0	59.92	59.92	59.92	239.7	239.7	239.7	远程	正常	停止	297	0.01	0.11
2018-07-12 14:48:12	0	0	59.92	59.92	59.92	239.7	239.7	239.7	远程	正常	停止	378	0.01	0.11
2018-07-12 14:49:09	0	0	59.92	59.92	59.92	239.7	239.7	239.7	远程	正常	停止	442	0.01	0.11
2018-07-12 14:50:14	0	0	59.92	59.92	59.92	239.7	239.7	239.7	远程	正常	停止	507	0.01	0.11
2018-07-12 14:51:20	0	0	59.92	59.92	59.92	239.7	239.7	239.7	远程	正常	停止	571	0.01	0.11
2018-07-12 14:52:22	0	0	59.92	59.92	59.92	239.7	239.7	239.7	远程	正常	停止	635	0.01	0.11
2018-07-12 14:53:27	0	0	59.92	59.92	59.92	239.7	239.7	239.7	远程	正常	停止	699	0.01	0.11
2018-07-12 14:53:36	27	34	59.92	59.92	59.92	239.7	239.7	239.7	远程	正常	启动	7	0.01	0.11
2018-07-12 14:53:37	28.09	2	59.92	59.92	59.92	239.7	239.7	239.7	远程	正常	启动	8	0.01	0.11
2018-07-12 14:53:48	26.78	0	59.92	59.92	59.92	239.7	239.7	239.7	远程	正常	启动	19	0.01	0.11
2018-07-12 14:54:01	20.88	69	59.92	59.92	59.92	239.7	239.7	239.7	远程	正常	启动	32	0.01	0.11
2018-07-12 14:54:13	21.71	65	59.92	59.92	59.92	239.7	239.7	239.7	远程	正常	启动	45	0.01	0.11
2018-07-12 14:54:26	25.29	69	59.92	59.92	59.92	239.7	239.7	239.7	远程	正常	启动	58	0.01	0.11
2018-07-12 14:54:38	29.58	0	59.92	59.92	59.92	239.7	239.7	239.7	远程	正常	启动	69	0.01	0.11
2018-07-12 14:54:50	28.23	0	59.92	59.92	59.92	239.7	239.7	239.7	远程	正常	启动	82	0.01	0.11
2018-07-12 14:55:06	27.11	0	59.92	59.92	59.92	239.7	239.7	239.7	远程	正常	启动	94	0.01	0.11
2018-07-12 14:55:15	26.81	0	59.92	59.92	59.92	239.7	239.7	239.7	远程	正常	启动	107	0.01	0.11
2018-07-12 14:55:28	21.34	18	59.92	59.92	59.92	239.7	239.7	239.7	远程	正常	启动	120	0.01	0.11
2018-07-12 14:55:40	26.89	69	59.92	59.92	59.92	239.7	239.7	239.7	远程	正常	启动	132	0.01	0.11
2018-07-12 14:55:52	21.39	64	59.92	59.92	59.92	239.7	239.7	239.7	远程	正常	启动	144	0.01	0.11
2018-07-12 14:56:05	26	70	59.92	59.92	59.92	239.7	239.7	239.7	远程	正常	启动	157	0.01	0.11
2018-07-12 14:56:18	27.71	71	59.92	59.92	59.92	239.7	239.7	239.7	远程	正常	启动	170	0.01	0.11
2018-07-12 14:56:31	25.57	75	59.92	59.92	59.92	239.7	239.7	239.7	远程	正常	启动	183	0.01	0.11
2018-07-12 14:56:43	21.06	54	59.92	59.92	59.92	239.7	239.7	239.7	远程	正常	启动	195	0.01	0.11
2018-07-12 14:56:57	29.01	3	59.92	59.92	59.92	239.7	239.7	239.7	远程	正常	启动	208	0.01	0.11
2018-07-12 14:57:09	29.36	0	59.92	59.92	59.92	239.7	239.7	239.7	远程	正常	启动	221	0.01	0.11
2018-07-12 14:57:46	0	0	59.92	59.92	59.92	239.7	239.7	239.7	远程	故障	启动	258	0.01	0.11
2018-07-12 14:57:57	0	0	59.92	59.92	59.92	239.7	239.7	239.7	远程	正常	停止	2	0.01	0.11
2018-07-12 14:58:00	0	0	59.92	59.92	59.92	239.7	239.7	239.7	远程	正常	停止	4	0.01	0.11
2018-07-12 14:58:12	27.87	0	59.92	59.92	59.92	239.7	239.7	239.7	远程	正常	启动	10	0.01	0.11
2018-07-12 14:58:24	0.69	0	59.92	59.92	59.92	239.7	239.7	239.7	远程	故障	启动	23	0.01	0.11
2018-07-12 14:58:36	0	0	59.92	59.92	59.92	239.7	239.7	239.7	远程	故障	启动	35	0.01	0.11
2018-07-12 14:58:49	0	0	59.92	59.92	59.92	239.7	239.7	239.7	远程	正常	停止	11	0.01	0.11
2018-07-12 14:59:03	0	0	59.92	59.92	59.92	239.7	239.7	239.7	远程	正常	停止	24	0.01	0.11
2018-07-12 14:59:10	0	0	59.92	59.92	59.92	239.7	239.7	239.7	远程	正常	启动	2	0.01	0.11
2018-07-12 14:59:14	21.03	55	59.92	59.92	59.92	239.7	239.7	239.7	远程	正常	启动	6	0.01	0.11
2018-07-12 14:59:27	20.65	60	59.92	59.92	59.92	239.7	239.7	239.7	远程	正常	启动	19	0.01	0.11
2018-07-12 14:59:39	24.03	65	59.92	59.92	59.92	239.7	239.7	239.7	远程	正常	启动	31	0.01	0.11
2018-07-12 14:59:52	29.14	77	59.92	59.92	59.92	239.7	239.7	239.7	远程	正常	启动	44	0.01	0.11
2018-07-12 14:59:55	24.22	67	59.92	59.92	59.92	239.7	239.7	239.7	远程	正常	启动	47	0.01	0.11
2018-07-12 15:00:06	25.73	20	59.92	59.92	59.92	239.7	239.7	239.7	远程	正常	启动	58	0.01	0.11
2018-07-12 15:00:17	25.53	67	59.92	59.92	59.92	239.7	239.7	239.7	远程	正常	启动	70	0.01	0.11
2018-07-12 15:00:30	24.89	67	59.92	59.92	59.92	239.7	239.7	239.7	远程	正常	启动	82	0.01	0.11
2018-07-12 15:00:44	27.15	69	59.92	59.92	59.92	239.7	239.7	239.7	远程	正常	启动	96	0.01	0.11
2018-07-12 15:00:55	26	60	59.92	59.92	59.92	239.7	239.7	239.7	远程	正常	启动	107	0.01	0.11
2018-07-12 15:01:09	20.32	65	59.92	59.92	59.92	239.7	239.7	239.7	远程	正常	启动	121	0.01	0.11
2018-07-12 15:01:25	28.95	0	59.92	59.92	59.92	239.7	239.7	239.7	远程	正常	启动	138	0.01	0.11
2018-07-12 15:01:35	28.58	0	59.92	59.92	59.92	239.7	239.7	239.7	远程	正常	启动	146	0.01	0.11
2018-07-12 15:01:47	0	0	59.92	59.92	59.92	239.7	239.7	239.7	远程	正常	停止	3	0.01	0.11
2018-07-12 15:01:48	0	0	59.92	59.92	59.92	239.7	239.7	239.7	远程	正常	停止	4	0.01	0.11
2018-07-12 15:01:51	0	0	59.92	59.92	59.92	239.7	239.7	239.7	远程	正常	点动反转	1	0.01	0.11
2018-07-12 15:01:59	26.66	0	59.92	59.92	59.92	239.7	239.7	239.7	远程	正常	点动反转	8	0.01	0.11
2018-07-12 15:02:00	24.48	0	59.92	59.92	59.92	239.7	239.7	239.7	远程	正常	点动反转	10	0.01	0.11
2018-07-12 15:02:02	5.61	0	59.92	59.92	59.92	239.7	239.7	239.7	远程	正常	点动反转	11	0.01	0.11
2018-07-12 15:02:24	27.38	0	59.92	59.92	59.92	239.7	239.7	239.7	远程	正常	启动	16	0.01	0.11
2018-07-12 15:02:35	26.85	70	59.92	59.92	59.92	239.7	239.7	239.7	远程	正常	启动	28	0.01	0.11
2018-07-12 15:02:49	27.3	0	59.92	59.92	59.92	239.7	239.7	239.7	远程	正常	启动	41	0.01	0.11
2018-07-12 15:03:01	21.1	64	59.92	59.92	59.92	239.7	239.7	239.7	远程	正常	启动	53	0.01	0.11
2018-07-12 15:03:14	25.79	68	59.92	59.92	59.92	239.7	239.7	239.7	远程	正常	启动	66	0.01	0.11
2018-07-12 15:03:26	25.75	66	59.92	59.92	59.92	239.7	239.7	239.7	远程	正常	启动	79	0.01	0.11
2018-07-12 15:03:39	20.68	19	59.92	59.92	59.92	239.7	239.7	239.7	远程	正常	启动	91	0.01	0.11
2018-07-12 15:03:51	29.26	0	59.92	59.92	59.92	239.7	239.7	239.7	远程	正常	启动	104	0.01	0.11
2018-07-12 15:04:04	28.17	0	59.92	59.92	59.92	239.7	239.7	239.7	远程	正常	启动	116	0.01	0.11
2018-07-12 15:04:16	21.73	68	59.92	59.92	59.92	239.7	239.7	239.7	远程	正常	启动	129	0.01	0.11
2018-07-12 15:04:31	28.44	3	59.92	59.92	59.92	239.7	239.7	239.7	远程	正常	启动	141	0.01	0.11
2018-07-12 15:04:38	0	0	59.92	59.92	59.92	239.7	239.7	239.7	远程	正常	停止	1	0.01	0.11
2018-07-12 15:04:43	0	0	59.92	59.92	59.92	239.7	239.7	239.7	远程	正常	停止	6	0.01	0.11
2018-07-12 15:04:55	0	0	59.92	59.92	59.92	239.7	239.7	239.7	远程	正常	停止	18	0.01	0.11
2018-07-12 15:04:56	0	0	59.92	59.92	59.92	239.7	239.7	239.7	远程	正常	停止	20	0.01	0.11
2018-07-12 15:05:01	0	0	59.92	59.92	59.92	239.7	239.7	239.7	远程	正常	启动	1	0.01	0.11
2018-07-12 15:05:08	26.86	61	59.92	59.92	59.92	239.7	239.7	239.7	远程	正常	启动	8	0.01	0.11
2018-07-12 15:05:21	21.77	63	59.92	59.92	59.92	239.7	239.7	239.7	远程	正常	启动	21	0.01	0.11
2018-07-12 15:05:34	28.41	0	59.92	59.92	59.92	239.7	239.7	239.7	远程	正常	启动	34	0.01	0.11
2018-07-12 15:05:47	28.43	70	59.92	59.92	59.92	239.7	239.7	239.7	远程	正常	启动	47	0.01	0.11
2018-07-12 15:05:58	25.5	69	59.92	59.92	59.92	239.7	239.7	239.7	远程	正常	启动	59	0.01	0.11
2018-07-12 15:06:11	28.61	0	59.92	59.92	59.92	239.7	239.7	239.7	远程	正常	启动	71	0.01	0.11
2018-07-12 15:06:24	27.87	0	59.92	59.92	59.92	239.7	239.7	239.7	远程	正常	启动	84	0.01	0.11
2018-07-12 15:06:36	23.67	64	59.92	59.92	59.92	239.7	239.7	239.7	远程	正常	启动	97	0.01	0.11
2018-07-12 15:06:50	21.95	64	59.92	59.92	59.92	239.7	239.7	239.7	远程	正常	启动	109	0.01	0.11
2018-07-12 15:07:02	26.3	73	59.92	59.92	59.92	239.7	239.7	239.7	远程	正常	启动	122	0.01	0.11
2018-07-12 15:07:14	29.1	0	59.92	59.92	59.92	239.7	239.7	239.7	远程	正常	启动	134	0.01	0.11
2018-07-12 15:07:25	0	0	59.92	59.92	59.92	239.7	239.7	239.7	远程	正常	停止	2	0.01	0.11
2018-07-12 15:07:26	0	0	59.92	59.92	59.92	239.7	239.7	239.7	远程	正常	停止	3	0.01	0.11
2018-07-12 15:07:33	0	0	59.92	59.92	59.92	239.7	239.7	239.7	远程	正常	点动反转	1	0.01	0.11
2018-07-12 15:07:39	10.37	0	59.92	59.92	59.92	239.7	239.7	239.7	远程	正常	点动反转	7	0.01	0.11
2018-07-12 15:07:53	0	0	59.92	59.92	59.92	239.7	239.7	239.7	远程	正常	点动反转	2	0.01	0.11
2018-07-12 15:07:53	15.09	0	59.92	59.92	59.92	239.7	239.7	239.7	远程	正常	点动反转	8	0.01	0.11
2018-07-12 15:08:04	0	0	59.92	59.92	59.92	239.7	239.7	239.7	远程	正常	点动反转	19	0.01	0.11
2018-07-12 15:08:10	0	0	59.92	59.92	59.92	239.7	239.7	239.7	远程	正常	启动	2	0.01	0.11
2018-07-12 15:08:17	28.78	0	59.92	59.92	59.92	239.7	239.7	239.7	远程	正常	启动	9	0.01	0.11
2018-07-12 15:08:30	27.19	0	59.92	59.92	59.92	239.7	239.7	239.7	远程	正常	启动	22	0.01	0.11
2018-07-12 15:08:43	23.78	67	59.92	59.92	59.92	239.7	239.7	239.7	远程	正常	启动	35	0.01	0.11
2018-07-12 15:08:54	29.52	16	59.92	59.92	59.92	239.7	239.7	239.7	远程	正常	启动	46	0.01	0.11
2018-07-12 15:09:07	23.58	65	59.92	59.92	59.92	239.7	239.7	239.7	远程	正常	启动	59	0.01	0.11
2018-07-12 15:09:20	23.92	58	59.92	59.92	59.92	239.7	239.7	239.7	远程	正常	启动	72	0.01	0.11
2018-07-12 15:09:32	27.99	0	59.92	59.92	59.92	239.7	239.7	239.7	远程	正常	启动	84	0.01	0.11
2018-07-12 15:09:46	23.01	60	59.92	59.92	59.92	239.7	239.7	239.7	远程	正常	启动	97	0.01	0.11
2018-07-12 15:09:58	24.06	66	59.92	59.92	59.92	239.7	239.7	239.7	远程	正常	启动	110	0.01	0.11
2018-07-12 15:10:12	26.9	69	59.92	59.92	59.92	239.7	239.7	239.7	远程	正常	启动	123	0.01	0.11
2018-07-12 15:10:25	0	0	59.92	59.92	59.92	239.7	239.7	239.7	远程	故障	启动	137	0.01	0.11
2018-07-12 15:10:33	0	0	59.92	59.92	59.92	239.7	239.7	239.7	远程	正常	停止	1	0.01	0.11
2018-07-12 15:10:34	0	0	59.92	59.92	59.92	239.7	239.7	239.7	远程	正常	停止	3	0.01	0.11
2018-07-12 15:10:45	10.23	0	59.92	59.92	59.92	239.7	239.7	239.7	远程	正常	点动反转	3	0.01	0.11
2018-07-12 15:10:48	4.67	0	59.92	59.92	59.92	239.7	239.7	239.7	远程	正常	点动反转	5	0.01	0.11
2018-07-12 15:11:01	0	0	59.92	59.92	59.92	239.7	239.7	239.7	远程	正常	点动反转	18	0.01	0.11
2018-07-12 15:11:07	0	0	59.92	59.92	59.92	239.7	239.7	239.7	远程	正常	启动	1	0.01	0.11
2018-07-12 15:11:13	27.13	33	59.92	59.92	59.92	239.7	239.7	239.7	远程	正常	启动	6	0.01	0.11
2018-07-12 15:11:26	29.17	0	59.92	59.92	59.92	239.7	239.7	239.7	远程	正常	启动	19	0.01	0.11
2018-07-12 15:11:38	23.25	38	59.92	59.92	59.92	239.7	239.7	239.7	远程	正常	启动	31	0.01	0.11
2018-07-12 15:11:51	22.45	55	59.92	59.92	59.92	239.7	239.7	239.7	远程	正常	启动	44	0.01	0.11
2018-07-12 15:12:03	22.08	68	59.92	59.92	59.92	239.7	239.7	239.7	远程	正常	启动	56	0.01	0.11
2018-07-12 15:12:15	25.99	11	59.92	59.92	59.92	239.7	239.7	239.7	远程	正常	启动	68	0.01	0.11
2018-07-12 15:12:27	20.54	52	59.92	59.92	59.92	239.7	239.7	239.7	远程	正常	启动	81	0.01	0.11
2018-07-12 15:12:41	25.15	67	59.92	59.92	59.92	239.7	239.7	239.7	远程	正常	启动	94	0.01	0.11
2018-07-12 15:12:53	23.09	65	59.92	59.92	59.92	239.7	239.7	239.7	远程	正常	启动	106	0.01	0.11
2018-07-12 15:12:57	24.6	69	59.92	59.92	59.92	239.7	239.7	239.7	远程	正常	启动	111	0.01	0.11
2018-07-12 15:13:05	26.71	55	59.92	59.92	59.92	239.7	239.7	239.7	远程	正常	启动	118	0.01	0.11
2018-07-12 15:13:18	28.23	18	59.92	59.92	59.92	239.7	239.7	239.7	远程	正常	启动	131	0.01	0.11
2018-07-12 15:13:30	24.05	21	59.92	59.92	59.92	239.7	239.7	239.7	远程	正常	启动	143	0.01	0.11
2018-07-12 15:13:44	22.34	65	59.92	59.92	59.92	239.7	239.7	239.7	远程	正常	启动	157	0.01	0.11
2018-07-12 15:13:56	22.04	61	59.92	59.92	59.92	239.7	239.7	239.7	远程	正常	启动	169	0.01	0.11
2018-07-12 15:14:09	20.72	70	59.92	59.92	59.92	239.7	239.7	239.7	远程	正常	启动	182	0.01	0.11
2018-07-12 15:14:20	25.07	65	59.92	59.92	59.92	239.7	239.7	239.7	远程	正常	启动	194	0.01	0.11
2018-07-12 15:14:32	20.72	64	59.92	59.92	59.92	239.7	239.7	239.7	远程	正常	启动	205	0.01	0.11
2018-07-12 15:14:46	22.25	68	59.92	59.92	59.92	239.7	239.7	239.7	远程	正常	启动	218	0.01	0.11
2018-07-12 15:14:58	28.41	0	59.92	59.92	59.92	239.7	239.7	239.7	远程	正常	启动	231	0.01	0.11
2018-07-12 15:15:10	25.47	73	59.92	59.92	59.92	239.7	239.7	239.7	远程	正常	启动	243	0.01	0.11
2018-07-12 15:15:23	28.07	0	59.92	59.92	59.92	239.7	239.7	239.7	远程	正常	启动	256	0.01	0.11
2018-07-12 15:15:35	25.13	68	59.92	59.92	59.92	239.7	239.7	239.7	远程	正常	启动	268	0.01	0.11
2018-07-12 15:15:53	0	0	59.92	59.92	59.92	239.7	239.7	239.7	远程	正常	启动	2	0.01	0.11
2018-07-12 15:16:01	29.14	11	59.92	59.92	59.92	239.7	239.7	239.7	远程	正常	启动	9	0.01	0.11
2018-07-12 15:16:13	24.5	70	59.92	59.92	59.92	239.7	239.7	239.7	远程	正常	启动	21	0.01	0.11
2018-07-12 15:16:25	23.24	69	59.92	59.92	59.92	239.7	239.7	239.7	远程	正常	调速	11	0.01	0.11
2018-07-12 15:16:26	24.46	64	59.92	59.92	59.92	239.7	239.7	239.7	远程	正常	调速	12	0.01	0.11
2018-07-12 15:16:39	25.65	0	59.92	59.92	59.92	239.7	239.7	239.7	远程	正常	调速	24	0.01	0.11
2018-07-12 15:16:51	22.59	52	59.92	59.92	59.92	239.7	239.7	239.7	远程	正常	调速	36	0.01	0.11
2018-07-12 15:16:58	27.76	0	59.92	59.92	59.92	239.7	239.7	239.7	远程	正常	调速	44	0.01	0.11
2018-07-12 15:17:06	25.45	42	59.92	59.92	59.92	239.7	239.7	239.7	远程	正常	调速	49	0.01	0.11
2018-07-12 15:17:17	23.13	65	59.92	59.92	59.92	239.7	239.7	239.7	远程	正常	调速	62	0.01	0.11
2018-07-12 15:17:30	27.31	0	59.92	59.92	59.92	239.7	239.7	239.7	远程	正常	调速	75	0.01	0.11
2018-07-12 15:17:31	21.4	34	59.92	59.92	59.92	239.7	239.7	239.7	远程	正常	调速	76	0.01	0.11
2018-07-12 15:17:42	26.78	56	59.92	59.92	59.92	239.7	239.7	239.7	远程	正常	调速	87	0.01	0.11
2018-07-12 15:17:54	27.6	0	59.92	59.92	59.92	239.7	239.7	239.7	远程	正常	调速	99	0.01	0.11
2018-07-12 15:18:07	27.14	0	59.92	59.92	59.92	239.7	239.7	239.7	远程	正常	调速	112	0.01	0.11
2018-07-12 15:18:19	26.37	76	59.92	59.92	59.92	239.7	239.7	239.7	远程	正常	调速	124	0.01	0.11
2018-07-12 15:18:32	26.56	74	59.92	59.92	59.92	239.7	239.7	239.7	远程	正常	调速	137	0.01	0.11
2018-07-12 15:18:44	28.63	0	59.92	59.92	59.92	239.7	239.7	239.7	远程	正常	调速	149	0.01	0.11
2018-07-12 15:18:57	23.39	69	59.92	59.92	59.92	239.7	239.7	239.7	远程	正常	调速	162	0.01	0.11
2018-07-12 15:19:10	24.3	68	59.92	59.92	59.92	239.7	239.7	239.7	远程	正常	调速	175	0.01	0.11
2018-07-12 15:19:22	25.27	74	59.92	59.92	59.92	239.7	239.7	239.7	远程	正常	调速	187	0.01	0.11
2018-07-12 15:19:35	20.06	12	59.92	59.92	59.92	239.7	239.7	239.7	远程	正常	调速	200	0.01	0.11
2018-07-12 15:19:47	26.84	72	59.92	59.92	59.92	239.7	239.7	239.7	远程	正常	调速	212	0.01	0.11
2018-07-12 15:19:59	22.2	69	59.92	59.92	59.92	239.7	239.7	239.7	远程	正常	调速	224	0.01	0.11
2018-07-12 15:20:00	20.74	67	59.92	59.92	59.92	239.7	239.7	239.7	远程	正常	调速	225	0.01	0.11
2018-07-12 15:20:12	23.96	71	59.92	59.92	59.92	239.7	239.7	239.7	远程	正常	调速	238	0.01	0.11
2018-07-12 15:20:26	24.62	72	59.92	59.92	59.92	239.7	239.7	239.7	远程	正常	调速	251	0.01	0.11
2018-07-12 15:20:36	3.29	42	59.92	59.92	59.92	239.7	239.7	239.7	远程	正常	停止	1	0.01	0.11
2018-07-12 15:20:37	0	3	59.92	59.92	59.92	239.7	239.7	239.7	远程	正常	停止	2	0.01	0.11
2018-07-12 15:20:39	0	0	59.92	59.92	59.92	239.7	239.7	239.7	远程	正常	启动	0	0.01	0.11
2018-07-12 15:20:50	22.11	27	59.92	59.92	59.92	239.7	239.7	239.7	远程	正常	启动	11	0.01	0.11
2018-07-12 15:21:02	21.58	56	59.92	59.92	59.92	239.7	239.7	239.7	远程	正常	启动	24	0.01	0.11
2018-07-12 15:21:15	26.35	0	59.92	59.92	59.92	239.7	239.7	239.7	远程	正常	启动	36	0.01	0.11
2018-07-12 15:21:28	20.96	63	59.92	59.92	59.92	239.7	239.7	239.7	远程	正常	启动	49	0.01	0.11
2018-07-12 15:21:40	26.03	0	59.92	59.92	59.92	239.7	239.7	239.7	远程	正常	启动	61	0.01	0.11
2018-07-12 15:21:52	25.62	20	59.92	59.92	59.92	239.7	239.7	239.7	远程	正常	启动	74	0.01	0.11
2018-07-12 15:22:05	28.24	0	59.92	59.92	59.92	239.7	239.7	239.7	远程	正常	启动	86	0.01	0.11
2018-07-12 15:22:20	25.23	72	59.92	59.92	59.92	239.7	239.7	239.7	远程	正常	启动	102	0.01	0.11
2018-07-12 15:22:31	28.53	3	59.92	59.92	59.92	239.7	239.7	239.7	远程	正常	启动	111	0.01	0.11
2018-07-12 15:22:42	25.76	9	59.92	59.92	59.92	239.7	239.7	239.7	远程	正常	启动	124	0.01	0.11
2018-07-12 15:22:55	21.67	67	59.92	59.92	59.92	239.7	239.7	239.7	远程	正常	启动	136	0.01	0.11
2018-07-12 15:23:08	28.69	1	59.92	59.92	59.92	239.7	239.7	239.7	远程	正常	启动	149	0.01	0.11
2018-07-12 15:23:20	22.42	63	59.92	59.92	59.92	239.7	239.7	239.7	远程	正常	启动	161	0.01	0.11
2018-07-12 15:23:33	28.66	0	59.92	59.92	59.92	239.7	239.7	239.7	远程	正常	启动	174	0.01	0.11
2018-07-12 15:23:38	0.35	0	59.92	59.92	59.92	239.7	239.7	239.7	远程	正常	停止	1	0.01	0.11
2018-07-12 15:31:17	27.9	0	59.92	59.92	59.92	239.7	239.7	239.7	远程	正常	启动	2	0.01	0.11
2018-07-12 15:31:33	20.06	63	59.92	59.92	59.92	239.7	239.7	239.7	远程	正常	启动	18	0.01	0.11
2018-07-12 15:31:45	21.51	17	59.92	59.92	59.92	239.7	239.7	239.7	远程	正常	启动	30	0.01	0.11
2018-07-12 15:31:58	28.87	0	59.92	59.92	59.92	239.7	239.7	239.7	远程	正常	启动	43	0.01	0.11
2018-07-12 15:32:35	25.68	0	59.92	59.92	59.92	239.7	239.7	239.7	远程	正常	启动	80	0.01	0.11
2018-07-12 15:32:48	20.78	63	59.92	59.92	59.92	239.7	239.7	239.7	远程	正常	启动	93	0.01	0.11
2018-07-12 15:33:01	27.7	15	59.92	59.92	59.92	239.7	239.7	239.7	远程	正常	启动	106	0.01	0.11
2018-07-12 15:33:02	26.83	0	59.92	59.92	59.92	239.7	239.7	239.7	远程	正常	启动	107	0.01	0.11
2018-07-12 15:33:12	23.01	56	59.92	59.92	59.92	239.7	239.7	239.7	远程	正常	启动	117	0.01	0.11
2018-07-12 15:33:26	29.28	1	59.92	59.92	59.92	239.7	239.7	239.7	远程	正常	启动	131	0.01	0.11
2018-07-12 15:33:36	1.3	31	59.92	59.92	59.92	239.7	239.7	239.7	远程	正常	停止	1	0.01	0.11
2018-07-12 15:39:48	0	0	59.92	59.92	59.92	239.7	239.7	239.7	远程	正常	停止	375	0.01	0.11
2018-07-12 15:40:55	0	0	59.92	59.92	59.92	239.7	239.7	239.7	远程	正常	停止	440	0.01	0.11
2018-07-12 15:42:01	0	0	59.92	59.92	59.92	239.7	239.7	239.7	远程	正常	停止	507	0.01	0.11
2018-07-12 15:43:08	0	0	59.92	59.92	59.92	239.7	239.7	239.7	远程	正常	停止	574	0.01	0.11
2018-07-12 15:44:13	0	0	59.92	59.92	59.92	239.7	239.7	239.7	远程	正常	停止	640	0.01	0.11
2018-07-12 15:45:19	0	0	59.92	59.92	59.92	239.7	239.7	239.7	远程	正常	停止	705	0.01	0.11
2018-07-12 15:46:25	0	0	59.92	59.92	59.92	239.7	239.7	239.7	远程	正常	停止	771	0.01	0.11
2018-07-12 15:47:31	0	0	59.92	59.92	59.92	239.7	239.7	239.7	远程	正常	停止	837	0.01	0.11
2018-07-12 15:48:36	0	0	59.92	59.92	59.92	239.7	239.7	239.7	远程	正常	停止	902	0.01	0.11
2018-07-12 15:49:42	0	0	59.92	59.92	59.92	239.7	239.7	239.7	远程	正常	停止	968	0.01	0.11
2018-07-12 15:50:47	0	0	59.92	59.92	59.92	239.7	239.7	239.7	远程	正常	停止	1033	0.01	0.11
2018-07-12 15:51:54	0	0	59.92	59.92	59.92	239.7	239.7	239.7	远程	正常	停止	1100	0.01	0.11
2018-07-12 15:52:12	0	0	59.92	59.92	59.92	239.7	239.7	239.7	远程	正常	启动	1	0.01	0.11
2018-07-12 15:52:14	11.73	0	59.92	59.92	59.92	239.7	239.7	239.7	远程	正常	启动	3	0.01	0.11
2018-07-12 15:52:27	29.97	0	59.92	59.92	59.92	239.7	239.7	239.7	远程	正常	启动	16	0.01	0.11
2018-07-12 15:52:39	21.89	70	59.92	59.92	59.92	239.7	239.7	239.7	远程	正常	启动	29	0.01	0.11
2018-07-12 15:52:52	26.4	0	59.92	59.92	59.92	239.7	239.7	239.7	远程	正常	启动	41	0.01	0.11
2018-07-12 15:53:02	29.71	0	59.92	59.92	59.92	239.7	239.7	239.7	远程	正常	启动	51	0.01	0.11
2018-07-12 15:53:29	28.84	0	59.92	59.92	59.92	239.7	239.7	239.7	远程	正常	启动	78	0.01	0.11
2018-07-12 15:53:42	22.72	64	59.92	59.92	59.92	239.7	239.7	239.7	远程	正常	启动	91	0.01	0.11
2018-07-12 15:53:55	27.59	0	59.92	59.92	59.92	239.7	239.7	239.7	远程	正常	启动	104	0.01	0.11
2018-07-12 15:54:07	24.04	61	59.92	59.92	59.92	239.7	239.7	239.7	远程	正常	启动	116	0.01	0.11
2018-07-12 15:54:20	24.94	67	59.92	59.92	59.92	239.7	239.7	239.7	远程	正常	启动	129	0.01	0.11
2018-07-12 15:54:32	24.92	75	59.92	59.92	59.92	239.7	239.7	239.7	远程	正常	启动	141	0.01	0.11
2018-07-12 15:54:47	26.84	13	59.92	59.92	59.92	239.7	239.7	239.7	远程	正常	启动	154	0.01	0.11
2018-07-12 15:54:59	26.11	0	59.92	59.92	59.92	239.7	239.7	239.7	远程	正常	启动	168	0.01	0.11
2018-07-12 15:55:10	23.3	70	59.92	59.92	59.92	239.7	239.7	239.7	远程	正常	启动	179	0.01	0.11
2018-07-12 15:55:22	26.36	0	59.92	59.92	59.92	239.7	239.7	239.7	远程	正常	启动	191	0.01	0.11
2018-07-12 15:55:35	24.22	72	59.92	59.92	59.92	239.7	239.7	239.7	远程	正常	启动	204	0.01	0.11
2018-07-12 15:55:48	29.16	0	59.92	59.92	59.92	239.7	239.7	239.7	远程	正常	启动	217	0.01	0.11
2018-07-12 15:56:00	21.56	59	59.92	59.92	59.92	239.7	239.7	239.7	远程	正常	启动	229	0.01	0.11
2018-07-12 15:56:13	21.93	61	59.92	59.92	59.92	239.7	239.7	239.7	远程	正常	启动	242	0.01	0.11
2018-07-12 15:56:25	22.41	70	59.92	59.92	59.92	239.7	239.7	239.7	远程	正常	启动	255	0.01	0.11
2018-07-12 15:56:38	23.07	71	59.92	59.92	59.92	239.7	239.7	239.7	远程	正常	启动	267	0.01	0.11
2018-07-12 15:56:52	26.56	5	59.92	59.92	59.92	239.7	239.7	239.7	远程	正常	启动	281	0.01	0.11
2018-07-12 15:57:03	21.91	64	59.92	59.92	59.92	239.7	239.7	239.7	远程	正常	启动	292	0.01	0.11
2018-07-12 15:57:16	22.02	71	59.92	59.92	59.92	239.7	239.7	239.7	远程	正常	启动	305	0.01	0.11
2018-07-12 15:57:29	21.12	54	59.92	59.92	59.92	239.7	239.7	239.7	远程	正常	启动	318	0.01	0.11
2018-07-12 15:57:40	17.93	0	59.92	59.92	59.92	239.7	239.7	239.7	远程	正常	停止	1	0.01	0.11
2018-07-12 15:57:43	1.82	0	59.92	59.92	59.92	239.7	239.7	239.7	远程	正常	停止	1	0.01	0.11
2018-07-12 15:57:47	0	0	59.92	59.92	59.92	239.7	239.7	239.7	远程	正常	启动	2	0.01	0.11
2018-07-12 15:57:54	23.56	69	59.92	59.92	59.92	239.7	239.7	239.7	远程	正常	启动	8	0.01	0.11
2018-07-12 15:58:08	26.89	0	59.92	59.92	59.92	239.7	239.7	239.7	远程	正常	启动	22	0.01	0.11
2018-07-12 15:58:19	25.58	74	59.92	59.92	59.92	239.7	239.7	239.7	远程	正常	启动	33	0.01	0.11
2018-07-12 15:58:32	26.31	50	59.92	59.92	59.92	239.7	239.7	239.7	远程	正常	启动	46	0.01	0.11
2018-07-12 15:58:45	28.22	0	59.92	59.92	59.92	239.7	239.7	239.7	远程	正常	启动	58	0.01	0.11
2018-07-12 15:58:57	24.95	57	59.92	59.92	59.92	239.7	239.7	239.7	远程	正常	启动	71	0.01	0.11
2018-07-12 15:59:09	24.84	25	59.92	59.92	59.92	239.7	239.7	239.7	远程	正常	启动	84	0.01	0.11
2018-07-12 15:59:21	24.94	73	59.92	59.92	59.92	239.7	239.7	239.7	远程	正常	启动	96	0.01	0.11
2018-07-12 15:59:34	28.13	0	59.92	59.92	59.92	239.7	239.7	239.7	远程	正常	启动	109	0.01	0.11
2018-07-12 15:59:47	26.45	75	59.92	59.92	59.92	239.7	239.7	239.7	远程	正常	启动	121	0.01	0.11
2018-07-12 15:59:59	24.51	68	59.92	59.92	59.92	239.7	239.7	239.7	远程	正常	启动	133	0.01	0.11
2018-07-12 16:00:12	26.04	47	59.92	59.92	59.92	239.7	239.7	239.7	远程	正常	启动	146	0.01	0.11
2018-07-12 16:00:25	22.4	69	59.92	59.92	59.92	239.7	239.7	239.7	远程	正常	启动	159	0.01	0.11
2018-07-12 16:00:36	23.66	66	59.92	59.92	59.92	239.7	239.7	239.7	远程	正常	启动	171	0.01	0.11
2018-07-12 16:00:49	27.24	0	59.92	59.92	59.92	239.7	239.7	239.7	远程	正常	启动	183	0.01	0.11
2018-07-12 16:01:06	0	0	59.92	59.92	59.92	239.7	239.7	239.7	远程	正常	点动反转	2	0.01	0.11
2018-07-12 16:01:11	8.93	0	59.92	59.92	59.92	239.7	239.7	239.7	远程	正常	点动反转	1	0.01	0.11
2018-07-12 16:01:12	16.44	0	59.92	59.92	59.92	239.7	239.7	239.7	远程	正常	点动反转	1	0.01	0.11
2018-07-12 16:01:19	26.08	0	59.92	59.92	59.92	239.7	239.7	239.7	远程	正常	点动反转	0	0.01	0.11
2018-07-12 16:01:20	27.7	0	59.92	59.92	59.92	239.7	239.7	239.7	远程	正常	点动反转	0	0.01	0.11
2018-07-12 16:01:21	25.49	0	59.92	59.92	59.92	239.7	239.7	239.7	远程	正常	点动反转	0	0.01	0.11
2018-07-12 16:01:23	25.31	0	59.92	59.92	59.92	239.7	239.7	239.7	远程	正常	点动反转	1	0.01	0.11
2018-07-12 16:01:27	24.7	0	59.92	59.92	59.92	239.7	239.7	239.7	远程	正常	点动反转	3	0.01	0.11
2018-07-12 16:01:32	25.04	0	59.92	59.92	59.92	239.7	239.7	239.7	远程	正常	点动反转	0	0.01	0.11
2018-07-12 16:01:34	23.78	0	59.92	59.92	59.92	239.7	239.7	239.7	远程	正常	点动反转	1	0.01	0.11
2018-07-12 16:01:35	23.99	0	59.92	59.92	59.92	239.7	239.7	239.7	远程	正常	点动反转	0	0.01	0.11
2018-07-12 16:01:40	25.67	0	59.92	59.92	59.92	239.7	239.7	239.7	远程	正常	点动反转	5	0.01	0.11
2018-07-12 16:01:53	0	0	59.92	59.92	59.92	239.7	239.7	239.7	远程	正常	点动反转	18	0.01	0.11
2018-07-12 16:02:05	0	0	59.92	59.92	59.92	239.7	239.7	239.7	远程	正常	点动反转	30	0.01	0.11
2018-07-12 16:02:18	0	0	59.92	59.92	59.92	239.7	239.7	239.7	远程	正常	点动反转	43	0.01	0.11
2018-07-12 16:02:30	17.2	300	59.92	59.92	59.92	239.7	239.7	239.7	远程	正常	启动	11	0.01	0.11
2018-07-12 16:02:42	29.38	294	59.92	59.92	59.92	239.7	239.7	239.7	远程	正常	启动	24	0.01	0.11
2018-07-12 16:02:50	31.57	198	59.92	59.92	59.92	239.7	239.7	239.7	远程	正常	调速	2	0.01	0.11
2018-07-12 16:02:56	24.33	67	59.92	59.92	59.92	239.7	239.7	239.7	远程	正常	调速	7	0.01	0.11
2018-07-12 16:03:08	21.06	63	59.92	59.92	59.92	239.7	239.7	239.7	远程	正常	调速	19	0.01	0.11
2018-07-12 16:03:21	21.94	69	59.92	59.92	59.92	239.7	239.7	239.7	远程	正常	调速	32	0.01	0.11
2018-07-12 16:03:27	22.39	64	59.92	59.92	59.92	239.7	239.7	239.7	远程	正常	调速	38	0.01	0.11
2018-07-12 16:03:30	20.12	67	59.92	59.92	59.92	239.7	239.7	239.7	远程	正常	调速	41	0.01	0.11
2018-07-12 16:03:33	21.99	64	59.92	59.92	59.92	239.7	239.7	239.7	远程	正常	调速	44	0.01	0.11
2018-07-12 16:03:46	0	0	59.92	59.92	59.92	239.7	239.7	239.7	远程	正常	停止	12	0.01	0.11
2018-07-12 16:03:56	0	0	59.92	59.92	59.92	239.7	239.7	239.7	远程	正常	调速	2	0.01	0.11
2018-07-12 16:03:58	0	0	59.92	59.92	59.92	239.7	239.7	239.7	远程	正常	调速	3	0.01	0.11
2018-07-12 16:04:01	0	0	59.92	59.92	59.92	239.7	239.7	239.7	远程	正常	启动	1	0.01	0.11
2018-07-12 16:04:04	13.85	0	59.92	59.92	59.92	239.7	239.7	239.7	远程	正常	启动	3	0.01	0.11
2018-07-12 16:04:05	22.47	56	59.92	59.92	59.92	239.7	239.7	239.7	远程	正常	启动	5	0.01	0.11

## Sheet: Sheet6
时间	电流	转速	输入电流A	输入电流B	输入电流C	输入电压A	输入电压B	输入电压C	KA0	KA4	远程操作	操作时间	有功功率	功率因数
2018-07-12 16:04:07	23.08	67	59.92	59.92	59.92	239.7	239.7	239.7	远程	正常	启动	6	0.01	0.11
2018-07-12 16:04:08	24.63	69	59.92	59.92	59.92	239.7	239.7	239.7	远程	正常	启动	7	0.01	0.11
2018-07-12 16:04:09	27.31	19	59.92	59.92	59.92	239.7	239.7	239.7	远程	正常	启动	8	0.01	0.11
2018-07-12 16:04:10	28.65	0	59.92	59.92	59.92	239.7	239.7	239.7	远程	正常	启动	9	0.01	0.11
2018-07-12 16:04:12	26.99	0	59.92	59.92	59.92	239.7	239.7	239.7	远程	正常	启动	11	0.01	0.11
2018-07-12 16:04:13	28.6	0	59.92	59.92	59.92	239.7	239.7	239.7	远程	正常	启动	12	0.01	0.11
2018-07-12 16:04:24	0	0	59.92	59.92	59.92	239.7	239.7	239.7	远程	故障	启动	23	0.01	0.11
2018-07-12 16:04:32	0	0	59.92	59.92	59.92	239.7	239.7	239.7	远程	正常	停止	1	0.01	0.11
2018-07-12 16:04:35	0	0	59.92	59.92	59.92	239.7	239.7	239.7	远程	正常	启动	1	0.01	0.11
2018-07-12 16:04:37	0	0	59.92	59.92	59.92	239.7	239.7	239.7	远程	正常	启动	2	0.01	0.11
2018-07-12 16:04:39	7.66	18	59.92	59.92	59.92	239.7	239.7	239.7	远程	正常	启动	4	0.01	0.11
2018-07-12 16:04:42	24.23	67	59.92	59.92	59.92	239.7	239.7	239.7	远程	正常	启动	9	0.01	0.11
2018-07-12 16:04:45	27.52	0	59.92	59.92	59.92	239.7	239.7	239.7	远程	正常	启动	11	0.01	0.11
2018-07-12 16:04:49	27.5	0	59.92	59.92	59.92	239.7	239.7	239.7	远程	正常	启动	15	0.01	0.11
2018-07-12 16:04:54	0	0	59.92	59.92	59.92	239.7	239.7	239.7	远程	正常	停止	1	0.01	0.11
2018-07-12 16:04:56	0	0	59.92	59.92	59.92	239.7	239.7	239.7	远程	正常	点动反转	0	0.01	0.11
2018-07-12 16:05:01	4.45	0	59.92	59.92	59.92	239.7	239.7	239.7	远程	正常	点动反转	2	0.01	0.11
2018-07-12 16:05:02	4.9	0	59.92	59.92	59.92	239.7	239.7	239.7	远程	正常	点动反转	3	0.01	0.11
2018-07-12 16:05:06	24.33	0	59.92	59.92	59.92	239.7	239.7	239.7	远程	正常	点动反转	1	0.01	0.11
2018-07-12 16:05:09	28.33	0	59.92	59.92	59.92	239.7	239.7	239.7	远程	正常	点动反转	1	0.01	0.11
2018-07-12 16:05:18	23.29	0	59.92	59.92	59.92	239.7	239.7	239.7	远程	正常	点动反转	1	0.01	0.11
2018-07-12 16:05:21	30.37	0	59.92	59.92	59.92	239.7	239.7	239.7	远程	正常	点动反转	1	0.01	0.11
2018-07-12 16:05:25	28.45	0	59.92	59.92	59.92	239.7	239.7	239.7	远程	正常	点动反转	4	0.01	0.11
2018-07-12 16:05:28	29.41	0	59.92	59.92	59.92	239.7	239.7	239.7	远程	正常	点动反转	7	0.01	0.11
2018-07-12 16:05:29	29.09	0	59.92	59.92	59.92	239.7	239.7	239.7	远程	正常	点动反转	8	0.01	0.11
2018-07-12 16:05:30	28.6	0	59.92	59.92	59.92	239.7	239.7	239.7	远程	正常	点动反转	9	0.01	0.11
2018-07-12 16:05:31	0.08	0	59.92	59.92	59.92	239.7	239.7	239.7	远程	正常	点动反转	11	0.01	0.11
2018-07-12 16:05:34	0	0	59.92	59.92	59.92	239.7	239.7	239.7	远程	正常	点动反转	13	0.01	0.11
2018-07-12 16:05:40	13.42	0	59.92	59.92	59.92	239.7	239.7	239.7	远程	正常	启动	3	0.01	0.11
2018-07-12 16:05:41	9.72	26	59.92	59.92	59.92	239.7	239.7	239.7	远程	正常	启动	4	0.01	0.11
2018-07-12 16:05:42	24.04	64	59.92	59.92	59.92	239.7	239.7	239.7	远程	正常	启动	5	0.01	0.11
2018-07-12 16:05:44	25.48	70	59.92	59.92	59.92	239.7	239.7	239.7	远程	正常	启动	7	0.01	0.11
2018-07-12 16:05:46	22.99	58	59.92	59.92	59.92	239.7	239.7	239.7	远程	正常	启动	9	0.01	0.11
2018-07-12 16:05:47	23.04	66	59.92	59.92	59.92	239.7	239.7	239.7	远程	正常	启动	10	0.01	0.11
2018-07-12 16:05:48	21.24	60	59.92	59.92	59.92	239.7	239.7	239.7	远程	正常	启动	11	0.01	0.11
2018-07-12 16:05:54	21.12	60	59.92	59.92	59.92	239.7	239.7	239.7	远程	正常	启动	17	0.01	0.11
2018-07-12 16:06:06	26.15	0	59.92	59.92	59.92	239.7	239.7	239.7	远程	正常	启动	29	0.01	0.11
2018-07-12 16:06:10	21.45	60	59.92	59.92	59.92	239.7	239.7	239.7	远程	正常	启动	32	0.01	0.11
2018-07-12 16:06:11	24.57	68	59.92	59.92	59.92	239.7	239.7	239.7	远程	正常	启动	35	0.01	0.11
2018-07-12 16:06:18	21.45	64	59.92	59.92	59.92	239.7	239.7	239.7	远程	正常	启动	41	0.01	0.11
2018-07-12 16:06:26	22.37	63	59.92	59.92	59.92	239.7	239.7	239.7	远程	正常	启动	49	0.01	0.11
2018-07-12 16:06:31	24.08	64	59.92	59.92	59.92	239.7	239.7	239.7	远程	正常	启动	54	0.01	0.11
2018-07-12 16:06:44	23.45	64	59.92	59.92	59.92	239.7	239.7	239.7	远程	正常	启动	67	0.01	0.11
2018-07-12 16:06:45	21.39	65	59.92	59.92	59.92	239.7	239.7	239.7	远程	正常	启动	68	0.01	0.11
2018-07-12 16:06:51	3.46	41	59.92	59.92	59.92	239.7	239.7	239.7	远程	正常	停止	1	0.01	0.11
2018-07-12 16:06:57	0	0	59.92	59.92	59.92	239.7	239.7	239.7	远程	正常	停止	7	0.01	0.11
2018-07-12 16:07:06	0	0	59.92	59.92	59.92	239.7	239.7	239.7	远程	正常	启动	2	0.01	0.11
2018-07-12 16:07:34	0	0	59.92	59.92	59.92	239.7	239.7	239.7	远程	故障	启动	28	0.01	0.11
2018-07-12 16:07:40	0	0	59.92	59.92	59.92	239.7	239.7	239.7	远程	正常	停止	1	0.01	0.11
2018-07-12 16:07:47	0	0	59.92	59.92	59.92	239.7	239.7	239.7	远程	正常	停止	7	0.01	0.11
2018-07-12 16:07:53	0	0	59.92	59.92	59.92	239.7	239.7	239.7	远程	正常	启动	2	0.01	0.11
2018-07-12 16:07:59	22.03	62	59.92	59.92	59.92	239.7	239.7	239.7	远程	正常	启动	7	0.01	0.11
2018-07-12 16:08:11	23.42	65	59.92	59.92	59.92	239.7	239.7	239.7	远程	正常	启动	20	0.01	0.11
2018-07-12 16:08:24	23.88	62	59.92	59.92	59.92	239.7	239.7	239.7	远程	正常	启动	32	0.01	0.11
2018-07-12 16:08:37	28.43	0	59.92	59.92	59.92	239.7	239.7	239.7	远程	正常	启动	45	0.01	0.11
2018-07-12 16:08:50	26.28	0	59.92	59.92	59.92	239.7	239.7	239.7	远程	正常	启动	58	0.01	0.11
2018-07-12 16:08:59	2.67	36	59.92	59.92	59.92	239.7	239.7	239.7	远程	正常	停止	1	0.01	0.11
2018-07-12 16:09:03	0	0	59.92	59.92	59.92	239.7	239.7	239.7	远程	正常	停止	4	0.01	0.11
2018-07-12 16:09:04	0	0	59.92	59.92	59.92	239.7	239.7	239.7	远程	正常	点动反转	0	0.01	0.11
2018-07-12 16:09:10	4.87	0	59.92	59.92	59.92	239.7	239.7	239.7	远程	正常	点动反转	2	0.01	0.11
2018-07-12 16:09:19	29.76	0	59.92	59.92	59.92	239.7	239.7	239.7	远程	正常	点动反转	2	0.01	0.11
2018-07-12 16:09:24	26.58	0	59.92	59.92	59.92	239.7	239.7	239.7	远程	正常	点动反转	2	0.01	0.11
2018-07-12 16:09:27	27.43	0	59.92	59.92	59.92	239.7	239.7	239.7	远程	正常	点动反转	4	0.01	0.11
2018-07-12 16:09:33	28.84	0	59.92	59.92	59.92	239.7	239.7	239.7	远程	正常	点动反转	1	0.01	0.11
2018-07-12 16:09:42	29.86	0	59.92	59.92	59.92	239.7	239.7	239.7	远程	正常	点动反转	9	0.01	0.11
2018-07-12 16:09:53	0	0	59.92	59.92	59.92	239.7	239.7	239.7	远程	正常	点动反转	21	0.01	0.11
2018-07-12 16:09:58	0	0	59.92	59.92	59.92	239.7	239.7	239.7	远程	正常	启动	2	0.01	0.11
2018-07-12 16:10:05	27.39	0	59.92	59.92	59.92	239.7	239.7	239.7	远程	正常	启动	9	0.01	0.11
2018-07-12 16:10:06	28.45	0	59.92	59.92	59.92	239.7	239.7	239.7	远程	正常	启动	10	0.01	0.11
2018-07-12 16:10:09	27.49	0	59.92	59.92	59.92	239.7	239.7	239.7	远程	正常	启动	13	0.01	0.11
2018-07-12 16:10:15	28.39	0	59.92	59.92	59.92	239.7	239.7	239.7	远程	正常	启动	20	0.01	0.11
2018-07-12 16:10:16	27.77	0	59.92	59.92	59.92	239.7	239.7	239.7	远程	正常	启动	21	0.01	0.11
2018-07-12 16:10:18	27.91	0	59.92	59.92	59.92	239.7	239.7	239.7	远程	正常	启动	22	0.01	0.11
2018-07-12 16:10:18	27.58	0	59.92	59.92	59.92	239.7	239.7	239.7	远程	正常	启动	23	0.01	0.11
2018-07-12 16:10:20	21.91	43	59.92	59.92	59.92	239.7	239.7	239.7	远程	正常	启动	24	0.01	0.11
2018-07-12 16:10:31	27.16	0	59.92	59.92	59.92	239.7	239.7	239.7	远程	正常	启动	35	0.01	0.11
2018-07-12 16:10:43	0	0	59.92	59.92	59.92	239.7	239.7	239.7	远程	故障	启动	47	0.01	0.11
2018-07-12 16:10:51	0	0	59.92	59.92	59.92	239.7	239.7	239.7	远程	正常	停止	2	0.01	0.11
2018-07-12 16:10:55	0	0	59.92	59.92	59.92	239.7	239.7	239.7	远程	正常	停止	6	0.01	0.11
2018-07-12 16:11:00	0	0	59.92	59.92	59.92	239.7	239.7	239.7	远程	正常	启动	2	0.01	0.11
2018-07-12 16:11:08	25.04	65	59.92	59.92	59.92	239.7	239.7	239.7	远程	正常	启动	10	0.01	0.11
2018-07-12 16:11:20	27.55	0	59.92	59.92	59.92	239.7	239.7	239.7	远程	正常	启动	23	0.01	0.11
2018-07-12 16:11:33	0	0	59.92	59.92	59.92	239.7	239.7	239.7	远程	故障	启动	36	0.01	0.11
2018-07-12 16:11:43	0	0	59.92	59.92	59.92	239.7	239.7	239.7	远程	正常	停止	2	0.01	0.11
2018-07-12 16:11:46	0	0	59.92	59.92	59.92	239.7	239.7	239.7	远程	正常	停止	4	0.01	0.11
2018-07-12 16:11:54	0	0	59.92	59.92	59.92	239.7	239.7	239.7	远程	正常	调速	1	0.01	0.11
2018-07-12 16:12:00	0	0	59.92	59.92	59.92	239.7	239.7	239.7	远程	正常	调速	7	0.01	0.11
2018-07-12 16:12:06	0	0	59.92	59.92	59.92	239.7	239.7	239.7	远程	正常	调速	13	0.01	0.11
2018-07-12 16:12:18	26.49	71	59.92	59.92	59.92	239.7	239.7	239.7	远程	正常	启动	8	0.01	0.11
2018-07-12 16:12:23	25.09	66	59.92	59.92	59.92	239.7	239.7	239.7	远程	正常	启动	14	0.01	0.11
2018-07-12 16:12:30	27.78	1	59.92	59.92	59.92	239.7	239.7	239.7	远程	正常	启动	20	0.01	0.11
2018-07-12 16:12:36	26.16	48	59.92	59.92	59.92	239.7	239.7	239.7	远程	正常	启动	27	0.01	0.11
2018-07-12 16:12:49	26.52	68	59.92	59.92	59.92	239.7	239.7	239.7	远程	正常	启动	39	0.01	0.11
2018-07-12 16:12:49	27.54	35	59.92	59.92	59.92	239.7	239.7	239.7	远程	正常	启动	40	0.01	0.11
2018-07-12 16:12:51	25.8	35	59.92	59.92	59.92	239.7	239.7	239.7	远程	正常	启动	41	0.01	0.11
2018-07-12 16:12:53	25.56	64	59.92	59.92	59.92	239.7	239.7	239.7	远程	正常	启动	43	0.01	0.11
2018-07-12 16:12:55	25.01	64	59.92	59.92	59.92	239.7	239.7	239.7	远程	正常	启动	43	0.01	0.11
2018-07-12 16:12:58	25.83	37	59.92	59.92	59.92	239.7	239.7	239.7	远程	正常	启动	47	0.01	0.11
2018-07-12 16:12:59	26.54	44	59.92	59.92	59.92	239.7	239.7	239.7	远程	正常	启动	49	0.01	0.11
2018-07-12 16:13:00	25.72	62	59.92	59.92	59.92	239.7	239.7	239.7	远程	正常	启动	50	0.01	0.11
2018-07-12 16:13:03	25.26	64	59.92	59.92	59.92	239.7	239.7	239.7	远程	正常	启动	52	0.01	0.11
2018-07-12 16:13:15	25.59	50	59.92	59.92	59.92	239.7	239.7	239.7	远程	正常	启动	64	0.01	0.11
2018-07-12 16:13:27	28.01	0	59.92	59.92	59.92	239.7	239.7	239.7	远程	正常	启动	77	0.01	0.11
2018-07-12 16:13:39	26.23	63	59.92	59.92	59.92	239.7	239.7	239.7	远程	正常	启动	89	0.01	0.11
2018-07-12 16:13:52	27.43	49	59.92	59.92	59.92	239.7	239.7	239.7	远程	正常	启动	102	0.01	0.11
2018-07-12 16:14:04	26.24	38	59.92	59.92	59.92	239.7	239.7	239.7	远程	正常	启动	114	0.01	0.11
2018-07-12 16:14:15	22.44	59	59.92	59.92	59.92	239.7	239.7	239.7	远程	正常	调速	1	0.01	0.11
2018-07-12 16:14:16	23.12	62	59.92	59.92	59.92	239.7	239.7	239.7	远程	正常	调速	5	0.01	0.11
2018-07-12 16:14:23	0	0	59.92	59.92	59.92	239.7	239.7	239.7	远程	正常	停止	2	0.01	0.11
2018-07-12 16:14:30	0	0	59.92	59.92	59.92	239.7	239.7	239.7	远程	正常	停止	8	0.01	0.11
2018-07-12 16:14:42	25.38	0	59.92	59.92	59.92	239.7	239.7	239.7	远程	正常	点动反转	9	0.01	0.11
2018-07-12 16:14:47	0	0	59.92	59.92	59.92	239.7	239.7	239.7	远程	正常	点动反转	0	0.01	0.11
2018-07-12 16:14:49	4.82	0	59.92	59.92	59.92	239.7	239.7	239.7	远程	正常	点动反转	2	0.01	0.11
2018-07-12 16:14:52	10.91	0	59.92	59.92	59.92	239.7	239.7	239.7	远程	正常	点动反转	1	0.01	0.11
2018-07-12 16:15:05	29.76	0	59.92	59.92	59.92	239.7	239.7	239.7	远程	正常	点动反转	2	0.01	0.11
2018-07-12 16:15:07	29.15	0	59.92	59.92	59.92	239.7	239.7	239.7	远程	正常	点动反转	4	0.01	0.11
2018-07-12 16:15:20	1.15	0	59.92	59.92	59.92	239.7	239.7	239.7	远程	正常	点动反转	12	0.01	0.11
2018-07-12 16:15:33	0	0	59.92	59.92	59.92	239.7	239.7	239.7	远程	正常	点动反转	25	0.01	0.11
2018-07-12 16:15:45	0	0	59.92	59.92	59.92	239.7	239.7	239.7	远程	正常	点动反转	37	0.01	0.11
2018-07-12 16:15:58	0	0	59.92	59.92	59.92	239.7	239.7	239.7	远程	正常	点动反转	50	0.01	0.11
2018-07-12 16:16:08	0	0	59.92	59.92	59.92	239.7	239.7	239.7	远程	正常	启动	1	0.01	0.11
2018-07-12 16:16:10	13.51	0	59.92	59.92	59.92	239.7	239.7	239.7	远程	正常	启动	3	0.01	0.11
2018-07-12 16:16:24	27.69	0	59.92	59.92	59.92	239.7	239.7	239.7	远程	正常	启动	16	0.01	0.11
2018-07-12 16:16:35	27.05	0	59.92	59.92	59.92	239.7	239.7	239.7	远程	正常	启动	29	0.01	0.11
2018-07-12 16:16:48	26.77	0	59.92	59.92	59.92	239.7	239.7	239.7	远程	正常	启动	42	0.01	0.11
2018-07-12 16:17:00	0	0	59.92	59.92	59.92	239.7	239.7	239.7	远程	故障	启动	54	0.01	0.11
2018-07-12 16:17:06	0	0	59.92	59.92	59.92	239.7	239.7	239.7	远程	故障	启动	60	0.01	0.11
2018-07-12 16:17:19	0	0	59.92	59.92	59.92	239.7	239.7	239.7	远程	正常	启动	0	0.01	0.11
2018-07-12 16:17:25	25.89	64	59.92	59.92	59.92	239.7	239.7	239.7	远程	正常	启动	7	0.01	0.11
2018-07-12 16:17:38	26.57	0	59.92	59.92	59.92	239.7	239.7	239.7	远程	正常	启动	20	0.01	0.11
2018-07-12 16:18:06	0	0	59.92	59.92	59.92	239.7	239.7	239.7	远程	故障	启动	47	0.01	0.11
2018-07-12 16:18:13	0	0	59.92	59.92	59.92	239.7	239.7	239.7	远程	正常	停止	1	0.01	0.11
2018-07-12 16:18:16	0	0	59.92	59.92	59.92	239.7	239.7	239.7	远程	正常	停止	4	0.01	0.11
2018-07-12 16:18:30	0	0	59.92	59.92	59.92	239.7	239.7	239.7	远程	正常	停止	18	0.01	0.11
2018-07-12 16:18:41	0	0	59.92	59.92	59.92	239.7	239.7	239.7	远程	正常	停止	29	0.01	0.11
2018-07-12 16:18:54	0	0	59.92	59.92	59.92	239.7	239.7	239.7	远程	正常	停止	42	0.01	0.11
2018-07-12 16:19:45	27.69	0	59.92	59.92	59.92	239.7	239.7	239.7	远程	正常	启动	38	0.01	0.11
2018-07-12 16:19:58	26.65	0	59.92	59.92	59.92	239.7	239.7	239.7	远程	正常	启动	50	0.01	0.11
2018-07-12 16:20:05	0.41	0	59.92	59.92	59.92	239.7	239.7	239.7	远程	正常	停止	2	0.01	0.11
2018-07-12 16:20:09	0	0	59.92	59.92	59.92	239.7	239.7	239.7	远程	正常	停止	6	0.01	0.11
2018-07-12 16:20:22	0	0	59.92	59.92	59.92	239.7	239.7	239.7	远程	正常	停止	19	0.01	0.11
2018-07-12 16:20:34	0	0	59.92	59.92	59.92	239.7	239.7	239.7	远程	正常	停止	31	0.01	0.11
2018-07-12 16:20:49	27.57	0	59.92	59.92	59.92	239.7	239.7	239.7	远程	正常	启动	12	0.01	0.11
2018-07-12 16:20:59	26.87	0	59.92	59.92	59.92	239.7	239.7	239.7	远程	正常	启动	23	0.01	0.11
2018-07-12 16:21:25	0	0	59.92	59.92	59.92	239.7	239.7	239.7	远程	正常	停止	14	0.01	0.11
2018-07-12 16:21:50	28.03	0	59.92	59.92	59.92	239.7	239.7	239.7	远程	正常	启动	15	0.01	0.11
2018-07-12 16:22:01	27	0	59.92	59.92	59.92	239.7	239.7	239.7	远程	正常	启动	27	0.01	0.11
2018-07-12 16:22:15	0	0	59.92	59.92	59.92	239.7	239.7	239.7	远程	故障	启动	40	0.01	0.11
2018-07-12 16:22:22	0	0	59.92	59.92	59.92	239.7	239.7	239.7	远程	正常	停止	1	0.01	0.11
2018-07-12 16:22:39	27.14	0	59.92	59.92	59.92	239.7	239.7	239.7	远程	正常	启动	12	0.01	0.11
2018-07-12 16:22:52	27.79	0	59.92	59.92	59.92	239.7	239.7	239.7	远程	正常	启动	25	0.01	0.11
2018-07-12 16:23:04	26.74	0	59.92	59.92	59.92	239.7	239.7	239.7	远程	正常	启动	37	0.01	0.11
2018-07-12 16:23:17	0	0	59.92	59.92	59.92	239.7	239.7	239.7	远程	故障	启动	50	0.01	0.11
2018-07-12 16:23:28	0	0	59.92	59.92	59.92	239.7	239.7	239.7	远程	正常	停止	2	0.01	0.11
2018-07-12 16:23:30	0	0	59.92	59.92	59.92	239.7	239.7	239.7	远程	正常	停止	3	0.01	0.11
2018-07-12 16:23:36	5.02	0	59.92	59.92	59.92	239.7	239.7	239.7	远程	正常	点动反转	1	0.01	0.11
2018-07-12 16:23:42	24.26	0	59.92	59.92	59.92	239.7	239.7	239.7	远程	正常	点动反转	7	0.01	0.11
2018-07-12 16:23:54	1.95	0	59.92	59.92	59.92	239.7	239.7	239.7	远程	正常	点动反转	3	0.01	0.11
2018-07-12 16:23:55	11.28	0	59.92	59.92	59.92	239.7	239.7	239.7	远程	正常	点动反转	4	0.01	0.11
2018-07-12 16:24:09	0	0	59.92	59.92	59.92	239.7	239.7	239.7	远程	正常	点动反转	17	0.01	0.11
2018-07-12 16:24:12	0	0	59.92	59.92	59.92	239.7	239.7	239.7	远程	正常	启动	1	0.01	0.11
2018-07-12 16:24:33	28.75	0	59.92	59.92	59.92	239.7	239.7	239.7	远程	正常	启动	22	0.01	0.11
2018-07-12 16:24:45	0	0	59.92	59.92	59.92	239.7	239.7	239.7	远程	故障	启动	34	0.01	0.11
2018-07-12 16:24:52	0	0	59.92	59.92	59.92	239.7	239.7	239.7	远程	正常	停止	2	0.01	0.11
2018-07-12 16:25:12	0	0	59.92	59.92	59.92	239.7	239.7	239.7	远程	正常	停止	21	0.01	0.11
2018-07-12 16:25:20	0	0	59.92	59.92	59.92	239.7	239.7	239.7	远程	正常	启动	2	0.01	0.11
2018-07-12 16:25:23	7.53	0	59.92	59.92	59.92	239.7	239.7	239.7	远程	正常	启动	4	0.01	0.11
2018-07-12 16:25:36	27.72	0	59.92	59.92	59.92	239.7	239.7	239.7	远程	正常	启动	17	0.01	0.11
2018-07-12 16:25:49	0	0	59.92	59.92	59.92	239.7	239.7	239.7	远程	故障	启动	30	0.01	0.11
2018-07-12 16:26:01	0	0	59.92	59.92	59.92	239.7	239.7	239.7	远程	故障	启动	42	0.01	0.11
2018-07-12 16:26:06	0	0	59.92	59.92	59.92	239.7	239.7	239.7	远程	正常	停止	1	0.01	0.11
2018-07-12 16:26:11	0	0	59.92	59.92	59.92	239.7	239.7	239.7	远程	正常	启动	2	0.01	0.11
2018-07-12 16:26:13	12.9	0	59.92	59.92	59.92	239.7	239.7	239.7	远程	正常	启动	3	0.01	0.11
2018-07-12 16:26:26	27.36	0	59.92	59.92	59.92	239.7	239.7	239.7	远程	正常	启动	16	0.01	0.11
2018-07-12 16:26:40	26.34	0	59.92	59.92	59.92	239.7	239.7	239.7	远程	正常	启动	29	0.01	0.11
2018-07-12 16:26:50	0	0	59.92	59.92	59.92	239.7	239.7	239.7	远程	故障	启动	41	0.01	0.11
2018-07-12 16:27:04	0	0	59.92	59.92	59.92	239.7	239.7	239.7	远程	故障	启动	54	0.01	0.11
2018-07-12 16:27:17	0	0	59.92	59.92	59.92	239.7	239.7	239.7	远程	故障	启动	66	0.01	0.11
2018-07-12 16:32:53	0	0	59.92	59.92	59.92	239.7	239.7	239.7	远程	正常	停止	325	0.01	0.11
2018-07-12 16:33:58	0	0	59.92	59.92	59.92	239.7	239.7	239.7	远程	正常	停止	390	0.01	0.11
2018-07-12 16:35:04	0	0	59.92	59.92	59.92	239.7	239.7	239.7	远程	正常	停止	456	0.01	0.11
2018-07-12 16:36:09	0	0	59.92	59.92	59.92	239.7	239.7	239.7	远程	正常	停止	521	0.01	0.11
2018-07-12 16:37:14	0	0	59.92	59.92	59.92	239.7	239.7	239.7	远程	正常	停止	587	0.01	0.11
2018-07-12 16:39:25	0	0	59.92	59.92	59.92	239.7	239.7	239.7	远程	正常	停止	717	0.01	0.11
2018-07-12 16:40:31	0	0	59.92	59.92	59.92	239.7	239.7	239.7	远程	正常	停止	783	0.01	0.11
2018-07-12 16:41:36	0	0	59.92	59.92	59.92	239.7	239.7	239.7	远程	正常	停止	849	0.01	0.11
2018-07-12 16:42:32	0	0	59.92	59.92	59.92	239.7	239.7	239.7	远程	正常	停止	905	0.01	0.11
2018-07-12 16:43:37	0	0	59.92	59.92	59.92	239.7	239.7	239.7	远程	正常	停止	968	0.01	0.11
2018-07-12 16:44:47	0	0	59.92	59.92	59.92	239.7	239.7	239.7	远程	正常	停止	1038	0.01	0.11
2018-07-12 16:44:56	0	0	59.92	59.92	59.92	239.7	239.7	239.7	远程	正常	启动	1	0.01	0.11
2018-07-12 16:45:05	21.01	54	59.92	59.92	59.92	239.7	239.7	239.7	远程	正常	启动	10	0.01	0.11
2018-07-12 16:45:20	28.08	0	59.92	59.92	59.92	239.7	239.7	239.7	远程	正常	启动	24	0.01	0.11
2018-07-12 16:45:30	25.75	67	59.92	59.92	59.92	239.7	239.7	239.7	远程	正常	启动	35	0.01	0.11
2018-07-12 16:45:34	24.41	68	59.92	59.92	59.92	239.7	239.7	239.7	远程	正常	启动	39	0.01	0.11
2018-07-12 16:45:43	21.69	59	59.92	59.92	59.92	239.7	239.7	239.7	远程	正常	启动	48	0.01	0.11
2018-07-12 16:45:55	21.58	22	59.92	59.92	59.92	239.7	239.7	239.7	远程	正常	启动	60	0.01	0.11
2018-07-12 16:46:08	26.57	0	59.92	59.92	59.92	239.7	239.7	239.7	远程	正常	启动	73	0.01	0.11
2018-07-12 16:46:25	25.97	70	59.92	59.92	59.92	239.7	239.7	239.7	远程	正常	启动	85	0.01	0.11
2018-07-12 16:46:33	24.97	59	59.92	59.92	59.92	239.7	239.7	239.7	远程	正常	启动	98	0.01	0.11
2018-07-12 16:46:46	26.79	69	59.92	59.92	59.92	239.7	239.7	239.7	远程	正常	启动	111	0.01	0.11
2018-07-12 16:46:58	27.55	66	59.92	59.92	59.92	239.7	239.7	239.7	远程	正常	启动	123	0.01	0.11
2018-07-12 16:47:05	0	4	59.92	59.92	59.92	239.7	239.7	239.7	远程	正常	停止	2	0.01	0.11
2018-07-12 16:47:10	0	0	59.92	59.92	59.92	239.7	239.7	239.7	远程	正常	调速	1	0.01	0.11
2018-07-12 16:47:11	0	0	59.92	59.92	59.92	239.7	239.7	239.7	远程	正常	调速	2	0.01	0.11
2018-07-12 16:47:21	27.82	0	59.92	59.92	59.92	239.7	239.7	239.7	远程	正常	启动	9	0.01	0.11
2018-07-12 16:47:23	22.11	60	59.92	59.92	59.92	239.7	239.7	239.7	远程	正常	启动	11	0.01	0.11
2018-07-12 16:47:32	21.83	61	59.92	59.92	59.92	239.7	239.7	239.7	远程	正常	启动	20	0.01	0.11
2018-07-12 16:47:37	25.24	64	59.92	59.92	59.92	239.7	239.7	239.7	远程	正常	启动	22	0.01	0.11
2018-07-12 16:47:38	23.1	65	59.92	59.92	59.92	239.7	239.7	239.7	远程	正常	启动	26	0.01	0.11
2018-07-12 16:47:48	27.65	4	59.92	59.92	59.92	239.7	239.7	239.7	远程	正常	调速	1	0.01	0.11
2018-07-12 16:47:49	26.13	6	59.92	59.92	59.92	239.7	239.7	239.7	远程	正常	调速	2	0.01	0.11
2018-07-12 16:48:03	26.49	0	59.92	59.92	59.92	239.7	239.7	239.7	远程	正常	调速	15	0.01	0.11
2018-07-12 16:48:15	27.25	69	59.92	59.92	59.92	239.7	239.7	239.7	远程	正常	调速	28	0.01	0.11
2018-07-12 16:48:29	24.53	60	59.92	59.92	59.92	239.7	239.7	239.7	远程	正常	调速	41	0.01	0.11
2018-07-12 16:48:31	26.81	7	59.92	59.92	59.92	239.7	239.7	239.7	远程	正常	调速	44	0.01	0.11
2018-07-12 16:48:40	25.18	64	59.92	59.92	59.92	239.7	239.7	239.7	远程	正常	调速	53	0.01	0.11
2018-07-12 16:49:01	26.37	0	59.92	59.92	59.92	239.7	239.7	239.7	远程	正常	启动	9	0.01	0.11
2018-07-12 16:49:07	22.69	60	59.92	59.92	59.92	239.7	239.7	239.7	远程	正常	启动	14	0.01	0.11
2018-07-12 16:49:15	0.84	0	59.92	59.92	59.92	239.7	239.7	239.7	远程	正常	停止	1	0.01	0.11
2018-07-12 16:49:17	0	0	59.92	59.92	59.92	239.7	239.7	239.7	远程	正常	停止	3	0.01	0.11
2018-07-12 16:49:34	0	0	59.92	59.92	59.92	239.7	239.7	239.7	远程	正常	停止	16	0.01	0.11
2018-07-12 16:49:43	0	0	59.92	59.92	59.92	239.7	239.7	239.7	远程	正常	停止	29	0.01	0.11
2018-07-12 16:49:44	0	0	59.92	59.92	59.92	239.7	239.7	239.7	远程	正常	停止	30	0.01	0.11
2018-07-12 16:49:53	0	0	59.92	59.92	59.92	239.7	239.7	239.7	远程	正常	启动	2	0.01	0.11
2018-07-12 16:49:54	2.17	0	59.92	59.92	59.92	239.7	239.7	239.7	远程	正常	启动	3	0.01	0.11
2018-07-12 16:50:08	27.07	0	59.92	59.92	59.92	239.7	239.7	239.7	远程	正常	启动	16	0.01	0.11
2018-07-12 16:50:59	23.64	67	59.92	59.92	59.92	239.7	239.7	239.7	远程	正常	启动	28	0.01	0.11
2018-07-12 16:51:08	25.58	0	59.92	59.92	59.92	239.7	239.7	239.7	远程	正常	启动	77	0.01	0.11
2018-07-12 16:51:20	0	0	59.92	59.92	59.92	239.7	239.7	239.7	远程	正常	停止	1	0.01	0.11
2018-07-12 16:51:21	0	0	59.92	59.92	59.92	239.7	239.7	239.7	远程	正常	停止	1	0.01	0.11
2018-07-12 16:51:23	0	0	59.92	59.92	59.92	239.7	239.7	239.7	远程	正常	点动反转	1	0.01	0.11
2018-07-12 16:51:30	8.38	0	59.92	59.92	59.92	239.7	239.7	239.7	远程	正常	点动反转	1	0.01	0.11
2018-07-12 16:51:32	26.68	0	59.92	59.92	59.92	239.7	239.7	239.7	远程	正常	点动反转	1	0.01	0.11
2018-07-12 16:51:34	29.28	0	59.92	59.92	59.92	239.7	239.7	239.7	远程	正常	点动反转	3	0.01	0.11
2018-07-12 16:51:35	18.46	0	59.92	59.92	59.92	239.7	239.7	239.7	远程	正常	点动反转	1	0.01	0.11
2018-07-12 16:51:37	20.7	0	59.92	59.92	59.92	239.7	239.7	239.7	远程	正常	点动反转	1	0.01	0.11
2018-07-12 16:51:39	21.94	0	59.92	59.92	59.92	239.7	239.7	239.7	远程	正常	点动反转	1	0.01	0.11
2018-07-12 16:51:47	28.81	0	59.92	59.92	59.92	239.7	239.7	239.7	远程	正常	点动反转	9	0.01	0.11
2018-07-12 16:52:20	0	0	59.92	59.92	59.92	239.7	239.7	239.7	远程	正常	启动	1	0.01	0.11
2018-07-12 16:52:36	30.19	0	59.92	59.92	59.92	239.7	239.7	239.7	远程	正常	启动	16	0.01	0.11
2018-07-12 16:52:37	28.32	0	59.92	59.92	59.92	239.7	239.7	239.7	远程	正常	启动	17	0.01	0.11
2018-07-12 16:52:47	29.63	0	59.92	59.92	59.92	239.7	239.7	239.7	远程	正常	调速	0	0.01	0.11
2018-07-12 16:52:49	29.23	0	59.92	59.92	59.92	239.7	239.7	239.7	远程	正常	调速	3	0.01	0.11
2018-07-12 16:53:03	28.95	3	59.92	59.92	59.92	239.7	239.7	239.7	远程	正常	调速	17	0.01	0.11
2018-07-12 16:53:59	29.14	0	59.92	59.92	59.92	239.7	239.7	239.7	远程	正常	调速	69	0.01	0.11
2018-07-12 16:54:07	28.98	0	59.92	59.92	59.92	239.7	239.7	239.7	远程	正常	调速	80	0.01	0.11
2018-07-12 16:54:22	26.58	68	59.92	59.92	59.92	239.7	239.7	239.7	远程	正常	调速	93	0.01	0.11
2018-07-12 16:54:30	27.9	0	59.92	59.92	59.92	239.7	239.7	239.7	远程	正常	调速	104	0.01	0.11
2018-07-12 16:54:49	28.14	0	59.92	59.92	59.92	239.7	239.7	239.7	远程	正常	调速	123	0.01	0.11
2018-07-12 16:55:00	29.53	0	59.92	59.92	59.92	239.7	239.7	239.7	远程	正常	调速	132	0.01	0.11
2018-07-12 16:55:10	29.18	0	59.92	59.92	59.92	239.7	239.7	239.7	远程	正常	调速	144	0.01	0.11
2018-07-12 16:55:22	29.51	0	59.92	59.92	59.92	239.7	239.7	239.7	远程	正常	调速	154	0.01	0.11
2018-07-12 16:55:44	0	0	59.92	59.92	59.92	239.7	239.7	239.7	远程	正常	启动	1	0.01	0.11
2018-07-12 16:55:50	29.19	0	59.92	59.92	59.92	239.7	239.7	239.7	远程	正常	启动	9	0.01	0.11
2018-07-12 17:15:08	27.38	0	59.92	59.92	59.92	239.7	239.7	239.7	远程	正常	启动	1170	0.01	0.11
2018-07-12 17:16:06	21.66	64	59.92	59.92	59.92	239.7	239.7	239.7	远程	正常	启动	1229	0.01	0.11
2018-07-12 17:17:17	25.88	40	59.92	59.92	59.92	239.7	239.7	239.7	远程	正常	启动	1300	0.01	0.11
2018-07-12 17:17:43	27.73	0	59.92	59.92	59.92	239.7	239.7	239.7	远程	正常	启动	1326	0.01	0.11
2018-07-12 17:17:56	0	0	59.92	59.92	59.92	239.7	239.7	239.7	远程	正常	停止	2	0.01	0.11
2018-07-12 17:18:06	2.75	0	59.92	59.92	59.92	239.7	239.7	239.7	远程	正常	点动反转	3	0.01	0.11
2018-07-12 17:18:19	28.52	0	59.92	59.92	59.92	239.7	239.7	239.7	远程	正常	点动反转	1	0.01	0.11
2018-07-12 17:18:22	27.61	0	59.92	59.92	59.92	239.7	239.7	239.7	远程	正常	点动反转	1	0.01	0.11
2018-07-12 17:18:25	15.61	0	59.92	59.92	59.92	239.7	239.7	239.7	远程	正常	启动	0	0.01	0.11
2018-07-12 17:18:35	0	0	59.92	59.92	59.92	239.7	239.7	239.7	远程	正常	启动	2	0.01	0.11
2018-07-12 17:18:43	0	0	59.92	59.92	59.92	239.7	239.7	239.7	远程	正常	启动	9	0.01	0.11
2018-07-12 17:18:56	0	0	59.92	59.92	59.92	239.7	239.7	239.7	远程	正常	启动	23	0.01	0.11
2018-07-12 17:19:00	0	0	59.92	59.92	59.92	239.7	239.7	239.7	远程	正常	启动	27	0.01	0.11
2018-07-12 17:19:01	0	0	59.92	59.92	59.92	239.7	239.7	239.7	远程	正常	启动	29	0.01	0.11
2018-07-12 17:19:03	0	0	59.92	59.92	59.92	239.7	239.7	239.7	远程	正常	启动	30	0.01	0.11
2018-07-12 17:19:09	0	0	59.92	59.92	59.92	239.7	239.7	239.7	远程	正常	启动	36	0.01	0.11
2018-07-12 17:19:11	0	0	59.92	59.92	59.92	239.7	239.7	239.7	远程	正常	启动	38	0.01	0.11
2018-07-12 17:19:16	0	0	59.92	59.92	59.92	239.7	239.7	239.7	远程	正常	启动	42	0.01	0.11
2018-07-12 17:19:30	0	0	59.92	59.92	59.92	239.7	239.7	239.7	远程	正常	调速	2	0.01	0.11
2018-07-12 17:19:39	0	0	59.92	59.92	59.92	239.7	239.7	239.7	远程	正常	停止	2	0.01	0.11
2018-07-12 17:19:41	0	0	59.92	59.92	59.92	239.7	239.7	239.7	远程	正常	停止	3	0.01	0.11
2018-07-12 17:19:49	0.95	0	59.92	59.92	59.92	239.7	239.7	239.7	远程	正常	启动	3	0.01	0.11
2018-07-12 17:19:53	21.66	61	59.92	59.92	59.92	239.7	239.7	239.7	远程	正常	启动	8	0.01	0.11
2018-07-12 17:20:00	27.8	0	59.92	59.92	59.92	239.7	239.7	239.7	远程	正常	启动	15	0.01	0.11
2018-07-12 17:20:06	20.35	63	59.92	59.92	59.92	239.7	239.7	239.7	远程	正常	启动	20	0.01	0.11
2018-07-12 17:20:18	29.02	0	59.92	59.92	59.92	239.7	239.7	239.7	远程	正常	启动	33	0.01	0.11
2018-07-12 17:20:42	0	0	59.92	59.92	59.92	239.7	239.7	239.7	远程	正常	停止	17	0.01	0.11
2018-07-12 17:20:44	0	0	59.92	59.92	59.92	239.7	239.7	239.7	远程	正常	停止	18	0.01	0.11
2018-07-12 17:20:56	0	0	59.92	59.92	59.92	239.7	239.7	239.7	远程	正常	停止	31	0.01	0.11
2018-07-12 17:21:04	0	0	59.92	59.92	59.92	239.7	239.7	239.7	远程	正常	点动反转	2	0.01	0.11
2018-07-12 17:21:08	5.11	0	59.92	59.92	59.92	239.7	239.7	239.7	远程	正常	点动反转	6	0.01	0.11
2018-07-12 17:21:16	0	0	59.92	59.92	59.92	239.7	239.7	239.7	远程	正常	点动反转	2	0.01	0.11
2018-07-12 17:21:20	4.85	0	59.92	59.92	59.92	239.7	239.7	239.7	远程	正常	点动反转	0	0.01	0.11
2018-07-12 17:21:20	5.54	0	59.92	59.92	59.92	239.7	239.7	239.7	远程	正常	点动反转	1	0.01	0.11
2018-07-12 17:21:34	0	0	59.92	59.92	59.92	239.7	239.7	239.7	远程	正常	点动反转	14	0.01	0.11
2018-07-12 17:21:43	0	0	59.92	59.92	59.92	239.7	239.7	239.7	远程	正常	启动	2	0.01	0.11
2018-07-12 17:21:46	22.03	54	59.92	59.92	59.92	239.7	239.7	239.7	远程	正常	启动	6	0.01	0.11
2018-07-12 17:21:53	25.17	53	59.92	59.92	59.92	239.7	239.7	239.7	远程	正常	启动	12	0.01	0.11
2018-07-12 17:21:58	21.07	45	59.92	59.92	59.92	239.7	239.7	239.7	远程	正常	启动	18	0.01	0.11
2018-07-12 17:22:11	26.8	18	59.92	59.92	59.92	239.7	239.7	239.7	远程	正常	启动	31	0.01	0.11
2018-07-12 17:22:24	28.63	76	59.92	59.92	59.92	239.7	239.7	239.7	远程	正常	启动	43	0.01	0.11
2018-07-12 17:22:39	24.47	66	59.92	59.92	59.92	239.7	239.7	239.7	远程	正常	启动	57	0.01	0.11
2018-07-12 17:22:48	27.07	15	59.92	59.92	59.92	239.7	239.7	239.7	远程	正常	启动	68	0.01	0.11
2018-07-12 17:23:01	24.43	69	59.92	59.92	59.92	239.7	239.7	239.7	远程	正常	启动	81	0.01	0.11
2018-07-12 17:23:13	22.31	68	59.92	59.92	59.92	239.7	239.7	239.7	远程	正常	启动	93	0.01	0.11
2018-07-12 17:23:26	25.85	67	59.92	59.92	59.92	239.7	239.7	239.7	远程	正常	启动	106	0.01	0.11
