# Supplementary material for: Fault diagnosis method of submersible screw pump based on random forest
Source: PLoS One. 2020 Nov 16;15(11):e0242458. doi: 10.1371/journal.pone.0242458 (PMC7668568; doi:10.1371/journal.pone.0242458)
Supplement: S1 File — (ZIP) [file pone.0242458.s001.zip › Supporting Information/Partial source data of oil well/14 jilin 52-311.xlsx]

## Sheet: Sheet1
时间	电流	转速	输入电流A	输入电流B	输入电流C	输入电压A	输入电压B	输入电压C	KA0	KA4	远程操作	操作时间	有功功率	功率因数	有功电量	井下压力	沉没度	无功电量	油压
2018-09-09 04:00:37	13.69	94	8.53	8.64	9.37	231	230.9	230	远程	正常	调速	65535	4.45	0.73
2018-09-09 04:03:15	13.59	96	8.6	8.62	9.35	231.1	231.5	229.8	远程	正常	调速	65535	4.4	0.73
2018-09-09 04:05:43	13.5	96	8.47	8.64	9.38	230.5	231.1	229.8	远程	正常	调速	65535	4.37	0.73
2018-09-09 04:08:11	13.57	96	8.38	8.65	9.3	230.4	230.7	228.9	远程	正常	调速	65535	4.39	0.73
2018-09-09 04:10:39	13.82	95	8.65	8.83	9.49	230.9	230.7	229.5	远程	正常	调速	65535	4.5	0.73
2018-09-09 04:13:07	13.69	96	8.65	8.8	9.51	230.2	230.4	229.4	远程	正常	调速	65535	4.45	0.73
2018-09-09 04:15:35	13.68	96	8.51	8.76	9.44	230.3	230.9	229.1	远程	正常	调速	65535	4.44	0.73
2018-09-09 04:18:04	13.89	96	8.66	8.91	9.66	231	230.7	229.7	远程	正常	调速	65535	4.55	0.73
2018-09-09 04:20:32	13.98	95	8.77	9	9.7	230.4	231.2	229.4	远程	正常	调速	65535	4.58	0.72
2018-09-09 04:22:44	14.19	94	8.97	9.05	9.87	230.5	230.9	229	远程	正常	调速	65535	4.63	0.73
2018-09-09 04:31:07	14.25	96	8.96	9.14	9.98	230.2	231	228.9	远程	正常	调速	65535	4.66	0.73
2018-09-09 04:33:35	14.6	93	9.04	9.44	10.09	230.4	230.9	228.9	远程	正常	调速	65535	4.79	0.73
2018-09-09 04:36:03	14.07	96	8.76	9.04	9.62	230.7	231.3	229.3	远程	正常	调速	65535	4.61	0.73
2018-09-09 04:38:31	14.33	96	9.04	9.33	9.93	230	230.6	228.5	远程	正常	调速	65535	4.7	0.73
2018-09-09 04:41:00	14.07	95	8.89	9.03	9.69	231.1	231.4	230	远程	正常	调速	65535	4.6	0.73
2018-09-09 04:43:29	14.55	96	9.16	9.46	10.08	230.9	230.8	229.5	远程	正常	调速	65535	4.79	0.73
2018-09-09 04:45:57	14.21	96	8.99	9.22	9.93	231.2	231	230.1	远程	正常	调速	65535	4.65	0.73
2018-09-09 04:48:25	14.16	95	9.02	9.18	9.99	229.6	229.6	228.8	远程	正常	调速	65535	4.64	0.73
2018-09-09 04:50:53	14.34	95	9.04	9.18	10.01	229.7	230.4	228.7	远程	正常	调速	65535	4.7	0.73
2018-09-09 04:53:21	14.19	96	8.83	9.06	9.8	229.8	229.8	229	远程	正常	调速	65535	4.65	0.73
2018-09-09 04:55:49	14.25	94	8.8	9.17	9.86	230.1	230.8	229.3	远程	正常	调速	65535	4.65	0.73
2018-09-09 04:58:17	14.26	95	8.95	9.16	9.95	231	231.1	230.2	远程	正常	调速	65535	4.69	0.73
2018-09-09 05:00:08	13.94	96	8.85	9.01	9.9	230.9	230.9	230.2	远程	正常	调速	65535	4.56	0.73
2018-09-09 05:02:07	14.06	94	8.84	8.73	9.77	230	230.4	228.7	远程	正常	调速	65535	4.58	0.73
2018-09-09 05:05:26	14.22	94	9.02	9.18	9.92	230.6	230.4	229	远程	正常	调速	65535	4.66	0.73
2018-09-09 05:08:14	14.03	96	8.83	9.01	9.79	230.5	230.8	229	远程	正常	调速	65535	4.58	0.73
2018-09-09 05:10:43	14.06	96	8.61	8.84	9.6	231.1	231	229.6	远程	正常	调速	65535	4.58	0.73
2018-09-09 05:13:10	14.1	96	8.77	8.9	9.65	229.7	229.3	228.6	远程	正常	调速	65535	4.59	0.73
2018-09-09 05:15:39	14.01	96	8.6	8.83	9.63	230.2	230.5	229	远程	正常	调速	65535	4.56	0.72
2018-09-09 05:17:44	13.97	95	8.61	8.96	9.57	230.2	230.5	228.9	远程	正常	调速	65535	4.56	0.73
2018-09-09 05:19:24	14.36	96	9.05	9.41	10.09	230.2	230.6	228.8	远程	正常	调速	65535	4.71	0.73
2018-09-09 05:21:04	14.3	94	8.9	9.1	9.88	230.8	230.5	229.4	远程	正常	调速	65535	4.65	0.73
2018-09-09 05:24:26	14.01	97	8.73	8.73	9.56	229.9	230.1	229.1	远程	正常	调速	65535	4.57	0.73
2018-09-09 05:28:37	14.3	95	8.94	9.3	10.14	230.4	230.9	229.3	远程	正常	调速	65535	4.69	0.73
2018-09-09 05:36:52	14.67	95	9.19	9.5	10.26	229.5	229.4	228.2	远程	正常	调速	65535	4.84	0.73
2018-09-09 05:39:20	14.39	95	8.97	9.18	9.98	230.2	230.8	229.6	远程	正常	调速	65535	4.7	0.73
2018-09-09 05:41:50	14.04	96	8.89	9.07	9.79	230.2	230	229.2	远程	正常	调速	65535	4.58	0.73
2018-09-09 05:43:40	14.24	96	9.14	9.14	9.91	229.7	230.3	228.7	远程	正常	调速	65535	4.66	0.73
2018-09-09 05:46:08	14.28	96	9.02	9.21	9.95	230.3	230.5	229.4	远程	正常	调速	65535	4.69	0.73
2018-09-09 05:48:36	14.07	97	8.82	9.01	9.77	230.4	230.4	229.2	远程	正常	调速	65535	4.61	0.73
2018-09-09 05:51:04	14.2	96	8.88	9.1	9.84	230.2	229.8	228.9	远程	正常	调速	65535	4.65	0.73
2018-09-09 05:53:32	14.52	96	9.3	9.5	10.14	230.2	230.3	229.3	远程	正常	调速	65535	4.78	0.73
2018-09-09 05:55:24	14.61	94	9.16	9.51	10.15	230.4	230.8	229.7	远程	正常	调速	65535	4.8	0.73
2018-09-09 05:57:52	14.51	96	9.06	9.4	10.09	230.1	230.1	228.7	远程	正常	调速	65535	4.78	0.73
2018-09-09 06:00:20	14.33	96	8.93	9.2	9.86	230.1	230.7	228.8	远程	正常	调速	65535	4.72	0.73
2018-09-09 06:02:48	14.65	95	9.31	9.58	10.24	229.8	230.4	229	远程	正常	调速	65535	4.85	0.73
2018-09-09 06:04:39	14.43	96	9.23	9.15	10.09	230.4	230.3	229.3	远程	正常	调速	65535	4.73	0.73
2018-09-09 06:06:30	14.67	95	9.3	9.38	10.16	230.8	230.5	229.3	远程	正常	调速	65535	4.83	0.73
2018-09-09 06:09:38	14.62	93	9.16	9.3	10.07	229.7	229.8	228.7	远程	正常	调速	65535	4.79	0.73
2018-09-09 06:12:46	14.42	94	9.07	9.18	9.97	230.4	230.4	229.5	远程	正常	调速	65535	4.71	0.73
2018-09-09 06:15:14	14.77	92	9.49	9.7	10.43	229.8	230.6	229	远程	正常	调速	65535	4.86	0.74
2018-09-09 06:17:43	14.73	95	9.49	9.5	10.29	230.5	231	229.1	远程	正常	调速	65535	4.86	0.73
2018-09-09 06:20:11	14.47	95	9.06	9.25	9.96	230	229.7	228.7	远程	正常	调速	65535	4.74	0.73
2018-09-09 06:22:40	14.23	96	9.06	9.13	10.03	230.4	230.6	229	远程	正常	调速	65535	4.65	0.73
2018-09-09 06:25:07	14.35	95	9.29	9.18	10.22	230.3	229.9	229	远程	正常	调速	65535	4.73	0.73
2018-09-09 06:31:56	14.36	95	9.01	9.38	10.05	229.4	229.8	228.2	远程	正常	调速	65535	4.71	0.73
2018-09-09 06:35:07	15.19	93	9.6	9.81	10.6	229.7	229.4	228.3	远程	正常	调速	65535	5.03	0.73
2018-09-09 06:38:10	14.79	96	9.47	9.62	10.42	228.4	229.1	227.1	远程	正常	调速	65535	4.86	0.73
2018-09-09 06:40:38	14.42	96	9.19	9.35	10.23	228.6	229.1	227.8	远程	正常	调速	65535	4.72	0.73
2018-09-09 06:43:07	14.45	96	9.05	9.27	10.1	227.9	228.5	227.2	远程	正常	调速	65535	4.73	0.73
2018-09-09 06:45:35	14.78	95	9.45	9.42	10.21	228.3	228.8	226.9	远程	正常	调速	65535	4.86	0.73
2018-09-09 06:48:03	14.51	95	9.14	9.27	10.04	228.6	228.7	227.2	远程	正常	调速	65535	4.75	0.73
2018-09-09 06:49:54	14.76	96	9.5	9.59	10.38	229.2	229.2	228.3	远程	正常	调速	65535	4.87	0.73
2018-09-09 06:52:22	14.49	96	9.31	9.39	10.17	229.1	229.7	228.3	远程	正常	调速	65535	4.77	0.73
2018-09-09 06:54:50	14.78	94	9.33	9.57	10.3	228.6	229	227.2	远程	正常	调速	65535	4.85	0.73
2018-09-09 06:57:19	14.75	96	9.42	9.55	10.24	229.5	230	228.2	远程	正常	调速	65535	4.86	0.73
2018-09-09 06:59:10	14.72	96	9.34	9.58	10.34	228.9	229.4	228.3	远程	正常	调速	65535	4.86	0.73
2018-09-09 07:01:38	14.45	97	9.18	9.45	10.18	229.8	230.5	228.5	远程	正常	调速	65535	4.76	0.73
2018-09-09 07:04:07	14.74	94	9.45	9.67	10.39	228.8	229.4	228.1	远程	正常	调速	65535	4.86	0.73
2018-09-09 07:06:35	14.87	95	9.45	9.56	10.35	229	229.1	227.6	远程	正常	调速	65535	4.9	0.73
2018-09-09 07:09:03	14.47	95	9.14	9.39	10.07	228.7	229.3	228	远程	正常	调速	65535	4.76	0.73
2018-09-09 07:11:31	14.6	96	9.16	9.39	10.17	229.1	229.7	228.4	远程	正常	调速	65535	4.79	0.73
2018-09-09 07:14:00	14.7	95	9.31	9.5	10.38	229.1	229	228.1	远程	正常	调速	65535	4.84	0.73
2018-09-09 07:15:51	14.74	95	9.4	9.59	10.37	228.8	229.6	228.2	远程	正常	调速	65535	4.87	0.73
2018-09-09 07:18:19	14.98	95	9.63	9.78	10.68	228.8	228.7	227.4	远程	正常	调速	65535	4.96	0.73
2018-09-09 07:20:47	14.94	96	9.49	9.68	10.45	228.6	228.9	228	远程	正常	调速	65535	4.94	0.73
2018-09-09 07:23:15	14.54	94	9.27	9.34	10.19	229.6	229.4	228.2	远程	正常	调速	65535	4.78	0.73
2018-09-09 07:25:07	14.73	95	9.37	9.55	10.32	229.1	228.8	227.6	远程	正常	调速	65535	4.84	0.73
2018-09-09 07:26:58	14.69	96	9.44	9.45	10.33	229.6	229.2	228.1	远程	正常	调速	65535	4.85	0.73
2018-09-09 07:29:12	14.53	94	9.34	9.5	10.23	230	229.6	228.6	远程	正常	调速	65535	4.78	0.73
2018-09-09 07:31:42	14.58	97	9.29	9.39	10.17	231	230.5	229.7	远程	正常	调速	65535	4.81	0.73
2018-09-09 07:36:12	15.41	94	9.87	9.93	10.83	230.5	230.2	229.5	远程	正常	调速	65535	5.13	0.73
2018-09-09 07:39:30	14.56	96	9.25	9.42	10.3	230.2	230.2	229.5	远程	正常	调速	65535	4.8	0.73
2018-09-09 07:41:21	14.62	96	9.35	9.57	10.37	229.9	229.6	228.7	远程	正常	调速	65535	4.82	0.73
2018-09-09 07:43:22	14.8	96	9.39	9.56	10.35	229.9	230.3	229.3	远程	正常	调速	65535	4.9	0.73
2018-09-09 07:45:51	14.51	96	9.4	9.55	10.26	229.5	229.6	228.1	远程	正常	调速	65535	4.8	0.73
2018-09-09 07:48:21	14.67	96	9.55	9.46	10.45	229.5	229.3	228.2	远程	正常	调速	65535	4.85	0.73
2018-09-09 07:50:51	14.71	95	9.4	9.52	10.3	229.6	229.4	228.2	远程	正常	调速	65535	4.85	0.73
2018-09-09 07:53:51	15.07	95	9.78	9.76	10.85	229.4	229.2	228	远程	正常	调速	65535	5	0.73
2018-09-09 07:56:19	15.23	94	9.92	9.98	10.81	229.6	229.9	228.2	远程	正常	调速	65535	5.06	0.73
2018-09-09 07:58:48	14.79	96	9.49	9.42	10.15	231	231.6	229.5	远程	正常	调速	65535	4.89	0.73
2018-09-09 08:01:16	14.79	96	9.53	9.5	10.32	230.7	230.2	229.1	远程	正常	调速	65535	4.89	0.73
2018-09-09 08:03:44	15.01	95	9.55	9.52	10.39	230.2	230.5	228.6	远程	正常	调速	65535	4.97	0.73
2018-09-09 08:06:12	15.2	94	9.68	9.8	10.44	230.8	230.8	229.3	远程	正常	调速	65535	5.05	0.73
2018-09-09 08:08:05	15.1	96	9.77	9.78	10.5	229.8	230.3	228.4	远程	正常	调速	65535	5	0.73
2018-09-09 08:10:35	14.78	95	9.37	9.39	10.33	230.6	230.6	229.1	远程	正常	调速	65535	4.88	0.73
2018-09-09 08:13:05	15.19	94	9.66	9.76	10.6	230	230	228.6	远程	正常	调速	65535	5.05	0.73
2018-09-09 08:15:35	15.03	93	9.62	9.71	10.53	229.9	230	228.4	远程	正常	调速	65535	4.96	0.73
2018-09-09 08:18:42	15.08	95	9.59	9.77	10.48	230.6	230.5	229.1	远程	正常	调速	65535	5.01	0.73
2018-09-09 08:21:10	15.05	95	9.68	9.81	10.59	229.8	230.3	228.5	远程	正常	调速	65535	4.99	0.73
2018-09-09 08:23:01	14.8	95	9.52	9.63	10.49	229.3	229.3	228.4	远程	正常	调速	65535	4.89	0.73
2018-09-09 08:26:20	15.5	94	10.1	10.19	11.05	229.3	229.8	228	远程	正常	调速	65535	5.18	0.73
2018-09-09 08:29:16	15.07	94	9.85	9.79	10.7	229.2	229.8	228.1	远程	正常	调速	65535	5.01	0.73
2018-09-09 08:31:44	15.06	95	9.7	9.81	10.67	229.7	229.5	228.5	远程	正常	调速	65535	5	0.73
2018-09-09 08:34:12	15.17	96	9.77	10.01	10.78	229.3	229.4	227.9	远程	正常	调速	65535	5.05	0.73
2018-09-09 08:36:40	15.11	95	9.71	9.94	10.79	230.5	230.2	229.3	远程	正常	调速	65535	5.03	0.73
2018-09-09 08:39:08	15.07	95	9.63	9.7	10.7	229.9	229.7	228.8	远程	正常	调速	65535	4.99	0.73
2018-09-09 08:41:00	14.86	95	9.46	9.63	10.53	229.9	230.2	229.2	远程	正常	调速	65535	4.91	0.72
2018-09-09 08:43:28	15.16	95	9.79	9.8	10.72	230	230.2	229.1	远程	正常	调速	65535	5.05	0.73
2018-09-09 08:45:56	15.31	94	9.79	9.82	11	229.8	230	229.2	远程	正常	调速	65535	5.1	0.73
2018-09-09 08:48:25	15.34	95	9.86	9.81	10.7	229.9	230.3	228.5	远程	正常	调速	65535	5.1	0.73
2018-09-09 08:50:16	15.47	96	10.04	9.98	10.83	229.5	229.8	229	远程	正常	调速	65535	5.16	0.73
2018-09-09 08:52:44	15.11	96	9.55	9.76	10.51	230.1	231.1	229.2	远程	正常	调速	65535	5.02	0.73
2018-09-09 08:55:12	15.34	95	9.74	10.01	10.8	228.8	229.3	227.6	远程	正常	调速	65535	5.1	0.73
2018-09-09 08:57:41	15.41	96	9.94	10.07	10.94	230.2	229.8	228.9	远程	正常	调速	65535	5.16	0.73
2018-09-09 09:00:08	15.63	95	10.15	10.22	11.17	230	230.4	228.8	远程	正常	调速	65535	5.23	0.73
2018-09-09 09:03:10	15.43	96	9.95	10.09	10.93	228.8	229.4	227.8	远程	正常	调速	65535	5.15	0.73
2018-09-09 09:05:05	15.31	96	9.85	9.95	10.8	230	230.1	229.2	远程	正常	调速	65535	5.12	0.73
2018-09-09 09:06:56	15.59	93	10.02	10.23	10.95	229.4	229.6	228	远程	正常	调速	65535	5.2	0.73
2018-09-09 09:08:55	15.41	96	9.99	10.04	10.98	230.2	230	229.1	远程	正常	调速	65535	5.15	0.73
2018-09-09 09:12:15	15.36	95	9.8	9.96	10.79	229.6	230.2	228.5	远程	正常	调速	65535	5.11	0.73
2018-09-09 09:15:01	15.32	96	9.89	9.88	10.8	229.3	229.8	228.3	远程	正常	调速	65535	5.11	0.73
2018-09-09 09:17:30	15.17	96	9.77	9.85	10.82	229.3	229.8	228.1	远程	正常	调速	65535	5.04	0.73
2018-09-09 09:24:54	15.51	95	10.12	10.2	11.01	229.8	230.4	228.6	远程	正常	调速	65535	5.19	0.73
2018-09-09 09:26:45	15.65	96	10.23	10.31	11.1	229.3	230.2	228.4	远程	正常	调速	65535	5.24	0.73
2018-09-09 09:29:13	15.27	94	9.8	9.92	10.78	229.4	230	228.6	远程	正常	调速	65535	5.08	0.73
2018-09-09 09:31:43	15.26	96	9.87	9.85	10.63	229.4	230.1	228.3	远程	正常	调速	65535	5.08	0.73
2018-09-09 09:34:11	14.96	96	9.49	9.57	10.32	230.3	230.6	229.5	远程	正常	调速	65535	4.94	0.73
2018-09-09 09:36:01	15.46	95	9.91	10.07	10.71	229.9	230.5	229.1	远程	正常	调速	65535	5.16	0.73
2018-09-09 09:38:29	15.37	94	9.83	9.95	10.71	230.9	230.8	229.4	远程	正常	调速	65535	5.13	0.73
2018-09-09 09:40:58	15.14	95	9.61	9.7	10.53	230.4	230.5	228.8	远程	正常	调速	65535	5.01	0.73
2018-09-09 09:43:26	14.98	96	9.57	9.6	10.46	230.1	230.1	229	远程	正常	调速	65535	4.95	0.73
2018-09-09 09:45:18	15.53	94	10.12	10.08	10.9	230.2	230.3	228.9	远程	正常	调速	65535	5.18	0.73
2018-09-09 09:47:45	14.84	96	9.38	9.51	10.34	229.9	229.9	228.9	远程	正常	调速	65535	4.91	0.73
2018-09-09 09:50:13	15.55	95	10	10.19	10.97	229.6	230.4	228.6	远程	正常	调速	65535	5.19	0.73
2018-09-09 09:52:41	14.95	95	9.72	9.5	10.37	230.1	229.9	228.5	远程	正常	调速	65535	4.94	0.73
2018-09-09 09:54:56	15.43	94	9.96	10.06	10.91	230.1	230.8	229.2	远程	正常	调速	65535	5.13	0.73
2018-09-09 09:58:11	15.09	96	9.64	9.71	10.56	230.2	230.2	228.7	远程	正常	调速	65535	5.02	0.73
2018-09-09 10:00:48	15.23	95	9.77	9.85	10.79	229.5	229.8	229	远程	正常	调速	65535	5.06	0.73
2018-09-09 10:03:17	15.95	96	10.34	10.49	11.36	229.4	230.4	228.7	远程	正常	调速	65535	5.36	0.74
2018-09-09 10:05:45	15.15	95	9.73	9.88	10.68	230.3	230.6	228.9	远程	正常	调速	65535	5.03	0.73
2018-09-09 10:08:13	15.31	95	9.9	10.08	10.84	230.1	230.2	228.9	远程	正常	调速	65535	5.11	0.73
2018-09-09 10:10:04	15.17	94	9.82	9.92	10.58	229.4	229.6	228.6	远程	正常	调速	65535	5.02	0.73
2018-09-09 10:12:32	15.2	95	9.85	9.95	10.66	229.5	230	228.8	远程	正常	调速	65535	5.06	0.73
2018-09-09 10:15:01	15.57	94	9.85	10.22	10.93	229.2	230.1	228.3	远程	正常	调速	65535	5.19	0.73
2018-09-09 10:17:29	15.01	96	9.65	9.72	10.46	229.8	230.1	228.4	远程	正常	调速	65535	4.97	0.73
2018-09-09 10:19:57	15.75	94	10.2	10.44	10.96	228.9	229.3	227.4	远程	正常	调速	65535	5.27	0.73
2018-09-09 10:22:25	15.31	96	9.8	9.99	10.61	229.3	229.6	228.4	远程	正常	调速	65535	5.1	0.73
2018-09-09 10:24:54	15.08	96	9.62	9.74	10.6	228.2	229	226.9	远程	正常	调速	65535	5	0.73
2018-09-09 10:26:45	15.61	94	9.98	10.21	10.86	230	230.8	228.8	远程	正常	调速	65535	5.23	0.73
2018-09-09 10:28:36	14.63	96	9.21	9.5	10	228.7	230	228	远程	正常	调速	65535	4.81	0.73
2018-09-09 10:31:49	15.35	94	9.83	9.97	10.63	229.4	229.3	228	远程	正常	调速	65535	5.08	0.73
2018-09-09 10:34:51	15.02	94	9.69	9.64	10.32	229	229.6	227.6	远程	正常	调速	65535	4.96	0.73
2018-09-09 10:37:19	14.97	96	9.38	9.64	10.32	229.9	230.7	228.6	远程	正常	调速	65535	4.95	0.73
2018-09-09 10:39:48	15.18	94	9.7	9.84	10.37	230	230.1	228.4	远程	正常	调速	65535	5.05	0.73
2018-09-09 10:42:16	14.79	97	9.36	9.55	10.16	229.6	229.4	227.9	远程	正常	调速	65535	4.88	0.73
2018-09-09 10:44:44	15.23	96	9.75	9.83	10.53	229.3	229.2	227.9	远程	正常	调速	65535	5.06	0.73
2018-09-09 10:47:13	14.98	95	9.52	9.72	10.26	229.2	230.1	228.2	远程	正常	调速	65535	4.96	0.74
2018-09-09 10:49:41	15.2	96	9.61	9.89	10.5	230.2	230.3	228.8	远程	正常	调速	65535	5.05	0.73
2018-09-09 10:51:31	15.43	96	9.79	10.04	10.69	229.3	229.5	228.5	远程	正常	调速	65535	5.14	0.73
2018-09-09 10:54:00	15.27	94	9.82	9.72	10.64	229.1	229.1	228.3	远程	正常	调速	65535	5.06	0.74
2018-09-09 10:56:28	15.54	95	9.98	10.1	10.9	229.2	229.8	228	远程	正常	调速	65535	5.18	0.73
2018-09-09 10:58:56	15.09	96	9.66	9.86	10.46	228.4	229	227.6	远程	正常	调速	65535	4.99	0.73
2018-09-09 11:01:24	15.49	96	9.99	10.01	10.81	229.4	229.3	228.1	远程	正常	调速	65535	5.17	0.74
2018-09-09 11:03:53	16.14	94	10.42	10.52	11.53	229.4	230	228.1	远程	正常	调速	65535	5.45	0.74
2018-09-09 11:06:21	15.7	95	10.14	9.99	11.04	230.4	230.5	229.6	远程	正常	调速	65535	5.27	0.74
2018-09-09 11:08:49	15.44	95	9.85	9.98	10.81	229.6	230	229	远程	正常	调速	65535	5.16	0.74
2018-09-09 11:11:18	15.58	96	10.1	10.18	11.2	229.3	229.7	228.3	远程	正常	调速	65535	5.22	0.74
2018-09-09 11:13:09	15.98	94	10.4	10.53	11.43	230.2	230.3	229.4	远程	正常	调速	65535	5.38	0.74
2018-09-09 11:16:06	15.36	96	10.07	9.71	10.69	230.4	229.9	229.1	远程	正常	调速	65535	5.13	0.73
2018-09-09 11:19:25	15.58	96	9.98	9.94	10.9	230	230.1	229.2	远程	正常	调速	65535	5.21	0.73
2018-09-09 11:21:52	15.88	94	10.16	10.24	11.09	230.1	230.7	229.2	远程	正常	调速	65535	5.32	0.73
2018-09-09 11:24:20	15.97	92	10.27	10.29	11.1	229.8	229.5	228.2	远程	正常	调速	65535	5.35	0.73
2018-09-09 11:26:49	15.36	95	9.95	9.9	10.82	230.5	230.1	229.3	远程	正常	调速	65535	5.11	0.73
2018-09-09 11:29:17	15.86	94	10.22	10.35	11.18	229.7	229.6	228.4	远程	正常	调速	65535	5.32	0.73
2018-09-09 11:31:45	15.37	94	9.98	9.94	10.86	230.6	230.4	229.1	远程	正常	调速	65535	5.12	0.73
2018-09-09 11:34:14	15.37	95	9.94	9.89	10.74	228.5	228.7	227.7	远程	正常	调速	65535	5.11	0.73
2018-09-09 11:36:41	15.81	96	10.53	10.18	11.33	229.2	229	227.8	远程	正常	调速	65535	5.3	0.73
2018-09-09 11:38:33	15.03	96	9.86	9.77	10.74	228.9	229.2	228	远程	正常	调速	65535	4.99	0.73
2018-09-09 11:41:35	15.17	95	9.79	9.76	10.64	228.7	229.2	228	远程	正常	调速	65535	5.03	0.74
2018-09-09 11:44:48	15.29	96	9.87	9.88	10.63	228.9	228.7	227.6	远程	正常	调速	65535	5.07	0.73
2018-09-09 11:47:17	15.83	94	10.45	10.51	11.24	228.5	229.3	227.6	远程	正常	调速	65535	5.31	0.73
2018-09-09 11:49:45	14.47	97	9.21	9.25	9.94	228.6	229.5	227.4	远程	正常	调速	65535	4.75	0.73
2018-09-09 11:52:13	15.43	95	9.9	9.9	10.68	229.6	229.5	228.1	远程	正常	调速	65535	5.13	0.73
2018-09-09 11:54:04	15.44	95	9.97	9.96	10.77	229.1	229.7	228.4	远程	正常	调速	65535	5.15	0.73
2018-09-09 11:57:14	15.58	96	10.4	10.22	10.9	229.2	228.9	227.5	远程	正常	调速	65535	5.2	0.73
2018-09-09 12:00:18	14.81	97	9.42	9.42	10.27	229.2	228.9	227.8	远程	正常	调速	65535	4.89	0.73
2018-09-09 12:02:47	15.3	96	10.04	10.08	10.97	229.2	229.2	227.7	远程	正常	调速	65535	5.09	0.73
2018-09-09 12:05:15	15.17	95	9.99	9.89	10.69	228.2	228.3	226.8	远程	正常	调速	65535	5.02	0.73
2018-09-09 12:07:43	15.06	95	9.57	9.66	10.38	229	228.9	227.9	远程	正常	调速	65535	4.97	0.73
2018-09-09 12:09:35	20.12	167	22.47	21.42	23.9	227.5	228.3	226.3	远程	正常	调速	65535	7.82	0.82
2018-09-09 12:12:53	37.2	0	26.93	27.36	29.17	227.3	227.2	226.2	远程	正常	调速	65535	14.53	0.76
2018-09-09 12:15:50	38.48	0	34.95	35.12	37.6	225.7	226.3	224.5	远程	正常	调速	65535	18.4	0.82
2018-09-09 12:18:18	35.62	0	30.34	30.26	32.3	226.8	227	226	远程	正常	调速	65535	15.05	0.79
2018-09-09 12:20:46	17.61	0	7.63	7.57	8.31	229.2	229.1	227.7	远程	正常	调速	65535	3.56	0.74
2018-09-09 12:23:14	35.79	0	30.42	30.81	32.78	227.2	227.7	225.8	远程	正常	调速	65535	15.28	0.79
2018-09-09 12:24:41	6.68	0	0.35	0.35	0.41	229.7	230.4	228.7	远程	正常	停止	1	0.09	0.06
2018-09-09 12:24:42	0.55	0	0.19	0.21	0.26	229.8	230.4	228.6	远程	正常	停止	1	0.03	0.18
2018-09-09 12:24:43	0	0	0.19	0.21	0.25	229.6	230	228.3	远程	正常	停止	2	0.03	0.21
2018-09-09 12:24:44	0	0	0.18	0.2	0.25	229.6	229.7	228.3	远程	正常	停止	3	0.03	0.21
2018-09-09 12:24:46	0	0	0.18	0.2	0.24	229.6	229.7	228.8	远程	正常	启动	0	0.03	0.2
2018-09-09 12:24:46	0	0	0.19	0.21	0.25	229.3	229.8	228.7	远程	正常	启动	1	0.03	0.2
2018-09-09 12:24:47	0	0	0.18	0.2	0.24	229.3	229.9	228.6	远程	正常	启动	2	0.03	0.21
2018-09-09 12:24:47	0	0	0.18	0.2	0.24	229.3	229.9	228.6	远程	正常	启动	2	0.03	0.21
2018-09-09 12:24:48	0	0	0.18	0.2	0.24	229.1	229.9	228.3	远程	正常	启动	3	0.03	0.21
2018-09-09 12:24:49	0	0	0.18	0.2	0.24	229.1	229.9	228.3	远程	正常	启动	3	0.03	0.21
2018-09-09 12:24:49	0	0	0.44	0.36	0.44	229.2	229.9	228.1	远程	正常	启动	4	0.04	0.25
2018-09-09 12:24:50	2.52	0	11.19	11.18	12	228.4	228.8	227.2	远程	正常	启动	4	2.65	1
2018-09-09 12:24:52	7.06	0	3.17	3.14	3.56	229.6	229.4	228.3	远程	正常	启动	6	1.63	0.78
2018-09-09 12:24:54	13.77	6	4.53	4.47	5.06	229.2	229.8	228.6	远程	正常	启动	9	2.76	0.53
2018-09-09 12:24:56	18.98	5	16.46	16.07	17.83	228.7	229.5	227.5	远程	正常	启动	11	6.35	0.78
2018-09-09 12:24:57	31.39	0	22.38	22.66	24.05	228.3	228.7	226.8	远程	正常	启动	12	11.67	0.74
2018-09-09 12:24:58	33.85	0	23.79	23.93	25.54	228.3	228.5	226.8	远程	正常	启动	12	12.72	0.76
2018-09-09 12:24:58	37.13	0	32.18	32.39	34.65	227.5	227.4	226.1	远程	正常	启动	13	16.23	0.81
2018-09-09 12:25:04	0	0	0.18	0.2	0.25	228.9	229.6	227.9	远程	正常	停止	3	0.03	0.2
2018-09-09 12:25:05	0	0	0.18	0.19	0.23	229.4	229.5	228.1	远程	正常	停止	5	0.02	0.14
2018-09-09 12:25:06	0	0	0.19	0.21	0.26	229.3	229.2	228	远程	正常	停止	5	0.03	0.2
2018-09-09 12:25:07	0	0	0.19	0.2	0.25	229.8	229.7	228.9	远程	正常	停止	7	0.03	0.2
2018-09-09 12:25:10	0	0	0.18	0.21	0.24	229.4	230.1	228.5	远程	正常	调速	0	0.03	0.2
2018-09-09 12:25:13	0	0	0.18	0.21	0.25	229.8	229.7	228.6	远程	正常	启动	1	0.03	0.21
2018-09-09 12:25:14	0	0	0.17	0.2	0.23	229.8	229.8	228.8	远程	正常	启动	1	0.02	0.14
2018-09-09 12:25:14	0	0	0.18	0.19	0.23	229.6	229.8	228.9	远程	正常	启动	2	0.02	0.14
2018-09-09 12:25:16	0	0	0.18	0.2	0.24	229.1	230	228.5	远程	正常	启动	4	0.02	0.14
2018-09-09 12:25:18	10.15	0	2.8	2.79	3.06	229.3	229.9	228.1	远程	正常	启动	6	1.46	0.62
2018-09-09 12:25:20	29.89	7	23.05	22.84	24.87	228.3	228.1	226.8	远程	正常	启动	8	9.65	0.63
2018-09-09 12:25:22	18.28	216	19.13	19.36	20.42	228	228	227.1	远程	正常	启动	9	10.33	0.74
2018-09-09 12:25:23	16.69	301	17.81	18.12	19.25	227.8	228.5	226.9	远程	正常	启动	11	9.45	0.75
2018-09-09 12:25:25	16.67	298	17.84	18.03	19.21	228.4	229	227	远程	正常	启动	13	9.43	0.76
2018-09-09 12:25:56	13.13	298	13.83	13.97	14.77	228.9	229.3	227.4	远程	正常	启动	44	7.22	0.75
2018-09-09 12:26:10	12.98	298	13.62	13.89	14.59	228.8	229.5	227.5	远程	正常	启动	58	7.13	0.75
2018-09-09 12:26:19	12.89	296	12.19	12.17	12.96	228.9	229.2	227.6	远程	正常	调速	1	6.64	0.73
2018-09-09 12:26:20	12.87	269	10.07	10.07	10.93	229.3	229.3	227.8	远程	正常	调速	1	5.52	0.71
2018-09-09 12:26:21	17.01	125	10.58	10.63	11.38	229.3	229	227.8	远程	正常	调速	2	5.83	0.72
2018-09-09 12:26:21	14.95	108	9.43	9.53	10.21	229.1	228.8	227.8	远程	正常	调速	3	4.86	0.72
2018-09-09 12:26:24	14.44	97	9.34	9.39	10.06	228.4	229.1	227.6	远程	正常	调速	5	4.73	0.73
2018-09-09 12:26:57	14.22	99	9.05	9.04	9.78	229.1	229.7	227.7	远程	正常	调速	38	4.71	0.72
2018-09-09 12:29:25	22.75	55	13.07	13.15	14.01	228.4	229.2	227.1	远程	正常	调速	186	7.68	0.71
2018-09-09 12:31:54	17.17	95	11.49	11.53	12.36	228.3	229	227.4	远程	正常	调速	335	5.93	0.74
2018-09-09 12:34:22	19.68	95	13.61	13.94	14.69	228.5	228.8	227	远程	正常	调速	484	7.1	0.74
2018-09-09 12:36:50	19.23	94	13.34	13.3	14.21	228.5	228.9	227.1	远程	正常	调速	631	6.89	0.74
2018-09-09 12:39:18	18.31	95	12.54	12.6	13.53	228.7	228.5	227.4	远程	正常	调速	779	6.44	0.74
2018-09-09 12:41:46	16.4	95	10.82	10.89	11.78	228.7	229.2	227.5	远程	正常	调速	928	5.57	0.74
2018-09-09 12:44:14	15.95	95	10.46	10.42	11.33	228.3	228.9	227.5	远程	正常	调速	1076	5.36	0.73
2018-09-09 12:46:42	16.39	96	10.82	10.87	11.6	228.8	228.8	227.3	远程	正常	调速	1224	5.58	0.73
2018-09-09 12:48:33	16.72	95	11.12	10.99	11.9	228.7	228.5	227.2	远程	正常	调速	1335	5.71	0.73
2018-09-09 12:51:02	17.51	95	11.74	11.68	12.67	229	228.9	227.8	远程	正常	调速	1483	6.05	0.73
2018-09-09 12:53:30	17.36	96	11.69	11.81	12.53	228.7	229.6	228	远程	正常	调速	1632	5.98	0.74
2018-09-09 12:55:59	19.69	95	13.62	13.57	14.61	228.6	228.9	227.8	远程	正常	调速	1780	7.1	0.74
2018-09-09 12:57:49	19.32	96	13.47	13.18	14.5	228.7	228.2	227.3	远程	正常	调速	1891	6.93	0.74
2018-09-09 13:00:18	20.38	94	14.34	14.51	15.42	228.2	227.8	226.8	远程	正常	调速	2039	7.47	0.74
2018-09-09 13:02:46	20.44	94	14.37	14.64	15.65	226	225.9	224.4	远程	正常	调速	2188	7.51	0.75
2018-09-09 13:05:14	18.71	96	12.76	13.08	13.78	226.2	226.1	224.5	远程	正常	调速	2336	6.63	0.74
2018-09-09 13:07:13	18.52	95	12.62	12.98	13.87	225.5	225.7	224.6	远程	正常	调速	2455	6.52	0.75
2018-09-09 13:10:33	19.06	95	13.14	13.46	14.31	225.9	226	224.3	远程	正常	调速	2655	6.8	0.75
2018-09-09 13:13:20	19.83	94	13.72	14.07	14.98	226.2	226.3	224.7	远程	正常	调速	2822	7.18	0.75
2018-09-09 13:15:48	20.11	94	13.99	14.3	15.27	226	225.8	225	远程	正常	调速	2969	7.32	0.75
2018-09-09 13:18:16	19.39	95	13.4	13.56	14.51	226.1	226	224.3	远程	正常	调速	3118	6.96	0.75
2018-09-09 13:20:46	19.28	95	13.32	13.74	14.61	226.2	226.2	225.4	远程	正常	调速	3267	6.9	0.75
2018-09-09 13:23:12	20.19	96	14.19	14.22	15.34	226.2	225.9	225	远程	正常	调速	3414	7.39	0.75
2018-09-09 13:25:03	20.74	94	14.48	14.78	15.8	226.5	226.5	224.8	远程	正常	调速	3525	7.66	0.75
2018-09-09 13:27:32	19.38	95	13.3	13.66	14.42	226.6	226.3	224.7	远程	正常	调速	3674	6.94	0.74
2018-09-09 13:30:00	20.36	95	14.2	14.6	15.38	226.6	226.2	225.5	远程	正常	调速	3822	7.46	0.75
2018-09-09 13:36:48	20.3	97	14.24	14.59	15.43	226.7	226.6	225.1	远程	正常	调速	4230	7.42	0.75
2018-09-09 13:39:16	20.23	95	14.38	14.61	15.59	226	226.3	225	远程	正常	调速	4378	7.37	0.75
2018-09-09 13:41:44	20.64	96	14.68	15.15	15.93	225.8	225.5	225	远程	正常	调速	4526	7.66	0.75
2018-09-09 13:43:36	20.24	97	14.06	14.37	15.4	226.2	226.5	225.1	远程	正常	调速	4637	7.46	0.74
2018-09-09 13:46:04	19.9	95	13.71	14.13	14.99	225.6	225.6	224.6	远程	正常	调速	4786	7.24	0.75
2018-09-09 13:48:32	20.38	94	14.27	14.6	15.37	226.3	225.7	224.8	远程	正常	调速	4934	7.47	0.75
2018-09-09 13:51:00	20.58	96	14.41	14.87	15.65	226.2	225.7	224.9	远程	正常	调速	5082	7.58	0.75
2018-09-09 13:53:08	20.93	96	14.92	15.33	16.16	226.8	226.9	225.2	远程	正常	调速	5210	7.76	0.75
2018-09-09 13:55:38	21.03	94	14.87	15.08	16.16	226.6	226.1	224.9	远程	正常	调速	5360	7.8	0.75
2018-09-09 13:58:28	20.64	96	14.73	14.78	15.94	226.1	226.5	224.7	远程	正常	调速	5530	7.61	0.75
2018-09-09 14:00:57	20.85	95	14.96	15.2	16.02	226	226.2	224.6	远程	正常	调速	5679	7.69	0.75
2018-09-09 14:03:24	21.43	95	15.07	15.42	16.51	226.7	227.1	225.7	远程	正常	调速	5826	8.06	0.75
2018-09-09 14:05:53	20.05	96	14.04	14.35	15.3	226.8	227	225.8	远程	正常	调速	5975	7.31	0.75
2018-09-09 14:08:21	21	96	14.87	15.28	16.06	226.8	227	225.1	远程	正常	调速	6123	7.81	0.75
2018-09-09 14:10:12	20.41	95	14.34	14.82	15.53	225.8	226.2	224.8	远程	正常	调速	6234	7.48	0.75
2018-09-09 14:12:41	20.75	95	14.64	15.16	15.97	226	226.1	225	远程	正常	调速	6383	7.64	0.75
2018-09-09 14:15:08	20.55	95	14.4	14.96	15.68	226.1	226.1	224.9	远程	正常	调速	6531	7.58	0.75
2018-09-09 14:17:37	19.24	97	13.23	13.7	14.39	225.8	225.3	224.6	远程	正常	调速	6679	6.89	0.75
2018-09-09 14:20:05	19.52	95	13.52	13.73	14.6	225.3	225.5	224.1	远程	正常	调速	6827	7	0.75
2018-09-09 14:22:33	19.45	95	13.37	13.74	14.63	225.4	225.6	224.1	远程	正常	调速	6975	6.99	0.75
2018-09-09 14:25:02	19.54	97	13.38	13.84	14.59	225.8	225.9	224.4	远程	正常	调速	7124	7.06	0.75
2018-09-09 14:26:53	19.68	95	13.55	13.9	14.86	225.5	225.2	224.6	远程	正常	调速	7235	7.11	0.75
2018-09-09 14:30:05	20.09	96	13.99	14.37	15.23	225.5	224.7	223.9	远程	正常	调速	7427	7.32	0.75
2018-09-09 14:33:09	19.82	96	13.7	14.11	14.9	225.5	225.8	224.2	远程	正常	调速	7611	7.19	0.75
2018-09-09 14:35:37	20.37	96	14.25	14.63	15.53	224.8	225	224	远程	正常	调速	7759	7.46	0.75
2018-09-09 14:37:31	20.66	94	14.49	14.82	15.74	225.9	225.6	224.8	远程	正常	调速	7873	7.6	0.75
2018-09-09 14:40:50	21.31	97	15.27	15.5	16.47	225.8	225.2	223.9	远程	正常	调速	8073	7.95	0.76
2018-09-09 14:43:44	19.88	95	13.87	14.21	14.95	225.8	225.6	223.9	远程	正常	调速	8246	7.23	0.75
2018-09-09 14:46:12	20.93	95	14.78	15.24	16.09	225.7	225.9	224.4	远程	正常	调速	8394	7.73	0.75
2018-09-09 14:48:40	21.14	94	14.94	15.24	16.15	226.2	226.2	225.1	远程	正常	调速	8542	7.84	0.75
2018-09-09 14:50:31	20.82	95	14.64	15.02	16.01	225.3	225.6	224.5	远程	正常	调速	8653	7.69	0.75
2018-09-09 14:52:59	20.74	93	14.6	14.89	15.92	226	225.7	224.4	远程	正常	调速	8801	7.63	0.75
2018-09-09 14:55:27	19.64	94	13.45	13.89	14.78	226.1	226.1	224.6	远程	正常	调速	8949	7.08	0.75
2018-09-09 14:57:55	19.51	96	13.42	13.6	14.56	226.1	225.9	225	远程	正常	调速	9098	7.1	0.74
2018-09-09 14:59:47	20.11	95	13.84	14.01	15.24	226.1	225.3	224.4	远程	正常	调速	9209	7.46	0.74
2018-09-09 15:02:15	21.3	96	15.31	15.52	16.57	224.9	225	223.9	远程	正常	调速	9357	7.96	0.75
2018-09-09 15:04:43	21.55	96	15.37	15.62	16.87	225.6	225.6	224.5	远程	正常	调速	9505	8.07	0.75
2018-09-09 15:07:11	27.12	12	18.74	18.92	20.24	225.8	225.2	224.1	远程	正常	调速	9654	10.79	0.76

## Sheet: Sheet2
时间	电流	转速	输入电流A	输入电流B	输入电流C	输入电压A	输入电压B	输入电压C	KA0	KA4	远程操作	操作时间	有功功率	功率因数	有功电量	井下压力	沉没度	无功电量	油压
2019-02-12 21:45:44	19.52	70	11.96	12.93	13.42	221	221	221.2	远程	正常	调速	65535	6.42	0.74
2019-02-12 21:48:14	19.3	70	12.15	13	13.48	220.9	221	221	远程	正常	调速	65535	6.3	0.74
2019-02-12 21:50:29	19.23	71	12.53	13.6	14.09	219.6	220.2	219.5	远程	正常	调速	65535	6.44	0.75
2019-02-12 21:52:45	19.58	70	12.01	12.96	13.39	221.1	221.7	221	远程	正常	调速	65535	6.41	0.74
2019-02-12 21:55:10	19.5	71	12.44	13.51	14.01	221.8	221.5	221.4	远程	正常	调速	65535	6.55	0.75
2019-02-12 21:57:50	19.49	70	12.42	13.33	13.72	221.3	221	221	远程	正常	调速	65535	6.4	0.74
2019-02-12 22:00:20	19.52	69	11.93	12.93	13.51	220.5	221.6	221.1	远程	正常	调速	65535	6.37	0.74
2019-02-12 22:02:51	19.32	70	12.16	13.11	13.65	220.9	220.7	220.8	远程	正常	调速	65535	6.33	0.74
2019-02-12 22:05:21	19.51	70	12.2	12.98	13.49	221.1	221.1	221.2	远程	正常	调速	65535	6.38	0.74
2019-02-12 22:07:51	19.3	70	12.35	13.34	13.87	220.2	220.3	220.4	远程	正常	调速	65535	6.37	0.75
2019-02-12 22:10:21	19.59	70	12.63	13.71	14.44	219.6	220.4	220.1	远程	正常	调速	65535	6.62	0.76
2019-02-12 22:12:36	19.36	70	12.65	13.65	14.16	219.9	220.2	219.5	远程	正常	调速	65535	6.47	0.75
2019-02-12 22:15:01	19.45	70	12.68	13.67	14.22	220.4	220.2	220.3	远程	正常	调速	65535	6.52	0.75
2019-02-12 22:17:42	19.41	70	12.49	13.44	13.88	219.9	220.3	220.1	远程	正常	调速	65535	6.42	0.75
2019-02-12 22:20:13	19.32	70	12.45	13.38	13.81	220.1	220.7	219.8	远程	正常	调速	65535	6.37	0.75
2019-02-12 22:22:43	19.39	71	12.68	13.7	14.3	219	220.3	219.4	远程	正常	调速	65535	6.5	0.75
2019-02-12 22:25:14	19.65	70	12.66	13.68	14.15	220.1	220.5	220.4	远程	正常	调速	65535	6.58	0.75
2019-02-12 22:27:43	19.37	71	12.64	13.63	14.03	220.8	220.8	220.5	远程	正常	调速	65535	6.49	0.75
2019-02-12 22:34:59	19.47	71	12.73	13.53	14.01	219.5	219.5	219.6	远程	正常	调速	65535	6.52	0.75
2019-02-12 22:37:29	19.25	71	12.35	13.6	14.07	219.5	220.3	219.5	远程	正常	调速	65535	6.41	0.75
2019-02-12 22:39:53	19.41	70	12.27	13.42	13.97	220.3	221.3	220.8	远程	正常	调速	65535	6.39	0.75
2019-02-12 22:42:34	19.57	70	12.08	13.11	13.51	221	220.9	220.9	远程	正常	调速	65535	6.41	0.75
2019-02-12 22:45:06	19.74	70	12.22	13.34	13.82	220.1	220.9	220.1	远程	正常	调速	65535	6.57	0.75
2019-02-12 22:47:35	19.3	70	12.6	13.63	14.06	220.7	220.2	220.2	远程	正常	调速	65535	6.43	0.75
2019-02-12 22:50:06	19.44	70	12.27	13.29	13.82	219.9	220	219.6	远程	正常	调速	65535	6.38	0.75
2019-02-12 22:52:36	19.34	70	12.54	13.61	14.19	220.4	221.1	220.5	远程	正常	调速	65535	6.45	0.75
2019-02-12 22:55:06	19.42	70	12.47	13.56	14.04	220.5	221.1	220.3	远程	正常	调速	65535	6.51	0.75
2019-02-12 22:57:21	19.36	70	12.34	13.4	13.99	220.9	221.4	220.6	远程	正常	调速	65535	6.44	0.75
2019-02-12 22:59:52	19.57	70	12.07	13.11	13.52	221	221.5	220.7	远程	正常	调速	65535	6.46	0.74
2019-02-12 23:02:22	19.51	70	12.26	13.25	13.53	220.2	220.9	220.2	远程	正常	调速	65535	6.47	0.75
2019-02-12 23:04:53	19.31	70	12.17	13.06	13.6	219.9	220	219.8	远程	正常	调速	65535	6.32	0.75
2019-02-12 23:07:23	19.55	70	12	13.16	13.58	221.4	222.1	221.2	远程	正常	调速	65535	6.48	0.75
2019-02-12 23:09:53	19.53	70	11.92	12.99	13.26	221.1	221	220.6	远程	正常	调速	65535	6.34	0.74
2019-02-12 23:12:23	19.47	70	11.87	12.99	13.4	221.2	221.7	221.4	远程	正常	调速	65535	6.41	0.74
2019-02-12 23:14:53	19.49	70	12.16	13.23	13.63	219.7	220.7	219.8	远程	正常	调速	65535	6.37	0.74
2019-02-12 23:17:23	19.31	70	12.45	13.59	14.13	220.6	221.3	220.9	远程	正常	调速	65535	6.45	0.76
2019-02-12 23:19:54	19.71	70	12.34	13.2	13.8	220	220.3	220.2	远程	正常	调速	65535	6.56	0.75
2019-02-12 23:22:24	19.48	70	12.07	13.17	13.61	220.5	221.2	220.4	远程	正常	调速	65535	6.4	0.75
2019-02-12 23:24:54	19.36	70	12.21	13.32	13.78	220.9	220.8	220.8	远程	正常	调速	65535	6.37	0.75
2019-02-12 23:27:24	19.34	71	12.51	13.48	13.82	221.3	221.1	220.9	远程	正常	调速	65535	6.45	0.75
2019-02-12 23:29:54	19.36	70	12.38	13.39	13.9	220.1	221.2	220.3	远程	正常	调速	65535	6.4	0.75
2019-02-12 23:32:25	19.29	70	12.15	13.23	13.75	221.1	221.6	221.4	远程	正常	调速	65535	6.34	0.75
2019-02-12 23:34:55	19.21	70	12.3	13.28	13.75	221.5	222.2	221.2	远程	正常	调速	65535	6.36	0.75
2019-02-12 23:37:25	19.55	70	12.39	13.25	13.76	221.4	221.8	221	远程	正常	调速	65535	6.54	0.75
2019-02-12 23:39:56	19.52	70	12.16	13.15	13.76	220.1	220.8	220.3	远程	正常	调速	65535	6.38	0.74
2019-02-12 23:42:11	19.56	70	12.02	12.98	13.42	221.2	220.8	220.7	远程	正常	调速	65535	6.42	0.74
2019-02-12 23:49:42	19.35	70	12.24	13.28	13.49	220.2	220.7	219.8	远程	正常	调速	65535	6.33	0.74
2019-02-12 23:52:12	19.42	70	12.43	13.59	14.19	220	220.7	220.5	远程	正常	调速	65535	6.52	0.76
2019-02-12 23:54:42	19.27	70	12.27	13.51	13.88	220.1	220.8	220.5	远程	正常	调速	65535	6.42	0.75
2019-02-12 23:57:13	19.2	71	12.36	13.38	13.83	220.6	220.9	220.8	远程	正常	调速	65535	6.36	0.75
2019-02-12 23:59:44	19.71	69	11.91	12.9	13.45	221.7	221.9	221.4	远程	正常	调速	65535	6.47	0.74
2019-02-13 00:07:13	19.38	70	12.2	13.24	13.68	221.3	222.1	221.3	远程	正常	调速	65535	6.38	0.75
2019-02-13 00:09:44	19.44	70	12.11	13.03	13.51	220.6	221.4	220.5	远程	正常	调速	65535	6.33	0.74
2019-02-13 00:12:14	19.33	70	12.27	13.33	13.92	220.6	221.3	220.9	远程	正常	调速	65535	6.38	0.75
2019-02-13 00:14:44	19.39	70	12.28	13.42	13.85	220.9	221.7	220.8	远程	正常	调速	65535	6.39	0.75
2019-02-13 00:16:59	19.41	70	12.27	13.31	13.78	222.3	222.2	222	远程	正常	调速	65535	6.51	0.75
2019-02-13 00:19:29	19.51	70	12.02	12.92	13.41	220.7	221.3	220.2	远程	正常	调速	65535	6.41	0.74
2019-02-13 00:22:00	19.43	70	12.3	13.36	13.65	221	221.7	220.6	远程	正常	调速	65535	6.4	0.75
2019-02-13 00:24:30	19.54	70	12.13	13.21	13.67	221.5	221.4	221.2	远程	正常	调速	65535	6.39	0.74
2019-02-13 00:27:00	19.41	71	12.62	13.66	14.17	221.2	221	220.7	远程	正常	调速	65535	6.5	0.76
2019-02-13 00:29:30	19.5	70	12.37	13.34	13.77	220.9	220.9	220.9	远程	正常	调速	65535	6.4	0.75
2019-02-13 00:31:45	19.34	70	11.98	13	13.42	220.9	221.2	221	远程	正常	调速	65535	6.29	0.74
2019-02-13 00:34:16	19.5	70	12.07	12.9	13.32	222.1	221.7	221.7	远程	正常	调速	65535	6.4	0.74
2019-02-13 00:36:46	19.42	70	12.2	13.25	13.72	220.6	220.7	220.7	远程	正常	调速	65535	6.34	0.74
2019-02-13 00:39:16	19.46	71	12.43	13.5	14.04	220.9	221.5	220.5	远程	正常	调速	65535	6.49	0.75
2019-02-13 00:41:46	19.7	70	12.17	13.28	13.68	221.2	221.5	221.4	远程	正常	调速	65535	6.55	0.75
2019-02-13 00:44:16	19.65	70	12.38	13.51	13.84	219.9	220.4	219.5	远程	正常	调速	65535	6.55	0.75
2019-02-13 00:46:31	19.39	71	12.57	13.52	14.17	219.5	220.1	219.8	远程	正常	调速	65535	6.49	0.76
2019-02-13 00:49:02	19.39	70	12.04	12.9	13.3	222	221.7	221.6	远程	正常	调速	65535	6.32	0.74
2019-02-13 00:51:32	19.34	70	12.4	13.34	13.77	221.3	220.9	220.9	远程	正常	调速	65535	6.37	0.75
2019-02-13 00:54:03	19.4	70	12.12	13.21	13.76	220.5	221.2	220.4	远程	正常	调速	65535	6.34	0.75
2019-02-13 00:56:33	19.54	70	12.75	13.84	14.32	220.4	221.2	220.7	远程	正常	调速	65535	6.59	0.76
2019-02-13 00:59:03	19.64	70	12.22	13.06	13.55	220.9	220.9	220.8	远程	正常	调速	65535	6.48	0.74
2019-02-13 01:01:33	19.51	70	12.15	13.15	13.61	220	220.8	220.4	远程	正常	调速	65535	6.38	0.74
2019-02-13 01:04:03	19.36	70	12.32	13.34	13.81	221.1	221.3	221.3	远程	正常	调速	65535	6.41	0.75
2019-02-13 01:06:34	19.45	71	12.61	13.6	13.98	221.3	221.3	220.6	远程	正常	调速	65535	6.54	0.76
2019-02-13 01:09:04	19.36	70	12.32	13.23	13.63	221.1	220.8	220.6	远程	正常	调速	65535	6.37	0.75
2019-02-13 01:11:35	19.6	70	12.04	12.95	13.34	221.4	221.2	221.2	远程	正常	调速	65535	6.43	0.74
2019-02-13 01:14:05	19.53	70	12.22	13.19	13.67	220.5	221.2	220.4	远程	正常	调速	65535	6.39	0.74
2019-02-13 01:16:34	19.72	70	12.09	12.98	13.54	221.4	221.1	221.3	远程	正常	调速	65535	6.5	0.74
2019-02-13 01:19:04	19.9	70	12.39	13.57	14.08	220.1	220.8	220.1	远程	正常	调速	65535	6.65	0.75
2019-02-13 01:21:35	19.88	70	12.44	13.62	14	221.3	221.4	220.9	远程	正常	调速	65535	6.59	0.75
2019-02-13 01:24:05	19.53	70	12.47	13.47	13.8	221.4	221.2	221.3	远程	正常	调速	65535	6.53	0.75
2019-02-13 01:26:35	19.7	70	11.99	12.97	13.49	220.6	221.7	220.7	远程	正常	调速	65535	6.49	0.74
2019-02-13 01:29:06	19.51	70	12.27	13.32	13.72	220.8	221.4	221.1	远程	正常	调速	65535	6.4	0.75
2019-02-13 01:31:36	19.73	70	12.36	13.22	13.48	221.3	221.5	220.7	远程	正常	调速	65535	6.47	0.74
2019-02-13 01:34:06	19.36	71	12.43	13.48	14.09	220.4	221.2	220.3	远程	正常	调速	65535	6.44	0.75
2019-02-13 01:36:36	19.52	70	12.47	13.39	13.78	219.5	220.2	219.3	远程	正常	调速	65535	6.51	0.75
2019-02-13 01:39:06	19.57	71	12.55	13.68	14.17	220.6	221.1	220.6	远程	正常	调速	65535	6.58	0.75
2019-02-13 01:41:36	19.63	70	12.06	13.16	13.58	220.3	220.5	220.4	远程	正常	调速	65535	6.46	0.75
2019-02-13 01:44:08	19.61	70	12.26	13.21	13.63	220.7	221.2	221	远程	正常	调速	65535	6.43	0.74
2019-02-13 01:46:38	19.47	71	12.48	13.42	13.95	220.7	221.1	220.4	远程	正常	调速	65535	6.45	0.75
2019-02-13 01:49:08	19.73	70	12.34	13.38	13.86	220.8	221.5	220.7	远程	正常	调速	65535	6.59	0.75
2019-02-13 01:51:38	19.37	71	12.46	13.58	14.08	220.4	221.5	220.7	远程	正常	调速	65535	6.45	0.75
2019-02-13 01:54:08	19.45	70	12.51	13.64	14.11	220.8	221.6	220.6	远程	正常	调速	65535	6.47	0.75
2019-02-13 01:56:38	19.52	71	12.54	13.53	13.82	221.4	221	221.1	远程	正常	调速	65535	6.55	0.75
2019-02-13 01:59:08	19.52	70	12.43	13.53	14.09	220.2	221.4	220.4	远程	正常	调速	65535	6.54	0.75
2019-02-13 02:01:23	19.44	71	12.54	13.6	14.14	220.5	221.1	220.8	远程	正常	调速	65535	6.51	0.75
2019-02-13 02:03:54	19.28	71	12.51	13.55	14.02	220.2	220.8	219.9	远程	正常	调速	65535	6.43	0.75
2019-02-13 02:06:24	19.62	70	12.21	13.43	14.01	221	221.5	221.3	远程	正常	调速	65535	6.55	0.75
2019-02-13 02:08:55	19.42	71	12.42	13.47	13.91	219.4	220	219.4	远程	正常	调速	65535	6.41	0.75
2019-02-13 02:11:24	19.73	69	12.2	13.1	13.39	221.6	221.8	221.6	远程	正常	调速	65535	6.45	0.74
2019-02-13 02:13:55	19.67	70	11.99	13.01	13.55	220.6	221.5	220.4	远程	正常	调速	65535	6.41	0.74
2019-02-13 02:16:18	19.68	70	12.44	13.43	13.87	220.9	220.6	220.8	远程	正常	调速	65535	6.59	0.75
2019-02-13 02:18:59	19.44	71	12.49	13.46	13.97	221.2	221.7	221	远程	正常	调速	65535	6.5	0.75
2019-02-13 02:21:30	19.7	70	12.45	13.43	13.88	220.2	220.9	220.6	远程	正常	调速	65535	6.59	0.75
2019-02-13 02:24:01	19.61	70	12.32	13.31	13.7	220.5	221.1	220.7	远程	正常	调速	65535	6.54	0.75
2019-02-13 02:26:32	19.46	70	12.27	13.37	13.84	221.3	221.3	220.7	远程	正常	调速	65535	6.4	0.75
2019-02-13 02:29:01	19.89	70	12.17	13.16	13.67	220.6	221.3	221.1	远程	正常	调速	65535	6.55	0.74
2019-02-13 02:31:32	19.84	69	12.07	13.06	13.51	221.1	221.5	221.4	远程	正常	调速	65535	6.53	0.74
2019-02-13 02:34:02	19.48	70	12.39	13.31	13.81	221.1	220.7	220.9	远程	正常	调速	65535	6.41	0.75
2019-02-13 02:36:32	19.56	71	12.6	13.64	14.11	220.8	221.8	221.1	远程	正常	调速	65535	6.57	0.75
2019-02-13 02:39:03	19.46	70	12.19	13.22	13.77	220.5	221.3	220.6	远程	正常	调速	65535	6.38	0.75
2019-02-13 02:41:33	19.44	71	12.74	13.83	14.18	221.3	221.2	220.8	远程	正常	调速	65535	6.53	0.76
2019-02-13 02:43:48	19.72	70	12.08	13.14	13.61	220.6	221.4	220.5	远程	正常	调速	65535	6.49	0.74
2019-02-13 02:46:18	19.44	70	12.41	13.37	13.89	220.7	221.5	220.7	远程	正常	调速	65535	6.41	0.75
2019-02-13 02:48:48	19.64	70	12.69	13.69	14.16	220	219.9	219.9	远程	正常	调速	65535	6.59	0.76
2019-02-13 02:51:19	19.55	70	12.5	13.57	14	220	220.6	220	远程	正常	调速	65535	6.52	0.75
2019-02-13 02:53:49	19.49	70	12.14	13.28	13.78	221.1	221.9	221.5	远程	正常	调速	65535	6.38	0.74
2019-02-13 02:56:19	19.66	70	12.29	13.34	13.67	221.4	221.1	221.1	远程	正常	调速	65535	6.43	0.74
2019-02-13 02:58:50	19.69	70	11.98	13.13	13.7	221.8	222.1	221.3	远程	正常	调速	65535	6.42	0.74
2019-02-13 03:01:20	19.55	71	12.62	13.75	14.01	221.1	221.1	220.6	远程	正常	调速	65535	6.58	0.76
2019-02-13 03:03:51	19.73	70	12.08	13.12	13.41	221.1	221.3	221.1	远程	正常	调速	65535	6.47	0.74
2019-02-13 03:11:11	19.63	70	12.06	12.94	13.45	220.8	221.5	220.5	远程	正常	调速	65535	6.42	0.74
2019-02-13 03:13:53	19.41	71	12.51	13.52	13.92	221.2	221.9	221.3	远程	正常	调速	65535	6.51	0.76
2019-02-13 03:16:27	19.67	70	12.38	13.35	13.75	220.8	221.4	220.9	远程	正常	调速	65535	6.57	0.75
2019-02-13 03:18:57	19.59	70	12.37	13.25	13.78	221.5	221.9	220.9	远程	正常	调速	65535	6.55	0.75
2019-02-13 03:21:28	19.55	71	12.41	13.38	13.91	220.5	221.4	220.5	远程	正常	调速	65535	6.55	0.75
2019-02-13 03:23:57	19.43	70	12.21	13.18	13.75	222	222.1	222.2	远程	正常	调速	65535	6.36	0.74
2019-02-13 03:26:28	19.51	71	12.59	13.6	14.15	221.6	222.3	221.5	远程	正常	调速	65535	6.52	0.75
2019-02-13 03:28:58	19.66	70	12.24	13.21	13.76	221.3	221.7	220.9	远程	正常	调速	65535	6.54	0.75
2019-02-13 03:31:28	19.54	71	12.27	13.24	13.79	221.2	221.9	221.5	远程	正常	调速	65535	6.52	0.75
2019-02-13 03:33:58	19.72	70	12.07	13.08	13.53	221.3	221.9	221.2	远程	正常	调速	65535	6.46	0.74
2019-02-13 03:36:29	19.77	70	12.1	13.14	13.52	221.1	221.5	221.3	远程	正常	调速	65535	6.47	0.74
2019-02-13 03:38:59	19.52	71	12.5	13.71	14.28	221.6	222.1	221.4	远程	正常	调速	65535	6.59	0.76
2019-02-13 03:41:29	19.74	70	12.07	13.07	13.52	221	221.5	221.3	远程	正常	调速	65535	6.51	0.75
2019-02-13 03:43:59	19.85	70	12.66	13.8	14.09	221.7	221.7	221.1	远程	正常	调速	65535	6.71	0.76
2019-02-13 03:46:20	19.69	70	12.08	13.02	13.32	221.7	222.3	221.4	远程	正常	调速	65535	6.48	0.74
2019-02-13 03:49:01	19.53	71	12.15	13.29	13.51	220.6	220.6	220.4	远程	正常	调速	65535	6.47	0.75
2019-02-13 03:51:36	19.51	71	12.37	13.49	13.96	220.5	221.2	220.8	远程	正常	调速	65535	6.54	0.75
2019-02-13 03:54:05	19.61	70	12.03	13	13.41	221.2	221.5	221	远程	正常	调速	65535	6.43	0.74
2019-02-13 03:56:36	19.68	70	11.93	13.05	13.55	221.8	222.5	221.9	远程	正常	调速	65535	6.47	0.74
2019-02-13 03:58:51	19.49	71	12.52	13.61	14.19	220.1	221.2	220.6	远程	正常	调速	65535	6.53	0.75
2019-02-13 04:01:21	19.61	71	12.13	13.02	13.44	220.8	221.4	220.8	远程	正常	调速	65535	6.49	0.75
2019-02-13 04:03:51	19.7	70	12.28	13.24	13.76	221.4	222	221.1	远程	正常	调速	65535	6.42	0.74
2019-02-13 04:06:22	19.55	70	12.21	13.07	13.59	220.3	220.7	220	远程	正常	调速	65535	6.46	0.75
2019-02-13 04:08:51	19.72	70	12.06	13.08	13.4	220.5	221.1	220.3	远程	正常	调速	65535	6.47	0.74
2019-02-13 04:11:22	19.78	69	11.96	13.06	13.55	221.8	222.1	221.4	远程	正常	调速	65535	6.55	0.75
2019-02-13 04:13:52	19.58	70	12.03	12.96	13.41	221	220.3	220.6	远程	正常	调速	65535	6.45	0.74
2019-02-13 04:16:23	19.78	70	12.02	12.94	13.52	219.9	220.6	220	远程	正常	调速	65535	6.5	0.74
2019-02-13 04:18:53	19.65	70	12.25	13.11	13.54	221	220.7	220.8	远程	正常	调速	65535	6.49	0.75
2019-02-13 04:21:23	19.43	71	12.4	13.27	13.71	221.6	221	221.2	远程	正常	调速	65535	6.4	0.75
2019-02-13 04:23:38	19.6	70	12.04	13.08	13.64	220.3	220.4	220.6	远程	正常	调速	65535	6.41	0.74
2019-02-13 04:26:09	19.74	69	12.14	13.03	13.58	220.9	221.3	220.9	远程	正常	调速	65535	6.44	0.74
2019-02-13 04:28:39	19.4	71	12.59	13.4	13.97	221.4	221.3	220.8	远程	正常	调速	65535	6.45	0.75
2019-02-13 04:31:09	19.62	71	12.4	13.38	14.15	220	221	220.3	远程	正常	调速	65535	6.57	0.75
2019-02-13 04:33:40	19.47	70	12.26	13.26	13.69	221	221.4	220.5	远程	正常	调速	65535	6.36	0.75
2019-02-13 04:38:40	19.83	70	11.98	13.06	13.52	221.1	221.8	221.3	远程	正常	调速	65535	6.5	0.74
2019-02-13 04:40:55	19.59	70	11.92	12.96	13.33	220.7	221.1	220.9	远程	正常	调速	65535	6.39	0.74
2019-02-13 04:43:25	19.76	70	11.98	13.13	13.46	221.3	221.4	221.2	远程	正常	调速	65535	6.5	0.74
2019-02-13 04:45:56	19.68	70	12.16	13.19	13.62	220.9	221	220.8	远程	正常	调速	65535	6.5	0.75
2019-02-13 04:48:25	19.46	70	12.27	13.35	13.85	219.9	220.7	220	远程	正常	调速	65535	6.39	0.75
2019-02-13 04:50:56	19.66	70	12.52	13.48	13.86	221.3	221.8	221.2	远程	正常	调速	65535	6.6	0.75
2019-02-13 04:53:27	19.61	70	12.25	13.24	13.74	221.6	221.7	221.6	远程	正常	调速	65535	6.39	0.74
2019-02-13 04:55:41	19.59	70	12.45	13.56	14.07	220.7	221.2	220.4	远程	正常	调速	65535	6.56	0.75
2019-02-13 04:58:12	19.45	71	12.82	13.67	14.17	221.7	221.2	221.3	远程	正常	调速	65535	6.56	0.76
2019-02-13 05:00:42	19.65	70	12.08	12.96	13.51	220.8	221.5	220.7	远程	正常	调速	65535	6.47	0.75
2019-02-13 05:03:12	19.7	70	12.21	13.15	13.63	221	220.8	220.6	远程	正常	调速	65535	6.51	0.75
2019-02-13 05:05:42	19.49	70	12.14	12.94	13.32	220.1	220.2	220.1	远程	正常	调速	65535	6.4	0.75
2019-02-13 05:08:13	19.73	70	12.01	13.04	13.46	220	221	220.2	远程	正常	调速	65535	6.51	0.75
2019-02-13 05:10:43	19.73	70	12.21	13.17	13.61	220.7	221.1	220.9	远程	正常	调速	65535	6.55	0.75
2019-02-13 05:12:59	19.46	70	12.4	13.28	13.84	221.1	221.5	220.6	远程	正常	调速	65535	6.4	0.75
2019-02-13 05:15:30	19.52	70	12.52	13.56	14.21	220.1	220.5	219.8	远程	正常	调速	65535	6.52	0.75
2019-02-13 05:18:01	19.72	70	12.22	13.11	13.68	221.2	221	221	远程	正常	调速	65535	6.52	0.75
2019-02-13 05:20:31	19.59	70	12.05	13.07	13.47	220.5	220.9	220	远程	正常	调速	65535	6.45	0.75
2019-02-13 05:23:01	19.68	70	12.06	13.14	13.63	220.5	220.6	220.4	远程	正常	调速	65535	6.52	0.75
2019-02-13 05:25:32	19.44	70	12.56	13.6	13.96	221	221.7	220.7	远程	正常	调速	65535	6.5	0.76
2019-02-13 05:28:03	19.37	71	12.53	13.6	14.04	220.2	220.4	220.2	远程	正常	调速	65535	6.48	0.76
2019-02-13 05:30:33	19.55	71	12.87	13.97	14.35	220.3	220.4	220.3	远程	正常	调速	65535	6.59	0.76
2019-02-13 05:33:04	19.61	71	12.23	13.28	13.68	220.8	221.4	221.1	远程	正常	调速	65535	6.53	0.75
2019-02-13 05:35:33	19.45	70	12.26	13.32	13.67	220.6	221	220.2	远程	正常	调速	65535	6.36	0.75
2019-02-13 05:38:04	19.53	70	12.17	13.32	13.74	219.3	220.5	220.1	远程	正常	调速	65535	6.37	0.74
2019-02-13 05:40:34	19.44	70	12.22	13.28	13.76	221.2	221.4	220.9	远程	正常	调速	65535	6.37	0.75
2019-02-13 05:43:05	19.61	70	12.18	13.15	13.57	220.5	221	220.3	远程	正常	调速	65535	6.42	0.74
2019-02-13 05:45:35	19.61	70	12.02	13.03	13.51	220.6	220.7	220.3	远程	正常	调速	65535	6.41	0.74
2019-02-13 05:48:06	19.56	70	12.02	13.19	13.6	220.6	221.4	220.4	远程	正常	调速	65535	6.41	0.74
2019-02-13 05:50:36	19.34	71	12.69	13.74	14.11	220.8	220.8	220.2	远程	正常	调速	65535	6.48	0.76
2019-02-13 05:53:06	19.8	70	12.01	13.13	13.66	220.8	221.1	221.1	远程	正常	调速	65535	6.55	0.75
2019-02-13 05:55:36	19.64	70	11.87	13.03	13.49	220.2	221.1	220.2	远程	正常	调速	65535	6.45	0.74
2019-02-13 05:58:07	19.72	70	11.89	12.95	13.29	221.5	221.3	221.2	远程	正常	调速	65535	6.46	0.74
2019-02-13 06:00:37	19.56	70	12.24	13.26	13.69	221.9	222.5	221.8	远程	正常	调速	65535	6.42	0.75
2019-02-13 06:03:08	19.8	70	12.08	12.97	13.52	220.4	220.7	220.4	远程	正常	调速	65535	6.48	0.74
2019-02-13 06:05:38	19.62	70	12.36	13.29	13.81	221.4	221.7	221.1	远程	正常	调速	65535	6.43	0.75
2019-02-13 06:08:09	19.46	70	12.25	13.29	13.74	221	220.9	220.5	远程	正常	调速	65535	6.36	0.74
2019-02-13 06:10:38	19.43	70	12.5	13.53	13.94	220.4	220.5	220.3	远程	正常	调速	65535	6.52	0.76
2019-02-13 06:13:08	19.72	70	12.01	12.99	13.54	221.6	221.9	221.2	远程	正常	调速	65535	6.47	0.74
2019-02-13 06:15:39	19.67	70	12.2	13.09	13.38	221	220.8	220.9	远程	正常	调速	65535	6.47	0.74
2019-02-13 06:18:10	19.37	71	12.49	13.57	14	220.8	221.5	220.9	远程	正常	调速	65535	6.47	0.75
2019-02-13 06:20:40	19.7	71	12.18	13.13	13.6	221.4	222.3	221.4	远程	正常	调速	65535	6.53	0.75
2019-02-13 06:23:10	19.82	70	12.38	13.34	13.65	221.5	221.7	221.3	远程	正常	调速	65535	6.6	0.75
2019-02-13 06:25:41	19.74	71	12.75	13.82	14.22	221.3	221.2	220.9	远程	正常	调速	65535	6.62	0.75
2019-02-13 06:28:11	20.12	70	12.48	13.54	13.9	220.6	221.6	221.1	远程	正常	调速	65535	6.63	0.74
2019-02-13 06:30:41	19.66	70	12.81	13.96	14.28	220	220.7	219.8	远程	正常	调速	65535	6.62	0.76
2019-02-13 06:33:11	19.58	71	12.81	13.66	14.02	221.6	221.5	220.7	远程	正常	调速	65535	6.59	0.76
2019-02-13 06:35:27	19.85	70	12.15	13.12	13.42	221.6	222.1	221.8	远程	正常	调速	65535	6.52	0.74
2019-02-13 06:37:57	19.45	71	12.57	13.63	13.93	220.8	221.3	220.9	远程	正常	调速	65535	6.44	0.75
2019-02-13 06:40:28	19.59	70	12.63	13.71	14.02	221.2	221.1	221	远程	正常	调速	65535	6.52	0.75
2019-02-13 06:42:58	19.58	70	12.5	13.53	13.89	221.2	221.6	221.1	远程	正常	调速	65535	6.55	0.75
2019-02-13 06:45:29	19.76	70	11.95	13.07	13.46	220.2	221.2	220.5	远程	正常	调速	65535	6.49	0.74
2019-02-13 06:47:58	19.84	70	12.56	13.56	13.94	221.2	221.4	221.3	远程	正常	调速	65535	6.67	0.75
2019-02-13 06:50:29	19.73	70	12.43	13.61	14.07	221.5	222.1	221.4	远程	正常	调速	65535	6.61	0.75
2019-02-13 06:52:59	19.63	70	12.2	13.3	13.66	219.9	220.7	220.2	远程	正常	调速	65535	6.43	0.75
2019-02-13 06:55:30	19.59	71	12.55	13.51	13.75	221.1	221.8	220.9	远程	正常	调速	65535	6.55	0.75
2019-02-13 06:58:00	19.89	70	12.2	13.26	13.75	221.3	221.5	221.2	远程	正常	调速	65535	6.55	0.74
2019-02-13 07:00:31	19.62	71	12.57	13.69	13.99	220.2	221.2	220.3	远程	正常	调速	65535	6.59	0.75
2019-02-13 07:03:00	19.88	69	12.21	13.18	13.54	221	220.9	220.9	远程	正常	调速	65535	6.52	0.74
2019-02-13 07:05:17	19.67	70	12.17	13.32	13.71	220.4	221.6	220.6	远程	正常	调速	65535	6.55	0.75
2019-02-13 07:07:46	19.62	70	12.59	13.74	14.12	220.5	221.4	220.4	远程	正常	调速	65535	6.53	0.75
2019-02-13 07:10:01	19.82	70	12.2	13.13	13.53	220.8	220.6	220.8	远程	正常	调速	65535	6.54	0.74
2019-02-13 07:12:20	19.54	71	12.6	13.51	13.97	221.2	221.1	220.6	远程	正常	调速	65535	6.49	0.75
2019-02-13 07:14:45	19.68	70	12.06	13.02	13.41	221.3	221.3	221.2	远程	正常	调速	65535	6.45	0.74
2019-02-13 07:17:22	19.55	71	12.5	13.48	14	221.5	221.4	221.4	远程	正常	调速	65535	6.55	0.76
2019-02-13 07:19:53	19.55	71	12.67	13.67	14.11	222.1	222.6	221.7	远程	正常	调速	65535	6.59	0.76
2019-02-13 07:22:23	19.7	70	12.12	13.02	13.45	221.5	221.3	221.1	远程	正常	调速	65535	6.51	0.75
2019-02-13 07:24:53	19.46	70	12.2	13.24	13.71	220.6	221.6	221.2	远程	正常	调速	65535	6.38	0.75
2019-02-13 07:27:24	19.73	70	12.31	13.15	13.5	221.2	221.1	220.7	远程	正常	调速	65535	6.54	0.75
2019-02-13 07:29:54	19.76	70	12.43	13.39	13.71	221.2	221.7	221.3	远程	正常	调速	65535	6.49	0.74
2019-02-13 07:32:25	19.85	70	12.54	13.52	13.91	220.2	221.2	220.7	远程	正常	调速	65535	6.64	0.75
2019-02-13 07:34:55	19.48	71	12.68	13.71	14.04	220.7	221.3	221.3	远程	正常	调速	65535	6.54	0.76
2019-02-13 07:37:25	19.57	70	12.68	13.75	14.06	220.9	221.2	221.2	远程	正常	调速	65535	6.56	0.76
2019-02-13 07:39:55	19.7	70	12.25	13.2	13.53	220	220.2	220.4	远程	正常	调速	65535	6.53	0.75
2019-02-13 07:42:10	19.77	70	12.36	13.32	13.53	219.9	220.9	220.4	远程	正常	调速	65535	6.55	0.75
2019-02-13 07:44:41	19.49	71	12.63	13.62	13.9	220.8	221	220.3	远程	正常	调速	65535	6.47	0.75
2019-02-13 07:47:11	19.55	70	12.57	13.61	14.07	220.2	220.7	220.7	远程	正常	调速	65535	6.57	0.76
2019-02-13 07:49:41	19.5	71	12.58	13.67	14.05	220.4	221.4	220.7	远程	正常	调速	65535	6.54	0.76
2019-02-13 07:52:12	19.49	70	12.68	13.69	13.93	221.1	221.2	220.8	远程	正常	调速	65535	6.53	0.75
2019-02-13 07:54:42	19.68	71	12.55	13.53	13.86	219.9	220.5	220.5	远程	正常	调速	65535	6.59	0.75
2019-02-13 07:56:57	19.85	70	12.19	13.17	13.45	220.7	220.7	220.7	远程	正常	调速	65535	6.52	0.74
2019-02-13 07:59:28	19.63	70	12.54	13.58	13.76	220.7	221.6	220.9	远程	正常	调速	65535	6.57	0.75
2019-02-13 08:01:42	19.57	71	12.68	13.74	13.99	219.8	220.9	220.2	远程	正常	调速	65535	6.58	0.75
2019-02-13 08:04:00	19.55	71	12.83	13.82	14.16	220.7	220.8	220.8	远程	正常	调速	65535	6.6	0.76
2019-02-13 08:06:30	19.75	70	12.11	13.17	13.45	220.6	221.6	220.6	远程	正常	调速	65535	6.54	0.75
2019-02-13 08:09:00	19.7	70	12.07	13.15	13.39	220.2	220.4	220.4	远程	正常	调速	65535	6.51	0.75
2019-02-13 08:11:31	19.65	70	12.33	13.4	13.49	220.6	221.2	220.2	远程	正常	调速	65535	6.55	0.75
2019-02-13 08:14:01	19.63	70	12.38	13.43	13.65	220.1	220.4	220	远程	正常	调速	65535	6.53	0.75
2019-02-13 08:16:17	19.61	70	12.27	13.17	13.54	220.4	220.5	219.7	远程	正常	调速	65535	6.4	0.75
2019-02-13 08:18:31	20.01	69	12.08	13.15	13.4	220	220.7	220.6	远程	正常	调速	65535	6.56	0.74
2019-02-13 08:20:55	19.61	70	12.54	13.43	13.65	220.8	220.8	220.7	远程	正常	调速	65535	6.43	0.75
2019-02-13 08:23:20	19.42	71	12.57	13.5	13.81	220.1	220.5	219.7	远程	正常	调速	65535	6.46	0.76
2019-02-13 08:25:53	19.51	71	12.65	13.58	13.8	220.5	220.4	220.1	远程	正常	调速	65535	6.47	0.75
2019-02-13 08:28:23	19.82	70	12.64	13.55	13.71	220.6	220.4	220.5	远程	正常	调速	65535	6.65	0.75
2019-02-13 08:30:55	19.38	71	12.62	13.69	14.04	220.2	220.6	220	远程	正常	调速	65535	6.47	0.76
2019-02-13 08:33:24	19.49	70	12.66	13.68	13.91	219.9	221	219.9	远程	正常	调速	65535	6.53	0.76
2019-02-13 08:35:56	19.71	70	12.47	13.29	13.6	221.2	221.2	221.2	远程	正常	调速	65535	6.57	0.75
2019-02-13 08:38:25	19.43	70	12.4	13.2	13.52	220.6	221	220	远程	正常	调速	65535	6.36	0.75
2019-02-13 08:40:55	19.47	70	12.22	13.13	13.45	219.5	220.2	220	远程	正常	调速	65535	6.33	0.74
2019-02-13 08:43:25	19.57	70	12.27	13	13.47	220.4	220.2	220.3	远程	正常	调速	65535	6.37	0.74
2019-02-13 08:45:48	19.54	70	12.28	13.22	13.76	219.8	220.4	219.8	远程	正常	调速	65535	6.49	0.75
2019-02-13 08:48:13	19.71	70	12.19	13.08	13.28	219.6	219.7	219.2	远程	正常	调速	65535	6.46	0.75
2019-02-13 08:50:39	19.57	70	12.67	13.54	13.83	219.9	220.1	219.7	远程	正常	调速	65535	6.56	0.76
2019-02-13 08:53:04	19.6	70	12.3	13.23	13.55	219.3	219.8	219.4	远程	正常	调速	65535	6.5	0.75
2019-02-13 08:55:38	19.46	71	12.57	13.48	13.85	220.3	220.5	220.3	远程	正常	调速	65535	6.53	0.76
2019-02-13 08:58:08	19.45	70	12.52	13.45	13.84	220.1	219.9	219.9	远程	正常	调速	65535	6.43	0.75
2019-02-13 09:00:23	19.75	70	12.43	13.37	13.59	220.7	221.1	220.3	远程	正常	调速	65535	6.58	0.75
2019-02-13 09:02:41	19.6	70	12.45	13.36	13.65	220.5	220.5	220.5	远程	正常	调速	65535	6.55	0.75
2019-02-13 09:04:39	19.71	70	12.28	13.21	13.46	219.8	220	219.4	远程	正常	调速	65535	6.51	0.75
2019-02-13 09:06:55	19.6	70	12.71	13.63	13.97	220.1	220.9	220.2	远程	正常	调速	65535	6.6	0.76
2019-02-13 09:09:25	19.81	70	12.35	13.24	13.52	220.6	221.2	220.2	远程	正常	调速	65535	6.57	0.75
2019-02-13 09:11:55	19.63	69	12.32	13.32	13.61	219.9	220.2	220.1	远程	正常	调速	65535	6.42	0.75
2019-02-13 09:14:25	19.5	70	12.11	13.12	13.33	219.2	219.6	218.8	远程	正常	调速	65535	6.35	0.75
2019-02-13 09:16:56	19.88	69	12.3	13.08	13.43	220.6	220.5	220.5	远程	正常	调速	65535	6.56	0.74
2019-02-13 09:19:26	19.69	70	12.34	13.13	13.5	220.1	220.3	219.6	远程	正常	调速	65535	6.54	0.75
2019-02-13 09:21:56	19.65	70	12.48	13.36	13.89	220.6	220.2	219.9	远程	正常	调速	65535	6.58	0.75
2019-02-13 09:24:27	19.51	70	12.91	13.76	14.02	220.7	220.8	219.9	远程	正常	调速	65535	6.57	0.76
2019-02-13 09:26:50	19.46	70	12.46	13.42	13.75	220.3	220.7	219.5	远程	正常	调速	65535	6.41	0.75
2019-02-13 09:29:16	19.85	69	12.14	13.02	13.47	220.9	220.5	220.6	远程	正常	调速	65535	6.52	0.74
2019-02-13 09:36:57	19.93	69	12.42	13.3	13.74	219.4	220.2	219.4	远程	正常	调速	65535	6.63	0.75
2019-02-13 09:39:23	19.47	71	12.69	13.61	14.05	218.5	219.4	219.1	远程	正常	调速	65535	6.53	0.76
2019-02-13 09:41:50	19.61	70	12.35	13.26	13.65	218.9	219.6	218.7	远程	正常	调速	65535	6.52	0.75
2019-02-13 09:44:11	19.55	70	12.05	12.98	13.38	218	218.6	218.7	远程	正常	调速	65535	6.4	0.75
2019-02-13 09:46:41	19.82	70	12.36	13.36	13.76	218.8	219.5	219.1	远程	正常	调速	65535	6.57	0.75
2019-02-13 09:48:56	19.61	70	12.73	13.65	14.33	218.4	219.4	219.4	远程	正常	调速	65535	6.6	0.76
2019-02-13 09:51:26	19.48	70	12.48	13.47	13.83	217.9	218.9	218.3	远程	正常	调速	65535	6.39	0.75
2019-02-13 09:53:57	19.52	70	12.67	13.57	14.04	218.6	218.9	218.4	远程	正常	调速	65535	6.43	0.75
2019-02-13 09:56:27	19.39	70	12.71	13.62	14.25	218.5	219	218.5	远程	正常	调速	65535	6.47	0.76
2019-02-13 09:58:57	19.66	70	12.62	13.59	14.14	218.8	219.3	218.9	远程	正常	调速	65535	6.61	0.76
2019-02-13 10:00:59	19.56	70	12.39	13.27	13.76	217.8	218.5	218.1	远程	正常	调速	65535	6.38	0.75
2019-02-13 10:03:14	19.56	70	12.61	13.58	14.01	219.1	219.1	218.9	远程	正常	调速	65535	6.57	0.76
2019-02-13 10:05:31	19.72	70	12.15	13.04	13.7	218.1	218.1	218.1	远程	正常	调速	65535	6.49	0.75
2019-02-13 10:07:23	13.3	9	8.33	9.3	8.92	218.4	219.2	218.8	远程	正常	调速	10	3.27	0.77
2019-02-13 10:07:40	12.77	10	6.47	7.4	7.77	219.1	219.4	219.1	远程	正常	调速	28	2.88	0.65
2019-02-13 10:10:21	46.18	0	50.19	51.05	55.48	214.8	215.4	215.7	远程	正常	调速	188	26.55	0.87
2019-02-13 10:13:00	15.58	19	11.02	11.47	11.73	219.1	219.2	218.9	远程	正常	调速	347	5	0.61
2019-02-13 10:15:30	22.82	81	18.24	19.08	20.46	216.8	217.9	217.8	远程	正常	调速	497	8.54	0.77
2019-02-13 10:18:01	27.54	55	22.14	23.73	23.91	218.1	218.8	218.9	远程	正常	调速	648	10.6	0.72
2019-02-13 10:20:32	27.98	56	21.28	22.84	24.03	218.2	217.8	217.8	远程	正常	调速	799	10.65	0.7
2019-02-13 10:23:02	28.55	54	22.74	23.36	25.62	216.8	217.6	217.7	远程	正常	调速	949	11.06	0.7
2019-02-13 10:25:31	32.13	60	29.5	30.54	31.33	216.4	217.6	216.8	远程	正常	调速	1098	14.42	0.75
2019-02-13 10:28:02	28.94	54	23.81	25.83	27.85	217.5	217.9	218.1	远程	正常	调速	1250	11.51	0.7
2019-02-13 10:30:17	28.93	57	24.17	25.6	26.43	216.9	217.1	217.3	远程	正常	调速	1384	11.25	0.7

## Sheet: Sheet3
时间	电流	转速	输入电流A	输入电流B	输入电流C	输入电压A	输入电压B	输入电压C	KA0	KA4	远程操作	操作时间	有功功率	功率因数	有功电量	井下压力	沉没度	无功电量	油压
2019-02-15 12:57:37	19.27	75	12.96	13.77	14.68	218.7	218.8	219	远程	正常	启动	65535	6.56	0.75
2019-02-15 13:01:52	19.4	75	12.57	13.41	14.04	219.5	219.8	219.9	远程	正常	启动	65535	6.61	0.75
2019-02-15 13:04:23	19.4	75	12.56	13.12	14.09	219.5	219.7	219.8	远程	正常	启动	65535	6.52	0.74
2019-02-15 13:06:53	19.32	75	12.78	13.53	14.4	219.5	220.1	219.3	远程	正常	启动	65535	6.63	0.75
2019-02-15 13:09:23	19.41	75	12.5	13.3	13.83	219.3	220.2	219.4	远程	正常	启动	65535	6.56	0.74
2019-02-15 13:11:53	19.31	75	12.97	13.69	14.28	219	219.6	219.1	远程	正常	启动	65535	6.58	0.75
2019-02-15 13:14:23	19.31	75	12.79	13.42	13.93	220	220	219.4	远程	正常	启动	65535	6.6	0.75
2019-02-15 13:16:54	19.29	75	12.59	13.41	14.13	219.5	220.2	220.1	远程	正常	启动	65535	6.5	0.74
2019-02-15 13:19:24	19.33	75	13.01	13.54	14.48	220.1	219.9	220.3	远程	正常	启动	65535	6.62	0.75
2019-02-15 13:21:54	19.48	75	12.81	13.44	14.07	220.5	220.9	220.4	远程	正常	启动	65535	6.68	0.75
2019-02-15 13:24:25	19.47	74	12.44	13.12	13.9	220.3	221	221	远程	正常	启动	65535	6.55	0.74
2019-02-15 13:31:55	19.33	75	12.55	13.37	14.14	219.9	220.3	220.5	远程	正常	启动	65535	6.6	0.75
2019-02-15 13:34:26	19.37	75	12.92	13.79	14.37	219.1	219.2	219	远程	正常	启动	65535	6.65	0.75
2019-02-15 13:36:56	19.32	75	12.68	13.39	14.18	219.9	220.8	219.7	远程	正常	启动	65535	6.51	0.74
2019-02-15 13:39:11	19.42	75	12.58	13.43	14.01	219.8	220.2	219.7	远程	正常	启动	65535	6.61	0.75
2019-02-15 13:41:42	19.52	74	12.37	13.27	13.94	219.8	220.5	219.8	远程	正常	启动	65535	6.56	0.74
2019-02-15 13:44:12	19.39	75	12.81	13.62	14.18	220.6	220.9	221	远程	正常	启动	65535	6.64	0.75
2019-02-15 13:46:43	19.39	75	12.39	13.15	14.07	219.5	220	219.7	远程	正常	启动	65535	6.55	0.74
2019-02-15 13:49:12	19.35	75	12.87	13.79	14.38	219.4	220.1	219.8	远程	正常	启动	65535	6.63	0.75
2019-02-15 13:51:43	19.37	75	13.03	13.89	14.4	220.6	221.5	220.6	远程	正常	启动	65535	6.63	0.75
2019-02-15 13:53:58	19.37	75	12.66	13.6	14.22	220.6	221.5	220.7	远程	正常	启动	65535	6.64	0.75
2019-02-15 13:56:29	19.61	74	12.6	13.37	14.27	220.5	220.5	220.7	远程	正常	启动	65535	6.69	0.74
2019-02-15 13:58:58	19.43	75	12.7	13.47	14.1	220.7	220.8	220.4	远程	正常	启动	65535	6.54	0.74
2019-02-15 14:01:29	19.63	75	12.74	13.59	14.41	219.6	220.1	219.8	远程	正常	启动	65535	6.73	0.75
2019-02-15 14:03:59	19.61	75	13.24	14.21	14.78	218.6	219.9	219.3	远程	正常	启动	65535	6.74	0.75
2019-02-15 14:06:29	19.59	75	12.87	13.78	14.5	219.3	219.9	219.4	远程	正常	启动	65535	6.74	0.75
2019-02-15 14:08:45	19.57	75	12.89	13.79	14.37	219.6	220.1	220.3	远程	正常	启动	65535	6.63	0.74
2019-02-15 14:11:01	19.41	75	13.1	14.14	14.52	220	220.2	220.2	远程	正常	启动	65535	6.66	0.75
2019-02-15 14:13:26	19.52	75	12.94	13.86	14.37	220.1	221	220.6	远程	正常	启动	65535	6.63	0.74
2019-02-15 14:15:51	19.57	75	12.77	13.61	14.31	220.2	220.3	220.4	远程	正常	启动	65535	6.62	0.74
2019-02-15 14:18:21	19.63	75	12.62	13.49	14.24	219.7	220.7	219.9	远程	正常	启动	65535	6.71	0.74
2019-02-15 14:20:52	19.57	75	12.65	13.49	14.08	220.3	220.4	220.2	远程	正常	启动	65535	6.63	0.74
2019-02-15 14:23:21	19.66	75	13	13.81	14.42	220.4	220.8	220.2	远程	正常	启动	65535	6.78	0.75
2019-02-15 14:25:52	19.54	74	12.91	13.77	14.73	219.4	220.2	220.1	远程	正常	启动	65535	6.63	0.74
2019-02-15 14:28:22	19.36	75	12.99	13.75	14.4	219.7	220.5	219.8	远程	正常	启动	65535	6.66	0.75
2019-02-15 14:30:37	19.44	75	12.94	13.87	14.55	220	220.7	220.7	远程	正常	启动	65535	6.68	0.75
2019-02-15 14:33:08	19.37	75	12.96	13.8	14.46	220	219.9	220.2	远程	正常	启动	65535	6.61	0.75
2019-02-15 14:34:53	19.65	74	12.47	13.45	14.28	219.9	221	220.8	远程	正常	启动	65535	6.67	0.74
2019-02-15 14:37:24	19.35	75	12.72	13.67	14.28	219.6	220.6	220.3	远程	正常	启动	65535	6.55	0.74
2019-02-15 14:39:54	19.51	74	12.62	13.48	14.12	219.7	219.8	220	远程	正常	启动	65535	6.54	0.74
2019-02-15 14:42:24	19.57	74	12.41	13.38	14.09	219.9	220.4	220	远程	正常	启动	65535	6.6	0.74
2019-02-15 14:44:54	19.45	75	12.31	13.28	14.12	220.1	220.5	220.2	远程	正常	启动	65535	6.55	0.74
2019-02-15 14:52:11	19.36	75	12.51	13.39	14.14	220.1	220.6	220.6	远程	正常	启动	65535	6.54	0.74
2019-02-15 14:54:41	19.38	75	12.46	13.35	14.03	220.5	220.8	220.6	远程	正常	启动	65535	6.59	0.74
2019-02-15 14:57:10	19.29	75	12.93	13.76	14.51	220.5	220.9	220.8	远程	正常	启动	65535	6.61	0.75
2019-02-15 14:59:40	19.48	74	12.58	13.25	14.03	220.4	221.1	220.6	远程	正常	启动	65535	6.57	0.74
2019-02-15 15:01:26	19.3	75	12.9	13.73	14.54	219.1	220.1	219.8	远程	正常	启动	65535	6.56	0.75
2019-02-15 15:03:41	19.45	74	12.46	13.39	14.05	220.4	220	220.3	远程	正常	启动	65535	6.58	0.74
2019-02-15 15:05:56	19.57	74	12.41	13.21	14.14	220.5	221.3	220.8	远程	正常	启动	65535	6.63	0.74
2019-02-15 15:08:21	19.4	75	12.43	13.15	14.01	220.9	221.3	221.1	远程	正常	启动	65535	6.55	0.74
2019-02-15 15:11:02	19.37	75	12.45	13.11	13.87	221.2	221.3	221.1	远程	正常	启动	65535	6.52	0.74
2019-02-15 15:13:32	19.25	75	12.8	13.62	14.59	221.3	221.6	221.2	远程	正常	启动	65535	6.56	0.75
2019-02-15 15:16:03	19.63	74	12.6	13.33	13.98	221.8	221.9	221.7	远程	正常	启动	65535	6.65	0.74
2019-02-15 15:18:33	19.37	75	12.84	13.45	14.29	221.3	221.4	221.8	远程	正常	启动	65535	6.57	0.74
2019-02-15 15:21:03	19.57	74	12.61	13.42	14.03	221.1	221.3	221.3	远程	正常	启动	65535	6.67	0.74
2019-02-15 15:23:33	19.39	75	12.99	13.82	14.37	221.9	221.9	221	远程	正常	启动	65535	6.67	0.75
2019-02-15 15:26:04	19.36	75	12.83	13.69	14.26	221.7	221.5	221.8	远程	正常	启动	65535	6.59	0.74
2019-02-15 15:28:34	19.45	75	12.44	13.27	13.83	221.1	220.9	221.1	远程	正常	启动	65535	6.56	0.74
2019-02-15 15:32:49	19.41	75	12.67	13.53	14.24	221.6	222	221.3	远程	正常	启动	65535	6.56	0.74
2019-02-15 15:35:04	19.22	75	12.55	13.37	13.95	222.5	222.4	222.6	远程	正常	启动	65535	6.49	0.74
2019-02-15 15:37:34	19.28	75	12.92	13.67	14.42	220.4	220.4	220.8	远程	正常	启动	65535	6.6	0.75
2019-02-15 15:40:04	19.43	74	12.47	13.3	13.82	221.9	221.9	221.4	远程	正常	启动	65535	6.54	0.74
2019-02-15 15:42:35	19.51	74	12.38	13.19	13.85	222.2	222	221.6	远程	正常	启动	65535	6.61	0.74
2019-02-15 15:45:06	19.41	75	12.65	13.55	14.38	221	221.6	221.6	远程	正常	启动	65535	6.58	0.74
2019-02-15 15:47:36	19.55	74	12.46	13.34	13.87	221.3	221.8	221.1	远程	正常	启动	65535	6.65	0.74
2019-02-15 15:50:06	19.42	75	13.04	13.73	14.54	221.6	221.4	221.9	远程	正常	启动	65535	6.67	0.75
2019-02-15 15:52:36	19.42	74	12.41	13.33	14.12	221.1	221.3	221.2	远程	正常	启动	65535	6.55	0.74
2019-02-15 15:55:07	19.26	75	12.8	13.6	14.34	222.4	222	222.2	远程	正常	启动	65535	6.57	0.74
2019-02-15 15:57:21	19.55	75	12.67	13.34	13.94	221.7	221.8	221.9	远程	正常	启动	65535	6.61	0.74
2019-02-15 15:59:37	19.54	75	12.41	13.11	14.05	221.5	222.1	221.6	远程	正常	启动	65535	6.62	0.74
2019-02-15 16:01:52	19.44	75	12.58	13.27	14.04	222	221.3	221.7	远程	正常	启动	65535	6.6	0.74
2019-02-15 16:04:23	19.47	75	12.63	13.53	14.11	220.9	221.2	221.4	远程	正常	启动	65535	6.66	0.74
2019-02-15 16:06:53	19.46	74	12.52	13.31	13.9	221.5	221.6	221.9	远程	正常	启动	65535	6.57	0.74
2019-02-15 16:09:23	19.59	74	12.6	13.37	14.06	222.3	222.1	222.2	远程	正常	启动	65535	6.64	0.74
2019-02-15 16:11:54	19.57	74	12.51	13.32	14.19	221.3	222.2	221.6	远程	正常	启动	65535	6.65	0.74
2019-02-15 16:14:23	19.75	74	12.66	13.43	14.11	222.1	222.1	221.9	远程	正常	启动	65535	6.76	0.74
2019-02-15 16:16:53	19.59	74	12.71	13.42	13.95	221.2	221.6	221.2	远程	正常	启动	65535	6.61	0.74
2019-02-15 16:19:09	19.65	74	12.61	13.42	14.07	221.4	221.8	221.8	远程	正常	启动	65535	6.63	0.74
2019-02-15 16:21:39	19.49	75	12.99	13.96	14.58	221.8	221.9	221.9	远程	正常	启动	65535	6.67	0.75
2019-02-15 16:24:11	19.64	75	12.8	13.55	14.06	221.1	221.6	221.2	远程	正常	启动	65535	6.73	0.74
2019-02-15 16:26:39	19.56	75	12.71	13.62	14.22	222.2	222.5	222.6	远程	正常	启动	65535	6.62	0.74
2019-02-15 16:29:10	19.61	75	12.75	13.62	14.39	221	221.3	221.4	远程	正常	启动	65535	6.75	0.75
2019-02-15 16:33:11	19.42	75	12.96	13.92	14.25	221.9	221.6	221.7	远程	正常	启动	65535	6.67	0.75
2019-02-15 16:35:41	19.52	74	12.55	13.51	13.99	221.7	221.7	221.7	远程	正常	启动	65535	6.59	0.74
2019-02-15 16:38:11	19.56	75	12.94	13.8	14.45	221.1	221.2	221	远程	正常	启动	65535	6.63	0.74
2019-02-15 16:40:42	19.59	75	12.83	13.71	14.29	222.3	222.4	221.6	远程	正常	启动	65535	6.67	0.74
2019-02-15 16:43:12	19.65	75	12.69	13.64	14.19	221.3	222.2	221.3	远程	正常	启动	65535	6.75	0.74
2019-02-15 16:45:42	19.52	75	12.81	13.76	14.22	221.7	221.8	221.8	远程	正常	启动	65535	6.73	0.75
2019-02-15 16:48:12	19.52	75	12.57	13.38	13.96	221.5	221.5	220.9	远程	正常	启动	65535	6.61	0.74
2019-02-15 16:50:43	19.56	75	12.93	13.7	14.4	221.9	221.6	221.6	远程	正常	启动	65535	6.65	0.74
2019-02-15 16:53:05	19.57	75	12.53	13.37	14.04	222.5	221.9	222.7	远程	正常	启动	65535	6.65	0.74
2019-02-15 16:55:31	19.44	75	12.81	13.79	14.45	222	221.6	221.7	远程	正常	启动	65535	6.7	0.75
2019-02-15 16:57:56	19.5	75	12.8	13.68	14.49	222.2	222.3	222.4	远程	正常	启动	65535	6.73	0.75
2019-02-15 17:00:20	19.54	75	13.08	13.71	14.45	220.8	221	220.9	远程	正常	启动	65535	6.74	0.75
2019-02-15 17:02:13	19.57	75	12.87	13.61	14.31	220.6	221.4	220.9	远程	正常	启动	65535	6.72	0.74
2019-02-15 17:04:54	19.53	75	12.9	13.73	14.43	220.9	220.7	221	远程	正常	启动	65535	6.73	0.75
2019-02-15 17:07:31	19.6	74	12.51	13.33	14.15	221.7	221.5	221.9	远程	正常	启动	65535	6.61	0.74
2019-02-15 17:10:01	19.47	75	12.99	13.76	14.48	221.5	221.2	221.4	远程	正常	启动	65535	6.63	0.74
2019-02-15 17:12:31	19.35	75	12.92	13.71	14.31	221.3	221.8	221.1	远程	正常	启动	65535	6.64	0.75
2019-02-15 17:14:47	19.6	74	12.74	13.3	14.04	222	222.2	221.7	远程	正常	启动	65535	6.63	0.74
2019-02-15 17:17:17	19.4	75	12.81	13.65	14.57	221.5	221.2	222	远程	正常	启动	65535	6.6	0.74
2019-02-15 17:19:47	19.5	75	12.63	13.45	14.27	221.4	221.9	221.4	远程	正常	启动	65535	6.6	0.74
2019-02-15 17:22:18	19.45	75	12.8	13.63	14.23	222.3	222.4	221.8	远程	正常	启动	65535	6.59	0.74
2019-02-15 17:24:48	19.36	75	12.88	13.82	14.67	220.6	221.5	221	远程	正常	启动	65535	6.64	0.75
2019-02-15 17:27:18	19.52	75	12.53	13.32	14.15	221.7	222.2	221.4	远程	正常	启动	65535	6.64	0.74
2019-02-15 17:29:48	19.54	75	12.72	13.36	13.94	221.6	221.9	221.5	远程	正常	启动	65535	6.58	0.74
2019-02-15 17:33:20	19.56	75	12.94	13.89	14.62	221.9	222.2	221.5	远程	正常	启动	65535	6.75	0.75
2019-02-15 17:35:49	19.5	75	12.5	13.41	14.03	222.2	222.1	222.3	远程	正常	启动	65535	6.58	0.74
2019-02-15 17:38:19	19.42	75	12.86	13.7	14.48	220.6	221.1	220.5	远程	正常	启动	65535	6.69	0.75
2019-02-15 17:40:50	19.59	75	12.8	13.56	14.23	221.8	221.6	221.9	远程	正常	启动	65535	6.75	0.75
2019-02-15 17:43:05	19.49	75	13.08	13.88	14.46	222.2	221.7	221.8	远程	正常	启动	65535	6.73	0.75
2019-02-15 17:45:35	19.72	74	12.43	13.37	14.22	221.5	222	222.2	远程	正常	启动	65535	6.66	0.74
2019-02-15 17:48:06	19.67	75	12.53	13.47	14.24	221.8	221.5	222	远程	正常	启动	65535	6.69	0.74
2019-02-15 17:50:36	19.4	75	13.17	13.8	14.6	222.1	222.1	221.6	远程	正常	启动	65535	6.66	0.75
2019-02-15 17:53:06	19.55	75	12.61	13.45	14.14	220.8	220.9	220.6	远程	正常	启动	65535	6.66	0.74
2019-02-15 17:55:36	19.6	75	12.49	13.1	14.04	221.4	221.4	221.7	远程	正常	启动	65535	6.61	0.74
2019-02-15 17:57:51	19.66	74	12.59	13.3	14.1	223	222.5	222.4	远程	正常	启动	65535	6.72	0.74
2019-02-15 18:00:06	19.49	75	12.85	13.58	14.4	221.7	221.5	221.4	远程	正常	启动	65535	6.71	0.75
2019-02-15 18:02:24	19.66	75	12.82	13.34	14.07	221.5	221.6	221.6	远程	正常	启动	65535	6.71	0.74
2019-02-15 18:04:49	19.54	75	13.04	13.75	14.78	221.8	222.1	221.7	远程	正常	启动	65535	6.73	0.75
2019-02-15 18:07:28	19.59	75	12.61	13.32	14.22	222.8	222.2	222.1	远程	正常	启动	65535	6.62	0.74
2019-02-15 18:09:58	19.57	75	12.77	13.52	14.47	222.1	221.8	222.2	远程	正常	启动	65535	6.64	0.74
2019-02-15 18:12:28	19.59	75	12.89	13.72	14.46	221.3	221.5	221.6	远程	正常	启动	65535	6.74	0.75
2019-02-15 18:14:58	19.6	75	12.71	13.37	14.31	222.5	222.4	222	远程	正常	启动	65535	6.63	0.74
2019-02-15 18:17:29	19.78	74	12.64	13.35	14.27	221.7	222	221.7	远程	正常	启动	65535	6.74	0.74
2019-02-15 18:19:44	19.73	75	12.63	13.37	14.31	222.3	222.7	222.4	远程	正常	启动	65535	6.7	0.74
2019-02-15 18:22:14	19.83	75	12.85	13.47	14.23	222	222.1	221.5	远程	正常	启动	65535	6.7	0.74
2019-02-15 18:24:45	19.71	75	13.07	13.78	14.83	222.2	222.3	222	远程	正常	启动	65535	6.72	0.74
2019-02-15 18:27:15	19.59	75	13.32	13.95	14.87	222.4	222.4	222.2	远程	正常	启动	65535	6.79	0.75
2019-02-15 18:29:45	19.9	75	12.87	13.7	14.49	222.6	222.4	222.4	远程	正常	启动	65535	6.83	0.74
2019-02-15 18:32:15	19.57	75	13.09	13.93	14.92	221.9	222.6	221.8	远程	正常	启动	65535	6.72	0.75
2019-02-15 18:34:46	19.66	75	13.15	14.04	14.8	221.8	222.5	221.6	远程	正常	启动	65535	6.81	0.75
2019-02-15 18:37:15	19.76	75	12.71	13.67	14.21	222.3	222.6	222.1	远程	正常	启动	65535	6.71	0.74
2019-02-15 18:39:46	19.75	75	12.62	13.58	14.34	221.5	222.1	222.3	远程	正常	启动	65535	6.68	0.74
2019-02-15 18:42:16	19.68	75	12.87	13.91	14.8	221.6	221.5	221.9	远程	正常	启动	65535	6.73	0.74
2019-02-15 18:44:47	19.71	75	13.11	14.08	14.7	222.1	221.7	221.8	远程	正常	启动	65535	6.74	0.75
2019-02-15 18:47:02	19.8	75	12.79	13.79	14.48	221.2	221.5	221.7	远程	正常	启动	65535	6.71	0.74
2019-02-15 18:49:32	19.72	75	13.11	13.86	14.56	221.5	222	221.3	远程	正常	启动	65535	6.84	0.75
2019-02-15 18:52:02	19.88	74	12.67	13.53	14.21	222.9	222.8	223	远程	正常	启动	65535	6.81	0.74
2019-02-15 18:54:33	19.67	75	13.13	14	14.86	221	221	220.8	远程	正常	启动	65535	6.74	0.75
2019-02-15 18:57:03	19.78	75	12.66	13.42	14.18	222.3	222.7	222.3	远程	正常	启动	65535	6.76	0.74
2019-02-15 18:59:33	19.6	75	13.24	13.83	14.59	222.6	222.3	222.1	远程	正常	启动	65535	6.75	0.75
2019-02-15 19:01:49	19.6	75	12.95	13.76	14.58	221.3	221.1	221.2	远程	正常	启动	65535	6.67	0.75
2019-02-15 19:04:19	19.69	75	12.89	13.67	14.66	221.8	222	221.9	远程	正常	启动	65535	6.8	0.75
2019-02-15 19:06:49	19.82	75	12.84	13.58	14.2	222.5	221.9	222.5	远程	正常	启动	65535	6.79	0.74
2019-02-15 19:09:19	19.72	75	12.89	13.74	14.6	221.9	222.2	222.4	远程	正常	启动	65535	6.81	0.75
2019-02-15 19:11:50	19.76	75	12.64	13.53	14.22	223.3	222.7	223	远程	正常	启动	65535	6.76	0.74
2019-02-15 19:14:12	19.78	75	12.63	13.48	14.34	221.9	222.1	222.1	远程	正常	启动	65535	6.77	0.74
2019-02-15 19:16:37	19.87	74	12.71	13.64	14.26	221.4	222.1	221.7	远程	正常	启动	65535	6.83	0.75
2019-02-15 19:19:02	19.71	75	13.05	13.89	14.49	221.9	222.3	221.7	远程	正常	启动	65535	6.82	0.75
2019-02-15 19:21:45	19.86	74	12.57	13.5	14.36	222	222.7	222	远程	正常	启动	65535	6.77	0.74
2019-02-15 19:24:18	19.85	75	12.6	13.41	14.32	222.5	222.1	222.2	远程	正常	启动	65535	6.75	0.74
2019-02-15 19:26:50	19.81	75	12.87	13.76	14.35	222.2	222.1	222	远程	正常	启动	65535	6.84	0.75
2019-02-15 19:29:19	19.62	75	13.14	13.88	14.65	222.1	221.8	222.3	远程	正常	启动	65535	6.78	0.75
2019-02-15 19:31:49	19.88	75	12.7	13.57	14.28	222.7	222.3	222.5	远程	正常	启动	65535	6.77	0.74
2019-02-15 19:34:19	19.68	75	12.73	13.6	14.52	221.3	222.1	221.9	远程	正常	启动	65535	6.68	0.74
2019-02-15 19:36:34	19.83	74	12.63	13.42	14.02	221.7	222	221.9	远程	正常	启动	65535	6.7	0.74
2019-02-15 19:39:05	19.74	75	12.75	13.41	14.17	222	222.1	222.4	远程	正常	启动	65535	6.69	0.74
2019-02-15 19:41:37	19.62	75	12.82	13.73	14.58	221.9	222.3	222.5	远程	正常	启动	65535	6.68	0.74
2019-02-15 19:44:06	19.59	75	13.12	14.03	14.83	221.4	220.9	221.2	远程	正常	启动	65535	6.73	0.75
2019-02-15 19:46:35	19.64	75	12.81	13.72	14.4	222.1	222.6	222.1	远程	正常	启动	65535	6.68	0.74
2019-02-15 19:49:06	19.78	75	13.04	13.73	14.73	221.9	222.4	221.8	远程	正常	启动	65535	6.84	0.75
2019-02-15 19:51:21	19.77	75	12.83	13.53	14.37	222.3	222.8	222.3	远程	正常	启动	65535	6.7	0.74
2019-02-15 19:53:51	19.71	75	13.12	13.92	14.85	222.4	222.3	222.2	远程	正常	启动	65535	6.75	0.75
2019-02-15 19:56:22	20	74	12.9	13.64	14.29	221.7	222.1	222.2	远程	正常	启动	65535	6.8	0.74
2019-02-15 19:58:52	19.79	75	13.35	14.03	14.84	222.1	222.6	222.1	远程	正常	启动	65535	6.89	0.75
2019-02-15 20:01:23	19.77	75	13.06	13.94	14.9	221.5	221.8	222.3	远程	正常	启动	65535	6.77	0.75
2019-02-15 20:03:53	19.9	74	12.89	13.62	14.47	221.4	222	221.9	远程	正常	启动	65535	6.76	0.74
2019-02-15 20:06:23	19.79	75	13.19	13.93	14.78	222.5	223	222.7	远程	正常	启动	65535	6.88	0.75
2019-02-15 20:13:39	19.86	75	12.91	13.77	14.67	222.6	222	222.4	远程	正常	启动	65535	6.87	0.75
2019-02-15 20:16:09	20.06	74	12.86	13.55	14.48	222.7	222.4	223	远程	正常	启动	65535	6.9	0.74
2019-02-15 20:18:39	19.78	75	13.29	14.15	15.01	221.9	222	222.4	远程	正常	启动	65535	6.85	0.75
2019-02-15 20:21:09	20.04	74	12.79	13.57	14.54	222.5	222.4	222.1	远程	正常	启动	65535	6.88	0.74
2019-02-15 20:24:11	19.93	75	13.04	13.91	14.84	221.5	222	222	远程	正常	启动	65535	6.91	0.75
2019-02-15 20:26:09	19.9	75	13.3	14.13	14.95	221.1	221.7	221.5	远程	正常	启动	65535	6.89	0.75
2019-02-15 20:28:25	20.05	74	12.77	13.52	14.24	223.4	223.1	223.4	远程	正常	启动	65535	6.83	0.74
2019-02-15 20:30:55	19.8	75	13.27	13.98	15	222.6	222.7	223	远程	正常	启动	65535	6.85	0.75
2019-02-15 20:33:25	19.95	75	13.25	14.02	14.95	222.3	222.4	222.6	远程	正常	启动	65535	6.96	0.75
2019-02-15 20:35:56	19.95	75	13.03	13.69	14.48	222.6	222.3	222	远程	正常	启动	65535	6.8	0.74
2019-02-15 20:38:26	20.1	75	12.95	13.66	14.48	223.5	223.1	223.5	远程	正常	启动	65535	6.9	0.74
2019-02-15 20:40:56	20.11	75	12.91	13.82	14.75	222.2	222.4	222.7	远程	正常	启动	65535	6.95	0.74
2019-02-15 20:43:27	20.25	75	13.1	13.73	14.76	222.8	222	222.4	远程	正常	启动	65535	6.97	0.74
2019-02-15 20:45:58	20.17	75	13.34	14.06	14.82	222.8	222.3	222.3	远程	正常	启动	65535	7.03	0.75
2019-02-15 20:48:28	20.12	75	12.84	13.69	14.36	222.2	222.9	222.2	远程	正常	启动	65535	6.87	0.74
2019-02-15 20:50:54	19.92	75	13.14	13.92	14.93	222.9	222.6	222.5	远程	正常	启动	65535	6.93	0.75
2019-02-15 20:53:33	20.33	75	12.87	13.89	14.77	222.5	223.1	222.9	远程	正常	启动	65535	7.04	0.74
2019-02-15 20:55:48	19.86	75	13.32	14.28	15.1	223.4	223.1	223	远程	正常	启动	65535	6.88	0.75
2019-02-15 20:58:19	19.92	75	13.38	14.22	14.94	222.7	223.4	222.7	远程	正常	启动	65535	6.95	0.75
2019-02-15 21:00:48	19.82	75	13.39	14.22	15.18	222.4	223.3	222.8	远程	正常	启动	65535	6.87	0.75
2019-02-15 21:03:19	19.97	75	13.3	14.3	15.13	222.7	223.1	222.4	远程	正常	启动	65535	6.93	0.75
2019-02-15 21:05:44	19.87	75	13.37	14.19	14.92	222.6	222.4	222.6	远程	正常	启动	65535	6.89	0.75
2019-02-15 21:08:24	19.82	75	13.17	14.14	15.06	222.7	223.1	223.1	远程	正常	启动	65535	6.83	0.75
2019-02-15 21:10:55	19.99	75	13.31	14.27	15.1	222.7	223	222.7	远程	正常	启动	65535	6.98	0.75
2019-02-15 21:13:26	20.01	75	13.25	13.99	14.74	222.4	222.4	222.5	远程	正常	启动	65535	6.98	0.75
2019-02-15 21:20:56	20.06	75	12.84	13.77	14.65	222.7	223.4	222.8	远程	正常	启动	65535	6.91	0.74
2019-02-15 21:23:26	19.86	75	13.34	14.26	14.91	222.5	222.5	222.3	远程	正常	启动	65535	6.86	0.75
2019-02-15 21:25:56	20.07	75	13.53	14.42	15.22	223.3	222.6	223	远程	正常	启动	65535	7.03	0.75
2019-02-15 21:28:27	20.15	75	13.09	13.97	14.98	222.4	223.3	222.7	远程	正常	启动	65535	7.02	0.75
2019-02-15 21:30:58	20.1	75	12.82	13.83	14.7	221.7	222.3	222	远程	正常	启动	65535	6.93	0.75
2019-02-15 21:33:27	19.82	75	13.28	14.26	15.02	222.7	223	223.1	远程	正常	启动	65535	6.86	0.75
2019-02-15 21:35:53	20.15	74	12.78	13.48	14.24	223.2	223.1	222.9	远程	正常	启动	65535	6.86	0.74
2019-02-15 21:38:18	20.08	75	12.65	13.48	14.48	224.4	223.9	224.1	远程	正常	启动	65535	6.88	0.74
2019-02-15 21:40:43	20.16	75	12.85	13.65	14.51	222.8	223.2	223	远程	正常	启动	65535	6.91	0.74
2019-02-15 21:43:24	20.14	75	13.2	13.97	14.78	223.4	222.8	223.2	远程	正常	启动	65535	7.02	0.75
2019-02-15 21:45:55	20.11	75	12.86	13.58	14.45	223.6	223.4	223.3	远程	正常	启动	65535	6.91	0.74
2019-02-15 21:48:25	20.07	75	12.87	13.66	14.74	222.3	222.8	222.5	远程	正常	启动	65535	6.84	0.74
2019-02-15 21:50:55	19.98	75	13.16	14.04	15.01	223.2	222.8	222.5	远程	正常	启动	65535	6.85	0.74
2019-02-15 21:53:26	20.07	75	13.7	14.37	15.27	223.4	222.9	223.3	远程	正常	启动	65535	7	0.75
2019-02-15 21:55:56	19.96	75	13.38	14.04	14.9	223.5	223.7	223.3	远程	正常	启动	65535	6.97	0.75
2019-02-15 21:58:26	19.89	75	13.76	14.5	15.59	222.9	223.5	223.1	远程	正常	启动	65535	6.98	0.76
2019-02-15 22:00:56	20.13	75	13.05	13.67	14.71	222.4	222.8	222.7	远程	正常	启动	65535	6.95	0.74
2019-02-15 22:03:27	20.12	75	13.21	13.97	14.8	222.4	222.5	222.8	远程	正常	启动	65535	7.01	0.75
2019-02-15 22:05:57	19.97	75	13.57	14.28	15.09	221.8	222	222.1	远程	正常	启动	65535	6.9	0.75
2019-02-15 22:08:12	20.05	75	12.97	13.9	14.82	222.7	223.2	222.8	远程	正常	启动	65535	6.99	0.75
2019-02-15 22:10:35	20.15	75	13.18	13.89	14.79	222.9	223	222.6	远程	正常	启动	65535	6.9	0.74
2019-02-15 22:13:00	20.08	75	12.92	13.62	14.42	222.9	222.2	222.7	远程	正常	启动	65535	6.84	0.74
2019-02-15 22:15:34	20.06	75	13.2	13.97	14.79	222.9	223.4	223.3	远程	正常	启动	65535	6.86	0.74
2019-02-15 22:18:03	20.11	75	13.34	14.1	14.89	222.6	222.6	222.8	远程	正常	启动	65535	7.01	0.75
2019-02-15 22:20:34	20.26	75	12.97	13.78	14.73	223.1	222.9	223.1	远程	正常	启动	65535	7	0.74
2019-02-15 22:23:04	19.9	75	13.42	14.22	14.99	223.1	223.6	222.9	远程	正常	启动	65535	6.87	0.75
2019-02-15 22:25:35	19.91	75	13.48	14.24	15.02	222.9	222.3	222.6	远程	正常	启动	65535	6.93	0.75
2019-02-15 22:27:50	19.88	75	13.23	14.14	15.02	222.4	222.6	222.2	远程	正常	启动	65535	6.85	0.75
2019-02-15 22:30:11	20.18	75	12.85	13.66	14.54	222.9	222.8	222.5	远程	正常	启动	65535	6.88	0.74
2019-02-15 22:32:36	20.29	75	13.08	13.82	14.56	222.7	222.6	222.1	远程	正常	启动	65535	6.97	0.74
2019-02-15 22:35:11	20	75	13.52	14.31	15.07	222.1	221.4	221.4	远程	正常	启动	65535	6.86	0.74
2019-02-15 22:37:41	20.21	75	13	13.75	14.66	222.3	222.5	221.8	远程	正常	启动	65535	6.96	0.74
2019-02-15 22:40:12	20.12	75	13.57	14.28	15.45	222.1	222.6	222.6	远程	正常	启动	65535	6.97	0.75
2019-02-15 22:42:42	20.3	75	13.12	13.86	14.55	222.2	221.8	221.9	远程	正常	启动	65535	6.99	0.74
2019-02-15 22:50:13	19.98	76	13.58	14.41	15.37	221.9	222.3	221.8	远程	正常	启动	65535	6.94	0.75
2019-02-15 22:52:43	20.34	75	13.08	13.81	14.41	222.5	222.4	222.1	远程	正常	启动	65535	6.99	0.74
2019-02-15 22:55:14	20.32	75	13.26	14.01	15.02	220.6	220.6	221.2	远程	正常	启动	65535	7.07	0.75
2019-02-15 22:57:44	20.2	75	13.45	14.53	15.44	221.7	221.4	221.4	远程	正常	启动	65535	7.08	0.75
2019-02-15 23:00:14	20.27	75	13.16	13.91	14.8	222.3	222.3	221.9	远程	正常	启动	65535	6.93	0.74
2019-02-15 23:02:45	20.32	75	13.58	14.31	15.37	221.4	221.9	221.5	远程	正常	启动	65535	7.12	0.75
2019-02-15 23:05:00	20.42	74	13.25	14.15	14.87	222.1	222.5	221.9	远程	正常	启动	65535	6.97	0.74
2019-02-15 23:07:16	20.34	75	12.99	13.86	14.77	221.2	221.5	221.7	远程	正常	启动	65535	6.95	0.74
2019-02-15 23:09:31	20.14	75	13.73	14.54	15.46	221.7	222.1	222	远程	正常	启动	65535	7.07	0.75
2019-02-15 23:12:02	20.21	75	13.54	14.41	15.22	221.8	221.5	221.8	远程	正常	启动	65535	6.94	0.74
2019-02-15 23:14:32	20.7	74	12.97	13.92	14.69	220.5	221.6	221.1	远程	正常	启动	65535	7.1	0.74
2019-02-15 23:17:02	20.51	74	13.11	13.99	14.94	221.2	222	221.4	远程	正常	启动	65535	6.99	0.74
2019-02-15 23:19:32	20.3	76	14.16	14.94	15.81	221.6	221.4	221.2	远程	正常	启动	65535	7.2	0.76
2019-02-15 23:22:03	20.63	74	13.54	14.39	15.48	221.1	222	221.9	远程	正常	启动	65535	7.28	0.75
2019-02-15 23:24:33	20.48	74	13.14	14.14	14.75	220.8	221.5	220.9	远程	正常	启动	65535	7.05	0.74
2019-02-15 23:27:04	20.42	75	13.23	14.16	14.99	221.6	221.5	221.9	远程	正常	启动	65535	7	0.74
2019-02-15 23:29:34	20.28	75	13.5	14.43	15.39	220.4	221	221.3	远程	正常	启动	65535	6.99	0.75
2019-02-15 23:32:04	20.33	75	13.2	14.09	14.97	221.5	221.6	221.7	远程	正常	启动	65535	6.96	0.74
2019-02-15 23:34:34	20.26	75	13.74	14.51	15.26	221	221.4	220.9	远程	正常	启动	65535	7	0.75
2019-02-15 23:37:04	20.46	75	13.38	14.15	15.16	221.7	221.6	221.5	远程	正常	启动	65535	7.14	0.75
2019-02-15 23:39:35	20.39	75	13.57	14.4	15.32	221	221.5	221.5	远程	正常	启动	65535	7.16	0.75
2019-02-15 23:42:18	20.3	75	13.53	14.43	15.45	221.8	222.1	222.3	远程	正常	启动	65535	7.01	0.75
2019-02-15 23:44:58	20.25	75	13.62	14.53	15.39	221.2	221.6	221.8	远程	正常	启动	65535	6.98	0.75
2019-02-15 23:47:27	20.41	75	13.11	14.07	14.9	221.5	222.2	222	远程	正常	启动	65535	6.99	0.74
2019-02-15 23:49:58	20.35	75	13.46	14.46	15.21	221.3	221.7	221.5	远程	正常	启动	65535	7	0.75
2019-02-15 23:52:28	20.39	75	13.32	14.31	15.05	221.5	221.7	221.6	远程	正常	启动	65535	7.14	0.75
2019-02-15 23:54:58	20.91	73	13.15	14.01	14.83	221.7	221.6	221.8	远程	正常	启动	65535	7.28	0.74
2019-02-15 23:57:28	20.21	75	13.85	14.71	15.66	221.6	222	221.9	远程	正常	启动	65535	7.06	0.75
2019-02-15 23:59:59	20.25	75	13.34	14.3	15.34	221.3	221.4	221.8	远程	正常	启动	65535	6.96	0.74
2019-02-16 00:02:29	20.16	75	13.78	14.76	15.73	221.4	221.8	221.4	远程	正常	启动	65535	7.04	0.75
2019-02-16 00:05:00	20.76	74	13.25	14.1	14.88	221.5	221.8	222	远程	正常	启动	65535	7.16	0.74
2019-02-16 00:07:30	20.25	75	13.8	14.7	15.7	222	221.8	221.8	远程	正常	启动	65535	7.15	0.75
2019-02-16 00:10:00	20.34	75	13.09	14.09	14.99	220.9	221.8	221.2	远程	正常	启动	65535	6.96	0.74
2019-02-16 00:12:30	20.35	75	13.8	14.77	15.62	221.7	222.4	221.8	远程	正常	启动	65535	7.19	0.76
2019-02-16 00:15:00	20.29	75	13.87	14.79	15.48	222.1	222	222.3	远程	正常	启动	65535	7.1	0.75
2019-02-16 00:17:31	20.34	75	13.43	14.41	15.38	221.8	222.3	222	远程	正常	启动	65535	7.13	0.75
2019-02-16 00:19:46	20.43	75	13.9	14.72	15.61	222.1	222.4	221.9	远程	正常	启动	65535	7.19	0.75
2019-02-16 00:22:17	20.31	76	13.63	14.56	15.48	221.5	222.1	221.7	远程	正常	启动	65535	7.18	0.75
2019-02-16 00:24:47	20.63	75	13.19	14.28	14.89	221.8	222.1	222.2	远程	正常	启动	65535	7.17	0.74
2019-02-16 00:27:16	20.87	74	13.54	14.62	15.43	221.6	222.1	221.4	远程	正常	启动	65535	7.39	0.75
2019-02-16 00:29:47	20.37	75	13.68	14.59	15.38	222.2	222.1	221.7	远程	正常	启动	65535	7.16	0.75
2019-02-16 00:32:17	20.61	75	13.21	14.26	14.93	221.4	222	221.3	远程	正常	启动	65535	7.06	0.74
2019-02-16 00:34:48	20.43	75	13.78	14.75	15.43	221.5	221.4	221.3	远程	正常	启动	65535	7.2	0.75
2019-02-16 00:37:18	20.64	75	13.36	14.27	15.07	222.7	222.6	222	远程	正常	启动	65535	7.22	0.75
2019-02-16 00:39:48	20.6	75	13.13	14.14	15.01	221.2	222.2	221.7	远程	正常	启动	65535	7.06	0.74
2019-02-16 00:42:19	20.57	75	13.81	14.9	15.73	220.7	221.3	220.6	远程	正常	启动	65535	7.27	0.76
2019-02-16 00:44:49	20.7	75	13.73	14.57	15.18	221.6	222	221.8	远程	正常	启动	65535	7.28	0.75
2019-02-16 00:47:19	20.52	75	13.75	14.59	15.55	221.6	221.7	221.8	远程	正常	启动	65535	7.08	0.74
2019-02-16 00:49:50	20.8	74	13.32	14.27	15.13	221.1	221.9	221.4	远程	正常	启动	65535	7.11	0.74
2019-02-16 00:52:19	20.94	74	13.27	14.06	14.98	221.6	221.6	221.9	远程	正常	启动	65535	7.19	0.74
2019-02-16 00:54:50	20.82	75	13.57	14.41	15.02	221.9	222.2	221.6	远程	正常	启动	65535	7.12	0.74
2019-02-16 00:57:21	20.9	76	14.4	15.27	16.34	221	221.6	221.7	远程	正常	启动	65535	7.48	0.76
2019-02-16 01:04:25	22.23	75	15.45	16.25	17.22	221.9	221.7	222	远程	正常	启动	65535	8.1	0.76
2019-02-16 01:06:50	22.12	75	15.51	16.42	17.42	221.4	221.5	221.7	远程	正常	启动	65535	8.1	0.76
2019-02-16 01:09:31	22.1	75	15.01	15.8	16.91	221.9	221.5	221.8	远程	正常	启动	65535	8.01	0.75
2019-02-16 01:12:04	22.22	75	15.46	16.43	17.39	221.9	222.8	221.9	远程	正常	启动	65535	8.01	0.75
2019-02-16 01:14:34	22.61	75	15.57	16.46	17.45	221.7	222	222.1	远程	正常	启动	65535	8.26	0.75
2019-02-16 01:17:05	22.75	74	15.58	16.51	17.31	222	222.1	221.6	远程	正常	启动	65535	8.28	0.75
2019-02-16 01:19:35	22.6	75	15.77	16.88	17.83	221.9	222.1	221.7	远程	正常	启动	65535	8.31	0.76
2019-02-16 01:22:05	22.65	75	15.73	16.81	17.89	221.2	222.2	221.5	远程	正常	启动	65535	8.29	0.76
2019-02-16 01:24:35	22.88	75	15.92	16.78	17.63	221.8	222.6	221.6	远程	正常	启动	65535	8.31	0.75
2019-02-16 01:27:05	23.12	75	16.25	17.12	18.05	221.3	222	221.4	远程	正常	启动	65535	8.62	0.76
2019-02-16 01:29:35	23.06	75	15.82	16.78	17.85	221.7	221.9	221.7	远程	正常	启动	65535	8.45	0.75
2019-02-16 01:32:06	22.02	65	18.88	20.94	22.1	220.9	221.7	221.1	远程	正常	启动	65535	8.35	0.79
2019-02-16 01:34:36	23.54	74	16.07	17.13	17.84	221.6	221.3	221.2	远程	正常	启动	65535	8.7	0.75
2019-02-16 01:37:06	23.35	75	16.18	17.17	18.11	221.8	222.1	221.8	远程	正常	启动	65535	8.64	0.75
2019-02-16 01:39:22	31.08	7	27.05	28.03	30.36	221.3	221.2	220.9	远程	正常	启动	65535	13.62	0.78
2019-02-16 01:41:42	23.15	75	16.26	17.15	18.37	222	222.8	222.1	远程	正常	启动	65535	8.6	0.76
2019-02-16 01:44:07	23.7	74	16.33	17.39	18.36	222.4	222.2	222.2	远程	正常	启动	65535	8.82	0.75
2019-02-16 01:46:42	23.45	76	16.48	17.58	18.65	220.9	221.8	221.2	远程	正常	启动	65535	8.76	0.76
2019-02-16 01:49:13	23.97	74	15.85	16.79	17.8	221.6	221.5	221.9	远程	正常	启动	65535	8.45	0.72
2019-02-16 01:51:44	23.44	75	16.15	17.14	18.2	222.1	222.3	222.4	远程	正常	启动	65535	8.6	0.75

## Sheet: Sheet4
时间	电流	转速	输入电流A	输入电流B	输入电流C	输入电压A	输入电压B	输入电压C	KA0	KA4	远程操作	操作时间	有功功率	功率因数	有功电量	井下压力	沉没度	无功电量	油压
2019-03-02 06:16:50	17.88	315	20.84	21.9	22.76	218.7	219	218.4	本地	正常	无	37188	10.75	0.75
2019-03-02 06:19:18	17.83	315	20.63	21.86	22.84	218.1	218.5	218.5	本地	正常	无	37336	10.67	0.75
2019-03-02 06:21:46	17.86	315	20.93	22.24	22.92	217.8	217.5	217.6	本地	正常	无	37484	10.77	0.76
2019-03-02 06:24:14	17.95	315	20.86	22.04	23.05	217.1	217.5	217.5	本地	正常	无	37632	10.79	0.76
2019-03-02 06:26:42	17.95	315	20.94	22.21	23.13	218.2	217.8	217.8	本地	正常	无	37780	10.78	0.75
2019-03-02 06:29:10	17.89	315	20.84	22	22.99	218.5	218.8	218.2	本地	正常	无	37927	10.79	0.76
2019-03-02 06:31:38	18.08	314	21.05	22.17	23.32	217.8	218.5	218.1	本地	正常	无	38075	10.8	0.75
2019-03-02 06:34:06	18.07	314	21.14	22.21	23.21	217.8	217.8	218.2	本地	正常	无	38223	10.89	0.76
2019-03-02 06:36:33	17.57	316	20.87	21.96	22.87	217.7	217.6	217.4	本地	正常	无	38371	10.55	0.74
2019-03-02 06:39:01	18.05	315	21.03	22.21	22.97	218.2	218.7	218.1	本地	正常	无	38519	10.81	0.75
2019-03-02 06:41:28	17.75	315	21.19	22.45	23.21	218.6	218.1	218	本地	正常	无	38666	10.79	0.75
2019-03-02 06:43:57	17.9	315	20.89	22.11	22.95	217.6	218	217.7	本地	正常	无	38814	10.78	0.75
2019-03-02 06:46:24	18.02	315	21.1	22.19	23.12	217.8	218.3	217.6	本地	正常	无	38962	10.84	0.76
2019-03-02 06:48:52	17.79	315	20.87	22.04	23	217.6	218.5	217.7	本地	正常	无	39110	10.65	0.75
2019-03-02 06:51:21	17.97	314	20.98	22.2	23.17	217.8	218.5	218	本地	正常	无	39258	10.81	0.76
2019-03-02 06:53:48	17.78	315	20.78	22.09	22.77	218.4	219	218.1	本地	正常	无	39406	10.63	0.74
2019-03-02 06:56:17	17.97	315	20.84	22.26	22.97	218	218.5	218	本地	正常	无	39554	10.79	0.75
2019-03-02 06:58:44	18.02	315	21	22.22	22.98	217.3	217.6	217	本地	正常	无	39701	10.82	0.75
2019-03-02 07:01:12	18.03	315	21.46	22.64	23.34	217.2	217.3	217.4	本地	正常	无	39850	10.97	0.76
2019-03-02 07:03:39	18.14	315	21.15	22.22	23.2	217.4	217.6	217.5	本地	正常	无	39997	10.9	0.75
2019-03-02 07:06:07	18.28	314	21.34	22.35	23.22	218.3	218	218.1	本地	正常	无	40145	11.03	0.76
2019-03-02 07:08:35	18.17	315	21.37	22.61	23.69	218.1	217.9	217.6	本地	正常	无	40293	10.97	0.76
2019-03-02 07:11:02	18.41	314	21.52	22.48	23.11	217.8	217.4	217.8	本地	正常	无	40440	10.98	0.75
2019-03-02 07:13:30	18.3	314	21.51	22.47	23.35	217.9	217.9	217.5	本地	正常	无	40588	10.99	0.75
2019-03-02 07:15:59	17.94	315	21.28	22.47	23.32	217.7	218.4	218.3	本地	正常	无	40736	10.85	0.75
2019-03-02 07:18:26	18.25	315	21.46	22.48	23.44	217.2	218	217.2	本地	正常	无	40884	10.96	0.75
2019-03-02 07:20:54	18.33	314	21.55	22.83	23.72	217.7	218	218.1	本地	正常	无	41032	11.11	0.76
2019-03-02 07:23:22	18.21	315	21.62	22.55	23.4	217.6	217.8	217.2	本地	正常	无	41179	11.03	0.76
2019-03-02 07:25:50	17.97	315	21.41	22.6	23.21	218.1	217.7	217.9	本地	正常	无	41328	10.89	0.75
2019-03-02 07:28:17	18.14	315	21.4	22.61	23.41	217.8	218.5	218.1	本地	正常	无	41475	10.99	0.75
2019-03-02 07:30:45	18.24	315	21.5	22.67	23.69	216.8	217.2	216.7	本地	正常	无	41623	11.02	0.76
2019-03-02 07:33:13	18.3	314	21.59	22.51	23.49	217.7	218.2	217.8	本地	正常	无	41771	11.04	0.76
2019-03-02 07:35:41	18.26	314	21.52	22.66	23.61	217.1	217	217.1	本地	正常	无	41919	11.02	0.76
2019-03-02 07:38:09	18.42	315	21.68	22.83	23.54	217.7	217.5	217.7	本地	正常	无	42067	11.1	0.75
2019-03-02 07:40:36	18.43	314	21.73	22.9	23.59	217.5	217.3	217.6	本地	正常	无	42214	11.1	0.75
2019-03-02 07:43:04	18.47	315	21.61	22.88	23.58	216.7	217.2	216.5	本地	正常	无	42362	11.09	0.75
2019-03-02 07:45:32	18.61	314	21.93	23.11	24.09	216.5	216.9	216.5	本地	正常	无	42510	11.24	0.76
2019-03-02 07:48:00	18.66	314	21.79	22.84	23.79	217.2	217.2	217.2	本地	正常	无	42658	11.18	0.75
2019-03-02 07:50:27	18.52	315	21.88	22.71	23.68	217.4	217.8	217.8	本地	正常	无	42805	11.18	0.75
2019-03-02 07:52:56	18.62	314	22.07	23.28	23.94	217	217	217	本地	正常	无	42954	11.27	0.76
2019-03-02 07:55:24	18.79	314	21.97	22.9	23.74	217.4	217.3	216.8	本地	正常	无	43102	11.28	0.75
2019-03-02 07:57:52	18.94	314	22.29	23.3	24.42	216.4	217	217	本地	正常	无	43251	11.44	0.76
2019-03-02 08:00:20	18.99	315	22.51	23.62	24.76	216.7	217.1	217.2	本地	正常	无	43398	11.51	0.76
2019-03-02 08:08:18	18.72	314	22.04	23.25	23.97	216.5	217	216.2	本地	正常	无	43877	11.26	0.76
2019-03-02 08:13:36	18.19	315	21.81	22.71	23.66	216.8	217.4	216.8	本地	正常	无	44194	11.03	0.76
2019-03-02 08:16:19	18.5	315	21.78	22.74	23.89	216.8	216.6	217	本地	正常	无	44358	11.17	0.76
2019-03-02 08:18:47	18.91	314	22.23	23.35	24.46	217.3	217.3	217.7	本地	正常	无	44505	11.42	0.76
2019-03-02 08:21:15	19.04	314	22.42	23.39	24.66	217.8	217.5	217.5	本地	正常	无	44653	11.5	0.76
2019-03-02 08:23:42	18.76	315	22.37	23.41	24.27	217.7	217.3	217.5	本地	正常	无	44801	11.44	0.76
2019-03-02 08:26:11	18.71	315	21.84	22.9	24.04	217.5	218.1	217.3	本地	正常	无	44949	11.27	0.76
2019-03-02 08:28:38	18.97	315	22.38	23.35	24.6	216.7	217.9	217.7	本地	正常	无	45096	11.58	0.76
2019-03-02 08:31:07	18.89	314	22.14	23.17	24.34	217.7	217.4	217.7	本地	正常	无	45246	11.46	0.76
2019-03-02 08:33:35	19.1	314	22.34	23.36	24.56	217	216.6	216.7	本地	正常	无	45393	11.53	0.76
2019-03-02 08:36:03	18.85	314	22.27	23.41	24.27	217.7	217.6	218	本地	正常	无	45541	11.42	0.76
2019-03-02 08:38:31	19.07	314	22.68	23.38	24.12	216.7	216.9	216.7	本地	正常	无	45689	11.46	0.76
2019-03-02 08:40:59	18.88	314	22.06	23.08	24.3	217.7	217.8	217.9	本地	正常	无	45837	11.38	0.76
2019-03-02 08:43:27	18.72	314	22.13	23.33	24.36	217.1	217.5	217.8	本地	正常	无	45985	11.39	0.76
2019-03-02 08:45:54	18.75	314	22	22.92	24.08	216.7	217	217.1	本地	正常	无	46133	11.26	0.75
2019-03-02 08:48:23	18.87	314	22.17	23.04	24.17	217.3	217.2	217	本地	正常	无	46280	11.37	0.76
2019-03-02 08:50:50	18.87	314	22.25	23.14	24.1	217.4	216.5	216.9	本地	正常	无	46429	11.39	0.76
2019-03-02 08:53:18	18.77	314	21.97	22.91	24.15	216.8	217	216.7	本地	正常	无	46577	11.3	0.76
2019-03-02 08:55:46	18.42	314	21.81	22.74	23.96	215.6	216.3	216.4	本地	正常	无	46724	11.05	0.76
2019-03-02 08:58:14	18.54	314	22.01	23.01	24.09	216.7	217.2	217.3	本地	正常	无	46872	11.2	0.76
2019-03-02 09:00:42	18.74	314	22.21	23.09	24.09	216.6	216.4	216.8	本地	正常	无	47020	11.27	0.75
2019-03-02 09:03:09	18.64	314	22.02	23.06	23.95	217	217	216.4	本地	正常	无	47168	11.24	0.76
2019-03-02 09:05:38	18.71	314	21.76	22.95	23.63	217.4	217.3	217.5	本地	正常	无	47316	11.26	0.76
2019-03-02 09:08:05	19.26	314	22.41	23.53	24.66	216.9	217.6	217.2	本地	正常	无	47463	11.6	0.75
2019-03-02 09:10:35	19.93	314	23.67	24.68	25.91	216.5	217.2	216.7	本地	正常	无	47614	12.14	0.76
2019-03-02 09:13:03	19.79	314	23.16	24.18	25.01	216.4	216.9	216.2	本地	正常	无	47761	11.99	0.76
2019-03-02 09:15:31	19.64	315	23.3	24.3	25.19	216.9	216.7	216.9	本地	正常	无	47909	11.92	0.76
2019-03-02 09:17:58	19.46	315	23.15	24.35	25.16	216.9	217	216.3	本地	正常	无	48057	11.87	0.76
2019-03-02 09:20:26	19.62	314	23.25	24.31	25.43	216.6	216.6	216.8	本地	正常	无	48205	11.92	0.76
2019-03-02 09:22:57	19.49	314	23.1	24.28	25.33	215.5	216.1	215.8	本地	正常	无	48355	11.76	0.76
2019-03-02 09:25:25	19.45	314	22.89	24	24.83	216	215.9	215.9	本地	正常	无	48503	11.71	0.76
2019-03-02 09:27:52	19.14	314	22.62	23.69	24.68	216.5	216.1	216.6	本地	正常	无	48651	11.49	0.76
2019-03-02 09:30:23	19.31	314	22.67	23.68	24.68	216.7	216.1	216.4	本地	正常	无	48799	11.63	0.76
2019-03-02 09:32:48	19.32	314	22.71	23.67	24.85	216.3	216.1	216.5	本地	正常	无	48947	11.66	0.76
2019-03-02 09:35:16	19.38	314	22.66	23.85	25.08	216.1	216	216.7	本地	正常	无	49095	11.73	0.76
2019-03-02 09:37:45	19.35	314	22.98	23.78	24.88	216.9	216.4	216.7	本地	正常	无	49243	11.7	0.76
2019-03-02 09:40:12	19.09	314	22.78	23.67	24.86	216.9	216.6	217	本地	正常	无	49391	11.61	0.76
2019-03-02 09:42:39	19.26	314	22.52	23.66	24.48	217.3	216.7	217.1	本地	正常	无	49538	11.61	0.76
2019-03-02 09:45:07	19.41	314	22.97	23.91	25.01	215.8	216.4	215.9	本地	正常	无	49686	11.73	0.76
2019-03-02 09:47:35	19.34	314	22.88	23.97	25.17	216.1	216.3	216.8	本地	正常	无	49834	11.81	0.77
2019-03-02 09:50:02	19.34	314	22.86	23.83	25.04	216.2	216.6	216.3	本地	正常	无	49981	11.76	0.76
2019-03-02 09:52:30	19.62	314	23.24	24.09	25.26	215.8	216.1	215.7	本地	正常	无	50129	11.87	0.76
2019-03-02 09:54:58	19.39	315	22.82	23.98	24.9	216.3	216.3	216.5	本地	正常	无	50277	11.75	0.76
2019-03-02 09:57:26	19.46	314	22.93	23.93	24.95	215.7	215.8	215.5	本地	正常	无	50425	11.74	0.76
2019-03-02 09:59:54	19.32	314	22.86	23.66	25.01	215.4	215.9	215.5	本地	正常	无	50573	11.65	0.76
2019-03-02 10:02:22	19.1	315	22.71	23.61	25.04	215	215.8	215.6	本地	正常	无	50720	11.58	0.76
2019-03-02 10:04:50	19.12	314	22.59	23.59	24.74	216.3	216.2	216.9	本地	正常	无	50868	11.62	0.76
2019-03-02 10:07:18	19.01	314	22.78	23.69	24.85	214.8	215.4	215.4	本地	正常	无	51016	11.57	0.76
2019-03-02 10:14:41	19.07	314	22.54	23.3	24.55	213.8	214.1	214.6	本地	正常	无	51459	11.47	0.76
2019-03-02 10:17:08	19.26	314	22.74	23.6	24.99	214.6	215.2	215	本地	正常	无	51607	11.67	0.76
2019-03-02 10:19:36	19.12	314	22.42	23.53	24.72	215	215.6	215.2	本地	正常	无	51755	11.54	0.76
2019-03-02 10:22:04	19.33	314	22.47	23.7	24.69	215.3	215.1	215.1	本地	正常	无	51903	11.59	0.76
2019-03-02 10:24:32	19.21	314	22.7	23.88	24.8	214.9	214.5	214.6	本地	正常	无	52051	11.59	0.76
2019-03-02 10:27:00	19.34	314	23.06	24.1	25.2	215.3	215	215.3	本地	正常	无	52199	11.78	0.76
2019-03-02 10:29:28	19.42	314	22.86	24.06	25.27	213.8	214.4	214	本地	正常	无	52347	11.73	0.76
2019-03-02 10:31:56	19.36	314	23.05	24.14	25.34	213.2	213.3	213.3	本地	正常	无	52495	11.62	0.76
2019-03-02 10:34:24	19.14	315	22.77	23.67	24.96	214.8	215.3	215.3	本地	正常	无	52642	11.58	0.76
2019-03-02 10:36:51	19.16	314	22.38	23.49	24.58	214.8	214.9	214.5	本地	正常	无	52790	11.47	0.76
2019-03-02 10:39:19	19.07	314	22.84	23.95	24.77	214.7	214.2	214.5	本地	正常	无	52938	11.49	0.76
2019-03-02 10:41:46	19.03	314	22.36	23.27	24.5	215.6	215.6	215.2	本地	正常	无	53085	11.42	0.76
2019-03-02 10:44:14	18.77	315	22.16	23.2	24.34	213.7	213.9	214.2	本地	正常	无	53233	11.27	0.76
2019-03-02 10:46:42	19.07	314	22.56	23.59	24.75	213.5	213.5	213.4	本地	正常	无	53381	11.47	0.76
2019-03-02 10:49:11	18.95	314	22.53	23.53	24.3	214.6	214.5	214.4	本地	正常	无	53529	11.38	0.76
2019-03-02 10:51:39	18.86	314	22.42	23.57	24.49	214.8	214.3	214.5	本地	正常	无	53678	11.39	0.76
2019-03-02 10:54:06	18.88	314	22.39	23.45	24.26	214.4	214.5	214.1	本地	正常	无	53825	11.36	0.76
2019-03-02 10:56:34	18.92	314	22.7	23.31	24.15	214.1	214.1	214.3	本地	正常	无	53973	11.39	0.76
2019-03-02 10:59:02	19.1	314	22.96	23.56	24.76	213.4	214.3	214	本地	正常	无	54121	11.52	0.77
2019-03-02 11:01:30	19.28	314	22.67	23.73	24.73	213.8	214.5	214	本地	正常	无	54268	11.55	0.76
2019-03-02 11:03:58	19.24	314	22.87	23.51	24.33	213.7	214.1	213.6	本地	正常	无	54417	11.48	0.76
2019-03-02 11:06:25	19.43	314	23.05	24.16	24.99	214.3	214	213.7	本地	正常	无	54564	11.74	0.76
2019-03-02 11:08:54	19.31	314	22.68	23.73	24.84	214.8	215.3	214.8	本地	正常	无	54712	11.63	0.76
2019-03-02 11:11:21	19.43	314	23.03	23.81	24.88	212.5	212.9	213.2	本地	正常	无	54859	11.64	0.76
2019-03-02 11:13:49	19.37	314	22.83	23.87	25.12	213.4	213.5	213.9	本地	正常	无	55007	11.67	0.76
2019-03-02 11:16:17	19.29	314	22.98	23.66	24.63	213.1	213.6	213.5	本地	正常	无	55155	11.6	0.76
2019-03-02 11:18:45	19.23	314	22.77	23.9	24.85	213.7	214	213.8	本地	正常	无	55303	11.52	0.76
2019-03-02 11:21:12	19.2	314	22.79	24.12	24.96	213.4	213.8	213.3	本地	正常	无	55451	11.63	0.77
2019-03-02 11:23:40	18.87	314	22.24	23.61	24.7	212.8	213	212.7	本地	正常	无	55599	11.36	0.76
2019-03-02 11:26:08	18.94	314	22.37	23.6	24.62	213	213.1	213	本地	正常	无	55747	11.34	0.76
2019-03-02 11:28:36	18.84	314	22.51	23.79	24.73	213.6	214	213.2	本地	正常	无	55895	11.37	0.76
2019-03-02 11:31:03	19	314	22.53	23.58	24.49	214.2	214.2	213.7	本地	正常	无	56042	11.42	0.76
2019-03-02 11:33:31	18.97	314	22.4	23.59	24.58	214	213.7	213.7	本地	正常	无	56190	11.37	0.76
2019-03-02 11:35:59	19.13	314	22.74	23.77	24.83	213.5	213.4	213	本地	正常	无	56338	11.53	0.76
2019-03-02 11:38:27	19.23	314	22.94	23.82	24.82	212.9	213.6	212.8	本地	正常	无	56486	11.53	0.76
2019-03-02 11:40:54	19.02	314	22.71	23.83	25.15	217.4	217.7	217.4	本地	正常	无	56633	11.5	0.74
2019-03-02 11:43:22	19.17	314	22.81	23.85	25.16	217	217.4	217.1	本地	正常	无	56781	11.63	0.75
2019-03-02 11:45:50	19.12	314	22.87	23.65	25.18	218.2	219.1	218.3	本地	正常	无	56929	11.6	0.75
2019-03-02 11:48:18	19.12	314	23.01	24.07	25.2	218.3	218.6	217.8	本地	正常	无	57077	11.63	0.75
2019-03-02 11:50:46	19.02	314	22.9	24	25.5	217.4	217.7	217.1	本地	正常	无	57225	11.62	0.75
2019-03-02 11:53:14	19.14	314	22.84	24.11	25.66	216.5	217.9	217.1	本地	正常	无	57373	11.64	0.75
2019-03-02 11:55:41	19.15	314	22.69	24.19	25.28	217.4	219	217.7	本地	正常	无	57520	11.66	0.75
2019-03-02 11:58:09	19.24	314	22.97	23.89	25.36	217.2	218.5	217.6	本地	正常	无	57668	11.67	0.75
2019-03-02 12:00:37	19.24	314	22.87	24.02	25.35	217.5	218.5	217.5	本地	正常	无	57816	11.74	0.75
2019-03-02 12:03:06	19	314	22.77	23.49	24.85	217.9	218.5	218.2	本地	正常	无	57964	11.55	0.75
2019-03-02 12:05:33	18.96	314	22.54	23.94	25.32	216.6	217.8	216.7	本地	正常	无	58112	11.52	0.75
2019-03-02 12:08:01	18.91	314	22.7	23.83	25.34	215.6	217.1	216.4	本地	正常	无	58260	11.48	0.75
2019-03-02 12:10:28	19.06	314	22.7	23.66	24.93	216.1	216.8	216	本地	正常	无	58407	11.51	0.74
2019-03-02 12:12:57	18.88	314	22.53	23.59	24.76	216.8	217.8	217.1	本地	正常	无	58556	11.43	0.74
2019-03-02 12:15:24	18.97	314	22.56	23.62	24.81	216.6	216.9	216.2	本地	正常	无	58703	11.46	0.74
2019-03-02 12:17:52	18.75	314	22.52	23.52	24.93	216.7	217.9	217.1	本地	正常	无	58851	11.39	0.75
2019-03-02 12:20:20	18.96	314	22.84	23.75	25.22	216.9	218	217.7	本地	正常	无	58999	11.58	0.75
2019-03-02 12:22:47	19.23	314	22.77	23.98	25.32	217	217.6	217.1	本地	正常	无	59147	11.65	0.75
2019-03-02 12:25:15	19.09	314	22.74	23.88	25.16	216.9	218.3	217.1	本地	正常	无	59294	11.59	0.75
2019-03-02 12:27:43	18.74	314	22.45	23.54	24.7	217.1	218.2	217	本地	正常	无	59442	11.36	0.74
2019-03-02 12:30:11	18.95	314	22.61	23.88	24.88	217.4	218.5	217.6	本地	正常	无	59590	11.54	0.74
2019-03-02 12:32:39	19.01	314	22.61	23.52	25.03	216.7	218.1	216.8	本地	正常	无	59738	11.48	0.74
2019-03-02 12:35:07	18.84	314	22.73	23.57	25.08	217.5	218.1	217.8	本地	正常	无	59886	11.46	0.75
2019-03-02 12:37:35	18.84	314	22.49	23.55	24.96	217.1	217.9	217.5	本地	正常	无	60034	11.4	0.75
2019-03-02 12:40:02	19.36	314	23.2	24.17	25.56	217.4	217.9	217.6	本地	正常	无	60181	11.79	0.75
2019-03-02 12:42:30	19.48	314	23.5	24.35	25.68	217.8	218.7	217.7	本地	正常	无	60329	11.86	0.75
2019-03-02 12:44:58	19.36	315	23.32	24.43	25.75	217.3	218.2	217.3	本地	正常	无	60478	11.82	0.75
2019-03-02 12:47:26	19.5	314	23.58	24.77	26.13	216.1	217.1	216.3	本地	正常	无	60625	11.92	0.75
2019-03-02 12:49:53	19.45	314	23.02	24.24	25.59	217.3	218.3	217.7	本地	正常	无	60773	11.82	0.75
2019-03-02 12:52:21	19.41	314	23.14	24.2	25.6	217.1	218.1	217.5	本地	正常	无	60921	11.81	0.75
2019-03-02 12:54:49	19.31	314	23.17	24.03	25.47	217.3	218.3	217.5	本地	正常	无	61068	11.76	0.75
2019-03-02 12:57:17	19.28	314	22.91	23.89	25.32	217.5	217.9	217	本地	正常	无	61216	11.68	0.75
2019-03-02 12:59:45	19.09	314	22.88	23.96	25.14	216.9	218.1	217	本地	正常	无	61364	11.59	0.75
2019-03-02 13:02:13	19.39	314	22.99	24.09	25.69	217.2	218.8	217.5	本地	正常	无	61512	11.82	0.75
2019-03-02 13:04:40	19.14	314	22.53	23.77	25	218	218.7	217.7	本地	正常	无	61660	11.62	0.75
2019-03-02 13:07:09	18.75	314	22.18	23.17	24.33	219.3	219.6	219.1	本地	正常	无	61808	11.35	0.74
2019-03-02 13:09:36	18.54	314	22.27	23.22	24.41	217.9	218.5	217.9	本地	正常	无	61955	11.26	0.74
2019-03-02 13:12:04	19	314	22.81	23.89	25.13	218	218.5	218.2	本地	正常	无	62104	11.58	0.75
2019-03-02 13:14:32	19.15	314	22.72	23.75	25.35	217.7	218.7	218.2	本地	正常	无	62251	11.63	0.75
2019-03-02 13:17:00	19.3	314	22.91	23.92	25.53	218.5	219.7	218.7	本地	正常	无	62399	11.75	0.74
2019-03-02 13:19:28	19.22	314	23.13	23.83	25.46	219	219	218.9	本地	正常	无	62547	11.77	0.75
2019-03-02 13:21:56	19.47	314	23.43	24.48	25.94	218.1	218.3	217.7	本地	正常	无	62695	11.91	0.75
2019-03-02 13:24:23	19.39	314	23.26	24.27	25.56	218.1	218.5	218.2	本地	正常	无	62843	11.76	0.74
2019-03-02 13:26:52	19.42	314	23.14	24.06	25.65	217.6	218.8	218.4	本地	正常	无	62991	11.85	0.75
2019-03-02 13:29:19	19.65	314	23.43	24.53	26.06	216.7	218.1	217.5	本地	正常	无	63138	11.93	0.74
2019-03-02 13:31:47	19.76	313	23.54	24.48	26.04	218.7	219.5	218.7	本地	正常	无	63287	12.09	0.75
2019-03-02 13:34:15	19.67	314	23.42	24.42	25.92	218.1	218.5	217.8	本地	正常	无	63434	12.02	0.75
2019-03-02 13:36:42	19.51	314	23.39	24.34	25.61	218.7	219.3	218.9	本地	正常	无	63582	11.88	0.74
2019-03-02 13:39:10	19.58	314	23.34	24.25	25.86	218.1	218.8	218	本地	正常	无	63730	11.96	0.75
2019-03-02 13:41:39	19.47	314	23.21	24.24	25.77	217.2	218.8	217.7	本地	正常	无	63878	11.87	0.75
2019-03-02 13:44:06	19.7	314	23.54	24.49	26.15	218.3	219.1	218.2	本地	正常	无	64025	12.04	0.75
2019-03-02 13:46:34	19.68	314	23.65	24.47	26.05	217.9	217.9	218	本地	正常	无	64173	12	0.75
2019-03-02 13:49:02	19.51	314	23.37	24.54	25.68	218.1	218.8	218.4	本地	正常	无	64322	11.94	0.75
2019-03-02 13:51:29	19.38	314	23.02	24.19	25.55	218.5	218.8	218.2	本地	正常	无	64469	11.82	0.75
2019-03-02 13:53:57	19.39	314	23.23	24.18	25.73	217.4	218.8	217.5	本地	正常	无	64617	11.83	0.75
2019-03-02 13:56:25	19.55	314	23.36	24.53	26.02	217.9	219.2	217.9	本地	正常	无	64765	11.95	0.75
2019-03-02 13:58:53	19.38	314	23.09	24.04	25.63	217.6	218.9	218	本地	正常	无	64913	11.82	0.75
2019-03-02 14:01:20	19.46	314	23.41	24.29	25.85	218.6	219	218	本地	正常	无	65060	11.94	0.75
2019-03-02 14:03:49	19.41	314	23.43	24.34	25.6	218.7	218.7	218.3	本地	正常	无	65208	11.9	0.75
2019-03-02 14:06:16	19.21	314	22.85	24.08	25.45	219.1	220.2	219.2	本地	正常	无	65356	11.75	0.75
2019-03-02 14:08:44	19.43	314	23.02	24.26	25.78	217.8	219.5	218.7	本地	正常	无	65504	11.9	0.75
2019-03-02 14:11:12	19.37	314	23.28	24.29	25.76	217.1	217.5	216.9	本地	正常	无	65535	11.83	0.75
2019-03-02 14:13:40	19.45	314	23.24	24.26	25.64	217	217.8	216.8	本地	正常	无	65535	11.82	0.75
2019-03-02 14:16:08	19.4	314	23.35	24.2	25.49	216.9	217.6	216.6	本地	正常	无	65535	11.77	0.75
2019-03-02 14:18:35	19.28	314	23.03	23.91	25.25	217.8	218	217.3	本地	正常	无	65535	11.69	0.74
2019-03-02 14:21:04	19.69	314	23.53	24.46	25.97	217.6	218.3	217.7	本地	正常	无	65535	12	0.75
2019-03-02 14:23:32	19.72	314	23.56	24.47	26.27	217.4	218.1	217.4	本地	正常	无	65535	12.07	0.75
2019-03-02 14:25:59	19.63	314	23.38	24.41	25.98	217.3	218.3	217.4	本地	正常	无	65535	11.98	0.75
2019-03-02 14:28:28	19.39	314	23.04	24.17	25.5	217.9	218.9	218	本地	正常	无	65535	11.81	0.75
2019-03-02 14:30:55	19.02	314	22.69	23.96	25.05	218	218.7	218.1	本地	正常	无	65535	11.59	0.75
2019-03-02 14:33:22	19.05	314	22.56	23.7	24.85	217.5	218.6	217.6	本地	正常	无	65535	11.51	0.74
2019-03-02 14:35:51	19.42	314	22.97	24.19	25.59	217	218.5	217.3	本地	正常	无	65535	11.83	0.75
2019-03-02 14:38:18	19.61	314	23.26	24.32	25.64	217.3	218.8	217.7	本地	正常	无	65535	11.87	0.74
2019-03-02 14:40:46	19.61	314	23.37	24.5	26	217.6	218.4	218	本地	正常	无	65535	11.93	0.75
2019-03-02 14:43:14	19.96	314	23.8	24.98	26.23	219	219.9	218.9	本地	正常	无	65535	12.22	0.75
2019-03-02 14:45:41	19.74	314	23.63	24.65	25.91	218.8	219.1	218.3	本地	正常	无	65535	12.09	0.75
2019-03-02 14:48:10	19.75	314	23.51	24.68	26.02	218	218.8	218.4	本地	正常	无	65535	12.06	0.75
2019-03-02 14:50:37	19.59	314	23.45	24.55	25.95	217	218.4	217.3	本地	正常	无	65535	11.94	0.75
2019-03-02 14:53:05	19.54	314	23.53	24.24	25.98	217.8	218.5	218.3	本地	正常	无	65535	11.94	0.75
2019-03-02 14:55:33	19.54	314	23.4	24.27	25.82	218	218.9	218.1	本地	正常	无	65535	11.96	0.75
2019-03-02 14:58:00	19.51	314	23.42	24.39	25.8	218.6	219.3	218.4	本地	正常	无	65535	11.92	0.75
2019-03-02 15:00:28	19.45	314	23.17	23.86	25.4	218.7	219.3	218.7	本地	正常	无	65535	11.84	0.75
2019-03-02 15:02:56	19.52	314	23.06	23.83	25.64	218.5	219.7	219.2	本地	正常	无	65535	11.85	0.75
2019-03-02 15:05:24	19.61	314	23.27	24.34	25.96	218.3	218.4	218.6	本地	正常	无	65535	12	0.75
2019-03-02 15:07:52	19.49	314	23.3	24	25.67	219.2	219.9	219.6	本地	正常	无	65535	11.94	0.75
2019-03-02 15:10:20	19.33	314	22.86	23.99	25.27	220.5	221	220.7	本地	正常	无	65535	11.83	0.75
2019-03-02 15:12:48	19.6	314	23.3	24.18	25.43	220.1	220.9	219.8	本地	正常	无	65535	12	0.75
2019-03-02 15:15:16	19.33	314	22.65	23.78	25.23	221.2	222	220.9	本地	正常	无	65535	11.79	0.75
2019-03-02 15:17:44	19.42	314	23.04	24.18	25.47	219.7	220.4	220.2	本地	正常	无	65535	11.86	0.75
2019-03-02 15:20:11	19.5	314	23.18	24.21	25.65	218.3	218.9	218.3	本地	正常	无	65535	11.85	0.75
2019-03-02 15:22:38	19.55	314	23.06	23.98	25.49	218.5	218.7	218.7	本地	正常	无	65535	11.85	0.75
2019-03-02 15:25:07	19.3	314	23.34	24.19	25.42	219	219.7	218.9	本地	正常	无	65535	11.81	0.75
2019-03-02 15:27:34	19.45	314	23.29	24.21	25.28	218.7	218.7	218.3	本地	正常	无	65535	11.83	0.75
2019-03-02 15:30:02	19.34	314	22.73	23.91	25.4	218.8	219.3	218.9	本地	正常	无	65535	11.75	0.75
2019-03-02 15:32:30	19.65	314	23.44	24.53	26.12	217.5	218.4	218	本地	正常	无	65535	12.02	0.75
2019-03-02 15:34:59	19.61	314	23.17	24.14	25.77	218.8	219.4	219.2	本地	正常	无	65535	11.97	0.75
2019-03-02 15:37:27	19.41	314	23.01	24.11	25.53	218.8	219.6	218.6	本地	正常	无	65535	11.83	0.75
2019-03-02 15:39:54	19.5	314	23.05	23.98	25.36	219.3	219.5	219.3	本地	正常	无	65535	11.85	0.74
2019-03-02 15:42:22	19.37	314	23.02	24.16	25.55	219.3	220.4	219.2	本地	正常	无	65535	11.84	0.75
2019-03-02 15:44:50	19.41	314	23.09	24.07	25.66	218.6	219.1	219.2	本地	正常	无	65535	11.87	0.75
2019-03-02 15:47:17	19.45	314	23.17	24.34	25.85	219.2	219.9	219.6	本地	正常	无	65535	11.95	0.75
2019-03-02 15:49:46	19.33	314	23.17	23.91	25.53	217.9	218.3	218.6	本地	正常	无	65535	11.78	0.75
2019-03-02 15:52:13	19.34	314	23.2	24.01	25.56	219.8	219.3	219.4	本地	正常	无	65535	11.87	0.75
2019-03-02 15:54:41	19.62	314	23.26	24.29	25.69	219	219.3	219.2	本地	正常	无	65535	11.99	0.75
2019-03-02 15:57:08	19.23	314	22.77	23.76	25.46	219.2	220.2	219.8	本地	正常	无	65535	11.76	0.75
2019-03-02 15:59:37	19.29	314	22.71	23.94	25.49	218.9	219.4	219.5	本地	正常	无	65535	11.8	0.75
2019-03-02 16:02:04	19.23	314	22.82	23.71	25.32	219.8	220.2	220.2	本地	正常	无	65535	11.75	0.75
2019-03-02 16:04:33	19.34	314	22.79	23.62	25.06	220.6	220.5	220.5	本地	正常	无	65535	11.81	0.75
2019-03-02 16:07:00	19.46	314	23.13	24.23	25.45	220.4	220.9	220.5	本地	正常	无	65535	11.94	0.75
2019-03-02 16:09:28	19.49	314	23.15	23.86	25.46	219.8	220.3	219.9	本地	正常	无	65535	11.9	0.75
2019-03-02 16:11:56	19.44	314	22.97	23.97	25.44	219.3	220.2	219.5	本地	正常	无	65535	11.87	0.75
2019-03-02 16:14:24	19.31	314	22.54	23.82	25.16	220.3	220.7	220.2	本地	正常	无	65535	11.75	0.75
2019-03-02 16:16:51	19.1	314	22.53	23.3	24.91	220	220.8	220.4	本地	正常	无	65535	11.62	0.75
2019-03-02 16:19:20	19.37	314	23	23.98	25.17	220.6	220.4	220.2	本地	正常	无	65535	11.8	0.75
2019-03-02 16:21:47	19.36	314	22.9	23.78	25.1	219.1	219.6	219.2	本地	正常	无	65535	11.76	0.75
2019-03-02 16:24:16	19.11	314	22.73	23.74	25.24	218.6	219.8	218.6	本地	正常	无	65535	11.62	0.75
2019-03-02 16:26:46	19.12	314	23.01	23.86	25.33	219.4	220.4	219.5	本地	正常	无	65535	11.71	0.75
2019-03-02 16:29:13	19.2	314	22.72	23.54	24.91	220.4	221.2	220.3	本地	正常	无	65535	11.7	0.75
2019-03-02 16:31:40	19.24	314	23	23.98	25.21	220	219.8	219.8	本地	正常	无	65535	11.78	0.75
2019-03-02 16:34:09	19.32	314	22.94	23.73	25.41	222.7	223.2	222.4	本地	正常	无	65535	11.84	0.74
2019-03-02 16:36:52	19.04	314	22.5	23.46	24.8	222.7	222.7	222.7	本地	正常	无	65535	11.59	0.74
2019-03-02 16:37:14	19.27	313	22.55	23.45	25.18	222.4	222.7	222.9	本地	正常	无	65535	11.73	0.74
2019-03-02 16:39:25	18.99	314	22.69	23.26	24.96	222.5	223.2	222.4	本地	正常	无	65535	11.59	0.74
2019-03-02 16:41:56	18.95	314	22.37	23.27	24.55	223.9	223.6	223.6	本地	正常	无	65535	11.52	0.74
2019-03-02 16:44:26	19.33	313	22.44	23.5	25.28	222.5	223.6	222.7	本地	正常	无	65535	11.76	0.74
2019-03-02 16:47:21	19.38	314	22.94	23.78	25.23	222.6	222.8	222.7	本地	正常	无	65535	11.82	0.74
2019-03-02 16:50:04	18.98	314	22.62	23.42	25.12	223	222.6	222.8	本地	正常	无	65535	11.61	0.74
2019-03-02 16:52:31	19.05	313	22.47	23.35	24.81	223.1	223.2	223.2	本地	正常	无	65535	11.62	0.74
2019-03-02 16:54:59	19.09	314	22.48	23.3	24.97	222.6	222.7	222.8	本地	正常	无	65535	11.64	0.74
2019-03-02 16:57:28	19.02	314	22.46	23.32	25.04	221.9	222.3	221.7	本地	正常	无	65535	11.59	0.74
2019-03-02 16:59:56	18.94	314	22.43	23.09	24.68	223.2	223.3	222.6	本地	正常	无	65535	11.54	0.74
2019-03-02 17:02:24	19.01	314	22.44	23.16	24.59	222.7	223.2	222.4	本地	正常	无	65535	11.54	0.74
2019-03-02 17:05:02	19.1	314	22.52	23.34	25.04	222.8	223.6	222.8	本地	正常	无	65535	11.65	0.74
2019-03-02 17:07:28	19.13	314	22.57	23.54	24.89	223	224	222.9	本地	正常	无	65535	11.65	0.74
2019-03-02 17:14:43	19.66	314	23.36	24.19	25.85	223.3	223	222.9	本地	正常	无	65535	12.07	0.74
2019-03-02 17:17:08	19.31	314	22.96	23.63	25.19	223.1	223	223.1	本地	正常	无	65535	11.8	0.74
2019-03-02 17:19:33	19.02	314	22.41	23.39	24.8	223.1	223.1	222.6	本地	正常	无	65535	11.59	0.74
2019-03-02 17:21:58	19.43	314	22.9	23.7	25.45	222.8	223.2	222.6	本地	正常	无	65535	11.85	0.74
2019-03-02 17:24:24	19.21	314	22.77	23.71	25.14	224	223.4	223.4	本地	正常	无	65535	11.77	0.74
2019-03-02 17:26:49	19.18	314	22.81	23.58	25.09	222.8	222.9	222.7	本地	正常	无	65535	11.72	0.74
2019-03-02 17:28:56	19.52	314	22.97	24.03	25.43	224	223.5	223.3	本地	正常	无	65535	11.93	0.74
2019-03-02 17:31:20	18.71	314	22.09	22.94	24	223.8	223.9	223.5	本地	正常	无	65535	11.36	0.74
2019-03-02 17:33:48	19.11	314	22.68	23.47	24.91	223.7	224.2	223	本地	正常	无	65535	11.7	0.74
2019-03-02 17:36:16	19.22	314	22.56	23.72	25.11	221.9	222.3	222.1	本地	正常	无	65535	11.68	0.74
2019-03-02 17:38:44	19.1	314	22.35	23.22	24.8	223.1	223	223.1	本地	正常	无	65535	11.6	0.74
2019-03-02 17:41:14	18.45	314	21.58	22.63	24.23	223.4	223.5	223.4	本地	正常	无	65535	11.19	0.74
2019-03-02 17:43:39	18.38	314	21.59	22.53	23.88	222.9	223.6	223	本地	正常	无	65535	11.14	0.74
2019-03-02 17:46:05	19.07	314	22.73	23.71	24.87	223.3	223.3	223.1	本地	正常	无	65535	11.62	0.74
2019-03-02 17:48:29	19.03	314	22.24	23.29	24.63	223.9	224.3	223.3	本地	正常	无	65535	11.56	0.74
2019-03-02 17:50:55	19.06	314	22.42	23.19	24.91	225.1	225	224.9	本地	正常	无	65535	11.59	0.74
2019-03-02 17:53:20	18.83	314	22.15	22.94	24.52	224.1	224.6	224.3	本地	正常	无	65535	11.41	0.73
2019-03-02 17:55:45	19.12	314	22.48	23.43	24.87	224.8	225	224.2	本地	正常	无	65535	11.61	0.74
2019-03-02 17:58:10	19.17	314	22.48	23.19	24.91	224.5	224.4	224.6	本地	正常	无	65535	11.63	0.74
2019-03-02 18:00:36	19.49	314	22.52	23.66	25.46	224.5	225.4	224.8	本地	正常	无	65535	11.84	0.74
2019-03-02 18:03:01	19.44	314	23.1	23.81	25.42	224.5	224.1	224.4	本地	正常	无	65535	11.83	0.74
2019-03-02 18:05:26	19.99	314	23.3	24.35	26.13	224.4	224.2	224	本地	正常	无	65535	12.2	0.74
2019-03-02 18:07:53	20.16	313	23.58	24.44	26.48	223.9	224.7	223.8	本地	正常	无	65535	12.34	0.74
2019-03-02 18:10:18	20.78	314	24.36	25.17	27.24	224.5	225.4	224.5	本地	正常	无	65535	12.78	0.75
2019-03-02 18:12:42	19.98	314	23.58	24.48	26.29	223.7	224.5	224.4	本地	正常	无	65535	12.2	0.74
2019-03-02 18:15:08	18.9	314	21.98	23.17	24.7	223.4	224.5	223.7	本地	正常	无	65535	11.4	0.74
2019-03-02 18:17:33	18.78	314	22.12	22.67	24.35	223.8	224.7	224.4	本地	正常	无	65535	11.31	0.73
2019-03-02 18:19:58	18.9	314	22.33	23.07	24.73	223.8	224.4	223.7	本地	正常	无	65535	11.43	0.74
2019-03-02 18:22:23	19.33	314	22.46	23.36	25.23	224.1	224.5	224	本地	正常	无	65535	11.69	0.74
2019-03-02 18:24:49	19.61	314	22.72	23.83	25.71	223.5	224.4	224.1	本地	正常	无	65535	11.9	0.74
2019-03-02 18:27:13	19.71	314	22.96	24.07	25.9	224.2	224.7	224.5	本地	正常	无	65535	11.98	0.74
2019-03-02 18:29:39	19.52	314	22.82	23.85	25.33	224.2	224.4	223.8	本地	正常	无	65535	11.81	0.74
2019-03-02 18:32:05	19.43	314	22.65	23.51	25.47	224.2	224.4	224.4	本地	正常	无	65535	11.77	0.74
2019-03-02 18:34:29	19.46	314	22.57	23.58	25.22	224.2	225.2	224	本地	正常	无	65535	11.77	0.74
2019-03-02 18:36:54	19.43	314	22.69	23.8	25.46	223.6	224.7	224.1	本地	正常	无	65535	11.78	0.74
2019-03-02 18:39:20	19.27	314	22.65	23.65	25.29	222.8	223.5	223.2	本地	正常	无	65535	11.65	0.74
2019-03-02 18:41:45	19.45	314	22.61	23.77	25.27	223.4	224.3	223.1	本地	正常	无	65535	11.73	0.74
2019-03-02 18:44:10	20.09	314	23.37	24.34	25.93	223.5	223.9	223.4	本地	正常	无	65535	12.03	0.73
2019-03-02 18:46:35	21.45	314	24.76	25.57	27.34	223.3	224.5	223.7	本地	正常	无	65535	12.71	0.73
2019-03-02 18:49:01	23.05	314	26.27	27.06	29.18	223	223.3	223.2	本地	正常	无	65535	13.54	0.74
