# Supplementary material for: Fault diagnosis method of submersible screw pump based on random forest
Source: PLoS One. 2020 Nov 16;15(11):e0242458. doi: 10.1371/journal.pone.0242458 (PMC7668568; doi:10.1371/journal.pone.0242458)
Supplement: S1 File — (ZIP) [file pone.0242458.s001.zip › Supporting Information/Partial source data of oil well/15 jilin 44-1.xlsx]

## Sheet: Sheet1
时间	电流	转速	输入电流A	输入电流B	输入电流C	输入电压A	输入电压B	输入电压C	KA0	KA4	远程操作	操作时间	有功功率	功率因数
2018-06-11 23:04:36	31.66	99	27.22	26.75	25.25	245.4	244.6	244.9	远程	正常	调速	30009	14.12	0.73
2018-06-11 23:05:41	31.62	100	27.01	26.37	25.13	246	244.2	244.4	远程	正常	调速	30074	14	0.73
2018-06-11 23:06:47	31.62	100	27.38	26.36	24.99	245.1	244.1	244.4	远程	正常	调速	30140	14	0.73
2018-06-11 23:07:49	31.72	100	27.18	26.21	25.2	245.1	243.9	244.5	远程	正常	调速	30206	14.09	0.73
2018-06-11 23:08:54	31.67	100	27.68	26.82	25.06	245.1	243.9	244.3	远程	正常	调速	30271	14.06	0.73
2018-06-11 23:10:00	31.58	100	27.58	27.05	25.39	245.1	244.3	244.1	远程	正常	调速	30337	14.05	0.73
2018-06-11 23:11:09	31.8	99	27.32	26.64	25.32	245.8	244.5	245.2	远程	正常	调速	30402	14.2	0.73
2018-06-11 23:12:13	31.77	100	27.46	26.43	25.02	245.6	244.8	244.8	远程	正常	调速	30467	14.12	0.73
2018-06-11 23:13:19	31.82	101	27.83	26.75	25.37	245.8	244.4	244.4	远程	正常	调速	30532	14.15	0.73
2018-06-11 23:14:24	31.78	100	27.9	26.83	25.68	245.4	244.6	244.3	远程	正常	调速	30598	14.17	0.73
2018-06-11 23:15:30	31.69	99	27.35	26.42	25.31	246.1	244.1	244.7	远程	正常	调速	30663	14.14	0.73
2018-06-11 23:16:35	31.8	100	27.34	26.33	25.29	245.8	244	244.7	远程	正常	调速	30728	14.17	0.73
2018-06-11 23:17:36	31.71	99	27.14	26.43	25.15	245.4	244.6	244.5	远程	正常	调速	30794	14.13	0.73
2018-06-11 23:18:43	31.7	100	27.46	26.48	25.17	245.4	244.2	244.1	远程	正常	调速	30859	14.06	0.73
2018-06-11 23:19:49	31.7	100	27.38	26.32	25.06	245	244.4	244.4	远程	正常	调速	30926	14.09	0.73
2018-06-11 23:20:58	31.61	100	27.56	26.75	25.34	245.4	243.9	244.4	远程	正常	调速	30991	14.03	0.73
2018-06-11 23:21:57	31.68	99	27.44	26.6	25.54	245.2	243.8	244.4	远程	正常	调速	31056	14.14	0.73
2018-06-11 23:23:31	31.71	100	27.36	26.25	24.97	245.6	244.1	244.3	远程	正常	调速	31126	14.08	0.73
2018-06-11 23:24:12	31.76	100	27.45	26.61	25.35	245.3	244.4	244	远程	正常	调速	31186	14.11	0.73
2018-06-11 23:25:20	31.66	100	27.64	26.97	25.33	245.2	244.1	243.7	远程	正常	调速	31252	14.07	0.73
2018-06-11 23:26:23	31.7	99	27.47	26.85	25.37	245.3	244.2	243.9	远程	正常	调速	31317	14.1	0.73
2018-06-11 23:27:24	31.57	99	27.59	26.66	25.42	245.1	243.7	243.8	远程	正常	调速	31383	14.07	0.73
2018-06-11 23:28:37	31.56	101	27.29	26.75	25	245.2	244.1	244	远程	正常	调速	31450	13.98	0.73
2018-06-11 23:29:41	31.68	100	27.14	26.58	24.79	244.6	244	244.2	远程	正常	调速	31514	14.1	0.73
2018-06-11 23:30:41	31.76	100	27.06	26.88	25.09	244.9	243.8	243.5	远程	正常	调速	31579	14.11	0.73
2018-06-11 23:31:50	31.62	99	27.41	26.92	25.09	245.1	243.7	244.4	远程	正常	调速	31644	14.09	0.73
2018-06-11 23:32:56	31.61	100	26.94	26.23	24.94	245.7	244.2	244.6	远程	正常	调速	31709	14.02	0.73
2018-06-11 23:33:59	31.65	100	27.12	26.25	24.92	244.9	244.3	244	远程	正常	调速	31775	14.06	0.73
2018-06-11 23:35:09	31.54	99	27.51	26.54	25.13	245.1	244.3	244.6	远程	正常	调速	31844	14.04	0.73
2018-06-11 23:36:12	31.57	100	27.85	26.86	25.57	244.4	243.7	243.2	远程	正常	调速	31905	14.04	0.73
2018-06-11 23:37:19	31.5	100	27.29	26.32	25.07	245.1	244.5	244.2	远程	正常	调速	31972	13.93	0.73
2018-06-11 23:38:26	31.53	100	27.69	26.72	25.2	245.5	243.9	244.3	远程	正常	调速	32043	14	0.73
2018-06-11 23:39:33	31.61	99	27.36	26.41	25.01	245.1	244.4	244	远程	正常	调速	32102	14.07	0.73
2018-06-11 23:40:45	31.64	100	27.71	26.89	25.44	245.4	244.3	243.7	远程	正常	调速	32180	14.11	0.73
2018-06-11 23:41:56	31.67	101	27.39	26.76	25.08	245.2	244	243.9	远程	正常	调速	32233	14.03	0.73
2018-06-11 23:43:03	31.61	99	27.09	26.46	24.89	245.6	243.9	244.2	远程	正常	调速	32300	14.05	0.73
2018-06-11 23:43:50	31.47	99	27.28	26.57	25.08	245.3	244.6	244.5	远程	正常	调速	32364	14	0.73
2018-06-11 23:44:56	31.71	100	27.18	26.34	25.06	245.8	244.4	244.3	远程	正常	调速	32429	14.1	0.73
2018-06-11 23:45:58	31.65	100	27.22	26.41	24.78	245.3	244.3	243.9	远程	正常	调速	32495	14.05	0.73
2018-06-11 23:47:04	31.63	99	27.16	26.61	25.14	244.9	244	244.2	远程	正常	调速	32561	14.08	0.73
2018-06-11 23:48:13	31.73	100	27.42	26.52	25.09	245.3	244.2	244.1	远程	正常	调速	32626	14.09	0.73
2018-06-11 23:49:15	31.71	100	27.29	26.54	25.1	244.5	243.6	244.1	远程	正常	调速	32692	14.07	0.73
2018-06-11 23:50:53	31.66	100	27.32	26.44	25.2	245.1	243.7	243.5	远程	正常	调速	32772	14.02	0.73
2018-06-11 23:51:25	31.84	99	27.43	26.61	25.03	245.2	244.6	244.2	远程	正常	调速	32822	14.2	0.73
2018-06-11 23:52:30	31.88	100	27.39	26.66	24.98	245.2	243.8	244.4	远程	正常	调速	32888	14.19	0.73
2018-06-11 23:53:34	31.86	100	27.91	27.39	25.66	245.5	243.8	244.4	远程	正常	调速	32952	14.27	0.73
2018-06-11 23:54:40	31.79	100	27.77	27.37	25.59	244.9	243.7	244.2	远程	正常	调速	33018	14.22	0.73
2018-06-11 23:55:50	31.76	99	27.28	26.69	25.26	244.8	244.2	244	远程	正常	调速	33084	14.17	0.73
2018-06-11 23:56:52	31.67	99	27.16	26.27	25.51	245.4	244.1	244.9	远程	正常	调速	33150	14.13	0.73
2018-06-11 23:58:02	31.62	100	27.4	26.47	25.42	245.2	244.1	244.7	远程	正常	调速	33214	14.02	0.73
2018-06-11 23:59:18	31.76	99	27.25	26.66	25.31	246.1	244.5	245	远程	正常	调速	33282	14.19	0.73
2018-06-12 00:00:08	31.64	100	27.84	26.68	25.83	244.8	243.5	244.2	远程	正常	调速	33346	14.12	0.73
2018-06-12 00:01:22	31.52	99	27.42	26.28	24.98	245.1	244.2	244.4	远程	正常	调速	33411	14.01	0.73
2018-06-12 00:02:19	31.72	100	27.25	26.11	25.18	245.3	243.8	244.4	远程	正常	调速	33477	14.11	0.73
2018-06-12 00:03:29	31.7	100	27.24	26.19	25.28	245	244.1	243.8	远程	正常	调速	33542	14.06	0.73
2018-06-12 00:04:30	31.67	100	27.87	27.05	25.85	244.5	243.9	243.9	远程	正常	调速	33607	14.12	0.73
2018-06-12 00:05:38	31.79	99	27.39	26.55	25.63	245.1	243.9	244.6	远程	正常	调速	33675	14.2	0.73
2018-06-12 00:06:44	31.82	100	27.21	26.5	25.27	244.7	243.8	243.7	远程	正常	调速	33738	14.15	0.73
2018-06-12 00:07:46	31.72	101	27.33	26.39	25.82	244.5	243.6	244.1	远程	正常	调速	33803	14.07	0.73
2018-06-12 00:08:58	31.77	99	27.48	26.62	25.42	244.8	243.3	244.2	远程	正常	调速	33873	14.17	0.73
2018-06-12 00:09:58	31.68	100	27.54	27.09	25.81	245	243.8	244.5	远程	正常	调速	33935	14.13	0.73
2018-06-12 00:11:09	31.79	99	27.64	26.6	25.4	245	244	243.8	远程	正常	调速	34003	14.22	0.73
2018-06-12 00:12:08	31.8	100	27.44	26.31	25.43	245	243.7	244.3	远程	正常	调速	34065	14.14	0.73
2018-06-12 00:13:17	31.8	100	28.01	26.96	25.84	245.1	244.4	244.2	远程	正常	调速	34130	14.21	0.73
2018-06-12 00:14:18	31.81	100	27.7	26.92	25.73	245.3	243.5	244.4	远程	正常	调速	34196	14.23	0.73
2018-06-12 00:15:28	31.88	100	27.34	26.67	25.52	245.2	243.8	244.1	远程	正常	调速	34261	14.24	0.73
2018-06-12 00:16:29	31.87	100	27.26	26.58	25.55	245	244.2	244.2	远程	正常	调速	34327	14.2	0.73
2018-06-12 00:17:34	31.71	100	27.95	27.11	25.75	244.8	244.2	244	远程	正常	调速	34392	14.15	0.73
2018-06-12 00:18:44	31.81	100	27.66	26.93	25.74	244.5	243.4	243.9	远程	正常	调速	34457	14.24	0.73
2018-06-12 00:19:44	31.99	100	27.66	26.65	25.56	244.6	243.9	244.1	远程	正常	调速	34522	14.26	0.73
2018-06-12 00:20:55	31.71	101	27.64	26.54	25.51	245	244.1	244.2	远程	正常	调速	34588	14.09	0.73
2018-06-12 00:21:55	31.77	99	27.53	26.73	25.55	244.8	243.6	244.2	远程	正常	调速	34653	14.18	0.73
2018-06-12 00:23:05	31.82	99	27.69	26.86	25.41	244.9	243.8	243.8	远程	正常	调速	34719	14.24	0.73
2018-06-12 00:24:10	31.83	100	27.52	26.66	25.33	244.5	243.9	243.8	远程	正常	调速	34784	14.15	0.73
2018-06-12 00:25:16	31.75	100	27.59	26.74	25.71	244.9	244.2	243.9	远程	正常	调速	34849	14.11	0.73
2018-06-12 00:26:25	31.73	100	27.81	26.77	25.8	245.5	243.9	244.2	远程	正常	调速	34915	14.17	0.73
2018-06-12 00:27:28	31.7	100	27.81	26.86	25.64	244.7	243.7	244.2	远程	正常	调速	34981	14.17	0.73
2018-06-12 00:28:33	31.89	100	27.62	26.83	25.46	244.6	243.8	244.3	远程	正常	调速	35046	14.25	0.73
2018-06-12 00:29:34	31.89	100	27.53	26.68	25.68	244.4	243.6	243.4	远程	正常	调速	35111	14.19	0.73
2018-06-12 00:30:43	31.85	100	27.89	26.99	25.9	245	243.8	244.3	远程	正常	调速	35176	14.26	0.73
2018-06-12 00:31:49	31.85	99	27.68	26.49	25.36	244.4	243.8	243.8	远程	正常	调速	35242	14.22	0.73
2018-06-12 00:32:54	31.89	100	27.48	26.49	25.25	245	244.2	244.5	远程	正常	调速	35307	14.21	0.73
2018-06-12 00:34:00	31.84	101	27.55	26.87	25.41	245	243.9	243.8	远程	正常	调速	35373	14.15	0.73
2018-06-12 00:35:05	31.67	100	27.65	27.14	25.42	245.2	244.4	244.6	远程	正常	调速	35438	14.11	0.73
2018-06-12 00:36:11	31.72	100	27.89	26.91	25.76	245.3	243.8	244.4	远程	正常	调速	35504	14.16	0.73
2018-06-12 00:37:20	31.86	100	27.45	26.67	25.16	245.5	244	244.2	远程	正常	调速	35569	14.19	0.73
2018-06-12 00:39:27	31.75	101	27.83	26.7	25.43	245.2	244.2	244.1	远程	正常	调速	35700	14.13	0.73
2018-06-12 00:40:27	31.84	100	27.59	26.94	25.49	244.9	244	243.7	远程	正常	调速	35765	14.25	0.73
2018-06-12 00:41:50	31.84	100	27.46	26.5	25.41	244.4	243.6	243.6	远程	正常	调速	35830	14.16	0.73
2018-06-12 00:42:42	31.71	100	27.81	26.9	25.68	245	244	243.8	远程	正常	调速	35895	14.16	0.73
2018-06-12 00:43:46	31.85	99	27.79	26.73	25.75	244.7	243.5	243.9	远程	正常	调速	35961	14.24	0.73
2018-06-12 00:44:53	31.95	99	27.69	26.89	25.41	244.8	243.6	243.5	远程	正常	调速	36027	14.29	0.73
2018-06-12 00:46:18	31.77	101	27.43	26.86	25.59	244.7	244	243.8	远程	正常	调速	36094	14.13	0.73
2018-06-12 00:47:04	31.92	100	27.51	26.76	25.42	245.2	244.4	243.9	远程	正常	调速	36158	14.21	0.73
2018-06-12 00:48:50	31.99	100	27.51	26.95	25.34	245.4	244.4	244.1	远程	正常	调速	36265	14.26	0.73
2018-06-12 00:49:13	31.96	99	27.64	26.91	25.32	245.5	243.9	244.2	远程	正常	调速	36288	14.3	0.73
2018-06-12 00:50:21	31.87	100	27.42	26.54	25.29	245.3	244.1	244	远程	正常	调速	36354	14.2	0.73
2018-06-12 00:51:24	31.83	100	27.72	26.76	25.4	245	244	244.4	远程	正常	调速	36419	14.16	0.73
2018-06-12 00:52:31	31.77	99	27.55	26.79	25.4	245.1	243.5	243.4	远程	正常	调速	36484	14.19	0.73
2018-06-12 00:53:36	31.85	100	27.4	26.45	25.39	245.2	243.7	243.8	远程	正常	调速	36549	14.17	0.73
2018-06-12 00:54:41	31.74	101	27.64	26.87	25.67	244.3	243.4	243.3	远程	正常	调速	36615	14.1	0.73
2018-06-12 00:55:43	31.91	101	27.87	27.15	25.94	244.5	243	243.4	远程	正常	调速	36681	14.23	0.73
2018-06-12 00:56:55	31.9	100	28.12	27.5	25.78	245	243.7	244.4	远程	正常	调速	36746	14.31	0.73
2018-06-12 00:57:57	31.91	99	27.75	26.83	25.34	245	244.1	244.4	远程	正常	调速	36812	14.29	0.73
2018-06-12 00:58:59	31.96	100	27.37	26.59	25.24	245.5	244.5	244.1	远程	正常	调速	36877	14.26	0.73
2018-06-12 01:00:09	31.96	100	28.21	27.39	25.76	244.8	244.3	244.2	远程	正常	调速	36942	14.3	0.73
2018-06-12 01:03:20	32.01	101	27.69	27.07	25.9	244.7	243.8	243.8	远程	正常	调速	37138	14.27	0.73
2018-06-12 01:04:17	31.94	100	28.12	27.41	25.81	244.3	243.4	243.8	远程	正常	调速	37195	14.32	0.73
2018-06-12 01:05:32	32.31	97	27.91	27.04	25.59	244.5	243.1	243.4	远程	正常	调速	37270	14.42	0.73
2018-06-12 01:06:52	32.68	93	28.35	27.66	25.72	244.8	243.3	243.3	远程	正常	调速	37350	14.62	0.73
2018-06-12 01:08:13	32.86	90	28.12	27.53	25.82	244.6	243.4	243.5	远程	正常	调速	37431	14.6	0.73
2018-06-12 01:09:34	32.81	88	28.29	27.54	25.93	244.3	242.6	243.1	远程	正常	调速	37512	14.58	0.73
2018-06-12 01:10:42	33.04	87	28.61	27.98	25.92	243.9	243.2	242.9	远程	正常	调速	37581	14.63	0.73
2018-06-12 01:11:49	32.82	85	28.06	27.26	26.02	244.9	243.7	243.3	远程	正常	调速	37647	14.33	0.73
2018-06-12 01:12:45	32.81	88	28.53	27.57	26.16	245	243.5	244	远程	正常	调速	37703	14.48	0.73
2018-06-12 01:13:41	32.87	88	28.55	27.31	26.13	244.1	243.5	243	远程	正常	调速	37759	14.54	0.73
2018-06-12 01:14:31	32.89	91	28.08	27.53	25.99	244.8	243.9	244.1	远程	正常	调速	37809	14.64	0.73
2018-06-12 01:15:43	32.76	94	28.64	27.75	26.31	245	244.1	243.6	远程	正常	调速	37881	14.68	0.73
2018-06-12 01:17:03	32.8	94	28.27	27.7	26.13	244.7	244	243.9	远程	正常	调速	37962	14.66	0.73
2018-06-12 01:18:24	32.59	94	28.45	27.6	26.26	244.3	243.2	243.9	远程	正常	调速	38042	14.59	0.73
2018-06-12 01:19:45	32.67	95	28.17	27.41	26.31	244	243.3	243.7	远程	正常	调速	38123	14.59	0.73
2018-06-12 01:20:55	32.67	95	28.51	27.73	26.67	244.3	243.2	243.7	远程	正常	调速	38193	14.64	0.73
2018-06-12 01:22:05	32.64	95	27.92	27.44	26.33	244.8	243.5	243.6	远程	正常	调速	38264	14.59	0.73
2018-06-12 01:23:15	32.71	93	28.11	27.45	26.4	244.5	243.7	243.8	远程	正常	调速	38334	14.65	0.73
2018-06-12 01:24:16	32.75	94	28.29	27.4	26.14	244.6	243.6	244.1	远程	正常	调速	38394	14.68	0.73
2018-06-12 01:25:26	32.65	95	28.51	27.78	26.76	244.1	243.2	243.6	远程	正常	调速	38464	14.67	0.74
2018-06-12 01:26:36	32.62	96	28.4	27.78	26.65	244.6	243.2	244.1	远程	正常	调速	38534	14.62	0.73
2018-06-12 01:27:56	32.58	96	28.25	27.56	26.45	244.4	243.3	243.9	远程	正常	调速	38615	14.64	0.73
2018-06-12 01:29:16	32.55	95	27.94	27.23	26	244.2	243.5	243.2	远程	正常	调速	38695	14.54	0.73
2018-06-12 01:30:37	32.4	96	28.54	27.79	26.35	244.5	243.1	243.2	远程	正常	调速	38776	14.49	0.73
2018-06-12 01:31:45	32.6	94	28.03	27.31	25.89	244.5	243.6	243.4	远程	正常	调速	38843	14.5	0.73
2018-06-12 01:32:51	32.53	97	28.29	27.67	26.18	245	243.5	243.5	远程	正常	调速	38909	14.56	0.73
2018-06-12 01:33:55	32.66	95	28.3	27.57	25.99	244.1	243.7	243.3	远程	正常	调速	38974	14.6	0.73
2018-06-12 01:35:00	32.59	95	28.15	27.46	26.11	244.7	243.6	243.9	远程	正常	调速	39039	14.58	0.73
2018-06-12 01:36:06	32.55	97	28.53	27.7	26.43	244.2	243.5	243.7	远程	正常	调速	39104	14.62	0.73
2018-06-12 01:37:11	32.59	93	28.39	27.73	26.05	244.7	243.2	244.1	远程	正常	调速	39170	14.62	0.74
2018-06-12 01:38:16	32.6	94	28.34	27.46	26.15	244.7	243.5	243.4	远程	正常	调速	39235	14.51	0.73
2018-06-12 01:39:22	32.62	95	28.31	27.63	26.01	244.5	243	243.8	远程	正常	调速	39301	14.57	0.73
2018-06-12 01:40:27	32.45	94	28.53	27.87	26.4	244.8	243.5	243.2	远程	正常	调速	39365	14.54	0.74
2018-06-12 01:41:32	32.48	94	28.66	28.07	26.3	244.2	243.6	243.5	远程	正常	调速	39431	14.54	0.74
2018-06-12 01:42:38	32.65	95	28.38	27.68	26.55	244.8	243.3	243.5	远程	正常	调速	39497	14.6	0.73
2018-06-12 01:43:36	32.64	93	27.97	27.31	25.72	244.1	243.3	243.6	远程	正常	调速	39554	14.52	0.73
2018-06-12 01:44:32	32.47	95	28.08	27.53	26.06	243.9	243.3	243.2	远程	正常	调速	39611	14.55	0.73
2018-06-12 01:45:29	32.28	95	28.36	27.58	26.46	243.9	243.2	242.7	远程	正常	调速	39668	14.41	0.73
2018-06-12 01:46:34	32.45	95	28.34	27.58	26.31	244.4	243	243.6	远程	正常	调速	39733	14.52	0.73
2018-06-12 01:47:40	32.57	93	27.9	27.44	26.02	244.3	243.9	243.7	远程	正常	调速	39799	14.58	0.74
2018-06-12 01:48:38	32.54	94	28.48	27.82	26.38	244.3	244	243.8	远程	正常	调速	39856	14.55	0.74
2018-06-12 01:49:43	32.62	92	27.86	27.4	25.98	244.4	244	243.9	远程	正常	调速	39921	14.49	0.73
2018-06-12 01:50:48	32.65	95	28.51	27.87	26.31	245.2	243.8	243.6	远程	正常	调速	39987	14.63	0.73
2018-06-12 01:51:54	32.59	94	28.65	27.75	26.13	244.5	244	244	远程	正常	调速	40052	14.64	0.74
2018-06-12 01:52:59	32.28	95	28.45	27.75	25.86	244.6	243.7	243.3	远程	正常	调速	40118	14.36	0.73
2018-06-12 01:54:05	32.42	97	28.14	27.57	25.68	244.1	243.5	243.6	远程	正常	调速	40184	14.56	0.73
2018-06-12 01:55:11	32.42	96	28.33	27.72	25.86	245	243.5	244.1	远程	正常	调速	40250	14.59	0.74
2018-06-12 01:56:16	32.35	97	28.1	27.37	25.95	244.9	243.6	243.5	远程	正常	调速	40314	14.41	0.73
2018-06-12 01:57:21	32.26	97	28.31	27.63	25.88	244.7	244.2	243.6	远程	正常	调速	40380	14.41	0.73
2018-06-12 01:58:27	32.35	97	28.22	27.6	25.9	244.4	243.3	243.6	远程	正常	调速	40445	14.55	0.74
2018-06-12 01:59:32	32.44	96	28.03	27.22	25.69	244.9	244.1	244.1	远程	正常	调速	40511	14.46	0.73
2018-06-12 02:00:37	32.36	97	28.54	27.83	26.14	245	243.1	243.6	远程	正常	调速	40576	14.5	0.74
2018-06-12 02:01:42	32.37	98	28.02	27.54	26.01	243.7	243	243.3	远程	正常	调速	40641	14.44	0.73
2018-06-12 02:02:50	32.36	97	28.28	27.8	26.34	244.1	243.5	243.3	远程	正常	调速	40709	14.49	0.73
2018-06-12 02:03:53	32.43	94	28.21	27.67	26.15	244.3	243.4	243.7	远程	正常	调速	40772	14.42	0.73
2018-06-12 02:04:59	32.34	96	28.46	27.86	26.03	244.7	243.7	243.8	远程	正常	调速	40838	14.49	0.74
2018-06-12 02:06:04	32.47	96	28.06	27.4	25.77	245	243.4	243.6	远程	正常	调速	40903	14.49	0.73
2018-06-12 02:07:09	32.44	96	28.12	27.28	25.8	244.7	243.2	243.5	远程	正常	调速	40968	14.53	0.73
2018-06-12 02:08:15	32.49	95	27.97	27.23	25.72	244.6	243.6	244.2	远程	正常	调速	41033	14.5	0.73
2018-06-12 02:09:20	32.39	97	27.88	27.3	25.59	244.7	243.3	243.5	远程	正常	调速	41099	14.44	0.73
2018-06-12 02:10:27	32.41	98	28.04	27.34	25.79	244.9	243.8	244.1	远程	正常	调速	41165	14.49	0.73
2018-06-12 02:11:32	32.52	96	27.87	27.33	25.48	245.1	244.4	244	远程	正常	调速	41230	14.53	0.73
2018-06-12 02:12:38	32.61	94	27.87	27.48	25.64	245.5	243.9	244.1	远程	正常	调速	41296	14.49	0.73
2018-06-12 02:13:45	32.6	97	28.45	27.97	26.06	245.3	243.8	244.3	远程	正常	调速	41361	14.59	0.73
2018-06-12 02:17:00	32.39	95	27.82	27.13	25.82	244.9	243.9	244.1	远程	正常	调速	41557	14.5	0.73
2018-06-12 02:18:06	32.53	96	28.28	27.65	25.85	244.3	243.3	243.8	远程	正常	调速	41624	14.5	0.73
2018-06-12 02:19:13	32.48	96	28.16	27.61	25.81	245.3	244	243.9	远程	正常	调速	41688	14.48	0.73
2018-06-12 02:20:15	32.33	97	28.12	27.34	25.87	244.8	243.7	243.8	远程	正常	调速	41753	14.4	0.73
2018-06-12 02:21:19	32.33	97	28.4	27.7	25.94	244.6	243	243.6	远程	正常	调速	41818	14.52	0.73
2018-06-12 02:22:26	32.36	96	28.34	27.7	25.6	245.2	243.4	243.5	远程	正常	调速	41884	14.5	0.73
2018-06-12 02:23:32	32.61	96	28.31	27.68	26.05	245	243.6	243.6	远程	正常	调速	41950	14.58	0.73
2018-06-12 02:24:37	32.52	96	28.57	27.65	26.36	244.6	243.6	243.7	远程	正常	调速	42016	14.56	0.73
2018-06-12 02:25:43	32.59	95	28.61	27.79	25.84	244.6	243.8	243.7	远程	正常	调速	42081	14.54	0.73
2018-06-12 02:26:50	32.82	91	28.24	27.33	26.01	244.8	243.3	244.1	远程	正常	调速	42147	14.63	0.73
2018-06-12 02:28:07	32.73	91	28.04	27.35	26.4	244.7	243.5	244.2	远程	正常	调速	42225	14.48	0.73
2018-06-12 02:29:47	32.23	96	28.56	27.79	26	244.8	243.3	244.2	远程	正常	调速	42324	14.43	0.74
2018-06-12 02:30:51	32.21	99	28.24	27.64	26.31	244.8	243.7	243.4	远程	正常	调速	42390	14.45	0.73
2018-06-12 02:31:59	32.14	100	28.44	27.35	26.21	245	243.3	243.9	远程	正常	调速	42456	14.44	0.73
2018-06-12 02:33:04	32.19	100	28.38	27.44	25.97	245.2	244.2	244.5	远程	正常	调速	42522	14.47	0.73
2018-06-12 02:34:08	32.19	99	28.51	27.46	26.5	244.9	243.4	244.1	远程	正常	调速	42587	14.47	0.73
2018-06-12 02:35:15	32.34	99	28.1	27.38	26.09	245.3	244.1	244.1	远程	正常	调速	42653	14.47	0.73
2018-06-12 02:36:19	32.35	98	28.66	27.86	26.22	245.3	243.9	244.1	远程	正常	调速	42717	14.59	0.74
2018-06-12 02:37:23	32.39	96	28.09	27.28	25.79	245.4	244	244.1	远程	正常	调速	42783	14.43	0.73
2018-06-12 02:38:30	32.25	98	28.12	27.54	25.92	244.7	244.1	243.7	远程	正常	调速	42848	14.48	0.73
2018-06-12 02:39:34	32.29	96	28.35	27.25	26.2	245.2	243.5	244.1	远程	正常	调速	42913	14.5	0.74
2018-06-12 02:40:40	32.32	98	28.45	27.34	25.88	245.3	244	244.5	远程	正常	调速	42978	14.43	0.73
2018-06-12 02:41:45	32.36	96	28.21	27.39	26.23	245.2	243.8	243.8	远程	正常	调速	43044	14.52	0.73
2018-06-12 02:42:51	32.45	96	27.98	27.01	26	245.2	243.7	244.2	远程	正常	调速	43110	14.53	0.73
2018-06-12 02:43:56	32.46	97	28.27	27.34	26.13	244.7	244.3	243.8	远程	正常	调速	43175	14.5	0.73
2018-06-12 02:45:03	32.32	97	27.61	27.02	25.45	245.5	244.6	244.1	远程	正常	调速	43241	14.41	0.73
2018-06-12 02:46:08	32.29	99	28.05	27.41	26.05	245.5	244.1	244.8	远程	正常	调速	43307	14.54	0.73
2018-06-12 02:47:13	32.25	98	28.3	27.37	26.33	245.1	244	244	远程	正常	调速	43372	14.51	0.74
2018-06-12 02:48:18	32.27	99	28.38	27.46	26.34	244.7	244	243.7	远程	正常	调速	43437	14.53	0.74
2018-06-12 02:49:23	32.42	97	27.89	27.1	25.58	245.1	243.6	244	远程	正常	调速	43502	14.51	0.73
2018-06-12 02:50:29	32.38	95	28.45	27.28	26.14	244.8	243.9	244.2	远程	正常	调速	43567	14.41	0.73
2018-06-12 02:51:34	32.6	94	28.04	27.14	25.69	245.2	243.8	244.1	远程	正常	调速	43633	14.51	0.73
2018-06-12 02:52:39	32.5	97	28.58	27.72	26.41	245.1	243.9	244.4	远程	正常	调速	43698	14.61	0.73
2018-06-12 02:53:44	32.47	97	28.49	27.68	26.15	245.5	244.6	244.4	远程	正常	调速	43764	14.58	0.73
2018-06-12 02:54:50	32.41	97	28.26	27.71	25.45	245.3	243.7	243.6	远程	正常	调速	43829	14.54	0.73
2018-06-12 02:55:55	32.4	99	28.17	27.9	26.18	245.2	244.4	244.4	远程	正常	调速	43894	14.56	0.73
2018-06-12 02:57:00	32.26	96	28.16	27.86	25.91	245.1	244	243.8	远程	正常	调速	43959	14.38	0.73
2018-06-12 02:58:06	32.42	97	28.47	28.01	26.02	245	244.3	243.6	远程	正常	调速	44025	14.52	0.73
2018-06-12 02:59:11	32.38	97	27.84	27.51	25.45	245.6	244	244.7	远程	正常	调速	44090	14.52	0.73
2018-06-12 03:00:16	32.34	97	28.16	27.46	25.78	244.9	244.5	244	远程	正常	调速	44155	14.52	0.73
2018-06-12 03:01:22	32.37	97	27.92	27.49	26.1	245.5	244.2	243.8	远程	正常	调速	44221	14.53	0.73
2018-06-12 03:02:29	32.51	97	28.27	27.92	26.45	244.9	243.7	244.2	远程	正常	调速	44286	14.63	0.73
2018-06-12 03:03:33	32.31	97	28.08	27.77	26.02	245.9	244.9	244.4	远程	正常	调速	44352	14.55	0.74
2018-06-12 03:04:39	32.51	96	28.04	27.61	25.59	245.2	244.5	244.2	远程	正常	调速	44418	14.56	0.73
2018-06-12 03:05:44	32.63	95	28.3	27.59	25.5	245.2	243.9	243.9	远程	正常	调速	44483	14.6	0.73
2018-06-12 03:06:49	32.69	95	28.22	27.7	25.76	245.2	244.2	244.3	远程	正常	调速	44548	14.63	0.73
2018-06-12 03:07:55	32.33	98	28.43	27.89	25.95	245.4	243.7	244.1	远程	正常	调速	44613	14.55	0.73
2018-06-12 03:08:52	32.34	99	28.24	27.53	26.08	245.2	244.7	244.5	远程	正常	调速	44671	14.5	0.73
2018-06-12 03:09:57	32.43	97	27.92	27.32	25.65	245.7	244.8	244.2	远程	正常	调速	44736	14.56	0.73
2018-06-12 03:11:01	32.57	95	28.51	27.21	25.47	245.5	244.4	244	远程	正常	调速	44801	14.51	0.73
2018-06-12 03:12:07	32.3	97	28.45	27.73	26.03	245.1	244.5	243.6	远程	正常	调速	44866	14.46	0.74
2018-06-12 03:13:13	32.52	96	28.32	27.78	25.88	245.6	244.5	244.6	远程	正常	调速	44932	14.54	0.73
2018-06-12 03:14:19	32.55	96	28.43	27.67	26.13	245.9	244.1	244.3	远程	正常	调速	44998	14.68	0.74
2018-06-12 03:15:17	32.51	98	28.61	27.64	26.22	245.5	244.5	244.6	远程	正常	调速	45055	14.62	0.73
2018-06-12 03:16:13	32.5	96	28.49	28.02	25.96	245.8	244	244.3	远程	正常	调速	45113	14.63	0.74
2018-06-12 03:17:10	32.59	96	28.19	27.66	25.66	245.6	244.5	244.3	远程	正常	调速	45169	14.55	0.73
2018-06-12 03:18:07	32.54	96	27.95	27.61	25.7	245.7	244.6	244.2	远程	正常	调速	45226	14.59	0.73
2018-06-12 03:19:04	32.45	98	28.27	27.5	25.74	246	244.4	244.8	远程	正常	调速	45283	14.52	0.73
2018-06-12 03:20:10	32.43	97	28.44	27.72	25.94	245.6	244	244.5	远程	正常	调速	45349	14.5	0.73
2018-06-12 03:21:15	32.36	98	28.14	27.21	26.04	245.8	244.7	244.8	远程	正常	调速	45414	14.58	0.73
2018-06-12 03:22:20	32.3	99	28.34	27.45	25.9	245.6	244.7	244.2	远程	正常	调速	45479	14.57	0.74
2018-06-12 03:23:25	32.32	98	28.1	27.83	26.44	245.8	244.5	244.8	远程	正常	调速	45545	14.57	0.74
2018-06-12 03:24:31	32.52	96	28.24	27.54	25.47	245.6	244.9	244.2	远程	正常	调速	45610	14.6	0.73
2018-06-12 03:25:38	32.54	95	28.06	27.41	25.72	245.8	244.2	244.7	远程	正常	调速	45677	14.59	0.73
2018-06-12 03:26:43	32.44	97	28.64	27.63	26.19	245.7	243.9	244.3	远程	正常	调速	45742	14.62	0.73
2018-06-12 03:27:48	32.42	94	28.49	27.63	25.73	245.7	244.5	244.1	远程	正常	调速	45807	14.56	0.74
2018-06-12 03:28:52	32.52	96	28.49	27.62	26.36	245.9	244.2	244.4	远程	正常	调速	45872	14.61	0.73
2018-06-12 03:29:59	32.56	96	27.92	27.47	25.66	246.1	244.4	244.6	远程	正常	调速	45938	14.54	0.73
2018-06-12 03:31:05	32.38	98	28.58	27.96	25.82	245.6	244.1	244.6	远程	正常	调速	46004	14.52	0.73
2018-06-12 03:32:09	32.41	95	27.98	27.25	25.34	245.5	244.2	244.4	远程	正常	调速	46068	14.45	0.73
2018-06-12 03:33:15	32.33	99	28.15	27.5	25.71	245.9	244.1	244.1	远程	正常	调速	46133	14.56	0.73
2018-06-12 03:34:19	32.27	100	28.31	27.47	25.54	245.2	244.5	243.9	远程	正常	调速	46199	14.45	0.73
2018-06-12 03:35:25	32.36	98	28.06	27.45	25.46	245.9	244.2	244.5	远程	正常	调速	46264	14.49	0.73
2018-06-12 03:36:31	32.46	96	28.04	27.47	25.51	246	244.2	244.3	远程	正常	调速	46330	14.54	0.73
2018-06-12 03:37:36	32.34	99	27.99	27.45	25.55	245.8	244.1	244.4	远程	正常	调速	46396	14.53	0.73
2018-06-12 03:38:41	32.39	99	27.97	27.58	25.49	246.4	244.7	244.9	远程	正常	调速	46460	14.59	0.73
2018-06-12 03:39:46	32.41	97	27.83	27.12	25.6	245.6	243.8	244.3	远程	正常	调速	46526	14.46	0.73
2018-06-12 03:40:52	32.42	97	28.14	27.41	25.65	245.3	243.9	244.5	远程	正常	调速	46591	14.57	0.73
2018-06-12 03:41:58	32.51	96	27.98	27.45	25.63	244.8	244	243.8	远程	正常	调速	46657	14.54	0.73
2018-06-12 03:45:14	32.54	95	28.18	27.2	25.63	245.3	243.8	244.2	远程	正常	调速	46853	14.54	0.73
2018-06-12 03:46:19	32.46	95	28.63	27.86	26.38	245	243.3	244.2	远程	正常	调速	46918	14.52	0.73
2018-06-12 03:47:24	32.61	94	28.43	27.14	26.09	244.9	243.7	243.8	远程	正常	调速	46984	14.6	0.73
2018-06-12 03:48:29	32.7	93	28.31	27.18	25.95	244.6	243.5	243.8	远程	正常	调速	47049	14.57	0.73
2018-06-12 03:49:35	32.63	93	28.58	27.64	26.07	244.9	243.8	243.4	远程	正常	调速	47114	14.63	0.73
2018-06-12 03:50:40	32.81	91	28.36	27.53	26.13	244.4	243.7	243.2	远程	正常	调速	47180	14.59	0.73
2018-06-12 03:51:45	32.4	97	28.21	27.85	25.75	245.1	243.3	243.6	远程	正常	调速	47245	14.56	0.73
2018-06-12 03:52:51	32.36	97	28.4	27.32	25.81	244.9	243.4	243.8	远程	正常	调速	47311	14.4	0.73
2018-06-12 03:53:56	32.2	98	28.5	27.76	26.07	244.4	243.4	243.2	远程	正常	调速	47376	14.48	0.73
2018-06-12 03:55:02	32.25	100	28.31	27.16	25.96	245.3	244.2	243.8	远程	正常	调速	47441	14.46	0.73
2018-06-12 03:56:08	32.23	99	28.44	27.12	26.17	244.5	243.7	243.9	远程	正常	调速	47507	14.38	0.73
2018-06-12 03:57:13	32.34	98	28.53	27.54	26.09	244.5	243.6	243.4	远程	正常	调速	47572	14.56	0.73
2018-06-12 03:58:19	32.52	96	28.31	27.33	26.11	244.7	243.3	243.3	远程	正常	调速	47638	14.5	0.73
2018-06-12 03:59:23	32.54	94	28.15	27.54	25.74	245	243.5	243.5	远程	正常	调速	47703	14.54	0.73
2018-06-12 04:00:29	32.51	98	28.55	27.61	26.22	244.8	243.9	244.1	远程	正常	调速	47768	14.6	0.73
2018-06-12 04:01:35	32.46	97	28.55	27.74	26.69	244.5	243.8	243.3	远程	正常	调速	47834	14.58	0.73
2018-06-12 04:02:40	32.7	92	28.39	27.71	26.39	245.1	243.7	244	远程	正常	调速	47899	14.69	0.73
2018-06-12 04:03:45	32.56	92	28.71	27.79	26.4	244.6	243.6	243.4	远程	正常	调速	47964	14.46	0.73
2018-06-12 04:04:51	32.71	92	28.74	27.41	26.22	245	243.3	243.9	远程	正常	调速	48030	14.67	0.73
2018-06-12 04:05:57	32.69	93	28.18	27.45	26.32	244.8	243.1	243.7	远程	正常	调速	48096	14.57	0.73
2018-06-12 04:07:02	32.59	94	28.23	27.45	26.32	244.5	243.4	243.9	远程	正常	调速	48162	14.5	0.73
2018-06-12 04:08:07	32.69	94	28.42	27.34	26.33	244.4	243.2	243.3	远程	正常	调速	48227	14.59	0.73
2018-06-12 04:09:13	32.49	94	28.56	27.38	26.62	244.3	243.1	243.7	远程	正常	调速	48292	14.56	0.73
2018-06-12 04:10:18	32.45	94	27.87	27.14	26.06	244.4	243.3	243.3	远程	正常	调速	48357	14.36	0.73
2018-06-12 04:11:23	32.4	94	28.19	27.58	26.57	243.9	243.2	243.1	远程	正常	调速	48423	14.39	0.73
2018-06-12 04:12:29	32.31	97	28.39	27.51	26.43	244.3	242.6	243.3	远程	正常	调速	48488	14.49	0.73
2018-06-12 04:13:34	32.46	97	28.54	27.37	26.46	243.7	243	242.9	远程	正常	调速	48553	14.49	0.73
2018-06-12 04:14:40	32.52	95	28.72	27.79	26.55	244.2	243	243.1	远程	正常	调速	48619	14.6	0.73
2018-06-12 04:15:44	32.53	94	28.79	27.61	26.45	244.3	242.6	243.3	远程	正常	调速	48684	14.59	0.73
2018-06-12 04:16:50	32.58	96	28.77	27.85	26.66	244.6	242.9	243.3	远程	正常	调速	48750	14.58	0.73
2018-06-12 04:17:56	32.73	94	28.78	27.85	26.5	244.2	243.1	243	远程	正常	调速	48815	14.6	0.73
2018-06-12 04:19:01	32.54	94	28.65	27.78	26.53	244.4	243.3	243.1	远程	正常	调速	48881	14.55	0.73
2018-06-12 04:20:07	32.78	93	28.79	27.78	26.48	244.4	243.2	243.6	远程	正常	调速	48946	14.64	0.73
2018-06-12 04:21:14	32.82	91	28.51	27.68	26.19	244.6	243.2	244	远程	正常	调速	49011	14.66	0.73
2018-06-12 04:24:28	33.07	85	28.38	27.43	26.43	243.4	243.1	242.4	远程	正常	调速	49207	14.62	0.73
2018-06-12 04:25:33	33.2	80	28.7	27.63	26.64	243.9	243.3	243	远程	正常	调速	49272	14.49	0.73
2018-06-12 04:26:38	33.18	83	28.95	28.01	26.55	243.6	243.1	242.3	远程	正常	调速	49338	14.67	0.73
2018-06-12 04:27:44	33.44	77	28.41	27.31	26.18	244.3	243.7	243.3	远程	正常	调速	49403	14.61	0.73
2018-06-12 04:28:50	33.68	73	28.66	27.73	26.59	244.4	243.2	243.5	远程	正常	调速	49469	14.66	0.73
2018-06-12 04:29:46	33.65	71	28.47	27.69	26.44	244.7	243	243.7	远程	正常	调速	49526	14.62	0.73
2018-06-12 04:30:51	33.65	75	28.91	28.03	26.48	244.3	243.5	243.2	远程	正常	调速	49591	14.72	0.73
2018-06-12 04:31:56	33.52	76	28.8	27.85	26.51	244.2	243.3	243.1	远程	正常	调速	49656	14.74	0.73
2018-06-12 04:33:03	33.57	74	28.7	27.82	26.54	244	243.2	243.1	远程	正常	调速	49722	14.68	0.73
2018-06-12 04:34:07	33.61	76	28.65	27.93	26.37	244.5	242.8	243.1	远程	正常	调速	49787	14.67	0.73
2018-06-12 04:35:13	33.5	74	28.53	27.88	26.35	243.7	242.5	243.1	远程	正常	调速	49852	14.62	0.73
2018-06-12 04:36:19	33.66	69	28.8	27.6	26.25	243.4	242.7	242.9	远程	正常	调速	49918	14.55	0.73
2018-06-12 04:37:23	33.65	72	28.58	27.92	26.47	243.5	242.7	242.6	远程	正常	调速	49983	14.6	0.73
2018-06-12 04:38:29	33.67	60	28.2	27.54	25.93	243.3	242.5	242.6	远程	正常	调速	50048	14.2	0.73
2018-06-12 04:39:34	33.66	62	27.94	27.28	25.85	243.9	242.3	242.9	远程	正常	调速	50113	14.23	0.72
2018-06-12 04:40:42	33.82	69	28.62	27.69	26.37	244	243.2	242.7	远程	正常	调速	50181	14.63	0.73
2018-06-12 04:41:44	33.85	65	28.23	27.33	26.38	243.6	242.5	242.9	远程	正常	调速	50244	14.58	0.73

## Sheet: Sheet2
时间	电流	转速	输入电流A	输入电流B	输入电流C	输入电压A	输入电压B	输入电压C	KA0	KA4	远程操作	操作时间	有功功率	功率因数
2018-06-26 13:05:11	21.89	100	17.74	16.35	16	247	247	246.8	远程	正常	启动	65535	8.36	0.68
2018-06-26 13:06:07	22.03	100	17.93	16.31	16.26	247.6	247.3	246.9	远程	正常	启动	65535	8.44	0.68
2018-06-26 13:07:15	22.07	100	17.89	16.39	16.25	247.5	246.6	247	远程	正常	启动	65535	8.45	0.68
2018-06-26 13:08:06	21.96	100	17.89	16.31	16.49	247.3	247.4	247	远程	正常	启动	65535	8.43	0.68
2018-06-26 13:09:00	22	100	18.15	16.2	16.59	247.5	246.5	246.9	远程	正常	启动	65535	8.46	0.68
2018-06-26 13:10:00	22.05	100	18.06	16.51	16.5	247.5	246.7	247.1	远程	正常	启动	65535	8.45	0.68
2018-06-26 13:11:07	21.89	100	17.73	16.46	16.19	247.1	247	247.1	远程	正常	启动	65535	8.39	0.68
2018-06-26 13:12:11	22.05	100	17.96	16.44	16.43	247.1	246.5	246.5	远程	正常	启动	65535	8.44	0.68
2018-06-26 13:13:23	22.13	100	18.08	16.4	16.37	247.2	246.3	246.5	远程	正常	启动	65535	8.48	0.68
2018-06-26 13:14:19	21.95	100	18.12	16.73	16.25	247.2	246.2	246.9	远程	正常	启动	65535	8.41	0.68
2018-06-26 13:15:18	21.83	100	17.88	16.32	16.34	247.4	246.5	247	远程	正常	启动	65535	8.35	0.68
2018-06-26 13:16:22	21.95	100	17.68	16.29	16.37	246.9	247.1	246.9	远程	正常	启动	65535	8.42	0.68
2018-06-26 13:17:25	21.85	100	17.75	16.17	16.32	247.5	246.6	247.1	远程	正常	启动	65535	8.38	0.68
2018-06-26 13:18:32	21.9	100	17.76	16.24	16.39	247.2	246.5	246.6	远程	正常	启动	65535	8.39	0.68
2018-06-26 13:19:39	22.06	100	17.82	16.13	16.46	247.4	247.3	246.9	远程	正常	启动	65535	8.44	0.68
2018-06-26 13:20:37	22.02	100	17.75	16.09	16.34	247.6	246.9	247.3	远程	正常	启动	65535	8.41	0.68
2018-06-26 13:21:45	21.93	100	17.87	16.05	16.77	246.5	246.5	246.6	远程	正常	启动	65535	8.41	0.68
2018-06-26 13:22:49	22.05	100	17.81	16.02	16.52	247.4	246.8	247.4	远程	正常	启动	65535	8.45	0.68
2018-06-26 13:24:56	22.07	100	17.76	16.45	16.76	247.1	246.5	247.2	远程	正常	启动	65535	8.5	0.68
2018-06-26 13:26:00	21.96	99	17.81	16.45	16.55	247	246	246.6	远程	正常	启动	65535	8.43	0.68
2018-06-26 13:27:04	21.88	100	17.82	16.4	16.5	246.6	246.6	246.7	远程	正常	启动	65535	8.39	0.68
2018-06-26 13:28:08	21.81	100	17.37	16.13	16.31	247.4	246.4	246.8	远程	正常	启动	65535	8.31	0.68
2018-06-26 13:29:11	21.89	100	17.46	16.08	16.46	246.9	247.3	247.2	远程	正常	启动	65535	8.36	0.68
2018-06-26 13:30:10	21.95	100	17.63	16.19	16.36	247.2	246.5	247.5	远程	正常	启动	65535	8.41	0.68
2018-06-26 13:31:51	21.88	100	17.66	16.33	16.43	247.9	246.9	247.2	远程	正常	启动	65535	8.37	0.68
2018-06-26 13:32:23	21.94	100	17.51	16.35	16.33	247.7	247	246.9	远程	正常	启动	65535	8.39	0.68
2018-06-26 13:33:22	21.92	100	17.52	16.14	16.37	247.1	247	246.8	远程	正常	启动	65535	8.38	0.68
2018-06-26 13:34:31	22.03	100	17.78	16.37	16.34	247.7	246.8	247.4	远程	正常	启动	65535	8.46	0.68
2018-06-26 13:35:35	21.94	100	17.81	15.97	16.33	247.6	246.7	247.1	远程	正常	启动	65535	8.37	0.68
2018-06-26 13:36:37	22.01	100	17.44	16.28	16.23	247.3	247.2	247.2	远程	正常	启动	65535	8.42	0.68
2018-06-26 13:37:43	21.94	100	17.85	16.48	16.14	247.1	246.6	247.2	远程	正常	启动	65535	8.39	0.68
2018-06-26 13:38:46	21.9	100	17.78	16.27	16.3	247.5	246.3	246.8	远程	正常	启动	65535	8.41	0.68
2018-06-26 13:39:50	21.85	100	17.54	16.1	16.29	246.9	246.8	246.7	远程	正常	启动	65535	8.35	0.68
2018-06-26 13:40:49	21.82	100	17.44	15.88	16.18	246.9	246.6	247.2	远程	正常	启动	65535	8.33	0.68
2018-06-26 13:41:53	21.84	100	17.48	16.05	16.16	247	246.1	246.9	远程	正常	启动	65535	8.31	0.68
2018-06-26 13:43:02	21.92	100	17.75	16.21	16.32	246.5	246.7	246.5	远程	正常	启动	65535	8.39	0.68
2018-06-26 13:44:05	21.87	100	17.81	16.18	16.42	247.6	246.5	247.5	远程	正常	启动	65535	8.4	0.68
2018-06-26 13:45:08	21.94	100	17.86	16.21	16.36	247.2	246.7	246.7	远程	正常	启动	65535	8.43	0.68
2018-06-26 13:46:35	21.97	100	17.67	16.22	16.54	247.1	246.2	247.1	远程	正常	启动	65535	8.41	0.68
2018-06-26 13:47:16	21.92	100	17.67	16.4	16.52	246.9	246.1	246.2	远程	正常	启动	65535	8.4	0.68
2018-06-26 13:48:18	21.99	100	17.85	16.4	16.52	246.5	246.2	245.9	远程	正常	启动	65535	8.44	0.68
2018-06-26 13:49:23	21.99	100	17.69	16.28	16.44	246.3	246.2	246.4	远程	正常	启动	65535	8.39	0.68
2018-06-26 13:50:23	22.03	100	17.77	16.57	16.58	247.2	246.1	246.8	远程	正常	启动	65535	8.46	0.68
2018-06-26 13:51:27	22.01	100	17.83	16.38	16.65	246.5	246.2	247	远程	正常	启动	65535	8.44	0.68
2018-06-26 13:52:35	21.91	100	17.95	16.06	16.23	246.8	246.6	246.7	远程	正常	启动	65535	8.36	0.68
2018-06-26 13:53:34	22.06	100	18.1	16.31	16.27	247.2	246	246.8	远程	正常	启动	65535	8.46	0.68
2018-06-26 13:55:17	22.07	100	17.95	16.4	16.23	246.8	245.3	246.2	远程	正常	启动	65535	8.44	0.68
2018-06-26 13:55:47	21.95	100	17.97	16.54	16.32	247	246.4	247.1	远程	正常	启动	65535	8.41	0.68
2018-06-26 13:56:45	22.05	100	18.02	16.46	16.4	246.9	246.4	246.3	远程	正常	启动	65535	8.48	0.68
2018-06-26 13:57:48	22.07	100	18.2	16.62	16.38	247.3	246.1	247	远程	正常	启动	65535	8.53	0.68
2018-06-26 13:58:52	22.02	100	18.03	16.54	16.42	247	245.9	246.6	远程	正常	启动	65535	8.45	0.68
2018-06-26 14:00:01	22.1	100	17.91	16.46	16.28	246.8	245.7	246.5	远程	正常	启动	65535	8.47	0.68
2018-06-26 14:01:01	22.03	100	18.23	15.9	16.77	246.1	245.5	246.2	远程	正常	启动	65535	8.42	0.68
2018-06-26 14:02:04	21.96	100	18.01	15.97	16.52	246.6	246.3	246.5	远程	正常	启动	65535	8.41	0.68
2018-06-26 14:03:12	22	100	18.1	16.29	16.44	246.1	245.5	245.5	远程	正常	启动	65535	8.43	0.68
2018-06-26 14:04:11	21.95	100	17.79	15.89	16.35	247.1	245.8	246.8	远程	正常	启动	65535	8.37	0.68
2018-06-26 14:05:21	21.95	100	18.17	16.19	16.44	246.6	246	246.9	远程	正常	启动	65535	8.37	0.68
2018-06-26 14:06:19	22.02	100	17.86	16.22	16.25	246.6	246	246.7	远程	正常	启动	65535	8.43	0.68
2018-06-26 14:07:26	22	100	18.1	15.93	16.35	247.2	246.5	246.6	远程	正常	启动	65535	8.41	0.68
2018-06-26 14:08:30	22.06	100	17.88	16.49	16.09	247.3	246.5	247.1	远程	正常	启动	65535	8.47	0.68
2018-06-26 14:09:31	22.1	100	17.91	16.63	16.29	246.8	246.3	246.7	远程	正常	启动	65535	8.46	0.68
2018-06-26 14:10:39	22.05	100	17.93	16.44	16.35	247.1	246.6	246.5	远程	正常	启动	65535	8.44	0.68
2018-06-26 14:11:39	22.02	100	17.92	16.09	16.47	247.2	246.2	247.4	远程	正常	启动	65535	8.45	0.68
2018-06-26 14:12:44	22.03	100	17.87	16.27	16.36	246.9	246.1	247.1	远程	正常	启动	65535	8.42	0.68
2018-06-26 14:13:49	22.07	100	17.77	16.15	16.32	247.4	246.7	247.5	远程	正常	启动	65535	8.44	0.68
2018-06-26 14:14:58	22	100	18.02	16.45	16.45	246.4	246.4	246.8	远程	正常	启动	65535	8.44	0.68
2018-06-26 14:15:57	21.95	100	17.63	16.11	16.3	247.3	246.5	247	远程	正常	启动	65535	8.38	0.68
2018-06-26 14:17:01	21.93	100	17.58	16.32	16.49	247.3	247	246.7	远程	正常	启动	65535	8.42	0.68
2018-06-26 14:18:32	22.02	100	17.96	16.24	16.63	247.3	246.4	246.7	远程	正常	启动	65535	8.44	0.68
2018-06-26 14:19:04	21.97	100	18.04	16.22	16.58	247.1	246.1	246.6	远程	正常	启动	65535	8.45	0.68
2018-06-26 14:20:08	21.94	100	17.68	16.39	16.04	247.5	246.2	246.9	远程	正常	启动	65535	8.38	0.68
2018-06-26 14:21:18	21.98	100	17.86	16.12	16.36	246.7	246.3	246.4	远程	正常	启动	65535	8.39	0.68
2018-06-26 14:22:18	22.02	100	17.96	16.12	16.37	246.8	245.7	246.8	远程	正常	启动	65535	8.43	0.68
2018-06-26 14:23:28	22.11	100	17.93	16.65	16.51	246.3	245.8	245.8	远程	正常	启动	65535	8.48	0.68
2018-06-26 14:24:27	22.05	100	18.02	16.33	16.41	246.9	246.1	246.4	远程	正常	启动	65535	8.44	0.68
2018-06-26 14:25:30	22.02	100	18.03	16.03	16.35	246.7	245.8	246.8	远程	正常	启动	65535	8.4	0.68
2018-06-26 14:26:36	21.99	100	17.92	16.3	16.24	247.1	246	246.4	远程	正常	启动	65535	8.39	0.68
2018-06-26 14:27:38	22.03	100	17.91	16.27	16.44	246.9	246.3	246.4	远程	正常	启动	65535	8.44	0.68
2018-06-26 14:28:41	21.88	100	18.31	16.16	16.28	246.7	246	246	远程	正常	启动	65535	8.39	0.68
2018-06-26 14:29:50	21.94	100	17.99	16.03	16.44	245.9	245.6	245.7	远程	正常	启动	65535	8.38	0.68
2018-06-26 14:30:48	22.01	100	18.13	16.38	16.39	247	246.2	246.5	远程	正常	启动	65535	8.47	0.68
2018-06-26 14:31:52	21.99	100	17.86	16.24	16.2	247	245.9	246.8	远程	正常	启动	65535	8.42	0.68
2018-06-26 14:32:56	21.93	100	17.72	16.21	16.11	247.3	246.6	246.8	远程	正常	启动	65535	8.37	0.68
2018-06-26 14:33:59	21.96	100	17.59	16.25	16.03	246.9	246.3	247	远程	正常	启动	65535	8.37	0.68
2018-06-26 14:35:04	21.92	100	18.1	16.28	16.38	246.8	246.2	247	远程	正常	启动	65535	8.41	0.68
2018-06-26 14:36:11	21.94	100	17.98	16.3	16.45	247.5	246.3	247	远程	正常	启动	65535	8.41	0.68
2018-06-26 14:37:12	21.99	100	17.82	16.21	16.64	246.3	246.3	246.6	远程	正常	启动	65535	8.43	0.68
2018-06-26 14:38:15	22.07	100	17.93	16.29	16.32	247.3	245.9	246.8	远程	正常	启动	65535	8.46	0.68
2018-06-26 14:39:19	22.04	100	17.81	16.15	16.29	246.9	246.9	247.2	远程	正常	启动	65535	8.44	0.68
2018-06-26 14:40:18	21.87	100	17.74	16.19	16.15	246.5	246.6	246.8	远程	正常	启动	65535	8.36	0.68
2018-06-26 14:46:46	22.05	100	17.88	16.46	16.19	247.1	246.8	246.6	远程	正常	启动	65535	8.44	0.68
2018-06-26 14:47:50	21.89	100	17.92	16.35	16.3	246.8	245.7	246.2	远程	正常	启动	65535	8.38	0.68
2018-06-26 14:49:01	21.98	100	17.92	16.43	16.29	247.5	246.5	247.3	远程	正常	启动	65535	8.43	0.68
2018-06-26 14:49:57	21.92	100	17.56	16.27	16.1	247.4	246.9	246.8	远程	正常	启动	65535	8.36	0.68
2018-06-26 14:50:56	21.98	100	17.79	16.37	16.24	247.4	246.5	247	远程	正常	启动	65535	8.43	0.68
2018-06-26 14:52:03	21.93	100	17.58	16.38	16.34	246.6	246.9	247	远程	正常	启动	65535	8.39	0.68
2018-06-26 14:53:03	21.99	100	17.89	16.26	16.28	247.1	246	246.9	远程	正常	启动	65535	8.42	0.68
2018-06-26 14:54:11	21.94	100	17.8	16.28	16.2	247.1	246.2	247.1	远程	正常	启动	65535	8.41	0.68
2018-06-26 14:55:20	22	100	17.95	16.45	16.38	247	246.4	247.2	远程	正常	启动	65535	8.43	0.68
2018-06-26 14:56:16	21.95	100	17.78	16.39	16.27	246.4	246.4	246.5	远程	正常	启动	65535	8.38	0.68
2018-06-26 14:57:23	21.99	100	18.01	16.36	16.47	246.7	246.1	246.2	远程	正常	启动	65535	8.4	0.68
2018-06-26 14:58:22	21.96	100	17.89	16.5	16.3	247	246.1	246.4	远程	正常	启动	65535	8.4	0.68
2018-06-26 14:59:28	21.96	100	18.09	16.35	16.42	246.9	245.8	246.3	远程	正常	启动	65535	8.42	0.68
2018-06-26 15:00:29	21.95	100	18.04	16.32	16.45	246.8	245.9	246.1	远程	正常	启动	65535	8.41	0.68
2018-06-26 15:01:37	21.9	100	18.01	16.53	16.31	246.9	245.7	246.6	远程	正常	启动	65535	8.4	0.68
2018-06-26 15:02:36	22.06	100	17.92	16.5	16.41	246.7	245.8	246.4	远程	正常	启动	65535	8.47	0.68
2018-06-26 15:03:41	21.95	100	17.91	16.33	16.19	246.7	245.6	246.4	远程	正常	启动	65535	8.39	0.68
2018-06-26 15:04:48	21.98	100	17.95	16.28	16.2	246.5	245.7	245.9	远程	正常	启动	65535	8.38	0.68
2018-06-26 15:05:48	21.97	100	17.97	16.38	16.61	246.4	245.5	245.6	远程	正常	启动	65535	8.42	0.68
2018-06-26 15:06:57	21.86	100	17.77	16.31	15.99	246.9	246.1	246.9	远程	正常	启动	65535	8.35	0.68
2018-06-26 15:08:02	21.98	100	17.68	16.35	16.36	246.5	246	246.5	远程	正常	启动	65535	8.41	0.68
2018-06-26 15:09:05	21.91	100	17.88	16.42	16.35	246.1	246.1	245.7	远程	正常	启动	65535	8.39	0.68
2018-06-26 15:10:08	22	100	17.84	16.57	16.06	246.6	246.3	246.1	远程	正常	启动	65535	8.4	0.68
2018-06-26 15:16:30	21.94	100	17.93	16.17	16.41	246.6	245.4	246.1	远程	正常	启动	65535	8.38	0.68
2018-06-26 15:21:28	22	100	17.86	16.46	16.22	246.5	246.3	246.1	远程	正常	启动	65535	8.42	0.68
2018-06-26 15:22:30	21.97	100	18.01	16.29	16.47	246.3	245.2	246	远程	正常	启动	65535	8.38	0.68
2018-06-26 15:23:26	21.91	100	18.12	16.42	16.38	246.5	246.1	246	远程	正常	启动	65535	8.39	0.68
2018-06-26 15:24:34	21.96	100	18.05	16.37	16.26	246	245.3	246.2	远程	正常	启动	65535	8.4	0.68
2018-06-26 15:25:36	22.11	100	18.11	16.58	16.3	246.2	245.1	245.6	远程	正常	启动	65535	8.48	0.68
2018-06-26 15:26:42	22.02	100	18.08	16.52	16.34	245.8	245.8	246	远程	正常	启动	65535	8.43	0.68
2018-06-26 15:27:45	21.9	100	17.97	16.32	16.31	246.6	245.6	246.7	远程	正常	启动	65535	8.39	0.68
2018-06-26 15:28:49	22.01	100	18.01	16.33	16.36	246.7	246.2	246.9	远程	正常	启动	65535	8.44	0.68
2018-06-26 15:29:47	22	100	18.06	16.11	16.41	246.4	246.1	246.8	远程	正常	启动	65535	8.39	0.68
2018-06-26 15:30:56	21.98	100	17.72	16.21	16.36	246.7	246	246.7	远程	正常	启动	65535	8.41	0.68
2018-06-26 15:31:56	22.03	100	17.85	16.46	16.46	245.8	246.2	245.9	远程	正常	启动	65535	8.44	0.68
2018-06-26 15:33:03	22.04	100	18.1	16.57	16.62	246	245.6	246.3	远程	正常	启动	65535	8.44	0.68
2018-06-26 15:34:19	21.96	100	18.16	16.33	16.47	247	245.7	246.5	远程	正常	启动	65535	8.44	0.68
2018-06-26 15:35:12	21.96	100	18.15	16.46	16.15	246.2	245.8	245.9	远程	正常	启动	65535	8.4	0.68
2018-06-26 15:36:11	22.01	100	18.01	16.34	16.28	246.7	245.6	246.3	远程	正常	启动	65535	8.44	0.68
2018-06-26 15:37:20	21.98	100	18.16	16.33	16.5	247	246	246.4	远程	正常	启动	65535	8.45	0.68
2018-06-26 15:40:31	21.94	100	18.09	16.29	16.06	246.3	245.8	245.9	远程	正常	启动	65535	8.38	0.68
2018-06-26 15:41:35	22.01	100	18.22	16.56	16.33	245.8	245.8	245.5	远程	正常	启动	65535	8.45	0.68
2018-06-26 15:42:34	21.99	100	18.11	16.28	16.17	246	245.9	245.7	远程	正常	启动	65535	8.42	0.68
2018-06-26 15:43:38	21.95	100	17.91	16.43	16.1	245.9	245.6	245.7	远程	正常	启动	65535	8.38	0.68
2018-06-26 15:44:47	21.97	100	17.97	16.24	16.28	246.4	246.2	246	远程	正常	启动	65535	8.42	0.68
2018-06-26 15:45:50	21.89	100	18.1	16.3	16.4	246.8	245.5	246.4	远程	正常	启动	65535	8.41	0.68
2018-06-26 15:46:54	21.91	100	17.89	16.69	16.04	246.2	246.2	246	远程	正常	启动	65535	8.38	0.68
2018-06-26 15:47:56	21.91	100	17.91	16.58	16.15	247	246.3	246.3	远程	正常	启动	65535	8.37	0.68
2018-06-26 15:49:02	21.9	100	17.99	16.56	16.04	246.3	246.2	246	远程	正常	启动	65535	8.38	0.68
2018-06-26 15:50:06	21.98	100	17.82	15.92	16.2	246.7	246.3	246.9	远程	正常	启动	65535	8.41	0.68
2018-06-26 15:51:05	21.98	100	17.79	16.26	15.93	246.5	245.5	246.3	远程	正常	启动	65535	8.38	0.68
2018-06-26 15:52:13	21.89	100	17.87	16.47	15.55	246.3	246	245.4	远程	正常	启动	65535	8.36	0.68
2018-06-26 15:53:16	21.94	100	17.96	16.55	16.03	246.8	246.4	245.7	远程	正常	启动	65535	8.4	0.68
2018-06-26 15:54:29	21.93	100	17.93	16.63	15.89	247.2	246.1	246	远程	正常	启动	65535	8.37	0.68
2018-06-26 15:55:24	21.85	100	17.91	16.6	16.02	246.5	246.2	245.8	远程	正常	启动	65535	8.34	0.68
2018-06-26 15:56:28	21.85	100	17.95	16.68	16	247	245.7	245.9	远程	正常	启动	65535	8.34	0.68
2018-06-26 15:57:50	21.79	100	17.61	16.38	15.93	246.8	245.8	246.2	远程	正常	启动	65535	8.3	0.68
2018-06-26 15:58:53	21.92	100	17.72	16.76	15.83	247.4	246.6	246.1	远程	正常	启动	65535	8.38	0.68
2018-06-26 15:59:40	21.91	100	17.52	16.2	16.03	246.4	246.4	246	远程	正常	启动	65535	8.35	0.68
2018-06-26 16:00:39	21.94	100	18.05	16.49	16.25	246.6	245.7	245.6	远程	正常	启动	65535	8.42	0.68
2018-06-26 16:01:43	21.99	100	17.89	16.58	16.15	247.2	246.4	246.3	远程	正常	启动	65535	8.42	0.68
2018-06-26 16:02:48	21.93	100	17.74	16.39	15.97	246.5	245.9	245.7	远程	正常	启动	65535	8.37	0.68
2018-06-26 16:03:53	21.92	100	17.5	16.41	16.13	246.2	246.2	245.6	远程	正常	启动	65535	8.37	0.68
2018-06-26 16:04:58	21.89	100	17.73	16.45	16.26	246.7	246.8	246.2	远程	正常	启动	65535	8.39	0.68
2018-06-26 17:13:53	22.13	100	17.87	16.72	16.47	246.6	245.8	245.8	远程	正常	启动	65535	8.49	0.68
2018-06-26 17:13:57	22.08	100	18	16.8	16.28	246.8	245.5	245.8	远程	正常	启动	65535	8.47	0.68
2018-06-26 17:17:09	22.06	100	18.22	16.78	16.41	246.1	245.8	245.7	远程	正常	启动	65535	8.45	0.68
2018-06-26 17:18:23	21.94	100	18.23	16.52	16.16	246.7	245.6	246	远程	正常	启动	65535	8.41	0.68
2018-06-26 17:19:39	21.94	100	17.74	16.22	16.3	246	245.5	245.4	远程	正常	启动	65535	8.38	0.68
2018-06-26 17:21:01	21.96	100	18.07	16.55	16.34	245.7	244.7	245.6	远程	正常	启动	65535	8.38	0.67
2018-06-26 17:22:07	21.98	100	18.18	16.84	16.45	245.5	245.1	245.7	远程	正常	启动	65535	8.41	0.67
2018-06-26 17:23:11	22.05	100	18.29	16.96	16.64	245.9	244.7	245.7	远程	正常	启动	65535	8.5	0.68
2018-06-26 17:24:14	22.02	100	18.51	16.8	16.55	246.5	245.2	245.9	远程	正常	启动	65535	8.49	0.68
2018-06-26 17:25:15	22.03	100	18.22	16.86	16.5	246.2	245.7	246.1	远程	正常	启动	65535	8.47	0.68
2018-06-26 17:26:58	21.98	100	18.32	16.65	16.42	246.4	245.1	246.1	远程	正常	启动	65535	8.45	0.67
2018-06-26 17:27:23	21.92	100	16.98	16.41	16.63	245.8	245.9	246.1	远程	正常	启动	65535	8.37	0.68
2018-06-26 17:28:41	21.99	100	17.98	16.55	16.57	246.6	245.9	246	远程	正常	启动	65535	8.44	0.68
2018-06-26 17:31:14	21.99	100	18.13	16.33	16.61	246.5	246.5	246.4	远程	正常	启动	65535	8.44	0.68
2018-06-26 17:32:19	21.97	100	17.74	16.4	16.42	246.4	246.5	246.2	远程	正常	启动	65535	8.39	0.68
2018-06-26 17:33:26	21.87	100	18.02	16.15	16.56	246.2	246.3	246.6	远程	正常	启动	65535	8.38	0.68
2018-06-26 17:34:29	22.06	100	17.8	16.56	16.38	246.8	246.4	246.9	远程	正常	启动	65535	8.45	0.68
2018-06-26 17:35:29	22.01	100	17.89	16.38	16.38	247.4	246.2	246.9	远程	正常	启动	65535	8.41	0.68
2018-06-26 17:36:35	21.94	100	18.06	16.13	16.35	246.7	245.9	246.8	远程	正常	启动	65535	8.39	0.68
2018-06-26 17:37:40	21.89	100	17.74	16.35	16.32	246.9	246.2	246.9	远程	正常	启动	65535	8.39	0.68
2018-06-26 17:38:43	21.94	100	17.97	16.13	16.58	246.9	245.7	246.6	远程	正常	启动	65535	8.42	0.68
2018-06-26 17:39:43	21.95	100	17.89	16.47	16.27	246.5	246.3	246.6	远程	正常	启动	65535	8.42	0.68
2018-06-26 17:40:52	21.91	100	17.67	16.39	16.3	246.3	246.5	246.4	远程	正常	启动	65535	8.38	0.68
2018-06-26 17:41:56	21.98	100	17.85	16	16.53	247	245.6	246.6	远程	正常	启动	65535	8.4	0.68
2018-06-26 17:43:07	21.98	100	17.96	16.23	16.75	247	245.8	246.8	远程	正常	启动	65535	8.43	0.68
2018-06-26 17:43:59	22.05	100	18.15	16.11	16.55	246.6	245.6	246.1	远程	正常	启动	65535	8.42	0.68
2018-06-26 17:45:08	22.05	100	18.12	16.42	16.72	246.5	245.6	246.6	远程	正常	启动	65535	8.48	0.68
2018-06-26 17:46:59	22.03	100	18.07	15.91	16.65	246.8	245.7	246.7	远程	正常	启动	65535	8.44	0.68
2018-06-26 17:48:10	22.04	100	18.2	15.93	16.85	246.2	245.8	246.1	远程	正常	启动	65535	8.41	0.67
2018-06-26 17:49:14	21.94	100	17.97	16.2	16.69	246.8	245.5	246.6	远程	正常	启动	65535	8.42	0.68
2018-06-26 17:52:33	21.96	100	17.76	16.13	16.62	246.2	245.4	245.7	远程	正常	启动	65535	8.38	0.68
2018-06-26 17:54:15	21.96	100	18.23	16.27	16.67	246.3	245	245.9	远程	正常	启动	65535	8.4	0.68
2018-06-26 17:55:17	22.05	100	18.13	16.23	16.38	246.8	245.9	246.1	远程	正常	启动	65535	8.42	0.67
2018-06-26 17:57:01	21.99	100	18.14	16.24	16.63	246.4	245.9	246.4	远程	正常	启动	65535	8.42	0.68
2018-06-26 17:57:26	21.94	100	18.01	16.18	16.34	246.2	245.8	246.4	远程	正常	启动	65535	8.39	0.68
2018-06-26 17:59:37	21.86	100	17.97	16.01	16.38	246.5	245.8	246	远程	正常	启动	65535	8.33	0.68
2018-06-26 18:00:36	21.94	100	17.87	16.13	16.22	246.6	246.2	246.1	远程	正常	启动	65535	8.38	0.68
2018-06-26 18:01:44	21.8	100	18.05	16.07	16.65	246.5	245.9	246.1	远程	正常	启动	65535	8.35	0.68
2018-06-26 18:02:42	21.9	100	18.15	16.29	16.52	246.9	245.5	246.6	远程	正常	启动	65535	8.37	0.68
2018-06-26 18:03:33	21.82	100	18.06	15.91	16.59	246.6	245.6	246.9	远程	正常	启动	65535	8.33	0.68
2018-06-26 18:04:51	21.88	100	17.93	16.01	16.65	247	245.6	246.6	远程	正常	启动	65535	8.37	0.68
2018-06-26 18:05:59	21.91	100	17.94	16.12	16.59	246.7	245.9	246.8	远程	正常	启动	65535	8.39	0.68
2018-06-26 18:07:16	21.87	100	17.95	16.03	16.48	247	246	246.7	远程	正常	启动	65535	8.35	0.68
2018-06-26 18:08:26	21.94	100	18.19	16.12	16.71	246.8	245.7	246.2	远程	正常	启动	65535	8.41	0.68
2018-06-26 18:09:38	21.9	100	18.14	15.93	16.71	246.5	246.2	246.2	远程	正常	启动	65535	8.37	0.68
2018-06-26 18:10:42	21.92	100	18.01	15.87	16.5	247.3	245.6	247.2	远程	正常	启动	65535	8.34	0.67
2018-06-26 18:11:45	21.87	100	18.23	15.99	16.79	247.1	246.2	247.3	远程	正常	启动	65535	8.39	0.68
2018-06-26 18:12:49	21.81	100	17.92	15.83	16.48	247	246.4	247.2	远程	正常	启动	65535	8.35	0.68
2018-06-26 18:13:53	21.7	100	17.85	15.7	16.57	247.2	246.7	246.9	远程	正常	启动	65535	8.3	0.68
2018-06-26 18:14:54	21.79	101	17.99	15.97	16.49	246.8	246.4	246.7	远程	正常	启动	65535	8.35	0.68
2018-06-26 18:16:00	21.86	100	17.93	15.7	16.66	247	246.6	247.2	远程	正常	启动	65535	8.36	0.68
2018-06-26 18:20:08	22.1	100	17.98	16.08	16.78	247.4	247.3	247.2	远程	正常	启动	65535	8.49	0.68
2018-06-26 18:21:23	22.05	101	18.17	16.06	16.89	248.5	247.4	248	远程	正常	启动	65535	8.48	0.68
2018-06-26 18:22:35	22	100	17.89	16.04	16.81	247.3	247.2	247.5	远程	正常	启动	65535	8.45	0.68
2018-06-26 18:23:49	22.02	100	17.86	15.93	16.58	247.4	247.3	247.4	远程	正常	启动	65535	8.45	0.68
2018-06-26 18:25:01	22.03	100	17.93	15.86	16.79	247.8	247.5	247.5	远程	正常	启动	65535	8.44	0.68
2018-06-26 18:26:03	22.08	100	18.03	16.15	16.77	247.3	247.2	247.7	远程	正常	启动	65535	8.49	0.68
2018-06-26 18:27:08	22.08	100	18.02	16.13	16.42	248.1	247	248.3	远程	正常	启动	65535	8.49	0.68
2018-06-26 18:28:11	22.06	100	18.08	15.78	16.88	247.5	246.7	247.8	远程	正常	启动	65535	8.46	0.68
2018-06-26 18:29:14	21.97	100	17.85	15.99	16.56	247.4	246.4	247.3	远程	正常	启动	65535	8.39	0.68
2018-06-26 18:30:19	21.95	101	17.9	16.13	16.76	246.9	245.9	247	远程	正常	启动	65535	8.4	0.68
2018-06-26 18:31:22	21.93	100	17.85	15.86	16.75	246.8	246.5	247.3	远程	正常	启动	65535	8.41	0.68
2018-06-26 18:32:26	21.99	100	17.83	16.12	16.76	247	246.8	247.1	远程	正常	启动	65535	8.44	0.68
2018-06-26 18:33:30	21.98	101	18.11	15.9	16.89	246	245.8	246.4	远程	正常	启动	65535	8.42	0.68
2018-06-26 18:34:35	21.99	101	17.89	16.28	16.63	246.9	245.9	246.7	远程	正常	启动	65535	8.41	0.68
2018-06-26 18:35:38	22	100	18.01	15.77	16.61	247.2	246.2	247.3	远程	正常	启动	65535	8.43	0.68
2018-06-26 18:36:42	22.02	100	17.91	16.04	16.63	247.6	246.3	247.5	远程	正常	启动	65535	8.42	0.68
2018-06-26 18:37:45	22.03	100	18.27	15.96	17.05	247	246.7	246.9	远程	正常	启动	65535	8.48	0.68
2018-06-26 18:38:41	21.96	100	18.03	16.01	16.79	247.3	247	248.1	远程	正常	启动	65535	8.45	0.68
2018-06-26 18:39:45	21.93	101	17.77	16.01	16.51	247.4	246.4	247.4	远程	正常	启动	65535	8.4	0.68
2018-06-26 18:40:48	21.96	101	18.19	16.11	16.55	248.3	247	247.9	远程	正常	启动	65535	8.43	0.68
2018-06-26 18:41:45	22.05	100	19.27	15.85	17.24	245.8	245.1	246.2	远程	正常	启动	65535	8.51	0.66
2018-06-26 18:42:42	22.17	100	19.34	15.77	17.23	245.7	245.7	246.2	远程	正常	启动	65535	8.6	0.66
2018-06-26 18:43:45	22.13	101	19.32	16.13	17.24	245.9	245.8	246.5	远程	正常	启动	65535	8.58	0.66
2018-06-26 18:44:50	22.23	100	19.85	16.13	17.64	245.5	245.6	246.8	远程	正常	启动	65535	8.66	0.67
2018-06-26 18:45:48	22.16	100	19.47	16.06	17.23	246	245.6	246.6	远程	正常	启动	65535	8.6	0.66
2018-06-26 18:46:53	22.09	100	19.51	16.25	17.17	245	245.7	246.2	远程	正常	启动	65535	8.57	0.67
2018-06-26 18:47:58	21.96	100	19.43	15.94	17.27	245.8	245.7	246.6	远程	正常	启动	65535	8.56	0.67
2018-06-26 18:49:03	21.99	101	19.19	15.78	17.33	245.5	245.7	246.7	远程	正常	启动	65535	8.49	0.66
2018-06-26 18:50:00	22.09	100	19.07	15.99	16.91	245.8	246.6	246.8	远程	正常	启动	65535	8.54	0.66
2018-06-26 18:50:08	22.06	100	19.18	16.15	17.32	245.4	246.2	246.8	远程	正常	启动	65535	8.55	0.67
2018-06-26 18:51:13	22.09	100	19.34	15.96	17.25	247.7	246.8	247.9	远程	正常	启动	65535	8.58	0.67
2018-06-26 18:52:19	22.14	100	18.81	15.81	16.93	247.9	247.3	248	远程	正常	启动	65535	8.57	0.67
2018-06-26 18:53:24	22.07	100	19.31	16.13	17	247.8	246.7	248.2	远程	正常	启动	65535	8.55	0.67
2018-06-26 18:54:30	22.05	100	19.21	15.94	17.13	247.6	247.4	248.3	远程	正常	启动	65535	8.54	0.67
2018-06-26 18:55:36	22.01	100	19.13	16.01	16.87	247.1	247	247.6	远程	正常	启动	65535	8.52	0.66
2018-06-26 18:56:41	21.99	100	19.33	16.23	16.88	248	247.2	247.6	远程	正常	启动	65535	8.56	0.67
2018-06-26 18:57:46	0.17	0	0.14	0.13	0.05	250.6	251.3	251.2	远程	正常	无	42	0.02	0.2
2018-06-26 18:58:51	0.18	0	0.17	0.16	0.05	252	251.4	252	远程	正常	无	106	0.02	0.22
2018-06-26 18:59:56	0.18	0	0.13	0.11	0.07	252	252.1	251.7	远程	正常	无	172	0.02	0.22
2018-06-26 19:01:02	0.18	0	0.17	0.16	0.06	251.9	252	252.2	远程	正常	无	237	0.02	0.2
2018-06-26 19:02:07	0.18	0	0.17	0.15	0.05	252.5	251.6	252.1	远程	正常	无	303	0.02	0.22
2018-06-26 19:03:13	0.18	0	0.14	0.12	0.07	252.7	251.9	252.4	远程	正常	无	368	0.02	0.22
2018-06-26 19:04:19	0.18	0	0.16	0.07	0.14	252	251.9	252.6	远程	正常	无	433	0.02	0.22
2018-06-26 19:05:24	0.18	0	0.17	0.16	0.06	252	252.6	252.1	远程	正常	无	499	0.02	0.22
2018-06-26 19:06:29	0.18	0	0.17	0.16	0.04	252.7	252.3	252.5	远程	正常	无	564	0.02	0.2
2018-06-26 19:07:34	0.18	0	0.14	0.08	0.11	253.5	253.8	254	远程	正常	无	629	0.02	0.25
2018-06-26 19:08:40	0.18	0	0.15	0.14	0.05	254.4	255	255.1	远程	正常	无	695	0.02	0.22
2018-06-26 19:09:44	0.18	0	0.16	0.16	0.02	254.8	255.4	255.1	远程	正常	无	760	0.02	0.22
2018-06-26 19:10:50	0.18	0	0.15	0.11	0.1	254.4	255.3	254.6	远程	正常	无	825	0.02	0.22
2018-06-26 19:11:55	0.18	0	0.13	0.07	0.1	254.7	255.2	255.3	远程	正常	无	890	0.02	0.22
2018-06-26 19:13:01	0.18	0	0.18	0.04	0.18	254.8	254.1	254.9	远程	正常	无	955	0.02	0.22
2018-06-26 19:14:07	0.18	0	0.13	0.09	0.09	254.4	255	255.3	远程	正常	无	1021	0.02	0.22
2018-06-26 19:15:12	0.18	0	0.13	0.11	0.07	253.9	254.5	254.7	远程	正常	无	1087	0.02	0.22
2018-06-26 19:16:18	0.18	0	0.16	0.15	0.04	253.8	254	254.8	远程	正常	无	1152	0.02	0.2
2018-06-26 19:17:23	0.18	0	0.14	0.12	0.06	253.6	254.1	253.7	远程	正常	无	1218	0.02	0.2
2018-06-26 19:18:28	0.18	0	0.16	0.14	0.07	253.8	254.8	254.2	远程	正常	无	1282	0.02	0.22
2018-06-26 19:18:48	0.18	0	0.12	0.1	0.06	254.1	254.7	254.7	远程	正常	调速	0	0.02	0.22
2018-06-26 19:18:53	18.79	0	14.32	12.77	11.92	252.7	253.7	253.1	远程	正常	启动	1	7.16	0.78
2018-06-26 19:19:32	28.61	2	28.26	26.51	25.62	251.7	252.1	252.5	远程	正常	启动	0	12.63	0.79
2018-06-26 19:20:05	31.18	0	27.78	26.15	24.63	251.8	252	252.7	远程	正常	启动	35	11.3	0.69
2018-06-26 19:20:54	28.35	1	17.07	16.23	14.66	252.4	253.2	252.5	远程	正常	启动	84	9.26	0.61
2018-06-26 19:21:06	29.67	0	26.7	25.69	23.5	251.7	252.9	252.7	远程	正常	启动	95	12.63	0.75
2018-06-26 19:21:10	29.77	0	24.66	23.11	21.74	252.2	253.4	252.6	远程	正常	启动	99	12.4	0.73
2018-06-26 19:21:40	30.25	1	18.49	16.89	15.46	252.1	252.5	252.5	远程	正常	调速	1	10.96	0.66
2018-06-26 19:21:44	35.81	0	31.58	29.26	27.28	251.3	251.2	252	远程	正常	调速	6	15.07	0.7
2018-06-26 19:21:50	1.41	0	0.49	0.41	0.38	253.2	253.9	253.7	远程	正常	停止	1	0.06	0.03
2018-06-26 19:22:04	0.17	0	0.15	0.12	0.09	252.9	253.6	253.7	远程	正常	停止	16	0.02	0.2
2018-06-26 19:22:19	1.02	0	0.41	0.37	0.36	253.3	253	254.1	远程	故障	启动	8	0.05	0.03
2018-06-26 19:22:20	0.18	0	0.33	0.2	0.26	253.4	253	254.1	远程	故障	启动	9	0.06	0.32
2018-06-26 19:22:31	0.18	0	0.18	0.1	0.14	252.9	253.4	254.3	远程	正常	停止	1	0.02	0.2
2018-06-26 19:22:43	2	0	11.23	10.02	9.46	252.1	252.8	252.9	远程	正常	启动	1	2.99	1
2018-06-26 19:22:53	35.75	0	28.94	27.14	25.43	251.4	251.3	251.7	远程	正常	启动	11	14.35	0.67
2018-06-26 19:22:54	35.59	0	28.89	26.89	25.34	251.3	251.5	251.7	远程	正常	启动	12	14.39	0.68
2018-06-26 19:23:06	15.96	0	3.15	2.87	2.79	253.3	253.4	253.9	远程	正常	停止	1	3.39	0.29
2018-06-26 19:23:11	0.18	0	0.37	0.32	0.18	253.4	253.8	253.8	远程	正常	停止	5	0.06	0.29
2018-06-26 19:23:12	0.18	0	0.36	0.31	0.17	253.3	253.7	253.9	远程	正常	停止	6	0.06	0.29
2018-06-26 19:23:29	0.17	0	0.17	0.14	0.1	253.2	253.1	253.7	远程	正常	停止	23	0.02	0.22
2018-06-26 19:23:42	36.28	1	29.34	27.08	27.83	251.5	251.6	251.6	远程	正常	启动	7	14.86	0.66
2018-06-26 19:23:52	35.88	0	29.73	27.57	25.74	251	251.6	251.7	远程	正常	启动	18	14.59	0.69
2018-06-26 19:23:53	35.44	1	32.17	29.72	28.09	250.9	251.5	251.6	远程	正常	启动	18	15.38	0.71
2018-06-26 19:23:57	36.17	0	30.43	27.84	26.36	251.2	251.5	251.5	远程	正常	启动	22	14.95	0.69
2018-06-26 19:23:58	35.38	1	31.35	29.55	27.13	251.2	251.5	251.4	远程	正常	启动	23	15.25	0.68
2018-06-26 19:24:12	36.13	0	29.49	27.68	25.67	250.7	251.6	251.7	远程	正常	启动	38	14.92	0.7
2018-06-26 19:24:13	36.18	0	31.35	30.41	26.22	250.8	251.8	251.6	远程	正常	启动	39	14.95	0.69
2018-06-26 19:24:29	3.99	0	0.97	0.92	0.76	253.4	253.5	253.7	远程	正常	停止	1	0.03	0.01
2018-06-26 19:24:45	5.61	0	14.52	13.33	12	252.3	252.3	253	远程	正常	点动反转	1	4.62	0.98
2018-06-26 19:24:52	33.96	2	25.1	23.05	22.62	251.9	252.7	252.2	远程	正常	点动反转	1	12.7	0.63
2018-06-26 19:25:03	0.19	0	0.38	0.31	0.21	253	253.5	254	远程	正常	点动反转	12	0.06	0.29
2018-06-26 19:25:04	0.18	0	0.35	0.31	0.16	252.7	253.4	253.8	远程	正常	点动反转	13	0.06	0.29
2018-06-26 19:25:10	0.43	0	6.43	5.73	5.08	252.3	253.2	253.4	远程	正常	启动	1	1.05	1
2018-06-26 19:25:12	7.22	2	6.32	5.62	4.97	252.2	253.3	253.4	远程	正常	启动	3	3.16	0.83
2018-06-26 19:25:20	0.17	0	0.37	0.31	0.19	253	253.7	253.4	远程	故障	启动	11	0.06	0.29
2018-06-26 19:25:32	0.17	0	0.2	0.18	0.07	253.5	253.7	254	远程	正常	停止	0	0.02	0.2
2018-06-26 19:25:39	2.47	0	12.2	11.12	9.88	252.1	252.1	252.7	远程	正常	启动	1	3.51	1
2018-06-26 19:25:42	15.29	14	14.79	13.38	12.04	252	252.2	252.5	远程	正常	启动	5	5.81	0.78

## Sheet: Sheet3
时间	电流	转速	输入电流A	输入电流B	输入电流C	输入电压A	输入电压B	输入电压C	KA0	KA4	远程操作	操作时间	有功功率	功率因数
2018-07-04 03:07:51	21.21	100	17.51	17.38	14.78	241.9	241.6	241.5	远程	正常	调速	65535	7.98	0.66
2018-07-04 03:08:52	21.18	100	17.7	17.59	14.92	242.2	241.2	241.7	远程	正常	调速	65535	7.95	0.66
2018-07-04 03:10:02	21.22	100	17.47	17.56	14.86	243	241.8	242.1	远程	正常	调速	65535	7.98	0.67
2018-07-04 03:11:07	21.17	100	17.65	17.6	14.94	242.2	241.8	241.3	远程	正常	调速	65535	7.97	0.67
2018-07-04 03:14:24	21.23	100	17.63	17.36	14.96	242.6	241.5	241.8	远程	正常	调速	65535	8	0.67
2018-07-04 03:15:29	21.18	100	17.65	17.46	15.05	241.9	241.7	241.4	远程	正常	调速	65535	7.98	0.67
2018-07-04 03:16:35	21.21	100	17.7	17.27	15.06	241.9	241.5	241.2	远程	正常	调速	65535	7.97	0.66
2018-07-04 03:17:39	21.2	100	17.7	17.35	15.14	242.4	241.2	241.7	远程	正常	调速	65535	8.01	0.67
2018-07-04 03:18:44	21.17	101	17.6	17.24	14.93	242.5	241.6	242.4	远程	正常	调速	65535	7.95	0.67
2018-07-04 03:19:50	21.17	100	17.71	17.3	15.03	241.8	241	241	远程	正常	调速	65535	7.97	0.66
2018-07-04 03:20:55	21.2	100	17.79	17.28	15.15	242	240.9	241.7	远程	正常	调速	65535	7.97	0.66
2018-07-04 03:22:01	21.24	100	17.67	17.2	14.99	241.7	241.3	241.7	远程	正常	调速	65535	8	0.66
2018-07-04 03:23:02	21.27	101	17.69	17.21	14.9	242.4	241.2	242	远程	正常	调速	65535	7.98	0.66
2018-07-04 03:24:12	21.2	100	17.82	17.55	14.96	242	240.8	241	远程	正常	调速	65535	8.03	0.67
2018-07-04 03:25:17	21.2	101	17.66	17.46	14.64	242.3	241.3	242	远程	正常	调速	65535	7.95	0.66
2018-07-04 03:26:23	21.26	100	17.67	17.3	14.81	242.1	241.3	242	远程	正常	调速	65535	8	0.67
2018-07-04 03:27:28	21.18	100	17.86	17.6	14.97	241.8	241.1	240.9	远程	正常	调速	65535	8	0.67
2018-07-04 03:28:33	21.23	100	17.64	17.39	14.79	242	240.9	241.5	远程	正常	调速	65535	7.97	0.66
2018-07-04 03:29:38	21.22	100	17.98	17.56	14.84	242.2	240.9	241.5	远程	正常	调速	65535	8	0.67
2018-07-04 03:30:43	21.23	101	17.8	17.44	14.74	242.1	241.3	241.1	远程	正常	调速	65535	7.98	0.66
2018-07-04 03:31:49	21.22	100	17.6	17.23	14.83	242.3	241.3	242.1	远程	正常	调速	65535	7.98	0.66
2018-07-04 03:32:54	21.19	100	17.92	17.32	15.11	242	241.4	241.9	远程	正常	调速	65535	7.99	0.67
2018-07-04 03:33:59	21.26	100	17.63	17.29	14.86	242.2	241.2	241.9	远程	正常	调速	65535	7.99	0.66
2018-07-04 03:35:05	21.2	100	17.91	17.61	15.13	242.1	241.3	241.1	远程	正常	调速	65535	7.98	0.67
2018-07-04 03:36:06	21.21	100	17.55	17.46	14.87	242.1	241.8	241.8	远程	正常	调速	65535	7.97	0.66
2018-07-04 03:37:11	21.19	100	17.63	17.44	15.11	242	241.9	241.8	远程	正常	调速	65535	7.98	0.67
2018-07-04 03:38:16	21.2	100	17.62	17.33	14.91	242.1	240.9	241.3	远程	正常	调速	65535	7.96	0.66
2018-07-04 03:39:27	21.16	100	17.69	17.2	15.1	242.2	241.5	241.6	远程	正常	调速	65535	7.96	0.67
2018-07-04 03:40:31	21.2	100	17.63	17.28	14.91	241.9	241.4	241.3	远程	正常	调速	65535	7.98	0.67
2018-07-04 03:41:36	21.21	100	17.68	17.18	14.95	241.7	241.3	241.4	远程	正常	调速	65535	7.97	0.66
2018-07-04 03:42:42	21.18	100	17.65	17.26	15.04	241.8	240.6	241.5	远程	正常	调速	65535	7.93	0.66
2018-07-04 03:43:43	21.19	100	17.34	17.06	15.1	241.9	241.1	241.9	远程	正常	调速	65535	7.98	0.67
2018-07-04 03:44:53	21.18	100	17.62	17.18	15.04	241.5	240.9	241.6	远程	正常	调速	65535	7.96	0.66
2018-07-04 03:45:59	21.19	100	17.65	17.38	15.01	241.4	241.2	240.9	远程	正常	调速	65535	8	0.67
2018-07-04 03:47:04	21.22	100	17.71	17.48	14.87	241.3	241	241.2	远程	正常	调速	65535	7.98	0.66
2018-07-04 03:48:10	21.17	100	17.74	17.45	14.8	241.6	241.1	241.4	远程	正常	调速	65535	7.95	0.66
2018-07-04 03:49:15	21.14	100	17.63	17.46	14.8	242	241.3	241	远程	正常	调速	65535	7.93	0.66
2018-07-04 03:50:15	21.2	100	17.58	17.41	14.86	242.1	241.2	241	远程	正常	调速	65535	7.98	0.67
2018-07-04 03:51:22	21.14	100	17.69	17.32	15.08	241.6	240.7	241.2	远程	正常	调速	65535	7.93	0.66
2018-07-04 03:52:31	21.22	100	17.6	17.35	14.87	241.7	241.5	241.2	远程	正常	调速	65535	7.96	0.66
2018-07-04 03:53:35	21.2	100	17.51	17.53	14.86	241.6	240.5	241	远程	正常	调速	65535	7.95	0.66
2018-07-04 03:54:41	21.23	100	17.67	17.32	14.98	241.5	240.9	240.7	远程	正常	调速	65535	7.98	0.66
2018-07-04 03:55:47	21.2	100	17.91	17.31	15.1	241.5	240.6	241.4	远程	正常	调速	65535	8.01	0.67
2018-07-04 03:56:52	21.23	101	17.82	17.4	15	241	240.5	240.3	远程	正常	调速	65535	7.96	0.66
2018-07-04 03:57:57	21.19	100	17.74	17.15	14.67	241.7	240.9	240.7	远程	正常	调速	65535	7.94	0.66
2018-07-04 03:59:03	21.19	100	17.78	17.44	15.01	242.2	240.9	241.1	远程	正常	调速	65535	7.99	0.67
2018-07-04 03:59:59	21.2	100	17.86	17.43	14.94	241.1	240.5	240.6	远程	正常	调速	65535	7.97	0.66
2018-07-04 04:01:05	21.23	100	17.93	17.3	15.05	242.2	241.1	241.3	远程	正常	调速	65535	7.98	0.66
2018-07-04 04:02:10	21.19	100	17.74	17.27	14.79	241.5	240.7	241.1	远程	正常	调速	65535	7.96	0.66
2018-07-04 04:03:15	21.22	100	17.7	17.4	15.01	241.1	240.6	240.9	远程	正常	调速	65535	7.97	0.67
2018-07-04 04:04:20	21.19	100	17.87	17.55	14.69	241.4	240.5	240.9	远程	正常	调速	65535	7.92	0.66
2018-07-04 04:05:26	21.22	100	17.64	17.37	14.73	241.5	241	240.8	远程	正常	调速	65535	7.97	0.66
2018-07-04 04:06:27	21.17	100	17.83	17.48	15.02	241.2	240.5	241	远程	正常	调速	65535	7.97	0.67
2018-07-04 04:07:32	21.21	100	17.76	17.33	14.81	241	240.5	240.7	远程	正常	调速	65535	7.97	0.66
2018-07-04 04:08:42	21.21	101	17.69	17.23	15	241.7	240.7	241.3	远程	正常	调速	65535	7.95	0.67
2018-07-04 04:09:47	21.23	100	17.78	17.39	14.77	241.5	240.2	240.7	远程	正常	调速	65535	7.96	0.66
2018-07-04 04:10:48	21.18	100	17.86	17.49	15.04	241.1	239.8	240.2	远程	正常	调速	65535	7.96	0.66
2018-07-04 04:11:58	21.23	100	17.72	17.48	14.86	241.2	240.5	240.8	远程	正常	调速	65535	7.99	0.67
2018-07-04 04:13:02	21.21	100	17.64	17.43	14.98	241.2	240.2	240.6	远程	正常	调速	65535	7.96	0.66
2018-07-04 04:14:09	21.18	100	17.71	17.35	14.94	240.7	240.4	240.5	远程	正常	调速	65535	7.95	0.66
2018-07-04 04:15:13	21.19	100	17.55	17.31	14.86	240.9	240.8	240.5	远程	正常	调速	65535	7.95	0.66
2018-07-04 04:16:18	21.14	100	17.83	17.36	15.08	241.4	240.5	241.2	远程	正常	调速	65535	7.95	0.67
2018-07-04 04:17:24	21.19	100	17.63	17.13	15.15	240.6	240.3	239.9	远程	正常	调速	65535	7.94	0.66
2018-07-04 04:18:29	21.15	100	17.67	17.24	15.24	241	240.1	240.7	远程	正常	调速	65535	7.94	0.67
2018-07-04 04:19:35	21.17	100	17.79	17.29	15.08	241.4	240.4	240.6	远程	正常	调速	65535	7.97	0.66
2018-07-04 04:20:40	21.15	100	17.87	17.18	15.19	240.7	240.3	240.4	远程	正常	调速	65535	7.96	0.67
2018-07-04 04:21:45	21.2	100	17.86	17.18	15.31	240.9	239.9	240.7	远程	正常	调速	65535	7.95	0.66
2018-07-04 04:22:50	21.2	100	17.45	17.13	15.12	240.6	240	240.9	远程	正常	调速	65535	7.97	0.67
2018-07-04 04:23:55	21.2	100	17.81	17.33	15.48	240.6	239.8	240.5	远程	正常	调速	65535	7.98	0.67
2018-07-04 04:24:57	21.21	100	17.38	17.1	15.5	240.2	240	240.5	远程	正常	调速	65535	7.96	0.67
2018-07-04 04:26:06	21.23	100	17.42	17.13	15.21	240.9	240.2	240.2	远程	正常	调速	65535	7.96	0.67
2018-07-04 04:27:12	21.19	100	17.41	17.25	15.32	240.7	239.7	240.5	远程	正常	调速	65535	7.97	0.67
2018-07-04 04:28:12	21.23	100	17.57	17.14	15.21	241	239.8	240.6	远程	正常	调速	65535	7.96	0.66
2018-07-04 04:29:22	21.18	100	17.59	17.18	15.02	241.2	240.3	240.5	远程	正常	调速	65535	7.94	0.67
2018-07-04 04:30:28	21.19	100	17.83	17.23	14.97	241.6	240.3	241.1	远程	正常	调速	65535	7.97	0.66
2018-07-04 04:31:34	21.27	100	17.8	17.36	15.03	241	240.1	241	远程	正常	调速	65535	8	0.67
2018-07-04 04:32:39	21.19	100	17.83	17.51	15.21	240.9	240.2	240.9	远程	正常	调速	65535	7.98	0.67
2018-07-04 04:33:44	21.27	100	17.61	17.21	14.94	240.2	239.8	240.3	远程	正常	调速	65535	7.96	0.66
2018-07-04 04:34:45	21.22	100	17.75	17.25	15.15	240.9	240.6	240.7	远程	正常	调速	65535	7.97	0.66
2018-07-04 04:35:55	21.2	101	17.93	17.37	14.8	241.4	239.9	240.5	远程	正常	调速	65535	7.94	0.66
2018-07-04 04:36:59	21.21	100	18.01	17.46	14.86	241.2	239.9	240.1	远程	正常	调速	65535	7.98	0.67
2018-07-04 04:38:05	21.21	100	17.86	17.45	14.72	241.6	240.4	241.2	远程	正常	调速	65535	7.98	0.67
2018-07-04 04:39:10	21.23	100	17.87	17.41	14.98	240.9	239.6	240	远程	正常	调速	65535	7.95	0.66
2018-07-04 04:40:06	21.17	100	17.84	17.53	15.13	240.7	240.5	239.9	远程	正常	调速	65535	7.96	0.67
2018-07-04 04:41:18	21.21	101	17.86	17.58	15.18	240	239.9	239.6	远程	正常	调速	65535	7.99	0.67
2018-07-04 04:42:38	21.21	100	17.69	17.48	14.98	240.4	239.7	239.1	远程	正常	调速	65535	7.99	0.67
2018-07-04 04:43:59	21.16	100	17.58	17.52	14.85	239.2	238.8	238.9	远程	正常	调速	65535	7.95	0.67
2018-07-04 04:45:19	21.18	100	17.5	17.26	14.91	240.3	239.3	239.8	远程	正常	调速	65535	7.94	0.67
2018-07-04 04:46:33	21.19	100	17.55	17.34	14.75	239	239.1	238.8	远程	正常	调速	65535	7.93	0.67
2018-07-04 04:47:30	21.22	100	17.65	17.42	14.87	239.7	239.5	238.9	远程	正常	调速	65535	7.96	0.67
2018-07-04 04:48:35	21.23	100	17.68	17.5	14.66	239.6	238.9	239.1	远程	正常	调速	65535	7.94	0.67
2018-07-04 04:49:41	21.21	100	17.47	17.31	14.79	239	239.2	238.6	远程	正常	调速	65535	7.93	0.67
2018-07-04 04:50:44	21.19	100	17.32	17.31	14.74	240.1	239.5	239.6	远程	正常	调速	65535	7.95	0.67
2018-07-04 04:51:51	21.2	100	17.52	17.55	14.54	239.9	238.9	238.7	远程	正常	调速	65535	7.94	0.67
2018-07-04 04:52:59	21.17	100	17.38	17.31	14.77	239.7	239.3	239.6	远程	正常	调速	65535	7.93	0.67
2018-07-04 04:54:03	21.21	101	17.54	17.58	14.63	239.6	239.2	238.5	远程	正常	调速	65535	7.93	0.67
2018-07-04 04:55:03	21.18	100	17.34	17.5	14.76	239.5	238.7	239.3	远程	正常	调速	65535	7.94	0.67
2018-07-04 04:56:13	21.14	100	17.7	17.37	14.8	240.2	239	239.2	远程	正常	调速	65535	7.95	0.67
2018-07-04 04:57:18	21.21	100	17.68	17.53	14.87	238.2	237.4	237.9	远程	正常	调速	65535	7.92	0.67
2018-07-04 04:58:24	21.22	100	17.75	17.62	15.05	237.7	236.8	237.4	远程	正常	调速	65535	7.96	0.67
2018-07-04 04:59:24	21.24	101	17.69	17.52	14.77	238.2	236.9	237.6	远程	正常	调速	65535	7.92	0.67
2018-07-04 05:00:29	21.28	100	17.79	17.7	14.81	238.4	236.9	237.6	远程	正常	调速	65535	7.96	0.67
2018-07-04 05:01:40	21.23	100	17.85	17.42	15.05	238	237.4	237.9	远程	正常	调速	65535	7.93	0.67
2018-07-04 05:02:48	21.23	100	17.79	17.62	15.02	238.1	237.6	237.2	远程	正常	调速	65535	7.94	0.67
2018-07-04 05:03:51	21.23	100	17.71	17.47	14.92	237.2	237.1	237.5	远程	正常	调速	65535	7.95	0.67
2018-07-04 05:04:56	21.21	100	17.76	17.51	14.96	237.8	237.8	237.8	远程	正常	调速	65535	7.96	0.67
2018-07-04 05:06:02	21.2	100	17.95	17.5	14.86	238.3	237	237.3	远程	正常	调速	65535	7.94	0.67
2018-07-04 05:07:06	21.21	100	17.78	17.43	14.98	238	237.9	237.5	远程	正常	调速	65535	7.96	0.67
2018-07-04 05:08:12	21.17	100	17.78	17.65	14.6	237.9	237.9	237.1	远程	正常	调速	65535	7.9	0.67
2018-07-04 05:09:17	21.16	100	17.66	17.57	14.61	237.9	237.2	237.6	远程	正常	调速	65535	7.9	0.67
2018-07-04 05:10:22	21.15	100	17.95	17.81	14.62	238.4	236.9	237.4	远程	正常	调速	65535	7.91	0.67
2018-07-04 05:11:27	21.19	100	17.7	17.42	14.88	237.9	237	236.9	远程	正常	调速	65535	7.89	0.67
2018-07-04 05:12:33	21.19	100	17.74	17.54	14.88	238.1	237.1	237.1	远程	正常	调速	65535	7.9	0.67
2018-07-04 05:13:37	21.24	100	17.9	17.38	14.93	238.3	236.6	237.5	远程	正常	调速	65535	7.95	0.67
2018-07-04 05:14:43	21.16	100	17.93	17.62	15	237.7	236.3	236.9	远程	正常	调速	65535	7.91	0.67
2018-07-04 05:15:49	21.2	100	17.9	17.17	14.97	237.4	237.1	237	远程	正常	调速	65535	7.92	0.67
2018-07-04 05:16:55	21.2	100	17.89	17.43	14.94	237.4	237.3	237.3	远程	正常	调速	65535	7.93	0.67
2018-07-04 05:18:00	21.21	100	18.02	17.77	15.03	237.6	236.7	236.9	远程	正常	调速	65535	7.98	0.67
2018-07-04 05:19:01	21.18	100	17.89	17.48	14.68	238	237.1	236.9	远程	正常	调速	65535	7.92	0.67
2018-07-04 05:20:10	21.25	100	17.8	17.43	14.91	237.9	236.4	236.7	远程	正常	调速	65535	7.93	0.67
2018-07-04 05:21:16	21.21	100	17.85	17.52	15.02	237.3	236.6	237.1	远程	正常	调速	65535	7.92	0.67
2018-07-04 05:22:17	21.22	100	17.65	17.46	14.72	237.5	236.8	237.3	远程	正常	调速	65535	7.91	0.67
2018-07-04 05:23:22	21.18	100	17.74	17.46	14.99	238.2	237.6	237.6	远程	正常	调速	65535	7.9	0.67
2018-07-04 05:24:28	21.18	100	17.65	17.51	14.93	237.7	237	237.5	远程	正常	调速	65535	7.91	0.67
2018-07-04 05:25:38	21.2	100	17.7	17.66	14.69	237.7	237.2	237.5	远程	正常	调速	65535	7.92	0.67
2018-07-04 05:26:39	21.15	100	17.66	17.6	14.99	237.7	237.1	237.3	远程	正常	调速	65535	7.93	0.67
2018-07-04 05:27:45	21.2	100	17.71	17.49	14.8	238.7	237.1	237.8	远程	正常	调速	65535	7.93	0.67
2018-07-04 05:28:54	21.18	100	17.66	17.75	15	238.5	237	237.6	远程	正常	调速	65535	7.92	0.67
2018-07-04 05:29:59	21.24	100	17.67	17.55	15.09	238.2	237	237.4	远程	正常	调速	65535	7.96	0.67
2018-07-04 05:31:00	21.21	100	17.76	17.55	15.07	238.1	237.9	237.6	远程	正常	调速	65535	7.95	0.67
2018-07-04 05:32:10	21.23	100	17.68	17.65	15.04	237.9	236.8	237.2	远程	正常	调速	65535	7.95	0.67
2018-07-04 05:33:11	21.23	100	17.52	17.4	14.8	237.6	236.9	237.5	远程	正常	调速	65535	7.93	0.67
2018-07-04 05:36:26	21.2	100	17.73	17.32	14.92	237.3	236.9	236.7	远程	正常	调速	65535	7.9	0.67
2018-07-04 05:37:37	21.17	100	17.69	17.57	14.96	237.2	236.7	237.2	远程	正常	调速	65535	7.92	0.67
2018-07-04 05:38:39	21.26	100	17.76	17.73	14.8	237.6	236.3	237	远程	正常	调速	65535	7.96	0.67
2018-07-04 05:39:48	21.22	100	17.86	17.65	15.07	237.7	237	236.7	远程	正常	调速	65535	7.94	0.67
2018-07-04 05:40:50	21.24	100	17.58	17.62	14.92	237.5	236.8	237.2	远程	正常	调速	65535	7.95	0.67
2018-07-04 05:41:53	21.21	100	17.84	17.56	14.88	237.8	236.4	237.1	远程	正常	调速	65535	7.94	0.67
2018-07-04 05:43:04	21.22	100	17.73	17.53	14.71	237.7	236.7	236.9	远程	正常	调速	65535	7.91	0.67
2018-07-04 05:44:09	21.22	100	17.72	17.59	14.84	236.9	236.3	236.8	远程	正常	调速	65535	7.92	0.67
2018-07-04 05:45:13	21.22	101	17.95	17.67	14.97	236.8	236.1	236.7	远程	正常	调速	65535	7.93	0.67
2018-07-04 05:46:19	21.26	100	17.65	17.56	14.83	237.2	236.3	237	远程	正常	调速	65535	7.93	0.67
2018-07-04 05:47:25	21.23	100	17.92	17.67	14.99	237.9	236.5	237	远程	正常	调速	65535	7.95	0.67
2018-07-04 05:48:29	21.2	100	17.73	17.5	14.68	237.4	236.4	236.4	远程	正常	调速	65535	7.91	0.67
2018-07-04 05:49:35	21.17	100	17.59	17.42	15.02	237.3	236.7	236.7	远程	正常	调速	65535	7.9	0.67
2018-07-04 05:50:41	21.21	100	17.67	17.44	14.82	237.7	236.5	236.6	远程	正常	调速	65535	7.93	0.67
2018-07-04 05:52:31	21.18	100	17.71	17.5	14.78	237.1	236.1	236.8	远程	正常	调速	65535	7.92	0.67
2018-07-04 05:53:40	21.21	100	17.9	17.64	15.13	237.1	236.5	236.9	远程	正常	调速	65535	7.95	0.67
2018-07-04 05:54:45	21.23	100	17.84	17.53	15	236.8	236.4	236.8	远程	正常	调速	65535	7.94	0.67
2018-07-04 05:55:46	21.23	100	17.87	17.52	15	237	235.8	236.5	远程	正常	调速	65535	7.94	0.67
2018-07-04 05:56:55	21.24	100	17.85	17.29	14.87	237.5	237.2	237.4	远程	正常	调速	65535	7.94	0.67
2018-07-04 05:58:01	21.23	100	17.97	17.61	15.05	237.5	236.1	237	远程	正常	调速	65535	7.95	0.67
2018-07-04 05:59:06	21.22	100	17.81	17.38	14.9	237.7	236.7	236.8	远程	正常	调速	65535	7.94	0.67
2018-07-04 06:00:07	21.19	100	17.94	17.53	15.13	237.5	236.6	237.4	远程	正常	调速	65535	7.96	0.67
2018-07-04 06:01:17	21.29	100	17.9	17.53	15.17	237.5	236.2	236.7	远程	正常	调速	65535	7.96	0.67
2018-07-04 06:02:23	21.18	100	17.72	17.46	14.92	237.6	236.7	236.7	远程	正常	调速	65535	7.9	0.67
2018-07-04 06:03:28	21.22	100	17.83	17.54	14.82	237.5	236.3	236.3	远程	正常	调速	65535	7.93	0.67
2018-07-04 06:04:28	21.22	100	17.71	17.55	14.84	237.5	236.4	236.6	远程	正常	调速	65535	7.92	0.67
2018-07-04 06:05:35	21.17	100	17.71	17.57	14.76	237.3	236.2	236.2	远程	正常	调速	65535	7.9	0.67
2018-07-04 06:08:55	21.18	100	17.89	17.4	14.9	237.7	236.3	236.6	远程	正常	调速	65535	7.91	0.67
2018-07-04 06:10:00	21.19	100	17.89	17.49	14.86	237.2	236.5	236.5	远程	正常	调速	65535	7.9	0.67
2018-07-04 06:11:06	21.13	100	17.61	17.48	14.71	237.5	237	236.6	远程	正常	调速	65535	7.9	0.67
2018-07-04 06:12:11	21.19	100	17.71	17.51	14.78	236.9	236.2	236	远程	正常	调速	65535	7.9	0.67
2018-07-04 06:13:17	21.16	100	17.83	17.73	15.01	236.8	236.2	236.1	远程	正常	调速	65535	7.9	0.67
2018-07-04 06:14:22	21.21	100	17.64	17.6	14.89	237	235.7	235.9	远程	正常	调速	65535	7.89	0.67
2018-07-04 06:15:26	21.19	100	17.72	17.55	14.82	236.7	235.3	236	远程	正常	调速	65535	7.9	0.67
2018-07-04 06:16:32	21.16	100	17.71	17.66	14.99	236.7	235.7	236.3	远程	正常	调速	65535	7.87	0.67
2018-07-04 06:17:37	21.19	100	17.85	17.57	14.85	236.7	235.6	236.4	远程	正常	调速	65535	7.91	0.67
2018-07-04 06:18:43	21.2	100	17.8	17.62	15.1	237.3	236	236.7	远程	正常	调速	65535	7.92	0.67
2018-07-04 06:19:44	21.15	100	17.72	17.22	14.77	237.5	236.1	236.2	远程	正常	调速	65535	7.88	0.67
2018-07-04 06:20:53	21.13	101	17.91	17.56	14.73	236.8	236.2	236.5	远程	正常	调速	65535	7.88	0.67
2018-07-04 06:21:59	21.2	100	17.94	17.62	14.66	236.8	236.3	235.8	远程	正常	调速	65535	7.91	0.67
2018-07-04 06:23:05	21.17	100	17.85	17.49	14.98	236.8	236.2	236.1	远程	正常	调速	65535	7.92	0.67
2018-07-04 06:24:02	21.19	100	18.11	17.71	15	236.7	235.2	235.8	远程	正常	调速	65535	7.95	0.67
2018-07-04 06:24:59	21.2	100	17.81	17.53	14.94	237.2	235.9	236.2	远程	正常	调速	65535	7.93	0.67
2018-07-04 06:26:05	21.19	100	17.83	17.47	14.87	236.5	235.9	235.9	远程	正常	调速	65535	7.92	0.67
2018-07-04 06:27:15	21.15	100	17.86	17.6	14.84	237.2	236.1	236.7	远程	正常	调速	65535	7.93	0.67
2018-07-04 06:28:29	21.11	100	17.83	17.55	14.83	237.1	235.7	235.9	远程	正常	调速	65535	7.87	0.67
2018-07-04 06:29:40	21.12	100	17.73	17.5	14.82	237	235.5	236.2	远程	正常	调速	65535	7.87	0.67
2018-07-04 06:30:50	21.14	100	17.76	17.58	14.87	236.5	235.2	235.8	远程	正常	调速	65535	7.88	0.67
2018-07-04 06:31:56	21.09	100	17.88	17.41	15	236.7	236.1	236	远程	正常	调速	65535	7.89	0.67
2018-07-04 06:33:11	21.08	100	17.73	17.07	15.23	237.2	235.8	237	远程	正常	调速	65535	7.85	0.67
2018-07-04 06:34:21	21.15	100	17.63	17.26	14.72	236.9	235.3	236.2	远程	正常	调速	65535	7.86	0.67
2018-07-04 06:35:39	21.16	100	17.67	17.43	14.82	237.3	235.9	236.8	远程	正常	调速	65535	7.9	0.67
2018-07-04 06:36:44	21.14	100	17.64	17.35	15.05	236.5	235.7	236.3	远程	正常	调速	65535	7.89	0.67
2018-07-04 06:37:50	21.14	100	17.61	17.34	14.77	237.4	236.3	236.4	远程	正常	调速	65535	7.88	0.67
2018-07-04 06:38:55	21.14	100	17.66	17.31	14.96	236.8	235.7	236.6	远程	正常	调速	65535	7.9	0.67
2018-07-04 06:40:00	21.14	100	17.81	17.54	15.1	237.4	236.2	236.6	远程	正常	调速	65535	7.91	0.67
2018-07-04 06:41:05	21.14	100	17.51	17.36	15.02	236.6	236.3	236.7	远程	正常	调速	65535	7.88	0.67
2018-07-04 06:42:10	21.1	100	17.79	17.56	15.02	236.8	235.5	235.9	远程	正常	调速	65535	7.86	0.67
2018-07-04 06:43:15	21.16	100	17.7	17.39	14.88	236.7	236.2	236.5	远程	正常	调速	65535	7.91	0.67
2018-07-04 06:44:21	21.16	100	17.91	17.53	14.96	237	236.1	236.1	远程	正常	调速	65535	7.89	0.67
2018-07-04 06:45:23	21.17	100	17.61	17.37	14.81	237.5	236.1	236.9	远程	正常	调速	65535	7.88	0.67
2018-07-04 06:46:32	21.16	100	17.84	17.64	15.01	237.4	236.7	237.3	远程	正常	调速	65535	7.92	0.67
2018-07-04 06:47:37	21.22	100	17.66	17.4	14.86	237	236.8	236.7	远程	正常	调速	65535	7.92	0.67
2018-07-04 06:48:39	21.23	100	17.78	17.41	15.1	237.3	236.2	236.7	远程	正常	调速	65535	7.92	0.67
2018-07-04 06:49:48	21.2	100	17.51	17.26	14.87	237.1	236.6	236.3	远程	正常	调速	65535	7.9	0.67
2018-07-04 06:50:53	21.16	100	17.69	17.67	15.04	236.8	236.5	236.8	远程	正常	调速	65535	7.93	0.67
2018-07-04 06:51:58	21.23	100	17.48	17.57	14.92	237.4	236.4	237	远程	正常	调速	65535	7.91	0.67
2018-07-04 06:53:04	21.22	100	17.79	17.54	14.92	237.6	237.2	237.1	远程	正常	调速	65535	7.93	0.67
2018-07-04 06:54:08	21.19	100	17.73	17.51	14.86	237.1	236.7	236.5	远程	正常	调速	65535	7.91	0.67
2018-07-04 06:55:14	21.21	100	17.71	17.33	14.93	237.5	236.8	236.5	远程	正常	调速	65535	7.93	0.67
2018-07-04 06:56:12	21.23	100	18	17.37	14.92	237.6	236.1	236.7	远程	正常	调速	65535	7.93	0.67
2018-07-04 06:58:01	21.23	100	17.66	17.18	14.59	237.8	236.4	236.7	远程	正常	调速	65535	7.9	0.67
2018-07-04 06:58:46	21.21	100	17.76	17.48	14.83	237.6	237.1	237	远程	正常	调速	65535	7.94	0.67
2018-07-04 06:59:41	21.2	100	17.79	17.47	14.77	237.9	236.9	236.8	远程	正常	调速	65535	7.92	0.67
2018-07-04 07:00:31	21.18	100	17.56	17.43	14.75	237.7	237.2	236.8	远程	正常	调速	65535	7.92	0.67
2018-07-04 07:01:21	21.2	100	17.66	17.28	14.72	237.7	236.5	236.6	远程	正常	调速	65535	7.91	0.67
2018-07-04 07:02:25	21.17	100	17.78	17.51	14.85	236.7	235.8	236.2	远程	正常	调速	65535	7.88	0.67
2018-07-04 07:04:18	21.18	100	17.65	17.54	15.06	236.8	236.1	235.9	远程	正常	调速	65535	7.93	0.67
2018-07-04 07:04:35	21.17	100	17.81	17.62	15.03	236.8	235.8	235.8	远程	正常	调速	65535	7.93	0.67
2018-07-04 07:05:32	21.15	100	17.63	17.6	15.16	236.4	235.6	236.3	远程	正常	调速	65535	7.92	0.67
2018-07-04 07:06:38	21.23	100	17.51	17.46	15.19	236	235.5	235.4	远程	正常	调速	65535	7.94	0.68
2018-07-04 07:07:51	21.16	100	17.51	17.49	14.99	236.1	236	235.6	远程	正常	调速	65535	7.89	0.67
2018-07-04 07:09:02	21.25	101	17.58	17.43	15.06	236.5	236.1	235.8	远程	正常	调速	65535	7.92	0.67
2018-07-04 07:10:15	21.19	101	17.72	17.26	15.21	237.1	236.1	236.2	远程	正常	调速	65535	7.89	0.67
2018-07-04 07:11:25	21.21	100	17.66	17.5	15.04	236.7	236	235.7	远程	正常	调速	65535	7.92	0.67
2018-07-04 07:12:30	21.19	100	17.71	17.5	15.16	236	235.7	236.1	远程	正常	调速	65535	7.91	0.67
2018-07-04 07:13:41	21.18	100	17.69	17.44	14.79	236.5	235.6	236	远程	正常	调速	65535	7.88	0.67
2018-07-04 07:14:52	21.21	100	17.93	17.66	14.99	236.8	236.2	236	远程	正常	调速	65535	7.95	0.67
2018-07-04 07:16:07	21.18	100	17.67	17.41	14.73	236.6	235.8	236.4	远程	正常	调速	65535	7.87	0.67
2018-07-04 07:17:14	21.26	100	17.61	17.3	15	236.2	235.2	235.9	远程	正常	调速	65535	7.92	0.67
2018-07-04 07:18:28	21.2	100	17.78	17.62	15.33	235.6	234.7	235.2	远程	正常	调速	65535	7.9	0.67
2018-07-04 07:19:39	21.22	100	17.58	17.3	15.02	236.1	235.7	235.6	远程	正常	调速	65535	7.89	0.67
2018-07-04 07:20:49	21.18	100	17.81	17.54	14.95	236.1	235.1	235.7	远程	正常	调速	65535	7.88	0.67
2018-07-04 07:22:00	21.17	100	17.98	17.47	15.05	236.1	235.4	236	远程	正常	调速	65535	7.88	0.67
2018-07-04 07:23:04	21.21	100	17.74	17.4	15.12	235.6	234.8	235.3	远程	正常	调速	65535	7.91	0.67
2018-07-04 07:23:21	21.24	100	17.83	17.43	15.01	235.6	234.4	234.6	远程	正常	调速	65535	7.89	0.67
2018-07-04 07:24:46	21.19	101	17.75	17.68	14.99	236.6	235.3	235.8	远程	正常	调速	65535	7.88	0.67
2018-07-04 07:26:12	21.19	100	17.74	17.71	15.15	236.5	235.4	236	远程	正常	调速	65535	7.92	0.67
2018-07-04 07:27:36	21.18	100	17.71	17.55	15.15	235.9	235.5	235.2	远程	正常	调速	65535	7.89	0.67
2018-07-04 07:28:46	21.22	100	17.6	17.56	14.77	236.2	235.6	235.1	远程	正常	调速	65535	7.9	0.67
2018-07-04 07:29:56	21.19	100	17.7	17.59	14.75	236.8	236.2	236	远程	正常	调速	65535	7.9	0.67
2018-07-04 07:31:07	21.22	100	17.93	17.75	15.18	236.6	235.2	235.6	远程	正常	调速	65535	7.92	0.67
2018-07-04 07:35:08	21.2	100	17.63	17.39	14.94	236.5	235.9	235.8	远程	正常	调速	65535	7.9	0.67
2018-07-04 07:36:19	21.16	100	17.52	17.37	15.08	236.2	235.9	235.7	远程	正常	调速	65535	7.87	0.67
2018-07-04 07:37:29	21.18	100	17.57	17.32	15.06	237.3	235.9	236.4	远程	正常	调速	65535	7.89	0.67
2018-07-04 07:38:39	21.16	100	17.51	17.37	15.1	236.4	235.6	236.3	远程	正常	调速	65535	7.89	0.67
2018-07-04 07:39:50	21.19	100	17.72	17.53	14.87	236	235.5	235.4	远程	正常	调速	65535	7.86	0.67
2018-07-04 07:41:01	21.22	100	17.76	17.47	15.1	236.1	234.9	235.4	远程	正常	调速	65535	7.89	0.67
2018-07-04 07:42:10	21.21	100	17.59	17.53	14.94	235.8	235.1	234.9	远程	正常	调速	65535	7.9	0.67
2018-07-04 07:43:21	21.12	100	17.68	17.49	15.01	235.9	235.4	235.1	远程	正常	调速	65535	7.84	0.67
2018-07-04 07:44:32	21.17	100	17.55	17.3	14.99	236.2	235.7	235.7	远程	正常	调速	65535	7.88	0.67
2018-07-04 07:45:37	21.13	100	17.75	17.57	15.02	236.5	235.1	235.8	远程	正常	调速	65535	7.9	0.67
2018-07-04 07:46:48	21.18	100	17.73	17.46	15.16	235.6	235	235.5	远程	正常	调速	65535	7.91	0.67
2018-07-04 07:48:03	21.18	100	17.52	17.32	15.03	236.8	236.2	236.6	远程	正常	调速	65535	7.89	0.67
2018-07-04 07:49:14	21.13	100	17.65	17.32	15.05	235.8	235.2	235.1	远程	正常	调速	65535	7.83	0.67
2018-07-04 07:52:04	21.15	100	17.72	17.3	14.89	235.6	234.1	235.1	远程	正常	调速	65535	7.86	0.67
2018-07-04 07:52:18	21.14	100	17.68	17.15	14.91	235.1	234.5	234.9	远程	正常	调速	65535	7.84	0.67
2018-07-04 07:54:12	21.16	100	17.34	17.01	14.87	236.7	236	236.4	远程	正常	调速	65535	7.87	0.68
2018-07-04 07:55:37	21.1	100	17.51	17.19	14.97	237.3	236.1	236.2	远程	正常	调速	65535	7.84	0.68
2018-07-04 07:56:56	21.21	100	17.34	17.14	14.92	236.6	235.2	235.6	远程	正常	调速	65535	7.87	0.68
2018-07-04 07:59:51	21.15	100	17.23	16.94	15.09	235.9	235	235	远程	正常	调速	65535	7.86	0.68
2018-07-04 08:01:46	21.17	100	17.3	17.12	14.8	236.9	235.5	236	远程	正常	调速	65535	7.85	0.68
2018-07-04 08:02:15	21.1	100	17.12	17.03	14.68	236.3	235.6	235.4	远程	正常	调速	65535	7.81	0.68
2018-07-04 08:03:03	21.1	100	17.48	17.16	14.81	236.4	235.5	235.9	远程	正常	调速	65535	7.86	0.68
2018-07-04 08:03:03	21.14	100	17.34	17.06	14.66	236.6	235.7	236.1	远程	正常	调速	65535	7.85	0.68
2018-07-04 08:03:06	21.1	100	17.18	17.03	14.77	236.5	235.8	236	远程	正常	调速	65535	7.83	0.68
2018-07-04 08:03:18	21.06	100	17.24	17.13	14.72	236.5	236	235.7	远程	正常	调速	65535	7.82	0.68
2018-07-04 08:03:26	21.15	100	17.43	17.21	15.06	236.6	235.3	235.8	远程	正常	调速	65535	7.89	0.68
2018-07-04 08:04:07	21.14	100	17.33	17	14.96	237.4	236.3	236.6	远程	正常	调速	65535	7.88	0.68
2018-07-04 08:05:30	21.08	100	17.28	17.08	15.02	236.9	236.2	236.7	远程	正常	调速	65535	7.82	0.68
2018-07-04 08:21:53	21.16	100	17.44	17.1	15.01	236.6	235.2	235.9	远程	正常	调速	65535	7.85	0.68
2018-07-04 08:22:03	21.14	100	17.41	17.18	15.01	235.8	235.5	235.4	远程	正常	调速	65535	7.87	0.68
2018-07-04 08:22:09	21.19	100	17.42	17.15	14.94	236.6	235.3	235.6	远程	正常	调速	65535	7.88	0.68
2018-07-04 08:22:24	21.19	100	17.32	16.92	14.96	236.6	235.2	235.9	远程	正常	调速	65535	7.88	0.68
2018-07-04 08:23:01	21.14	100	17.61	17.21	15.06	235.9	234.9	235.7	远程	正常	调速	65535	7.87	0.68
2018-07-04 08:23:52	21.15	100	17.46	17.07	14.95	235.8	235.3	235.3	远程	正常	调速	65535	7.83	0.68
2018-07-04 08:24:25	21.13	100	17.55	17.12	15.14	236.2	235.4	235.3	远程	正常	调速	65535	7.87	0.68
2018-07-04 08:29:38	21.21	100	17.4	16.98	14.97	236.8	236.2	236	远程	正常	调速	65535	7.91	0.68
2018-07-04 08:29:40	21.18	100	17.41	17.14	14.96	236.1	234.8	235.7	远程	正常	调速	65535	7.85	0.68
2018-07-04 08:30:33	21.16	100	17.25	17.02	15.04	236	235.6	235.8	远程	正常	调速	65535	7.87	0.68
2018-07-04 08:30:44	21.18	100	17.49	17.26	15.09	236.2	235.8	235.5	远程	正常	调速	65535	7.87	0.68
2018-07-04 08:32:08	21.18	100	17.33	17.17	15	235.8	234.6	235.4	远程	正常	调速	65535	7.89	0.68
2018-07-04 08:32:09	21.16	100	17.24	17.07	14.85	235.9	234.6	235.1	远程	正常	调速	65535	7.84	0.68
2018-07-04 08:32:52	21.16	101	17.54	17.1	15.1	235.9	235.5	235.3	远程	正常	调速	65535	7.85	0.68
2018-07-04 08:38:57	21.16	100	17.22	16.98	14.66	236.7	235.9	236.2	远程	正常	调速	65535	7.86	0.68
2018-07-04 08:40:02	21.18	100	17.48	17.18	15.01	236.3	235.6	235.6	远程	正常	调速	65535	7.9	0.68
2018-07-04 08:41:08	21.18	100	17.45	17.3	14.77	237	235.7	235.7	远程	正常	调速	65535	7.89	0.68
2018-07-04 08:42:13	21.15	100	17.3	17.2	14.85	236.8	236.4	236.5	远程	正常	调速	65535	7.91	0.68
2018-07-04 08:43:14	21.19	100	17.51	17.21	14.66	237.1	235.7	236.2	远程	正常	调速	65535	7.88	0.68
2018-07-04 08:44:19	21.19	100	17.09	17.05	14.67	237.4	236.5	236.5	远程	正常	调速	65535	7.88	0.68
2018-07-04 08:45:29	21.15	100	17.19	17.07	14.92	236.4	235.9	236.3	远程	正常	调速	65535	7.84	0.68
2018-07-04 08:46:30	21.14	100	17.39	17.34	14.83	236.8	235.5	235.9	远程	正常	调速	65535	7.88	0.68
2018-07-04 08:47:40	21.17	100	17.1	16.99	14.82	237	236	236.6	远程	正常	调速	65535	7.86	0.68
2018-07-04 08:48:41	21.15	100	17.48	17.32	14.83	236.2	235.3	235.7	远程	正常	调速	65535	7.84	0.68
2018-07-04 08:49:51	21.18	100	17.21	17.11	14.76	236.9	236.2	236.5	远程	正常	调速	65535	7.87	0.68
2018-07-04 08:50:55	21.18	100	17.39	17.31	14.77	236.6	235.3	235.6	远程	正常	调速	65535	7.89	0.68
2018-07-04 08:51:57	21.16	100	17.32	17.12	14.7	236.6	235.1	235.6	远程	正常	调速	65535	7.86	0.68
2018-07-04 08:53:07	21.18	100	17.22	17.14	14.74	236.9	235.7	235.7	远程	正常	调速	65535	7.87	0.68
2018-07-04 08:53:59	21.2	100	17.41	17.26	14.79	236.6	236.1	236	远程	正常	调速	65535	7.9	0.68
2018-07-04 08:55:20	21.17	100	17.26	17.13	14.56	237	236.3	236	远程	正常	调速	65535	7.89	0.68
2018-07-04 08:56:37	21.18	100	17.2	17.11	14.77	236.8	235.8	236.2	远程	正常	调速	65535	7.87	0.68
2018-07-04 08:57:58	21.19	100	17.16	17.06	14.62	236.8	235.5	235.9	远程	正常	调速	65535	7.88	0.68
2018-07-04 08:59:21	21.17	100	17.03	17.26	14.75	236.7	235.7	236.2	远程	正常	调速	65535	7.87	0.68
2018-07-04 09:00:26	21.15	100	17.05	17.16	14.79	236	235.3	235.2	远程	正常	调速	65535	7.82	0.68
2018-07-04 09:01:23	21.1	100	17.08	17.23	14.71	238	237.1	237.1	远程	正常	调速	65535	7.87	0.68
2018-07-04 09:02:32	21.11	100	17.12	16.97	15.3	240.6	240	240	远程	正常	调速	65535	7.89	0.68
2018-07-04 09:03:37	21.13	101	16.91	16.59	15.12	240.1	239.6	239.6	远程	正常	调速	65535	7.85	0.67
2018-07-04 09:04:38	21.09	100	17.14	16.77	15.39	239.2	239.3	238.7	远程	正常	调速	65535	7.88	0.68

## Sheet: Sheet4
时间	电流	转速	输入电流A	输入电流B	输入电流C	输入电压A	输入电压B	输入电压C	KA0	KA4	远程操作	操作时间	有功功率	功率因数
2018-07-04 09:26:06	27.76	0	17.76	17.91	16.83	239.9	239.9	240	远程	正常	启动	16	8.66	0.65
2018-07-04 09:26:08	20	2	12.85	13.39	11.96	240.8	240.6	240.4	远程	正常	启动	18	6.93	0.65
2018-07-04 09:26:10	26.86	1	15.77	16.06	14.94	240.7	240.5	240.2	远程	正常	启动	19	8.3	0.59
2018-07-04 09:26:11	25.55	1	16.23	16.28	15.21	240.4	240.6	239.9	远程	正常	启动	21	8.74	0.65
2018-07-04 09:26:13	29.75	0	15.88	16.75	14.95	240.6	241.5	240.5	远程	正常	启动	23	10.86	0.69
2018-07-04 09:26:15	28.96	0	18.78	19.14	18.05	240.5	241.4	240.7	远程	正常	启动	24	10.93	0.74
2018-07-04 09:26:20	28.77	0	19.68	19.6	18.63	240.8	240.8	240.7	远程	正常	启动	29	10.98	0.74
2018-07-04 09:26:22	25.67	0	24.5	24.65	23.33	240	239.8	239.5	远程	正常	启动	31	10	0.82
2018-07-04 09:26:24	26.78	0	18.61	18.75	17.52	240.3	240.4	239.7	远程	正常	启动	33	8.01	0.64
2018-07-04 09:26:29	26.59	0	26.33	26.46	25.3	239.4	239.9	239.3	远程	正常	调速	1	10.31	0.8
2018-07-04 09:26:31	32.7	0	23.64	23.76	22.22	240.2	240.6	240.3	远程	正常	调速	3	12.71	0.73
2018-07-04 09:26:38	0.2	0	0.43	0.43	0.05	242.2	242	241.7	远程	故障	调速	8	0.06	0.27
2018-07-04 09:26:40	0.18	0	0.44	0.44	0.04	242.1	242.2	241.5	远程	故障	调速	11	0.06	0.27
2018-07-04 09:26:46	0.18	0	0.39	0.39	0	242.4	242.9	241.9	远程	正常	停止	1	0.06	0.29
2018-07-04 09:27:35	0.18	0	0.19	0.19	0	242	241.8	241.6	远程	正常	停止	47	0.02	0.22
2018-07-04 09:27:36	0.18	0	0.19	0.19	0	242.1	242.8	241.9	远程	正常	停止	52	0.02	0.22
2018-07-04 09:27:46	22.7	0	13.34	13.41	11.95	241.6	241.2	241	远程	正常	点动反转	1	6.92	0.74
2018-07-04 09:27:50	30.86	3	19.91	19.88	16.03	241.5	241.4	240.8	远程	正常	启动	1	11.6	0.69
2018-07-04 09:28:02	26.4	3	18.12	16.55	17.37	241	241.3	240.5	远程	正常	点动反转	6	9.81	0.7
2018-07-04 09:28:05	32.76	1	28.19	27.56	25.9	240.2	240	239.6	远程	正常	点动反转	8	13.83	0.72
2018-07-04 09:28:07	0.2	0	0.46	0.46	0.01	242.5	242.4	242	远程	正常	点动反转	11	0.06	0.27
2018-07-04 09:28:14	9.03	10	6.83	6.77	5.79	242.1	241.7	242.3	远程	正常	启动	3	3.26	0.82
2018-07-04 09:28:15	22.98	13	26.93	27.04	25.51	240.3	240.1	240.5	远程	正常	启动	5	10.56	0.8
2018-07-04 09:28:21	0.18	0	0.45	0.45	0.02	242	242.6	242	远程	故障	启动	11	0.06	0.27
2018-07-04 09:28:23	0.18	0	0.46	0.46	0.02	242.2	242.6	242	远程	故障	启动	12	0.06	0.27
2018-07-04 09:28:24	0.18	0	0.44	0.44	0.02	242.7	242.9	242.4	远程	故障	启动	14	0.06	0.29
2018-07-04 09:28:27	0.18	0	0.44	0.44	0.02	243	242.9	242.6	远程	故障	启动	16	0.06	0.27
2018-07-04 09:28:30	0.18	0	0.19	0.19	0	242.5	242.2	242.5	远程	正常	停止	1	0.02	0.22
2018-07-04 09:28:37	11.83	0	13.96	13.8	12.64	241.4	241.9	241.2	远程	正常	启动	1	6.31	0.92
2018-07-04 09:28:39	30.9	1	16.95	17.06	17.77	242	242	241.2	远程	正常	启动	4	11.22	0.63
2018-07-04 09:28:41	30.54	1	19.16	19.09	17.7	241.8	241.6	241.1	远程	正常	启动	6	11.2	0.71
2018-07-04 09:28:43	32.89	0	25.38	25.3	23.81	241.4	240.7	240.5	远程	正常	启动	8	12.86	0.73
2018-07-04 09:28:45	33.7	0	25.93	25.8	23.98	241.2	240.7	240.5	远程	正常	启动	8	13.25	0.73
2018-07-04 09:28:46	35.61	3	39.83	39.22	34.28	240.5	240	240.4	远程	正常	启动	12	18.1	0.62
2018-07-04 09:28:47	35.46	3	39.11	37.73	34.15	240.3	240	240.2	远程	正常	启动	13	17.3	0.65
2018-07-04 09:28:49	35.4	3	38.38	36.77	34.51	240	239.8	240	远程	正常	启动	14	17.31	0.66
2018-07-04 09:28:51	35.45	3	39.06	34.83	37.98	239.9	240	239.8	远程	正常	启动	16	17.44	0.66
2018-07-04 09:28:53	35.39	3	37.76	34.98	37.43	239.9	240.3	239.8	远程	正常	启动	18	17.4	0.65
2018-07-04 09:28:54	35.39	3	36.57	36.27	37.43	239.8	240.2	239.4	远程	正常	启动	20	17.39	0.67
2018-07-04 09:28:56	35.41	3	35.56	36.93	37.28	240	240.5	239.6	远程	正常	启动	21	17.4	0.67
2018-07-04 09:28:58	35.42	3	35.07	38.16	36.8	239.9	240.3	239.3	远程	正常	启动	22	17.41	0.66
2018-07-04 09:29:01	35.39	3	35.69	39.58	36.28	240.1	240	239.2	远程	正常	启动	25	17.4	0.66
2018-07-04 09:29:03	35.33	3	36.33	38.34	34.07	240.1	239.7	239.1	远程	正常	启动	27	17.17	0.67
2018-07-04 09:29:18	35.3	3	38.77	37.89	33.24	239.9	239.7	239.5	远程	正常	启动	40	17.3	0.66
2018-07-04 09:29:20	35.87	1	38.96	38.58	33.33	240.1	240.2	239.8	远程	正常	启动	45	17.41	0.65
2018-07-04 09:29:34	35.29	2	42.12	46.52	43.45	239.6	239.1	239.4	远程	正常	启动	56	18.51	0.64
2018-07-04 09:29:36	36.21	1	39.33	36.59	37.42	240.3	240	240	远程	正常	启动	60	16.72	0.61
2018-07-04 09:29:38	35.42	3	40.81	45.39	43.57	239.7	238.8	239	远程	正常	启动	64	18.6	0.62
2018-07-04 09:29:38	35.53	3	41.79	44.22	43.96	239.8	239	239	远程	正常	启动	64	19.12	0.61
2018-07-04 09:29:40	35.56	2	42.15	43.73	44.31	239.5	238.6	238.4	远程	正常	启动	66	18.98	0.61
2018-07-04 09:29:48	35.55	3	43.05	42.39	46.13	240.2	239.5	238.9	远程	正常	启动	69	18.84	0.61
2018-07-04 09:29:54	35.76	3	42.6	40.06	39.42	239.6	239.9	239.8	远程	正常	启动	76	18.94	0.62
2018-07-04 09:29:56	36.04	1	35.1	39.29	36.66	240.3	239.4	239.8	远程	正常	启动	80	18.02	0.65
2018-07-04 09:29:58	35.69	1	39.97	39.98	37.9	240	239.2	239.2	远程	正常	启动	83	18.25	0.64
2018-07-04 09:30:00	35.97	1	37.35	38.22	39.14	240.1	240.1	239.4	远程	正常	启动	85	17.83	0.64
2018-07-04 09:30:11	0.18	0	0.37	0.34	0.15	244.6	244.3	244.7	远程	正常	停止	2	0.06	0.29
2018-07-04 09:30:19	19.49	0	13.84	13.07	12.32	243.5	243.6	243.3	远程	正常	点动反转	1	7.25	0.81
2018-07-04 09:30:22	23.31	4	27.45	25.12	26.3	242.2	242.2	242	远程	正常	点动反转	1	9.66	0.76
2018-07-04 09:30:30	0.2	0	0.44	0.43	0.02	243.2	243.6	242.7	远程	故障	点动反转	1	0.06	0.29
2018-07-04 09:30:39	0.18	0	0.25	0.24	0	243.3	243.9	243.1	远程	故障	点动反转	6	0.05	0.26
2018-07-04 09:30:41	0.18	0	0.19	0.19	0	243.5	244	243.1	远程	故障	点动反转	8	0.02	0.2
2018-07-04 09:30:59	0.18	0	0.43	0.43	0.02	243.2	243.4	243.5	远程	故障	启动	10	0.06	0.27
2018-07-04 09:31:00	0.18	0	0.2	0.2	0	243.2	243.6	243.4	远程	故障	启动	15	0.03	0.2
2018-07-04 09:31:07	0.18	0	0.2	0.2	0	243.1	243.6	243.2	远程	正常	停止	1	0.02	0.22
2018-07-04 09:31:11	0.18	0	0.21	0.21	0	242.8	243.5	243	远程	正常	停止	5	0.02	0.22
2018-07-04 09:31:14	18.86	0	5.43	5.57	4.81	242.8	243.4	243	远程	正常	启动	2	4.57	0.63
2018-07-04 09:31:15	15.31	12	22.14	20.89	17.19	241.5	242.1	241.9	远程	正常	启动	4	5.95	0.85
2018-07-04 09:31:17	25.23	17	17.26	17.67	16.47	241.5	241.8	241.7	远程	正常	启动	6	7.5	0.6
2018-07-04 09:31:21	35.06	2	34.99	34.49	30.81	240.6	240.3	240.6	远程	正常	启动	10	15.57	0.69
2018-07-04 09:31:26	35.45	3	39.94	38.53	34.65	240.6	240.2	240.3	远程	正常	启动	14	17.49	0.65
2018-07-04 09:31:28	35.77	2	43.95	47.42	43.97	240.1	239.5	239.2	远程	正常	启动	16	19.35	0.61
2018-07-04 09:31:31	0.2	0	0.38	0.39	0.08	242.8	243.3	242.4	远程	故障	启动	19	0.06	0.29
2018-07-04 09:31:33	0.18	0	0.39	0.4	0.08	242.8	243.5	242.7	远程	故障	启动	22	0.06	0.29
2018-07-04 09:31:35	0.18	0	0.37	0.39	0.12	242.6	243.1	242.7	远程	故障	启动	24	0.06	0.29
2018-07-04 09:32:50	0.18	0	0.19	0.2	0.02	242.8	243.2	242.4	远程	正常	停止	71	0.02	0.22
2018-07-04 09:32:52	0.18	0	0.17	0.18	0.02	243.4	243.4	242.8	远程	正常	停止	74	0.02	0.22
2018-07-04 09:32:58	0.18	0	0.17	0.17	0.03	243	242.7	242.6	远程	正常	停止	77	0.02	0.22
2018-07-04 09:33:11	0.18	0	0.38	0.4	0.11	242.6	242.8	242.7	远程	故障	启动	0	0.06	0.27
2018-07-04 09:33:18	0.18	0	0.38	0.4	0.13	242.9	242.8	242.5	远程	故障	启动	4	0.06	0.27
2018-07-04 09:33:30	0.18	0	0.18	0.19	0.01	243.3	243	242.8	远程	正常	停止	1	0.02	0.22
2018-07-04 09:33:54	0.18	0	0.18	0.18	0.01	243.3	243	242.8	远程	正常	停止	24	0.02	0.22
2018-07-04 09:33:57	0.18	0	0.19	0.19	0.01	243.4	243.2	242.9	远程	正常	停止	26	0.02	0.22
2018-07-04 09:33:58	0.18	0	0.17	0.18	0.01	243	243	242.4	远程	正常	停止	29	0.02	0.22
2018-07-04 09:34:01	0.97	0	7	7.52	6.69	242.6	242.6	241.9	远程	正常	启动	1	1.92	1
2018-07-04 09:34:03	11.49	10	8.13	8.56	7.71	242.3	242.8	242	远程	正常	启动	3	3.95	0.78
2018-07-04 09:34:05	29.73	2	20.29	20.34	19.49	241.3	241.5	241.2	远程	正常	启动	6	11.25	0.64
2018-07-04 09:34:07	33.24	0	27.78	27.82	26.81	240.9	240.8	240.8	远程	正常	启动	8	12.85	0.71
2018-07-04 09:34:08	34.05	0	28.28	28.21	27.34	240.9	240.6	240.8	远程	正常	启动	9	14.08	0.71
2018-07-04 09:34:19	35.65	2	46.34	45.3	41.83	239.8	239.9	239.5	远程	正常	启动	17	19.12	0.6
2018-07-04 09:34:20	36.31	9	45.14	42.45	40.8	240	240.4	240	远程	正常	启动	21	18.27	0.65
2018-07-04 09:34:25	35.29	3	38.81	36.49	36.09	240.3	240.6	240	远程	正常	启动	26	16.9	0.63
2018-07-04 09:34:34	35.79	2	48.84	43.31	46.11	239.7	239.9	239.4	远程	正常	启动	30	19.63	0.6
2018-07-04 09:34:44	0.18	0	0.4	0.42	0.1	243.2	243	242.7	远程	故障	启动	40	0.06	0.27
2018-07-04 09:34:53	0.18	0	0.19	0.19	0.02	243.2	243.1	243.2	远程	故障	启动	52	0.02	0.2
2018-07-04 09:34:57	0.18	0	0.19	0.18	0.01	242.9	243.2	242.6	远程	正常	停止	2	0.02	0.22
2018-07-04 09:35:04	5.41	0	12.4	12.89	11.94	241.9	241.7	241.2	远程	正常	启动	1	4.26	0.97
2018-07-04 09:35:05	8.07	6	5.65	6.01	5.06	242.7	242.6	242.1	远程	正常	启动	3	3.01	0.79
2018-07-04 09:35:09	16.93	11	20.75	18.69	19.75	241.9	241.8	241.1	远程	正常	启动	5	6.11	0.62
2018-07-04 09:35:11	27.62	2	29.93	26.84	25.19	241.2	241.2	240.6	远程	正常	启动	6	11.45	0.74
2018-07-04 09:35:12	34.11	0	27.03	28.02	26.05	241.2	241.1	240.4	远程	正常	启动	9	13.16	0.7
2018-07-04 09:35:14	35.73	0	31.29	32.1	30.81	240.4	240.2	239.6	远程	正常	启动	10	15.29	0.71
2018-07-04 09:35:16	35.7	2	37.41	36.48	38.25	240.3	240.5	239.7	远程	正常	启动	12	16.96	0.64
2018-07-04 09:35:17	35.46	2	37.1	39.6	36.8	240.4	240.3	239.8	远程	正常	启动	14	17.77	0.61
2018-07-04 09:35:19	35.39	3	36.64	39.66	36.89	240.4	240.2	239.8	远程	正常	启动	15	17.36	0.64
2018-07-04 09:35:20	35.36	3	36	39.03	36.79	240.1	239.9	239.7	远程	正常	启动	17	17.35	0.64
2018-07-04 09:35:52	0.18	0	0.19	0.19	0	243	243.5	242.7	远程	故障	启动	46	0.02	0.2
2018-07-04 09:36:00	0.18	0	0.18	0.19	0.04	243.3	243	243.4	远程	正常	停止	1	0.02	0.2
2018-07-04 09:36:15	0.18	0	0.16	0.17	0.04	243.5	243.4	243	远程	正常	停止	14	0.02	0.22
2018-07-04 09:36:22	18.21	0	13.54	13.47	12.92	242.6	241.9	242.2	远程	正常	启动	1	6.89	0.79
2018-07-04 09:36:39	0.18	0	0.39	0.4	0.09	242.6	243.2	242.7	远程	故障	启动	14	0.06	0.27
2018-07-04 09:37:03	0.18	0	0.21	0.21	0.02	242.6	243	242.7	远程	正常	停止	15	0.02	0.2
2018-07-04 09:37:11	19.35	0	13.86	13.85	12.7	241.8	242	241.5	远程	正常	启动	2	6.99	0.76
2018-07-04 09:37:13	9.13	9	7.3	7.39	6.45	242.3	242.8	242.3	远程	正常	启动	3	3.35	0.8
2018-07-04 09:37:29	35.82	2	46.92	43.38	49.09	239.8	240.1	239.8	远程	正常	启动	16	19.21	0.6
2018-07-04 09:37:41	35.56	3	39.89	36.61	40.07	240.6	240.1	240.4	远程	正常	启动	28	17.77	0.6
2018-07-04 09:37:53	0.18	0	0.45	0.45	0.04	243	243.1	242.5	远程	故障	启动	41	0.06	0.27
2018-07-04 09:38:00	0.18	0	0.21	0.21	0	243.1	243.4	242.7	远程	正常	停止	1	0.02	0.22
2018-07-04 09:38:02	0.18	0	0.19	0.19	0	242.9	243.2	242.5	远程	正常	停止	3	0.02	0.22
2018-07-04 09:38:11	22.53	0	13.87	13.97	12.57	241.4	241.9	241.5	远程	正常	启动	1	6.91	0.72
2018-07-04 09:38:14	26.06	0	27.92	27.96	27.07	240.7	240.8	240.8	远程	正常	启动	6	9.73	0.63
2018-07-04 09:38:28	35.78	2	46.95	49.45	44.26	239.8	238.8	239.2	远程	正常	启动	19	19.73	0.59
2018-07-04 09:38:43	35.84	0	43.02	39.65	43.91	239.5	240.1	239.6	远程	正常	启动	31	18.36	0.61
2018-07-04 09:38:52	3.72	0	0.97	1.13	1.11	242.4	243.1	242.1	远程	故障	启动	43	0.06	0.01
2018-07-04 09:38:54	0.2	0	0.45	0.45	0.03	242.4	243.1	242.2	远程	故障	启动	44	0.06	0.26
2018-07-04 09:39:01	0.18	0	0.44	0.44	0.03	242.2	242.8	242.2	远程	正常	停止	1	0.06	0.27
2018-07-04 09:39:09	0.18	0	0.21	0.21	0	242.5	243.1	242.4	远程	正常	停止	6	0.02	0.2
2018-07-04 09:39:22	0.18	0	0.18	0.18	0	242.6	242.8	241.9	远程	正常	停止	19	0.02	0.22
2018-07-04 09:39:29	17.54	0	14.83	15.06	13.57	241.3	241	240.6	远程	正常	启动	1	7.45	0.8
2018-07-04 09:39:30	7.69	0	5.17	5.31	4.43	242.3	242	241.6	远程	正常	启动	3	2.84	0.79
2018-07-04 09:39:46	0.18	0	0.24	0.24	0	242.5	242.4	242	远程	故障	启动	16	0.02	0.2
2018-07-04 09:39:55	0.18	0	0.2	0.21	0	242.8	243.2	242.4	远程	正常	停止	1	0.02	0.2
2018-07-04 09:40:24	12.16	0	13.74	13.7	12.54	242.4	242	242.5	远程	正常	点动反转	1	5.9	0.85
2018-07-04 09:40:25	7.33	0	5.37	5.48	4.71	242.3	242.2	242.5	远程	正常	点动反转	3	2.78	0.79
2018-07-04 09:40:37	0.18	0	0.41	0.4	0.06	242.1	242	241.7	远程	故障	点动反转	16	0.06	0.29
2018-07-04 09:40:47	0.18	0	0.2	0.2	0	241.7	241.5	241.7	远程	正常	停止	1	0.02	0.22
2018-07-04 09:40:55	0.18	0	0.2	0.2	0	241.3	241.3	241.7	远程	正常	停止	6	0.02	0.22
2018-07-04 09:41:02	21.43	0	7.14	7.08	6.51	240.1	240.6	240.6	远程	正常	启动	1	5.44	0.6
2018-07-04 09:41:04	11.79	9	9.42	9.57	8.57	239.6	240.1	239.9	远程	正常	启动	3	4.15	0.78
2018-07-04 09:41:20	35.95	4	46.33	49.57	45.92	238	237.9	237.8	远程	正常	启动	15	19.34	0.58
2018-07-04 09:41:28	35.85	3	48.97	49.25	43.32	237.7	237.6	237.8	远程	正常	启动	28	19.73	0.59
2018-07-04 09:41:45	0.18	0	0.45	0.45	0.04	241.2	240.8	241	远程	故障	启动	40	0.06	0.26
2018-07-04 09:41:52	0.18	0	0.2	0.2	0	240.8	241.1	240.5	远程	正常	停止	1	0.02	0.22
2018-07-04 09:41:54	0.18	0	0.19	0.19	0	240.7	240.9	240.4	远程	正常	停止	2	0.02	0.22
2018-07-04 09:42:06	0.18	0	0.19	0.19	0	240.9	241.3	240.6	远程	正常	停止	15	0.02	0.22
2018-07-04 09:42:17	0.18	0	0.21	0.21	0	241.2	241.4	240.8	远程	正常	停止	22	0.02	0.22
2018-07-04 09:42:19	0.18	0	0.21	0.21	0	241.8	241.3	241.1	远程	正常	停止	27	0.02	0.22
2018-07-04 09:47:43	0.18	0	0.23	0.23	0	242.1	241.7	241.7	远程	正常	停止	348	0.02	0.22
2018-07-04 09:48:42	0.18	0	0.21	0.21	0	241.1	241.2	241	远程	正常	停止	413	0.02	0.22
2018-07-04 09:49:54	0.18	0	0.2	0.2	0	241.5	241.6	241.1	远程	正常	停止	479	0.02	0.22
2018-07-04 09:50:55	0.18	0	0.2	0.2	0	242	241.6	241.8	远程	正常	停止	545	0.02	0.22
2018-07-04 09:51:46	20.17	0	13.93	13.68	12.89	240.8	241.2	240.9	远程	正常	启动	1	6.86	0.74
2018-07-04 09:51:54	19.87	4	23.81	22.9	21.56	240.3	239.6	240.1	远程	正常	启动	5	8.18	0.79
2018-07-04 09:52:07	0.18	0	0.41	0.41	0.07	241.9	241.5	241.7	远程	故障	启动	19	0.06	0.29
2018-07-04 09:52:16	0.18	0	0.2	0.2	0	241.9	241.7	241.7	远程	正常	停止	1	0.02	0.2
2018-07-04 09:52:18	0.18	0	0.21	0.21	0	241.9	241.4	241.9	远程	正常	停止	4	0.02	0.22
2018-07-04 09:52:25	2.35	0	11.76	11.65	10.85	240.6	241.3	240.7	远程	正常	启动	1	2.91	1
2018-07-04 09:52:31	12.29	12	9.68	9.76	8.75	241.3	241.1	240.9	远程	正常	启动	4	4.3	0.77
2018-07-04 09:52:33	32.43	0	26.46	26.31	24.94	240.3	240.1	240.4	远程	正常	启动	8	12.99	0.69
2018-07-04 09:52:46	35.79	1	44.6	47.05	45.24	239	238.5	238.4	远程	正常	启动	18	18.35	0.63
2018-07-04 09:52:58	35.93	3	44.66	48.15	45.19	239	238.3	238.4	远程	正常	启动	30	19.21	0.59
2018-07-04 09:53:11	35.57	3	42.68	41.8	36.27	238.8	238.8	238.7	远程	正常	启动	43	17.67	0.63
2018-07-04 09:53:23	0.18	0	0.21	0.21	0	241.8	242.1	241.6	远程	故障	启动	56	0.03	0.2
2018-07-04 09:53:32	0.18	0	0.19	0.19	0	241.4	241.9	241.3	远程	正常	停止	1	0.02	0.22
2018-07-04 09:55:02	0.18	0	0.19	0.2	0	241.5	242.1	241.7	远程	正常	停止	93	0.02	0.22
2018-07-04 09:59:16	0.18	0	0.19	0.19	0	241.9	241.4	241.4	远程	正常	停止	342	0.02	0.22
2018-07-04 10:00:21	0.18	0	0.18	0.19	0	241.8	241.5	241.6	远程	正常	停止	408	0.02	0.22
2018-07-04 10:00:26	0.18	0	0.21	0.21	0	242.1	241.6	242.2	远程	正常	停止	416	0.02	0.22
2018-07-04 10:00:34	28.82	1	21.76	22.4	20.86	240.4	240	240.7	远程	正常	启动	1	11.35	0.69
2018-07-04 10:00:42	36.56	1	38.45	37.42	36.36	239.1	238.4	238.8	远程	正常	启动	6	17.18	0.66
2018-07-04 10:00:55	35.69	3	42.31	37.1	40.43	238.5	238.8	238.7	远程	正常	启动	19	17.7	0.62
2018-07-04 10:01:08	35.63	3	42.65	39.34	37.25	239.3	238.8	239.8	远程	正常	启动	31	17.68	0.63
2018-07-04 10:01:16	35.84	3	42.81	46.48	45.29	239.5	238.5	238.7	远程	正常	启动	44	19.13	0.58
2018-07-04 10:01:27	0.35	0	0.46	0.46	0.13	242.3	241.6	241.9	远程	正常	停止	2	0.06	0.07
2018-07-04 10:01:29	0.18	0	0.44	0.44	0.04	242.1	241.8	242.4	远程	正常	停止	4	0.06	0.27
2018-07-04 10:01:35	0.18	0	0.44	0.44	0.03	242.4	241.7	241.9	远程	正常	调速	1	0.06	0.27
2018-07-04 10:01:40	21.41	0	7.64	7.62	6.78	241.5	241.8	241.4	远程	正常	启动	2	5.86	0.62
2018-07-04 10:02:06	0.18	0	0.23	0.23	0	242.2	241.8	242.3	远程	故障	启动	29	0.02	0.2
2018-07-04 10:02:15	0.18	0	0.19	0.19	0	242	241.7	241.7	远程	正常	停止	1	0.02	0.2
2018-07-04 10:02:17	0.18	0	0.2	0.2	0	241.7	242	242.1	远程	正常	调速	1	0.02	0.22
2018-07-04 10:02:19	0.18	0	0.17	0.17	0	241.9	242.4	242.2	远程	正常	调速	2	0.02	0.22
2018-07-04 10:02:32	26.11	1	22.6	22.22	21.1	240.6	240.1	240.8	远程	正常	启动	9	8.33	0.64
2018-07-04 10:02:44	25.82	1	27.4	26.63	25.45	239.9	239	239.7	远程	正常	启动	12	10.31	0.77
2018-07-04 10:02:57	33.58	0	25.33	24.94	23.31	240.2	240.4	240.1	远程	正常	启动	24	12.16	0.65
2018-07-04 10:03:14	29.97	1	20.05	19.87	16.92	240.4	240.4	240.9	远程	正常	启动	37	11.41	0.61
2018-07-04 10:03:26	0.18	0	0.22	0.22	0	242.1	242	241.7	远程	故障	启动	50	0.02	0.2
2018-07-04 10:03:39	0.18	0	0.19	0.19	0	241.4	241.6	241.6	远程	故障	启动	62	0.02	0.2
2018-07-04 10:03:51	0.18	0	0.19	0.19	0	241.8	241.4	241.5	远程	故障	启动	75	0.02	0.2
2018-07-04 10:04:00	0.18	0	0.19	0.19	0	241.4	241.2	241.6	远程	故障	启动	87	0.02	0.2
2018-07-04 10:04:16	0.18	0	0.21	0.21	0	241.4	241.5	241.7	远程	故障	启动	100	0.02	0.2
2018-07-04 10:04:29	0.18	0	0.23	0.23	0	241.5	242.1	242	远程	故障	启动	113	0.02	0.2
2018-07-04 10:04:42	0.18	0	0.21	0.21	0	241.1	241.5	241.2	远程	故障	启动	125	0.02	0.2
2018-07-04 10:04:49	0.18	0	0.2	0.2	0	241.6	242.1	241.7	远程	故障	启动	137	0.02	0.2
2018-07-04 10:05:02	0.18	0	0.22	0.22	0	241.6	241.8	241.3	远程	故障	启动	150	0.02	0.2
2018-07-04 10:05:19	0.18	0	0.21	0.21	0	241.1	241.6	241.3	远程	故障	启动	163	0.02	0.2
2018-07-04 10:05:22	0.18	0	0.21	0.21	0	242	241.5	241.6	远程	正常	停止	1	0.02	0.2
2018-07-04 10:05:27	18.02	0	14.38	14.39	13.16	240.8	240.4	241	远程	正常	启动	1	6.95	0.76
2018-07-04 10:05:28	25.78	1	28.24	31.23	26.91	239.8	239.7	240	远程	正常	启动	4	11.11	0.72
2018-07-04 10:05:45	27.61	1	18.25	18.03	17.06	240.3	239.7	240.4	远程	正常	启动	16	8.75	0.61
2018-07-04 10:05:58	29.48	0	16.14	15.83	14.72	240.3	239.6	240.1	远程	正常	启动	29	9.71	0.62
2018-07-04 10:06:10	29.91	0	18.1	17.75	16.62	241	240.6	240.6	远程	正常	启动	42	11.07	0.67
2018-07-04 10:06:23	28.23	0	19.7	19.06	18.17	240.3	240.5	240.6	远程	正常	启动	54	8.92	0.61
2018-07-04 10:06:35	26.03	0	27.25	26.59	25.55	239.3	238.7	239.5	远程	正常	启动	66	10.24	0.76
2018-07-04 10:06:48	27.64	1	20.08	19.49	18.64	240.2	239.3	240.1	远程	正常	启动	79	8.47	0.61
2018-07-04 10:07:00	28	1	18.84	18.46	17.48	239.7	239.8	239.9	远程	正常	启动	92	8.67	0.61
2018-07-04 10:07:31	29.45	0	17.74	16.99	16.34	241	240.5	240.6	远程	正常	启动	127	10.88	0.67
2018-07-04 10:07:33	30.03	1	18.32	18.08	17.05	240.7	240	240.3	远程	正常	启动	128	11.31	0.67
2018-07-04 10:07:45	26.84	1	30.09	29.19	28.24	239.5	239.1	239.2	远程	正常	启动	141	11.61	0.79
2018-07-04 10:08:02	28.29	0	26.68	26.13	24.91	240.3	239.6	240.1	远程	正常	启动	154	11.72	0.75
2018-07-04 10:08:15	30.09	0	17.4	17.04	16.28	240.2	240.6	240.5	远程	正常	启动	166	11.13	0.66
2018-07-04 10:08:22	29.19	1	20.77	20.59	19.81	239.6	239.9	239.9	远程	正常	启动	179	11.32	0.7
2018-07-04 10:08:40	27.27	1	30.31	29.76	28.95	239	238.5	239.1	远程	正常	启动	191	11.97	0.79
2018-07-04 10:08:52	28.71	1	25.36	24.94	23.16	239.4	239.5	239.7	远程	正常	启动	203	11.78	0.73
2018-07-04 10:09:05	29.3	1	18.15	17.85	16.89	240.3	239.7	240.2	远程	正常	启动	216	9.4	0.59
2018-07-04 10:09:17	29.38	0	15.68	15.67	14.53	240.4	240	240.1	远程	正常	启动	229	10.04	0.63
2018-07-04 10:09:30	30.65	1	19.08	18.69	17.6	240.3	239.7	239.9	远程	正常	启动	241	10.94	0.66
2018-07-04 10:09:38	0.72	0	0.46	0.46	0.15	241.6	241.1	241.7	远程	正常	停止	1	0.06	0.07
2018-07-04 10:09:40	0.18	0	0.42	0.42	0.05	241.4	240.8	241.4	远程	正常	停止	2	0.06	0.27
2018-07-04 10:09:44	0.18	0	0.42	0.42	0.04	241.1	240.6	240.9	远程	正常	调速	1	0.06	0.27
2018-07-04 10:09:47	8.43	0	14.57	14.19	13.28	240.6	240.4	240.5	远程	正常	启动	1	5.33	0.93
2018-07-04 10:09:51	28.41	6	27.79	29.87	27.11	239.3	239.3	239.4	远程	正常	启动	1	10.97	0.64
2018-07-04 10:10:08	35.86	4	48.78	47.62	49.59	238.5	238.4	238.7	远程	正常	启动	14	20.57	0.59
2018-07-04 10:10:19	36.02	5	51.55	48.61	47.46	238.4	238.5	239	远程	正常	启动	26	20.76	0.59
2018-07-04 10:10:32	36.05	4	52.28	47.9	49.74	237.8	238.2	237.7	远程	正常	启动	39	21.05	0.6
2018-07-04 10:10:40	35.82	3	50.49	48.46	47.11	237.4	238.1	238.1	远程	正常	启动	51	20.49	0.59
2018-07-04 10:10:51	35.61	4	48.02	48.55	49.21	238.2	237.9	237.9	远程	正常	启动	62	20.21	0.59
2018-07-04 10:10:53	36.08	3	50.66	50.59	46.85	238.1	238	238.1	远程	正常	启动	64	20.67	0.59
2018-07-04 10:11:09	36.15	2	50.27	47.65	52.89	238.1	237.8	238.2	远程	正常	启动	76	20.85	0.6
2018-07-04 10:11:18	35.8	4	49.11	49.9	47.04	238.3	237.4	238	远程	正常	启动	89	20.31	0.59
2018-07-04 10:11:31	0.18	0	0.19	0.19	0	241.8	241.6	241.9	远程	正常	停止	11	0.02	0.22
2018-07-04 10:11:33	0.18	0	0.2	0.2	0	241.4	241.3	241.3	远程	正常	停止	13	0.02	0.22
2018-07-04 10:12:32	21.44	0	14.94	14.75	13.83	239.7	239.8	240.2	远程	正常	启动	1	7.5	0.73
2018-07-04 10:12:54	0.18	0	0.21	0.21	0.01	240.9	240.9	241.1	远程	故障	启动	20	0.02	0.2
2018-07-04 10:13:01	0.18	0	0.18	0.19	0	240.5	241.3	241.5	远程	正常	停止	1	0.02	0.22
2018-07-04 10:13:02	0.18	0	0.21	0.21	0.01	240.6	241.4	241.5	远程	正常	停止	3	0.02	0.2
2018-07-04 10:13:10	25.32	11	16.2	15.92	15.14	239.6	240.2	240.3	远程	正常	启动	1	9.88	0.64
2018-07-04 10:13:13	0.18	0	0.43	0.43	0.06	240.5	241.3	241.4	远程	故障	启动	1	0.06	0.27
2018-07-04 10:13:15	0.18	0	0.44	0.44	0.07	240.7	241.4	241.5	远程	故障	启动	2	0.06	0.27
2018-07-04 10:13:20	0.18	0	0.2	0.2	0	240.6	241	241.4	远程	正常	停止	1	0.02	0.2
2018-07-04 10:13:24	5.3	0	13.96	13.94	13.04	240.1	239.9	240.4	远程	正常	启动	1	4.04	1
2018-07-04 10:13:28	23.28	93	29.24	26.61	26.54	239.5	239.5	239.4	远程	正常	启动	1	10.06	0.7
2018-07-04 10:13:38	0.18	0	0.41	0.42	0.08	241.3	241	241.3	远程	故障	启动	12	0.06	0.27
2018-07-04 10:13:40	0.18	0	0.23	0.23	0	241.2	241.2	241.2	远程	故障	启动	14	0.03	0.23
2018-07-04 10:13:42	0.18	0	0.21	0.21	0	240.8	241.1	240.9	远程	故障	启动	15	0.02	0.2
2018-07-04 10:13:43	0.18	0	0.21	0.21	0	240.8	241.5	241.1	远程	故障	启动	17	0.02	0.2
2018-07-04 10:13:48	0.18	0	0.21	0.21	0	240.7	240.7	241.3	远程	正常	停止	2	0.02	0.2
2018-07-04 10:13:52	0.18	0	0.21	0.21	0	241.2	241.1	241.1	远程	正常	停止	6	0.02	0.2
2018-07-04 10:13:59	28.91	1	21	20.9	20.14	239	239.5	239.4	远程	正常	启动	0	10.95	0.63
2018-07-04 10:14:02	34.72	0	29.54	28.64	27.62	238.7	238.7	239.3	远程	正常	启动	3	13.99	0.69
2018-07-04 10:14:04	35.91	1	35.73	35.67	34.31	238.9	238.3	239.3	远程	正常	启动	5	15.79	0.65
2018-07-04 10:14:06	36.47	0	39.34	41.63	40.7	238.7	237.8	238.6	远程	正常	启动	6	18.06	0.62
2018-07-04 10:14:09	36.02	5	49.35	46.65	48.19	238	237.9	237.9	远程	正常	启动	10	20.24	0.58
2018-07-04 10:14:10	36.07	4	49.93	49.03	49.21	237.9	238	237.8	远程	正常	启动	11	20.89	0.6
2018-07-04 10:14:15	36.22	4	52.63	46.19	52.41	237.5	238	237.9	远程	正常	调速	1	20.83	0.6
2018-07-04 10:14:16	36.01	2	53.18	44.26	52.22	237	237.6	237.7	远程	正常	调速	2	20.79	0.59
2018-07-04 10:14:18	36.09	2	52.46	43.14	48.49	237.3	237.8	238.2	远程	正常	调速	3	20.17	0.58
2018-07-04 10:14:19	36.12	1	52.88	46.49	47.94	237.3	237.7	238.3	远程	正常	调速	5	18.53	0.59
2018-07-04 10:14:21	35.95	2	51.46	47.64	49.02	237.8	237.8	238.4	远程	正常	调速	7	19.57	0.6
2018-07-04 10:14:30	0.18	0	0.43	0.43	0.05	241.2	240.8	241.3	远程	正常	停止	1	0.06	0.27
2018-07-04 10:14:31	0.18	0	0.44	0.44	0.03	241.7	241.3	241.7	远程	正常	停止	3	0.06	0.27
2018-07-04 10:14:38	11.08	0	14.37	14.08	13.08	240.3	239.8	240.4	远程	正常	启动	1	5.78	0.85
2018-07-04 10:14:39	8.28	7	6.03	6.13	5.27	241.1	240.7	241.3	远程	正常	启动	3	3.08	0.78
2018-07-04 10:14:41	17.22	9	12.32	12.29	11.42	240.6	240.4	241.1	远程	正常	启动	4	5.09	0.57
2018-07-04 10:14:42	30.38	6	26.78	24.79	24.83	237.1	240.6	240.4	远程	正常	启动	6	11.7	0.67
2018-07-04 10:14:45	35.37	2	29.83	28.92	27.09	238.7	239	239.3	远程	正常	启动	9	14.77	0.63
2018-07-04 10:14:47	35.82	2	38.54	40.82	38.38	238.1	238.1	238.6	远程	正常	启动	11	16.96	0.63
2018-07-04 10:14:49	36.21	6	38.98	39.4	34.99	238.1	238.4	238.5	远程	正常	启动	12	16.61	0.61
2018-07-04 10:14:50	36.03	0	48.7	48.81	45.33	237.6	237.7	237.7	远程	正常	启动	14	19.04	0.59
2018-07-04 10:14:52	35.9	2	51.13	49.15	44.29	237.8	238.1	238.3	远程	正常	启动	16	19.55	0.58
2018-07-04 10:14:53	35.84	2	49.06	48.49	42.65	238.4	238.5	238.7	远程	正常	启动	17	19.45	0.58
2018-07-04 10:14:55	35.92	2	51.23	51.14	41.8	238	238.2	238.6	远程	正常	启动	19	19.54	0.58
2018-07-04 10:15:09	36.74	2	47.89	47.72	42.76	238.1	238.3	239	远程	正常	启动	33	18.68	0.6
2018-07-04 10:15:20	35.86	2	43.32	48.4	47.17	238.7	237.7	238.2	远程	正常	启动	46	19.41	0.58
2018-07-04 10:15:38	35.89	2	50.6	50.75	42.47	237.8	236.8	238.1	远程	正常	启动	58	19.6	0.58
2018-07-04 10:15:50	0.18	0	0.45	0.44	0.05	241.2	240.8	241.2	远程	故障	启动	70	0.06	0.27
2018-07-04 10:16:03	0.18	0	0.21	0.21	0	241.3	241.2	241.6	远程	故障	启动	83	0.02	0.2
2018-07-04 10:16:15	0.18	0	0.22	0.22	0	240.7	241.4	240.9	远程	故障	启动	96	0.02	0.2
2018-07-04 10:16:28	0.18	0	0.25	0.26	0	241	241.5	241.6	远程	故障	启动	109	0.02	0.2
2018-07-04 10:16:36	0.18	0	0.21	0.21	0	241.3	241.7	241.3	远程	故障	启动	121	0.02	0.2
2018-07-04 10:16:53	0.18	0	0.21	0.21	0	241	241.5	241.5	远程	故障	启动	133	0.02	0.2
2018-07-04 10:17:01	0.18	0	0.2	0.2	0	241.6	241.4	241.8	远程	故障	启动	146	0.02	0.2
2018-07-04 10:17:19	0.18	0	0.21	0.22	0	241.5	241.1	241.3	远程	故障	启动	159	0.02	0.2
2018-07-04 10:17:30	0.18	0	0.21	0.21	0	241.2	241.4	241.7	远程	故障	启动	171	0.02	0.2
2018-07-04 10:17:32	0.18	0	0.21	0.21	0	240.5	241.1	240.9	远程	故障	启动	176	0.02	0.2
2018-07-04 10:17:39	0.18	0	0.19	0.19	0	241.1	241.6	241.2	远程	正常	停止	3	0.02	0.2
2018-07-04 10:17:47	17.51	0	15.08	14.85	13.95	239.2	239.6	239.7	远程	正常	启动	1	7.43	0.79
2018-07-04 10:17:56	27.6	9	17.36	17.06	16.26	239.6	239.3	240	远程	正常	启动	7	9.89	0.62
2018-07-04 10:18:08	35.93	2	49.01	43.54	49.11	237.5	237.7	237.9	远程	正常	启动	20	19.34	0.58
2018-07-04 10:18:21	0.18	0	0.43	0.44	0.05	241.5	241.3	241.2	远程	故障	启动	33	0.06	0.27
2018-07-04 10:18:33	0.18	0	0.21	0.21	0	241.4	241	241.4	远程	故障	启动	44	0.02	0.2
2018-07-04 10:18:46	0.18	0	0.22	0.22	0	240.8	241.4	240.9	远程	故障	启动	57	0.02	0.2
2018-07-04 10:18:52	0.18	0	0.21	0.21	0	240.9	241.5	241.1	远程	正常	停止	1	0.02	0.22
2018-07-04 10:18:54	0.18	0	0.21	0.21	0	240.6	241.2	240.8	远程	正常	停止	3	0.02	0.2
2018-07-04 10:19:05	33.89	0	29.96	29.11	28.35	239.1	238.8	239.4	远程	正常	启动	1	14.17	0.7
2018-07-04 10:19:07	35.72	2	41.23	40.79	39.23	238.1	237.5	238.4	远程	正常	启动	4	16.83	0.66
2018-07-04 10:19:23	35.96	0	47.48	50.22	45.19	238.2	237.5	237.8	远程	正常	启动	17	19.41	0.59
2018-07-04 10:19:36	36.62	1	43.07	40.56	42.86	238.6	238.4	238.8	远程	正常	启动	30	18.23	0.61
2018-07-04 10:19:48	36.68	0	48.22	42.6	45.21	238.6	238.7	238.5	远程	正常	启动	41	19.26	0.6
2018-07-04 10:20:00	36.04	1	42.15	44.08	42.19	239.3	238.6	239.1	远程	正常	启动	54	19.43	0.59
2018-07-04 10:20:13	35.89	1	48.17	45.64	42.99	238.5	238.6	239.1	远程	正常	启动	67	18.96	0.59
2018-07-04 10:20:26	36.09	0	40.78	39.86	39.35	238.3	238.2	238.9	远程	正常	启动	79	17.66	0.62
