# Supplementary material for: Fault diagnosis method of submersible screw pump based on random forest
Source: PLoS One. 2020 Nov 16;15(11):e0242458. doi: 10.1371/journal.pone.0242458 (PMC7668568; doi:10.1371/journal.pone.0242458)
Supplement: S1 File — (ZIP) [file pone.0242458.s001.zip › Supporting Information/Partial source data of oil well/16 jilin 152-B17.xlsx]

## Sheet: Sheet1
时间	电流	转速	输入电流A	输入电流B	输入电流C	输入电压A	输入电压B	输入电压C	KA0	KA4	远程操作	操作时间	有功功率	功率因数
2018-02-10 05:45:40	30.56	282	27.08	29.16	25.04	236.8	234.6	235	远程	正常	调速	65535	4.93	0.26
2018-02-10 05:46:25	30.6	282	27.69	29.43	24.86	235.9	234	233.7	远程	正常	调速	65535	4.91	0.26
2018-02-10 05:47:44	30.58	282	28.07	28.92	24.75	234.8	232.1	232.6	远程	正常	调速	65535	4.83	0.26
2018-02-10 05:48:51	30.56	282	27.07	29.38	25.28	234.9	232.4	232.4	远程	正常	调速	65535	5.03	0.27
2018-02-10 05:49:59	30.58	282	27.7	28.58	24.76	236.3	234.2	234	远程	正常	调速	65535	4.85	0.26
2018-02-10 05:51:07	30.56	282	26.84	28.59	25.64	237	234.7	234.5	远程	正常	调速	65535	5	0.26
2018-02-10 05:52:14	30.58	282	27.52	29.39	25.03	235	233	232.8	远程	正常	调速	65535	4.9	0.26
2018-02-10 05:53:20	30.55	282	26.97	28.6	25.68	235.5	233.6	233.3	远程	正常	调速	65535	4.93	0.26
2018-02-10 05:54:27	30.61	282	27.36	29.17	25.1	236.1	234.1	233.8	远程	正常	调速	65535	4.94	0.26
2018-02-10 05:55:23	30.6	282	26.89	29.21	25.43	235.8	233.9	233.5	远程	正常	调速	65535	5.05	0.27
2018-02-10 05:56:30	30.55	282	27.23	29.32	25.2	236.1	233.4	233.7	远程	正常	调速	65535	4.95	0.26
2018-02-10 05:57:37	30.57	282	26.8	28.54	25.59	237.6	235.8	235.4	远程	正常	调速	65535	5.01	0.26
2018-02-10 05:58:44	30.56	282	27.12	28.03	25.67	236.7	234.2	234.3	远程	正常	调速	65535	4.91	0.26
2018-02-10 05:59:51	30.59	282	27.99	28.6	24.93	235.6	233.7	233.6	远程	正常	调速	65535	4.8	0.25
2018-02-10 06:00:58	30.55	282	28.02	28.42	25.06	236.1	233.7	234.2	远程	正常	调速	65535	4.82	0.25
2018-02-10 06:02:05	30.55	282	27.64	28.01	25.04	237.7	235.3	235.9	远程	正常	调速	65535	4.81	0.25
2018-02-10 06:03:13	30.58	282	26.68	28.41	25.7	236.9	235.2	235.2	远程	正常	调速	65535	5.02	0.26
2018-02-10 06:04:20	30.57	282	27.98	28.66	24.67	236.7	234.3	234.3	远程	正常	调速	65535	4.79	0.25
2018-02-10 06:05:28	30.56	282	27.9	28.92	24.69	236.4	233.7	234.1	远程	正常	调速	65535	4.83	0.25
2018-02-10 06:06:34	30.57	282	27.43	29.25	24.9	235.1	232.8	233.4	远程	正常	调速	65535	4.87	0.26
2018-02-10 06:07:41	30.57	282	26.82	28.89	26.03	236	233.2	233.6	远程	正常	调速	65535	5.08	0.27
2018-02-10 06:08:48	30.58	282	27.1	28.45	25.83	236.1	234.3	234	远程	正常	调速	65535	5.01	0.26
2018-02-10 06:09:55	30.54	282	26.92	28.05	25.67	236.5	234.7	234.8	远程	正常	调速	65535	4.91	0.26
2018-02-10 06:11:02	30.57	282	27.58	28.57	24.68	236.8	235.1	235.2	远程	正常	调速	65535	4.85	0.26
2018-02-10 06:12:09	30.57	282	27.3	29.24	24.9	235.4	233.7	233.5	远程	正常	调速	65535	4.93	0.26
2018-02-10 06:13:16	30.57	282	26.7	28.58	25.73	237.3	234.7	235	远程	正常	调速	65535	5.01	0.26
2018-02-10 06:14:24	30.56	282	27.53	28.03	25.31	236.4	234	234.3	远程	正常	调速	65535	4.88	0.26
2018-02-10 06:15:31	30.55	282	27.36	29.18	24.88	236.7	234.6	235.1	远程	正常	调速	65535	4.96	0.26
2018-02-10 06:16:39	30.6	282	26.8	29.03	25.37	236.7	234.1	234.4	远程	正常	调速	65535	5.03	0.27
2018-02-10 06:17:46	30.55	282	26.86	28.46	25.74	235.2	233.2	233.2	远程	正常	调速	65535	4.93	0.26
2018-02-10 06:18:53	30.57	282	26.71	28.86	25.57	236	233.9	233.5	远程	正常	调速	65535	4.98	0.26
2018-02-10 06:20:00	30.56	282	27.73	27.92	25.27	236	233.4	234	远程	正常	调速	65535	4.78	0.25
2018-02-10 06:21:07	30.56	282	27.9	28.3	25.23	235.8	233	233.6	远程	正常	调速	65535	4.87	0.26
2018-02-10 06:22:13	30.57	282	28.14	28.22	25.08	235.8	233.9	233.9	远程	正常	调速	65535	4.78	0.25
2018-02-10 06:23:20	30.53	282	28.03	28.73	24.51	235.8	233.5	234.1	远程	正常	调速	65535	4.74	0.25
2018-02-10 06:24:27	30.57	282	27.03	29.22	25.47	236.1	233.4	233.6	远程	正常	调速	65535	5	0.26
2018-02-10 06:25:34	30.57	282	27.88	29.01	24.72	235.2	232.6	233.4	远程	正常	调速	65535	4.85	0.26
2018-02-10 06:26:41	30.55	282	27.13	28.29	25.61	236.1	233.3	233.9	远程	正常	调速	65535	4.89	0.26
2018-02-10 06:27:49	30.55	282	27.12	28.06	25.82	237.3	235.2	235.6	远程	正常	调速	65535	4.87	0.26
2018-02-10 06:28:56	30.55	282	27.94	28.24	25.35	236.1	233.4	234	远程	正常	调速	65535	4.85	0.26
2018-02-10 06:30:03	30.55	282	27.34	29.18	25	235.5	233.5	233.3	远程	正常	调速	65535	4.94	0.26
2018-02-10 06:31:10	30.54	282	27.71	28.09	25.49	235.7	233.1	233.8	远程	正常	调速	65535	4.76	0.25
2018-02-10 06:32:18	30.55	282	26.7	28.93	25.58	236.7	234.3	234.1	远程	正常	调速	65535	5.09	0.27
2018-02-10 06:33:25	30.57	282	26.88	28.48	25.8	236.3	233.9	233.8	远程	正常	调速	65535	4.96	0.26
2018-02-10 06:34:32	30.55	282	26.95	28.64	25.86	235.2	232.8	232.6	远程	正常	调速	65535	4.95	0.26
2018-02-10 06:35:39	30.56	282	28.25	28.68	24.75	236.4	233.9	234.2	远程	正常	调速	65535	4.75	0.25
2018-02-10 06:36:45	30.55	282	27.12	28.2	25.67	236.2	233.5	233.9	远程	正常	调速	65535	4.88	0.26
2018-02-10 06:37:53	30.57	282	27.94	28.71	24.69	235.6	233.9	233.8	远程	正常	调速	65535	4.8	0.25
2018-02-10 06:39:00	30.57	282	27.79	29.07	24.7	236.1	233.5	233.9	远程	正常	调速	65535	4.83	0.25
2018-02-10 06:40:07	30.55	282	27.89	28.43	24.9	236.1	233.5	234	远程	正常	调速	65535	4.77	0.25
2018-02-10 06:41:14	30.55	282	27.76	29.09	24.75	235.2	233.3	233.3	远程	正常	调速	65535	4.81	0.25
2018-02-10 06:42:21	30.55	282	27.12	28.8	25.34	237.7	235	235.8	远程	正常	调速	65535	4.95	0.26
2018-02-10 06:43:28	30.58	282	27.92	28.6	24.86	236.3	234.4	234.6	远程	正常	调速	65535	4.77	0.25
2018-02-10 06:44:35	30.53	282	26.63	28.7	25.58	237.3	234.8	235	远程	正常	调速	65535	5.03	0.27
2018-02-10 06:45:43	30.55	282	27.78	28.17	25.24	236.4	234.4	234.8	远程	正常	调速	65535	4.8	0.25
2018-02-10 06:46:50	30.55	282	27.83	28.75	24.72	235.8	233.8	233.6	远程	正常	调速	65535	4.77	0.25
2018-02-10 06:47:57	30.54	282	27.82	28.07	25.28	235	233	233.3	远程	正常	调速	65535	4.77	0.25
2018-02-10 06:49:04	30.55	282	27.61	28.12	25.54	236	233.5	234.2	远程	正常	调速	65535	4.84	0.26
2018-02-10 06:50:11	30.55	282	27.48	28.29	25.73	234.8	232.9	232.8	远程	正常	调速	65535	4.89	0.26
2018-02-10 06:51:18	30.58	282	27.92	28.04	25.18	236.2	234	234.5	远程	正常	调速	65535	4.77	0.25
2018-02-10 06:52:25	30.57	282	27.9	28.22	25.04	235.8	233.3	233.5	远程	正常	调速	65535	4.73	0.25
2018-02-10 06:53:32	30.53	282	27.25	28.99	24.98	236.1	233.7	233.7	远程	正常	调速	65535	4.89	0.26
2018-02-10 06:54:39	30.55	282	27.52	28.35	25.46	235.6	233	233.7	远程	正常	调速	65535	4.89	0.26
2018-02-10 06:55:46	30.55	282	27.04	28.44	25.95	235.4	232.7	233.2	远程	正常	调速	65535	4.98	0.26
2018-02-10 06:56:53	30.53	282	27.89	28.93	24.71	235.7	233.2	233.3	远程	正常	调速	65535	4.8	0.25
2018-02-10 06:58:00	30.55	282	27.27	28.21	25.57	237.3	234.8	235.1	远程	正常	调速	65535	4.9	0.26
2018-02-10 06:59:07	30.55	282	27.1	28.28	25.56	236.6	233.9	234.6	远程	正常	调速	65535	4.93	0.26
2018-02-10 07:00:15	30.56	282	27.94	28.79	24.58	235.9	233.2	233.8	远程	正常	调速	65535	4.78	0.25
2018-02-10 07:01:22	30.52	282	27.68	28.32	25.09	235.8	233.5	233.5	远程	正常	调速	65535	4.83	0.26
2018-02-10 07:02:29	30.54	282	26.97	29.05	25.57	236.1	233.8	234.3	远程	正常	调速	65535	5	0.26
2018-02-10 07:03:35	30.57	282	28.11	28.66	24.51	235.9	233.9	233.7	远程	正常	调速	65535	4.76	0.25
2018-02-10 07:04:42	30.56	282	26.88	29	25.54	234.5	232.4	232.9	远程	正常	调速	65535	4.94	0.26
2018-02-10 07:05:49	30.54	282	27.34	29.39	25.01	234.9	232.8	233.3	远程	正常	调速	65535	4.92	0.26
2018-02-10 07:06:56	30.56	282	27.2	29.09	25.22	234.3	232.1	232	远程	正常	调速	65535	4.9	0.26
2018-02-10 07:08:03	30.58	282	27.95	28.91	24.6	235.6	233.8	233.8	远程	正常	调速	65535	4.79	0.25
2018-02-10 07:09:11	30.58	282	28.08	28.68	24.66	235.9	234.1	234.4	远程	正常	调速	65535	4.74	0.25
2018-02-10 07:10:17	30.56	282	27.74	28.92	24.55	236.8	234.3	234.8	远程	正常	调速	65535	4.77	0.25
2018-02-10 07:11:25	30.58	282	27.15	28.05	25.83	235.1	233	233.5	远程	正常	调速	65535	4.93	0.26
2018-02-10 07:12:32	30.58	282	27.27	28.18	25.78	236.2	233.6	234	远程	正常	调速	65535	4.91	0.26
2018-02-10 07:13:39	30.54	282	27.43	28.03	25.57	236	233.2	233.7	远程	正常	调速	65535	4.85	0.26
2018-02-10 07:14:46	30.57	282	27.55	29.09	24.68	236.7	234.5	234.3	远程	正常	调速	65535	4.88	0.26
2018-02-10 07:15:53	30.57	282	27.28	27.97	25.51	236.7	234.7	234.5	远程	正常	调速	65535	4.85	0.26
2018-02-10 07:17:00	30.59	282	28.03	28.09	25.15	236.4	234.5	234.4	远程	正常	调速	65535	4.79	0.25
2018-02-10 07:18:07	30.58	282	27.46	28.03	25.49	236	234.1	234.3	远程	正常	调速	65535	4.83	0.26
2018-02-10 07:19:14	30.55	282	27.87	28.65	24.6	235.3	233.3	233.7	远程	正常	调速	65535	4.76	0.25
2018-02-10 07:20:21	30.58	282	27.59	28.09	25.72	235.5	232.8	233.6	远程	正常	调速	65535	4.84	0.26
2018-02-10 07:21:28	30.56	282	27.83	28.66	24.59	236.6	234.7	234.9	远程	正常	调速	65535	4.83	0.26
2018-02-10 07:22:36	30.58	282	27.83	28.38	24.7	237.1	234.6	235.4	远程	正常	调速	65535	4.78	0.25
2018-02-10 07:23:43	30.56	282	27.36	28.93	24.93	237.3	234.7	234.9	远程	正常	调速	65535	4.89	0.26
2018-02-10 07:24:50	30.59	282	27.81	28.12	25.44	235.4	233	232.8	远程	正常	调速	65535	4.76	0.25
2018-02-10 07:25:57	30.59	282	26.86	29.19	25.55	236	233.1	233.3	远程	正常	调速	65535	4.96	0.26
2018-02-10 07:27:04	30.55	282	27.35	29.1	24.83	235.3	233.5	233	远程	正常	调速	65535	4.89	0.26
2018-02-10 07:28:12	30.59	282	27.14	29.23	25.12	235.9	233.9	233.5	远程	正常	调速	65535	4.93	0.26
2018-02-10 07:29:18	30.57	282	27.87	28.39	24.65	237.7	235.1	235.7	远程	正常	调速	65535	4.8	0.25
2018-02-10 07:30:25	30.6	282	27.42	28.38	25.65	235.3	233.4	233.2	远程	正常	调速	65535	4.86	0.26
2018-02-10 07:31:32	30.56	282	27.99	28.24	25.32	234.9	232.8	232.4	远程	正常	调速	65535	4.78	0.25
2018-02-10 07:32:39	30.57	282	27.97	28.87	24.57	236.4	233.5	234	远程	正常	调速	65535	4.81	0.25
2018-02-10 07:33:46	30.57	282	26.97	28.21	25.59	237.1	235.1	235.2	远程	正常	调速	65535	4.91	0.26
2018-02-10 07:34:53	30.55	282	27.18	28.02	25.58	238	235.7	235.7	远程	正常	调速	65535	4.82	0.25
2018-02-10 07:36:00	30.59	282	27.62	28.18	25.29	236.8	234.1	234.6	远程	正常	调速	65535	4.77	0.25
2018-02-10 07:37:07	30.59	282	26.89	28.65	25.7	237.8	235.6	235.3	远程	正常	调速	65535	4.91	0.26
2018-02-10 07:38:14	30.6	282	27.38	29.03	24.84	237.6	234.9	235.2	远程	正常	调速	65535	4.92	0.26
2018-02-10 07:39:21	30.57	282	28	28.39	24.76	236.8	234.6	234.5	远程	正常	调速	65535	4.78	0.25
2018-02-10 07:40:28	30.58	282	27.74	29.01	24.62	236.4	233.4	234.1	远程	正常	调速	65535	4.8	0.25
2018-02-10 07:41:36	30.6	282	26.68	29.01	25.5	237	234.5	235	远程	正常	调速	65535	4.98	0.26
2018-02-10 07:42:43	30.61	282	27.73	28.87	24.83	236.9	234.4	234.4	远程	正常	调速	65535	4.82	0.25
2018-02-10 07:43:49	30.56	282	27.69	28.3	25.33	236.4	234.6	234.6	远程	正常	调速	65535	4.78	0.25
2018-02-10 07:44:56	30.59	282	27.71	28.86	24.54	237.6	235.1	235.3	远程	正常	调速	65535	4.87	0.26
2018-02-10 07:46:03	30.59	282	26.89	28.88	25.52	235.9	233.9	234	远程	正常	调速	65535	4.98	0.26
2018-02-10 07:47:10	30.58	282	26.85	28.64	25.63	235.8	233.6	234	远程	正常	调速	65535	4.96	0.26
2018-02-10 07:48:18	30.58	282	26.77	28.97	25.64	236.3	233.4	233.6	远程	正常	调速	65535	5	0.26
2018-02-10 07:49:25	30.57	282	27.59	28.89	24.74	236.2	233.9	234.5	远程	正常	调速	65535	4.85	0.26
2018-02-10 07:50:32	30.64	282	26.85	29.14	25.49	237.1	235.1	234.8	远程	正常	调速	65535	5.06	0.27
2018-02-10 07:51:39	30.58	282	27.82	28.5	24.79	237.4	235	235.1	远程	正常	调速	65535	4.75	0.25
2018-02-10 07:52:47	30.59	282	26.81	28.67	25.74	235.1	232.8	233.2	远程	正常	调速	65535	5.03	0.27
2018-02-10 07:53:54	30.61	282	28.12	28.41	24.73	236.3	233.5	233.9	远程	正常	调速	65535	4.7	0.25
2018-02-10 07:55:02	30.63	282	27.93	28.27	25.23	235.5	233.4	233.7	远程	正常	调速	65535	4.82	0.25
2018-02-10 07:56:08	30.64	282	27.44	29.18	25.02	235.9	234	233.6	远程	正常	调速	65535	4.95	0.26
2018-02-10 07:57:15	30.59	282	27.49	28.92	24.9	236.9	234.2	234.9	远程	正常	调速	65535	4.89	0.26
2018-02-10 07:58:22	30.61	282	26.96	28.63	25.91	236.3	234.4	234	远程	正常	调速	65535	4.99	0.26
2018-02-10 07:59:29	30.6	282	27.72	28.27	25.07	236.5	234.3	234.8	远程	正常	调速	65535	4.79	0.25
2018-02-10 08:00:36	30.61	282	27.86	29.09	24.71	235	232.6	233.2	远程	正常	调速	65535	4.85	0.26
2018-02-10 08:01:43	30.6	282	26.93	29.17	25.36	235.7	232.9	233.6	远程	正常	调速	65535	5.04	0.27
2018-02-10 08:02:51	30.6	282	27.03	29.46	25.32	235.7	233.2	233.2	远程	正常	调速	65535	5.02	0.26
2018-02-10 08:03:58	30.64	282	27.66	28.81	24.83	236.5	234.4	234.8	远程	正常	调速	65535	4.91	0.26
2018-02-10 08:05:05	30.61	282	26.97	28.8	25.46	236.1	233.8	234.4	远程	正常	调速	65535	4.95	0.26
2018-02-10 08:06:13	30.62	282	27.01	29.29	25.39	235.6	233.9	233.6	远程	正常	调速	65535	4.99	0.26
2018-02-10 08:07:20	30.63	282	27.13	29.11	25.38	234.8	233.2	232.9	远程	正常	调速	65535	4.97	0.26
2018-02-10 08:08:27	30.64	282	27.94	28.14	25.13	234.8	233.3	233.1	远程	正常	调速	65535	4.81	0.25
2018-02-10 08:09:34	30.63	282	27.65	28.81	24.77	236.6	234.8	235.1	远程	正常	调速	65535	4.88	0.26
2018-02-10 08:10:40	30.63	282	28.06	28.15	24.95	235.8	233.3	234	远程	正常	调速	65535	4.75	0.25
2018-02-10 08:11:47	30.64	282	27.2	28.17	25.92	235.5	233.9	233.8	远程	正常	调速	65535	4.95	0.26
2018-02-10 08:12:54	30.66	282	27.53	28.93	24.74	237.1	235.1	235	远程	正常	调速	65535	4.91	0.26
2018-02-10 08:14:01	30.63	282	27.04	28.07	25.85	236.7	235	234.6	远程	正常	调速	65535	4.92	0.26
2018-02-10 08:15:08	30.66	282	27.68	28.21	25.29	235.8	233.5	234.1	远程	正常	调速	65535	4.85	0.26
2018-02-10 08:16:15	30.63	282	27.92	27.98	25.37	235.5	233.7	233.8	远程	正常	调速	65535	4.76	0.25
2018-02-10 08:17:22	30.65	282	27.23	29.36	25.34	235.6	233.1	233.2	远程	正常	调速	65535	4.99	0.26
2018-02-10 08:18:29	30.62	282	26.97	29.24	25.5	237.2	234.5	234.9	远程	正常	调速	65535	4.98	0.26
2018-02-10 08:19:37	30.64	282	27.82	28.28	25.1	237.5	235.2	235.1	远程	正常	调速	65535	4.81	0.25
2018-02-10 08:20:44	30.65	282	27.47	28.98	24.82	236.2	234.2	234	远程	正常	调速	65535	4.94	0.26
2018-02-10 08:21:51	30.63	282	26.58	28.8	25.66	237.9	236	236.2	远程	正常	调速	65535	5.05	0.27
2018-02-10 08:22:58	30.64	282	27.15	29.29	25.05	236.4	234.9	234.7	远程	正常	调速	65535	4.98	0.26
2018-02-10 08:24:04	30.65	282	26.87	28.88	25.36	236.8	234.7	234.6	远程	正常	调速	65535	4.99	0.26
2018-02-10 08:25:12	30.67	282	27.29	28.5	26.06	235.6	233.6	233.3	远程	正常	调速	65535	4.97	0.26
2018-02-10 08:26:18	30.67	282	27.28	29.25	25.07	236.8	233.9	234.5	远程	正常	调速	65535	4.98	0.26
2018-02-10 08:27:25	30.63	282	27.88	28.82	24.43	237.7	235.7	236	远程	正常	调速	65535	4.84	0.25
2018-02-10 08:28:32	30.67	282	26.9	28.49	25.93	236.7	234.7	234.3	远程	正常	调速	65535	4.97	0.26
2018-02-10 08:29:40	30.64	282	27.55	29.16	24.72	236.6	234.5	234.9	远程	正常	调速	65535	4.84	0.25
2018-02-10 08:30:47	30.65	282	26.98	28.52	25.72	236.6	234.4	234.7	远程	正常	调速	65535	4.94	0.26
2018-02-10 08:31:55	30.65	282	27.76	28.89	24.79	236.7	234.6	235	远程	正常	调速	65535	4.94	0.26
2018-02-10 08:33:02	30.63	282	27.55	28.07	25.78	236.3	233.9	234.5	远程	正常	调速	65535	4.87	0.26
2018-02-10 08:34:09	30.68	282	27.47	27.94	25.8	237	234.4	234.8	远程	正常	调速	65535	4.85	0.25
2018-02-10 08:35:16	30.66	282	27.74	27.94	25.16	237.4	235.7	235.5	远程	正常	调速	65535	4.78	0.25
2018-02-10 08:36:23	30.66	282	27.27	29.01	25.17	237	234.3	235.2	远程	正常	调速	65535	4.89	0.26
2018-02-10 08:37:30	30.68	282	27.72	28.05	25.66	236.1	234.4	234.6	远程	正常	调速	65535	4.83	0.25
2018-02-10 08:38:36	30.68	282	28.26	28.87	24.71	236.7	234.4	234.5	远程	正常	调速	65535	4.79	0.25
2018-02-10 08:39:43	30.68	282	27.2	28.42	25.72	237.5	234.7	235.3	远程	正常	调速	65535	4.9	0.26
2018-02-10 08:40:51	30.67	282	26.95	28.6	25.89	236.4	234.6	234.4	远程	正常	调速	65535	4.88	0.26
2018-02-10 08:41:58	30.7	282	27.77	29.33	24.85	236.4	234.2	234.8	远程	正常	调速	65535	4.89	0.26
2018-02-10 08:44:12	30.67	282	28.03	28.88	24.66	237.4	234.7	234.8	远程	正常	调速	65535	4.83	0.25
2018-02-10 08:45:20	30.68	282	27.15	28.7	25.93	236.2	234	234.3	远程	正常	调速	65535	5.04	0.26
2018-02-10 08:46:27	30.67	282	26.96	29.36	25.89	235.3	233.5	233.4	远程	正常	调速	65535	5.11	0.27
2018-02-10 08:47:34	30.71	282	27.79	29.31	24.88	235.3	233	233	远程	正常	调速	65535	4.85	0.25
2018-02-10 08:48:41	30.68	282	27.83	28.26	25.32	236.4	233.7	234.4	远程	正常	调速	65535	4.8	0.25
2018-02-10 08:49:49	30.67	282	26.98	29.22	25.33	237.3	234.8	235.4	远程	正常	调速	65535	4.99	0.26
2018-02-10 08:50:55	30.72	282	26.72	28.78	25.9	236.8	234.5	234.3	远程	正常	调速	65535	5.04	0.26
2018-02-10 08:52:02	30.72	282	27.99	28.34	25.37	236.1	234.1	234.4	远程	正常	调速	65535	4.85	0.25
2018-02-10 08:53:09	30.68	282	27.26	29.51	25.25	236.7	234.5	234.7	远程	正常	调速	65535	4.94	0.26
2018-02-10 08:54:16	30.72	282	28.01	29.02	24.64	236.3	233.6	234.4	远程	正常	调速	65535	4.8	0.25
2018-02-10 08:55:22	30.71	282	27	29.08	25.7	235.9	233.1	233.4	远程	正常	调速	65535	4.99	0.26
2018-02-10 08:56:30	30.7	282	28.1	28.48	25.31	235.3	233.4	233.3	远程	正常	调速	65535	4.76	0.25
2018-02-10 08:57:37	30.68	282	26.82	28.88	26.1	234.8	233.1	232.8	远程	正常	调速	65535	5.02	0.26
2018-02-10 08:58:45	30.75	282	28.19	28.79	25.07	234.7	232.7	232.7	远程	正常	调速	65535	4.82	0.25
2018-02-10 08:59:51	30.7	282	27.18	29.26	25.5	236.6	233.7	234.1	远程	正常	调速	65535	4.92	0.26
2018-02-10 09:00:59	30.69	282	28.09	28.77	25.03	234.9	232.7	232.5	远程	正常	调速	65535	4.87	0.26
2018-02-10 09:02:06	30.73	282	28.27	28.43	24.95	235.2	233.1	233.7	远程	正常	调速	65535	4.75	0.25
2018-02-10 09:03:13	30.71	282	26.94	29.19	25.63	235.8	233.5	234.1	远程	正常	调速	65535	5	0.26
2018-02-10 09:04:20	30.75	282	27.53	28.3	25.89	235.5	232.9	233.1	远程	正常	调速	65535	4.91	0.26
2018-02-10 09:05:27	30.67	282	28.14	28.44	24.98	236.2	233.5	233.9	远程	正常	调速	65535	4.74	0.25
2018-02-10 09:06:34	30.72	282	27.67	29.42	24.97	235.4	233.5	233.4	远程	正常	调速	65535	4.92	0.26
2018-02-10 09:07:40	30.74	282	27.3	29.32	25.03	237	234.6	235.1	远程	正常	调速	65535	4.88	0.26
2018-02-10 09:08:47	30.71	282	27.94	29.19	24.71	236.9	234.2	234.4	远程	正常	调速	65535	4.88	0.26
2018-02-10 09:09:54	30.72	282	27.93	28.92	24.67	236.1	234.3	234.2	远程	正常	调速	65535	4.86	0.26
2018-02-10 09:11:01	30.72	282	28.14	28.9	24.71	235.6	233.2	233.6	远程	正常	调速	65535	4.86	0.26
2018-02-10 09:12:09	30.72	282	27.8	29.4	24.92	235.8	233.7	233.5	远程	正常	调速	65535	4.91	0.26
2018-02-10 09:13:16	30.7	282	28.23	28.44	24.93	236	234.3	234.2	远程	正常	调速	65535	4.71	0.25
2018-02-10 09:14:23	30.69	282	27.5	28.01	25.7	237	234.4	234.8	远程	正常	调速	65535	4.85	0.25
2018-02-10 09:15:31	30.72	282	27.63	28.34	25.83	235.2	233.4	233.1	远程	正常	调速	65535	4.88	0.26
2018-02-10 09:16:37	30.7	282	26.98	28.67	25.96	236.6	234	234.3	远程	正常	调速	65535	4.96	0.26
2018-02-10 09:17:44	30.72	282	27.35	29.44	25.31	235.2	232.4	233.2	远程	正常	调速	65535	4.91	0.26
2018-02-10 09:18:52	30.72	282	28.11	28.19	25.15	235.8	233.6	234	远程	正常	调速	65535	4.73	0.25
2018-02-10 09:19:59	30.74	282	28.19	28.77	25.07	235.1	233.2	233.1	远程	正常	调速	65535	4.82	0.25
2018-02-10 09:21:06	30.74	282	28.15	29.27	24.89	234.6	232.4	232.3	远程	正常	调速	65535	4.88	0.26
2018-02-10 09:22:12	30.7	282	27.9	28.09	25.51	235.4	232.8	233.2	远程	正常	调速	65535	4.81	0.25
2018-02-10 09:23:19	30.72	282	27.82	28.25	25.54	235.4	233.8	233.8	远程	正常	调速	65535	4.83	0.25
2018-02-10 09:24:26	30.72	282	27.13	29.2	25.44	235.7	233.8	234.1	远程	正常	调速	65535	4.97	0.26
2018-02-10 09:25:34	30.73	282	27.79	28.37	25.31	235.6	233.8	233.7	远程	正常	调速	65535	4.84	0.25
2018-02-10 09:26:40	30.7	282	26.93	29.23	25.77	235.3	232.6	233.2	远程	正常	调速	65535	4.99	0.26
2018-02-10 09:30:03	30.73	282	28.24	28.9	24.82	235.5	232.9	232.8	远程	正常	调速	65535	4.81	0.25
2018-02-10 09:31:10	30.75	282	27.81	28.32	25.62	235.4	232.8	233	远程	正常	调速	65535	4.77	0.25
2018-02-10 09:32:17	30.72	282	27.44	29.56	25.31	234.3	231.7	231.9	远程	正常	调速	65535	4.92	0.26
2018-02-10 09:33:24	30.74	282	27.13	29.53	25.82	233.9	231.8	231.9	远程	正常	调速	65535	5	0.26
2018-02-10 09:34:31	30.71	282	28.22	28.81	25.04	233.8	231.5	232.1	远程	正常	调速	65535	4.83	0.25
2018-02-10 09:35:37	30.74	282	28.08	29.31	24.9	233.3	231	231	远程	正常	调速	65535	4.9	0.26
2018-02-10 09:36:45	30.77	282	27.7	29.35	25.04	234.9	232.1	232.5	远程	正常	调速	65535	4.94	0.26
2018-02-10 09:37:51	30.72	282	27.8	28.02	25.65	235	232.5	233.3	远程	正常	调速	65535	4.82	0.25
2018-02-10 09:38:59	30.72	282	27.04	29.1	25.69	235	232.6	233.3	远程	正常	调速	65535	4.96	0.26
2018-02-10 09:40:06	30.71	282	28.31	28.95	24.72	234.8	232.9	232.8	远程	正常	调速	65535	4.81	0.25
2018-02-10 09:41:13	30.72	282	27.1	28.91	26.02	233.5	231.5	231.6	远程	正常	调速	65535	5	0.26
2018-02-10 09:42:20	30.77	282	27.79	29.54	25.09	234.1	231.9	232.1	远程	正常	调速	65535	4.95	0.26
2018-02-10 09:43:27	30.69	282	28.09	28.93	24.94	234.5	231.4	231.9	远程	正常	调速	65535	4.88	0.26
2018-02-10 09:44:35	30.76	282	27.8	29.37	25.01	233.7	231.7	231.5	远程	正常	调速	65535	4.93	0.26
2018-02-10 09:45:43	30.76	282	28.16	28.82	24.67	235.4	233.1	233.8	远程	正常	调速	65535	4.82	0.25
2018-02-10 09:46:49	30.74	282	27.03	28.91	26.09	235.7	232.9	233.1	远程	正常	调速	65535	5.01	0.26
2018-02-10 09:48:00	30.71	282	27.03	29.24	25.69	235.4	232.5	233	远程	正常	调速	65535	5.04	0.27
2018-02-10 09:49:09	30.75	282	27.72	28.28	25.83	235.2	232.5	233.1	远程	正常	调速	65535	4.9	0.26
2018-02-10 09:50:16	30.76	282	28.08	29.28	24.96	234.6	231.5	232.6	远程	正常	调速	65535	4.86	0.26
2018-02-10 09:51:23	30.75	282	27.28	28.56	26.09	234.3	231.6	232.4	远程	正常	调速	65535	4.91	0.26
2018-02-10 09:52:30	30.76	282	27.12	29.13	25.5	235.1	232.7	232.8	远程	正常	调速	65535	4.96	0.26
2018-02-10 09:53:37	30.76	282	27.29	28.49	26.18	233.9	230.9	231.5	远程	正常	调速	65535	4.94	0.26
2018-02-10 09:54:44	30.77	282	27.83	28.62	25.74	233.5	230.8	231.8	远程	正常	调速	65535	4.9	0.26
2018-02-10 09:55:52	30.75	282	28.11	29.12	24.93	234.4	232.3	232.6	远程	正常	调速	65535	4.88	0.26
2018-02-10 09:56:59	30.77	282	27.04	29.61	25.92	234.1	231.8	232.4	远程	正常	调速	65535	5.04	0.26
2018-02-10 09:58:06	30.77	282	27.19	28.6	26	234	232	232.3	远程	正常	调速	65535	4.95	0.26
2018-02-10 09:59:12	30.77	282	27.35	29.54	25.33	235.5	232.6	233.4	远程	正常	调速	65535	4.97	0.26
2018-02-10 10:00:19	30.75	282	26.94	29.45	25.68	234.7	232.4	232.9	远程	正常	调速	65535	5.1	0.27
2018-02-10 10:01:26	30.75	282	26.71	29.39	25.93	235.1	232.3	232.5	远程	正常	调速	65535	5.13	0.27
2018-02-10 10:02:33	30.77	282	27.81	28.37	25.64	235.5	233.3	233.1	远程	正常	调速	65535	4.89	0.26
2018-02-10 10:03:41	30.77	282	28.26	28.9	24.85	235.8	233	233.4	远程	正常	调速	65535	4.83	0.25
2018-02-10 10:04:48	30.74	282	27.53	28.16	25.73	235.3	233.1	233	远程	正常	调速	65535	4.92	0.26
2018-02-10 10:05:55	30.77	282	27.94	29.53	25.03	234.5	232.3	232.5	远程	正常	调速	65535	4.95	0.26
2018-02-10 10:07:01	30.77	282	27.23	28.76	26.09	233.9	231.3	232.1	远程	正常	调速	65535	4.95	0.26
2018-02-10 10:08:09	30.77	282	28.2	28.71	25.23	233.8	231.7	231.6	远程	正常	调速	65535	4.88	0.26
2018-02-10 10:09:16	30.74	282	27.98	28.8	25.05	235.4	232.6	233.2	远程	正常	调速	65535	4.89	0.26
2018-02-10 10:10:23	30.77	282	28.24	28.51	25.25	236	233.6	234.4	远程	正常	调速	65535	4.85	0.25
2018-02-10 10:13:44	30.77	282	28.12	28.53	25.42	235	232.2	232.9	远程	正常	调速	65535	4.82	0.25
2018-02-10 10:14:51	30.74	282	27.03	28.89	25.87	235.1	232.6	232.9	远程	正常	调速	65535	5	0.26
2018-02-10 10:15:58	30.76	282	27.7	28.28	25.5	235.3	233.3	233.6	远程	正常	调速	65535	4.84	0.26
2018-02-10 10:17:05	30.71	282	28.2	29.06	24.76	234.2	232.2	232.5	远程	正常	调速	65535	4.77	0.25
2018-02-10 10:18:12	30.77	282	28.1	29.3	24.83	234.6	231.9	232.9	远程	正常	调速	65535	4.88	0.26
2018-02-10 10:19:19	30.76	282	27.58	29.58	25.18	234.4	232.1	232.2	远程	正常	调速	65535	4.93	0.26
2018-02-10 10:20:26	30.73	282	28.38	28.94	24.75	234.1	231.7	232	远程	正常	调速	65535	4.74	0.25
2018-02-10 10:21:33	30.72	282	27.36	29.33	25.33	234.2	232.1	232.7	远程	正常	调速	65535	4.98	0.26
2018-02-10 10:22:40	30.71	282	27.05	28.65	26.04	235.7	232.9	233.5	远程	正常	调速	65535	4.94	0.26
2018-02-10 10:23:48	30.73	282	28.23	28.56	25.26	235.1	232.7	232.8	远程	正常	调速	65535	4.85	0.25
2018-02-10 10:27:09	30.75	282	27.93	28.3	25.67	234.9	232.3	232.7	远程	正常	调速	65535	4.83	0.25
2018-02-10 10:28:16	30.69	282	27.9	29.21	24.72	235.2	232.6	233	远程	正常	调速	65535	4.79	0.25
2018-02-10 10:29:22	30.69	282	28.15	29.25	24.81	234.9	232.9	233.2	远程	正常	调速	65535	4.82	0.25
2018-02-10 10:30:29	30.67	282	27.41	29.5	25.42	234.5	232.1	233	远程	正常	调速	65535	4.9	0.26
2018-02-10 10:31:36	30.68	282	27.14	28.71	25.87	234.3	232.2	232.7	远程	正常	调速	65535	4.89	0.26
2018-02-10 10:32:43	30.68	282	28.42	28.82	24.8	234.9	231.9	232.8	远程	正常	调速	65535	4.78	0.25
2018-02-10 10:33:51	30.62	282	28.23	28.24	25.2	234.2	231.8	232.7	远程	正常	调速	65535	4.75	0.25
2018-02-10 10:34:58	30.66	282	28.21	28.56	25.08	233.8	231.8	231.9	远程	正常	调速	65535	4.76	0.25
2018-02-10 10:36:05	30.63	282	28.15	28.16	25.28	234.5	232	232.3	远程	正常	调速	65535	4.74	0.25
2018-02-10 10:37:12	30.65	282	27.28	28.56	25.88	235.5	233.6	233.7	远程	正常	调速	65535	4.88	0.26
2018-02-10 10:38:19	30.62	282	27.17	29.07	25.54	234.1	232	232.1	远程	正常	调速	65535	4.9	0.26
2018-02-10 10:39:27	30.62	282	27.43	28.15	25.78	234.8	232.1	233	远程	正常	调速	65535	4.8	0.25
2018-02-10 10:40:33	30.65	282	28.19	28.82	24.59	236.8	234.2	234.4	远程	正常	调速	65535	4.77	0.25
2018-02-10 10:41:40	30.59	282	27.65	29.39	24.8	235.1	232.6	232.8	远程	正常	调速	65535	4.79	0.25
2018-02-10 10:42:47	30.59	282	28.04	29.07	24.58	234.9	233	232.8	远程	正常	调速	65535	4.81	0.25
2018-02-10 10:43:55	30.59	282	27.3	28.4	25.8	235.2	232.7	233.6	远程	正常	调速	65535	4.84	0.26
2018-02-10 10:45:02	30.63	282	27.3	28.4	25.8	235.2	233.4	233.3	远程	正常	调速	65535	4.9	0.26
2018-02-10 10:46:08	30.64	282	28.26	28.39	24.9	235.6	232.8	233.7	远程	正常	调速	65535	4.74	0.25
2018-02-10 10:47:16	30.59	282	27.04	28.72	25.55	235.3	233	233.8	远程	正常	调速	65535	4.86	0.26
2018-02-10 10:48:23	30.64	282	27.5	29.32	25.18	234.2	231.6	232	远程	正常	调速	65535	4.94	0.26
2018-02-10 10:49:30	30.62	282	27.02	28.49	25.79	235.4	233.5	234.1	远程	正常	调速	65535	4.91	0.26
2018-02-10 10:50:38	30.62	282	27.06	28.64	25.8	235.4	232.9	233	远程	正常	调速	65535	4.93	0.26
2018-02-10 10:51:45	30.62	282	28.38	28.39	25.33	233.6	231.8	231.6	远程	正常	调速	65535	4.74	0.25
2018-02-10 10:52:52	30.6	282	27.94	28.26	25.52	234.2	232.3	232.1	远程	正常	调速	65535	4.77	0.25
2018-02-10 10:53:59	30.61	282	27.04	29.04	25.7	235	232.9	233.2	远程	正常	调速	65535	4.95	0.26
2018-02-10 10:55:06	30.6	282	27.02	28.42	25.84	235.5	233.5	233.8	远程	正常	调速	65535	4.91	0.26
2018-02-10 10:56:13	30.61	282	27.19	28.48	25.95	234.6	232	232.2	远程	正常	调速	65535	4.91	0.26
2018-02-10 10:57:20	30.64	282	28.25	28.47	25.27	234.8	232	232.5	远程	正常	调速	65535	4.78	0.25
2018-02-10 10:58:27	30.6	282	28.11	29.09	24.85	234.5	231.8	232.1	远程	正常	调速	65535	4.82	0.25
2018-02-10 10:59:34	30.61	282	27.95	28.12	25.14	236.3	234.4	234.2	远程	正常	调速	65535	4.81	0.25
2018-02-10 11:00:41	30.58	282	27.81	28.26	25.16	236	233.4	234.2	远程	正常	调速	65535	4.77	0.25
2018-02-10 11:01:48	30.62	282	27.83	28.24	25.46	235.1	232.7	232.6	远程	正常	调速	65535	4.82	0.25
2018-02-10 11:02:55	30.6	282	27.31	28.43	25.59	235.6	233.7	233.5	远程	正常	调速	65535	4.87	0.26
2018-02-10 11:04:03	30.59	282	28.18	28.73	24.78	235.8	233.9	234	远程	正常	调速	65535	4.75	0.25
2018-02-10 11:05:10	30.61	282	26.92	28.92	25.95	235.1	232.9	233.4	远程	正常	调速	65535	4.95	0.26
2018-02-10 11:06:17	30.6	282	27.86	28.14	25.41	235.4	233.7	233.7	远程	正常	调速	65535	4.78	0.25
2018-02-10 11:07:25	30.62	282	27.24	29.28	25.26	236.3	233.4	233.9	远程	正常	调速	65535	4.91	0.26
2018-02-10 11:08:31	30.59	282	27.51	29.48	24.91	235.6	233.2	233.2	远程	正常	调速	65535	4.83	0.25
2018-02-10 11:09:38	30.63	282	26.96	29.16	25.7	234.2	232.3	232.3	远程	正常	调速	65535	4.99	0.26
2018-02-10 11:10:45	30.63	282	28.28	29.11	24.78	235.1	233.2	233.1	远程	正常	调速	65535	4.82	0.25
2018-02-10 11:11:52	30.6	282	28.12	28.39	25.26	235.5	233.7	233.5	远程	正常	调速	65535	4.77	0.25
2018-02-10 11:12:58	30.61	282	27.33	28.38	25.76	235.6	233.2	233.3	远程	正常	调速	65535	4.9	0.26
2018-02-10 11:14:05	30.63	282	27.83	28.16	25.4	235.3	233.5	233.4	远程	正常	调速	65535	4.73	0.25
2018-02-10 11:15:13	30.63	282	26.96	28.9	25.86	235.1	232.3	232.8	远程	正常	调速	65535	4.96	0.26
2018-02-10 11:16:19	30.6	282	27.14	29.14	25.41	235.5	232.9	233.4	远程	正常	调速	65535	5	0.26
2018-02-10 11:17:27	30.6	282	28.12	28.72	25.03	235.1	232.6	233.1	远程	正常	调速	65535	4.85	0.26
2018-02-10 11:18:34	30.65	282	27.57	29.51	25.14	235.6	233.4	234	远程	正常	调速	65535	4.94	0.26
2018-02-10 11:19:41	30.61	282	28.05	29.11	24.89	234.5	232.4	232.9	远程	正常	调速	65535	4.85	0.26
2018-02-10 11:20:48	30.61	282	27.83	29.35	24.91	234.1	232.4	232.3	远程	正常	调速	65535	4.88	0.26
2018-02-10 11:21:55	30.62	282	27.56	28.36	25.59	235.3	233.2	233.1	远程	正常	调速	65535	4.86	0.26
2018-02-10 11:23:02	30.63	282	26.8	29.15	26.06	234.7	232.8	233.1	远程	正常	调速	65535	5.06	0.27
2018-02-10 11:24:09	30.66	282	27.59	28.39	25.78	235	233.2	233.5	远程	正常	调速	65535	4.91	0.26
2018-02-10 11:25:17	30.62	282	28.15	28.9	24.91	234.7	232.3	232.2	远程	正常	调速	65535	4.85	0.26
2018-02-10 11:26:23	30.66	282	28.13	28.64	25.4	234.6	232.7	232.4	远程	正常	调速	65535	4.83	0.25
2018-02-10 11:27:19	30.65	282	27.1	29.14	25.82	234.7	232.2	232.9	远程	正常	调速	65535	4.99	0.26

## Sheet: Sheet2
时间	电流	转速	输入电流A	输入电流B	输入电流C	输入电压A	输入电压B	输入电压C	KA0	KA4	远程操作	操作时间	有功功率	功率因数
2018-02-12 03:37:59	31.25	301	29.42	29.93	26.83	232.7	235.1	231.6	远程	正常	调速	65535	5.12	0.26
2018-02-12 03:39:06	31.27	301	29.65	29.8	26.89	233.2	235.7	231.6	远程	正常	调速	65535	5.09	0.25
2018-02-12 03:40:14	31.27	301	29.24	29.82	26.71	234.5	236.9	232.9	远程	正常	调速	65535	5.19	0.26
2018-02-12 03:41:21	31.27	301	29.25	29.77	26.82	234.1	236.6	233	远程	正常	调速	65535	5.13	0.26
2018-02-12 03:42:28	31.29	301	29.22	29.66	27.09	234.3	236.6	233.3	远程	正常	调速	65535	5.23	0.26
2018-02-12 03:43:35	31.25	301	29.29	29.94	26.85	233.9	236.3	232.3	远程	正常	调速	65535	5.17	0.26
2018-02-12 03:44:42	31.28	301	29.64	30.01	26.97	232.3	234.2	230.4	远程	正常	调速	65535	5.14	0.26
2018-02-12 03:45:49	31.27	301	29.37	29.86	27.07	233.3	235.9	231.7	远程	正常	调速	65535	5.13	0.26
2018-02-12 03:48:04	31.27	301	29.2	29.89	26.79	234.5	237	233	远程	正常	调速	65535	5.18	0.26
2018-02-12 03:49:11	31.25	301	29.05	29.91	26.84	234.2	235.8	232.7	远程	正常	调速	65535	5.21	0.26
2018-02-12 03:50:17	31.27	301	29.18	29.9	27.02	234.8	236.6	233.1	远程	正常	调速	65535	5.19	0.26
2018-02-12 03:51:24	31.25	301	29.24	29.53	26.78	234.4	237	232.9	远程	正常	调速	65535	5.06	0.25
2018-02-12 03:52:31	31.25	301	29.56	29.93	26.82	233.6	235.2	231.8	远程	正常	调速	65535	5.12	0.26
2018-02-12 03:53:38	31.29	301	29.33	29.94	27.05	233.6	235.2	231.8	远程	正常	调速	65535	5.19	0.26
2018-02-12 03:54:45	31.26	301	29.73	29.86	26.49	233.1	234.9	231.8	远程	正常	调速	65535	5.03	0.25
2018-02-12 03:55:51	31.26	301	29.49	30.05	26.95	231.7	234.3	230.3	远程	正常	调速	65535	5.13	0.26
2018-02-12 03:56:58	31.29	301	29.54	30.03	26.95	233.5	235.7	232.4	远程	正常	调速	65535	5.12	0.26
2018-02-12 03:58:05	31.27	301	29.45	29.9	26.79	234.1	236.4	232.4	远程	正常	调速	65535	5.11	0.26
2018-02-12 03:59:12	31.28	301	29.15	29.56	27.1	234.9	236.7	233.3	远程	正常	调速	65535	5.18	0.26
2018-02-12 04:00:20	31.27	301	29.25	29.66	26.88	234.4	236.9	232.8	远程	正常	调速	65535	5.18	0.26
2018-02-12 04:01:27	31.27	301	29.42	29.97	26.9	232.9	235.4	231.2	远程	正常	调速	65535	5.16	0.26
2018-02-12 04:02:34	31.3	301	29.46	29.86	26.96	233.6	235.8	232.5	远程	正常	调速	65535	5.16	0.26
2018-02-12 04:03:40	31.25	301	29.45	29.73	26.88	233.8	236.1	232.8	远程	正常	调速	65535	5.08	0.25
2018-02-12 04:04:47	31.31	301	29.37	30.06	26.73	234.1	236.2	232.4	远程	正常	调速	65535	5.17	0.26
2018-02-12 04:05:54	31.3	301	29.57	29.73	26.78	234.6	236.2	233.1	远程	正常	调速	65535	5.09	0.25
2018-02-12 04:07:01	31.27	301	29.58	29.9	26.67	233.8	236.4	232.3	远程	正常	调速	65535	5.12	0.26
2018-02-12 04:10:22	31.3	301	29.39	29.88	27.07	233.1	235.8	231.8	远程	正常	调速	65535	5.18	0.26
2018-02-12 04:11:29	31.28	301	29.5	29.76	26.81	233.7	235.7	232	远程	正常	调速	65535	5.16	0.26
2018-02-12 04:12:37	31.28	301	29.43	29.87	26.89	233	234.9	231.5	远程	正常	调速	65535	5.1	0.25
2018-02-12 04:13:44	31.33	301	29.35	29.75	27.12	233.2	234.9	231.6	远程	正常	调速	65535	5.19	0.26
2018-02-12 04:14:51	31.27	301	29.62	29.6	26.68	234.6	236.5	233	远程	正常	调速	65535	5.04	0.25
2018-02-12 04:15:58	31.29	301	29.41	29.92	26.91	233.5	235.3	232	远程	正常	调速	65535	5.16	0.26
2018-02-12 04:17:05	31.29	301	29.63	29.79	26.76	233.2	235.7	232.2	远程	正常	调速	65535	5.04	0.25
2018-02-12 04:18:12	31.3	301	29.33	29.67	26.8	234.8	236.5	233.3	远程	正常	调速	65535	5.17	0.26
2018-02-12 04:19:03	31.29	301	29.13	29.9	26.97	234.1	235.9	232.7	远程	正常	调速	65535	5.2	0.26
2018-02-12 04:20:42	31.29	301	29.28	29.82	27.02	233.5	235.5	231.7	远程	正常	调速	65535	5.25	0.26
2018-02-12 04:22:06	31.3	301	29.29	29.61	26.98	234.2	236.3	232.4	远程	正常	调速	65535	5.16	0.26
2018-02-12 04:25:46	31.32	301	29.41	29.77	26.8	232.8	235.3	231.7	远程	正常	调速	65535	5.17	0.26
2018-02-12 04:26:53	31.3	301	29.45	29.84	26.89	233.5	235.3	231.8	远程	正常	调速	65535	5.19	0.26
2018-02-12 04:28:00	31.32	301	29.67	30.07	26.8	232.3	234.8	230.8	远程	正常	调速	65535	5.08	0.25
2018-02-12 04:29:08	31.29	301	29.69	30.11	26.65	233.4	235	231.6	远程	正常	调速	65535	5.08	0.25
2018-02-12 04:30:15	31.32	301	29.72	29.75	27.18	232.2	234.7	231	远程	正常	调速	65535	5.1	0.25
2018-02-12 04:31:21	31.29	301	29.85	29.81	26.66	232.9	235.5	231.8	远程	正常	调速	65535	5.03	0.25
2018-02-12 04:32:28	31.29	301	29.46	29.74	26.9	233.7	236.1	232.5	远程	正常	调速	65535	5.1	0.25
2018-02-12 04:33:35	31.37	301	29.55	29.94	26.95	233.5	235.4	232.2	远程	正常	调速	65535	5.2	0.26
2018-02-12 04:34:42	31.3	301	29.59	29.96	26.6	233.4	235.2	231.9	远程	正常	调速	65535	5.03	0.25
2018-02-12 04:35:49	31.32	301	29.65	29.75	27	233.6	236.1	232.5	远程	正常	调速	65535	5.12	0.26
2018-02-12 04:36:56	31.32	301	29.7	29.87	26.81	234.6	237.3	233.3	远程	正常	调速	65535	5.12	0.25
2018-02-12 04:38:03	31.3	301	29.33	29.69	27.09	234.6	237.2	233.1	远程	正常	调速	65535	5.19	0.26
2018-02-12 04:39:10	31.31	301	29.44	29.69	26.81	234.7	236.6	233.5	远程	正常	调速	65535	5.16	0.26
2018-02-12 04:40:17	31.29	301	29.57	29.85	26.57	234.4	237	233.3	远程	正常	调速	65535	5.09	0.25
2018-02-12 04:41:24	31.33	301	29.5	29.95	26.97	233.6	236	231.9	远程	正常	调速	65535	5.22	0.26
2018-02-12 04:42:31	31.34	301	29.33	30.13	27	233.5	235.5	231.8	远程	正常	调速	65535	5.2	0.26
2018-02-12 04:43:38	31.28	301	29.76	30.02	26.89	233.5	236.1	232.1	远程	正常	调速	65535	5.09	0.25
2018-02-12 04:44:45	31.32	301	29.48	29.84	27.11	234.3	236.9	232.9	远程	正常	调速	65535	5.18	0.26
2018-02-12 04:48:05	31.33	301	29.45	29.9	26.91	233.7	236.3	232.3	远程	正常	调速	65535	5.18	0.26
2018-02-12 04:49:12	31.32	301	29.48	29.82	26.98	233.7	235.5	231.7	远程	正常	调速	65535	5.18	0.26
2018-02-12 04:50:19	31.35	301	29.58	30.01	26.9	233.5	235.8	232.3	远程	正常	调速	65535	5.08	0.25
2018-02-12 04:51:27	31.31	301	29.59	29.93	26.65	234.2	236.9	233.1	远程	正常	调速	65535	5.07	0.25
2018-02-12 04:52:34	31.29	301	29.44	29.78	27	234	236.6	232.5	远程	正常	调速	65535	5.16	0.26
2018-02-12 04:53:41	31.35	301	29.59	30.06	26.87	232.3	234.8	231.1	远程	正常	调速	65535	5.15	0.26
2018-02-12 04:54:48	31.29	301	29.34	29.68	27.07	233.8	236.3	232.3	远程	正常	调速	65535	5.16	0.26
2018-02-12 04:55:55	31.32	301	29.41	29.83	26.84	234.6	237.1	233.6	远程	正常	调速	65535	5.19	0.26
2018-02-12 04:57:02	31.3	301	29.39	29.8	26.8	234.4	236.9	232.9	远程	正常	调速	65535	5.11	0.25
2018-02-12 04:58:09	31.32	301	29.46	30.02	26.81	234.5	236.4	232.6	远程	正常	调速	65535	5.11	0.25
2018-02-12 04:59:16	31.29	301	29.52	30.16	26.72	233.6	236.2	232.1	远程	正常	调速	65535	5.12	0.25
2018-02-12 05:00:22	31.29	301	29.28	30.01	26.9	234	236.5	232.8	远程	正常	调速	65535	5.2	0.26
2018-02-12 05:01:29	31.34	301	29.5	30.16	26.9	232.4	234	231	远程	正常	调速	65535	5.19	0.26
2018-02-12 05:02:36	31.31	301	29.54	29.57	27.03	233.4	235.3	232.1	远程	正常	调速	65535	5.09	0.25
2018-02-12 05:03:44	31.28	301	29.68	30.17	26.85	232.4	235	231	远程	正常	调速	65535	5.14	0.26
2018-02-12 05:04:50	31.33	301	29.3	29.92	26.96	233.5	236	231.8	远程	正常	调速	65535	5.17	0.26
2018-02-12 05:05:57	31.28	301	29.39	29.92	26.83	233.3	235.2	232.2	远程	正常	调速	65535	5.12	0.26
2018-02-12 05:07:05	31.29	301	29.42	29.94	26.82	233.4	235.9	231.9	远程	正常	调速	65535	5.11	0.26
2018-02-12 05:08:12	31.28	301	29.6	30.01	26.57	233.8	235.6	232.3	远程	正常	调速	65535	5.02	0.25
2018-02-12 05:09:19	31.29	301	29.52	29.89	26.72	233.6	235.7	232.5	远程	正常	调速	65535	5.13	0.26
2018-02-12 05:10:27	31.28	301	29.55	30.01	26.79	234.2	236.3	232.5	远程	正常	调速	65535	5.17	0.26
2018-02-12 05:11:34	31.26	301	29.48	29.92	26.88	234	236.2	232.3	远程	正常	调速	65535	5.21	0.26
2018-02-12 05:12:40	31.32	301	29.16	29.71	26.96	234	236	232.3	远程	正常	调速	65535	5.18	0.26
2018-02-12 05:13:47	31.28	301	29.21	29.66	26.84	234	236	232.3	远程	正常	调速	65535	5.12	0.26
2018-02-12 05:14:54	31.27	301	29.33	29.95	26.94	233.7	235.8	232.5	远程	正常	调速	65535	5.17	0.26
2018-02-12 05:16:01	31.28	301	29.33	30.14	26.87	232.6	235	231	远程	正常	调速	65535	5.15	0.26
2018-02-12 05:17:08	31.28	301	29.5	30.25	26.95	232.3	234.1	231	远程	正常	调速	65535	5.15	0.26
2018-02-12 05:18:15	31.31	301	29.58	30.04	26.79	233.2	235.6	231.6	远程	正常	调速	65535	5.14	0.26
2018-02-12 05:19:22	31.24	301	29.45	29.4	26.79	233.6	236.3	232.4	远程	正常	调速	65535	5.04	0.25
2018-02-12 05:20:28	31.27	301	29.41	29.73	26.88	233	235	231.8	远程	正常	调速	65535	5.13	0.26
2018-02-12 05:21:36	31.29	301	29.44	29.88	26.9	232.6	234.4	231.2	远程	正常	调速	65535	5.11	0.26
2018-02-12 05:22:43	31.25	301	29.56	30.02	26.88	232.1	234.3	230.3	远程	正常	调速	65535	5.12	0.26
2018-02-12 05:23:49	31.28	301	29.35	29.9	27.06	232.8	235.4	231.7	远程	正常	调速	65535	5.19	0.26
2018-02-12 05:24:56	31.28	301	29.43	29.54	26.9	233.4	235.3	231.6	远程	正常	调速	65535	5.12	0.26
2018-02-12 05:26:03	31.26	301	29.69	30.1	26.66	232.1	234.8	230.9	远程	正常	调速	65535	5.1	0.25
2018-02-12 05:27:10	31.27	301	29.4	29.88	26.85	233.4	235.1	231.8	远程	正常	调速	65535	5.14	0.26
2018-02-12 05:28:17	31.25	301	29.15	29.79	26.94	233.5	236	232	远程	正常	调速	65535	5.25	0.26
2018-02-12 05:29:24	31.29	301	29.64	29.8	27.01	233.4	235.1	231.8	远程	正常	调速	65535	5.16	0.26
2018-02-12 05:30:30	31.27	301	29.12	29.93	27.25	232.9	235.5	231.5	远程	正常	调速	65535	5.27	0.26
2018-02-12 05:31:37	31.24	301	29.19	29.95	26.87	232.7	234.7	230.8	远程	正常	调速	65535	5.24	0.26
2018-02-12 05:32:45	31.29	301	29.48	29.85	27.1	232.2	234.7	230.6	远程	正常	调速	65535	5.2	0.26
2018-02-12 05:33:52	31.27	301	29.48	29.98	26.67	233.5	235.1	231.8	远程	正常	调速	65535	5.05	0.25
2018-02-12 05:34:59	31.27	301	29.14	29.97	27.05	232.6	235	230.8	远程	正常	调速	65535	5.24	0.26
2018-02-12 05:36:05	31.27	301	29.44	30.04	26.86	233.9	235.9	232.2	远程	正常	调速	65535	5.17	0.26
2018-02-12 05:37:13	31.27	301	29.29	29.87	27.1	233.3	235.8	231.7	远程	正常	调速	65535	5.19	0.26
2018-02-12 05:38:20	31.29	301	29.15	29.83	26.96	233.3	235.8	231.9	远程	正常	调速	65535	5.23	0.26
2018-02-12 05:39:26	31.27	301	29.49	29.72	26.81	233.4	235	231.8	远程	正常	调速	65535	5.14	0.26
2018-02-12 05:40:33	31.26	301	29.17	29.82	27.07	233.5	235.9	232.4	远程	正常	调速	65535	5.23	0.26
2018-02-12 05:41:40	31.3	301	29.6	30.01	26.81	232.4	234.9	231.3	远程	正常	调速	65535	5.13	0.26
2018-02-12 05:42:47	31.25	301	29.58	29.98	26.71	232.8	235.3	231.4	远程	正常	调速	65535	5.11	0.26
2018-02-12 05:43:54	31.27	301	29.23	29.89	26.99	233.6	235.5	232.3	远程	正常	调速	65535	5.17	0.26
2018-02-12 05:45:01	31.27	301	29.44	29.74	26.85	233.5	235.5	231.8	远程	正常	调速	65535	5.12	0.26
2018-02-12 05:46:08	31.28	301	29.17	29.78	27.01	233.5	235.9	231.9	远程	正常	调速	65535	5.22	0.26
2018-02-12 05:47:15	31.28	301	29.51	29.76	27.35	232	233.7	230.2	远程	正常	调速	65535	5.2	0.26
2018-02-12 05:48:22	31.27	301	29.56	29.86	27	231.4	233.9	229.9	远程	正常	调速	65535	5.14	0.26
2018-02-12 05:49:29	31.31	301	29.64	30.05	27.16	231.2	233.4	230.1	远程	正常	调速	65535	5.13	0.26
2018-02-12 05:50:36	31.27	301	29.58	29.86	26.78	232.5	234.9	231.3	远程	正常	调速	65535	5.01	0.25
2018-02-12 05:51:43	31.29	301	29.53	30.07	26.73	233.2	234.8	231.5	远程	正常	调速	65535	5.06	0.25
2018-02-12 05:52:50	31.32	301	29.67	30.25	26.75	233.4	235.9	232	远程	正常	调速	65535	5.1	0.25
2018-02-12 05:53:57	31.28	301	29.6	29.7	26.64	233.6	235.3	232	远程	正常	调速	65535	5.04	0.25
2018-02-12 05:55:04	31.29	301	29.47	29.9	27.03	232.6	234.2	230.8	远程	正常	调速	65535	5.1	0.26
2018-02-12 05:56:11	31.3	301	29.61	30.08	27.02	232.8	234.7	231	远程	正常	调速	65535	5.13	0.26
2018-02-12 05:57:18	31.3	301	29.62	29.71	27	232.5	234.9	231	远程	正常	调速	65535	5.12	0.26
2018-02-12 05:58:24	31.33	301	29.68	29.74	26.76	233.5	235.3	232.3	远程	正常	调速	65535	5.06	0.25
2018-02-12 05:59:32	31.27	301	29.38	29.76	26.92	233.1	235.6	231.7	远程	正常	调速	65535	5.12	0.26
2018-02-12 06:00:39	31.31	301	29.51	29.88	27.01	232.6	235	231.3	远程	正常	调速	65535	5.13	0.26
2018-02-12 06:01:46	31.31	301	29.44	29.98	26.88	233.3	235.2	231.5	远程	正常	调速	65535	5.16	0.26
2018-02-12 06:02:53	31.27	301	29.78	29.83	26.84	233.8	235.5	231.9	远程	正常	调速	65535	5.09	0.25
2018-02-12 06:03:59	31.32	301	29.27	29.85	27.18	232.7	234.3	231.1	远程	正常	调速	65535	5.24	0.26
2018-02-12 06:05:06	31.3	301	29.59	29.81	26.99	231	233.4	229.7	远程	正常	调速	65535	5.15	0.26
2018-02-12 06:06:13	31.3	301	29.64	29.89	27.07	232.5	234.4	230.7	远程	正常	调速	65535	5.18	0.26
2018-02-12 06:06:58	31.27	301	29.74	29.65	26.85	232.8	235.2	231.3	远程	正常	调速	65535	5.05	0.25
2018-02-12 06:08:16	31.3	301	29.63	29.82	27.16	231.2	233.2	230.1	远程	正常	调速	65535	5.2	0.26
2018-02-12 06:09:23	31.34	301	29.56	30.15	27.2	231.3	233.3	229.5	远程	正常	调速	65535	5.19	0.26
2018-02-12 06:10:29	31.3	301	29.55	30.23	26.92	232.2	234.2	230.5	远程	正常	调速	65535	5.14	0.26
2018-02-12 06:11:36	31.29	301	29.68	29.97	26.95	232	233.6	230.6	远程	正常	调速	65535	5.15	0.26
2018-02-12 06:12:43	31.34	301	29.44	29.89	27.07	232.5	234.6	230.7	远程	正常	调速	65535	5.18	0.26
2018-02-12 06:13:50	31.3	301	29.36	29.88	27.24	231.7	233.6	230	远程	正常	调速	65535	5.19	0.26
2018-02-12 06:14:57	31.31	301	29.43	29.72	27.3	232.1	233.8	230.5	远程	正常	调速	65535	5.23	0.26
2018-02-12 06:16:05	31.29	301	29.22	29.83	26.98	233.1	234.7	231.8	远程	正常	调速	65535	5.17	0.26
2018-02-12 06:17:12	31.32	301	29.33	30.02	26.92	233.1	234.6	231.6	远程	正常	调速	65535	5.28	0.26
2018-02-12 06:18:19	31.32	301	29.43	29.85	27.06	232.7	235.2	231.5	远程	正常	调速	65535	5.18	0.26
2018-02-12 06:19:27	31.29	301	29.36	29.78	27.09	232.4	234.8	231.1	远程	正常	调速	65535	5.23	0.26
2018-02-12 06:20:34	31.34	301	29.45	29.58	26.93	233.3	235.2	232.1	远程	正常	调速	65535	5.16	0.26
2018-02-12 06:21:40	31.33	301	29.76	29.47	26.84	234	236	232.9	远程	正常	调速	65535	5.05	0.25
2018-02-12 06:22:47	31.3	301	29.54	29.75	27.09	231.8	234.2	230.5	远程	正常	调速	65535	5.12	0.26
2018-02-12 06:23:54	31.32	301	29.47	29.81	27.03	233.2	235.7	231.6	远程	正常	调速	65535	5.13	0.26
2018-02-12 06:25:01	31.32	301	29.4	29.93	26.93	233.8	236.3	232.3	远程	正常	调速	65535	5.12	0.25
2018-02-12 06:26:08	31.33	301	29.71	29.92	26.72	233.9	235.7	232.1	远程	正常	调速	65535	5.02	0.25
2018-02-12 06:27:15	31.3	301	29.79	29.75	26.58	232.5	234.9	231.1	远程	正常	调速	65535	4.99	0.25
2018-02-12 06:28:22	31.3	301	29.69	29.94	26.8	232.4	234.9	231.2	远程	正常	调速	65535	5.11	0.26
2018-02-12 06:29:29	31.35	301	29.58	30.03	26.98	233	234.9	231.2	远程	正常	调速	65535	5.1	0.25
2018-02-12 06:30:37	31.27	301	29.43	29.79	26.74	233.5	236	232.1	远程	正常	调速	65535	5.05	0.25
2018-02-12 06:31:43	31.32	301	29.48	30.15	27.14	232.6	234.8	231.4	远程	正常	调速	65535	5.21	0.26
2018-02-12 06:32:50	31.31	301	29.66	30.04	26.6	233.1	235.7	231.7	远程	正常	调速	65535	5.11	0.26
2018-02-12 06:33:57	31.3	301	29.53	29.97	26.77	232.7	234.8	230.9	远程	正常	调速	65535	5.19	0.26
2018-02-12 06:35:04	31.32	301	29.43	30.06	26.98	232.5	234.9	230.9	远程	正常	调速	65535	5.18	0.26
2018-02-12 06:36:10	31.3	301	29.55	30.12	26.95	232.2	234.6	230.6	远程	正常	调速	65535	5.09	0.25
2018-02-12 06:37:18	31.36	301	29.64	30.25	26.95	232.4	233.8	230.8	远程	正常	调速	65535	5.14	0.26
2018-02-12 06:38:24	31.32	301	29.41	29.6	26.99	233.6	236	232.5	远程	正常	调速	65535	5.18	0.26
2018-02-12 06:39:31	31.29	301	29.56	29.7	26.94	233.7	235.5	232.4	远程	正常	调速	65535	5.13	0.26
2018-02-12 06:40:39	31.32	301	29.41	29.92	27.2	232.6	235.1	231.1	远程	正常	调速	65535	5.18	0.26
2018-02-12 06:41:45	31.3	301	29.42	29.88	27.02	232.2	233.9	230.9	远程	正常	调速	65535	5.12	0.26
2018-02-12 06:42:53	31.33	301	29.43	29.96	26.95	233	235.4	231.9	远程	正常	调速	65535	5.23	0.26
2018-02-12 06:44:00	31.3	301	29.41	29.75	27.06	233.6	235.5	231.9	远程	正常	调速	65535	5.21	0.26
2018-02-12 06:45:07	31.34	301	29.67	29.82	27.08	233.8	236.2	232.2	远程	正常	调速	65535	5.17	0.26
2018-02-12 06:46:14	31.34	301	29.55	29.95	26.77	234	235.9	232.1	远程	正常	调速	65535	5.14	0.26
2018-02-12 06:47:21	31.29	301	29.23	30.05	27.04	234	235.5	232.3	远程	正常	调速	65535	5.23	0.26
2018-02-12 06:48:28	31.34	301	29.3	29.9	27.01	233.8	235.6	232.2	远程	正常	调速	65535	5.23	0.26
2018-02-12 06:49:34	31.33	301	29.53	29.83	26.85	232	233.9	230.9	远程	正常	调速	65535	5.17	0.26
2018-02-12 06:50:41	31.3	301	29.42	29.94	27.29	231.9	234.5	230.8	远程	正常	调速	65535	5.26	0.26
2018-02-12 06:51:48	31.35	301	29.75	29.98	27.1	232.4	234.4	231.4	远程	正常	调速	65535	5.15	0.26
2018-02-12 06:52:55	31.32	301	29.32	29.68	27.2	232.2	234.7	230.9	远程	正常	调速	65535	5.17	0.26
2018-02-12 06:54:03	31.39	301	29.48	29.96	27.21	232.4	234.3	230.7	远程	正常	调速	65535	5.18	0.26
2018-02-12 06:55:09	31.32	301	29.36	29.77	26.97	233.1	235.6	232.1	远程	正常	调速	65535	5.17	0.26
2018-02-12 06:56:16	31.32	301	29.32	30.07	26.93	232.7	234.3	231.4	远程	正常	调速	65535	5.2	0.26
2018-02-12 06:57:23	31.36	301	29.77	29.91	27.07	232.7	234.8	231	远程	正常	调速	65535	5.1	0.25
2018-02-12 06:58:08	31.33	301	29.51	29.82	27.15	231.8	234.5	230.6	远程	正常	调速	65535	5.14	0.26
2018-02-12 06:59:04	31.32	301	29.43	30.17	27.17	231.3	233.7	230.3	远程	正常	调速	65535	5.19	0.26
2018-02-12 07:00:00	31.32	301	29.8	30.05	27.01	231.6	234.2	230.3	远程	正常	调速	65535	5.13	0.26
2018-02-12 07:01:11	31.32	301	29.68	29.82	26.77	233.6	235.5	232.7	远程	正常	调速	65535	5.13	0.26
2018-02-12 07:02:21	31.35	301	29.42	30.03	27.15	232.3	234.7	231.3	远程	正常	调速	65535	5.26	0.26
2018-02-12 07:03:32	31.34	301	29.45	29.82	27.27	232	234.4	231	远程	正常	调速	65535	5.25	0.26
2018-02-12 07:04:42	31.35	301	29.59	29.99	26.75	231.9	234	231	远程	正常	调速	65535	5.11	0.26
2018-02-12 07:05:53	31.37	301	29.42	29.91	27.01	232.5	235.1	231.6	远程	正常	调速	65535	5.21	0.26
2018-02-12 07:07:03	31.33	301	29.45	30.2	27.04	231.9	233.5	230.5	远程	正常	调速	65535	5.2	0.26
2018-02-12 07:07:17	31.35	301	29.65	29.73	27.02	233.6	235.3	231.9	远程	正常	调速	65535	5.09	0.25
2018-02-12 07:08:42	31.34	301	29.51	30.08	27.13	231.4	233.4	230.3	远程	正常	调速	65535	5.17	0.26
2018-02-12 07:10:06	31.35	301	29.58	30.07	27.01	231.3	233.1	229.7	远程	正常	调速	65535	5.1	0.26
2018-02-12 07:11:17	31.35	301	29.5	29.8	27.24	231.7	233.4	230.3	远程	正常	调速	65535	5.19	0.26
2018-02-12 07:12:24	31.32	301	29.6	29.65	27.07	232	234.2	231.2	远程	正常	调速	65535	5.13	0.26
2018-02-12 07:13:31	31.38	301	29.5	30.05	26.92	232.2	234.1	230.6	远程	正常	调速	65535	5.19	0.26
2018-02-12 07:14:38	31.35	301	29.53	29.75	26.87	232.5	235	231.5	远程	正常	调速	65535	5.04	0.25
2018-02-12 07:15:46	31.35	301	29.51	29.77	26.95	232.1	234.6	230.8	远程	正常	调速	65535	5.13	0.26
2018-02-12 07:16:52	31.37	301	29.63	29.85	26.91	233.4	235	232.2	远程	正常	调速	65535	5.12	0.26
2018-02-12 07:17:59	31.32	301	29.55	29.87	27.07	231.5	233.9	230.1	远程	正常	调速	65535	5.17	0.26
2018-02-12 07:19:06	31.35	301	29.59	29.8	27.28	230.6	232.6	229.1	远程	正常	调速	65535	5.16	0.26
2018-02-12 07:20:13	31.32	301	29.7	29.8	26.64	232.7	235	231.3	远程	正常	调速	65535	5.1	0.26
2018-02-12 07:21:20	31.34	301	29.35	29.86	26.88	233.4	235.4	231.7	远程	正常	调速	65535	5.15	0.26
2018-02-12 07:22:27	31.35	301	29.28	29.77	26.99	233.1	234.6	231.7	远程	正常	调速	65535	5.14	0.26
2018-02-12 07:23:34	31.32	301	29.45	29.75	26.85	233.8	236.4	232.4	远程	正常	调速	65535	5.09	0.25
2018-02-12 07:24:41	31.35	301	29.58	30.13	26.91	231.9	234.2	230.4	远程	正常	调速	65535	5.1	0.26
2018-02-12 07:25:48	31.35	301	29.34	29.8	26.82	233.7	236.2	232.2	远程	正常	调速	65535	5.13	0.26
2018-02-12 07:26:55	31.31	301	29.37	29.56	26.96	233.3	235.5	231.6	远程	正常	调速	65535	5.12	0.26
2018-02-12 07:28:03	31.35	301	29.41	30.01	26.97	232.2	234	230.4	远程	正常	调速	65535	5.11	0.26
2018-02-12 07:29:10	31.32	301	29.74	30.18	26.78	231.1	233.5	229.5	远程	正常	调速	65535	5.05	0.25
2018-02-12 07:30:16	31.35	301	29.6	29.93	26.98	232.1	234.5	230.7	远程	正常	调速	65535	5.13	0.26
2018-02-12 07:31:23	31.29	301	29.44	29.66	26.87	233	235.4	231.5	远程	正常	调速	65535	5.12	0.26
2018-02-12 07:32:30	31.32	301	29.38	29.93	27.13	232.4	234	230.5	远程	正常	调速	65535	5.2	0.26
2018-02-12 07:33:37	31.34	301	29.64	30.04	26.77	232.8	234.6	230.9	远程	正常	调速	65535	5.14	0.26
2018-02-12 07:34:44	31.31	301	29.1	29.87	26.93	232.8	234.9	231.6	远程	正常	调速	65535	5.19	0.26
2018-02-12 07:35:52	31.34	301	29.41	29.95	26.96	232.9	235.4	231.5	远程	正常	调速	65535	5.19	0.26
2018-02-12 07:36:59	31.31	301	29.65	30	26.91	232.7	234.7	230.9	远程	正常	调速	65535	5.07	0.25
2018-02-12 07:38:06	31.34	301	29.31	29.87	27.01	233.3	235.2	231.5	远程	正常	调速	65535	5.21	0.26
2018-02-12 07:39:12	31.33	301	29.54	29.64	27	232.9	234.8	231.5	远程	正常	调速	65535	5.14	0.26
2018-02-12 07:40:20	31.32	301	29.46	29.44	26.83	233.8	236.3	232	远程	正常	调速	65535	5.1	0.26
2018-02-12 07:41:27	31.35	301	29.3	29.72	27.2	232.1	234.2	230.7	远程	正常	调速	65535	5.2	0.26
2018-02-12 07:42:34	31.32	301	29.37	29.66	27.22	231.5	235.1	229.8	远程	正常	调速	65535	5.18	0.26
2018-02-12 07:43:41	31.33	301	29.58	29.74	27.16	231.7	236	230.8	远程	正常	调速	65535	5.11	0.26
2018-02-12 07:44:47	31.32	301	29.42	29.68	26.77	232.7	237	231.3	远程	正常	调速	65535	5.2	0.26
2018-02-12 07:45:54	31.32	301	29.43	29.73	26.91	232.1	236.1	230.5	远程	正常	调速	65535	5.24	0.26
2018-02-12 07:47:01	31.35	301	29.34	29.67	27.25	232.1	236.3	231.3	远程	正常	调速	65535	5.26	0.26
2018-02-12 07:48:08	31.31	301	29.81	29.55	26.72	232.1	236.1	231.2	远程	正常	调速	65535	5.02	0.25
2018-02-12 07:49:15	31.33	301	29.4	30.06	27.13	232.1	234.7	230.9	远程	正常	调速	65535	5.21	0.26
2018-02-12 07:50:22	31.35	301	29.53	29.46	27.18	232	236.6	231	远程	正常	调速	65535	5.17	0.26
2018-02-12 07:51:28	31.31	301	29.43	29.75	26.91	231.4	235.8	230.3	远程	正常	调速	65535	5.21	0.26
2018-02-12 07:52:36	31.32	301	29.46	29.56	26.88	233.2	237	231.9	远程	正常	调速	65535	5.17	0.26
2018-02-12 07:53:43	31.32	301	29.41	29.43	26.89	232.7	236.4	231.2	远程	正常	调速	65535	5.11	0.26
2018-02-12 07:54:50	31.32	301	29.36	29.7	27.1	231.6	236.3	230.4	远程	正常	调速	65535	5.19	0.26
2018-02-12 07:55:57	31.31	301	29.47	29.83	27.01	232.6	236.4	231.5	远程	正常	调速	65535	5.14	0.26
2018-02-12 07:57:04	31.3	301	29.73	30.01	26.93	231.4	235.4	229.9	远程	正常	调速	65535	5.11	0.26
2018-02-12 07:58:11	31.35	301	29.21	29.69	27.13	233.4	236	231.8	远程	正常	调速	65535	5.21	0.26
2018-02-12 07:59:18	31.3	301	29.43	29.92	26.91	232.9	235	231.2	远程	正常	调速	65535	5.08	0.25
2018-02-12 08:00:25	31.31	301	29.25	29.83	27.11	232.4	235.1	230.7	远程	正常	调速	65535	5.18	0.26
2018-02-12 08:01:31	31.36	301	29.49	29.95	27.04	232.6	235.4	231	远程	正常	调速	65535	5.25	0.26
2018-02-12 08:02:38	31.33	301	29.51	29.77	27.23	232.4	234.9	230.7	远程	正常	调速	65535	5.14	0.26
2018-02-12 08:03:45	31.34	301	29.62	29.72	27.08	232.6	235.7	231.5	远程	正常	调速	65535	5.14	0.26
2018-02-12 08:04:52	31.31	301	29.36	29.94	27.08	232	235.1	231.1	远程	正常	调速	65535	5.21	0.26
2018-02-12 08:05:59	31.33	301	29.66	29.71	27.24	231.9	234.3	230.2	远程	正常	调速	65535	5.18	0.26
2018-02-12 08:07:07	31.31	301	29.32	30.06	27.02	232.1	234.4	230.9	远程	正常	调速	65535	5.26	0.26
2018-02-12 08:08:14	31.31	301	29.6	29.99	26.89	232.8	235.3	231.8	远程	正常	调速	65535	5.18	0.26
2018-02-12 08:09:21	31.33	301	29.7	29.91	27.14	232.6	235.1	231.6	远程	正常	调速	65535	5.14	0.26
2018-02-12 08:10:29	31.31	301	29.71	29.87	26.88	232.7	234.6	231.3	远程	正常	调速	65535	5.08	0.25
2018-02-12 08:11:35	31.32	301	29.51	29.99	27.01	232.1	235.2	230.9	远程	正常	调速	65535	5.17	0.26
2018-02-12 08:12:42	31.34	301	29.43	29.92	27.04	233.1	236.1	231.8	远程	正常	调速	65535	5.24	0.26
2018-02-12 08:13:48	31.31	301	29.43	29.76	26.89	233.7	236.7	232.3	远程	正常	调速	65535	5.15	0.26
2018-02-12 08:14:55	31.34	301	29.39	30.29	26.98	232.9	235.5	231.9	远程	正常	调速	65535	5.21	0.26
2018-02-12 08:16:02	31.3	301	29.57	30.05	27.28	232.5	234.6	231	远程	正常	调速	65535	5.25	0.26
2018-02-12 08:17:10	31.31	301	29.45	29.85	27.46	231.2	234	229.8	远程	正常	调速	65535	5.23	0.26
2018-02-12 08:18:16	31.36	301	29.39	29.81	27.27	231.6	234.3	230.3	远程	正常	调速	65535	5.2	0.26
2018-02-12 08:19:23	31.28	301	29.27	29.59	27.07	233.9	236.7	232.5	远程	正常	调速	65535	5.12	0.26
2018-02-12 08:20:08	31.33	301	29.67	30.11	27.04	233.1	235	231.5	远程	正常	调速	65535	5.19	0.26
2018-02-12 08:21:04	31.28	301	29.29	29.98	26.82	232.7	235.6	231.7	远程	正常	调速	65535	5.22	0.26
2018-02-12 08:22:00	31.34	301	29.46	30.13	27.13	231.9	234.7	230.4	远程	正常	调速	65535	5.18	0.26
2018-02-12 08:23:19	31.26	301	29.64	29.91	27.03	232.5	234.5	231.3	远程	正常	调速	65535	5.14	0.26
2018-02-12 08:24:25	31.3	301	29.49	29.83	27.12	232.7	235.6	231.5	远程	正常	调速	65535	5.18	0.26
2018-02-12 08:25:32	31.31	301	29.67	30.15	27.03	231.8	234.4	230.7	远程	正常	调速	65535	5.15	0.26
2018-02-12 08:26:39	31.29	301	29.22	29.93	27.31	232.4	235.1	230.7	远程	正常	调速	65535	5.28	0.26
2018-02-12 08:27:46	31.31	301	29.19	29.74	27.22	233.4	236.3	232	远程	正常	调速	65535	5.21	0.26
2018-02-12 08:28:53	31.28	301	29.49	29.91	26.82	233.3	235.7	232.3	远程	正常	调速	65535	5.1	0.25
2018-02-12 08:30:00	31.31	301	29.53	29.63	27.02	234.7	236.8	233.1	远程	正常	调速	65535	5.1	0.25
2018-02-12 08:31:07	31.31	301	29.52	29.95	26.8	233.6	235.5	231.9	远程	正常	调速	65535	5.18	0.26
2018-02-12 08:32:14	31.27	301	29.34	29.6	26.92	234.2	236.7	233.1	远程	正常	调速	65535	5.11	0.26
2018-02-12 08:33:21	31.31	301	29.5	29.81	26.83	233.1	235.8	232	远程	正常	调速	65535	5.13	0.26
2018-02-12 08:34:28	31.31	301	29.68	29.82	26.69	233.2	235.2	231.9	远程	正常	调速	65535	5.02	0.25
2018-02-12 08:35:35	31.31	301	29.62	30.05	27.24	232.6	234.7	231.2	远程	正常	调速	65535	5.21	0.26
2018-02-12 08:36:42	31.28	301	29.67	29.69	27	233.1	235.1	231.3	远程	正常	调速	65535	5.08	0.25
2018-02-12 08:37:49	31.31	301	29.41	30.01	26.91	233	235.4	231.3	远程	正常	调速	65535	5.16	0.26
2018-02-12 08:38:56	31.35	301	29.83	30.02	26.68	233.4	235.3	231.3	远程	正常	调速	65535	5.09	0.25
2018-02-12 08:40:03	31.27	301	29.47	30.12	26.85	231.9	234.6	230.3	远程	正常	调速	65535	5.13	0.26
2018-02-12 08:41:09	31.3	301	29.78	30.06	26.92	232.8	234.6	231	远程	正常	调速	65535	5.06	0.25
2018-02-12 08:42:17	31.3	301	29.87	30.01	26.6	232.7	235.3	231.4	远程	正常	调速	65535	5.08	0.25
2018-02-12 08:43:23	31.28	301	29.48	29.96	26.76	233.9	236.1	232.1	远程	正常	调速	65535	5.11	0.25
2018-02-12 08:44:30	31.3	301	29.27	29.87	27.2	233.8	236.3	232.7	远程	正常	调速	65535	5.28	0.26
2018-02-12 08:45:37	31.29	301	29.65	30.07	26.69	233.1	235.9	231.9	远程	正常	调速	65535	5.05	0.25
2018-02-12 08:46:44	31.31	301	29.34	29.94	27.14	233.7	235.5	231.9	远程	正常	调速	65535	5.22	0.26
2018-02-12 08:47:51	31.3	301	29.4	29.67	27.16	232.8	235.7	231.4	远程	正常	调速	65535	5.18	0.26
2018-02-12 08:48:59	31.29	301	29.66	30.29	26.98	232.7	234.8	231	远程	正常	调速	65535	5.18	0.26
2018-02-12 08:50:07	31.32	301	29.49	29.95	27.11	233.4	235.8	232.2	远程	正常	调速	65535	5.11	0.25
2018-02-12 08:51:13	31.32	301	29.61	30.14	26.85	231.9	234.6	230	远程	正常	调速	65535	5.12	0.26
2018-02-12 08:52:20	31.31	301	29.77	30.11	26.84	233.1	234.9	231.1	远程	正常	调速	65535	5.08	0.25
2018-02-12 08:53:27	31.29	301	29.54	30.01	26.68	233	235.9	231.5	远程	正常	调速	65535	5.07	0.25
2018-02-12 08:54:34	31.33	301	29.78	29.87	26.84	233.3	235.8	232	远程	正常	调速	65535	5.09	0.25
2018-02-12 08:55:41	31.32	301	29.59	29.76	27.06	234.4	236.4	232.8	远程	正常	调速	65535	5.15	0.26
2018-02-12 08:56:48	31.28	301	29.45	30.03	26.93	233.3	235.2	231.5	远程	正常	调速	65535	5.14	0.26
2018-02-12 08:57:55	31.34	301	29.58	29.87	26.76	234	236.4	232.8	远程	正常	调速	65535	5.15	0.26
2018-02-12 08:59:02	31.34	301	29.61	29.78	26.86	233.2	236.1	231.6	远程	正常	调速	65535	5.15	0.26
2018-02-12 09:00:09	31.3	301	29.58	30	27.04	232.3	234.5	230.5	远程	正常	调速	65535	5.23	0.26
2018-02-12 09:01:16	31.32	301	29.74	29.97	27.05	232	234.8	230.7	远程	正常	调速	65535	5.15	0.26
2018-02-12 09:02:23	31.32	301	29.36	30.32	26.89	233.9	236	231.7	远程	正常	调速	65535	5.2	0.26
2018-02-12 09:03:30	31.35	301	29.45	30.44	26.81	233.2	235.9	231.8	远程	正常	调速	65535	5.2	0.26
2018-02-12 09:04:38	31.32	301	29.35	30.06	26.96	233.9	235.9	232.2	远程	正常	调速	65535	5.17	0.26
2018-02-12 09:05:44	31.34	301	29.59	30.24	26.91	232.5	234.7	230.5	远程	正常	调速	65535	5.13	0.26
2018-02-12 09:06:51	31.33	301	29.46	29.88	26.8	232.4	234.7	231.2	远程	正常	调速	65535	5.14	0.26
2018-02-12 09:07:58	31.29	301	29.5	30.03	27.04	232.7	234.9	231.4	远程	正常	调速	65535	5.21	0.26
2018-02-12 09:09:04	31.33	301	29.44	30.11	27.07	233.6	235.6	231.8	远程	正常	调速	65535	5.22	0.26
2018-02-12 09:10:12	31.32	301	29.2	29.92	26.96	233.7	236.4	232.7	远程	正常	调速	65535	5.2	0.26
2018-02-12 09:11:19	31.34	301	29.24	30.14	27.04	233.4	236.1	231.6	远程	正常	调速	65535	5.26	0.26
2018-02-12 09:12:25	31.32	301	29.53	30.07	26.83	232.8	235.7	231.5	远程	正常	调速	65535	5.2	0.26
2018-02-12 09:13:33	31.32	301	29.48	29.88	27.06	231.8	234.3	230.4	远程	正常	调速	65535	5.12	0.26
2018-02-12 09:14:40	31.37	301	29.67	30.1	26.96	231.8	234.4	230.4	远程	正常	调速	65535	5.15	0.26
2018-02-12 09:15:47	31.31	301	29.66	30.08	27.08	232	234.8	230.5	远程	正常	调速	65535	5.18	0.26
2018-02-12 09:16:31	31.34	301	29.62	30.25	26.77	233.2	235.5	231	远程	正常	调速	65535	5.14	0.26
2018-02-12 09:17:50	31.33	301	29.64	30.12	26.93	233.2	235.4	231.9	远程	正常	调速	65535	5.1	0.25
2018-02-12 09:18:57	31.35	301	29.6	30.15	26.99	233.7	235.9	231.5	远程	正常	调速	65535	5.14	0.26

## Sheet: Sheet3
时间	电流	转速	输入电流A	输入电流B	输入电流C	输入电压A	输入电压B	输入电压C	KA0	KA4	远程操作	操作时间	有功功率	功率因数
2018-04-12 06:25:59	29.11	270	24.68	25.6	23.57	240.2	237.8	238	远程	正常	调速	46230	4.25	0.24
2018-04-12 06:27:04	28.97	270	23.83	26.02	23.68	240	237.5	237.7	远程	正常	调速	46295	4.43	0.26
2018-04-12 06:28:08	28.94	270	25.28	26.02	22.32	238.9	236.6	237	远程	正常	调速	46359	4.54	0.26
2018-04-12 06:29:11	29.09	270	24.76	26.83	22.55	241	238.5	238.8	远程	正常	调速	46422	4.66	0.26
2018-04-12 06:30:15	29.09	270	24	26.73	23	241.7	239.4	240	远程	正常	调速	46486	4.71	0.27
2018-04-12 06:31:18	28.98	270	24.5	26.68	22.32	241.2	239.3	239.1	远程	正常	调速	46549	4.71	0.27
2018-04-12 06:32:22	29.03	270	25.22	26.42	22.29	240.1	237.8	238	远程	正常	调速	46613	4.66	0.27
2018-04-12 06:33:26	29.07	270	24.08	25.86	23.88	239.2	237.6	237.8	远程	正常	调速	46677	4.39	0.25
2018-04-12 06:34:29	29.08	270	23.73	26.57	23.76	239.4	237.8	237.8	远程	正常	调速	46740	4.71	0.27
2018-04-12 06:35:34	29.03	270	24.02	25.98	23.79	239.3	237.5	237.1	远程	正常	调速	46805	4.38	0.25
2018-04-12 06:36:37	28.93	270	23.84	26.47	22.99	240.1	238.6	238.8	远程	正常	调速	46868	4.82	0.28
2018-04-12 06:37:42	29.03	270	24.21	25.77	23.68	239.2	236.8	237.1	远程	正常	调速	46933	4.3	0.25
2018-04-12 06:38:45	29.06	270	23.7	26.54	23.76	238.7	237.2	236.9	远程	正常	调速	46996	4.63	0.27
2018-04-12 06:39:49	29.03	270	25.64	25.62	22.58	239.1	237.1	236.8	远程	正常	调速	47060	4.31	0.25
2018-04-12 06:40:52	29.02	270	24.56	26.58	22.48	239.7	238.1	238.2	远程	正常	调速	47124	4.8	0.27
2018-04-12 06:41:56	28.95	270	24.83	26.7	22.3	238.4	236.1	236.7	远程	正常	调速	47187	4.7	0.27
2018-04-12 06:43:01	28.96	270	25.21	25.33	22.89	238.6	236.6	236.9	远程	正常	调速	47252	4.22	0.24
2018-04-12 06:43:58	29.07	270	23.91	26.02	23.94	239	236.9	237.4	远程	正常	调速	47309	4.48	0.26
2018-04-12 06:45:02	29.07	270	23.95	26.15	23.86	238.7	236.7	236.4	远程	正常	调速	47373	4.51	0.26
2018-04-12 06:46:06	29.07	270	23.85	26.31	24	238.4	236.1	236.1	远程	正常	调速	47437	4.56	0.26
2018-04-12 06:47:09	29.07	270	24.65	26.68	22.57	239.8	237.7	238.3	远程	正常	调速	47501	4.83	0.28
2018-04-12 06:48:13	29.01	270	25.39	26.1	22.28	238.6	236.6	237.2	远程	正常	调速	47564	4.58	0.26
2018-04-12 06:49:17	29.06	270	25.29	25.21	23.23	238.5	236.9	237	远程	正常	调速	47628	4.15	0.24
2018-04-12 06:52:28	29.08	270	25.22	25.27	23.1	239.4	238.2	237.7	远程	正常	调速	47819	4.2	0.24
2018-04-12 06:53:32	29	270	23.81	26.47	23.63	238.7	236.3	236.9	远程	正常	调速	47883	4.51	0.26
2018-04-12 06:54:37	29	270	24.56	26.8	22.65	238.9	236.7	237.1	远程	正常	调速	47948	4.74	0.27
2018-04-12 06:55:40	29.09	270	24.79	25.66	23.49	238.6	236.7	236.3	远程	正常	调速	48011	4.29	0.25
2018-04-12 06:56:43	29.07	270	23.87	26.79	23.52	238.8	236.5	237.1	远程	正常	调速	48074	4.69	0.27
2018-04-12 06:57:47	29.03	270	24.77	25.32	23.33	240.9	238.6	238.7	远程	正常	调速	48138	4.29	0.25
2018-04-12 06:58:51	29.06	270	25.21	25.48	22.77	239.1	237.9	237.3	远程	正常	调速	48202	4.31	0.25
2018-04-12 06:59:55	29.05	270	25.35	25.72	22.71	237.9	236.4	235.8	远程	正常	调速	48266	4.44	0.25
2018-04-12 07:00:51	29.15	270	24.44	25.5	23.59	240.7	239.1	239.2	远程	正常	调速	48322	4.41	0.25
2018-04-12 07:01:56	28.96	270	25.54	25.59	22.66	237.9	235.8	235.7	远程	正常	调速	48387	4.35	0.25
2018-04-12 07:03:00	28.93	270	25.09	25.21	23.05	239	236.8	237.2	远程	正常	调速	48450	4.2	0.24
2018-04-12 07:06:10	29.07	270	24.9	25.37	23.39	238.5	237.2	236.9	远程	正常	调速	48641	4.2	0.24
2018-04-12 07:07:14	29.11	270	23.94	26.75	23.49	239.2	237	236.9	远程	正常	调速	48705	4.72	0.27
2018-04-12 07:08:17	29.04	270	24.71	25.24	23.39	240.5	238.9	238.3	远程	正常	调速	48769	4.15	0.24
2018-04-12 07:09:21	28.95	270	24.18	25.55	23.66	237.9	236.1	235.7	远程	正常	调速	48832	4.34	0.25
2018-04-12 07:10:25	29.02	270	24.44	26.8	22.8	237.9	236.1	236.4	远程	正常	调速	48896	4.79	0.28
2018-04-12 07:11:29	29	270	23.91	26.96	23.58	237	235.3	235	远程	正常	调速	48960	4.85	0.28
2018-04-12 07:12:32	29.08	270	23.81	26.34	24.13	237.8	236.1	235.6	远程	正常	调速	49024	4.69	0.27
2018-04-12 07:13:37	29.07	270	23.73	26.12	23.77	239.8	237.5	237.9	远程	正常	调速	49088	4.54	0.26
2018-04-12 07:14:41	29.01	270	24.72	25.46	23.54	239	236.7	236.7	远程	正常	调速	49152	4.23	0.24
2018-04-12 07:15:45	29.1	270	25.12	26.63	22.19	238.7	237.3	236.8	远程	正常	调速	49216	4.67	0.27
2018-04-12 07:16:48	29.09	270	25.72	26.25	22.25	236.8	235	235.2	远程	正常	调速	49279	4.39	0.25
2018-04-12 07:17:52	29.06	270	25.18	26.56	22.19	238	236.2	235.8	远程	正常	调速	49343	4.67	0.27
2018-04-12 07:18:56	29.05	270	23.72	26.5	23.87	238.6	236.2	236.2	远程	正常	调速	49407	4.67	0.27
2018-04-12 07:20:00	29.03	270	23.86	26.95	23.35	238.8	236.5	236.5	远程	正常	调速	49471	4.91	0.28
2018-04-12 07:21:03	29.07	270	23.82	26.04	23.85	238.7	237.1	237.1	远程	正常	调速	49534	4.48	0.26
2018-04-12 07:22:07	29.11	270	24.34	27.11	23.11	237.3	235.7	235.1	远程	正常	调速	49598	4.86	0.28
2018-04-12 07:23:10	28.97	270	24.07	25.55	23.75	238.8	237	237.1	远程	正常	调速	49661	4.36	0.25
2018-04-12 07:24:14	29.09	270	24.28	25.92	23.89	236.9	235.2	235.1	远程	正常	调速	49725	4.35	0.25
2018-04-12 07:25:18	29.14	270	25.19	26.72	22.61	236.8	235.5	234.7	远程	正常	调速	49789	4.78	0.27
2018-04-12 07:26:21	29.02	270	23.73	26.81	23.92	236.4	234.7	233.9	远程	正常	调速	49852	4.74	0.27
2018-04-12 07:27:25	29.03	270	25.31	25.38	23.2	237.3	236	235.7	远程	正常	调速	49916	4.27	0.25
2018-04-12 07:28:30	29.07	270	24.49	25.52	23.79	237.5	236.1	235.8	远程	正常	调速	49981	4.29	0.25
2018-04-12 07:29:33	29.04	270	24.09	26.94	23.57	237.4	235.2	235.3	远程	正常	调速	50045	4.69	0.27
2018-04-12 07:30:37	29.1	270	24.48	25.59	23.68	237.9	236.4	236.1	远程	正常	调速	50108	4.34	0.25
2018-04-12 07:31:40	29	270	25.81	26	22.37	237.2	235.2	235.6	远程	正常	调速	50171	4.41	0.25
2018-04-12 07:32:44	28.98	270	24.7	27.15	22.88	236.2	234.7	234.3	远程	正常	调速	50235	4.76	0.27
2018-04-12 07:33:48	29.06	270	25.48	25.96	22.5	238.2	235.9	236.2	远程	正常	调速	50299	4.54	0.26
2018-04-12 07:34:52	29.08	270	24.46	26.97	23	238.5	236.1	236.4	远程	正常	调速	50363	4.72	0.27
2018-04-12 07:35:57	29.09	270	25.57	25.78	22.9	237.1	235.2	235.4	远程	正常	调速	50428	4.4	0.25
2018-04-12 07:36:26	29.07	270	23.88	26.75	23.66	238.4	236.3	236	远程	正常	调速	50458	4.69	0.27
2018-04-12 07:38:09	28.94	270	24.16	26.81	22.86	237.2	235.2	235.4	远程	正常	调速	50560	4.78	0.28
2018-04-12 07:39:13	29.02	270	25.09	26.62	22.35	236.6	234.5	234.1	远程	正常	调速	50624	4.7	0.27
2018-04-12 07:40:18	29.1	270	24.26	27	23.01	237.1	235.3	234.7	远程	正常	调速	50688	4.82	0.28
2018-04-12 07:41:22	29.09	270	23.84	26.41	23.83	235.8	234.3	233.8	远程	正常	调速	50753	4.62	0.27
2018-04-12 07:42:25	29.1	270	23.66	26.3	23.73	237.7	235.3	235.3	远程	正常	调速	50817	4.64	0.27
2018-04-12 07:43:30	28.99	270	24.54	25.47	23.59	236.7	234.6	234.9	远程	正常	调速	50881	4.23	0.25
2018-04-12 07:44:33	29	270	25.32	26.6	22.21	235.8	233.4	233.5	远程	正常	调速	50944	4.59	0.27
2018-04-12 07:45:37	29.13	270	24.18	25.83	23.97	236.9	234.9	235.1	远程	正常	调速	51008	4.42	0.26
2018-04-12 07:46:41	29.08	270	25.19	25.39	22.68	238	236.6	236	远程	正常	调速	51072	4.38	0.25
2018-04-12 07:47:45	29.06	270	24.43	26.84	22.78	236.6	235	234.4	远程	正常	调速	51136	4.79	0.28
2018-04-12 07:48:49	29.11	270	24.3	26.98	23.19	236.9	234.8	234.5	远程	正常	调速	51200	4.7	0.27
2018-04-12 07:49:53	29.03	270	23.51	26.31	23.86	237.3	235.7	235.3	远程	正常	调速	51264	4.7	0.27
2018-04-12 07:50:57	28.97	270	23.6	26.14	23.83	237.6	235.2	235.7	远程	正常	调速	51328	4.56	0.26
2018-04-12 07:52:01	29.05	270	23.91	26.74	23.61	236.2	234.6	234.1	远程	正常	调速	51392	4.66	0.27
2018-04-12 07:53:05	29.06	270	24.89	25.27	23.36	237.1	235.8	235.3	远程	正常	调速	51456	4.23	0.24
2018-04-12 07:54:08	29.08	270	24.37	26.96	23.04	236.5	234.9	234.4	远程	正常	调速	51519	4.82	0.28
2018-04-12 07:55:13	29.07	270	24.25	26.98	22.96	236.4	234.9	234.8	远程	正常	调速	51584	4.84	0.28
2018-04-12 07:56:16	29.04	270	25.09	26.33	22.05	238.1	236.7	236.7	远程	正常	调速	51647	4.62	0.27
2018-04-12 07:57:21	29.15	270	24.65	27.11	22.96	235.9	234.1	234.3	远程	正常	调速	51712	4.8	0.28
2018-04-12 07:58:26	29.1	270	25.46	25.74	22.76	235.7	234.3	233.8	远程	正常	调速	51777	4.32	0.25
2018-04-12 07:59:30	28.97	270	23.78	26.39	23.74	235.6	233.4	233.9	远程	正常	调速	51841	4.53	0.26
2018-04-12 08:00:34	29.06	270	24.09	25.99	23.86	237	234.9	235.3	远程	正常	调速	51905	4.38	0.25
2018-04-12 08:01:38	29.08	270	25.53	25.91	22.3	237	235.3	235.5	远程	正常	调速	51969	4.5	0.26
2018-04-12 08:02:42	29.07	270	24.8	26.82	22.51	236.3	234.1	234.2	远程	正常	调速	52033	4.72	0.27
2018-04-12 08:03:46	29.1	270	24.62	26.96	22.84	237	234.7	235.2	远程	正常	调速	52097	4.77	0.28
2018-04-12 08:04:49	28.99	270	24.13	25.69	23.82	236.6	234.8	234.4	远程	正常	调速	52161	4.34	0.25
2018-04-12 08:05:54	29.06	270	24.18	26.87	22.96	236.9	234.7	235.4	远程	正常	调速	52225	4.74	0.27
2018-04-12 08:06:59	29.1	270	24.63	25.58	23.66	236.3	234	234.6	远程	正常	调速	52290	4.24	0.24
2018-04-12 08:08:04	29.08	270	24.11	26.8	23.12	236.4	234.8	235	远程	正常	调速	52355	4.64	0.27
2018-04-12 08:09:08	29.1	270	24.35	25.7	23.82	235.6	234	234	远程	正常	调速	52419	4.36	0.25
2018-04-12 08:10:12	29.08	270	25.33	26.43	22.21	237.3	235.1	235.3	远程	正常	调速	52483	4.62	0.27
2018-04-12 08:11:15	29.03	270	24.63	25.64	23.68	235.4	233.1	233.4	远程	正常	调速	52546	4.29	0.25
2018-04-12 08:12:19	29.15	270	25.1	26.66	22.32	236.9	235.4	235	远程	正常	调速	52610	4.76	0.27
2018-04-12 08:15:32	29.05	270	24.66	25.46	23.44	237.7	235.3	235.4	远程	正常	调速	52803	4.32	0.25
2018-04-12 08:16:37	29.07	270	25.45	26.36	22.37	235.7	233.9	234.2	远程	正常	调速	52868	4.62	0.27
2018-04-12 08:17:40	29.06	270	24.45	25.54	23.69	237.5	235.2	235.8	远程	正常	调速	52932	4.25	0.25
2018-04-12 08:18:45	29.14	270	24.11	26.11	23.84	237.4	235.6	235.3	远程	正常	调速	52996	4.43	0.26
2018-04-12 08:19:48	29.08	270	24.54	27	22.67	236.9	235	234.7	远程	正常	调速	53059	4.79	0.28
2018-04-12 08:20:52	28.99	270	24.81	25.29	23.35	235.6	233.2	233.6	远程	正常	调速	53123	4.17	0.24
2018-04-12 08:21:56	29.08	270	24.03	25.94	23.83	236.5	235	235.1	远程	正常	调速	53188	4.38	0.25
2018-04-12 08:23:01	29.06	270	24.05	26.09	23.96	236.2	233.8	234.2	远程	正常	调速	53252	4.42	0.26
2018-04-12 08:24:06	29.1	270	25.3	26.23	22.27	237.2	235.3	235.5	远程	正常	调速	53317	4.6	0.27
2018-04-12 08:25:12	29.09	270	25.36	25.3	22.77	237.4	236	235.7	远程	正常	调速	53383	4.27	0.25
2018-04-12 08:26:15	28.98	270	25.46	25.61	22.51	236.3	233.8	234.3	远程	正常	调速	53447	4.31	0.25
2018-04-12 08:27:20	29.01	270	23.82	26.69	23.37	236.1	233.5	234.1	远程	正常	调速	53511	4.67	0.27
2018-04-12 08:28:25	29.07	270	25.45	26.32	22.24	236.5	234.1	234.2	远程	正常	调速	53576	4.58	0.27
2018-04-12 08:29:29	29.02	270	25.25	25.5	22.91	235.8	234.1	233.6	远程	正常	调速	53640	4.38	0.25
2018-04-12 08:30:32	29.11	270	24.88	26.62	22.38	237.4	235.6	235.2	远程	正常	调速	53704	4.78	0.28
2018-04-12 08:31:37	29.03	270	25.74	25.76	22.27	236	234.1	233.9	远程	正常	调速	53768	4.34	0.25
2018-04-12 08:32:41	29.02	270	25.42	25.66	22.57	236	234.4	234	远程	正常	调速	53832	4.42	0.26
2018-04-12 08:33:47	29.09	270	24.62	27.2	22.84	235.5	233.7	233.2	远程	正常	调速	53898	4.81	0.28
2018-04-12 08:34:51	29.06	270	24.16	25.63	23.68	235.8	233.9	234.2	远程	正常	调速	53962	4.31	0.25
2018-04-12 08:35:54	29.1	270	25.46	26.28	22.08	237.7	236.3	236.3	远程	正常	调速	54025	4.54	0.26
2018-04-12 08:36:58	29.07	270	24.35	25.8	23.62	235.6	233.8	233.4	远程	正常	调速	54089	4.3	0.25
2018-04-12 08:38:02	29.09	270	23.95	26.92	23.4	236.1	233.8	234.3	远程	正常	调速	54153	4.68	0.27
2018-04-12 08:39:06	29.1	270	23.89	26.66	23.96	236.5	233.9	234.1	远程	正常	调速	54217	4.58	0.26
2018-04-12 08:40:10	29.07	270	25.64	26.21	22.25	236.3	234.3	234	远程	正常	调速	54281	4.49	0.26
2018-04-12 08:41:14	29.07	270	23.75	26.16	23.84	237.1	235.1	235.4	远程	正常	调速	54345	4.47	0.26
2018-04-12 08:42:19	29.13	270	25.82	25.95	22.61	235.2	233.8	233.2	远程	正常	调速	54410	4.37	0.25
2018-04-12 08:43:23	29.07	270	25.65	25.77	22.36	236.7	235.1	234.4	远程	正常	调速	54474	4.41	0.26
2018-04-12 08:44:27	29.04	270	23.58	26.23	23.52	238.4	237.1	236.7	远程	正常	调速	54538	4.53	0.26
2018-04-12 08:45:30	29.1	270	24.07	26.85	23.47	236.4	234.5	234.1	远程	正常	调速	54601	4.64	0.27
2018-04-12 08:46:34	29.06	270	25.53	26.13	22.36	236.5	234.2	234.2	远程	正常	调速	54665	4.52	0.26
2018-04-12 08:47:38	29.07	270	24.17	25.99	23.74	236.2	233.9	234.3	远程	正常	调速	54729	4.32	0.25
2018-04-12 08:48:42	29.05	270	24.15	26.88	23.3	236.5	234.1	234.4	远程	正常	调速	54793	4.63	0.27
2018-04-12 08:49:46	29.08	270	24.04	26.69	23.2	238.1	236.6	236.1	远程	正常	调速	54857	4.63	0.27
2018-04-12 08:50:51	29.1	270	24.54	26.94	22.93	235.8	233.9	234.2	远程	正常	调速	54922	4.69	0.27
2018-04-12 08:51:55	29.06	270	24.88	27.14	22.66	235.6	233.3	233.2	远程	正常	调速	54987	4.74	0.27
2018-04-12 08:52:58	29.08	270	25.35	26.55	22.41	235.9	233.4	233.5	远程	正常	调速	55050	4.65	0.27
2018-04-12 08:54:03	29.1	270	25.37	26.36	22.25	236.9	234.7	235.2	远程	正常	调速	55115	4.62	0.27
2018-04-12 08:55:07	29.11	270	24.1	26.4	23.9	236.3	233.7	233.8	远程	正常	调速	55178	4.44	0.26
2018-04-12 08:56:11	29.07	270	24.38	26.87	22.69	237.4	235.4	235.7	远程	正常	调速	55242	4.73	0.27
2018-04-12 08:57:16	29.02	270	25.31	26.35	22.09	237.4	235.6	235	远程	正常	调速	55307	4.56	0.26
2018-04-12 08:58:20	29.07	270	23.95	26.44	23.83	236.9	234.3	234.4	远程	正常	调速	55371	4.57	0.26
2018-04-12 08:59:25	29.11	270	25.3	25.36	23.06	237.1	234.6	234.6	远程	正常	调速	55437	4.19	0.24
2018-04-12 09:00:29	29.08	270	24.55	25.73	23.7	235.7	233.6	233.2	远程	正常	调速	55501	4.22	0.24
2018-04-12 09:01:33	29.1	270	25.44	25.39	22.95	237.2	234.8	234.8	远程	正常	调速	55564	4.28	0.25
2018-04-12 09:02:37	29.1	270	25.73	26.1	22.18	236.1	234.4	234.3	远程	正常	调速	55628	4.33	0.25
2018-04-12 09:03:42	29.1	270	23.86	26.31	23.78	237.2	234.8	235.1	远程	正常	调速	55693	4.57	0.26
2018-04-12 09:04:45	29.15	270	25.32	26.96	22.32	236.4	233.9	234	远程	正常	调速	55757	4.72	0.27
2018-04-12 09:05:50	29.02	270	23.87	26.65	23.1	237.5	235.8	235.3	远程	正常	调速	55821	4.84	0.28
2018-04-12 09:06:53	29.02	270	24.75	26.85	22.42	236.2	234.6	234.5	远程	正常	调速	55885	4.7	0.27
2018-04-12 09:07:59	29.08	270	23.93	25.91	23.64	238	235.7	235.7	远程	正常	调速	55950	4.43	0.26
2018-04-12 09:09:04	29.07	270	25.99	25.71	22.42	237	234.7	234.9	远程	正常	调速	56015	4.05	0.23
2018-04-12 09:10:07	29.14	270	25.42	26.59	22.22	237.1	235.4	235.6	远程	正常	调速	56078	4.6	0.26
2018-04-12 09:11:11	29.07	270	24.27	25.43	23.73	238.2	236.3	236.6	远程	正常	调速	56142	4.29	0.25
2018-04-12 09:12:15	29.07	270	25.19	26.95	22.44	235.4	233.1	233.2	远程	正常	调速	56206	4.72	0.27
2018-04-12 09:13:18	29.12	270	24.22	26.89	22.94	237.4	235.4	235.1	远程	正常	调速	56269	4.8	0.28
2018-04-12 09:14:22	29.08	270	24.05	26.25	23.85	236.3	234.1	234.6	远程	正常	调速	56333	4.44	0.26
2018-04-12 09:15:27	29.15	270	25.21	25.21	23.07	238.3	236.6	236.8	远程	正常	调速	56398	4.15	0.24
2018-04-12 09:16:31	29.11	270	24.67	26.86	22.66	237	234.9	235.4	远程	正常	调速	56462	4.73	0.27
2018-04-12 09:17:36	29.06	270	25.66	25.64	22.52	237.1	235.3	235.4	远程	正常	调速	56527	4.23	0.24
2018-04-12 09:18:40	29.15	270	24.1	26.87	23.26	236.5	235.1	234.5	远程	正常	调速	56592	4.74	0.27
2018-04-12 09:19:45	29.08	270	24.1	26.85	23.2	237.9	235.9	236.3	远程	正常	调速	56656	4.74	0.27
2018-04-12 09:20:41	29.07	270	24.95	26.78	22.44	236.9	235.2	234.7	远程	正常	调速	56712	4.73	0.27
2018-04-12 09:21:38	29.07	270	25.66	26.41	22.35	234.5	232.6	232.2	远程	正常	调速	56769	4.5	0.26
2018-04-12 09:22:37	29.09	270	24.17	26.84	23.06	237.3	234.9	234.9	远程	正常	调速	56828	4.76	0.28
2018-04-12 09:23:47	29.14	270	25.55	25.41	22.65	237.7	235.5	235.6	远程	正常	调速	56898	4.28	0.25
2018-04-12 09:24:59	29.15	270	25.49	26.5	22.1	236.3	234.7	234.6	远程	正常	调速	56970	4.56	0.26
2018-04-12 09:26:10	29.13	270	23.78	26.65	23.78	237.8	235.6	235.3	远程	正常	调速	57041	4.67	0.27
2018-04-12 09:27:21	29.14	270	25.2	26.31	22.16	238.7	237.1	236.9	远程	正常	调速	57112	4.62	0.27
2018-04-12 09:28:32	29.13	270	23.86	26.79	23.73	236.6	234.4	234.7	远程	正常	调速	57183	4.68	0.27
2018-04-12 09:29:42	29.01	270	24.87	25.2	22.81	238.1	236.5	236	远程	正常	调速	57253	4.21	0.24
2018-04-12 09:30:53	29.09	270	24.37	25.98	23.73	236.1	233.4	233.8	远程	正常	调速	57324	4.29	0.25
2018-04-12 09:32:03	29.1	270	24	26.72	23.38	237	235.3	235.4	远程	正常	调速	57394	4.71	0.27
2018-04-12 09:33:13	29.1	270	23.76	26.85	23.42	237.8	236.1	235.7	远程	正常	调速	57465	4.7	0.27
2018-04-12 09:34:24	29.16	270	25.03	25.35	23.24	238.1	236.2	235.8	远程	正常	调速	57536	4.25	0.24
2018-04-12 09:35:35	29.06	270	24.78	25.33	23.27	236.9	235.4	234.8	远程	正常	调速	57607	4.21	0.24
2018-04-12 09:39:07	29.08	270	25.43	26.26	22.03	237.2	235	235.3	远程	正常	调速	57818	4.55	0.26
2018-04-12 09:40:18	29.13	270	25.82	25.81	22.22	238.4	236.3	236.7	远程	正常	调速	57889	4.3	0.25
2018-04-12 09:41:29	29.09	270	23.96	26.72	23.36	237.7	235.4	235.9	远程	正常	调速	57960	4.72	0.27
2018-04-12 09:42:39	29.11	270	23.78	26.6	23.64	237.8	235.7	235.5	远程	正常	调速	58031	4.71	0.27
2018-04-12 09:43:50	29.07	270	24.32	25.56	23.54	238.6	237	236.5	远程	正常	调速	58101	4.27	0.25
2018-04-12 09:44:59	29.04	270	25.05	25	23.04	239.1	237.7	237.2	远程	正常	调速	58171	4.11	0.24
2018-04-12 09:46:10	29.09	270	24.02	26.65	23.25	238.6	236.3	236.7	远程	正常	调速	58241	4.63	0.27
2018-04-12 09:47:21	29.06	270	25.49	25.39	22.82	237.2	235.2	234.9	远程	正常	调速	58312	4.17	0.24
2018-04-12 09:48:32	29.1	270	24.65	26.79	22.57	238.3	237	236.5	远程	正常	调速	58383	4.72	0.27
2018-04-12 09:49:43	29.11	270	24.1	26.13	23.6	239.3	237	236.9	远程	正常	调速	58454	4.36	0.25
2018-04-12 09:50:54	29.11	270	23.94	26.83	23.52	238.3	236.2	236.7	远程	正常	调速	58525	4.75	0.27
2018-04-12 09:52:05	29.06	270	24.26	25.79	23.53	237.4	235.8	235.9	远程	正常	调速	58596	4.22	0.24
2018-04-12 09:53:16	29.05	270	25.03	26.66	22.25	236.7	235.4	235	远程	正常	调速	58667	4.71	0.27
2018-04-12 09:54:27	29.09	270	24.2	26.77	22.87	238.3	236.6	236.8	远程	正常	调速	58738	4.83	0.28
2018-04-12 09:55:37	29.04	270	24.02	26.82	23.49	236.4	234.2	233.9	远程	正常	调速	58808	4.72	0.27
2018-04-12 09:56:47	29.17	270	23.94	26.74	23.45	238.5	236.8	237	远程	正常	调速	58878	4.69	0.27
2018-04-12 09:57:57	29.1	270	24.6	26.91	22.88	236.4	234.5	234.8	远程	正常	调速	58948	4.74	0.27
2018-04-12 09:59:07	29.07	270	25.18	26.38	22.17	237.9	236	236.3	远程	正常	调速	59019	4.66	0.27
2018-04-12 10:00:18	29.14	270	25.21	26.76	22.33	236.2	233.8	233.9	远程	正常	调速	59089	4.68	0.27
2018-04-12 10:01:29	29.04	270	24.99	25.3	23.28	236.6	235.1	234.6	远程	正常	调速	59160	4.18	0.24
2018-04-12 10:02:40	29.08	270	24.11	26.08	23.88	236.2	233.7	233.6	远程	正常	调速	59231	4.41	0.26
2018-04-12 10:03:59	29.14	270	24.6	26.86	22.73	238.2	236.3	236.5	远程	正常	调速	59310	4.78	0.27
2018-04-12 10:04:48	29.14	270	25.55	25.37	22.78	237.9	236.1	235.6	远程	正常	调速	59360	4.26	0.25
2018-04-12 10:05:47	29.11	270	25.59	25.54	22.95	237.7	235.7	235.4	远程	正常	调速	59418	4.34	0.25
2018-04-12 10:06:43	29.16	270	23.98	26.35	23.82	238	235.4	235.8	远程	正常	调速	59475	4.54	0.26
2018-04-12 10:07:41	29.11	270	24.06	27.01	23.56	236.9	234.2	234.7	远程	正常	调速	59532	4.78	0.28
2018-04-12 10:08:38	29.06	270	25.56	25.7	22.51	237.9	236.3	235.7	远程	正常	调速	59589	4.38	0.25
2018-04-12 10:09:43	29.14	270	25.77	26.38	22.56	235.3	233	233.3	远程	正常	调速	59654	4.49	0.26
2018-04-12 10:10:53	29.16	270	25.43	25.39	22.84	238.1	235.9	236.4	远程	正常	调速	59724	4.26	0.25
2018-04-12 10:12:03	29.13	270	25.67	26.67	22.27	235	233.3	233.6	远程	正常	调速	59795	4.57	0.26
2018-04-12 10:13:14	29.08	270	23.73	26.75	23.69	237.5	235.6	235.4	远程	正常	调速	59865	4.71	0.27
2018-04-12 10:14:25	29.15	270	25.81	26	22.3	236.9	235.3	235.6	远程	正常	调速	59936	4.37	0.25
2018-04-12 10:15:36	29.16	270	24.86	25.31	23.64	237.1	235.6	235.4	远程	正常	调速	60007	4.27	0.25
2018-04-12 10:16:46	29.05	270	25.31	26.4	22.23	236.9	234.6	235.2	远程	正常	调速	60078	4.62	0.27
2018-04-12 10:17:57	29.09	270	25.66	26.06	22.62	234.6	232.9	232.6	远程	正常	调速	60148	4.4	0.25
2018-04-12 10:19:07	29.17	270	25.41	26.74	22.42	236.5	234.5	234.2	远程	正常	调速	60218	4.7	0.27
2018-04-12 10:20:18	29.11	270	24.04	26.83	23.39	237.2	234.9	235.5	远程	正常	调速	60289	4.75	0.27
2018-04-12 10:20:27	29.15	270	25.74	25.7	22.41	237.7	235.3	235.9	远程	正常	调速	60299	4.24	0.24
2018-04-12 10:21:48	29.06	270	23.86	26.53	23.83	237.4	235	235.1	远程	正常	调速	60379	4.63	0.27
2018-04-12 10:23:08	29.08	270	25.17	25.38	23.29	237.3	235	235.2	远程	正常	调速	60459	4.14	0.24
2018-04-12 10:23:58	29.16	270	25.75	25.76	22.76	236.4	234.1	234.4	远程	正常	调速	60509	4.27	0.25
2018-04-12 10:25:01	29.12	270	25.26	25.31	23.07	238.1	236.8	236.5	远程	正常	调速	60572	4.15	0.24
2018-04-12 10:26:08	29.18	270	24.49	27.05	22.97	236.8	234.8	235.2	远程	正常	调速	60639	4.83	0.28
2018-04-12 10:27:15	29.17	270	25.11	26.81	22.31	237	235.5	235.4	远程	正常	调速	60706	4.71	0.27
2018-04-12 10:28:22	29.04	270	24.05	26.79	23.16	237.6	236	236	远程	正常	调速	60773	4.76	0.28
2018-04-12 10:29:29	29.07	270	25.74	26.07	22.17	237.6	235.3	235.5	远程	正常	调速	60841	4.39	0.25
2018-04-12 10:30:36	29.16	270	25.71	26.59	22.06	237.2	235.7	235.3	远程	正常	调速	60907	4.52	0.26
2018-04-12 10:31:43	29.15	270	24.01	26.99	23.53	237.5	234.9	235.5	远程	正常	调速	60974	4.79	0.28
2018-04-12 10:32:49	29.16	270	25.54	25.18	22.55	239.5	237.6	237.5	远程	正常	调速	61041	4.09	0.23
2018-04-12 10:33:56	29.1	270	23.86	26.69	23.4	238.6	236.5	236.3	远程	正常	调速	61108	4.72	0.27
2018-04-12 10:35:03	29.09	270	24.01	26.76	23.36	237.6	235.1	235.7	远程	正常	调速	61174	4.62	0.27
2018-04-12 10:36:10	29.16	270	24.57	27.13	22.83	237	234.4	235	远程	正常	调速	61241	4.84	0.28
2018-04-12 10:37:17	29.15	270	25.51	25.55	22.78	237.2	235.7	235.5	远程	正常	调速	61309	4.14	0.24
2018-04-12 10:38:24	29.08	270	25.6	25.44	22.42	238.3	236.9	236.6	远程	正常	调速	61376	4.21	0.24
2018-04-12 10:39:32	29.1	270	23.77	26.77	23.5	237.9	236.2	235.9	远程	正常	调速	61443	4.71	0.27
2018-04-12 10:40:38	29.17	270	24.56	27.18	22.65	238	236.5	236	远程	正常	调速	61510	4.88	0.28
2018-04-12 10:41:46	29.08	270	25.57	26.47	21.91	237.6	236.3	235.9	远程	正常	调速	61577	4.45	0.26
2018-04-12 10:42:53	29.07	270	25.37	25.59	22.8	237	234.7	235.2	远程	正常	调速	61644	4.28	0.25
2018-04-12 10:44:00	29.17	270	24.95	25.47	23.39	238.1	236.6	235.9	远程	正常	调速	61711	4.23	0.24
2018-04-12 10:45:06	29.15	270	24.65	26.92	22.65	238.3	236.4	236	远程	正常	调速	61778	4.86	0.28
2018-04-12 10:46:13	29.13	270	25.43	26.68	22.3	236.6	234.5	234.9	远程	正常	调速	61845	4.66	0.27
2018-04-12 10:47:20	29.17	270	24.65	27.15	22.75	236.5	235.2	234.8	远程	正常	调速	61911	4.89	0.28
2018-04-12 10:50:40	29.19	270	24.33	25.78	23.78	238	235.9	235.7	远程	正常	调速	62112	4.36	0.25
2018-04-12 10:51:48	29.17	270	24.14	25.88	23.83	236.9	235.5	235.1	远程	正常	调速	62179	4.41	0.25
2018-04-12 10:52:55	29.09	270	24.34	27.12	22.65	237.4	235.7	235.4	远程	正常	调速	62246	4.82	0.28
2018-04-12 10:54:01	29.14	270	23.79	26.27	23.91	238	235.8	235.7	远程	正常	调速	62313	4.58	0.26
2018-04-12 10:55:09	29.21	270	25.02	26.94	22.4	237.4	235.5	235.2	远程	正常	调速	62380	4.8	0.28
2018-04-12 10:56:16	29.08	270	24.94	26.97	22.43	237.5	235.1	235.7	远程	正常	调速	62447	4.79	0.28
2018-04-12 10:57:23	29.09	270	25.36	26.25	22.2	237.6	235.4	235.5	远程	正常	调速	62514	4.53	0.26
2018-04-12 10:58:29	29.17	270	25.26	26.78	22.24	236.4	234.4	234.8	远程	正常	调速	62580	4.72	0.27
2018-04-12 10:59:36	29.18	270	24.1	25.91	23.79	238.7	236.7	237	远程	正常	调速	62648	4.42	0.25
2018-04-12 11:00:43	29.07	270	25.39	26.18	22.14	237.8	235.8	236	远程	正常	调速	62714	4.55	0.26
2018-04-12 11:01:50	29.15	270	24.75	25.69	23.74	236.7	235.1	235	远程	正常	调速	62781	4.32	0.25
2018-04-12 11:02:57	29.17	270	25.5	26.59	22.32	236.5	235.1	234.6	远程	正常	调速	62848	4.61	0.26
2018-04-12 11:04:04	29.13	270	25.61	25.55	22.55	237.6	236.1	235.4	远程	正常	调速	62915	4.33	0.25
2018-04-12 11:05:11	29.17	270	24.26	26.09	23.88	237.3	236	235.5	远程	正常	调速	62982	4.42	0.25
2018-04-12 11:06:18	29.16	270	25.78	26.12	22.31	238.3	236.1	236.3	远程	正常	调速	63049	4.46	0.26
2018-04-12 11:07:25	29.15	270	25.1	26.87	22.29	237	235.6	235.2	远程	正常	调速	63116	4.68	0.27
2018-04-12 11:08:32	29.11	270	24.08	26.69	23.32	238.9	236.7	237.1	远程	正常	调速	63184	4.56	0.26
2018-04-12 11:09:39	29.08	270	24.43	25.63	23.44	240.1	237.8	237.9	远程	正常	调速	63250	4.21	0.24
2018-04-12 11:10:46	29.09	270	24.33	26.66	22.86	239.3	237.9	237.7	远程	正常	调速	63318	4.58	0.26
2018-04-12 11:11:53	29.13	270	25.62	25.77	22.39	238.4	237	236.7	远程	正常	调速	63384	4.37	0.25
2018-04-12 11:12:59	29.17	270	25.71	25.68	22.68	237.9	235.7	236.1	远程	正常	调速	63451	4.27	0.24
2018-04-12 11:14:06	29.13	270	25.47	26.79	22.05	238.7	236.2	236.5	远程	正常	调速	63518	4.61	0.26
2018-04-12 11:15:13	29.05	270	23.85	26.39	23.65	238.9	236.7	237	远程	正常	调速	63585	4.54	0.26
2018-04-12 11:16:20	29.16	270	25.75	25.97	22.27	238.7	236.6	236.5	远程	正常	调速	63651	4.36	0.25
2018-04-12 11:17:27	29.16	270	25.53	26.08	22.35	238.2	236.6	236.6	远程	正常	调速	63719	4.54	0.26
2018-04-12 11:18:35	29.16	270	24.04	26.09	23.76	238.9	236.9	236.5	远程	正常	调速	63786	4.4	0.25
2018-04-12 11:19:41	29.1	270	23.7	26.86	23.58	238.5	236.4	236.1	远程	正常	调速	63853	4.73	0.27
2018-04-12 11:20:49	29.09	270	25.3	26.48	21.9	239.1	237.8	237.2	远程	正常	调速	63920	4.58	0.26
2018-04-12 11:21:56	29.12	270	23.92	26.48	23.73	238.3	236.1	236.5	远程	正常	调速	63987	4.59	0.26
2018-04-12 11:23:02	29.17	270	24.32	26.95	23.14	238.7	236.3	236.5	远程	正常	调速	64054	4.74	0.27
2018-04-12 11:24:10	29.17	270	23.87	26.66	23.72	239	237.3	237.4	远程	正常	调速	64121	4.61	0.26
2018-04-12 11:25:16	29.15	270	25.23	26.67	22.17	238.4	236.2	236.7	远程	正常	调速	64187	4.67	0.27
2018-04-12 11:26:23	29.16	270	25.56	26.57	22.07	238.4	236.4	236.2	远程	正常	调速	64254	4.59	0.26
2018-04-12 11:27:30	29.18	270	24.93	25.55	23.53	239	237.3	237.4	远程	正常	调速	64321	4.15	0.24
2018-04-12 11:28:36	29.15	270	25.94	26	22.31	238	235.6	236	远程	正常	调速	64388	4.29	0.25
2018-04-12 11:29:43	29.07	270	25.66	25.85	22.17	239.1	236.8	237.3	远程	正常	调速	64455	4.38	0.25
2018-04-12 11:30:51	29.16	270	24.97	25.41	23.1	239.7	238.1	237.5	远程	正常	调速	64522	4.23	0.24
2018-04-12 11:31:57	29.17	270	25.34	25.23	22.56	240.5	238.7	239	远程	正常	调速	64589	4.23	0.24
2018-04-12 11:33:04	29.18	270	25.72	25.62	22.23	241.2	239.9	239.6	远程	正常	调速	64656	4.32	0.25
2018-04-12 11:34:00	29.15	270	24.68	27.03	22.66	239.1	237.1	236.8	远程	正常	调速	64711	4.71	0.27
2018-04-12 11:35:18	29.18	270	25.43	25.42	22.56	240.2	238	238	远程	正常	调速	64789	4.27	0.24
2018-04-12 11:36:25	29.16	270	24.74	25.44	23.54	238.4	236.4	236.2	远程	正常	调速	64857	4.2	0.24
2018-04-12 11:37:32	29.14	270	24.38	25.44	23.6	239	237.5	237	远程	正常	调速	64923	4.25	0.24
2018-04-12 11:38:39	29.1	270	23.83	26.44	23.53	239.9	237.9	238.3	远程	正常	调速	64990	4.64	0.27
2018-04-12 11:39:45	29.17	270	25.81	25.72	22.45	239.6	238.1	237.7	远程	正常	调速	65057	4.22	0.24
2018-04-12 11:40:52	29.12	270	23.93	26.61	23.17	239.5	237.9	237.6	远程	正常	调速	65124	4.63	0.27
2018-04-12 11:41:59	29.25	270	25.02	26.89	22.36	239.8	238.4	238.2	远程	正常	调速	65190	4.79	0.27
2018-04-12 11:43:06	29.17	270	24.12	26.76	23.28	240.1	238.7	238.5	远程	正常	调速	65257	4.75	0.27
2018-04-12 11:44:13	29.1	270	25.7	25.69	22.37	239.2	237.3	237.8	远程	正常	调速	65324	4.26	0.24
2018-04-12 11:45:20	29.19	270	25.85	26.01	22.19	239.6	237.7	238.2	远程	正常	调速	65391	4.31	0.24
2018-04-12 11:46:26	29.18	270	24.3	26.15	23.2	242.2	239.8	240.4	远程	正常	调速	65458	4.47	0.25
2018-04-12 11:47:33	29.09	270	24.37	25.78	23.37	241.2	238.6	239	远程	正常	调速	65525	4.24	0.24
2018-04-12 11:48:40	29.17	270	25.98	25.11	22.58	240.7	239.1	239.2	远程	正常	调速	65535	3.92	0.22
2018-04-12 11:49:51	29.21	270	24.06	26.19	23.66	241.6	239.3	239.4	远程	正常	调速	65535	4.48	0.25
2018-04-12 11:50:58	29.17	270	25.77	26.27	21.81	240.6	239.1	238.7	远程	正常	调速	65535	4.42	0.25
2018-04-12 11:52:05	29.14	270	24.37	25.52	23.5	242	240.4	240.4	远程	正常	调速	65535	4.25	0.24
2018-04-12 11:53:12	29.17	270	25.68	25.92	21.86	243	241	241.6	远程	正常	调速	65535	4.46	0.25
2018-04-12 11:54:18	29.18	270	25.85	25.78	21.73	242.9	241.3	241	远程	正常	调速	65535	4.29	0.24
2018-04-12 11:55:25	29.14	270	25.22	24.77	22.91	243.8	242.2	242.3	远程	正常	调速	65535	3.97	0.23
2018-04-12 11:56:32	29.18	270	25.65	24.72	22.34	243.6	242.4	242.1	远程	正常	调速	65535	4.07	0.23
2018-04-12 11:57:39	29.21	270	25.8	25.58	21.67	242.8	241.5	241	远程	正常	调速	65535	4.26	0.24
2018-04-12 11:58:46	29.19	270	25.74	25.02	22.39	242.9	241.6	241	远程	正常	调速	65535	4.03	0.23
2018-04-12 11:59:52	29.16	270	25.7	24.76	22.49	243.7	241.4	241.8	远程	正常	调速	65535	3.94	0.22
2018-04-12 12:00:59	29.16	270	25.23	25	22.97	241.5	239.5	239.9	远程	正常	调速	65535	4.09	0.23
2018-04-12 12:02:06	29.17	270	24.1	26.46	22.89	241.2	239.7	239.7	远程	正常	调速	65535	4.58	0.26
2018-04-12 12:03:14	29.18	270	23.97	26.39	23.36	235.7	233.4	234.1	远程	正常	调速	65535	4.66	0.27

## Sheet: Sheet4
时间	电流	转速	输入电流A	输入电流B	输入电流C	输入电压A	输入电压B	输入电压C	KA0	KA4	远程操作	操作时间	有功功率	功率因数
2018-05-10 00:28:21	30.64	270	27.08	26.99	23.98	233.1	231.2	231.9	远程	正常	启动	65535	4.71	0.26
2018-05-10 00:29:25	30.58	270	25.26	26.05	25.58	234.2	233.1	233.2	远程	正常	启动	65535	4.79	0.27
2018-05-10 00:30:29	30.62	270	26.86	27.49	23.93	232.5	230.8	231.7	远程	正常	启动	65535	4.94	0.27
2018-05-10 00:31:33	30.57	270	26.29	28	23.91	233.1	231.3	231.7	远程	正常	启动	65535	5.09	0.28
2018-05-10 00:32:36	30.56	270	26.62	25.76	24.93	232.8	231.9	231.9	远程	正常	启动	65535	4.42	0.25
2018-05-10 00:33:41	30.63	270	25.93	28.34	24.55	231.4	229.4	230.5	远程	正常	启动	65535	5.29	0.3
2018-05-10 00:34:45	30.64	270	27.01	27.57	23.95	232.3	230.9	231.8	远程	正常	启动	65535	4.86	0.27
2018-05-10 00:35:48	30.58	270	26.5	28.09	23.9	232.7	230.7	231.6	远程	正常	启动	65535	5.11	0.28
2018-05-10 00:36:52	30.5	270	26.22	25.94	25.46	232.1	230.1	231	远程	正常	启动	65535	4.55	0.25
2018-05-10 07:37:27	30.65	270	25.53	28.17	25.65	230.8	229.1	228.4	远程	正常	启动	65535	4.85	0.27
2018-05-10 07:37:35	30.67	270	26.47	26.79	24.95	231.9	229.7	229.3	远程	正常	启动	65535	4.49	0.25
2018-05-10 07:37:37	30.64	270	25.32	28.32	25.09	232.4	230	230.2	远程	正常	启动	65535	5.01	0.28
2018-05-10 07:37:43	30.64	270	26.97	28.38	23.74	232.6	230.3	230.2	远程	正常	启动	65535	4.92	0.27
2018-05-10 07:37:47	30.66	270	26.84	27.15	24.76	230.4	229.1	228.2	远程	正常	启动	65535	4.6	0.25
2018-05-10 07:37:49	30.66	270	25.77	28.68	25.02	229.9	227.6	227.3	远程	正常	启动	65535	4.93	0.27
2018-05-10 07:37:56	30.68	270	27.11	27.19	24.37	232	230	229.5	远程	正常	启动	65535	4.61	0.25
2018-05-10 07:38:07	30.65	270	27.01	28.72	23.79	230.5	229.1	228.4	远程	正常	启动	65535	4.95	0.27
2018-05-10 07:38:20	30.67	270	25.93	27.13	25.47	231.2	229.7	228.8	远程	正常	启动	65535	4.61	0.26
2018-05-10 07:39:09	30.73	270	26.52	28.7	23.99	232.8	231.2	230.5	远程	正常	启动	65535	5.14	0.28
2018-05-10 07:40:40	30.61	270	26.28	28.97	24.15	231.1	229.1	229.1	远程	正常	启动	65535	5.08	0.28
2018-05-10 07:42:11	30.65	270	26.6	26.82	24.84	231.5	229.1	229.2	远程	正常	启动	65535	4.47	0.25
2018-05-10 07:43:16	30.68	270	25.43	28.61	25.17	230.9	228.5	228.7	远程	正常	启动	65535	5.07	0.28
2018-05-10 07:44:20	30.64	270	26.1	27.14	25.52	230.2	228.4	228.2	远程	正常	启动	65535	4.59	0.25
2018-05-10 07:45:23	30.52	270	26.98	28.29	23.65	231.8	229.5	229.8	远程	正常	启动	65535	4.86	0.27
2018-05-10 07:46:27	30.57	270	25.41	28.78	24.99	229.3	227.5	227.2	远程	正常	启动	65535	5.16	0.29
2018-05-10 07:47:30	30.69	270	26.29	29.06	24.28	230.7	228.2	228.6	远程	正常	启动	65535	5.21	0.29
2018-05-10 07:48:34	30.68	270	25.54	27.47	25.37	232.4	230.3	229.8	远程	正常	启动	65535	4.76	0.26
2018-05-10 07:49:38	30.66	270	26.13	26.65	25.13	232	230.2	229.5	远程	正常	启动	65535	4.52	0.25
2018-05-10 07:50:42	30.69	270	25.43	27.45	25.71	231.7	229.5	228.8	远程	正常	启动	65535	4.81	0.27
2018-05-10 07:51:47	30.7	270	25.82	29.35	24.85	229.9	228	227.6	远程	正常	启动	65535	5.23	0.29
2018-05-10 07:52:51	30.54	270	25.14	28.53	25.17	230.6	228.8	228.4	远程	正常	启动	65535	5.14	0.29
2018-05-10 07:53:54	30.61	270	26.32	26.93	25.47	231.6	229.2	229.4	远程	正常	启动	65535	4.52	0.25
2018-05-10 07:54:58	30.67	270	27.09	27.3	25.28	229.1	226.7	226.5	远程	正常	启动	65535	4.47	0.25
2018-05-10 07:56:02	30.65	270	25.59	28.87	25.08	230.3	227.6	227.9	远程	正常	启动	65535	5.17	0.29
2018-05-10 07:57:05	30.66	270	27.46	28.54	23.87	230.1	228.5	227.9	远程	正常	启动	65535	4.79	0.26
2018-05-10 08:00:17	30.57	270	26.4	29.2	24.26	229.5	227.9	227.4	远程	正常	启动	65535	5.11	0.28
2018-05-10 08:01:21	30.67	270	25.48	28.74	24.96	231.7	229.8	229.4	远程	正常	启动	65535	5.17	0.29
2018-05-10 08:02:25	30.69	270	25.72	29.2	25.34	228.2	226.3	225.6	远程	正常	启动	65535	5.23	0.29
2018-05-10 08:03:29	30.67	270	26.35	29.37	24.53	229.5	227.3	227.6	远程	正常	启动	65535	5.21	0.29
2018-05-10 08:04:32	30.62	270	26.75	28.53	23.63	231.2	229.8	229.4	远程	正常	启动	65535	4.91	0.27
2018-05-10 08:05:37	30.68	270	26.77	28.9	23.89	230.2	228.7	227.9	远程	正常	启动	65535	5.02	0.28
2018-05-10 08:06:40	30.69	270	26.96	27.17	25	230	228.4	228	远程	正常	启动	65535	4.43	0.24
2018-05-10 08:07:44	30.67	270	26.29	27.44	25.54	230	227.4	227.5	远程	正常	启动	65535	4.54	0.25
2018-05-10 08:08:49	30.62	270	26.92	28.7	23.74	231.4	229.1	229	远程	正常	启动	65535	4.95	0.27
2018-05-10 08:09:53	30.67	270	26.31	29.07	24.41	230.3	228.5	228.1	远程	正常	启动	65535	5.08	0.28
2018-05-10 08:10:56	30.68	270	27.18	27.24	24.64	231.3	229.5	229	远程	正常	启动	65535	4.55	0.25
2018-05-10 08:12:00	30.57	270	25.65	28.75	24.51	231.9	229.9	229.5	远程	正常	启动	65535	5.02	0.28
2018-05-10 08:13:03	30.55	270	27.1	28.6	23.46	230.9	228.9	229.2	远程	正常	启动	65535	4.85	0.27
2018-05-10 08:14:08	30.66	270	25.66	28.72	25.05	231.1	228.7	229	远程	正常	启动	65535	5.01	0.28
2018-05-10 08:15:11	30.68	270	26.59	28.83	24	231.9	229.9	229.5	远程	正常	启动	65535	5.1	0.28
2018-05-10 08:16:15	30.62	270	26.62	27.13	24.77	231.8	230.2	229.5	远程	正常	启动	65535	4.54	0.25
2018-05-10 08:17:19	30.62	270	25.52	28.58	25.07	231.3	228.7	229.2	远程	正常	启动	65535	4.94	0.27
2018-05-10 08:18:23	30.69	270	27.21	28.11	23.85	232	229.8	230.1	远程	正常	启动	65535	4.81	0.27
2018-05-10 08:19:26	30.64	270	27.05	27.16	24.25	231.7	230.2	229.4	远程	正常	启动	65535	4.6	0.25
2018-05-10 08:20:30	30.58	270	25.85	26.77	24.93	232.8	231.1	230.7	远程	正常	启动	65535	4.54	0.25
2018-05-10 08:21:33	30.69	270	27.39	27.87	24.2	230.1	228.3	227.7	远程	正常	启动	65535	4.63	0.26
2018-05-10 08:22:37	30.66	270	26.69	27.03	24.83	231.4	229.3	229.6	远程	正常	启动	65535	4.58	0.25
2018-05-10 08:23:40	30.61	270	25.9	28.95	24.27	231.6	229.1	229.2	远程	正常	启动	65535	5.13	0.29
2018-05-10 08:24:45	30.55	270	26.89	28.09	23.69	231.5	229.4	229.3	远程	正常	启动	65535	4.84	0.27
2018-05-10 08:25:49	30.6	270	25.22	28	25.41	231.5	229.4	229.7	远程	正常	启动	65535	4.9	0.27
2018-05-10 08:26:53	30.67	270	25.62	27.21	25.42	231.6	229.4	229	远程	正常	启动	65535	4.69	0.26
2018-05-10 08:27:57	30.64	270	27.08	27.37	24.72	230.4	227.8	228.1	远程	正常	启动	65535	4.41	0.24
2018-05-10 08:29:00	30.66	270	27.32	27.62	24.13	231.4	229.6	229.6	远程	正常	启动	65535	4.65	0.26
2018-05-10 08:30:04	30.68	270	26.99	28.33	23.66	232.5	230.1	230.2	远程	正常	启动	65535	4.89	0.27
2018-05-10 08:31:08	30.61	270	25.51	26.28	25.65	230.7	229.4	229.6	远程	正常	启动	65535	4.8	0.27
2018-05-10 08:32:11	30.53	270	25.6	27.54	24.52	230.5	229.4	229.5	远程	正常	启动	65535	5.15	0.29
2018-05-10 08:33:15	30.6	270	25.46	26.68	25.63	228	227	227.1	远程	正常	启动	65535	4.82	0.27
2018-05-10 08:34:19	30.68	270	27.34	26.18	24.63	230	229.1	229.2	远程	正常	启动	65535	4.6	0.26
2018-05-10 08:35:24	30.69	270	25.33	27.19	24.89	230.8	229	229.9	远程	正常	启动	65535	5.09	0.29
2018-05-10 08:36:28	30.52	270	26.4	27.33	23.93	229.7	228.8	229	远程	正常	启动	65535	5	0.28
2018-05-10 08:37:31	30.57	270	25.72	27.65	24.58	228.4	227.5	227.7	远程	正常	启动	65535	5.13	0.29
2018-05-10 08:38:35	30.63	270	26.04	27.64	24.36	228.9	227.9	228.2	远程	正常	启动	65535	5.07	0.29
2018-05-10 08:39:38	30.65	270	27.16	25.94	24.78	229.5	228.6	229.2	远程	正常	启动	65535	4.58	0.26
2018-05-10 08:40:42	30.64	270	26.94	27.44	24.09	228	226.6	227	远程	正常	启动	65535	4.97	0.28
2018-05-10 08:41:47	30.64	270	26.65	28.92	23.65	232	230.4	230.2	远程	正常	启动	65535	5.03	0.28
2018-05-10 08:42:50	30.67	270	27.54	26.8	24.21	228.8	227.7	227.9	远程	正常	启动	65535	4.51	0.25
2018-05-10 08:43:55	30.56	270	25.24	26.99	25.44	229.5	228.2	228.1	远程	正常	启动	65535	4.87	0.28
2018-05-10 08:44:59	30.54	270	25.16	26.87	25.46	230	228.7	229.2	远程	正常	启动	65535	4.86	0.27
2018-05-10 08:46:02	30.59	270	25.37	27.69	25.36	229	228	227.8	远程	正常	启动	65535	5.08	0.29
2018-05-10 08:47:06	30.64	270	27.11	27.43	23.87	229.3	228.4	228.1	远程	正常	启动	65535	4.76	0.27
2018-05-10 08:48:09	30.58	270	26.58	28.1	23.98	228.2	227.2	227.4	远程	正常	启动	65535	5.03	0.28
2018-05-10 08:49:14	30.56	270	27.16	27.05	24	228.6	227.9	227.5	远程	正常	启动	65535	4.68	0.26
2018-05-10 08:50:17	30.63	270	26.96	26.84	23.93	230.4	229.4	229.4	远程	正常	启动	65535	4.76	0.27
2018-05-10 08:51:21	30.67	270	25.77	28.31	24.64	229.7	227.5	228.4	远程	正常	启动	65535	5.16	0.29
2018-05-10 08:52:25	30.56	270	25.12	26.92	25.55	230	228.7	228.4	远程	正常	启动	65535	4.91	0.28
2018-05-10 08:53:30	30.63	270	26.87	26.1	24.81	229.4	227.8	228.3	远程	正常	启动	65535	4.53	0.26
2018-05-10 08:54:33	30.72	270	27.34	27.29	24.4	228.8	227.1	227.4	远程	正常	启动	65535	4.78	0.27
2018-05-10 08:55:37	30.76	270	27.17	27.07	24.14	229.4	228.6	228.7	远程	正常	启动	65535	4.82	0.27
2018-05-10 08:56:40	30.59	270	26.4	25.88	25.35	228.6	227	227.5	远程	正常	启动	65535	4.54	0.26
2018-05-10 08:57:44	30.6	270	25.64	26.26	25.76	229	227.9	228	远程	正常	启动	65535	4.72	0.27
2018-05-10 08:58:48	30.68	270	25.12	27.32	25.54	229	228.2	228.4	远程	正常	启动	65535	5.08	0.29
2018-05-10 08:59:52	30.73	270	26.57	28.08	24.21	228.3	226.8	227.2	远程	正常	启动	65535	5.1	0.29
2018-05-10 09:00:56	30.71	270	25.56	27.6	25.05	229.7	228.5	228.8	远程	正常	启动	65535	5.06	0.29
2018-05-10 09:02:01	30.72	270	27.34	26.88	24.32	229.1	227.9	228.3	远程	正常	启动	65535	4.67	0.26
2018-05-10 09:03:04	30.75	270	26.08	26.34	25.83	229	227.7	228.2	远程	正常	启动	65535	4.62	0.26
2018-05-10 09:04:08	30.61	270	26.75	28.09	24.13	228	226.3	226.6	远程	正常	启动	65535	5.03	0.28
2018-05-10 09:05:11	30.47	270	25.62	26.33	25.52	229.5	227.9	227.8	远程	正常	启动	65535	4.65	0.26
2018-05-10 09:06:16	30.55	270	25.3	26.84	25.53	229.4	227.7	228.5	远程	正常	启动	65535	4.88	0.28
2018-05-10 09:07:19	30.62	270	25.22	27.52	25.59	229	227.2	227.4	远程	正常	启动	65535	5.11	0.29
2018-05-10 09:08:23	30.63	270	26.34	26.13	25.66	229.2	228	228	远程	正常	启动	65535	4.56	0.26
2018-05-10 09:09:27	30.57	270	26.15	27.9	24.22	229.3	228.5	228.4	远程	正常	启动	65535	5.15	0.29
2018-05-10 09:10:31	30.57	270	26.88	27.82	23.86	228.5	227.6	227.5	远程	正常	启动	65535	4.92	0.28
2018-05-10 09:11:35	30.65	270	27.03	27.42	24.12	229.7	228.6	228.6	远程	正常	启动	65535	4.9	0.27
2018-05-10 09:12:38	30.62	270	26.94	27.79	23.87	228.2	226.4	227.3	远程	正常	启动	65535	4.9	0.28
2018-05-10 09:13:42	30.55	270	26.17	27.76	24.03	229.1	227.9	227.8	远程	正常	启动	65535	5.06	0.29
2018-05-10 09:14:45	30.59	270	27.28	27.01	24.06	228.9	227.3	227.5	远程	正常	启动	65535	4.58	0.26
2018-05-10 09:15:49	30.63	270	25.85	28.1	24.68	228.4	226.7	227	远程	正常	启动	65535	5.17	0.29
2018-05-10 09:16:53	30.57	270	27.01	26.5	24.41	229.3	228.4	228.2	远程	正常	启动	65535	4.59	0.26
2018-05-10 09:17:57	30.48	270	26.83	27.71	23.83	228.5	227.4	227.8	远程	正常	启动	65535	4.88	0.28
2018-05-10 09:19:01	30.54	270	27.14	26.48	24.56	228.4	227.4	227.7	远程	正常	启动	65535	4.52	0.25
2018-05-10 09:20:06	30.59	270	25.56	26.37	25.62	229	228	228	远程	正常	启动	65535	4.71	0.27
2018-05-10 09:21:09	30.6	270	25.42	26.45	25.69	228.9	228	227.5	远程	正常	启动	65535	4.8	0.27
2018-05-10 09:22:12	30.54	270	27.07	26.72	24.02	229.1	228.3	228.3	远程	正常	启动	65535	4.66	0.26
2018-05-10 09:23:16	30.58	270	25.31	26.74	25.76	229.2	227.8	228.3	远程	正常	启动	65535	4.9	0.28
2018-05-10 09:24:20	30.62	270	26.72	25.96	25.31	228.2	226.9	227.3	远程	正常	启动	65535	4.47	0.25
2018-05-10 09:25:24	30.61	270	26.81	27.71	23.93	229.4	227.9	228.5	远程	正常	启动	65535	4.96	0.28
2018-05-10 09:26:28	30.47	270	26.67	27.88	23.71	230	228.2	228.6	远程	正常	启动	65535	4.92	0.28
2018-05-10 09:27:32	30.5	270	26.85	26.34	24.39	229.1	227.2	227.9	远程	正常	启动	65535	4.56	0.26
2018-05-10 09:28:35	30.57	270	26.05	25.9	25.47	229.7	227.6	228.2	远程	正常	启动	65535	4.59	0.26
2018-05-10 09:29:39	30.62	270	27.25	26.68	24.22	229.6	228.4	228.4	远程	正常	启动	65535	4.6	0.26
2018-05-10 09:30:42	30.57	270	27.32	26.36	24.31	228.6	227.2	228	远程	正常	启动	65535	4.5	0.25
2018-05-10 09:31:46	30.56	270	26.79	27.61	23.85	229.2	228.2	228.6	远程	正常	启动	65535	4.91	0.28
2018-05-10 09:32:50	30.6	270	26.22	28.15	24.23	229.1	227.5	227.6	远程	正常	启动	65535	5.13	0.29
2018-05-10 09:33:54	30.59	270	26.4	28	24.09	228.9	227.8	227.9	远程	正常	启动	65535	5.11	0.29
2018-05-10 09:34:58	30.56	270	25.58	27.84	24.45	230.6	229	229.1	远程	正常	启动	65535	5.18	0.29
2018-05-10 09:36:02	30.56	270	26.76	27.73	23.76	229.3	227.5	228.5	远程	正常	启动	65535	4.93	0.28
2018-05-10 09:37:06	30.61	270	25.6	26.63	25.66	228.7	226.7	227.4	远程	正常	启动	65535	4.7	0.27
2018-05-10 09:38:10	30.6	270	26.95	26.34	24.26	230.6	229.2	229.9	远程	正常	启动	65535	4.64	0.26
2018-05-10 09:39:13	30.47	270	25.57	27.88	24.44	229.2	227.3	228.1	远程	正常	启动	65535	5.13	0.29
2018-05-10 09:40:17	30.47	270	25.19	27.55	25.22	228.5	227.6	227.4	远程	正常	启动	65535	5.04	0.29
2018-05-10 09:41:21	30.55	270	25.3	27	25.45	229	227.5	228.1	远程	正常	启动	65535	4.85	0.28
2018-05-10 09:42:25	30.64	270	25.71	26.53	25.76	228.3	227.1	227.3	远程	正常	启动	65535	4.69	0.26
2018-05-10 09:43:28	30.61	270	26.48	27.76	23.86	230.1	228.1	228.9	远程	正常	启动	65535	5.02	0.28
2018-05-10 09:44:32	30.55	270	25.84	26.07	25.44	229.6	227.5	227.9	远程	正常	启动	65535	4.57	0.26
2018-05-10 09:45:37	30.57	270	26.81	25.89	24.9	229.6	227.4	228.4	远程	正常	启动	65535	4.42	0.25
2018-05-10 09:46:41	30.65	270	25.27	27.71	25.15	229.2	227.5	228	远程	正常	启动	65535	5.13	0.29
2018-05-10 09:47:44	30.62	270	27.15	26.43	24.32	228.8	227.5	227.3	远程	正常	启动	65535	4.59	0.26
2018-05-10 09:48:48	30.5	270	26.59	27.95	23.9	228.9	227.3	227.8	远程	正常	启动	65535	5.05	0.29
2018-05-10 09:49:51	30.55	270	27.03	26.58	24.24	228.5	227.3	227.8	远程	正常	启动	65535	4.63	0.26
2018-05-10 09:50:55	30.58	270	26.76	27.58	23.93	228	227.2	226.8	远程	正常	启动	65535	4.93	0.28
2018-05-10 09:51:59	30.63	270	25.53	27.88	24.94	230.1	228.3	228.4	远程	正常	启动	65535	5.06	0.29
2018-05-10 09:53:04	30.54	270	26.41	25.99	25.16	227.9	227.1	227	远程	正常	启动	65535	4.53	0.26
2018-05-10 09:54:08	30.53	270	27.1	26.94	23.97	228.2	226.4	226.9	远程	正常	启动	65535	4.69	0.27
2018-05-10 09:55:11	30.59	270	27.15	27.49	23.81	229.5	227.9	228.5	远程	正常	启动	65535	4.8	0.27
2018-05-10 09:56:15	30.66	270	25.66	27.93	24.8	228.4	226.9	227.4	远程	正常	启动	65535	5.07	0.29
2018-05-10 09:57:18	30.53	270	26.32	25.89	25.28	228.6	226.9	227.5	远程	正常	启动	65535	4.5	0.26
2018-05-10 09:58:23	30.53	270	27.16	26.93	24.05	228.2	227.1	227.7	远程	正常	启动	65535	4.67	0.26
2018-05-10 09:59:27	30.59	270	25.36	27.77	24.71	228.8	227.1	227.3	远程	正常	启动	65535	5.18	0.29
2018-05-10 10:00:30	30.63	270	27.13	26.37	24.69	227.2	226.1	226	远程	正常	启动	65535	4.54	0.26
2018-05-10 10:01:35	30.56	270	25.63	28.11	24.92	227.5	225.3	225.8	远程	正常	启动	65535	5.18	0.29
2018-05-10 10:02:39	30.6	270	27.04	26.39	24.64	228	226.6	226.6	远程	正常	启动	65535	4.55	0.26
2018-05-10 10:03:42	30.63	270	25.63	28.02	25.03	228.1	226	226.6	远程	正常	启动	65535	5.18	0.29
2018-05-10 10:06:53	30.56	270	27.04	26.68	24.27	229	227.8	227.6	远程	正常	启动	65535	4.74	0.27
2018-05-10 10:07:57	30.64	270	25.71	28.05	24.96	227.1	225.7	225.6	远程	正常	启动	65535	5.23	0.3
2018-05-10 10:09:01	30.61	270	25.55	27.12	25.76	227.2	225.3	226.1	远程	正常	启动	65535	4.88	0.28
2018-05-10 10:10:04	30.55	270	25.59	28.05	24.88	227.8	226.8	226.7	远程	正常	启动	65535	5.22	0.3
2018-05-10 10:11:09	30.58	270	25.27	27.7	25.4	228	226.2	226.6	远程	正常	启动	65535	5.21	0.3
2018-05-10 10:12:12	30.66	270	27.23	26.46	24.89	227.1	226.4	226.3	远程	正常	启动	65535	4.53	0.25
2018-05-10 10:13:15	30.63	270	27.33	27.05	24.34	227.7	226.6	226.3	远程	正常	启动	65535	4.67	0.26
2018-05-10 10:14:19	30.52	270	25.75	26.09	25.67	228	226.3	226.9	远程	正常	启动	65535	4.63	0.26
2018-05-10 10:15:23	30.62	270	26.59	28.21	24.19	228.1	226.6	227.2	远程	正常	启动	65535	5.07	0.29
2018-05-10 10:16:27	30.69	270	26.15	26.24	25.97	227.6	226.8	226.8	远程	正常	启动	65535	4.71	0.27
2018-05-10 10:17:31	30.67	270	27.35	26.73	24.41	226.4	225.6	226	远程	正常	启动	65535	4.48	0.25
2018-05-10 10:18:34	30.68	270	27.51	26.65	24.93	226.2	225.5	225.6	远程	正常	启动	65535	4.5	0.25
2018-05-10 10:19:39	30.76	270	25.81	28.42	25.12	226.9	226.1	226.3	远程	正常	启动	65535	5.26	0.3
2018-05-10 10:20:42	30.67	270	25.4	27.99	25.41	227.2	225.7	226	远程	正常	启动	65535	5.22	0.3
2018-05-10 10:21:46	30.62	270	27.46	27.32	24.24	227.1	225.9	226.7	远程	正常	启动	65535	4.66	0.26
2018-05-10 10:22:50	30.69	270	26.91	28.22	24.19	226.6	225.4	225.9	远程	正常	启动	65535	5	0.28
2018-05-10 10:23:53	30.64	270	25.67	28.1	25.16	227.2	225.2	226	远程	正常	启动	65535	5.16	0.29
2018-05-10 10:24:57	30.64	270	25.56	27.14	25.75	228.1	226.9	227.5	远程	正常	启动	65535	4.91	0.28
2018-05-10 10:26:01	30.67	270	25.53	27.97	25.3	227	225.9	225.9	远程	正常	启动	65535	5.13	0.29
2018-05-10 10:27:04	30.67	270	27.07	26.35	24.97	227.4	226.1	226.3	远程	正常	启动	65535	4.46	0.25
2018-05-10 10:28:09	30.56	270	27.09	27.89	24.03	227	225.3	226	远程	正常	启动	65535	4.9	0.28
2018-05-10 10:29:13	30.61	270	26.5	28.14	24.24	227	225.8	226.5	远程	正常	启动	65535	5.17	0.29
2018-05-10 10:30:16	30.68	269	26.64	27.65	23.78	229.1	228.3	228.6	远程	正常	启动	65535	5	0.28
2018-05-10 10:31:20	30.62	270	25.88	28.22	24.85	226	225.2	225.4	远程	正常	启动	65535	5.24	0.3
2018-05-10 10:32:23	30.65	270	25.2	26.63	25.77	228.8	228.1	228.2	远程	正常	启动	65535	4.85	0.28
2018-05-10 10:33:28	30.62	270	26.09	25.94	25.47	228	226.9	227.4	远程	正常	启动	65535	4.55	0.26
2018-05-10 10:34:31	30.66	270	26.27	28.25	24.35	226	224.7	225.4	远程	正常	启动	65535	5.19	0.3
2018-05-10 10:35:35	30.63	270	26.55	25.94	25.31	227.3	226	226.4	远程	正常	启动	65535	4.5	0.26
2018-05-10 10:36:40	30.54	270	25.52	27.99	25.01	226.8	225.6	225.6	远程	正常	启动	65535	5.24	0.3
2018-05-10 10:37:44	30.54	270	26.64	28.03	23.81	226.6	225.3	226.1	远程	正常	启动	65535	4.93	0.28
2018-05-10 10:38:47	30.62	270	25.88	27.97	24.37	228	226.4	227.2	远程	正常	启动	65535	5.2	0.3
2018-05-10 10:39:51	30.59	270	27.35	27.14	24.25	226.3	224.6	225.1	远程	正常	启动	65535	4.65	0.26
2018-05-10 10:40:54	30.47	270	26.98	26.24	24.5	227.1	225.7	226.4	远程	正常	启动	65535	4.44	0.25
2018-05-10 10:41:58	30.57	269	27.27	26.61	24.2	226.6	225.8	225.7	远程	正常	启动	65535	4.52	0.26
2018-05-10 10:43:02	30.6	270	26.63	25.76	25.44	227.7	227.3	227.1	远程	正常	启动	65535	4.51	0.26
2018-05-10 10:44:06	30.59	270	27.23	26.33	24.88	225.9	224.2	224.7	远程	正常	启动	65535	4.45	0.25
2018-05-10 10:45:10	30.56	270	27.18	27.4	23.97	226.8	225.5	226.2	远程	正常	启动	65535	4.69	0.27
2018-05-10 10:46:14	30.6	270	27.3	27.07	24.14	227.8	226.6	226.9	远程	正常	启动	65535	4.69	0.26
2018-05-10 10:47:18	30.58	270	25.65	27.99	25.06	225.7	224	225	远程	正常	启动	65535	5.25	0.3
2018-05-10 10:48:21	30.42	270	25.9	27.84	24.2	228.2	226.6	227.1	远程	正常	启动	65535	5.11	0.29
2018-05-10 10:49:25	30.44	270	25.35	27.44	24.95	228.3	226.6	227.2	远程	正常	启动	65535	5.05	0.29
2018-05-10 10:50:29	30.48	270	27.07	26.75	24.03	227.6	227	226.9	远程	正常	启动	65535	4.7	0.27
2018-05-10 10:51:32	30.52	270	27.18	26.59	24.7	227.1	226	225.9	远程	正常	启动	65535	4.68	0.26
2018-05-10 10:52:36	30.52	270	25.33	27.59	25.42	226.3	225.4	225.3	远程	正常	启动	65535	4.98	0.28
2018-05-10 10:53:40	30.55	270	26.81	25.8	24.84	228.2	227.3	227	远程	正常	启动	65535	4.52	0.26
2018-05-10 10:54:44	30.59	270	27.14	27.05	24.31	228.4	227.4	227.3	远程	正常	启动	65535	4.78	0.27
2018-05-10 10:55:48	30.45	270	27.04	26.17	24.25	228.2	227.6	227.5	远程	正常	启动	65535	4.53	0.26
2018-05-10 10:56:52	30.45	269	26.85	27.07	23.94	227.5	226.4	226.4	远程	正常	启动	65535	4.85	0.28
2018-05-10 10:57:55	30.48	270	25.38	27.75	25.08	228.4	226.6	227	远程	正常	启动	65535	5.11	0.29
2018-05-10 11:01:07	30.48	270	25.09	27.24	25.3	229.1	228.2	228.3	远程	正常	启动	65535	5.05	0.29
2018-05-10 11:02:11	30.49	270	26.84	26.16	24.57	228.4	227.6	227.9	远程	正常	启动	65535	4.56	0.26
2018-05-10 11:03:15	30.39	270	26.15	25.83	25.35	228.2	227	226.9	远程	正常	启动	65535	4.48	0.26
2018-05-10 11:04:19	30.42	270	25.23	27.01	25.31	228	226.3	226.9	远程	正常	启动	65535	4.87	0.28
2018-05-10 11:05:23	30.47	270	25.81	26.13	25.71	228.5	227	227.1	远程	正常	启动	65535	4.62	0.26
2018-05-10 11:06:26	30.46	270	26.49	25.76	25.27	227.6	226.7	226.8	远程	正常	启动	65535	4.46	0.25
2018-05-10 11:07:30	30.44	269	25.12	27.45	25.26	227.8	226.1	226.3	远程	正常	启动	65535	5.16	0.3
2018-05-10 11:08:33	30.47	270	26.66	25.8	25.38	227.7	225.9	226.6	远程	正常	启动	65535	4.43	0.25
2018-05-10 11:09:37	30.45	270	25.22	27.08	25.58	228.2	227.2	227.1	远程	正常	启动	65535	4.96	0.28
2018-05-10 11:10:42	30.43	269	26.14	25.83	25.39	228.5	226.9	227.2	远程	正常	启动	65535	4.46	0.25
2018-05-10 11:11:45	30.48	270	25.07	27.45	25.19	228.3	227.3	227.6	远程	正常	启动	65535	5.18	0.3
2018-05-10 11:12:50	30.48	270	26.86	25.92	25	228.1	226.8	227.5	远程	正常	启动	65535	4.4	0.25
2018-05-10 11:13:53	30.37	270	26.37	27.8	23.83	228.3	226.6	227.5	远程	正常	启动	65535	5	0.29
2018-05-10 11:14:57	30.43	270	25.16	26.48	25.72	229.3	228	228.6	远程	正常	启动	65535	4.93	0.28
2018-05-10 11:16:00	30.48	269	25.72	27.96	24.27	229.1	228.5	228.3	远程	正常	启动	65535	5.16	0.29
2018-05-10 11:17:04	30.47	270	25.04	26.65	25.61	229.2	227.9	228.4	远程	正常	启动	65535	5	0.29
2018-05-10 11:18:08	30.37	269	25.53	26.2	25.49	229.1	227.5	227.5	远程	正常	启动	65535	4.65	0.26
2018-05-10 11:19:12	30.38	270	26.3	27.74	23.63	228.8	227.7	228.2	远程	正常	启动	65535	4.99	0.28
2018-05-10 11:20:16	30.42	270	26	25.36	25.08	229.9	228.8	229.3	远程	正常	启动	65535	4.43	0.25
2018-05-10 11:21:21	30.45	270	25.13	26.42	25.47	230	229	228.8	远程	正常	启动	65535	4.81	0.27
2018-05-10 11:22:24	30.47	269	26.93	27.77	23.74	227.6	226.5	226.5	远程	正常	启动	65535	4.88	0.28
2018-05-10 11:25:35	30.37	270	25.74	25.57	25.24	229.8	228.8	228.5	远程	正常	启动	65535	4.48	0.26
2018-05-10 11:26:39	30.43	269	25.28	27.61	24.25	230.9	229.5	229.7	远程	正常	启动	65535	5.16	0.29
2018-05-10 11:27:43	30.47	269	26.87	25.75	24.45	230.6	229.1	229.4	远程	正常	启动	65535	4.34	0.25
2018-05-10 11:28:47	30.42	270	25.44	27.77	24.36	230.2	228.5	228.8	远程	正常	启动	65535	5.09	0.29
2018-05-10 11:31:59	30.47	269	25.73	26.04	25.44	230.8	229.1	229.4	远程	正常	启动	65535	4.53	0.26
2018-05-10 11:33:02	30.46	270	26.47	27.89	23.74	229.6	227.8	228.4	远程	正常	启动	65535	4.97	0.28
2018-05-10 11:34:07	30.4	270	26.02	27.95	23.74	229.4	228.1	228.8	远程	正常	启动	65535	5.01	0.29
2018-05-10 11:35:10	30.48	269	27.16	27.3	23.59	229	228.1	228.3	远程	正常	启动	65535	4.7	0.27
2018-05-10 11:36:13	30.47	270	26.47	25.61	25	229.4	228.4	228.8	远程	正常	启动	65535	4.4	0.25
2018-05-10 11:37:18	30.4	269	25.33	27.78	24.62	228.6	227.4	228	远程	正常	启动	65535	5.18	0.3
2018-05-10 11:38:22	30.39	269	25.07	27.16	25.26	229.1	227.8	228.4	远程	正常	启动	65535	5.01	0.29
2018-05-10 11:39:27	30.46	269	26.12	25.59	25.35	229.5	228.1	228.8	远程	正常	启动	65535	4.48	0.25
2018-05-10 11:40:30	30.48	269	26.16	28.06	24.03	228.1	226.8	226.9	远程	正常	启动	65535	5.12	0.29
2018-05-10 11:41:34	30.37	269	25.76	25.81	25.42	229.2	228.1	227.9	远程	正常	启动	65535	4.49	0.26
2018-05-10 11:42:38	30.37	270	25.14	26.62	25.46	229	227.7	227.9	远程	正常	启动	65535	4.89	0.28
2018-05-10 11:43:42	30.45	269	26.67	27.77	23.64	229.2	227.7	228.1	远程	正常	启动	65535	4.85	0.28
2018-05-10 11:44:45	30.47	269	27.23	26.47	24.08	227.6	226.9	227.2	远程	正常	启动	65535	4.4	0.25
2018-05-10 11:45:49	30.41	270	25.51	27.89	24.48	228.9	227.7	227.8	远程	正常	启动	65535	5.2	0.3
2018-05-10 11:46:39	30.42	269	27.06	27.36	23.83	227.5	226.5	227	远程	正常	启动	65535	4.66	0.26
2018-05-10 11:47:43	30.45	269	25.31	26.25	25.59	229	227.9	228.4	远程	正常	启动	65535	4.8	0.27
2018-05-10 11:48:57	30.46	269	25.3	26.35	25.68	229.2	228	227.8	远程	正常	启动	65535	4.85	0.28
2018-05-10 11:50:10	30.36	269	26.39	25.74	25.07	228.9	227.2	227.8	远程	正常	启动	65535	4.46	0.25
2018-05-10 11:51:24	30.39	269	26.5	25.97	24.68	228.6	227.6	227.3	远程	正常	启动	65535	4.41	0.25
2018-05-10 11:52:33	30.44	269	27.01	27.28	23.56	230.5	229	229.1	远程	正常	启动	65535	4.55	0.26
2018-05-10 11:53:36	30.45	269	24.82	26.75	25.22	230.6	229.4	229.2	远程	正常	启动	65535	5.02	0.29
2018-05-10 11:54:40	30.41	269	25.58	27.65	23.82	230	229.5	229.4	远程	正常	启动	65535	5.14	0.29
2018-05-10 11:55:44	30.45	269	25.2	27.11	25.68	227.6	226	226.4	远程	正常	启动	65535	4.99	0.28
2018-05-10 11:56:48	30.45	269	25.48	28.01	24.51	228.4	227.2	227.7	远程	正常	启动	65535	5.22	0.3
2018-05-10 11:57:53	30.46	269	27.08	26.28	24.26	229.3	228.1	227.9	远程	正常	启动	65535	4.41	0.25
2018-05-10 11:58:56	30.42	269	26.31	25.63	25.1	229.7	228.8	229.1	远程	正常	启动	65535	4.38	0.25
2018-05-10 11:59:59	30.46	269	26.12	27.96	23.95	229.1	227.6	228.3	远程	正常	启动	65535	5.13	0.29
2018-05-10 12:01:03	30.45	269	25.91	25.93	25.41	228.9	227.7	227.5	远程	正常	启动	65535	4.53	0.26
2018-05-10 12:02:07	30.46	269	25.34	26.09	25.63	228.9	228.2	228.4	远程	正常	启动	65535	4.75	0.27
2018-05-10 12:03:10	30.36	269	26.25	25.54	25.17	227.9	227	226.9	远程	正常	启动	65535	4.39	0.25
2018-05-10 12:04:15	30.42	269	25.37	26.29	25.52	229.7	228.4	228.1	远程	正常	启动	65535	4.72	0.27
2018-05-10 12:05:19	30.44	269	26.5	25.83	25.24	227.4	226.5	226.5	远程	正常	启动	65535	4.42	0.25
2018-05-10 12:06:23	30.42	270	25.45	28.01	24.8	228.1	227.1	226.7	远程	正常	启动	65535	5.26	0.3
2018-05-10 12:07:26	30.4	269	26.41	25.79	25.31	228.2	227.3	226.9	远程	正常	启动	65535	4.44	0.25
2018-05-10 12:08:30	30.44	269	25.73	28.12	24.25	228.1	226.6	227.4	远程	正常	启动	65535	5.22	0.3
2018-05-10 12:09:34	30.43	269	24.98	27.05	25.32	229.8	227.9	228.3	远程	正常	启动	65535	5.07	0.29
2018-05-10 12:10:37	30.39	269	24.88	27.04	25.14	230.8	229	229.3	远程	正常	启动	65535	5.08	0.29
2018-05-10 12:11:41	30.41	269	25.04	26.53	25.32	229.8	228.6	228.9	远程	正常	启动	65535	4.84	0.28
2018-05-10 12:12:45	30.43	269	26.34	28.32	23.88	228.6	226.9	227.2	远程	正常	启动	65535	5.09	0.29
2018-05-10 12:13:49	30.43	270	25.13	27	25.64	228.9	227.8	228	远程	正常	启动	65535	5.03	0.29
2018-05-10 12:14:53	30.26	269	25.81	25.88	25.29	228.1	226.3	226.7	远程	正常	启动	65535	4.56	0.26
2018-05-10 12:15:57	30.32	270	25.47	28.07	24.13	229.1	228.2	228	远程	正常	启动	65535	5.17	0.29
2018-05-10 12:17:01	30.4	269	26.62	27.67	23.56	230.1	229.2	228.9	远程	正常	启动	65535	4.78	0.27
2018-05-10 12:18:04	30.4	269	26.11	27.94	23.87	229	227.7	227.7	远程	正常	启动	65535	5.09	0.29
2018-05-10 12:19:08	30.38	269	25.19	26.86	25.35	229.6	228.6	229.1	远程	正常	启动	65535	4.89	0.28
2018-05-10 12:20:12	30.39	269	25.31	26.36	25.53	229	227.5	228.2	远程	正常	启动	65535	4.77	0.27
2018-05-10 12:21:16	30.45	269	27.06	26.27	24.36	228.8	227.2	227.7	远程	正常	启动	65535	4.35	0.25
2018-05-10 12:22:20	30.37	269	26.57	25.71	25.02	229.6	228	228.4	远程	正常	启动	65535	4.39	0.25
2018-05-10 12:23:24	30.3	269	26.81	26.37	23.71	229.7	228.1	228.4	远程	正常	启动	65535	4.44	0.25
2018-05-10 12:24:28	30.35	269	26.13	25.63	24.85	229.8	228.2	228.3	远程	正常	启动	65535	4.41	0.25
2018-05-10 12:25:31	30.41	269	25.12	27.68	24.74	229.6	228.6	228.8	远程	正常	启动	65535	5.17	0.29
2018-05-10 12:26:34	30.37	270	25.56	25.74	24.96	230.6	228.9	229.4	远程	正常	启动	65535	4.5	0.26
2018-05-10 12:27:39	30.37	269	26.81	25.88	23.79	230.6	229.7	230.1	远程	正常	启动	65535	4.41	0.25
2018-05-10 12:28:42	30.4	270	26.4	27.86	23.56	229.2	228.3	228.5	远程	正常	启动	65535	4.98	0.28
2018-05-10 12:29:46	30.41	269	26.93	27.02	23.63	229.1	227.5	228.7	远程	正常	启动	65535	4.65	0.26
2018-05-10 12:30:50	30.34	269	26	25.65	25.05	229.7	228.5	228.3	远程	正常	启动	65535	4.47	0.25
2018-05-10 12:31:54	30.4	269	26.88	26.57	23.71	230.5	229.7	229.5	远程	正常	启动	65535	4.56	0.26
2018-05-10 12:32:58	30.42	269	27.11	26.85	23.74	228.8	227.9	228	远程	正常	启动	65535	4.51	0.26
2018-05-10 12:34:02	30.38	269	26.9	26.58	23.49	230.5	229.7	229.5	远程	正常	启动	65535	4.53	0.26
2018-05-10 12:35:06	30.27	269	25.41	27.7	23.84	229.4	228.4	228.6	远程	正常	启动	65535	5.08	0.29
2018-05-10 12:36:10	30.35	269	25.47	26.17	25.47	228.8	227.2	227.4	远程	正常	启动	65535	4.68	0.27
2018-05-10 12:37:13	30.37	269	25.95	26.06	25.33	228.7	227.8	227.7	远程	正常	启动	65535	4.51	0.26
2018-05-10 12:38:17	30.4	269	26.65	25.88	24.68	228.7	227.2	227.7	远程	正常	启动	65535	4.42	0.25
2018-05-10 12:39:21	30.32	269	26.6	27.46	23.52	229.4	227.5	228	远程	正常	启动	65535	4.88	0.28
2018-05-10 12:40:25	30.35	269	26.95	27.29	23.68	229.9	228	228.5	远程	正常	启动	65535	4.69	0.27
2018-05-10 12:41:29	30.37	269	26.94	26.7	23.5	229.9	228.9	228.7	远程	正常	启动	65535	4.53	0.26
2018-05-10 12:42:33	30.36	269	25.14	27.07	25.1	229.5	227.4	228.2	远程	正常	启动	65535	4.96	0.28
2018-05-10 12:43:36	30.33	269	26.57	27.49	23.32	230.6	228.8	229.3	远程	正常	启动	65535	4.82	0.27
2018-05-10 12:44:40	30.37	269	26.46	25.68	24.8	229.8	228.2	228.8	远程	正常	启动	65535	4.38	0.25
2018-05-10 12:45:44	30.36	269	26.85	27.3	23.47	230.8	229.3	229.9	远程	正常	启动	65535	4.7	0.27
2018-05-10 12:46:48	30.34	269	26.19	27.94	23.7	229.8	228	228.7	远程	正常	启动	65535	4.97	0.28
2018-05-10 12:47:52	30.31	269	24.98	26.49	25.24	229.8	228.8	228.7	远程	正常	启动	65535	4.78	0.27
2018-05-10 12:48:57	30.35	270	25.88	25.69	24.86	230.6	229.3	229.1	远程	正常	启动	65535	4.43	0.25
2018-05-10 12:50:01	30.4	269	25.04	27.78	24.68	230.2	229.2	229.5	远程	正常	启动	65535	5.13	0.29

## Sheet: Sheet5
时间	电流	转速	输入电流A	输入电流B	输入电流C	输入电压A	输入电压B	输入电压C	KA0	KA4	远程操作	操作时间	有功功率	功率因数
2018-06-19 09:07:10	30.66	269	24.97	25.68	24.57	232.2	230.8	229.9	远程	正常	启动	65535	4.59	0.26
2018-06-19 09:08:14	30.75	270	26.76	26.45	22.91	232.8	231.7	231.4	远程	正常	启动	65535	4.51	0.26
2018-06-19 09:09:17	30.76	270	25.07	25.78	24.65	232.5	231.2	230.2	远程	正常	启动	65535	4.64	0.27
2018-06-19 09:10:21	30.69	269	26.7	27	22.78	230.8	230	228.9	远程	正常	启动	65535	4.65	0.27
2018-06-19 09:11:25	30.62	269	26.65	26.42	22.99	231	230.2	229.1	远程	正常	启动	65535	4.42	0.25
2018-06-19 09:12:28	30.68	269	24.82	26.25	24.48	231.7	230.5	230	远程	正常	启动	65535	4.73	0.27
2018-06-19 09:13:32	30.74	269	26.4	25.58	23.53	232.9	231.3	230.9	远程	正常	启动	65535	4.3	0.25
2018-06-19 09:14:36	30.72	269	26.69	25.81	23.31	232.7	231.9	230.8	远程	正常	启动	65535	4.38	0.25
2018-06-19 09:15:40	30.74	269	25.46	25.6	24.61	231.2	229.8	229.4	远程	正常	启动	65535	4.49	0.26
2018-06-19 09:16:44	30.76	269	26.05	25.22	24.15	232.9	231.4	230.7	远程	正常	启动	65535	4.37	0.25
2018-06-19 09:17:47	30.73	269	26.65	26.08	23.29	232.7	231.6	230.5	远程	正常	启动	65535	4.5	0.26
2018-06-19 09:18:51	30.66	269	24.6	27.13	24.07	233.2	231.8	231.6	远程	正常	启动	65535	5.07	0.29
2018-06-19 09:19:55	30.68	269	25.45	27.88	23.18	232.1	231.3	230.3	远程	正常	启动	65535	5.16	0.3
2018-06-19 09:20:59	30.73	269	24.98	25.62	24.58	232.8	231.1	230.6	远程	正常	启动	65535	4.65	0.27
2018-06-19 09:22:03	30.73	269	26.6	26.85	22.78	232.5	231.6	231.1	远程	正常	启动	65535	4.66	0.26
2018-06-19 09:23:06	30.67	269	26.5	26.04	23.36	232	230.9	229.6	远程	正常	启动	65535	4.47	0.25
2018-06-19 09:24:11	30.73	269	24.68	27.39	23.97	233.4	232.6	231.6	远程	正常	启动	65535	5.09	0.29
2018-06-19 09:25:14	30.77	269	26.62	27.17	22.72	231.6	230.9	229.8	远程	正常	启动	65535	4.75	0.27
2018-06-19 09:26:18	30.69	270	24.58	25.94	24.57	232.8	231.9	231.3	远程	正常	启动	65535	4.81	0.28
2018-06-19 09:27:21	30.76	269	24.87	27.73	23.74	233.8	233.1	232.2	远程	正常	启动	65535	5.24	0.3
2018-06-19 09:28:25	30.76	269	26.55	25.81	23.49	233.4	232.4	231.4	远程	正常	启动	65535	4.39	0.25
2018-06-19 09:29:29	30.69	269	25.32	25.73	24.32	232.4	230.8	230.7	远程	正常	启动	65535	4.52	0.26
2018-06-19 09:30:26	30.63	269	25.04	25.48	24.48	232.8	231.7	231.2	远程	正常	启动	65535	4.57	0.26
2018-06-19 09:31:30	30.67	270	26.09	25.28	23.84	232.5	231.8	230.4	远程	正常	启动	65535	4.3	0.25
2018-06-19 09:32:34	30.75	269	26.45	26.26	23.2	232.3	231.6	230.1	远程	正常	启动	65535	4.54	0.26
2018-06-19 09:33:38	30.77	269	25.44	27.95	23.07	233.3	231.8	231.8	远程	正常	启动	65535	5.25	0.3
2018-06-19 09:34:42	30.66	269	25.73	28	23	231.7	230.1	230.2	远程	正常	启动	65535	5.08	0.29
2018-06-19 09:35:46	30.67	269	24.48	27.08	24.21	232	230.8	230.4	远程	正常	启动	65535	5.12	0.3
2018-06-19 09:36:49	30.74	269	26.55	25.89	23.37	231.4	230.3	229.3	远程	正常	启动	65535	4.38	0.25
2018-06-19 09:37:53	30.78	269	25.37	25.45	24.67	232.8	231.4	231.1	远程	正常	启动	65535	4.56	0.26
2018-06-19 09:38:56	30.74	269	24.91	27.83	23.87	232.2	231.1	230.5	远程	正常	启动	65535	5.29	0.3
2018-06-19 09:40:01	30.69	269	24.96	27.52	23.74	232	231	230.1	远程	正常	启动	65535	5.28	0.3
2018-06-19 09:41:05	30.73	269	24.55	26.57	24.55	232.2	230.4	230	远程	正常	启动	65535	4.94	0.29
2018-06-19 09:42:09	30.71	269	26.24	27.37	22.61	233.1	231.4	231.2	远程	正常	启动	65535	4.91	0.28
2018-06-19 09:43:12	30.67	269	24.53	26.43	24.48	233.6	232.3	231.3	远程	正常	启动	65535	4.98	0.29
2018-06-19 09:44:16	30.72	269	26.42	25.7	23.56	232.7	232.2	231.2	远程	正常	启动	65535	4.38	0.25
2018-06-19 09:45:19	30.77	269	26.76	26.76	23.09	232	231.1	230	远程	正常	启动	65535	4.49	0.25
2018-06-19 09:46:23	30.7	269	24.58	27.41	24.29	232	230.3	229.9	远程	正常	启动	65535	5.23	0.3
2018-06-19 09:47:26	30.61	270	24.28	26.51	24.46	232.9	231	230.5	远程	正常	启动	65535	5.04	0.29
2018-06-19 09:48:30	30.68	269	25.06	27.76	23.72	231.8	229.8	229.7	远程	正常	启动	65535	5.2	0.3
2018-06-19 09:49:34	30.76	269	26.68	25.97	23.28	232.7	231.1	230.8	远程	正常	启动	65535	4.4	0.25
2018-06-19 09:50:38	30.75	269	24.53	27.35	24.3	232.6	230.7	230.6	远程	正常	启动	65535	5.18	0.3
2018-06-19 09:51:35	30.68	269	24.71	27.29	24.53	232.1	229.8	229.9	远程	正常	启动	65535	5.12	0.29
2018-06-19 09:52:38	30.7	269	25.96	25.24	24.01	232.6	231.6	231.3	远程	正常	启动	65535	4.37	0.25
2018-06-19 09:53:43	30.77	269	25.25	27.73	23.36	233.4	231.6	231.5	远程	正常	启动	65535	5.23	0.3
2018-06-19 09:54:47	30.7	269	24.81	25.81	24.6	232.3	231.4	230.5	远程	正常	启动	65535	4.68	0.27
2018-06-19 09:55:50	30.61	269	25.5	25.48	24.6	231.6	230.6	230	远程	正常	启动	65535	4.47	0.26
2018-06-19 09:56:54	30.69	269	26.55	26.99	22.78	230.8	229.4	229.3	远程	正常	启动	65535	4.78	0.27
2018-06-19 10:00:06	30.56	269	26.43	26.64	22.85	232.9	231.9	231.3	远程	正常	启动	65535	4.65	0.26
2018-06-19 10:01:09	30.66	269	24.59	26.86	24.66	232	230.1	229.8	远程	正常	启动	65535	4.94	0.28
2018-06-19 10:02:13	30.7	269	26.57	26.9	22.88	231.9	230.8	229.8	远程	正常	启动	65535	4.68	0.27
2018-06-19 10:03:17	30.7	269	25.65	27.99	23.05	232.7	231.7	230.8	远程	正常	启动	65535	5.16	0.3
2018-06-19 10:04:20	30.69	269	25.66	25.18	24.31	233.5	232.3	231.4	远程	正常	启动	65535	4.42	0.25
2018-06-19 10:05:24	30.76	269	26.44	25.66	23.93	230.2	229.3	228.5	远程	正常	启动	65535	4.36	0.25
2018-06-19 10:06:28	30.72	269	25.71	25.19	24.04	233.1	231.5	231.3	远程	正常	启动	65535	4.37	0.25
2018-06-19 10:07:32	30.61	269	24.62	26.29	24.73	230.1	229.1	228.1	远程	正常	启动	65535	4.76	0.28
2018-06-19 10:08:36	30.66	269	26.74	26.21	22.98	231.3	230.4	229.4	远程	正常	启动	65535	4.4	0.25
2018-06-19 10:09:40	30.71	269	25.19	25.74	24.89	231.3	229.6	229.2	远程	正常	启动	65535	4.64	0.27
2018-06-19 10:10:44	30.67	269	26.04	27.87	22.92	231	229.8	229.6	远程	正常	启动	65535	5.08	0.29
2018-06-19 10:11:47	30.61	269	24.9	25.61	24.71	231.5	230.4	229.7	远程	正常	启动	65535	4.64	0.27
2018-06-19 10:12:51	30.64	269	26.1	27.82	22.76	231.3	230.2	229.3	远程	正常	启动	65535	4.97	0.29
2018-06-19 10:13:55	30.68	269	25.15	27.81	23.37	232.6	231.6	231.1	远程	正常	启动	65535	5.23	0.3
2018-06-19 10:14:58	30.71	269	25.8	28.03	22.96	231	229.5	229	远程	正常	启动	65535	5.12	0.29
2018-06-19 10:16:02	30.6	269	24.68	26.34	24.53	230.4	228.7	228.5	远程	正常	启动	65535	4.81	0.28
2018-06-19 10:17:06	30.61	269	26.75	26.66	22.85	231	229.4	229.4	远程	正常	启动	65535	4.55	0.26
2018-06-19 10:18:10	30.69	269	25.99	27.73	22.67	232	231	230.7	远程	正常	启动	65535	5.04	0.29
2018-06-19 10:21:20	30.58	269	24.53	26.76	24.45	232	230.2	229.8	远程	正常	启动	65535	4.92	0.28
2018-06-19 10:22:17	30.65	269	26.8	26.37	22.84	230.9	229.7	229.7	远程	正常	启动	65535	4.42	0.25
2018-06-19 10:23:13	30.65	269	24.84	27.66	23.9	231.2	229.9	229.9	远程	正常	启动	65535	5.15	0.3
2018-06-19 10:24:18	30.56	269	25.83	27.76	22.74	232.6	230.7	230.8	远程	正常	启动	65535	5.07	0.29
2018-06-19 10:25:21	30.59	269	26.31	27.5	22.51	231.6	230.6	230.2	远程	正常	启动	65535	4.9	0.28
2018-06-19 10:26:27	30.66	269	25.13	27.63	23.29	233.5	232.3	231.4	远程	正常	启动	65535	5.22	0.3
2018-06-19 10:27:29	30.66	269	25.45	28.02	23.3	230.5	229	229	远程	正常	启动	65535	5.18	0.3
2018-06-19 10:28:50	30.56	269	25.49	27.96	23.17	230.6	228.7	228.9	远程	正常	启动	65535	5.12	0.3
2018-06-19 10:30:04	30.63	269	26.21	27.81	22.62	231.2	230.1	229.6	远程	正常	启动	65535	4.96	0.28
2018-06-19 10:33:30	30.59	269	25.33	25.68	24.55	231.6	230.2	229.3	远程	正常	启动	65535	4.49	0.26
2018-06-19 10:34:34	30.65	269	26.11	25.42	23.73	232.2	230.7	230	远程	正常	启动	65535	4.42	0.25
2018-06-19 10:35:38	30.63	269	25.59	25.44	24.26	231.2	230.4	229.3	远程	正常	启动	65535	4.44	0.25
2018-06-19 10:36:42	30.56	269	25.05	25.57	24.32	232.8	231.1	230.6	远程	正常	启动	65535	4.49	0.26
2018-06-19 10:37:45	30.58	269	24.84	27.44	23.56	233.5	232	231.8	远程	正常	启动	65535	5.07	0.29
2018-06-19 10:38:49	30.6	269	26.55	25.87	23.16	231.7	230.4	230.2	远程	正常	启动	65535	4.47	0.26
2018-06-19 10:39:53	30.66	269	26.61	26.04	23.22	231.9	230.2	230	远程	正常	启动	65535	4.49	0.26
2018-06-19 10:40:56	30.55	269	24.53	26.94	24.24	230.9	229.9	229.1	远程	正常	启动	65535	4.95	0.29
2018-06-19 10:42:01	30.54	269	26.54	25.87	23.33	231.9	230.6	230.4	远程	正常	启动	65535	4.38	0.25
2018-06-19 10:43:05	30.63	269	25.95	27.79	22.84	231.7	230.1	229.7	远程	正常	启动	65535	5.09	0.29
2018-06-19 10:44:09	30.6	269	25.81	27.58	22.6	233.6	232	231.6	远程	正常	启动	65535	5.05	0.29
2018-06-19 10:45:12	30.59	269	25.88	27.64	22.84	231.7	230.3	229.5	远程	正常	启动	65535	5.08	0.29
2018-06-19 10:46:15	30.64	269	24.56	26.25	24.79	232	230.3	229.8	远程	正常	启动	65535	4.8	0.28
2018-06-19 10:47:19	30.62	269	24.85	25.4	24.59	232	231.2	230.5	远程	正常	启动	65535	4.63	0.27
2018-06-19 10:48:24	30.5	269	24.31	26.34	24.35	232.1	231	230.6	远程	正常	启动	65535	4.9	0.28
2018-06-19 10:49:27	30.53	269	25.59	27.54	22.69	232.3	231.5	231	远程	正常	启动	65535	5.1	0.29
2018-06-19 10:50:31	30.61	269	26.45	25.93	23.04	232.9	231.4	231	远程	正常	启动	65535	4.57	0.26
2018-06-19 10:51:35	30.63	269	26.49	27	22.97	231.1	229.4	229.2	远程	正常	启动	65535	4.84	0.28
2018-06-19 10:52:39	30.55	269	24.43	26.58	24.67	231.6	230.6	230	远程	正常	启动	65535	4.88	0.28
2018-06-19 10:53:43	30.51	269	24.32	26.01	24.5	233	232.2	230.7	远程	正常	启动	65535	4.76	0.28
2018-06-19 10:54:46	30.58	269	24.73	25.94	24.41	232.1	230.7	229.6	远程	正常	启动	65535	4.66	0.27
2018-06-19 10:55:49	30.64	269	25.93	28.15	23.01	230.1	229	228.1	远程	正常	启动	65535	5.08	0.29
2018-06-19 10:56:53	30.61	269	26.39	27.37	22.48	232.3	230.7	230.1	远程	正常	启动	65535	4.83	0.28
2018-06-19 10:57:57	30.52	269	26.32	25.53	22.8	234.3	233.8	232.5	远程	正常	启动	65535	4.41	0.25
2018-06-19 10:58:54	30.58	269	26.18	27.53	22.86	231	230.2	229.3	远程	正常	启动	65535	4.96	0.28
2018-06-19 10:59:57	30.64	269	24.77	25.52	24.46	233.7	232	231.5	远程	正常	启动	65535	4.62	0.27
2018-06-19 11:01:01	30.57	269	24.9	27.44	23.55	232.5	231.6	231	远程	正常	启动	65535	5.19	0.3
2018-06-19 11:02:05	30.52	269	25.63	24.98	23.9	232.8	231.2	230.9	远程	正常	启动	65535	4.37	0.25
2018-06-19 11:03:09	30.58	269	25.78	27.66	22.47	233.2	232.5	231.6	远程	正常	启动	65535	5.01	0.29
2018-06-19 11:04:13	30.64	269	26.44	26.05	22.85	232.9	231.5	231.1	远程	正常	启动	65535	4.53	0.26
2018-06-19 11:05:16	30.61	269	25.77	25.1	23.71	234	233.3	232	远程	正常	启动	65535	4.44	0.25
2018-06-19 11:06:22	30.5	269	26.02	27.12	22.32	232.8	232.1	231.2	远程	正常	启动	65535	4.85	0.28
2018-06-19 11:07:26	30.59	269	25.66	27.73	22.81	232.2	230.6	230.3	远程	正常	启动	65535	5.12	0.29
2018-06-19 11:08:29	30.62	269	26.05	25.56	23.66	233.3	231.8	231.4	远程	正常	启动	65535	4.41	0.25
2018-06-19 11:09:33	30.57	269	26.58	25.77	23.36	232.2	230.8	230.5	远程	正常	启动	65535	4.31	0.25
2018-06-19 11:10:37	30.49	269	24.7	27.2	23.27	234.7	234	233	远程	正常	启动	65535	5.12	0.3
2018-06-19 11:11:34	30.53	269	24.66	25.4	24.46	233	231.3	231	远程	正常	启动	65535	4.64	0.27
2018-06-19 11:12:38	30.59	269	26.22	26.53	22.7	233.2	232.3	231.9	远程	正常	启动	65535	4.71	0.27
2018-06-19 11:13:40	30.54	269	24.48	26.36	24.61	231.8	230.3	230.5	远程	正常	启动	65535	4.91	0.28
2018-06-19 11:14:44	30.5	269	25.05	27.67	23.2	232.9	231.3	231.2	远程	正常	启动	65535	5.15	0.3
2018-06-19 11:15:48	30.55	269	26.57	26.24	22.84	232.2	231.1	230.9	远程	正常	启动	65535	4.5	0.26
2018-06-19 11:16:52	30.59	269	26.34	25.79	22.89	233.3	232.5	231.3	远程	正常	启动	65535	4.44	0.25
2018-06-19 11:17:56	30.55	270	25.28	28.06	23.14	232.2	231.3	230.2	远程	正常	启动	65535	5.19	0.3
2018-06-19 11:19:00	30.49	270	26.24	27.07	22.32	232.7	231.8	231	远程	正常	启动	65535	4.7	0.27
2018-06-19 11:20:04	30.6	269	24.25	26.39	24.6	234	233.3	232.2	远程	正常	启动	65535	4.93	0.28
2018-06-19 11:21:07	30.6	269	25.74	27.84	22.73	232.3	230.6	229.7	远程	正常	启动	65535	5.07	0.29
2018-06-19 11:22:11	30.49	269	24.88	27.78	23.14	233.6	232.5	231.7	远程	正常	启动	65535	5.21	0.3
2018-06-19 11:23:15	30.51	269	26.31	26.42	22.73	232.9	231.8	230.3	远程	正常	启动	65535	4.6	0.26
2018-06-19 11:24:18	30.57	269	26.32	26.87	22.61	233.5	232.8	231.5	远程	正常	启动	65535	4.72	0.27
2018-06-19 11:25:22	30.57	269	25.81	27.68	22.49	233.6	232.7	231.3	远程	正常	启动	65535	5.03	0.29
2018-06-19 11:26:27	30.56	269	26.35	26.62	22.57	234.3	233.3	232.7	远程	正常	启动	65535	4.67	0.27
2018-06-19 11:27:30	30.58	269	26.19	27.01	22.36	233.6	232.6	231.6	远程	正常	启动	65535	4.84	0.28
2018-06-19 11:28:34	30.61	269	24.33	26.86	24.25	234.1	232.4	231.8	远程	正常	启动	65535	5.01	0.29
2018-06-19 11:29:37	30.48	269	26.03	26.11	22.58	233.9	233.3	231.9	远程	正常	启动	65535	4.6	0.26
2018-06-19 11:30:34	30.48	269	26.22	26.96	22.5	233.9	232.6	231.6	远程	正常	启动	65535	4.84	0.28
2018-06-19 11:31:30	30.54	269	25.54	27.35	22.44	236.2	234.8	233.9	远程	正常	启动	65535	5.06	0.29
2018-06-19 11:32:27	30.54	270	24.61	25.3	24.07	235.4	233.9	233.4	远程	正常	启动	65535	4.54	0.26
2018-06-19 11:33:24	30.58	269	26.22	25.72	23.03	234.8	233.2	232.8	远程	正常	启动	65535	4.47	0.26
2018-06-19 11:34:20	30.47	269	26.04	27.3	22.36	233.1	232.1	231.4	远程	正常	启动	65535	4.84	0.28
2018-06-19 11:35:24	30.49	269	26.15	26.02	22.66	234.4	233.2	232.5	远程	正常	启动	65535	4.53	0.26
2018-06-19 11:36:30	30.55	269	24.21	26.27	24.37	234.4	233.1	232.6	远程	正常	启动	65535	4.88	0.28
2018-06-19 11:37:36	30.55	269	25.81	27.59	22.4	233.9	232.4	232	远程	正常	启动	65535	4.98	0.29
2018-06-19 11:38:41	30.5	269	24.12	27.4	24.16	233	231.8	230.7	远程	正常	启动	65535	5.27	0.3
2018-06-19 11:39:52	30.59	269	24.61	25.45	24.3	235	234	233.5	远程	正常	启动	65535	4.6	0.26
2018-06-19 11:40:57	30.58	269	24.59	27.62	23.71	232.4	231.2	230.7	远程	正常	启动	65535	5.29	0.31
2018-06-19 11:42:01	30.43	270	25.11	24.95	24.13	234.4	232.9	232.5	远程	正常	启动	65535	4.41	0.25
2018-06-19 11:43:04	30.47	269	24.14	26.36	24.52	234.6	233.4	232.3	远程	正常	启动	65535	4.93	0.28
2018-06-19 11:44:08	30.5	269	24.08	26.36	24.64	233.3	231.5	230.9	远程	正常	启动	65535	5.02	0.29
2018-06-19 11:44:58	30.56	270	24.17	26.65	24.5	232.8	232	231.1	远程	正常	启动	65535	5.08	0.29
2018-06-19 11:46:12	30.52	269	26.09	25.76	23.26	234.6	233.1	232.6	远程	正常	启动	65535	4.43	0.25
2018-06-19 11:47:25	30.52	269	25.48	25.18	24.19	233.3	232	231.7	远程	正常	启动	65535	4.41	0.25
2018-06-19 11:48:38	30.58	269	24.56	27.58	23.68	233.3	232.8	231.9	远程	正常	启动	65535	5.29	0.3
2018-06-19 11:49:52	30.6	269	24.85	27.79	23.3	234.3	233.2	232.3	远程	正常	启动	65535	5.27	0.3
2018-06-19 11:50:58	30.54	269	25.51	25.09	24.02	233.5	232.6	232.1	远程	正常	启动	65535	4.33	0.25
2018-06-19 11:52:01	30.57	269	24.29	26.2	24.58	234.3	233.2	232.8	远程	正常	启动	65535	4.83	0.28
2018-06-19 11:53:05	30.59	270	25.91	25.32	23.63	234	232.6	231.8	远程	正常	启动	65535	4.31	0.25
2018-06-19 11:54:08	30.49	269	25.38	25.45	24.05	233.9	232.4	231.7	远程	正常	启动	65535	4.39	0.25
2018-06-19 11:55:12	30.47	269	25.29	24.97	23.96	234.1	233.2	232.5	远程	正常	启动	65535	4.38	0.25
2018-06-19 11:56:17	30.55	269	24.76	25.59	24.43	234.5	233.2	232.1	远程	正常	启动	65535	4.55	0.26
2018-06-19 11:57:21	30.59	269	25.99	25.25	23.44	234.6	232.9	232.5	远程	正常	启动	65535	4.25	0.24
2018-06-19 11:58:24	30.55	269	25.37	27.59	22.73	234.9	233.5	232.7	远程	正常	启动	65535	5.13	0.29
2018-06-19 11:59:28	30.45	269	25.59	27.56	22.47	232.5	231.5	230.8	远程	正常	启动	65535	5	0.29
2018-06-19 12:00:31	30.53	269	25.84	27.22	22.45	235.3	234.5	233.8	远程	正常	启动	65535	4.91	0.28
2018-06-19 12:01:35	30.56	269	24.39	27.22	23.96	233.5	231.9	231.7	远程	正常	启动	65535	5.11	0.3
2018-06-19 12:02:39	30.55	269	26.22	25.69	23.17	233.8	232.3	231.7	远程	正常	启动	65535	4.26	0.24
2018-06-19 12:03:43	30.52	269	25.3	27.68	22.85	234.2	232.7	232.6	远程	正常	启动	65535	5.18	0.3
2018-06-19 12:04:41	30.57	269	24.38	26.19	24.65	233.6	232.5	231.6	远程	正常	启动	65535	4.87	0.28
2018-06-19 12:05:44	30.55	269	25.86	25.53	23.69	233.8	232.4	231.7	远程	正常	启动	65535	4.34	0.25
2018-06-19 12:06:48	30.52	269	23.99	26.26	24.51	234.6	233.7	233	远程	正常	启动	65535	4.98	0.29
2018-06-19 12:07:51	30.57	269	25.37	24.87	24	235.3	233.5	233.4	远程	正常	启动	65535	4.38	0.25
2018-06-19 12:08:55	30.59	269	26.09	25.47	23.42	233.6	232.8	231.9	远程	正常	启动	65535	4.34	0.25
2018-06-19 12:09:59	30.5	270	24.45	27.46	23.57	234	232.6	232.5	远程	正常	启动	65535	5.24	0.3
2018-06-19 12:11:02	30.43	269	24.46	27.18	23.78	235	233.8	233.1	远程	正常	启动	65535	5.1	0.29
2018-06-19 12:12:06	30.48	269	24.9	27.58	22.78	236	234.5	233.7	远程	正常	启动	65535	5.16	0.3
2018-06-19 12:13:10	30.55	270	24.58	25.62	24.42	234.3	233.3	232.4	远程	正常	启动	65535	4.69	0.27
2018-06-19 12:14:14	30.52	270	25.32	25.14	23.93	234	233.2	232.2	远程	正常	启动	65535	4.37	0.25
2018-06-19 12:15:18	30.53	269	24.5	26.2	24.58	234.5	232.7	232.1	远程	正常	启动	65535	4.75	0.27
2018-06-19 12:16:21	30.59	269	24.73	27.58	23.28	234.7	233.6	233.1	远程	正常	启动	65535	5.27	0.3
2018-06-19 12:17:24	30.61	269	24.82	25.53	24.37	234.9	233.3	232.6	远程	正常	启动	65535	4.55	0.26
2018-06-19 12:18:28	30.45	269	25.9	25.24	23.35	233.7	232.2	231.8	远程	正常	启动	65535	4.28	0.25
2018-06-19 12:19:32	30.47	269	26.14	26.45	22.36	235.4	233.8	233.6	远程	正常	启动	65535	4.59	0.26
2018-06-19 12:20:29	30.56	270	24.3	26.13	24.5	233.8	232.6	231.4	远程	正常	启动	65535	4.75	0.27
2018-06-19 12:21:32	30.55	269	24.91	27.85	23.4	233.8	232.1	231.6	远程	正常	启动	65535	5.26	0.3
2018-06-19 12:22:29	30.5	270	25.35	24.94	23.72	235.1	233.6	232.9	远程	正常	启动	65535	4.3	0.25
2018-06-19 12:23:33	30.47	270	25.37	27.87	22.82	233.9	232.2	231.5	远程	正常	启动	65535	5.12	0.29
2018-06-19 12:24:37	30.54	269	24.16	26.29	24.43	234.7	233.2	232.4	远程	正常	启动	65535	4.93	0.28
2018-06-19 12:25:40	30.56	269	24.4	27.57	23.84	233.3	232.1	231.8	远程	正常	启动	65535	5.17	0.3
2018-06-19 12:26:44	30.51	269	24.61	25.58	24.27	234.3	233	232.3	远程	正常	启动	65535	4.64	0.27
2018-06-19 12:27:48	30.52	269	25.08	25.96	24.38	233	231.3	230.8	远程	正常	启动	65535	4.49	0.26
2018-06-19 12:28:52	30.55	270	26.29	25.6	23.47	233.3	231.4	231.4	远程	正常	启动	65535	4.27	0.24
2018-06-19 12:29:55	30.54	269	24.1	26.76	24.23	235.7	234.2	233.6	远程	正常	启动	65535	5.03	0.29
2018-06-19 12:30:59	30.4	269	26.14	25.15	23.25	233.3	232.2	231.8	远程	正常	启动	65535	4.21	0.24
2018-06-19 12:32:03	30.48	269	24.81	25.41	24.23	235.2	234.4	233.7	远程	正常	启动	65535	4.52	0.26
2018-06-19 12:33:06	30.57	269	25.29	27.6	22.82	234.3	233.5	232.5	远程	正常	启动	65535	5.17	0.3
2018-06-19 12:34:10	30.49	269	24.2	27.16	23.95	234.7	233.9	232.9	远程	正常	启动	65535	5.08	0.29
2018-06-19 12:35:13	30.46	269	26.17	26.86	22.37	233.7	232.3	231.9	远程	正常	启动	65535	4.62	0.26
2018-06-19 12:36:17	30.53	269	25.77	25.23	23.85	233.8	232.2	232.1	远程	正常	启动	65535	4.42	0.25
2018-06-19 12:37:21	30.58	269	24.68	27.83	23.41	234.4	233.1	232.5	远程	正常	启动	65535	5.3	0.3
2018-06-19 12:38:25	30.5	269	25.54	27.39	22.61	234.9	233.3	233.5	远程	正常	启动	65535	5.06	0.29
2018-06-19 12:39:30	30.45	269	26.2	26.65	22.34	234.3	233.3	232.9	远程	正常	启动	65535	4.58	0.26
2018-06-19 12:40:34	30.52	270	24.64	25.65	24.45	233	232.5	231.4	远程	正常	启动	65535	4.64	0.27
2018-06-19 12:41:37	30.54	270	24.75	27.64	23.15	235.4	234	234	远程	正常	启动	65535	5.3	0.3
2018-06-19 12:42:42	30.47	270	24.25	27.22	23.86	234.4	233.5	232.5	远程	正常	启动	65535	5.2	0.3
2018-06-19 12:43:45	30.39	269	24.89	25.45	23.98	235	233.2	232.6	远程	正常	启动	65535	4.45	0.26
2018-06-19 12:44:48	30.46	269	24.09	26.68	24.08	235.5	234.1	233.2	远程	正常	启动	65535	5.06	0.29
2018-06-19 12:45:52	30.54	269	24.7	27.94	23.34	234.9	233	233.1	远程	正常	启动	65535	5.27	0.3
2018-06-19 12:46:56	30.5	269	24.77	25.41	24.43	233.4	232.6	231.6	远程	正常	启动	65535	4.59	0.27
2018-06-19 12:48:00	30.47	269	26.04	26.93	22.35	234.5	233.6	233.2	远程	正常	启动	65535	4.74	0.27
2018-06-19 12:48:56	30.54	269	24.15	26.72	24.39	234.5	232.5	232.4	远程	正常	启动	65535	5	0.29
2018-06-19 12:50:00	30.52	270	24.63	27.51	23.25	235.1	233.9	233.6	远程	正常	启动	65535	5.24	0.3
2018-06-19 12:51:04	30.43	270	24	26.48	24.12	235.2	233.2	233.2	远程	正常	启动	65535	4.95	0.29
2018-06-19 12:52:06	30.41	269	26.29	25.72	22.76	234.2	233	232.8	远程	正常	启动	65535	4.29	0.25
2018-06-19 12:53:10	30.48	269	25.33	27.65	22.83	234.4	232.6	232.1	远程	正常	启动	65535	5.12	0.29
2018-06-19 12:54:14	30.55	269	24.82	25.28	24.25	235.2	233.5	233	远程	正常	启动	65535	4.51	0.26
2018-06-19 12:55:18	30.49	269	25.72	27.39	22.44	233.4	232.4	231.7	远程	正常	启动	65535	4.94	0.28
2018-06-19 12:56:22	30.48	269	24.35	26	24.56	233.1	232.4	231.1	远程	正常	启动	65535	4.78	0.28
2018-06-19 12:57:26	30.55	269	24.92	27.51	23.05	234.6	232.9	232.8	远程	正常	启动	65535	5.24	0.3
2018-06-19 12:58:30	30.5	269	25.98	25.44	23.7	233.2	232.4	231.2	远程	正常	启动	65535	4.33	0.25
2018-06-19 12:59:19	30.42	269	24.3	26.41	24.37	234	232.4	231.7	远程	正常	启动	65535	4.84	0.28
2018-06-19 13:00:23	30.49	269	25.84	24.94	23.5	234.5	233.3	232.4	远程	正常	启动	65535	4.24	0.24
2018-06-19 13:01:26	30.51	269	24.48	27.49	23.45	235.1	233.3	233.2	远程	正常	启动	65535	5.23	0.3
2018-06-19 13:02:29	30.51	270	25.98	27.48	22.58	232.4	231.4	230.4	远程	正常	启动	65535	4.9	0.28
2018-06-19 13:03:33	30.42	270	24.26	25.77	24.45	233.8	232.3	231.5	远程	正常	启动	65535	4.75	0.28
2018-06-19 13:04:37	30.43	269	25.63	25.07	23.64	233.8	233	232.2	远程	正常	启动	65535	4.24	0.24
2018-06-19 13:05:41	30.53	269	24.92	25.1	24.2	235	233.2	232.9	远程	正常	启动	65535	4.46	0.26
2018-06-19 13:06:45	30.5	269	24.05	26.59	24.53	233.6	232.7	231.9	远程	正常	启动	65535	5.07	0.29
2018-06-19 13:07:49	30.5	269	24.46	27.36	23.69	233.4	232	231.9	远程	正常	启动	65535	5.16	0.3
2018-06-19 13:08:52	30.53	269	25.52	25.14	24.15	233.3	231.9	231.7	远程	正常	启动	65535	4.36	0.25
2018-06-19 13:09:56	30.5	269	26.19	26.33	22.54	234.3	232.8	232.2	远程	正常	启动	65535	4.63	0.27
2018-06-19 13:11:00	30.47	270	24.53	25.83	24.53	233.4	232.1	231.9	远程	正常	启动	65535	4.69	0.27
2018-06-19 13:12:03	30.45	269	26.09	26.51	22.48	234.9	233.3	233.4	远程	正常	启动	65535	4.65	0.27
2018-06-19 13:13:07	30.49	269	25.98	27.22	22.61	234	232.5	232.5	远程	正常	启动	65535	4.91	0.28
2018-06-19 13:14:11	30.55	269	25.69	24.95	23.6	234.6	233.1	232.3	远程	正常	启动	65535	4.27	0.25
2018-06-19 13:15:15	30.47	270	25.91	25.38	23.8	232.5	230.9	230.7	远程	正常	启动	65535	4.21	0.24
2018-06-19 13:16:18	30.41	269	24.5	27.4	23.58	233.2	232.4	231.5	远程	正常	启动	65535	5.11	0.3
2018-06-19 13:17:21	30.48	269	25.53	27.66	22.73	232.9	231.8	231.5	远程	正常	启动	65535	5.08	0.29
2018-06-19 13:18:25	30.53	269	24.17	26.28	24.42	233.5	232.6	231.6	远程	正常	启动	65535	4.98	0.29
2018-06-19 13:19:29	30.5	269	24.46	27.55	23.79	233.3	231.6	231.4	远程	正常	启动	65535	5.19	0.3
2018-06-19 13:20:32	30.56	269	24.46	26.32	24.88	232.5	230.9	230.5	远程	正常	启动	65535	4.78	0.27
2018-06-19 13:21:29	30.57	269	26.39	26.11	22.59	234.5	233.7	232.6	远程	正常	启动	65535	4.37	0.25
2018-06-19 13:22:26	30.5	269	25.87	25.19	23.62	232.6	231.4	231	远程	正常	启动	65535	4.35	0.25
2018-06-19 13:23:22	30.37	269	26.18	26.49	22.52	233.5	232.4	232.1	远程	正常	启动	65535	4.56	0.26
2018-06-19 13:24:23	30.45	269	25.87	25	23.19	235.1	234.1	233.1	远程	正常	启动	65535	4.15	0.24
2018-06-19 13:25:37	30.5	269	24.48	25.64	24.31	234.8	233.6	233.3	远程	正常	启动	65535	4.63	0.27
2018-06-19 13:26:50	30.5	269	25.68	24.94	23.85	234.3	233.7	232.5	远程	正常	启动	65535	4.33	0.25
2018-06-19 13:28:03	30.48	269	24.18	26.83	24.6	231.7	230	229.4	远程	正常	启动	65535	5.11	0.3
2018-06-19 13:29:16	30.48	269	25.67	25.09	23.43	234.5	233.6	232.4	远程	正常	启动	65535	4.33	0.25
2018-06-19 13:32:27	30.4	270	23.97	26.3	23.97	234.4	233.4	232.4	远程	正常	启动	65535	4.9	0.29
2018-06-19 13:33:30	30.45	269	26.31	26.25	22.19	234.1	232.9	232.2	远程	正常	启动	65535	4.53	0.26
2018-06-19 13:34:34	30.54	270	24.8	25.63	24.28	234.2	233.1	232.5	远程	正常	启动	65535	4.52	0.26
2018-06-19 13:35:38	30.47	270	24.17	26.09	24.4	234	232.8	232.3	远程	正常	启动	65535	4.84	0.28
2018-06-19 13:36:42	30.45	269	25.2	25.34	24.07	232.8	231.7	230.7	远程	正常	启动	65535	4.44	0.26
2018-06-19 13:37:45	30.53	269	25.56	27.75	22.8	232.1	231.1	230.1	远程	正常	启动	65535	5.09	0.29
2018-06-19 13:38:49	30.53	269	26.24	25.67	23.26	233.4	231.7	231.2	远程	正常	启动	65535	4.4	0.25
2018-06-19 13:39:53	30.5	270	24.39	25.88	24.32	234.4	232.6	232.4	远程	正常	启动	65535	4.74	0.27
2018-06-19 13:40:57	30.39	269	25.65	27.38	22.44	232.7	231	230.8	远程	正常	启动	65535	5	0.29
2018-06-19 13:42:00	30.45	269	26.22	27.39	22.13	233	231.9	230.7	远程	正常	启动	65535	4.76	0.27
2018-06-19 13:43:04	30.54	269	24.38	27.19	23.99	233.4	231.5	231	远程	正常	启动	65535	5.07	0.29
2018-06-19 13:44:07	30.5	269	26.07	27.32	22.5	233.3	231.4	231.1	远程	正常	启动	65535	4.84	0.28
2018-06-19 13:45:11	30.43	269	24.61	25.35	24.22	234.5	233	232.4	远程	正常	启动	65535	4.63	0.27
2018-06-19 13:46:15	30.45	269	25.36	27.73	22.5	233.6	232.6	231.9	远程	正常	启动	65535	5.08	0.29
2018-06-19 13:47:12	30.5	269	24.16	26.52	24.27	233.9	231.9	231.7	远程	正常	启动	65535	4.89	0.28
2018-06-19 13:47:19	30.51	269	26.22	25.76	22.62	234.9	233.8	233.4	远程	正常	启动	65535	4.48	0.26
2018-06-19 13:48:23	30.51	269	24.32	26.42	24.42	232.3	230.5	230	远程	正常	启动	65535	4.89	0.28
2018-06-19 13:49:26	30.43	269	25.86	25.23	23.24	234.6	232.8	232.7	远程	正常	启动	65535	4.29	0.25
2018-06-19 13:50:31	30.45	269	26.38	26.58	22.27	233.1	232.1	231.4	远程	正常	启动	65535	4.56	0.26
2018-06-19 13:51:34	30.5	269	25.12	25.56	24.18	232.9	231.5	230.6	远程	正常	启动	65535	4.44	0.26
2018-06-19 13:52:37	30.5	269	25.87	25.26	23.45	233.3	231.5	231.2	远程	正常	启动	65535	4.3	0.25
2018-06-19 13:53:41	30.49	269	26.41	26.31	22.94	232.3	230.8	230.3	远程	正常	启动	65535	4.5	0.26
2018-06-19 13:54:44	30.5	270	26.04	25.63	23.53	232.8	231.7	231.1	远程	正常	启动	65535	4.32	0.25
2018-06-19 13:55:48	30.52	269	25.93	25.39	23.56	233.6	232.9	231.7	远程	正常	启动	65535	4.4	0.25
2018-06-19 13:56:52	30.49	269	24.54	27.46	23.72	232.9	231.6	230.6	远程	正常	启动	65535	5.06	0.29
2018-06-19 13:57:56	30.48	269	26.36	27.33	22.3	232	230.3	229.8	远程	正常	启动	65535	4.79	0.28
2018-06-19 13:59:00	30.54	269	26.37	25.9	22.87	235	233.4	233	远程	正常	启动	65535	4.44	0.25
2018-06-19 14:00:04	30.5	269	25.35	25.19	23.83	233.8	232.9	231.8	远程	正常	启动	65535	4.4	0.25
2018-06-19 14:01:07	30.35	269	25.1	27.61	22.68	233.4	231.7	231.2	远程	正常	启动	65535	5.13	0.3
2018-06-19 14:02:11	30.39	269	26.13	25.37	23.18	232	231.2	230.4	远程	正常	启动	65535	4.25	0.25
2018-06-19 14:03:14	30.5	269	25.82	27.96	22.56	233.4	231.8	231.1	远程	正常	启动	65535	5.01	0.29
2018-06-19 14:04:18	30.52	269	25.14	25.61	24.33	233.2	231.5	230.9	远程	正常	启动	65535	4.48	0.26
2018-06-19 14:05:22	30.46	269	25.53	27.98	22.96	231.4	229.8	229.6	远程	正常	启动	65535	5.1	0.29
2018-06-19 14:06:25	30.46	269	25.31	25.3	24.01	231.7	230.2	229.6	远程	正常	启动	65535	4.43	0.26
2018-06-19 14:07:30	30.53	269	25.05	25.62	24.16	233.4	231.8	231	远程	正常	启动	65535	4.53	0.26
2018-06-19 14:08:19	30.45	269	25.93	25.37	23.58	233.6	232.1	231.5	远程	正常	启动	65535	4.35	0.25
2018-06-19 14:09:23	30.36	269	25.13	25.09	24.04	234.2	233.4	232.6	远程	正常	启动	65535	4.39	0.25
2018-06-19 14:10:26	30.42	269	24.89	27.75	23.09	233.1	231	230.4	远程	正常	启动	65535	5.15	0.3
2018-06-19 14:11:30	30.47	270	24.48	26.56	24.01	233.5	232.1	231.8	远程	正常	启动	65535	4.82	0.28
2018-06-19 14:12:33	30.46	269	24.16	27.35	23.78	234.1	232.9	231.8	远程	正常	启动	65535	5.08	0.29
2018-06-19 14:13:37	30.39	269	26.12	25.56	22.81	234.6	233.8	232.6	远程	正常	启动	65535	4.37	0.25
2018-06-19 14:14:41	30.46	269	24.63	25.88	24.49	231.4	230.1	229.5	远程	正常	启动	65535	4.66	0.27
2018-06-19 14:15:45	30.47	269	26.18	25.7	23.29	234.1	232.6	232.1	远程	正常	启动	65535	4.43	0.25
2018-06-19 14:16:48	30.48	269	25.28	27.72	23.1	231.9	230.5	230.5	远程	正常	启动	65535	5.13	0.3
2018-06-19 14:17:46	30.43	269	26.1	27.16	22.34	233.3	232.2	231.1	远程	正常	启动	65535	4.82	0.28
2018-06-19 14:18:42	30.45	269	26	27.74	22.72	230.4	229.4	228.5	远程	正常	启动	65535	4.97	0.29
2018-06-19 14:19:39	30.49	269	24.71	25.69	24.41	232.9	231.3	230.4	远程	正常	启动	65535	4.61	0.27
2018-06-19 14:20:42	30.47	269	25.69	25.12	23.63	233.9	232.8	232.1	远程	正常	启动	65535	4.34	0.25
2018-06-19 14:21:46	30.37	269	24.07	26.45	24.05	233.6	232.5	231.8	远程	正常	启动	65535	4.88	0.28
2018-06-19 14:22:49	30.41	269	25.72	27.41	22.47	232.9	231.8	231.6	远程	正常	启动	65535	5	0.29
2018-06-19 14:23:53	30.5	269	26.31	26.41	22.67	233.4	232	231.9	远程	正常	启动	65535	4.64	0.27
2018-06-19 14:24:57	30.47	269	24.68	27.25	23.31	233.9	232.3	232.1	远程	正常	启动	65535	5.07	0.29
2018-06-19 14:26:01	30.42	269	25.22	25.15	23.85	233.4	232.4	231.2	远程	正常	启动	65535	4.39	0.25
2018-06-19 14:27:05	30.49	269	25.13	25.33	24.3	233.5	232.7	231.3	远程	正常	启动	65535	4.52	0.26
2018-06-19 14:28:09	30.49	269	24.12	26.29	24.32	234.2	232.9	232.4	远程	正常	启动	65535	4.92	0.29
2018-06-19 14:29:12	30.47	269	24.4	26.05	24.43	232.7	232	230.9	远程	正常	启动	65535	4.75	0.27
2018-06-19 14:30:16	30.39	269	25.53	25.33	23.84	231.9	230.4	229.6	远程	正常	启动	65535	4.33	0.25
2018-06-19 14:31:19	30.46	269	26.04	26.35	22.5	234.4	233.7	232.5	远程	正常	启动	65535	4.62	0.26

## Sheet: Sheet6
时间	电流	转速	输入电流A	输入电流B	输入电流C	输入电压A	输入电压B	输入电压C	KA0	KA4	远程操作	操作时间	有功功率	功率因数
2018-09-10 01:52:53	36.75	300	32.75	31.8	32.84	240.3	239.1	238.7	远程	正常	调速	65535	6.91	0.3
2018-09-10 01:54:48	36.82	300	32.34	31.88	33.34	242	239.9	240	远程	正常	调速	65535	6.99	0.3
2018-09-10 01:57:18	37.15	300	32.97	32.53	33.32	239.9	238.9	238.7	远程	正常	调速	65535	7.05	0.3
2018-09-10 01:58:08	36.91	300	32.84	31.78	33.44	240.7	239.3	239	远程	正常	调速	65535	7.03	0.3
2018-09-10 02:00:58	36.96	300	33.05	31.83	33.88	239.9	237.8	238.4	远程	正常	调速	65535	6.96	0.3
2018-09-10 02:03:27	36.96	300	32.79	32.91	32.78	240.4	238.8	238.6	远程	正常	调速	65535	7.01	0.3
2018-09-10 02:05:55	36.85	300	32.79	32.09	33.3	240.4	239	238.7	远程	正常	调速	65535	7	0.3
2018-09-10 02:08:23	36.74	301	33.11	32.11	32.46	240	238.8	238.7	远程	正常	调速	65535	6.8	0.29
2018-09-10 02:10:27	36.91	300	32.62	31.97	33.34	241.4	240.1	239.6	远程	正常	调速	65535	7	0.3
2018-09-10 02:11:17	36.86	300	32.54	32.11	33.17	241.2	239.3	239.3	远程	正常	调速	65535	6.99	0.3
2018-09-10 02:14:37	36.89	300	32.99	32.29	32.9	240.4	238.8	238.4	远程	正常	调速	65535	6.96	0.3
2018-09-10 02:17:07	36.89	300	32.35	31.92	32.84	242.1	240.7	240.9	远程	正常	调速	65535	6.94	0.3
2018-09-10 02:19:35	36.93	300	32.89	32.3	32.88	240.5	239.5	239.3	远程	正常	调速	65535	7.04	0.3
2018-09-10 02:22:03	36.79	300	32.5	31.94	32.8	241.3	239.9	239.6	远程	正常	调速	65535	7.05	0.3
2018-09-10 02:23:54	36.88	300	32.8	31.77	33.35	241.6	239.4	239.6	远程	正常	调速	65535	6.94	0.3
2018-09-10 02:26:08	36.86	300	32.74	32.22	32.46	241.7	240.1	239.9	远程	正常	调速	65535	6.93	0.3
2018-09-10 02:26:57	37.08	300	32.77	32.37	32.79	241.7	240.4	240.5	远程	正常	调速	65535	7.03	0.3
2018-09-10 02:30:10	36.79	300	32.75	31.78	33.18	240.6	239.5	239.3	远程	正常	调速	65535	6.88	0.3
2018-09-10 02:32:38	36.9	300	32.65	31.95	33.32	240.9	239.3	239.7	远程	正常	调速	65535	6.9	0.3
2018-09-10 02:35:06	36.87	300	32.68	32.22	33.31	240.4	239.3	238.8	远程	正常	调速	65535	6.96	0.3
2018-09-10 02:37:34	37	300	32.69	32.38	33.23	241.2	239.2	238.9	远程	正常	调速	65535	7.02	0.3
2018-09-10 02:40:03	36.83	300	32.31	32.1	33.36	241.4	239.2	239.6	远程	正常	调速	65535	7.04	0.3
2018-09-10 02:42:31	36.87	300	32.72	32.17	32.5	241.4	240.6	239.7	远程	正常	调速	65535	7.01	0.3
2018-09-10 02:44:59	36.82	300	32.44	32.18	33.64	240.1	238.3	238.8	远程	正常	调速	65535	7.01	0.3
2018-09-10 02:47:27	36.89	300	32.86	32.35	32.76	240.3	239.6	239.2	远程	正常	调速	65535	6.93	0.3
2018-09-10 02:49:55	37.01	300	32.3	32.43	33.69	241.3	239.2	239.7	远程	正常	调速	65535	7.15	0.3
2018-09-10 02:52:24	36.94	300	32.75	31.9	32.94	242	240.7	240	远程	正常	调速	65535	7.03	0.3
2018-09-10 02:54:52	36.82	300	32.56	32.27	33.48	240.3	239.1	239	远程	正常	调速	65535	7.08	0.3
2018-09-10 02:56:43	36.94	300	32.65	32.32	32.97	240.7	239.5	239.5	远程	正常	调速	65535	7.06	0.3
2018-09-10 02:58:34	36.99	300	32.81	32.17	33.19	240.1	238.9	238.8	远程	正常	调速	65535	6.99	0.3
2018-09-10 03:01:02	37.05	300	32.75	31.99	33.39	241.5	240.3	239.8	远程	正常	调速	65535	7.07	0.3
2018-09-10 03:03:31	36.92	300	32.84	32.31	32.86	240.2	239.5	238.8	远程	正常	调速	65535	7.03	0.3
2018-09-10 03:05:59	36.78	300	32.64	31.81	33.07	241.1	239.4	238.9	远程	正常	调速	65535	6.95	0.3
2018-09-10 03:08:27	36.97	300	32.74	32.74	32.94	240	239	238	远程	正常	调速	65535	7.06	0.3
2018-09-10 03:10:56	36.88	300	32.52	32.39	32.96	241.1	239.2	239.4	远程	正常	调速	65535	7.03	0.3
2018-09-10 03:13:24	36.94	300	32.56	31.93	32.81	242.1	240.7	240.8	远程	正常	调速	65535	7	0.3
2018-09-10 03:15:17	37.06	300	32.88	31.89	33.43	242.1	239.9	240.2	远程	正常	调速	65535	7	0.3
2018-09-10 03:17:48	37.24	300	33.18	32.01	33.73	241	239.3	239.7	远程	正常	调速	65535	7.05	0.3
2018-09-10 03:18:38	36.89	300	32.76	32.32	33.01	240.8	239.3	239.7	远程	正常	调速	65535	7.07	0.3
2018-09-10 03:21:29	36.98	300	32.54	32.4	32.37	242.1	240.6	240.4	远程	正常	调速	65535	6.98	0.3
2018-09-10 03:23:57	37.01	300	32.75	32.26	33.37	241	239.2	239.7	远程	正常	调速	65535	7.09	0.3
2018-09-10 03:26:25	36.85	300	32.62	32.43	32.91	239.8	239	238.8	远程	正常	调速	65535	6.98	0.3
2018-09-10 03:28:53	36.95	300	32.87	32.29	33.37	240.2	238.2	238.6	远程	正常	调速	65535	7.04	0.3
2018-09-10 03:31:21	36.94	300	32.73	32.52	32.54	240.7	239.8	239.2	远程	正常	调速	65535	6.95	0.3
2018-09-10 03:33:50	36.86	300	32.57	31.86	33.66	240.4	238.2	238.7	远程	正常	调速	65535	7.09	0.3
2018-09-10 03:36:18	37.03	300	32.49	32.4	33.33	241	239.7	239.2	远程	正常	调速	65535	7.07	0.3
2018-09-10 03:38:46	36.81	300	32.62	31.99	32.71	240.6	239	238.8	远程	正常	调速	65535	6.91	0.3
2018-09-10 03:41:14	36.84	300	32.7	31.78	32.92	241.7	239.9	239.9	远程	正常	调速	65535	6.92	0.3
2018-09-10 03:43:06	36.95	300	32.7	32.25	33.15	241.3	239.4	239.3	远程	正常	调速	65535	7.09	0.3
2018-09-10 03:45:34	36.84	300	32.59	32.01	32.95	240.6	239.1	238.9	远程	正常	调速	65535	6.93	0.3
2018-09-10 03:48:02	37.05	300	32.61	32.12	33.64	241.4	240.1	239.8	远程	正常	调速	65535	7.08	0.3
2018-09-10 03:50:30	37	300	32.79	32.22	32.96	240.7	239.1	239.1	远程	正常	调速	65535	7.06	0.3
2018-09-10 03:52:22	36.93	300	32.64	32.35	32.79	241.2	239.7	239.9	远程	正常	调速	65535	7.03	0.3
2018-09-10 03:54:13	37.02	300	32.87	31.7	33.11	241.1	239.8	239.9	远程	正常	调速	65535	6.97	0.3
2018-09-10 03:57:08	37.02	300	32.9	32.17	32.81	240.4	239.2	239.3	远程	正常	调速	65535	6.9	0.3
2018-09-10 04:02:08	36.85	300	32.69	31.69	33.14	240.9	238.7	238.6	远程	正常	调速	65535	7	0.3
2018-09-10 04:04:39	36.8	300	32.33	31.83	33.25	240.7	239.2	239.6	远程	正常	调速	65535	7	0.3
2018-09-10 04:07:08	36.89	300	32.9	32.02	32.78	241.4	239.8	239.6	远程	正常	调速	65535	6.95	0.3
2018-09-10 04:09:38	36.88	300	32.99	32.12	33.14	240.2	239.2	239.1	远程	正常	调速	65535	6.98	0.3
2018-09-10 04:12:08	36.86	300	32.56	31.71	32.93	242.1	240.2	240.3	远程	正常	调速	65535	7	0.3
2018-09-10 04:14:39	36.95	300	32.92	32.14	33.4	240.2	238.8	238.7	远程	正常	调速	65535	7.08	0.3
2018-09-10 04:17:09	37.09	300	32.67	32.31	33.37	240.9	239.2	239.7	远程	正常	调速	65535	7.13	0.3
2018-09-10 04:19:39	36.75	300	32.27	32.25	32.84	240.5	239.6	239.3	远程	正常	调速	65535	6.98	0.3
2018-09-10 04:20:29	36.84	300	32.78	31.93	33.07	240.9	238.7	238.9	远程	正常	调速	65535	7.03	0.3
2018-09-10 04:22:58	36.87	300	32.72	31.71	33.22	241.2	240	239.8	远程	正常	调速	65535	6.92	0.3
2018-09-10 04:25:26	36.82	300	32.43	32.05	32.97	241.2	240.1	239.7	远程	正常	调速	65535	7.04	0.3
2018-09-10 04:27:55	36.77	300	32.85	32.73	32.6	239.1	238.4	238	远程	正常	调速	65535	6.97	0.3
2018-09-10 04:30:23	36.86	300	32.56	32.02	33.02	242	240.1	240	远程	正常	调速	65535	6.99	0.3
2018-09-10 04:32:51	36.97	300	32.9	32	32.71	241.5	239.9	239.5	远程	正常	调速	65535	6.9	0.3
2018-09-10 04:36:33	36.84	300	32.27	32.44	32.84	240.8	239.6	239.1	远程	正常	调速	65535	7.11	0.31
2018-09-10 04:38:25	37.28	300	33.06	32.63	33.9	240.4	239.1	238.8	远程	正常	调速	65535	7.23	0.31
2018-09-10 04:40:16	36.76	300	32.32	32.28	32.86	241.3	239.8	239.4	远程	正常	调速	65535	7.02	0.3
2018-09-10 04:40:53	36.84	300	32.95	32.29	32.58	240.7	240	239.7	远程	正常	调速	65535	7	0.3
2018-09-10 04:43:21	36.88	300	32.81	32.18	33.34	239.9	238.9	238.8	远程	正常	调速	65535	7.05	0.3
2018-09-10 04:45:50	36.87	300	32.7	32.34	32.95	240.7	239.4	239.3	远程	正常	调速	65535	7.08	0.3
2018-09-10 04:48:18	36.91	300	32.37	31.79	33.25	241.6	240.2	240.4	远程	正常	调速	65535	7.02	0.3
2018-09-10 04:50:46	37.05	300	32.83	32.56	33.57	240.3	238.5	239	远程	正常	调速	65535	7.16	0.3
2018-09-10 04:53:14	37.06	300	33.19	32.76	32.63	240.7	239.7	239	远程	正常	调速	65535	7.03	0.3
2018-09-10 04:55:05	36.95	300	32.69	32.22	32.73	241.4	240.8	240.4	远程	正常	调速	65535	7.02	0.3
2018-09-10 04:58:09	37.03	300	32.97	32.31	32.8	241.5	239.8	239.7	远程	正常	调速	65535	6.88	0.29
2018-09-10 05:01:19	36.98	300	32.84	32.47	33.4	240.3	238.2	238.1	远程	正常	调速	65535	7.07	0.3
2018-09-10 05:03:48	36.93	301	32.74	32.27	32.99	241	240.1	239.4	远程	正常	调速	65535	6.94	0.3
2018-09-10 05:06:16	36.94	300	32.69	32.28	33.21	240.5	239.1	238.7	远程	正常	调速	65535	7.05	0.3
2018-09-10 05:08:44	37.09	300	32.88	32.85	32.62	240.4	239.6	239.1	远程	正常	调速	65535	7	0.3
2018-09-10 05:11:12	36.93	300	32.79	32.24	33.46	240.2	238.7	238.5	远程	正常	调速	65535	6.99	0.3
2018-09-10 05:13:41	36.86	301	32.7	32.53	32.66	240.6	239	238.7	远程	正常	调速	65535	6.97	0.3
2018-09-10 05:16:09	37.13	300	33.18	32.33	33.51	240.2	238.2	238.3	远程	正常	调速	65535	7.07	0.3
2018-09-10 05:23:33	36.98	300	32.65	32.06	33.01	241.3	239.8	239.3	远程	正常	调速	65535	6.99	0.3
2018-09-10 05:26:02	36.88	300	32.69	31.86	33.2	240.8	238.9	238.7	远程	正常	调速	65535	6.88	0.3
2018-09-10 05:28:30	37.06	300	32.68	32.28	33.3	240.8	239	238.7	远程	正常	调速	65535	7.04	0.3
2018-09-10 05:30:58	36.92	300	32.67	32.73	33.31	239.5	237.6	237.6	远程	正常	调速	65535	7.08	0.3
2018-09-10 05:32:50	36.82	300	32.56	32.31	32.24	241.3	240	239.9	远程	正常	调速	65535	6.9	0.3
2018-09-10 05:34:41	36.94	300	33.25	32.48	32.92	239.2	238	237.2	远程	正常	调速	65535	6.96	0.3
2018-09-10 05:42:05	36.96	300	32.8	32.32	32.69	241.1	239.6	238.8	远程	正常	调速	65535	6.94	0.3
2018-09-10 05:44:33	36.91	300	32.46	32.24	33.29	240.3	238.6	239	远程	正常	调速	65535	7.06	0.3
2018-09-10 05:46:30	36.88	300	32.67	32.45	33.15	240.2	238.9	238.7	远程	正常	调速	65535	7.04	0.3
2018-09-10 05:47:19	36.84	300	32.62	32.57	33.13	238.7	237.5	237.4	远程	正常	调速	65535	7.1	0.31
2018-09-10 05:50:39	36.81	300	32.42	31.93	33.21	241.3	239.3	239.1	远程	正常	调速	65535	6.98	0.3
2018-09-10 05:53:16	36.89	300	32.99	32.13	33.04	239.9	238.9	238.8	远程	正常	调速	65535	6.92	0.3
2018-09-10 05:55:44	36.94	300	32.54	31.54	33.5	240.7	239.4	239.3	远程	正常	调速	65535	6.94	0.3
2018-09-10 05:58:12	36.95	300	32.92	32.71	33.42	238.8	237	236.9	远程	正常	调速	65535	7.03	0.3
2018-09-10 06:00:40	36.83	300	32.54	32.04	32.98	241.1	239.7	239.2	远程	正常	调速	65535	6.91	0.3
2018-09-10 06:03:08	36.8	300	32.78	32.25	33.5	238.6	236.6	237.2	远程	正常	调速	65535	7.05	0.3
2018-09-10 06:05:37	36.83	300	32.92	32.53	32.93	238.8	237.3	236.9	远程	正常	调速	65535	6.97	0.3
2018-09-10 06:08:05	36.83	300	32.68	32.04	33.27	240.4	238.3	238.3	远程	正常	调速	65535	7.03	0.3
2018-09-10 06:10:33	36.87	301	32.36	32.27	32.15	242.1	240.9	240.1	远程	正常	调速	65535	6.98	0.3
2018-09-10 06:13:02	36.97	300	32.91	32.45	33.51	239.2	237.1	237.9	远程	正常	调速	65535	7.02	0.3
2018-09-10 06:14:53	36.69	300	32.53	31.96	32.83	240.5	238.7	238.5	远程	正常	调速	65535	6.91	0.3
2018-09-10 06:17:21	36.78	301	32.6	32.09	32.84	240.8	239.7	239.1	远程	正常	调速	65535	6.89	0.3
2018-09-10 06:19:49	36.78	300	32.83	32.37	33.13	238.9	237.1	237	远程	正常	调速	65535	6.93	0.3
2018-09-10 06:22:17	36.81	300	32.41	32.42	33.49	239.4	237.3	237.4	远程	正常	调速	65535	7.08	0.3
2018-09-10 06:24:46	36.8	300	32.44	32.38	32.89	239.6	238.7	237.9	远程	正常	调速	65535	6.94	0.3
2018-09-10 06:27:14	36.79	300	32.6	31.84	33.07	241.3	239.2	239.3	远程	正常	调速	65535	6.99	0.3
2018-09-10 06:29:42	36.84	300	32.64	32.16	33.17	239.8	239	238.4	远程	正常	调速	65535	6.97	0.3
2018-09-10 06:31:34	36.81	300	32.49	32.3	32.87	239.6	238.7	238	远程	正常	调速	65535	7.04	0.3
2018-09-10 06:32:24	36.91	300	32.43	32.67	32.97	240.2	238.8	238.3	远程	正常	调速	65535	7.08	0.3
2018-09-10 06:35:44	36.8	300	32.36	32.02	33.66	240	238.4	238.6	远程	正常	调速	65535	7	0.3
2018-09-10 06:38:24	36.84	300	32.79	32.03	33.33	239.9	238.7	238.8	远程	正常	调速	65535	6.9	0.3
2018-09-10 06:40:52	36.88	300	32.78	32.56	33.34	239.2	237.2	237.2	远程	正常	调速	65535	7.09	0.3
2018-09-10 06:43:21	36.79	300	32.71	32.03	33.39	239.5	237.6	237.4	远程	正常	调速	65535	6.93	0.3
2018-09-10 06:45:49	36.85	300	32.26	31.8	33.71	240.8	238.5	238.9	远程	正常	调速	65535	7.05	0.3
2018-09-10 06:47:40	36.88	300	32.33	32.55	33.46	239.5	237.9	237.5	远程	正常	调速	65535	7.12	0.31
2018-09-10 06:50:08	36.96	300	33.09	32.65	32.93	239.3	238.4	238	远程	正常	调速	65535	7.05	0.3
2018-09-10 06:52:37	36.89	300	32.49	32.35	33.69	239	237.6	237.9	远程	正常	调速	65535	7.14	0.31
2018-09-10 06:55:05	36.85	301	32.76	32.49	33.18	238.9	238	237.7	远程	正常	调速	65535	7.01	0.3
2018-09-10 06:57:33	36.9	300	32.74	32.4	33.39	238.9	237.1	237.6	远程	正常	调速	65535	7.07	0.3
2018-09-10 07:00:01	36.83	300	32.83	32.25	32.9	239.2	237.9	237.9	远程	正常	调速	65535	6.93	0.3
2018-09-10 07:02:30	36.75	300	32.59	32.01	33.08	240	238.4	238.1	远程	正常	调速	65535	7.06	0.3
2018-09-10 07:04:58	37.09	300	33.23	32.28	32.93	239.6	238.7	238.7	远程	正常	调速	65535	6.97	0.3
2018-09-10 07:07:26	37	300	32.74	32.71	33.22	239.7	238.1	238.1	远程	正常	调速	65535	7.05	0.3
2018-09-10 07:09:17	37.03	300	32.6	32.52	32.86	240.2	239.5	238.8	远程	正常	调速	65535	7.04	0.3
2018-09-10 07:11:45	36.91	300	32.79	32.23	33.34	238.7	237.2	236.9	远程	正常	调速	65535	7	0.3
2018-09-10 07:14:14	36.88	301	32.58	32.41	32.82	239.3	238.6	237.9	远程	正常	调速	65535	6.94	0.3
2018-09-10 07:16:42	37.01	300	32.68	32.03	33.42	239.9	238.5	238.7	远程	正常	调速	65535	7.1	0.3
2018-09-10 07:19:10	36.89	300	32.78	32.55	32.71	239.2	238.5	237.7	远程	正常	调速	65535	6.97	0.3
2018-09-10 07:21:38	36.94	300	32.81	32.31	33.36	239.1	237.2	237.1	远程	正常	调速	65535	7.12	0.31
2018-09-10 07:24:06	36.96	300	32.97	32.55	32.7	239.8	238.6	238.1	远程	正常	调速	65535	7.05	0.3
2018-09-10 07:25:57	36.95	300	32.3	32.56	32.79	240.3	239.2	239.4	远程	正常	调速	65535	7.1	0.3
2018-09-10 07:28:25	36.92	300	32.81	32.1	33.52	239.4	237.8	237.6	远程	正常	调速	65535	7.07	0.3
2018-09-10 07:30:54	36.87	300	32.49	31.97	33.03	240.7	239.7	238.9	远程	正常	调速	65535	7.07	0.3
2018-09-10 07:33:22	36.9	300	32.44	32.05	32.78	241.5	239.7	239.7	远程	正常	调速	65535	6.95	0.3
2018-09-10 07:35:13	37.08	300	32.98	32.53	32.96	240.3	238.9	239.1	远程	正常	调速	65535	7.09	0.3
2018-09-10 07:37:42	37.09	300	32.92	32.18	33.13	241.2	239.5	239.4	远程	正常	调速	65535	7.07	0.3
2018-09-10 07:39:33	36.98	300	32.23	32.01	33.31	241.3	240.2	240.3	远程	正常	调速	65535	7.13	0.31
2018-09-10 07:40:10	36.92	300	32.62	31.93	32.76	241.8	240.9	240.3	远程	正常	调速	65535	6.92	0.3
2018-09-10 07:42:38	36.97	300	32.44	32.8	33.08	239.6	238	238.3	远程	正常	调速	65535	7.12	0.31
2018-09-10 07:45:07	37.04	300	32.48	32.52	33.32	241.1	239.4	239.1	远程	正常	调速	65535	7.11	0.3
2018-09-10 07:47:35	36.94	300	32.71	31.81	32.93	241.3	239.5	239.1	远程	正常	调速	65535	6.95	0.3
2018-09-10 07:49:26	36.88	300	32.58	32.21	32.96	240.6	238.6	238.7	远程	正常	调速	65535	7.02	0.3
2018-09-10 07:51:54	37.05	300	33.29	32.64	32.58	240.1	238.8	238.1	远程	正常	调速	65535	6.95	0.3
2018-09-10 07:53:45	37.03	300	32.56	32.37	33.02	242.1	240.9	240.3	远程	正常	调速	65535	7.15	0.31
2018-09-10 07:56:13	37.01	300	32.76	31.98	32.99	241.4	240.3	240	远程	正常	调速	65535	6.99	0.3
2018-09-10 07:58:41	37.01	300	32.51	31.87	33.36	241.7	239.9	239.9	远程	正常	调速	65535	7.02	0.3
2018-09-10 08:01:09	37.27	300	33.04	32.93	33.22	240.7	239.2	238.5	远程	正常	调速	65535	7.21	0.31
2018-09-10 08:03:38	36.88	300	32.38	31.69	33.27	241.7	240.2	239.7	远程	正常	调速	65535	7	0.3
2018-09-10 08:06:06	36.78	300	32.31	32.39	32.16	241.4	240	239.3	远程	正常	调速	65535	7	0.3
2018-09-10 08:08:02	36.86	300	32.8	32.36	32.14	240.8	239.2	238.6	远程	正常	调速	65535	6.91	0.3
2018-09-10 08:08:52	36.95	300	32.53	32.09	32.97	240.9	239.4	238.9	远程	正常	调速	65535	7.03	0.3
2018-09-10 08:12:12	36.93	300	32.74	31.29	33.15	241.5	239.6	240	远程	正常	调速	65535	6.89	0.3
2018-09-10 08:14:48	36.89	300	32.74	32.03	33.04	241	238.8	239	远程	正常	调速	65535	6.98	0.3
2018-09-10 08:17:17	37.01	300	32.82	32.75	32.96	239.5	238.6	237.9	远程	正常	调速	65535	7.02	0.3
2018-09-10 08:19:45	37.01	300	33.09	32.02	33.22	240.1	238.9	238.5	远程	正常	调速	65535	7	0.3
2018-09-10 08:22:13	36.92	300	32.65	31.88	32.74	241.4	239.6	239.4	远程	正常	调速	65535	6.91	0.3
2018-09-10 08:24:04	37.08	300	33.1	32.2	32.84	240.7	239.2	238.4	远程	正常	调速	65535	6.91	0.3
2018-09-10 08:26:33	36.87	300	32.38	32.13	33.16	240.4	238.3	238.3	远程	正常	调速	65535	7.02	0.3
2018-09-10 08:29:01	36.9	300	32.91	32.27	32.46	240.3	239.5	238.7	远程	正常	调速	65535	6.82	0.29
2018-09-10 08:31:30	36.97	300	32.69	31.86	33.47	240.1	238.9	238.4	远程	正常	调速	65535	7.05	0.3
2018-09-10 08:33:57	37	300	32.91	32.67	33.05	238.7	238	237.3	远程	正常	调速	65535	6.99	0.3
2018-09-10 08:36:26	36.96	300	32.87	32.19	33.14	239.1	237.5	237.9	远程	正常	调速	65535	7.02	0.3
2018-09-10 08:38:17	37.02	300	32.79	32.46	34.08	238.5	236.9	236.5	远程	正常	调速	65535	7.1	0.3
2018-09-10 08:40:45	36.99	300	32.9	31.67	33.19	240.3	238.7	238.4	远程	正常	调速	65535	6.87	0.3
2018-09-10 08:43:13	37.05	300	33.32	32.4	33.29	238.3	236.7	237.1	远程	正常	调速	65535	7.02	0.3
2018-09-10 08:45:41	36.84	300	32.63	32.29	32.75	239.8	238.4	237.7	远程	正常	调速	65535	6.94	0.3
2018-09-10 08:48:09	36.97	300	33.01	32.49	33.54	238.1	236.4	236.8	远程	正常	调速	65535	7.08	0.3
2018-09-10 08:52:29	36.91	300	32.71	32.21	33.03	239	237.8	237.6	远程	正常	调速	65535	6.91	0.3
2018-09-10 08:54:57	37	300	32.95	32.55	32.94	238	236.4	236.5	远程	正常	调速	65535	6.92	0.3
2018-09-10 08:57:25	36.97	300	32.64	32.16	33.62	238.2	236.7	237	远程	正常	调速	65535	7.06	0.3
2018-09-10 08:59:54	36.95	300	33.26	32.04	32.97	238.2	237.3	237	远程	正常	调速	65535	6.86	0.3
2018-09-10 09:02:22	36.9	300	32.8	31.93	33.96	237.5	236.1	235.7	远程	正常	调速	65535	6.96	0.3
2018-09-10 09:04:50	36.91	300	32.92	32.74	32.68	238.1	236.9	236.9	远程	正常	调速	65535	6.95	0.3
2018-09-10 09:07:18	36.95	300	32.74	32.16	33.62	238	235.9	236	远程	正常	调速	65535	7.1	0.31
2018-09-10 09:09:47	36.88	300	32.69	32.58	32.71	238.6	237.1	237.1	远程	正常	调速	65535	6.96	0.3
2018-09-10 09:12:15	36.78	300	32.24	32.09	32.93	238.9	237.8	237	远程	正常	调速	65535	6.99	0.3
2018-09-10 09:14:43	36.94	300	32.6	32.67	33.34	238.2	236.6	236.2	远程	正常	调速	65535	7.1	0.31
2018-09-10 09:17:11	36.8	300	32.47	32.46	33.3	237	236	236	远程	正常	调速	65535	7.02	0.3
2018-09-10 09:19:39	36.79	300	32.67	32.16	33.24	238	236.2	235.9	远程	正常	调速	65535	6.92	0.3
2018-09-10 09:22:10	36.85	300	32.66	32.35	33.13	237.3	236.3	236.1	远程	正常	调速	65535	7.07	0.31
2018-09-10 09:24:36	36.8	300	32.79	31.99	33.74	237.4	235.5	235.9	远程	正常	调速	65535	7.01	0.3
2018-09-10 09:27:04	36.93	300	33	32.68	32.56	238.1	236.9	236	远程	正常	调速	65535	6.89	0.3
2018-09-10 09:28:55	36.89	301	33.22	32.19	33.08	237.8	236	236	远程	正常	调速	65535	6.89	0.3
2018-09-10 09:31:23	36.94	300	33.07	32.85	33.48	236.4	234.5	234.4	远程	正常	调速	65535	7.04	0.3
2018-09-10 09:33:51	36.96	300	33.15	32.29	33.03	238.2	236.6	236.5	远程	正常	调速	65535	6.87	0.3
2018-09-10 09:36:20	37.09	300	33.09	32.28	33.72	238.3	236.1	236.6	远程	正常	调速	65535	7.13	0.31
2018-09-10 09:38:11	36.83	300	33	32.24	32.68	237.3	236.5	235.9	远程	正常	调速	65535	6.9	0.3
2018-09-10 09:40:02	36.94	300	33.13	32.33	32.99	237.7	236.1	235.9	远程	正常	调速	65535	6.88	0.3
2018-09-10 09:42:23	36.85	300	32.78	32.48	32.52	238.1	236.7	236.9	远程	正常	调速	65535	7.02	0.3
2018-09-10 09:44:53	36.86	300	33	32.51	32.43	237.3	236.5	236.4	远程	正常	调速	65535	7.01	0.3
2018-09-10 09:47:23	36.92	300	32.69	33.07	33.09	236.4	235.6	235.4	远程	正常	调速	65535	7.11	0.31
2018-09-10 09:49:53	36.82	300	32.91	32.38	32.77	237.5	236.3	236.7	远程	正常	调速	65535	6.95	0.3
2018-09-10 09:52:23	36.91	300	32.8	32.82	32.65	237.5	236.6	236.1	远程	正常	调速	65535	7.01	0.3
2018-09-10 09:54:53	36.92	300	32.85	32.63	32.65	238.6	237.2	236.9	远程	正常	调速	65535	7.1	0.31
2018-09-10 09:57:23	36.82	301	32.62	32.55	32.27	238.6	237.2	237.5	远程	正常	调速	65535	7.09	0.31
2018-09-10 09:59:54	36.95	300	33.21	32.79	32.61	237.4	236.8	236.7	远程	正常	调速	65535	7.1	0.31
2018-09-10 10:02:24	36.84	300	32.57	32.59	32.76	238.5	237	236.8	远程	正常	调速	65535	7.16	0.31
2018-09-10 10:04:54	36.8	300	32.79	33.03	32.37	237.2	236.4	236.4	远程	正常	调速	65535	7.16	0.31
2018-09-10 10:07:24	36.83	300	32.66	32.45	32.21	238.6	237.4	237.6	远程	正常	调速	65535	6.99	0.3
2018-09-10 10:09:54	36.99	300	32.59	33.28	33.18	236.7	235.4	235.3	远程	正常	调速	65535	7.22	0.31
2018-09-10 10:12:24	36.77	300	32.74	33.07	32.79	236.5	235	234.9	远程	正常	调速	65535	7.03	0.3
2018-09-10 10:14:54	36.85	300	33.06	33.12	32.5	236.3	235.5	235.9	远程	正常	调速	65535	7.05	0.3
2018-09-10 10:17:24	36.85	300	32.85	32.88	32.8	236.7	236	236.2	远程	正常	调速	65535	7.13	0.31
2018-09-10 10:19:54	36.8	300	32.73	32.92	32.5	237.7	236.5	235.9	远程	正常	调速	65535	7.02	0.3
2018-09-10 10:22:24	36.85	300	32.87	32.88	32.41	237.6	236.7	236.2	远程	正常	调速	65535	7.12	0.31
2018-09-10 10:24:54	36.92	300	33.25	32.49	32.73	238.1	236.6	236.5	远程	正常	调速	65535	6.95	0.3
2018-09-10 10:27:24	36.77	300	32.55	32.39	32.11	239.1	237.9	237.9	远程	正常	调速	65535	6.9	0.3
2018-09-10 10:29:54	36.83	300	32.97	32.57	32.75	237.7	236.1	236	远程	正常	调速	65535	7.02	0.3
2018-09-10 10:32:24	37.09	300	32.71	33.35	32.94	237.4	236.5	236.4	远程	正常	调速	65535	7.27	0.31
2018-09-10 10:34:54	36.66	300	32.38	32.32	32.38	238.9	237.3	237.1	远程	正常	调速	65535	6.94	0.3
2018-09-10 10:37:24	36.84	300	32.68	32.81	32.56	237.3	236.5	236.1	远程	正常	调速	65535	7.02	0.3
2018-09-10 10:40:44	36.84	300	32.85	32.93	33	236.4	235.6	235.1	远程	正常	调速	65535	7.08	0.31
2018-09-10 10:43:15	36.88	300	32.87	33.13	32.51	237.3	236.1	235.3	远程	正常	调速	65535	7.07	0.31
2018-09-10 10:45:43	36.75	300	32.86	32.21	32.44	237.6	236.9	236.2	远程	正常	调速	65535	6.92	0.3
2018-09-10 10:48:12	36.89	300	33.21	32.7	32.99	236.6	235.1	234.9	远程	正常	调速	65535	7	0.3
2018-09-10 10:50:40	36.74	300	32.79	32.09	32.68	237	235.9	236.1	远程	正常	调速	65535	6.94	0.3
2018-09-10 10:52:43	36.71	300	32.79	32.97	32.73	235.4	234.2	234.6	远程	正常	调速	65535	7.03	0.31
2018-09-10 10:55:13	36.79	300	32.62	33.28	32.94	235.8	235	234.7	远程	正常	调速	65535	7.13	0.31
2018-09-10 10:57:43	36.85	300	32.85	32.8	32.9	236.4	235	235.2	远程	正常	调速	65535	7.1	0.31
2018-09-10 11:00:13	36.75	300	32.71	32.62	32.83	236.9	235.3	235.1	远程	正常	调速	65535	6.97	0.3
2018-09-10 11:02:43	36.86	300	32.77	33.03	32.67	236.8	235.5	235.1	远程	正常	调速	65535	7.07	0.31
2018-09-10 11:05:13	36.76	300	32.74	32.78	32.62	237	235.4	235.5	远程	正常	调速	65535	6.99	0.3
2018-09-10 11:07:13	36.79	300	33.07	32.8	32.23	236.5	235	234.8	远程	正常	调速	65535	6.94	0.3
2018-09-10 11:09:43	36.83	300	32.96	32.63	32.25	237.8	236.1	236	远程	正常	调速	65535	6.86	0.3
2018-09-10 11:12:13	36.79	300	32.96	32.66	32.66	236.4	234.8	234.7	远程	正常	调速	65535	7.01	0.31
2018-09-10 11:14:44	36.87	300	33.2	32.42	33.01	236.6	235.1	234.9	远程	正常	调速	65535	6.91	0.3
2018-09-10 11:17:08	36.78	300	33.06	33.17	32.34	235.8	235.3	234.6	远程	正常	调速	65535	7.01	0.3
2018-09-10 11:19:38	36.73	300	32.76	32.6	32.24	237.8	236.4	235.9	远程	正常	调速	65535	6.88	0.3
2018-09-10 11:20:28	36.73	300	33.33	32.77	32.53	235.6	234.9	234.2	远程	正常	调速	65535	6.94	0.3
2018-09-10 11:23:06	36.84	300	33.17	33.23	32.41	236.3	234.9	234.5	远程	正常	调速	65535	7.05	0.31
2018-09-10 11:25:35	36.84	300	32.66	32.99	32.15	237.4	235.8	235.7	远程	正常	调速	65535	7.01	0.3
2018-09-10 11:27:52	36.81	300	33.03	32.62	32.62	236.6	235.2	235.2	远程	正常	调速	65535	6.98	0.3
2018-09-10 11:32:52	36.83	300	32.82	32.74	32.84	237.1	235.5	235.4	远程	正常	调速	65535	6.99	0.3
2018-09-10 11:35:22	36.68	300	33.28	32.41	32.5	235.8	234.6	234	远程	正常	调速	65535	6.87	0.3
2018-09-10 11:37:52	36.8	300	32.72	32.97	32.65	236	235.2	235.1	远程	正常	调速	65535	6.98	0.3
2018-09-10 11:41:04	36.76	300	33.05	33.12	33.35	234.6	233.4	233.6	远程	正常	调速	65535	6.99	0.3
2018-09-10 11:43:33	36.86	300	33.14	33.37	32.98	235	234.3	233.7	远程	正常	调速	65535	7.04	0.3
2018-09-10 11:45:24	36.71	300	33.02	32.99	32.95	234.1	233.3	233.1	远程	正常	调速	65535	6.93	0.3
2018-09-10 11:47:46	36.89	300	33.43	32.99	33.1	235.1	234.4	233.9	远程	正常	调速	65535	7.01	0.3
2018-09-10 11:50:16	36.8	300	33.32	33.1	32.84	234.8	234.1	233.7	远程	正常	调速	65535	7.02	0.3
2018-09-10 11:52:46	36.82	300	33.37	32.8	32.87	236.5	235	234.8	远程	正常	调速	65535	6.93	0.3
2018-09-10 11:55:16	36.88	300	33.12	33.2	33.54	234.6	233.2	232.9	远程	正常	调速	65535	7.1	0.31
2018-09-10 11:57:46	36.83	300	33.06	33.17	33.32	234.8	233.4	233.2	远程	正常	调速	65535	7.08	0.31
2018-09-10 11:58:37	36.87	300	33.38	33.3	33.09	234.3	233.7	233.5	远程	正常	调速	65535	7.08	0.31
2018-09-10 12:01:56	36.91	300	33.22	33.19	33.77	234.3	232.8	233.2	远程	正常	调速	65535	7.1	0.31
2018-09-10 12:05:16	36.94	300	33.37	33.07	33.01	235.2	234.5	234	远程	正常	调速	65535	6.94	0.3
2018-09-10 12:07:55	36.76	300	33.13	32.69	32.97	235.5	234.6	234.5	远程	正常	调速	65535	7.01	0.3
2018-09-10 12:16:34	36.87	300	33.12	33.36	33.18	234.3	233.5	233.1	远程	正常	调速	65535	7.07	0.31
2018-09-10 12:19:02	37.31	300	33.56	33.77	33.94	235.1	234	233.6	远程	正常	调速	65535	7.28	0.31
2018-09-10 12:21:30	36.9	300	33.39	32.7	33.28	234.7	233.7	233.2	远程	正常	调速	65535	6.97	0.3
2018-09-10 12:23:59	36.87	300	32.98	33.23	32.75	235.6	234.1	234.1	远程	正常	调速	65535	6.97	0.3
2018-09-10 12:26:27	36.82	300	33.26	33.09	33.23	234.8	233.1	233.1	远程	正常	调速	65535	7.09	0.31
2018-09-10 12:28:55	36.93	300	33.06	33.46	33.41	234.4	233.3	233.3	远程	正常	调速	65535	7.08	0.31
2018-09-10 12:31:23	36.74	300	33.32	32.74	33.31	234.1	232.6	232.3	远程	正常	调速	65535	6.91	0.3
2018-09-10 12:33:51	36.81	300	33.2	33.34	33.46	233.2	232.3	232.4	远程	正常	调速	65535	7.02	0.3
2018-09-10 12:36:19	37.21	300	33.67	33.67	34.06	233	232.1	231.7	远程	正常	调速	65535	7.18	0.31
2018-09-10 12:38:48	37.34	300	33.93	33.82	33.82	234.7	233.3	233	远程	正常	调速	65535	7.16	0.3
2018-09-10 12:40:40	37.56	300	33.88	34.12	34.37	233.8	232.3	232.4	远程	正常	调速	65535	7.27	0.31
2018-09-10 12:44:00	37.49	300	33.69	34.2	34.06	234.1	233.1	232.8	远程	正常	调速	65535	7.26	0.31
2018-09-10 12:46:53	37.47	300	33.94	33.78	33.76	235	234.3	234.1	远程	正常	调速	65535	7.26	0.31
2018-09-10 12:51:12	37.25	300	33.76	33.87	34.01	233.2	231.6	231.7	远程	正常	调速	65535	7.09	0.3
2018-09-10 12:53:41	37.37	300	34.23	33.5	34.06	233.2	232.5	232.3	远程	正常	调速	65535	7.1	0.3
2018-09-10 12:56:09	37.4	300	34.52	33.64	33.84	232.7	231.7	231.2	远程	正常	调速	65535	7.05	0.3
2018-09-10 12:58:00	37.48	300	34.1	33.67	33.96	233.8	232.5	232.5	远程	正常	调速	65535	7.16	0.3
2018-09-10 13:03:34	37.25	300	33.96	33.63	33.83	232.8	231.2	231.2	远程	正常	调速	65535	7.09	0.3
2018-09-10 13:06:02	37.37	300	34.17	33.92	34.17	232.5	231.4	231	远程	正常	调速	65535	7.09	0.3
2018-09-10 13:08:30	37.49	300	34.21	33.98	34.38	232.3	231.4	231.1	远程	正常	调速	65535	7.16	0.3
2018-09-10 13:10:21	37.38	300	33.89	33.91	34.09	232.8	231.3	231.3	远程	正常	调速	65535	7.19	0.31
2018-09-10 13:13:32	37.45	300	34.39	34.19	33.76	232.3	231.5	231.4	远程	正常	调速	65535	7.11	0.3
2018-09-10 13:16:35	37.41	300	33.64	33.62	34.06	233.9	232.4	232.2	远程	正常	调速	65535	7.13	0.3
2018-09-10 13:19:03	37.33	300	33.95	34.02	34.27	232.5	231.5	231.1	远程	正常	调速	65535	7.16	0.3
2018-09-10 13:21:32	37.09	300	33.52	33.66	33.66	233	232.2	232.2	远程	正常	调速	65535	7.1	0.31
2018-09-10 13:24:00	37.29	300	33.76	33.98	33.86	232.7	231.5	231.8	远程	正常	调速	65535	7.12	0.3
2018-09-10 13:26:28	37.24	301	33.67	33.59	33.68	233.8	232.5	232.7	远程	正常	调速	65535	7.1	0.3
2018-09-10 13:28:56	37.2	300	34.16	34.18	33.66	232.1	231	230.6	远程	正常	调速	65535	7.18	0.31
2018-09-10 13:31:25	37.14	300	33.2	33.38	33.82	233.7	232.6	232.7	远程	正常	调速	65535	7.11	0.31
2018-09-10 13:33:53	37.08	300	33.62	33.24	33.87	233	232.2	232.3	远程	正常	调速	65535	7.06	0.3
2018-09-10 13:35:44	37.44	300	34.18	33.72	34.12	234.3	233.3	232.8	远程	正常	调速	65535	7.15	0.3
2018-09-10 13:38:10	37.05	300	33.28	33.97	33.67	232.4	231.5	231.4	远程	正常	调速	65535	7.2	0.31
2018-09-10 13:39:00	36.97	300	33.36	33.71	33.5	233.1	231.5	231.5	远程	正常	调速	65535	7.12	0.31
2018-09-10 13:42:00	36.95	300	33.2	33.76	33.09	233.6	232.9	232.6	远程	正常	调速	65535	7.11	0.31
2018-09-10 13:44:28	36.94	300	33.49	33.04	33.25	234.1	232.7	232.7	远程	正常	调速	65535	6.97	0.3
2018-09-10 13:46:56	36.91	300	33.78	33.36	33.84	231.8	230.8	231	远程	正常	调速	65535	7	0.3
2018-09-10 13:49:24	36.79	300	33.52	33.31	33.22	233.1	231.4	231.3	远程	正常	调速	65535	7.06	0.31
2018-09-10 13:51:53	36.96	300	33.56	33.03	33.53	233.7	232.3	232.7	远程	正常	调速	65535	7	0.3
2018-09-10 13:54:21	36.77	300	32.91	33.24	33.48	233.3	231.8	231.5	远程	正常	调速	65535	7.07	0.31
2018-09-10 13:56:50	36.75	300	33.25	33.54	33.21	232.3	231.5	231.2	远程	正常	调速	65535	7.04	0.31
2018-09-10 13:59:17	36.79	300	33.44	33.34	33.52	232.8	231.1	231	远程	正常	调速	65535	7.14	0.31
2018-09-10 14:01:46	36.75	300	33.12	33.37	33.22	232.7	231.3	231	远程	正常	调速	65535	7.01	0.31
2018-09-10 14:08:33	36.61	300	33	32.79	33.16	234.2	233.2	232.6	远程	正常	调速	65535	6.96	0.3
2018-09-10 14:11:01	36.65	300	33.07	33.1	33.01	233.9	233	233	远程	正常	调速	65535	6.96	0.3
2018-09-10 14:12:52	36.57	300	32.93	33.21	32.97	233.4	232.6	232.3	远程	正常	调速	65535	6.95	0.3
2018-09-10 14:13:29	36.63	300	32.86	32.7	32.63	234.5	234	233.6	远程	正常	调速	65535	6.92	0.3

## Sheet: Sheet7
时间	电流	转速	输入电流A	输入电流B	输入电流C	输入电压A	输入电压B	输入电压C	KA0	KA4	远程操作	操作时间	有功功率	功率因数
2018-10-23 19:33:26	36.45	300	32.93	32.21	29.41	241	242.1	240.8	远程	正常	启动	65535	6.42	0.28
2018-10-23 19:35:56	36.43	300	32.74	32.43	29.58	241.2	241.7	240.5	远程	正常	启动	65535	6.56	0.29
2018-10-23 19:38:26	36.48	300	32.48	32.44	30.03	240.7	241.6	239.8	远程	正常	启动	65535	6.68	0.29
2018-10-23 19:40:56	36.5	300	32.62	32.27	29.38	242.4	242.8	241.4	远程	正常	启动	65535	6.55	0.29
2018-10-23 19:43:27	36.47	300	32.53	32.47	29.95	240.6	242	240.3	远程	正常	启动	65535	6.64	0.29
2018-10-23 19:45:57	36.48	300	32.54	32.8	29.81	240.6	241.7	240.2	远程	正常	启动	65535	6.86	0.3
2018-10-23 19:48:02	36.49	300	32.98	32.55	29.82	240.8	241.3	239.5	远程	正常	启动	65535	6.52	0.29
2018-10-23 19:50:32	36.53	300	32.86	32.37	29.96	240.8	241.6	240.6	远程	正常	启动	65535	6.69	0.29
2018-10-23 19:53:03	36.52	300	33.03	32.3	29.82	240.3	241.6	240.3	远程	正常	启动	65535	6.59	0.29
2018-10-23 19:55:32	36.46	300	32.52	32.16	30.07	241.2	241.7	240.3	远程	正常	启动	65535	6.58	0.29
2018-10-23 19:58:03	36.43	300	33.02	32.23	30.01	239.9	241.1	239.7	远程	正常	启动	65535	6.57	0.29
2018-10-23 20:00:32	36.44	300	32.73	32.57	29.99	240.7	241.7	240.1	远程	正常	启动	65535	6.55	0.29
2018-10-23 20:03:03	36.55	300	32.96	32.66	29.86	240.8	241.3	239.7	远程	正常	启动	65535	6.5	0.28
2018-10-23 20:05:33	36.53	300	32.99	32.34	30.23	239.9	241.1	239.4	远程	正常	启动	65535	6.59	0.29
2018-10-23 20:07:37	36.46	300	32.76	32.18	30.14	241.2	241.6	240.1	远程	正常	启动	65535	6.48	0.28
2018-10-23 20:10:08	36.45	300	32.71	32.58	29.63	240.4	241.8	240.5	远程	正常	启动	65535	6.69	0.29
2018-10-23 20:12:38	36.55	301	33.04	32.38	29.45	241.6	242.6	241.4	远程	正常	启动	65535	6.57	0.29
2018-10-23 20:15:08	36.56	301	33.25	32.42	30.31	239.6	240.8	239.3	远程	正常	启动	65535	6.51	0.28
2018-10-23 20:17:19	36.57	300	32.86	32.55	30.16	240.4	241.3	240.1	远程	正常	启动	65535	6.56	0.29
2018-10-23 20:20:20	36.5	301	32.68	32.66	30.14	240.6	241.7	240	远程	正常	启动	65535	6.73	0.3
2018-10-23 20:23:04	36.56	301	33.25	32.65	30.06	239.5	240.9	239.3	远程	正常	启动	65535	6.63	0.29
2018-10-23 20:25:34	36.58	300	32.91	32.64	29.78	240.7	242.2	240.4	远程	正常	启动	65535	6.74	0.3
2018-10-23 20:28:04	36.51	300	32.63	32.55	29.96	241	241.6	240.5	远程	正常	启动	65535	6.74	0.3
2018-10-23 20:30:34	36.53	300	32.36	32.6	30.02	240.5	241.9	240.2	远程	正常	启动	65535	6.9	0.3
2018-10-23 20:32:39	36.62	300	33.1	32.3	29.89	240.9	242.5	240.5	远程	正常	启动	65535	6.49	0.28
2018-10-23 20:35:10	36.59	300	32.99	32.5	30.06	240.4	241.5	239.5	远程	正常	启动	65535	6.69	0.29
2018-10-23 20:37:39	36.64	300	32.61	32.73	29.81	241.2	242.1	241	远程	正常	启动	65535	6.82	0.3
2018-10-23 20:40:10	36.58	301	32.57	32.37	29.99	240.3	242.1	240.5	远程	正常	启动	65535	6.79	0.3
2018-10-23 20:42:40	36.57	300	32.95	32.28	29.89	241.3	242.4	241.4	远程	正常	启动	65535	6.64	0.29
2018-10-23 20:45:10	36.6	300	32.61	32.78	29.44	241.6	243.4	241.3	远程	正常	启动	65535	6.62	0.29
2018-10-23 20:47:40	36.58	300	32.81	32.46	29.61	241.2	243	241.4	远程	正常	启动	65535	6.66	0.29
2018-10-23 20:50:10	36.57	300	32.73	32.88	29.98	239.7	241.2	239.5	远程	正常	启动	65535	6.68	0.29
2018-10-23 20:52:40	36.6	300	33.27	32.46	29.5	241.2	242.9	240.8	远程	正常	启动	65535	6.49	0.28
2018-10-23 20:54:45	36.56	301	32.91	32.9	29.84	240.6	241.7	239.6	远程	正常	启动	65535	6.64	0.29
2018-10-23 20:57:16	36.58	300	32.97	32.98	29.91	240.4	241.3	240.4	远程	正常	启动	65535	6.71	0.29
2018-10-23 20:59:46	36.52	300	32.76	32.71	30.22	240.2	241.2	239.2	远程	正常	启动	65535	6.63	0.29
2018-10-23 21:02:16	36.63	300	32.89	32.71	30.49	239.1	240.5	239	远程	正常	启动	65535	6.73	0.29
2018-10-23 21:04:46	36.57	300	33.15	32.21	30.09	240.2	241.6	239.5	远程	正常	启动	65535	6.39	0.28
2018-10-23 21:07:16	36.55	300	32.69	32.65	30.3	239.3	240.3	239.3	远程	正常	启动	65535	6.8	0.3
2018-10-23 21:09:46	36.55	301	32.85	32.68	30.65	239	240.1	239.3	远程	正常	启动	65535	6.77	0.3
2018-10-23 21:12:17	36.51	300	32.73	32.54	30.15	239.8	241.2	239.4	远程	正常	启动	65535	6.58	0.29
2018-10-23 21:14:47	36.6	300	33.46	32.77	29.97	239.3	240.4	239.1	远程	正常	启动	65535	6.53	0.29
2018-10-23 21:17:17	36.61	300	33.04	32.52	29.93	240.6	241.6	240.4	远程	正常	启动	65535	6.66	0.29
2018-10-23 21:19:22	36.54	300	33	32.97	29.91	239.1	240	238.4	远程	正常	启动	65535	6.63	0.29
2018-10-23 21:21:52	36.5	300	33.36	32.26	30.34	239.2	240.1	238.9	远程	正常	启动	65535	6.36	0.28
2018-10-23 21:24:22	36.54	300	32.9	32.94	29.85	239.3	239.9	238.5	远程	正常	启动	65535	6.67	0.29
2018-10-23 21:26:52	36.62	300	32.9	32.72	29.96	240.1	241.4	240	远程	正常	启动	65535	6.54	0.29
2018-10-23 21:29:22	36.63	300	32.94	32.48	29.84	241.1	241.9	240.4	远程	正常	启动	65535	6.51	0.28
2018-10-23 21:31:52	36.59	301	33.06	32.39	30.38	240.2	241	239.6	远程	正常	启动	65535	6.59	0.29
2018-10-23 21:33:57	36.57	300	32.44	32.82	30.02	240.5	241.5	240	远程	正常	启动	65535	6.77	0.3
2018-10-23 21:41:28	36.6	300	33.12	32.7	29.87	240.4	241.2	239.5	远程	正常	启动	65535	6.45	0.28
2018-10-23 21:43:58	36.57	300	33.02	33.17	30.13	238.9	240.3	238.6	远程	正常	启动	65535	6.72	0.29
2018-10-23 21:46:29	36.55	300	32.93	32.26	29.69	240.7	242.3	240.4	远程	正常	启动	65535	6.61	0.29
2018-10-23 21:48:34	36.54	301	32.61	32.35	30.19	240.3	241	239.5	远程	正常	启动	65535	6.7	0.3
2018-10-23 21:51:04	36.58	300	33.09	32	29.62	241.4	242.2	240.7	远程	正常	启动	65535	6.33	0.28
2018-10-23 21:53:34	36.57	300	32.82	32.24	29.94	240.6	241.1	239.8	远程	正常	启动	65535	6.71	0.3
2018-10-23 21:56:04	36.57	300	32.49	32.54	29.73	242	242.6	241.4	远程	正常	启动	65535	6.7	0.29
2018-10-23 21:58:34	36.54	300	32.25	32.56	29.87	241.6	242.2	241.3	远程	正常	启动	65535	6.79	0.3
2018-10-23 22:01:04	36.57	300	32.74	32.4	29.78	241.7	242.3	241.3	远程	正常	启动	65535	6.6	0.29
2018-10-23 22:03:34	36.63	300	32.62	32.34	29.99	241	241.6	240.1	远程	正常	启动	65535	6.69	0.29
2018-10-23 22:06:05	36.56	301	32.52	32.16	29.78	240.8	242.2	240.8	远程	正常	启动	65535	6.59	0.29
2018-10-23 22:08:09	36.59	300	32.84	32.7	29.9	240.2	241.1	239.8	远程	正常	启动	65535	6.71	0.29
2018-10-23 22:10:40	36.64	300	32.44	32.65	29.97	241.6	242.4	241.2	远程	正常	启动	65535	6.78	0.3
2018-10-23 22:13:10	36.69	300	33.03	32.52	30	240.8	242	239.9	远程	正常	启动	65535	6.47	0.28
2018-10-23 22:15:40	36.62	300	33.23	32.68	30.08	239.6	240.7	239.7	远程	正常	启动	65535	6.61	0.29
2018-10-23 22:23:10	36.53	301	32.62	32.22	30.08	240.7	242	239.9	远程	正常	启动	65535	6.61	0.29
2018-10-23 22:25:40	36.64	300	32.44	33.11	30.22	239.7	241.2	239.6	远程	正常	启动	65535	6.91	0.3
2018-10-23 22:28:11	36.65	300	32.77	32.74	30.22	240.3	241.5	239.4	远程	正常	启动	65535	6.79	0.3
2018-10-23 22:30:41	36.62	301	32.99	32.61	29.93	240.2	241.3	239	远程	正常	启动	65535	6.6	0.29
2018-10-23 22:33:11	36.63	300	32.98	32.86	30.13	239.5	240.1	238.7	远程	正常	启动	65535	6.68	0.29
2018-10-23 22:35:16	36.61	300	32.48	33.19	30.15	239.8	240.8	239.5	远程	正常	启动	65535	7	0.31
2018-10-23 22:37:21	36.62	300	33.18	32.8	29.57	240.7	241.9	240.4	远程	正常	启动	65535	6.55	0.29
2018-10-23 22:40:17	36.66	300	33.13	32.59	29.81	240.1	241.7	239.8	远程	正常	启动	65535	6.61	0.29
2018-10-23 22:43:12	36.65	300	33.18	32.3	29.68	241	242.4	240.9	远程	正常	启动	65535	6.52	0.29
2018-10-23 22:45:42	36.62	301	32.51	32.69	30	240.3	242.1	240.9	远程	正常	启动	65535	6.9	0.3
2018-10-23 22:48:12	36.61	301	32.99	32.51	29.98	240.2	241.2	240.1	远程	正常	启动	65535	6.56	0.29
2018-10-23 22:50:42	36.62	301	33.44	32.53	30.11	239.3	240.5	239.3	远程	正常	启动	65535	6.54	0.29
2018-10-23 22:52:47	36.63	301	32.88	32.72	30.19	240.3	241.8	240.4	远程	正常	启动	65535	6.82	0.3
2018-10-23 22:55:47	36.67	300	32.37	32.96	29.97	240.6	241.4	240.7	远程	正常	启动	65535	6.95	0.31
2018-10-23 22:58:38	36.7	300	32.61	32.99	30.04	240.7	242	241.4	远程	正常	启动	65535	6.89	0.3
2018-10-23 23:01:08	36.55	301	32.75	32.28	29.54	241.9	243.2	241.3	远程	正常	启动	65535	6.49	0.29
2018-10-23 23:03:38	36.66	300	32.93	32.47	30.13	240	241	239.7	远程	正常	启动	65535	6.56	0.29
2018-10-23 23:06:09	36.69	301	32.79	32.56	29.97	240.9	242.4	240.9	远程	正常	启动	65535	6.78	0.3
2018-10-23 23:08:17	36.66	300	32.86	32.71	29.8	241.1	242.2	240.3	远程	正常	启动	65535	6.64	0.29
2018-10-23 23:11:17	36.71	300	32.27	32.56	30.05	241.6	242.3	241.1	远程	正常	启动	65535	6.87	0.3
2018-10-23 23:14:05	36.68	300	33.06	32.59	29.84	240.2	241.9	239.8	远程	正常	启动	65535	6.49	0.28
2018-10-23 23:16:35	36.62	301	32.8	32.65	30.03	240	241.1	240.2	远程	正常	启动	65535	6.79	0.3
2018-10-23 23:19:05	36.67	301	33.32	31.74	29.49	243.2	244.3	241.8	远程	正常	启动	65535	6.31	0.28
2018-10-23 23:26:35	36.61	300	32.81	32.17	29.89	241.3	242.5	241.1	远程	正常	启动	65535	6.6	0.29
2018-10-23 23:31:35	36.72	300	32.72	32.74	29.87	241.1	242.6	241.2	远程	正常	启动	65535	6.86	0.3
2018-10-23 23:33:40	36.7	301	33.14	32.59	29.77	240.5	241.5	240.3	远程	正常	启动	65535	6.67	0.29
2018-10-23 23:36:11	36.72	301	33.12	32.35	30.32	240.9	242.4	240.4	远程	正常	启动	65535	6.59	0.29
2018-10-23 23:38:41	36.72	300	32.74	32.84	29.67	241.1	242.2	241.1	远程	正常	启动	65535	6.72	0.29
2018-10-23 23:41:11	36.69	301	32.39	33.09	30.04	240.5	241.7	241	远程	正常	启动	65535	6.86	0.3
2018-10-23 23:43:17	36.75	300	32.9	32.95	29.88	241.3	242.4	240.8	远程	正常	启动	65535	6.84	0.3
2018-10-23 23:46:17	36.68	301	33.16	32.39	29.95	240.6	241.9	239.9	远程	正常	启动	65535	6.6	0.29
2018-10-23 23:49:07	36.71	300	32.4	32.78	29.8	241.7	243.3	242	远程	正常	启动	65535	6.82	0.3
2018-10-23 23:51:37	36.65	300	32.8	32.06	29.96	241.1	242	240.9	远程	正常	启动	65535	6.55	0.29
2018-10-23 23:54:07	36.62	301	33.03	32.24	29.77	241	242.5	240.5	远程	正常	启动	65535	6.58	0.29
2018-10-23 23:56:37	36.7	300	32.89	32.67	29.97	240.5	241.9	240.6	远程	正常	启动	65535	6.76	0.3
2018-10-23 23:58:47	36.61	301	32.69	32.52	29.49	241.6	242.6	241.2	远程	正常	启动	65535	6.72	0.3
2018-10-24 00:01:48	36.62	301	32.62	32.34	29.9	242	242.8	241.1	远程	正常	启动	65535	6.68	0.29
2018-10-24 00:04:33	36.59	300	32.69	32.1	29.87	241.9	242.5	241.1	远程	正常	启动	65535	6.6	0.29
2018-10-24 00:07:04	36.58	300	32.98	32.37	29.69	240.8	241.5	240	远程	正常	启动	65535	6.62	0.29
2018-10-24 00:09:34	36.61	300	32.74	33.01	29.95	240.1	241.2	239.5	远程	正常	启动	65535	6.75	0.3
2018-10-24 00:17:04	36.73	301	32.55	32.9	29.83	240.5	242.3	241.2	远程	正常	启动	65535	6.93	0.3
2018-10-24 00:19:34	36.59	301	32.9	32.6	29.71	240.1	241.3	240.2	远程	正常	启动	65535	6.57	0.29
2018-10-24 00:21:39	36.65	301	32.67	32.01	29.61	241.6	243.3	241.4	远程	正常	启动	65535	6.54	0.29
2018-10-24 00:23:47	36.67	301	32.53	32.86	30.41	240.2	241.1	239.6	远程	正常	启动	65535	6.81	0.3
2018-10-24 00:26:47	36.69	300	32.92	32.1	29.72	241.5	242.7	241.2	远程	正常	启动	65535	6.59	0.29
2018-10-24 00:29:35	36.66	301	33.06	32.05	29.43	241.2	242.2	240.6	远程	正常	启动	65535	6.47	0.29
2018-10-24 00:32:05	36.68	300	33	32.05	29.77	240.6	242.1	240	远程	正常	启动	65535	6.57	0.29
2018-10-24 00:34:35	36.6	301	32.18	32.16	29.84	241.6	242.4	240.8	远程	正常	启动	65535	6.74	0.3
2018-10-24 00:37:05	36.66	301	32.63	32.48	30.22	239.7	241.3	239.8	远程	正常	启动	65535	6.74	0.3
2018-10-24 00:39:35	36.75	301	32.81	32.28	29.71	241.4	242.2	240.5	远程	正常	启动	65535	6.65	0.29
2018-10-24 00:42:06	36.74	300	32.6	32.32	29.96	242	242.7	241.1	远程	正常	启动	65535	6.69	0.29
2018-10-24 00:44:17	36.58	300	32.83	32.59	29.5	240.8	241.5	240.1	远程	正常	启动	65535	6.62	0.29
2018-10-24 00:47:17	36.73	301	32.26	32.57	29.54	242	242.9	241.9	远程	正常	启动	65535	6.8	0.3
2018-10-24 00:50:01	36.68	300	32.59	32.54	30.23	240	241.6	240	远程	正常	启动	65535	6.72	0.29
2018-10-24 00:52:31	36.76	300	32.91	32.89	29.79	240.8	242.1	240	远程	正常	启动	65535	6.73	0.29
2018-10-24 00:55:02	36.74	301	32.76	32.62	29.56	241.2	242.8	241.2	远程	正常	启动	65535	6.8	0.3
2018-10-24 00:57:32	36.62	300	32.58	32.32	29.42	241.7	242.6	240.6	远程	正常	启动	65535	6.49	0.29
2018-10-24 01:00:02	36.63	301	32.65	32.42	30.13	239.7	240.6	238.9	远程	正常	启动	65535	6.8	0.3
2018-10-24 01:02:32	36.71	300	32.15	32.37	30.07	241.1	242.7	241.4	远程	正常	启动	65535	6.92	0.3
2018-10-24 01:04:37	36.74	301	32.8	32.57	30.36	239.8	240.3	238.8	远程	正常	启动	65535	6.72	0.29
2018-10-24 01:07:30	36.75	301	33.02	32.39	30.15	240.6	241.9	240.5	远程	正常	启动	65535	6.58	0.29
2018-10-24 01:09:37	36.69	300	32.73	32.64	29.91	240.9	241.5	240.7	远程	正常	启动	65535	6.79	0.3
2018-10-24 01:12:08	36.71	301	32.9	32.68	29.85	240.3	241.7	240.5	远程	正常	启动	65535	6.77	0.3
2018-10-24 01:14:38	36.65	301	32.62	32.17	30.01	241.3	241.9	240.5	远程	正常	启动	65535	6.67	0.29
2018-10-24 01:17:08	36.71	300	32.67	32.63	30.12	240.4	241.9	239.9	远程	正常	启动	65535	6.69	0.29
2018-10-24 01:19:17	36.78	300	32.85	32.59	30.43	239.3	240.7	239.2	远程	正常	启动	65535	6.78	0.3
2018-10-24 01:22:17	36.56	301	32.93	32.53	29.84	239.8	241.3	239.9	远程	正常	启动	65535	6.63	0.29
2018-10-24 01:25:04	36.67	300	32.85	32.32	29.88	240.3	242	240.3	远程	正常	启动	65535	6.65	0.29
2018-10-24 01:27:34	36.68	301	33.17	32.72	29.56	239.8	241.2	239.1	远程	正常	启动	65535	6.5	0.29
2018-10-24 01:30:04	36.73	301	32.36	32.2	29.78	242.3	243	241.5	远程	正常	启动	65535	6.62	0.29
2018-10-24 01:32:35	36.8	300	32.75	32.4	29.91	241.1	241.8	240.2	远程	正常	启动	65535	6.58	0.29
2018-10-24 01:35:05	36.71	300	32.77	32.08	29.98	241.5	242.7	240.5	远程	正常	启动	65535	6.55	0.29
2018-10-24 01:37:35	36.61	300	32.62	32.15	29.67	241.2	242.7	240.9	远程	正常	启动	65535	6.56	0.29
2018-10-24 01:40:05	36.71	301	32.28	32.46	30.04	241.2	242.7	241.3	远程	正常	启动	65535	6.86	0.3
2018-10-24 01:42:35	36.7	300	32.47	32.41	29.9	241.1	242.6	240.8	远程	正常	启动	65535	6.75	0.3
2018-10-24 01:45:05	36.69	301	33.37	32.33	29.46	241	242.1	240.7	远程	正常	启动	65535	6.36	0.28
2018-10-24 01:47:35	36.66	300	32.66	32.04	29.82	241.6	242.4	240.7	远程	正常	启动	65535	6.64	0.29
2018-10-24 01:50:05	36.66	301	32.7	32.39	29.91	240.2	241.8	240.1	远程	正常	启动	65535	6.6	0.29
2018-10-24 01:52:36	36.7	301	32.51	32.8	29.89	240.7	241.6	240.2	远程	正常	启动	65535	6.76	0.3
2018-10-24 01:54:47	36.67	301	33.14	32.19	29.68	240.1	241.7	240	远程	正常	启动	65535	6.52	0.29
2018-10-24 01:57:47	36.7	300	32.85	32.61	30.19	239.2	240.5	239.2	远程	正常	启动	65535	6.62	0.29
2018-10-24 02:00:32	36.7	300	32.49	32.42	30.06	240.1	240.9	239.5	远程	正常	启动	65535	6.69	0.29
2018-10-24 02:03:02	36.62	300	32.88	32.16	29.9	240.3	241.2	240	远程	正常	启动	65535	6.55	0.29
2018-10-24 02:05:32	36.58	301	32.6	32.22	29.84	240.8	241.6	240	远程	正常	启动	65535	6.61	0.29
2018-10-24 02:08:02	36.69	301	32.39	32.47	30.06	241.5	242.5	240.7	远程	正常	启动	65535	6.76	0.3
2018-10-24 02:10:07	36.77	300	33.4	32.6	29.73	241.1	242.3	240	远程	正常	启动	65535	6.53	0.29
2018-10-24 02:12:37	36.6	301	32.65	32.39	29.9	240.1	241.3	239.4	远程	正常	启动	65535	6.76	0.3
2018-10-24 02:15:07	36.71	301	32.9	32.41	30.18	240.3	241.9	239.8	远程	正常	启动	65535	6.69	0.29
2018-10-24 02:17:37	36.72	300	32.49	33.03	29.9	239.8	240.8	239.6	远程	正常	启动	65535	6.99	0.31
2018-10-24 02:20:07	36.69	301	33.22	32.55	29.76	240.5	241.7	240	远程	正常	启动	65535	6.57	0.29
2018-10-24 02:22:38	36.67	301	32.81	32.27	29.81	240.3	241.5	239.8	远程	正常	启动	65535	6.66	0.29
2018-10-24 02:25:08	36.67	300	33.09	32.73	29.72	239.9	241.8	239.8	远程	正常	启动	65535	6.64	0.29
2018-10-24 02:27:38	36.6	301	32.51	32.26	29.68	241	242.7	240.7	远程	正常	启动	65535	6.67	0.29
2018-10-24 02:30:08	36.66	301	33.08	32.4	30.37	239.3	240.8	238.5	远程	正常	启动	65535	6.5	0.29
2018-10-24 02:32:39	36.65	301	32.68	32.42	29.83	240.7	242.2	240	远程	正常	启动	65535	6.71	0.3
2018-10-24 02:35:08	36.62	301	31.94	32.36	29.92	241.1	242.5	240.8	远程	正常	启动	65535	6.95	0.31
2018-10-24 02:37:39	36.66	300	32.8	32.73	29.67	240.2	241.4	239.5	远程	正常	启动	65535	6.7	0.29
2018-10-24 02:39:47	36.6	301	32.07	32.09	29.81	241.6	242.7	241.4	远程	正常	启动	65535	6.86	0.3
2018-10-24 02:42:47	36.65	301	32.67	32.55	29.83	240.1	241.6	240	远程	正常	启动	65535	6.61	0.29
2018-10-24 02:45:34	36.68	301	32.82	32.59	29.78	240.2	241.6	239.7	远程	正常	启动	65535	6.77	0.3
2018-10-24 02:48:05	36.66	301	32.86	32.07	29.83	241.2	242.2	240.4	远程	正常	启动	65535	6.59	0.29
2018-10-24 02:55:10	36.73	300	33	33.04	30.01	239.7	240.7	239.2	远程	正常	启动	65535	6.82	0.3
2018-10-24 02:57:15	36.67	301	33.49	32.36	30	239.3	241	238.9	远程	正常	启动	65535	6.46	0.28
2018-10-24 02:59:45	36.61	301	32.9	32.12	29.74	241.8	242.8	241.6	远程	正常	启动	65535	6.59	0.29
2018-10-24 03:02:16	36.57	301	32.33	32.47	30.09	239.7	240.6	239.9	远程	正常	启动	65535	6.81	0.3
2018-10-24 03:04:46	36.61	301	32.52	32.67	29.7	241	241.8	240.5	远程	正常	启动	65535	6.76	0.3
2018-10-24 03:11:50	36.54	301	32.17	32.63	29.98	239.9	241	239.9	远程	正常	启动	65535	6.8	0.3
2018-10-24 03:14:21	36.56	301	32.23	32.73	30.17	240	241.5	240.7	远程	正常	启动	65535	6.85	0.3
2018-10-24 03:16:51	36.62	301	32.97	32.76	29.47	240.5	242.1	240.3	远程	正常	启动	65535	6.55	0.29
2018-10-24 03:19:21	36.55	301	32.34	32.65	29.93	240.3	241	239.6	远程	正常	启动	65535	6.73	0.3
2018-10-24 03:21:52	36.52	301	32.68	32.28	29.84	240.7	241.7	240.3	远程	正常	启动	65535	6.57	0.29
2018-10-24 03:24:22	36.58	300	32.96	32.86	29.79	239.5	241	239.2	远程	正常	启动	65535	6.67	0.29
2018-10-24 03:26:52	36.62	300	33.01	32.54	29.99	239.6	240.9	239.7	远程	正常	启动	65535	6.55	0.29
2018-10-24 03:29:22	36.62	300	32.7	32.24	29.96	240.6	242.2	240.7	远程	正常	启动	65535	6.74	0.3
2018-10-24 03:31:52	36.7	300	32.83	32.65	29.97	240.4	241.8	240.8	远程	正常	启动	65535	6.79	0.3
2018-10-24 03:34:22	36.66	300	32.56	32.21	29.86	241.6	242.3	240.8	远程	正常	启动	65535	6.71	0.3
2018-10-24 03:36:52	36.52	301	32.47	32.04	29.7	241.2	242.6	240.3	远程	正常	启动	65535	6.64	0.29
2018-10-24 03:39:22	36.56	301	32.55	32.72	29.57	241	241.8	240.2	远程	正常	启动	65535	6.72	0.3
2018-10-24 03:41:27	36.62	300	32.63	32.44	29.91	240.3	241.7	240.1	远程	正常	启动	65535	6.74	0.3
2018-10-24 03:43:57	36.54	301	32.49	32.08	30.05	240.1	241.6	239.7	远程	正常	启动	65535	6.72	0.3
2018-10-24 03:46:28	36.69	300	32.75	32.64	29.78	240.7	242	240.2	远程	正常	启动	65535	6.74	0.3
2018-10-24 03:48:58	36.54	301	32.38	32.2	29.59	240.9	242	240.7	远程	正常	启动	65535	6.66	0.29
2018-10-24 03:51:28	36.64	301	32.5	32.29	30.04	241.4	242.8	240.4	远程	正常	启动	65535	6.64	0.29
2018-10-24 03:53:59	36.65	300	33.39	31.81	29.53	241.4	242.5	240.6	远程	正常	启动	65535	6.4	0.28
2018-10-24 03:56:29	36.63	301	32.72	32.7	29.87	240.5	241.5	239.5	远程	正常	启动	65535	6.74	0.3
2018-10-24 03:58:34	36.5	301	32.84	32.35	30.02	240	240.7	238.9	远程	正常	启动	65535	6.55	0.29
2018-10-24 04:01:04	36.6	301	32.86	32.24	29.9	240.1	241.1	239.9	远程	正常	启动	65535	6.61	0.29
2018-10-24 04:03:34	36.65	301	32.84	32.12	30.12	240.5	241.7	240.2	远程	正常	启动	65535	6.6	0.29
2018-10-24 04:06:04	36.55	301	32.29	32.47	29.77	240.8	242.2	240.7	远程	正常	启动	65535	6.95	0.31
2018-10-24 04:08:34	36.56	301	32.59	32.3	29.79	240.1	241.7	239.9	远程	正常	启动	65535	6.67	0.29
2018-10-24 04:11:04	36.48	301	32.95	32.17	29.9	240.1	240.9	239.5	远程	正常	启动	65535	6.55	0.29
2018-10-24 04:13:35	36.57	301	32.39	32.2	29.61	242	242.9	241.4	远程	正常	启动	65535	6.69	0.29
2018-10-24 04:16:05	36.61	300	32.99	32.74	29.68	239.9	241.5	239.9	远程	正常	启动	65535	6.57	0.29
2018-10-24 04:18:35	36.59	301	32.82	32.43	29.74	240.2	241.7	239.4	远程	正常	启动	65535	6.51	0.29
2018-10-24 04:20:40	36.49	301	32.34	31.94	29.99	241	241.7	240.3	远程	正常	启动	65535	6.7	0.3
2018-10-24 04:23:11	36.62	301	32.68	32.34	29.74	240.8	242.1	240.9	远程	正常	启动	65535	6.69	0.29
2018-10-24 04:25:41	36.64	300	32.48	32.38	29.71	241.1	242.6	240.6	远程	正常	启动	65535	6.63	0.29
2018-10-24 04:28:11	36.6	301	32.92	31.99	30.02	240.3	241.7	239.8	远程	正常	启动	65535	6.47	0.28
2018-10-24 04:30:41	36.61	300	32.48	32.53	30.16	240.4	241.3	240.5	远程	正常	启动	65535	6.84	0.3
2018-10-24 04:33:11	36.59	301	32.54	32.38	29.48	241.1	242.2	240.2	远程	正常	启动	65535	6.7	0.3
2018-10-24 04:35:41	36.62	301	32.27	32.86	29.98	240.3	241.4	239.9	远程	正常	启动	65535	6.88	0.3
2018-10-24 04:38:11	36.56	301	32.59	32.49	29.57	240.6	241.8	239.7	远程	正常	启动	65535	6.67	0.29
2018-10-24 04:40:16	36.63	301	32.43	32.28	30.04	240.5	241.8	239.7	远程	正常	启动	65535	6.81	0.3
2018-10-24 04:43:16	36.56	301	32.48	32.69	30.01	240.5	241.7	240.3	远程	正常	启动	65535	6.95	0.31
2018-10-24 04:46:07	36.63	300	31.99	32.89	30.03	240.8	241.7	240.3	远程	正常	启动	65535	6.98	0.31
2018-10-24 04:48:37	36.54	301	33.19	32.1	29.48	240.4	241.3	239.7	远程	正常	启动	65535	6.36	0.28
2018-10-24 04:51:08	36.64	300	32.93	32.53	29.66	240.1	241.5	239.4	远程	正常	启动	65535	6.68	0.29
2018-10-24 04:53:37	36.64	300	32.65	32.44	29.88	240.7	241.6	239.8	远程	正常	启动	65535	6.65	0.29
2018-10-24 04:56:08	36.62	301	32.58	32.58	30.11	239.6	240.5	239.1	远程	正常	启动	65535	6.69	0.29
2018-10-24 04:58:38	36.58	300	32.68	32.23	29.68	240.1	241.1	239.7	远程	正常	启动	65535	6.63	0.29
2018-10-24 05:01:08	36.52	300	32.49	32.75	30.03	239.3	240.7	239.3	远程	正常	启动	65535	6.74	0.3
2018-10-24 05:03:38	36.55	301	32.52	32.56	29.36	240.7	241.9	240.7	远程	正常	启动	65535	6.7	0.3
2018-10-24 05:06:08	36.65	301	32.67	32.54	29.95	240.5	242	239.9	远程	正常	启动	65535	6.64	0.29
2018-10-24 05:08:38	36.6	300	32.34	32.36	29.98	240.3	241.9	240.9	远程	正常	启动	65535	6.88	0.3
2018-10-24 05:11:08	36.52	300	32.45	32.18	29.59	241.1	242.1	240.6	远程	正常	启动	65535	6.67	0.3
2018-10-24 05:13:39	36.51	300	33.07	32.33	29.34	240.7	241.8	240.1	远程	正常	启动	65535	6.53	0.29
2018-10-24 05:16:09	36.55	300	32.68	32.07	29.74	240.3	241.8	240.4	远程	正常	启动	65535	6.59	0.29
2018-10-24 05:18:39	36.6	300	32.43	32.04	29.96	241.1	242.7	241.3	远程	正常	启动	65535	6.66	0.29
2018-10-24 05:26:09	36.57	300	32.59	32.19	29.72	240.3	241.9	240.4	远程	正常	启动	65535	6.63	0.29
2018-10-24 05:28:14	36.6	300	32.24	32.21	30.01	240.7	241.9	240.7	远程	正常	启动	65535	6.72	0.3
2018-10-24 05:30:19	36.59	300	32.82	32.26	29.77	240.7	241.6	239.6	远程	正常	启动	65535	6.65	0.29
2018-10-24 05:33:15	36.59	300	32.42	32.68	29.59	240.5	241.9	239.8	远程	正常	启动	65535	6.82	0.3
2018-10-24 05:36:10	36.51	300	33.03	32.56	29.65	239.2	240.9	239.2	远程	正常	启动	65535	6.46	0.28
2018-10-24 05:38:40	36.58	300	33.23	32.76	29.59	239.6	240.9	238.6	远程	正常	启动	65535	6.55	0.29
2018-10-24 05:41:10	36.61	301	32.43	32.34	29.99	241	242	240.4	远程	正常	启动	65535	6.75	0.3
2018-10-24 05:43:40	36.64	300	32.53	32.43	30	240.8	242.6	240.8	远程	正常	启动	65535	6.75	0.3
2018-10-24 05:46:11	36.59	300	33.21	32.33	29.6	240.6	241.9	239.7	远程	正常	启动	65535	6.48	0.28
2018-10-24 05:48:40	36.54	301	32.56	32.65	29.77	240.3	241.1	239.6	远程	正常	启动	65535	6.74	0.3
2018-10-24 05:51:11	36.59	300	33.05	32.5	29.57	240	241.7	240.2	远程	正常	启动	65535	6.56	0.29
2018-10-24 05:53:41	36.6	301	32.65	32.64	29.77	240.1	241.6	240.1	远程	正常	启动	65535	6.63	0.29
2018-10-24 05:56:11	36.55	301	33.12	32.16	29.87	240.5	241.5	239.6	远程	正常	启动	65535	6.55	0.29
2018-10-24 05:58:41	36.53	300	32.69	32.73	30.04	238.8	239.8	239	远程	正常	启动	65535	6.8	0.3
2018-10-24 06:01:11	36.62	300	32.67	32.41	30.11	240.4	241.5	239.6	远程	正常	启动	65535	6.66	0.29
2018-10-24 06:03:41	36.64	300	32.89	32.8	29.98	239.7	241.2	239.3	远程	正常	启动	65535	6.7	0.29
2018-10-24 06:06:11	36.52	301	32.69	32.17	30.29	239.4	240.4	239.1	远程	正常	启动	65535	6.61	0.29
2018-10-24 06:08:16	36.54	300	32.13	32.42	30.36	239.7	240.4	239.7	远程	正常	启动	65535	6.84	0.3
2018-10-24 06:10:47	36.49	300	32.41	32.4	30.09	240.2	241.4	239.6	远程	正常	启动	65535	6.66	0.29
2018-10-24 06:13:17	36.54	301	32.61	32.39	29.82	239.7	240.2	239	远程	正常	启动	65535	6.76	0.3
2018-10-24 06:15:47	36.56	300	32.78	32.69	29.66	240.3	241.5	239.8	远程	正常	启动	65535	6.65	0.29
2018-10-24 06:18:17	36.47	301	32.81	32.77	29.88	238.4	239.9	238.6	远程	正常	启动	65535	6.72	0.3
2018-10-24 06:20:47	36.45	301	32.74	32.21	29.87	239.2	240.7	239.2	远程	正常	启动	65535	6.62	0.29
2018-10-24 06:23:17	36.48	300	32.65	32.31	29.78	240.2	240.9	239.7	远程	正常	启动	65535	6.58	0.29
2018-10-24 06:25:47	36.56	300	32.22	32.5	30.33	239	240.5	239.3	远程	正常	启动	65535	6.93	0.31
2018-10-24 06:28:18	36.69	300	32.33	32.94	30.39	239.5	241	240	远程	正常	启动	65535	6.91	0.3
2018-10-24 06:30:48	36.47	300	32.45	32.01	29.77	241.2	241.8	240.3	远程	正常	启动	65535	6.55	0.29
2018-10-24 06:33:18	36.45	301	32.41	32.6	29.45	240.6	242.2	240.2	远程	正常	启动	65535	6.63	0.29
2018-10-24 06:35:48	36.49	301	32.61	32.08	29.75	240.4	241.3	239.5	远程	正常	启动	65535	6.59	0.29
2018-10-24 06:38:18	36.49	301	32.55	31.93	29.82	240.6	241.7	240.5	远程	正常	启动	65535	6.63	0.29
2018-10-24 06:40:49	36.5	301	32.95	32.17	29.71	240.1	241.4	239.5	远程	正常	启动	65535	6.57	0.29
2018-10-24 06:42:53	36.44	300	32.48	32.55	29.55	240.5	241.5	239.7	远程	正常	启动	65535	6.64	0.29
2018-10-24 06:44:58	36.47	301	32.18	32.99	29.91	239.4	240.6	239.9	远程	正常	启动	65535	6.94	0.31
2018-10-24 06:47:44	36.46	301	32.54	32.32	29.68	240.7	241.7	240.5	远程	正常	启动	65535	6.54	0.29
2018-10-24 06:50:44	36.51	300	33.07	32.14	30.02	240.1	241.7	239.5	远程	正常	启动	65535	6.48	0.28
2018-10-24 06:55:49	36.57	300	33.07	32.13	29.89	240.4	241.7	240.4	远程	正常	启动	65535	6.52	0.29
2018-10-24 06:58:19	36.5	301	33.17	32.67	29.86	239.5	240.9	239.6	远程	正常	启动	65535	6.54	0.29
2018-10-24 07:00:24	36.51	301	32.66	32.69	30.2	239.4	240.8	239	远程	正常	启动	65535	6.72	0.3
2018-10-24 07:03:14	36.46	301	32.69	32.22	29.88	240	241.6	239.6	远程	正常	启动	65535	6.66	0.29
2018-10-24 07:06:14	36.52	301	32.69	32.78	30.09	239	240.6	239.3	远程	正常	启动	65535	6.67	0.29
2018-10-24 07:08:45	36.49	300	33.2	32.42	29.37	240.3	241.8	239.5	远程	正常	启动	65535	6.4	0.28
2018-10-24 07:11:16	36.51	300	33.25	32.18	29.66	240.3	241.7	239.3	远程	正常	启动	65535	6.43	0.28
2018-10-24 07:13:46	36.46	300	32.55	32.16	29.98	240.3	241	239.6	远程	正常	启动	65535	6.57	0.29
2018-10-24 07:15:51	36.48	300	32.35	32.45	29.77	240.4	242.3	240.6	远程	正常	启动	65535	6.66	0.29
2018-10-24 07:18:44	36.48	301	32.56	32.69	29.78	239.8	241	239.7	远程	正常	启动	65535	6.66	0.29
2018-10-24 07:21:41	36.48	300	32.67	32.46	29.8	240.1	241.8	240	远程	正常	启动	65535	6.64	0.29
2018-10-24 07:24:11	36.49	300	32.94	32.73	29.73	239.9	240.8	239.4	远程	正常	启动	65535	6.66	0.29
2018-10-24 07:26:41	36.42	301	32.18	32.38	30.14	240.2	241.1	239.7	远程	正常	启动	65535	6.9	0.31
2018-10-24 07:29:12	36.47	300	32.61	32.67	29.98	239.4	240.3	239.3	远程	正常	启动	65535	6.75	0.3
2018-10-24 07:31:42	36.56	300	32.8	32.87	29.77	239.7	241.4	239.8	远程	正常	启动	65535	6.65	0.29
2018-10-24 07:34:12	36.54	300	32.81	32.12	29.93	240.8	241.8	239.7	远程	正常	启动	65535	6.54	0.29
2018-10-24 07:36:42	36.54	300	32.9	32.65	30.18	239.2	240.5	239.5	远程	正常	启动	65535	6.7	0.29
2018-10-24 07:38:48	36.45	301	32.24	32.75	30.02	239.6	240.5	239.7	远程	正常	启动	65535	6.82	0.3
2018-10-24 07:41:18	36.53	300	33.03	32.52	30.2	238.8	240.3	239.1	远程	正常	启动	65535	6.65	0.29
2018-10-24 07:43:48	36.53	300	32.94	32.3	29.88	240	241.5	239.9	远程	正常	启动	65535	6.55	0.29
2018-10-24 07:46:18	36.52	301	32.86	32.49	29.84	239.8	241	238.9	远程	正常	启动	65535	6.52	0.29
2018-10-24 07:48:48	36.46	301	32.74	32.86	30.41	238.2	239.2	237.7	远程	正常	启动	65535	6.67	0.29
2018-10-24 07:51:18	36.43	301	32.75	32.47	30.1	239	240.4	238.7	远程	正常	启动	65535	6.56	0.29
2018-10-24 07:58:23	36.41	300	33.23	32.52	29.48	239.6	240.7	238.3	远程	正常	启动	65535	6.38	0.28
2018-10-24 08:00:54	36.46	300	33.09	31.93	29.17	240.8	242.2	240.3	远程	正常	启动	65535	6.28	0.28
2018-10-24 08:03:24	36.46	300	32.58	32.57	29.64	239.8	241	239.9	远程	正常	启动	65535	6.64	0.29
2018-10-24 08:05:54	36.49	300	32.36	32.45	29.56	240.6	242.2	240.4	远程	正常	启动	65535	6.66	0.29
2018-10-24 08:08:25	36.47	300	32.39	32.13	29.48	241.6	242.3	240.4	远程	正常	启动	65535	6.51	0.29
2018-10-24 08:10:55	36.41	300	32.77	32.04	29.56	239.9	240.9	239.4	远程	正常	启动	65535	6.38	0.28
2018-10-24 08:13:25	36.5	300	32.59	32.18	29.83	239.3	240.5	239.3	远程	正常	启动	65535	6.6	0.29
2018-10-24 08:15:30	36.52	300	32.52	32.61	30.05	238.6	240.2	238.7	远程	正常	启动	65535	6.69	0.3
2018-10-24 08:18:14	36.43	300	32.74	31.94	29.72	240.4	241.1	239.2	远程	正常	启动	65535	6.43	0.29
2018-10-24 08:21:14	36.44	300	31.91	32.23	29.8	240.8	242	241.2	远程	正常	启动	65535	6.82	0.3
2018-10-24 08:23:51	36.41	300	32.63	32.16	29.69	240.4	241.5	239.4	远程	正常	启动	65535	6.51	0.29
2018-10-24 08:26:21	36.46	300	33.04	32.36	29.46	239.5	240.4	238.7	远程	正常	启动	65535	6.5	0.29
2018-10-24 08:28:26	36.45	300	32.52	32.67	30.22	238	239.1	238	远程	正常	启动	65535	6.65	0.29
2018-10-24 08:30:31	36.41	300	32.63	32.76	29.79	238.4	239.5	238.4	远程	正常	启动	65535	6.62	0.29
2018-10-24 08:38:02	36.5	300	32.55	32.58	29.92	238	239.5	237.8	远程	正常	启动	65535	6.72	0.3
2018-10-24 08:40:07	36.42	300	32.66	32.09	29.95	238.9	240.3	238.9	远程	正常	启动	65535	6.62	0.29
2018-10-24 08:42:37	36.31	300	32.64	32.03	29.74	238.9	239.5	238	远程	正常	启动	65535	6.56	0.29
2018-10-24 08:45:07	36.41	300	32.31	32.66	29.39	240	241	239.9	远程	正常	启动	65535	6.68	0.3
2018-10-24 08:47:37	36.41	300	32.71	32.68	29.24	238.5	240.2	239.1	远程	正常	启动	65535	6.68	0.3

## Sheet: Sheet8
时间	电流	转速	输入电流A	输入电流B	输入电流C	输入电压A	输入电压B	输入电压C	KA0	KA4	远程操作	操作时间	有功功率	功率因数
2019-02-26 01:15:30	32.02	240	25.28	25.59	25.98	232.5	231.8	231.5	远程	正常	启动	65535	5.32	0.3
2019-02-26 01:22:46	31.94	240	25.22	25.56	26.04	232.7	231.8	232.2	远程	正常	启动	65535	5.28	0.3
2019-02-26 01:25:10	31.9	240	25.22	25.4	25.92	232.8	232.3	232.4	远程	正常	启动	65535	5.25	0.3
2019-02-26 01:27:36	31.93	240	24.92	25.23	25.7	234.5	233.5	233.1	远程	正常	启动	65535	5.26	0.3
2019-02-26 01:30:01	31.97	240	24.99	25.15	25.75	234.4	233.2	233.3	远程	正常	启动	65535	5.27	0.3
2019-02-26 01:32:27	31.97	240	25.04	25.45	26.07	233.1	232.5	232.5	远程	正常	启动	65535	5.31	0.3
2019-02-26 01:34:52	32.02	240	25.21	25.57	25.97	233.2	232.5	232.4	远程	正常	启动	65535	5.31	0.3
2019-02-26 01:37:17	31.98	240	25.09	25.69	25.95	233	232.4	232.9	远程	正常	启动	65535	5.35	0.3
2019-02-26 01:39:42	31.91	240	24.8	25.31	25.81	233.8	233.1	233	远程	正常	启动	65535	5.3	0.3
2019-02-26 01:42:08	31.87	240	25.12	25.62	25.98	232	231.5	231.5	远程	正常	启动	65535	5.28	0.3
2019-02-26 01:44:33	31.99	240	25.05	25.45	26.04	233.4	232.7	233	远程	正常	启动	65535	5.3	0.3
2019-02-26 01:47:00	31.83	240	25.02	25.36	25.82	233.6	232.5	232.3	远程	正常	启动	65535	5.3	0.3
2019-02-26 01:49:25	31.92	240	25.07	25.62	25.98	232.9	231.9	231.7	远程	正常	启动	65535	5.32	0.3
2019-02-26 01:51:50	31.94	240	25.15	25.71	25.97	232.7	231.5	231.8	远程	正常	启动	65535	5.34	0.3
2019-02-26 01:54:16	32.04	240	25.11	25.38	25.97	233.1	232.5	232.8	远程	正常	启动	65535	5.31	0.3
2019-02-26 01:56:41	31.99	240	25.16	25.59	26.08	232.4	232	231.8	远程	正常	启动	65535	5.35	0.3
2019-02-26 01:59:06	31.98	240	25	25.44	25.8	233.8	232.6	232.7	远程	正常	启动	65535	5.32	0.3
2019-02-26 02:01:31	31.98	240	24.89	25.58	25.88	233.2	232.8	232.9	远程	正常	启动	65535	5.38	0.3
2019-02-26 02:03:56	31.93	240	24.58	25.03	25.61	235.2	234.1	234.3	远程	正常	启动	65535	5.33	0.3
2019-02-26 02:06:21	31.93	240	24.84	25.48	25.73	233	232.7	232.8	远程	正常	启动	65535	5.35	0.3
2019-02-26 02:08:47	31.94	240	24.94	25.27	25.86	233	231.9	232.3	远程	正常	启动	65535	5.3	0.3
2019-02-26 02:11:12	31.88	240	24.87	25.22	26	233.7	232.3	232.8	远程	正常	启动	65535	5.27	0.3
2019-02-26 02:13:37	31.88	240	25.06	25.46	25.88	232.8	232.3	232.4	远程	正常	启动	65535	5.27	0.3
2019-02-26 02:16:03	31.95	240	24.73	24.96	25.58	235.1	234.6	234.4	远程	正常	启动	65535	5.31	0.3
2019-02-26 02:18:28	32	240	24.98	25.28	25.65	234.6	233.8	233.4	远程	正常	启动	65535	5.33	0.3
2019-02-26 02:20:53	32.02	240	25.21	25.6	26.05	232.3	231.7	231.9	远程	正常	启动	65535	5.33	0.3
2019-02-26 02:23:18	32	240	25.2	25.52	26.13	232.9	232.4	232.3	远程	正常	启动	65535	5.31	0.3
2019-02-26 02:25:43	31.97	240	25.08	25.21	25.74	233.2	232.4	232.7	远程	正常	启动	65535	5.25	0.3
2019-02-26 02:28:08	32.02	240	25.19	25.55	25.88	232.8	232	232.3	远程	正常	启动	65535	5.31	0.3
2019-02-26 02:30:33	32.05	240	25.09	25.57	25.88	233	232	232.6	远程	正常	启动	65535	5.37	0.3
2019-02-26 02:32:58	31.96	240	25.06	25.63	25.89	232.2	231.3	231.9	远程	正常	启动	65535	5.31	0.3
2019-02-26 02:35:24	31.93	240	25	25.37	26.11	232.6	231.5	231.9	远程	正常	启动	65535	5.31	0.3
2019-02-26 02:37:49	31.92	240	24.87	25.52	26.01	233.4	232.7	232.4	远程	正常	启动	65535	5.36	0.3
2019-02-26 02:40:14	31.88	240	24.86	25.33	25.69	234	233.3	233.8	远程	正常	启动	65535	5.3	0.3
2019-02-26 02:42:39	31.91	240	25.01	25.6	25.83	233.7	232.9	233.5	远程	正常	启动	65535	5.35	0.3
2019-02-26 02:45:04	31.85	240	24.72	25.34	25.67	234.7	233.6	233.6	远程	正常	启动	65535	5.32	0.3
2019-02-26 02:47:29	31.91	240	25.13	25.41	25.87	233.6	232.4	232.3	远程	正常	启动	65535	5.29	0.3
2019-02-26 02:49:54	31.96	240	24.95	25.45	25.84	233	232.5	232.8	远程	正常	启动	65535	5.29	0.3
2019-02-26 02:52:19	31.97	240	24.92	25.55	25.9	233.3	232.9	233.2	远程	正常	启动	65535	5.34	0.3
2019-02-26 02:54:44	31.98	240	25.14	25.66	26.03	232.9	231.9	231.8	远程	正常	启动	65535	5.33	0.3
2019-02-26 02:57:10	32.06	240	24.82	25.37	25.77	234	233.7	233.4	远程	正常	启动	65535	5.34	0.3
2019-02-26 02:59:35	31.97	240	24.69	25.2	25.7	234.8	234	233.7	远程	正常	启动	65535	5.32	0.3
2019-02-26 03:02:01	31.97	240	25.02	25.46	25.81	233.4	232.5	232.8	远程	正常	启动	65535	5.34	0.3
2019-02-26 03:04:26	31.94	240	24.79	25.44	25.75	234.1	233.4	233.8	远程	正常	启动	65535	5.33	0.3
2019-02-26 03:06:51	31.96	240	25.13	25.57	25.92	233.4	232.7	232.4	远程	正常	启动	65535	5.31	0.3
2019-02-26 03:09:16	31.9	240	25.02	25.46	26.15	232.3	231.3	231.5	远程	正常	启动	65535	5.32	0.3
2019-02-26 03:16:32	31.9	240	25.1	25.6	26.03	233	232	232	远程	正常	启动	65535	5.31	0.3
2019-02-26 03:18:57	32	240	25.14	25.54	25.89	233.2	232.8	232.5	远程	正常	启动	65535	5.31	0.3
2019-02-26 03:21:22	31.93	240	25.02	25.47	25.83	234	233.1	232.6	远程	正常	启动	65535	5.29	0.3
2019-02-26 03:23:48	31.94	240	24.95	25.4	25.73	234.2	233.9	233.5	远程	正常	启动	65535	5.28	0.3
2019-02-26 03:26:13	31.93	240	24.96	25.44	25.75	234.4	234.1	234.1	远程	正常	启动	65535	5.34	0.3
2019-02-26 03:28:38	31.91	240	25.32	25.62	26.03	232.2	231.1	231	远程	正常	启动	65535	5.27	0.3
2019-02-26 03:31:03	31.89	240	25.2	25.58	26.16	232.3	231.8	232.1	远程	正常	启动	65535	5.3	0.3
2019-02-26 03:33:28	32.01	240	25.05	25.66	26.01	233.8	233.1	232.7	远程	正常	启动	65535	5.37	0.3
2019-02-26 03:35:53	31.92	240	25.11	25.41	25.85	233.9	233.5	233.2	远程	正常	启动	65535	5.31	0.3
2019-02-26 03:38:18	31.98	240	25.09	25.87	26.2	232.3	231.8	232.3	远程	正常	启动	65535	5.41	0.3
2019-02-26 03:40:43	31.94	240	24.74	25.21	25.55	235.2	234.2	233.9	远程	正常	启动	65535	5.29	0.3
2019-02-26 03:43:08	31.91	240	24.88	25.6	25.84	233.2	232.4	232.8	远程	正常	启动	65535	5.35	0.3
2019-02-26 03:45:34	31.96	240	24.74	25.3	25.7	234.3	233.6	233.9	远程	正常	启动	65535	5.36	0.3
2019-02-26 03:47:59	31.94	240	24.7	25.44	25.61	234.3	233.8	234.1	远程	正常	启动	65535	5.4	0.31
2019-02-26 03:50:24	31.92	240	24.68	25.45	25.67	234.1	233.3	233.1	远程	正常	启动	65535	5.4	0.31
2019-02-26 03:52:49	31.95	240	24.83	25.27	25.79	233.2	232.8	232.9	远程	正常	启动	65535	5.3	0.3
2019-02-26 03:55:14	31.89	240	24.91	25.52	25.59	232.9	232.2	232.4	远程	正常	启动	65535	5.33	0.3
2019-02-26 03:57:40	31.94	240	25.18	25.53	25.88	232.6	231.8	231.5	远程	正常	启动	65535	5.3	0.3
2019-02-26 04:00:04	31.95	240	25.06	25.65	25.87	233.6	232.7	232.4	远程	正常	启动	65535	5.36	0.3
2019-02-26 04:02:30	31.91	240	24.83	25.14	25.63	234.6	234.5	234.2	远程	正常	启动	65535	5.28	0.3
2019-02-26 04:04:55	31.96	240	25.22	25.51	25.77	233.6	233.3	232.8	远程	正常	启动	65535	5.3	0.3
2019-02-26 04:12:11	31.9	240	25.21	25.65	26.11	232.7	232.2	232	远程	正常	启动	65535	5.29	0.3
2019-02-26 04:14:36	31.89	240	24.78	25.14	25.58	234.7	234	234.5	远程	正常	启动	65535	5.33	0.3
2019-02-26 04:17:01	31.87	240	24.9	25.45	25.9	234.1	233.1	233	远程	正常	启动	65535	5.35	0.3
2019-02-26 04:19:26	31.95	240	25.24	25.78	26.07	232.9	232	232.1	远程	正常	启动	65535	5.33	0.3
2019-02-26 04:21:51	31.89	240	25.05	25.48	25.9	233.7	233.5	233.4	远程	正常	启动	65535	5.32	0.3
2019-02-26 04:24:16	31.95	240	24.94	25.23	25.76	235.1	233.9	233.9	远程	正常	启动	65535	5.32	0.3
2019-02-26 04:26:41	31.94	240	25.2	25.8	25.98	233	232	231.9	远程	正常	启动	65535	5.37	0.3
2019-02-26 04:29:06	31.88	240	24.86	25.54	25.91	234	233	233.1	远程	正常	启动	65535	5.35	0.3
2019-02-26 04:31:32	31.93	240	25.04	25.65	26.09	233.3	232.2	232.3	远程	正常	启动	65535	5.36	0.3
2019-02-26 04:33:57	31.89	240	24.82	25.3	25.83	233.7	232.4	232.5	远程	正常	启动	65535	5.28	0.3
2019-02-26 04:36:22	31.91	240	25.04	25.51	25.9	232.8	232.2	232.1	远程	正常	启动	65535	5.34	0.3
2019-02-26 04:38:47	31.9	240	24.98	25.36	25.79	233.3	232.1	232.1	远程	正常	启动	65535	5.32	0.3
2019-02-26 04:41:12	31.85	240	24.99	25.36	26.03	233.4	232.2	232.1	远程	正常	启动	65535	5.29	0.3
2019-02-26 04:43:38	31.82	240	24.79	25.2	25.67	234.8	233.9	233.6	远程	正常	启动	65535	5.3	0.3
2019-02-26 04:46:03	31.83	240	24.84	24.96	25.53	234.5	233.9	233.7	远程	正常	启动	65535	5.23	0.3
2019-02-26 04:48:28	31.81	240	24.91	25.4	25.79	233.6	232.9	233.4	远程	正常	启动	65535	5.29	0.3
2019-02-26 04:50:53	31.85	240	24.94	25.35	25.69	233.6	233.1	232.8	远程	正常	启动	65535	5.3	0.3
2019-02-26 04:53:19	31.81	240	24.89	25.51	25.8	233.4	232.9	232.5	远程	正常	启动	65535	5.31	0.3
2019-02-26 04:55:44	31.79	240	24.96	25.42	25.9	233.6	232.5	232.8	远程	正常	启动	65535	5.28	0.3
2019-02-26 04:58:09	31.85	240	24.69	25.05	25.7	234.8	233.9	234.2	远程	正常	启动	65535	5.3	0.3
2019-02-26 05:00:35	31.8	240	25.08	25.4	25.69	233.5	232.4	232.4	远程	正常	启动	65535	5.25	0.3
2019-02-26 05:03:01	31.8	240	25.18	25.48	25.82	232.9	232	231.8	远程	正常	启动	65535	5.25	0.3
2019-02-26 05:05:26	31.78	240	25.11	25.69	25.94	232	231.2	231.8	远程	正常	启动	65535	5.31	0.3
2019-02-26 05:07:51	31.78	240	24.68	24.91	25.66	235.2	234.5	234.1	远程	正常	启动	65535	5.24	0.3
2019-02-26 05:10:16	31.85	240	24.87	25.39	25.79	234.1	233.9	233.6	远程	正常	启动	65535	5.31	0.3
2019-02-26 05:12:41	31.81	240	24.91	25.37	25.87	233.4	232.4	233	远程	正常	启动	65535	5.3	0.3
2019-02-26 05:15:07	31.77	240	24.87	25.42	25.69	234	233	233.1	远程	正常	启动	65535	5.31	0.3
2019-02-26 05:19:57	31.79	240	24.71	25.16	25.65	234.6	233.6	233.4	远程	正常	启动	65535	5.27	0.3
2019-02-26 05:22:22	31.83	240	24.88	25.48	25.8	233.1	232.7	232.4	远程	正常	启动	65535	5.35	0.3
2019-02-26 05:24:47	31.85	240	25.08	25.46	25.97	232.5	231.8	231.7	远程	正常	启动	65535	5.28	0.3
2019-02-26 05:27:13	31.84	240	24.93	25.15	25.72	233.9	232.6	232.8	远程	正常	启动	65535	5.29	0.3
2019-02-26 05:29:38	31.84	240	24.76	25.12	25.54	233.7	233.3	233.2	远程	正常	启动	65535	5.26	0.3
2019-02-26 05:32:03	31.86	240	24.92	25.36	25.74	232.6	232.3	232.1	远程	正常	启动	65535	5.34	0.3
2019-02-26 05:34:28	31.83	240	24.74	25.17	25.51	234	232.8	232.9	远程	正常	启动	65535	5.31	0.3
2019-02-26 05:36:53	31.89	240	25.12	25.52	25.96	232.1	231.7	231.5	远程	正常	启动	65535	5.29	0.3
2019-02-26 05:39:18	31.86	240	24.86	25.34	25.72	233.8	233.5	233.5	远程	正常	启动	65535	5.3	0.3
2019-02-26 05:41:44	31.87	240	24.75	25.06	25.68	234.5	233.4	233.6	远程	正常	启动	65535	5.29	0.3
2019-02-26 05:44:09	31.9	240	25.01	25.59	25.93	232.7	232.4	232.4	远程	正常	启动	65535	5.34	0.3
2019-02-26 05:46:34	31.89	240	24.94	25.53	26	232.9	232.4	232.2	远程	正常	启动	65535	5.36	0.3
2019-02-26 05:48:59	31.91	240	24.92	25.37	25.82	233.3	233	233.2	远程	正常	启动	65535	5.34	0.3
2019-02-26 05:51:24	31.92	240	24.84	25.36	25.79	234.2	233.6	234	远程	正常	启动	65535	5.32	0.3
2019-02-26 05:53:49	31.9	240	25.07	25.53	26.01	233.8	232.6	232.9	远程	正常	启动	65535	5.32	0.3
2019-02-26 05:56:14	31.94	240	24.97	25.28	26.07	234.6	233.6	233.6	远程	正常	启动	65535	5.29	0.3
2019-02-26 05:58:40	31.9	240	25.19	25.85	26.13	232.7	232	231.9	远程	正常	启动	65535	5.4	0.3
2019-02-26 06:01:05	31.98	240	25.06	25.72	26.01	233	232.3	232	远程	正常	启动	65535	5.39	0.3
2019-02-26 06:03:30	31.96	240	24.82	25.7	25.9	233.8	233.4	233.8	远程	正常	启动	65535	5.43	0.31
2019-02-26 06:05:55	31.98	240	25.15	25.82	26.04	232.7	232	232.6	远程	正常	启动	65535	5.37	0.3
2019-02-26 06:08:20	31.99	240	25.1	25.46	25.82	233.9	233.6	233.8	远程	正常	启动	65535	5.33	0.3
2019-02-26 06:10:45	31.98	240	25.24	25.47	25.99	233.8	233	232.7	远程	正常	启动	65535	5.29	0.3
2019-02-26 06:13:10	32.03	240	25.04	25.53	26.06	233.5	232.7	232.6	远程	正常	启动	65535	5.38	0.3
2019-02-26 06:15:35	31.99	240	25.14	25.53	26	232.8	232	231.9	远程	正常	启动	65535	5.37	0.3
2019-02-26 06:18:01	31.98	240	25.08	25.81	26.09	232.4	232.3	232.1	远程	正常	启动	65535	5.42	0.31
2019-02-26 06:20:26	32.04	240	25.08	25.79	25.98	233.3	232.5	232.7	远程	正常	启动	65535	5.43	0.31
2019-02-26 06:22:51	32.08	240	25.34	25.82	26.27	232.3	231.5	232.1	远程	正常	启动	65535	5.35	0.3
2019-02-26 06:25:16	32.03	240	25.27	25.76	26.07	232.8	232.6	232.7	远程	正常	启动	65535	5.36	0.3
2019-02-26 06:27:42	31.99	240	25.24	25.69	26.09	233.9	233	233	远程	正常	启动	65535	5.34	0.3
2019-02-26 06:30:06	31.97	240	25.17	25.64	26.09	232.8	232.2	232.1	远程	正常	启动	65535	5.35	0.3
2019-02-26 06:32:31	31.89	240	25.05	25.53	26.08	232.4	232	232.2	远程	正常	启动	65535	5.35	0.3
2019-02-26 06:34:57	31.97	240	25.23	25.7	25.99	233.1	232.6	233.1	远程	正常	启动	65535	5.36	0.3
2019-02-26 06:37:22	31.93	240	25.07	25.66	25.86	233.3	232.8	233.1	远程	正常	启动	65535	5.39	0.3
2019-02-26 06:39:47	31.95	240	25.06	25.66	26.03	233.8	232.7	233.1	远程	正常	启动	65535	5.38	0.3
2019-02-26 06:42:12	32	240	25.19	25.78	26.06	232.9	232.5	232.5	远程	正常	启动	65535	5.4	0.3
2019-02-26 06:44:38	32	240	25.22	25.84	26.2	232.7	232.4	232.3	远程	正常	启动	65535	5.37	0.3
2019-02-26 06:47:03	31.96	240	25.24	25.8	26.11	233.4	232.3	232.5	远程	正常	启动	65535	5.36	0.3
2019-02-26 06:49:28	31.94	240	25.21	25.61	26.03	233.5	232.7	233.1	远程	正常	启动	65535	5.33	0.3
2019-02-26 06:51:53	31.94	240	25.15	26	26.14	232.2	232.2	232.2	远程	正常	启动	65535	5.42	0.3
2019-02-26 06:54:18	31.96	240	25.01	25.56	25.94	233.4	233.1	233.3	远程	正常	启动	65535	5.37	0.3
2019-02-26 06:56:43	31.9	240	25.05	25.75	26.13	232.5	232.4	232.2	远程	正常	启动	65535	5.36	0.3
2019-02-26 06:59:08	31.95	240	25.36	25.99	26.26	232.6	231.6	231.7	远程	正常	启动	65535	5.37	0.3
2019-02-26 07:01:33	31.96	240	25.24	25.78	25.95	233.5	233.5	232.9	远程	正常	启动	65535	5.38	0.3
2019-02-26 07:03:59	31.91	240	24.73	25.44	25.6	234.8	234.4	233.9	远程	正常	启动	65535	5.4	0.31
2019-02-26 07:06:24	31.97	240	25.16	25.72	25.72	234.3	233.4	233.5	远程	正常	启动	65535	5.36	0.3
2019-02-26 07:08:49	31.95	240	24.9	25.3	25.54	235.4	235	234.4	远程	正常	启动	65535	5.31	0.3
2019-02-26 07:16:04	31.87	240	24.82	25.3	25.77	234.2	233.5	233.9	远程	正常	启动	65535	5.32	0.3
2019-02-26 07:18:29	31.9	240	25.1	25.57	26.03	234.1	233.1	233	远程	正常	启动	65535	5.36	0.3
2019-02-26 07:20:54	31.94	240	25.12	25.63	26.04	233.5	233	233.3	远程	正常	启动	65535	5.35	0.3
2019-02-26 07:23:21	31.91	240	25.35	25.87	26.13	232.3	231.8	232.1	远程	正常	启动	65535	5.31	0.3
2019-02-26 07:25:46	31.96	240	25.34	26.1	26.23	232.4	231.5	231.6	远程	正常	启动	65535	5.45	0.31
2019-02-26 07:28:11	31.91	240	24.91	25.67	25.95	234.2	233.9	233.7	远程	正常	启动	65535	5.42	0.3
2019-02-26 07:30:36	31.88	240	25.04	25.84	25.91	233.1	232.8	232.6	远程	正常	启动	65535	5.41	0.31
2019-02-26 07:33:02	31.94	240	24.95	25.42	25.91	235.5	234.6	234.9	远程	正常	启动	65535	5.34	0.3
2019-02-26 07:35:26	31.88	240	25.01	25.7	25.99	233.7	233.2	232.9	远程	正常	启动	65535	5.4	0.3
2019-02-26 07:37:52	31.9	240	25.06	25.75	26.07	232.6	232.2	232	远程	正常	启动	65535	5.37	0.3
2019-02-26 07:40:17	31.87	240	25.07	26.09	26.33	232	231.7	231.5	远程	正常	启动	65535	5.49	0.31
2019-02-26 07:42:42	31.9	240	24.89	25.8	26.07	233.2	232.3	232.8	远程	正常	启动	65535	5.45	0.31
2019-02-26 07:45:07	31.9	240	24.75	25.5	25.71	234.3	233.4	233.3	远程	正常	启动	65535	5.44	0.31
2019-02-26 07:47:32	31.91	240	24.53	25.32	25.76	234.7	233.8	233.9	远程	正常	启动	65535	5.46	0.31
2019-02-26 07:49:58	31.96	240	24.97	25.64	26	233.9	232.8	233.1	远程	正常	启动	65535	5.41	0.31
2019-02-26 07:52:23	31.98	240	24.84	25.53	25.9	233.4	233.1	233.2	远程	正常	启动	65535	5.42	0.31
2019-02-26 07:54:48	31.94	240	24.63	25.38	25.72	234.3	234	233.8	远程	正常	启动	65535	5.44	0.31
2019-02-26 07:57:13	31.95	240	24.77	25.47	25.83	233.6	233.3	233.3	远程	正常	启动	65535	5.41	0.31
2019-02-26 07:59:38	31.96	240	24.79	25.51	25.73	234	232.8	233	远程	正常	启动	65535	5.4	0.31
2019-02-26 08:02:03	31.88	240	24.48	25.21	25.48	234.2	233.6	234.1	远程	正常	启动	65535	5.38	0.31
2019-02-26 08:04:29	31.9	240	24.69	25.38	25.65	233	232.6	232.6	远程	正常	启动	65535	5.42	0.31
2019-02-26 08:06:54	31.91	240	24.53	25.26	25.6	234	233.5	233.8	远程	正常	启动	65535	5.42	0.31
2019-02-26 08:09:19	31.95	240	24.71	25.08	25.66	235	233.8	234	远程	正常	启动	65535	5.35	0.3
2019-02-26 08:11:44	31.88	240	24.6	25.32	25.43	234.1	233.7	233.6	远程	正常	启动	65535	5.38	0.31
2019-02-26 08:14:10	31.89	240	24.51	24.66	25.36	235.6	234.9	234.3	远程	正常	启动	65535	5.29	0.3
2019-02-26 08:16:35	31.92	240	24.7	25.09	25.62	234.7	234.3	234.4	远程	正常	启动	65535	5.34	0.3
2019-02-26 08:19:00	31.88	240	24.39	24.84	25.28	236.3	235.2	235.1	远程	正常	启动	65535	5.34	0.31
2019-02-26 08:21:25	31.89	240	23.85	24.35	24.97	238.6	238	238	远程	正常	启动	65535	5.4	0.31
2019-02-26 08:23:51	31.91	240	23.99	24.49	25.01	237.7	237.4	237	远程	正常	启动	65535	5.42	0.31
2019-02-26 08:26:16	31.88	240	24.07	24.68	25.07	237.6	236.4	236.7	远程	正常	启动	65535	5.38	0.31
2019-02-26 08:28:41	31.87	240	23.93	24.51	24.76	238.5	237.7	237.4	远程	正常	启动	65535	5.41	0.31
2019-02-26 08:31:06	31.87	240	23.55	24.28	24.63	240	238.8	238.8	远程	正常	启动	65535	5.47	0.32
2019-02-26 08:33:31	31.82	240	23.82	24.57	24.79	237.7	237.5	237.2	远程	正常	启动	65535	5.41	0.31
2019-02-26 08:35:56	32.05	240	23.95	24.66	25.16	239.2	238	238.4	远程	正常	启动	65535	5.5	0.32
2019-02-26 08:38:22	32.04	240	24.02	24.5	24.83	238.6	238.1	238.3	远程	正常	启动	65535	5.42	0.31
2019-02-26 08:40:47	31.98	240	23.74	24.55	24.8	239.3	238.9	238.4	远程	正常	启动	65535	5.46	0.32
2019-02-26 08:43:11	31.97	240	23.79	24.3	24.88	238.5	237.9	238.3	远程	正常	启动	65535	5.42	0.31
2019-02-26 08:45:37	32.09	240	24.03	24.91	25.29	236.6	236.2	236	远程	正常	启动	65535	5.56	0.32
2019-02-26 08:48:02	31.98	240	23.87	24.76	24.85	237.5	236.6	236.6	远程	正常	启动	65535	5.47	0.32
2019-02-26 08:50:27	31.97	240	24.07	24.67	25.03	236.6	236.4	236.3	远程	正常	启动	65535	5.43	0.31
2019-02-26 08:52:52	31.89	240	23.65	24.51	24.92	238.4	237.3	237.3	远程	正常	启动	65535	5.44	0.32
2019-02-26 08:55:18	31.89	240	23.86	24.51	24.86	237.4	236.6	236.3	远程	正常	启动	65535	5.42	0.31
2019-02-26 08:57:43	31.91	240	23.91	24.43	24.87	238.7	237.9	238.4	远程	正常	启动	65535	5.4	0.31
2019-02-26 09:00:08	31.83	240	23.77	24.35	24.82	237.5	237.1	237.2	远程	正常	启动	65535	5.41	0.31
2019-02-26 09:02:33	31.88	240	23.64	24.34	24.85	237.9	237.3	237.7	远程	正常	启动	65535	5.49	0.32
2019-02-26 09:09:48	31.78	240	23.39	23.92	24.44	237.4	237	236.7	远程	正常	启动	65535	5.37	0.32
2019-02-26 09:12:13	31.77	240	23.7	23.81	24.55	236.2	235	235	远程	正常	启动	65535	5.27	0.31
2019-02-26 09:14:39	31.74	240	23.09	23.89	24.45	237.4	237	236.8	远程	正常	启动	65535	5.26	0.31
2019-02-26 09:16:45	31.78	240	23.39	23.89	24.38	238.7	238	237.5	远程	正常	启动	65535	5.19	0.31
2019-02-26 09:17:58	31.71	240	23.29	23.97	24.63	237.6	237.4	236.9	远程	正常	启动	65535	5.24	0.31
2019-02-26 09:20:18	31.75	240	23.41	23.91	24.5	238.4	237.3	237	远程	正常	启动	65535	5.13	0.3
2019-02-26 09:22:48	31.76	240	23.61	24.15	24.61	237.1	236.8	236.8	远程	正常	启动	65535	5.18	0.3
2019-02-26 09:25:18	31.74	240	23.33	23.52	24.25	239.1	238.4	238.2	远程	正常	启动	65535	5.11	0.3
2019-02-26 09:27:48	31.72	240	23.53	24.55	24.64	236.4	236.2	235.5	远程	正常	启动	65535	5.23	0.31
2019-02-26 09:30:19	31.75	240	23.45	24.1	24.48	237.9	237.1	236.8	远程	正常	启动	65535	5.23	0.31
2019-02-26 09:32:48	31.74	240	23.36	23.6	24.46	238.5	237.1	237	远程	正常	启动	65535	5.09	0.3
2019-02-26 09:55:01	31.74	240	23.08	23.38	24	240.3	239.2	238.9	远程	正常	启动	65535	5.1	0.3
2019-02-26 10:03:58	31.65	240	23.74	24.25	24.57	236.8	235.4	235.5	远程	正常	启动	65535	5.13	0.3
2019-02-26 10:06:29	31.68	240	23.21	23.67	24	239.4	238.8	238.4	远程	正常	启动	65535	5.17	0.31
2019-02-26 10:08:59	31.61	240	23.01	23.85	24	238.5	237.4	237.5	远程	正常	启动	65535	5.21	0.31
2019-02-26 10:11:29	31.67	240	23.38	23.73	24.56	237.3	236.6	236.9	远程	正常	启动	65535	5.1	0.3
2019-02-26 10:13:59	31.65	240	23.49	24.07	24.42	237.8	236.7	236.4	远程	正常	启动	65535	5.14	0.3
2019-02-26 10:16:30	31.73	240	23.76	24.34	24.6	235.5	234.9	235.4	远程	正常	启动	65535	5.16	0.3
2019-02-26 10:19:00	31.76	240	23.33	24.09	24.25	238.3	237.6	237.3	远程	正常	启动	65535	5.23	0.31
2019-02-26 10:21:30	31.71	240	23.2	24.11	24.09	237.8	237.4	237.7	远程	正常	启动	65535	5.19	0.31
2019-02-26 10:24:01	31.69	240	23.13	23.57	24.1	238.3	237.5	237.8	远程	正常	启动	65535	5.12	0.31
2019-02-26 10:26:31	31.72	240	23.33	24.16	24.56	237.3	236.6	236.4	远程	正常	启动	65535	5.16	0.31
2019-02-26 10:29:02	31.7	240	23.51	24.02	24.75	236.7	235.5	235.3	远程	正常	启动	65535	5.15	0.3
2019-02-26 10:31:32	33.2	240	24.76	25.3	25.54	237.8	236.6	236.6	远程	正常	启动	65535	5.49	0.31
2019-02-26 10:34:03	33.27	240	24.9	25.41	25.69	237.7	236.4	236.4	远程	正常	启动	65535	5.48	0.31
2019-02-26 10:36:33	33.17	240	24.76	25.05	25.54	237.8	237.3	236.8	远程	正常	启动	65535	5.4	0.3
2019-02-26 10:39:03	33.16	240	24.64	25.29	25.58	237	236.5	236.8	远程	正常	启动	65535	5.51	0.31
2019-02-26 10:41:33	33.18	240	24.56	25.4	25.22	238.2	238.1	238	远程	正常	启动	65535	5.55	0.31
2019-02-26 10:44:03	33.15	240	24.59	25.39	25.52	237.4	237.2	236.8	远程	正常	启动	65535	5.53	0.31
2019-02-26 10:51:35	33.08	240	24.61	25.01	24.98	238.2	237.9	237.3	远程	正常	启动	65535	5.42	0.31
2019-02-26 10:54:05	33.1	240	24.07	24.83	24.59	239.8	239.4	239.4	远程	正常	启动	65535	5.49	0.31
2019-02-26 10:56:38	33.11	240	24.26	24.67	25.05	240.3	239.9	239.4	远程	正常	启动	65535	5.45	0.31
2019-02-26 10:59:13	32.91	240	24.22	24.72	24.95	239	238.5	238.6	远程	正常	启动	65535	5.38	0.31
2019-02-26 11:01:48	33.02	240	24.74	25.39	25.59	237.1	236.2	236.5	远程	正常	启动	65535	5.46	0.31
2019-02-26 11:04:20	32.95	240	24.47	25.01	25.24	239.4	238.3	238.2	远程	正常	启动	65535	5.41	0.31
2019-02-26 11:06:50	32.85	239	24.63	25.09	25.37	238.7	237.5	237.6	远程	正常	启动	65535	5.41	0.3
2019-02-26 11:09:22	32.78	239	24.41	25.05	25.13	238.4	237.4	237.6	远程	正常	启动	65535	5.4	0.31
2019-02-26 11:11:53	32.85	240	24.61	25.06	25.33	238.2	236.9	236.7	远程	正常	启动	65535	5.39	0.31
2019-02-26 11:14:23	32.81	240	24.36	24.5	24.83	240.3	239.2	239	远程	正常	启动	65535	5.28	0.3
2019-02-26 11:16:53	32.77	240	24.65	25.18	25.17	238.4	237.6	237	远程	正常	启动	65535	5.3	0.3
2019-02-26 11:19:23	32.79	240	24.69	25.22	25.24	237.5	237.3	236.9	远程	正常	启动	65535	5.35	0.3
2019-02-26 11:21:54	32.8	239	24.4	24.76	25.02	239.4	238.5	237.9	远程	正常	启动	65535	5.34	0.3
2019-02-26 11:24:23	32.66	240	24.65	25.27	25.55	236.9	235.9	236	远程	正常	启动	65535	5.36	0.3
2019-02-26 11:26:54	32.67	240	24.24	24.38	24.82	239.8	239.4	239.4	远程	正常	启动	65535	5.26	0.3
2019-02-26 11:29:24	32.65	240	24.59	24.67	24.82	239.4	238.5	238.2	远程	正常	启动	65535	5.19	0.3
2019-02-26 11:31:55	32.66	239	24.36	24.56	24.66	240.5	240.2	239.3	远程	正常	启动	65535	5.22	0.3
2019-02-26 11:34:25	32.59	240	24.29	24.72	25.05	238.7	238.1	238	远程	正常	启动	65535	5.27	0.3
2019-02-26 11:36:56	32.5	239	24.31	24.66	25.13	238.4	237.6	237.7	远程	正常	启动	65535	5.28	0.3
2019-02-26 11:39:26	32.57	239	24.26	24.68	24.92	238.8	237.9	238.1	远程	正常	启动	65535	5.23	0.3
2019-02-26 11:41:56	32.53	240	24.35	25.1	25.05	237.4	237.5	237.1	远程	正常	启动	65535	5.33	0.3
2019-02-26 11:43:27	32.54	239	24.22	24.89	24.97	239.7	238.7	238.2	远程	正常	启动	65535	5.32	0.3
2019-02-26 11:45:36	32.55	239	24.21	24.59	25	239.1	238.2	238.3	远程	正常	启动	65535	5.28	0.3
2019-02-26 11:53:01	32.52	240	23.94	24.64	25.02	239.4	239.1	239.1	远程	正常	启动	65535	5.39	0.31
2019-02-26 11:55:29	32.49	240	24.15	24.71	25.2	238.8	238.5	238.4	远程	正常	启动	65535	5.34	0.3
2019-02-26 11:57:57	32.51	239	24.37	24.9	25.36	238.6	238.4	238	远程	正常	启动	65535	5.32	0.3
2019-02-26 12:00:26	32.55	240	24.26	24.92	25.09	238.7	238.4	238.3	远程	正常	启动	65535	5.32	0.3
2019-02-26 12:02:54	32.54	239	24.42	24.89	25.04	238.8	238.3	237.6	远程	正常	启动	65535	5.28	0.3
2019-02-26 12:05:22	32.47	240	24.3	25.01	25.16	237.3	236.6	236.1	远程	正常	启动	65535	5.37	0.31
2019-02-26 12:07:50	32.54	239	24.55	24.79	25.18	238.4	237.5	237.6	远程	正常	启动	65535	5.27	0.3
2019-02-26 12:10:18	32.47	240	24.43	25.1	25.5	236	235.4	235.7	远程	正常	启动	65535	5.37	0.31
2019-02-26 12:12:46	32.47	240	24.22	24.49	25.16	238.7	237.9	237.9	远程	正常	启动	65535	5.26	0.3
2019-02-26 12:13:23	32.47	240	24.09	24.61	25.07	238.2	237.3	236.8	远程	正常	启动	65535	5.3	0.3
2019-02-26 12:17:41	32.48	239	24.21	24.75	25.1	238.9	238.3	237.9	远程	正常	启动	65535	5.3	0.3
2019-02-26 12:19:42	32.49	239	24.04	24.58	25.01	238.6	238	238.1	远程	正常	启动	65535	5.31	0.31
2019-02-26 12:22:06	32.44	239	24.19	24.58	25.08	238.6	237.8	237.3	远程	正常	启动	65535	5.28	0.3
2019-02-26 12:24:34	32.45	240	24.08	24.65	24.83	238.8	238	237.5	远程	正常	启动	65535	5.28	0.3
2019-02-26 12:27:03	32.47	239	24.07	24.65	25.03	238.5	238.1	237.8	远程	正常	启动	65535	5.34	0.31
2019-02-26 12:29:31	32.41	239	24.57	25.22	25.46	237.5	236.7	236.3	远程	正常	启动	65535	5.33	0.3
2019-02-26 12:36:55	32.53	240	25.25	25.94	26.39	234.8	234.3	233.9	远程	正常	启动	65535	5.42	0.3
2019-02-26 12:39:24	32.49	239	25.32	25.86	26.43	235	234.6	234.7	远程	正常	启动	65535	5.36	0.3
2019-02-26 12:41:52	32.5	239	25.38	26.35	26.45	233.4	233.3	233.1	远程	正常	启动	65535	5.42	0.3
2019-02-26 12:44:20	32.45	239	25.22	25.76	26.05	235.8	235.3	235.3	远程	正常	启动	65535	5.34	0.3
2019-02-26 12:46:48	32.4	239	25.32	25.76	26.25	235	234.5	234.8	远程	正常	启动	65535	5.33	0.29
2019-02-26 12:49:16	32.4	240	25.37	26.23	26.78	233.9	233.2	233	远程	正常	启动	65535	5.42	0.3
2019-02-26 12:51:44	32.34	240	25.21	25.9	26.33	235.1	234.6	234.1	远程	正常	启动	65535	5.38	0.3
2019-02-26 12:57:25	32.39	239	25.43	25.98	26.52	234.5	233.9	233.2	远程	正常	启动	65535	5.37	0.3
2019-02-26 12:59:56	32.38	239	25.39	25.93	26.28	234.1	233.1	232.7	远程	正常	启动	65535	5.34	0.3
2019-02-26 13:02:26	32.46	239	25.39	26.23	26.61	233.5	232.9	233.3	远程	正常	启动	65535	5.41	0.3
2019-02-26 13:04:57	32.49	239	25.09	25.74	26.32	235.9	235.3	235.8	远程	正常	启动	65535	5.37	0.3
2019-02-26 13:07:27	32.41	239	25.35	25.98	26.39	235.4	234.5	234.2	远程	正常	启动	65535	5.36	0.3
2019-02-26 13:09:27	32.45	240	25.46	26.02	26.58	233.5	232.4	232.6	远程	正常	启动	65535	5.34	0.3
2019-02-26 13:11:42	32.39	239	25.09	25.75	26.25	235.6	235.2	234.9	远程	正常	启动	65535	5.38	0.3
2019-02-26 13:16:56	32.38	240	25.22	25.96	26.4	235.2	234.1	234.5	远程	正常	启动	65535	5.43	0.3
2019-02-26 13:19:56	32.4	240	25.15	25.8	26.35	236.1	235.7	235.6	远程	正常	启动	65535	5.35	0.3
2019-02-26 13:22:26	32.4	239	25.39	26.01	26.56	234.3	233.6	233.4	远程	正常	启动	65535	5.36	0.3
2019-02-26 13:23:56	32.36	239	25.19	25.7	26.4	235.9	234.5	235	远程	正常	启动	65535	5.34	0.3
2019-02-26 13:26:01	32.38	240	25.03	25.87	26.3	235.6	234.5	235	远程	正常	启动	65535	5.36	0.3
2019-02-26 13:26:38	32.38	240	25.27	25.83	26.31	235.7	234.7	235.1	远程	正常	启动	65535	5.34	0.29
2019-02-26 13:29:43	32.4	240	25.34	26.04	26.64	233.8	233.2	233.2	远程	正常	启动	65535	5.35	0.3
2019-02-26 13:32:23	32.47	239	25.31	25.74	26.36	235.8	235.3	235.2	远程	正常	启动	65535	5.36	0.3
2019-02-26 13:34:53	32.41	240	25.24	25.72	26.22	236.8	235.8	235.3	远程	正常	启动	65535	5.31	0.29
2019-02-26 13:42:24	32.37	240	25.44	26.03	26.63	234.8	233.6	233.5	远程	正常	启动	65535	5.35	0.29
2019-02-26 13:44:54	32.38	239	24.9	25.71	26.23	235.9	235.2	234.9	远程	正常	启动	65535	5.4	0.3
2019-02-26 13:47:25	32.37	239	25.11	25.94	26.3	236.5	235.4	235.5	远程	正常	启动	65535	5.38	0.3
2019-02-26 13:49:56	32.4	240	25.14	25.68	26.39	235.9	235.5	235.6	远程	正常	启动	65535	5.32	0.29
2019-02-26 13:52:26	32.37	239	25.3	26.18	26.59	237.3	236.4	236.8	远程	正常	启动	65535	5.4	0.29
2019-02-26 13:54:56	32.36	240	25.52	26.36	26.74	236.4	234.9	235	远程	正常	启动	65535	5.41	0.29
2019-02-26 13:57:27	32.42	240	26.54	27.68	27.53	235	234.2	234.2	远程	正常	启动	65535	5.4	0.28
2019-02-26 14:01:11	32.39	240	26.71	27.8	27.87	235.2	234.3	234.8	远程	正常	启动	65535	5.4	0.28
2019-02-26 14:03:36	32.4	239	26.67	27.63	27.68	235.8	235	235	远程	正常	启动	65535	5.37	0.28
2019-02-26 14:06:01	32.41	239	26.64	27.75	27.86	235	234.1	234.5	远程	正常	启动	65535	5.4	0.28
2019-02-26 14:08:27	32.37	240	26.64	27.48	27.73	235.7	234.5	234.2	远程	正常	启动	65535	5.39	0.28
2019-02-26 14:10:52	32.43	239	26.68	27.72	27.98	234.7	233.9	234.1	远程	正常	启动	65535	5.38	0.28
2019-02-26 14:13:17	32.34	239	26.97	27.78	27.95	233.5	233.1	232.9	远程	正常	启动	65535	5.35	0.28
2019-02-26 14:15:42	32.35	240	26.79	27.83	27.95	234	233.5	233.1	远程	正常	启动	65535	5.41	0.28
2019-02-26 14:18:07	32.36	240	26.7	27.81	27.76	234.7	233.8	233.9	远程	正常	启动	65535	5.45	0.29
2019-02-26 14:20:33	32.36	239	26.71	27.47	28.09	235	234.6	234.5	远程	正常	启动	65535	5.39	0.28
2019-02-26 14:22:57	32.37	239	27.53	28.31	28.39	234.8	233.4	233.4	远程	正常	启动	65535	5.3	0.27
2019-02-26 14:25:23	32.27	239	26.83	27.78	28.02	235.1	234.4	234.5	远程	正常	启动	65535	5.34	0.28
2019-02-26 14:27:48	32.32	239	26.62	27.87	27.86	233.7	232.7	233.3	远程	正常	启动	65535	5.44	0.29
2019-02-26 14:33:15	71.91	0	66.73	71.14	70.53	226.6	225.2	225.7	远程	正常	启动	65535	14.46	0.31
2019-02-26 14:35:58	69.92	0	55.41	58.26	56.01	229	228	228.4	远程	正常	启动	65535	12.61	0.29
2019-02-26 14:37:29	68.11	0	63.4	61.78	62.42	227.6	227.3	227.7	远程	正常	启动	65535	11.86	0.28
2019-02-26 14:38:03	69.93	0	64	65.1	65.18	226	225.2	226	远程	正常	启动	65535	13.55	0.31
2019-02-26 14:38:05	68.42	0	65.37	67.5	68.08	228.6	227.4	227.9	远程	正常	启动	65535	13.3	0.31

## Sheet: Sheet9
时间	电流	转速	输入电流A	输入电流B	输入电流C	输入电压A	输入电压B	输入电压C	KA0	KA4	远程操作	操作时间	有功功率	功率因数
2019-03-15 03:33:40	33.96	250	27.41	28.85	28.6	228.2	227.6	228.7	远程	正常	启动	65535	6.12	0.32
2019-03-15 03:36:08	33.89	250	27.39	28.9	28.8	228.2	227.2	227.8	远程	正常	启动	65535	6.17	0.32
2019-03-15 03:38:36	33.93	250	27.33	28.74	28.44	228.3	227.2	228.2	远程	正常	启动	65535	6.12	0.32
2019-03-15 03:41:03	33.97	250	27.6	28.95	28.83	226.9	226.2	226.8	远程	正常	启动	65535	6.17	0.32
2019-03-15 03:43:31	33.88	250	27.39	28.89	28.69	226.9	226.8	227.5	远程	正常	启动	65535	6.15	0.32
2019-03-15 03:45:59	33.92	250	27.56	29.01	28.74	226.9	226	226.9	远程	正常	启动	65535	6.18	0.32
2019-03-15 03:48:27	33.85	250	27.16	28.85	28.46	227.9	227.9	228.3	远程	正常	启动	65535	6.21	0.32
2019-03-15 03:50:55	33.84	250	27.14	28.69	28.64	227.8	227	227.7	远程	正常	启动	65535	6.16	0.32
2019-03-15 03:53:23	33.88	250	27.14	28.94	28.47	227.9	228	228.7	远程	正常	启动	65535	6.18	0.32
2019-03-15 03:55:51	33.84	250	27.32	28.83	28.48	227.6	227	228.2	远程	正常	启动	65535	6.18	0.32
2019-03-15 03:58:19	33.85	250	27.16	29.06	28.77	227.2	226.9	227.3	远程	正常	启动	65535	6.24	0.33
2019-03-15 04:00:47	33.88	250	27.11	28.74	28.62	227.8	227.5	228.7	远程	正常	启动	65535	6.18	0.32
2019-03-15 04:03:15	33.91	250	27.19	28.87	28.51	228.3	227.8	228.9	远程	正常	启动	65535	6.17	0.32
2019-03-15 04:05:43	33.87	250	27.23	28.66	28.47	228.2	228.1	229	远程	正常	启动	65535	6.12	0.32
2019-03-15 04:08:10	33.87	250	27.01	28.66	28.56	228.5	228.1	229.2	远程	正常	启动	65535	6.18	0.32
2019-03-15 04:10:38	33.89	250	27.29	28.71	28.73	227.7	227.5	228.4	远程	正常	启动	65535	6.14	0.32
2019-03-15 04:13:06	33.89	250	27.44	29.03	28.71	226.9	226.2	227.5	远程	正常	启动	65535	6.2	0.32
2019-03-15 04:15:34	33.77	250	26.82	28.45	28.51	228.6	228.2	229.3	远程	正常	启动	65535	6.14	0.32
2019-03-15 04:18:01	33.9	250	27.28	29.04	28.58	227.9	227.4	228.5	远程	正常	启动	65535	6.2	0.32
2019-03-15 04:20:29	33.85	250	27.03	28.58	28.51	228.4	228.2	228.7	远程	正常	启动	65535	6.13	0.32
2019-03-15 04:22:57	33.87	251	27.3	28.54	28.63	228.2	227.2	227.9	远程	正常	启动	65535	6.12	0.32
2019-03-15 04:25:25	33.82	250	27.18	28.38	28.34	229.1	228.4	228.8	远程	正常	启动	65535	6.07	0.32
2019-03-15 04:27:53	33.91	250	27.03	28.66	28.71	228.1	227.4	228.6	远程	正常	启动	65535	6.17	0.32
2019-03-15 04:30:21	33.87	250	26.82	28.59	28.72	228.8	228.2	229.2	远程	正常	启动	65535	6.2	0.32
2019-03-15 04:32:49	33.86	250	27.19	28.66	28.79	227.6	226.8	227.3	远程	正常	启动	65535	6.15	0.32
2019-03-15 04:35:16	33.88	250	26.84	28.53	28.6	229.6	229.2	229.7	远程	正常	启动	65535	6.18	0.32
2019-03-15 04:37:44	33.9	250	26.7	28.06	28.36	230.5	229.2	230.1	远程	正常	启动	65535	6.13	0.32
2019-03-15 04:40:12	33.89	251	27.02	28.44	28.77	229	227.9	228.6	远程	正常	启动	65535	6.16	0.32
2019-03-15 04:42:39	33.91	250	27.25	29.03	28.73	228	227.1	228.3	远程	正常	启动	65535	6.21	0.32
2019-03-15 04:45:08	33.89	250	27.25	28.93	28.88	227.5	226.7	227.9	远程	正常	启动	65535	6.18	0.32
2019-03-15 04:47:35	33.92	250	27.17	28.47	28.31	229.9	229	229.9	远程	正常	启动	65535	6.14	0.32
2019-03-15 04:50:03	33.96	250	26.96	28.84	28.51	228.8	228.5	229.5	远程	正常	启动	65535	6.25	0.33
2019-03-15 04:52:31	33.97	250	27.12	28.81	28.65	228.5	228.5	229.1	远程	正常	启动	65535	6.23	0.32
2019-03-15 04:54:59	33.92	250	27.34	29.18	28.68	227.1	226.4	227	远程	正常	启动	65535	6.21	0.32
2019-03-15 04:57:26	33.93	250	26.89	28.63	28.6	228.3	228.1	229.1	远程	正常	启动	65535	6.21	0.33
2019-03-15 04:59:54	33.97	250	27.13	28.62	28.65	228.3	227.5	228.1	远程	正常	启动	65535	6.18	0.32
2019-03-15 05:02:22	33.92	250	27.03	28.79	28.46	228.8	228.5	229.5	远程	正常	启动	65535	6.21	0.32
2019-03-15 05:04:50	33.89	250	27.19	29.05	28.81	227.4	226.4	227.2	远程	正常	启动	65535	6.21	0.32
2019-03-15 05:07:18	33.89	250	27	28.77	28.57	228.4	228	229	远程	正常	启动	65535	6.17	0.32
2019-03-15 05:09:45	33.89	250	27.03	28.48	28.3	229.2	228.5	229.6	远程	正常	启动	65535	6.15	0.32
2019-03-15 05:12:13	33.91	250	27.05	28.65	28.38	229.2	229.1	229.6	远程	正常	启动	65535	6.21	0.32
2019-03-15 05:14:41	33.88	250	27.04	28.88	28.61	228.6	227.8	228.7	远程	正常	启动	65535	6.24	0.33
2019-03-15 05:17:09	33.95	250	27.14	28.71	28.59	228.1	227.7	229	远程	正常	启动	65535	6.2	0.32
2019-03-15 05:19:37	33.95	250	27.1	28.98	28.82	228.5	227.6	228.2	远程	正常	启动	65535	6.27	0.33
2019-03-15 05:22:04	33.9	250	27.04	28.83	28.32	229.5	228.7	229.2	远程	正常	启动	65535	6.23	0.32
2019-03-15 05:24:32	33.94	250	27.17	29	28.59	228.6	228	228.7	远程	正常	启动	65535	6.24	0.32
2019-03-15 05:27:00	33.96	250	27.47	29.07	28.99	227.4	226.7	227.9	远程	正常	启动	65535	6.23	0.32
2019-03-15 05:29:27	33.83	250	27.15	28.72	28.58	228.3	228.4	228.9	远程	正常	启动	65535	6.19	0.32
2019-03-15 05:31:55	33.86	250	27.44	28.99	28.82	226.7	226.4	226.8	远程	正常	启动	65535	6.19	0.32
2019-03-15 05:34:23	33.78	250	26.99	28.55	28.31	229.2	228.5	229.1	远程	正常	启动	65535	6.17	0.32
2019-03-15 05:36:51	33.8	250	27.2	28.68	28.49	227.5	227.2	228.3	远程	正常	启动	65535	6.14	0.32
2019-03-15 05:39:19	33.8	250	27.05	28.98	28.62	227	226.7	227.8	远程	正常	启动	65535	6.19	0.32
2019-03-15 05:41:49	33.86	250	27.16	28.77	28.67	227.5	227.7	228	远程	正常	启动	65535	6.19	0.32
2019-03-15 05:44:17	33.82	250	27.15	28.75	28.42	228.2	227.4	228.1	远程	正常	启动	65535	6.17	0.32
2019-03-15 05:46:44	33.94	250	27.39	28.81	28.92	226.8	225.6	226.6	远程	正常	启动	65535	6.15	0.32
2019-03-15 05:49:12	33.86	250	27.03	28.59	28.39	229.5	228.9	229.3	远程	正常	启动	65535	6.14	0.32
2019-03-15 05:51:40	33.78	250	26.78	28.5	28.2	229.5	229.3	229.7	远程	正常	启动	65535	6.19	0.33
2019-03-15 05:54:07	33.78	250	27.2	28.89	28.87	227.1	227.1	227.8	远程	正常	启动	65535	6.18	0.32
2019-03-15 05:56:35	33.83	250	27.06	28.8	28.45	228.4	227.5	228.4	远程	正常	启动	65535	6.21	0.33
2019-03-15 05:59:03	33.84	250	26.87	28.8	28.65	227.6	227	228.3	远程	正常	启动	65535	6.21	0.33
2019-03-15 06:01:32	33.79	250	27.33	28.9	28.98	226.2	225.8	226.4	远程	正常	启动	65535	6.16	0.32
2019-03-15 06:04:00	33.82	250	26.83	28.55	28.58	228.8	227.8	229.2	远程	正常	启动	65535	6.2	0.32
2019-03-15 06:06:28	33.79	250	27.12	28.87	28.42	227.6	226.7	228	远程	正常	启动	65535	6.19	0.33
2019-03-15 06:08:56	33.83	250	27.02	28.92	28.88	226.6	226	226.7	远程	正常	启动	65535	6.22	0.33
2019-03-15 06:11:24	33.85	250	26.89	28.61	28.27	229	228.9	229.9	远程	正常	启动	65535	6.17	0.32
2019-03-15 06:13:51	33.8	250	27.27	28.89	28.75	226.7	226.5	227.4	远程	正常	启动	65535	6.16	0.32
2019-03-15 06:16:19	33.85	250	27.09	28.67	28.39	228.1	228	228.5	远程	正常	启动	65535	6.17	0.32
2019-03-15 06:18:47	33.79	250	26.78	28.56	28.42	228.7	228.2	228.7	远程	正常	启动	65535	6.2	0.33
2019-03-15 06:21:15	33.83	250	26.82	28.59	28.6	229.1	228	228.7	远程	正常	启动	65535	6.16	0.32
2019-03-15 06:23:42	33.87	250	27.2	28.65	28.86	227.4	226.3	227.7	远程	正常	启动	65535	6.15	0.32
2019-03-15 06:26:10	33.85	250	27.02	28.48	28.51	229.2	227.9	228.8	远程	正常	启动	65535	6.12	0.32
2019-03-15 06:28:38	33.77	250	27.01	28.79	28.89	226.9	226.3	227.4	远程	正常	启动	65535	6.18	0.32
2019-03-15 06:31:06	33.75	250	26.96	28.61	28.66	228	227.6	228.2	远程	正常	启动	65535	6.13	0.32
2019-03-15 06:33:34	33.77	250	27.07	28.51	28.52	228.2	227	228.1	远程	正常	启动	65535	6.12	0.32
2019-03-15 06:36:02	33.76	250	27.17	28.59	28.76	227.6	227.1	227.7	远程	正常	启动	65535	6.13	0.32
2019-03-15 06:38:30	33.73	250	27.01	28.73	28.39	228.2	227.1	227.7	远程	正常	启动	65535	6.15	0.32
2019-03-15 06:40:57	33.75	250	27.15	28.72	28.33	228.2	227.8	228.1	远程	正常	启动	65535	6.15	0.32
2019-03-15 06:43:25	33.82	250	27.16	28.69	28.5	227.6	226.4	227.5	远程	正常	启动	65535	6.18	0.32
2019-03-15 06:50:48	33.88	250	27.19	29	28.54	226.9	226.9	227.5	远程	正常	启动	65535	6.23	0.33
2019-03-15 06:53:16	33.8	250	26.85	28.38	28.28	228.4	228.2	229	远程	正常	启动	65535	6.15	0.32
2019-03-15 06:55:44	33.84	250	27.3	29.11	28.51	226.5	226.4	227.1	远程	正常	启动	65535	6.22	0.33
2019-03-15 06:58:12	33.84	250	27.09	28.96	28.5	227.5	226.6	227.9	远程	正常	启动	65535	6.21	0.33
2019-03-15 07:00:40	33.86	250	27.29	28.88	28.62	227.7	226.9	227.5	远程	正常	启动	65535	6.18	0.32
2019-03-15 07:03:08	33.89	250	27.21	28.82	28.42	227.8	227.2	228.5	远程	正常	启动	65535	6.18	0.32
2019-03-15 07:05:35	33.85	250	27.28	29.07	28.77	225.9	224.8	226.3	远程	正常	启动	65535	6.23	0.33
2019-03-15 07:08:03	34	250	27.21	28.9	28.82	228.1	227.8	228.3	远程	正常	启动	65535	6.21	0.32
2019-03-15 07:10:30	33.87	250	27.27	29.16	28.91	226.9	226.6	227.3	远程	正常	启动	65535	6.2	0.32
2019-03-15 07:12:58	33.87	250	27.08	28.98	28.96	227.5	226.6	227.2	远程	正常	启动	65535	6.21	0.32
2019-03-15 07:15:26	33.94	250	27.33	28.76	28.69	228.2	227.1	228	远程	正常	启动	65535	6.14	0.32
2019-03-15 07:17:54	33.91	250	27.41	28.83	28.44	228.3	227.4	228.5	远程	正常	启动	65535	6.13	0.32
2019-03-15 07:20:22	33.92	250	27.31	29.12	28.73	227.6	227.2	227.7	远程	正常	启动	65535	6.2	0.32
2019-03-15 07:22:50	33.9	250	27.27	29.02	28.84	227.9	226.9	228	远程	正常	启动	65535	6.22	0.32
2019-03-15 07:25:18	33.97	250	27.56	29.39	28.91	226.3	225.5	226.1	远程	正常	启动	65535	6.21	0.32
2019-03-15 07:27:46	33.95	250	27.57	29.03	28.55	228	227.2	227.6	远程	正常	启动	65535	6.16	0.32
2019-03-15 07:30:13	33.9	250	27.07	29.04	28.72	228.1	227.2	228.5	远程	正常	启动	65535	6.25	0.33
2019-03-15 07:32:41	33.84	250	27.28	28.87	28.83	227.3	226.7	227.9	远程	正常	启动	65535	6.16	0.32
2019-03-15 07:35:09	33.95	250	27.42	28.79	28.82	227.6	227	228.1	远程	正常	启动	65535	6.11	0.32
2019-03-15 07:37:37	33.88	250	27.31	28.89	28.67	227.5	227.1	228.1	远程	正常	启动	65535	6.13	0.32
2019-03-15 07:40:04	33.86	250	27.28	28.82	28.63	227.9	227.1	228.3	远程	正常	启动	65535	6.13	0.32
2019-03-15 07:42:32	33.87	250	27.26	28.79	28.46	227.7	227.2	228.4	远程	正常	启动	65535	6.14	0.32
2019-03-15 07:45:00	33.85	250	27.25	29.06	28.44	227.4	227	228	远程	正常	启动	65535	6.16	0.32
2019-03-15 07:47:28	33.9	250	27.34	29.14	28.97	226.1	225.7	226.8	远程	正常	启动	65535	6.2	0.32
2019-03-15 07:49:56	33.87	250	26.9	28.67	28.27	228.5	227.8	228.8	远程	正常	启动	65535	6.18	0.32
2019-03-15 07:52:24	33.85	250	27.03	29	28.71	226.8	226.4	227.5	远程	正常	启动	65535	6.2	0.32
2019-03-15 07:54:51	33.85	250	27.39	28.55	28.41	227.8	227.2	228.2	远程	正常	启动	65535	6.04	0.32
2019-03-15 07:57:19	33.84	250	27.19	28.96	28.48	228	227.5	227.7	远程	正常	启动	65535	6.18	0.32
2019-03-15 07:59:47	33.87	250	27.22	28.66	28.58	228.8	228.1	228.5	远程	正常	启动	65535	6.12	0.32
2019-03-15 08:02:15	33.84	250	27.59	29.14	28.82	225.7	225.4	226.2	远程	正常	启动	65535	6.14	0.32
2019-03-15 08:04:42	33.78	250	27.03	28.84	28.44	227.6	226.8	228	远程	正常	启动	65535	6.15	0.32
2019-03-15 08:07:10	33.87	250	27.25	29.06	28.76	226.6	226.3	227	远程	正常	启动	65535	6.18	0.32
2019-03-15 08:09:38	33.76	250	27.02	28.74	28.57	227.6	227.3	228.1	远程	正常	启动	65535	6.13	0.32
2019-03-15 08:12:06	33.84	250	27.29	28.98	28.45	226.5	226.4	226.7	远程	正常	启动	65535	6.14	0.32
2019-03-15 08:14:34	33.85	250	27.08	29.06	28.61	226.8	225.8	226.6	远程	正常	启动	65535	6.19	0.32
2019-03-15 08:17:02	33.75	250	27.44	29.23	28.76	224.1	223.7	224.9	远程	正常	启动	65535	6.16	0.32
2019-03-15 08:19:29	33.88	250	27.27	29.07	28.73	226.9	226.6	226.9	远程	正常	启动	65535	6.19	0.32
2019-03-15 08:21:57	33.83	250	27.33	29.17	28.86	224.6	224	225.2	远程	正常	启动	65535	6.17	0.32
2019-03-15 08:24:25	33.77	250	27.14	28.83	28.42	226.4	226	226.7	远程	正常	启动	65535	6.15	0.32
2019-03-15 08:26:53	33.87	250	27.1	29.1	28.75	226.3	225.7	226.1	远程	正常	启动	65535	6.23	0.33
2019-03-15 08:29:20	33.78	250	27.13	28.64	28.27	227.1	226.3	227.4	远程	正常	启动	65535	6.13	0.32
2019-03-15 08:31:48	33.78	250	27.42	29.16	28.52	225.2	224.9	225.6	远程	正常	启动	65535	6.12	0.32
2019-03-15 08:34:16	33.74	250	27.21	28.71	28.7	226.6	226.1	227.2	远程	正常	启动	65535	6.09	0.32
2019-03-15 08:36:44	33.89	250	27.4	29.29	29.02	225.6	224.3	225.5	远程	正常	启动	65535	6.19	0.32
2019-03-15 08:38:51	33.89	250	27.12	28.76	28.65	227	226	227.1	远程	正常	启动	65535	6.15	0.32
2019-03-15 08:40:57	33.89	250	27.06	28.94	28.49	227.5	226.3	227.3	远程	正常	启动	65535	6.2	0.32
2019-03-15 08:43:14	33.84	250	27.39	28.95	28.8	226.2	226	226.9	远程	正常	启动	65535	6.13	0.32
2019-03-15 08:45:44	33.87	250	27.2	28.68	28.74	227.3	226.5	226.8	远程	正常	启动	65535	6.15	0.32
2019-03-15 08:48:15	34.87	249	28.1	29.99	29.76	225.9	225.6	226.3	远程	正常	启动	65535	6.41	0.32
2019-03-15 08:51:10	34.47	250	27.85	30.03	29.63	224.6	224.2	224.7	远程	正常	启动	65535	6.38	0.33
2019-03-15 08:53:49	34.48	250	27.92	29.91	29.29	226	225.1	225.9	远程	正常	启动	65535	6.35	0.33
2019-03-15 08:56:16	34.47	250	28.06	29.53	29.19	225.9	225	225.9	远程	正常	启动	65535	6.25	0.32
2019-03-15 08:58:44	34.42	250	27.91	29.32	29	226.3	225.5	226.1	远程	正常	启动	65535	6.24	0.32
2019-03-15 09:01:12	34.38	250	27.86	29.54	29.3	225.8	225.3	226.5	远程	正常	启动	65535	6.3	0.32
2019-03-15 09:03:40	34.46	250	27.9	29.44	29.08	227.1	226.7	227.1	远程	正常	启动	65535	6.29	0.32
2019-03-15 09:06:08	34.41	250	28.03	29.7	29.63	225.1	224.2	225.4	远程	正常	启动	65535	6.3	0.32
2019-03-15 09:08:36	34.41	250	27.69	29.48	29.13	226.9	226.5	227.4	远程	正常	启动	65535	6.25	0.32
2019-03-15 09:11:03	34.45	250	27.72	29.48	29.06	227.4	226.7	226.9	远程	正常	启动	65535	6.31	0.32
2019-03-15 09:13:31	34.5	250	27.85	29.36	29.26	226.7	226.1	227	远程	正常	启动	65535	6.25	0.32
2019-03-15 09:15:59	34.53	250	28.08	29.84	29.52	224.9	224.6	225	远程	正常	启动	65535	6.31	0.32
2019-03-15 09:18:26	34.76	250	28.1	29.67	29.65	226.3	225.2	225.9	远程	正常	启动	65535	6.31	0.32
2019-03-15 09:20:54	34.6	250	28.36	30.17	29.91	223.9	223.6	224.1	远程	正常	启动	65535	6.33	0.32
2019-03-15 09:23:22	34.57	250	28	29.76	29.43	226.3	225.3	225.9	远程	正常	启动	65535	6.33	0.32
2019-03-15 09:25:50	34.53	250	27.83	29.66	29.58	225.7	224.7	225.1	远程	正常	启动	65535	6.34	0.33
2019-03-15 09:28:18	34.51	250	28.15	29.42	29.42	225.4	224.3	225.5	远程	正常	启动	65535	6.19	0.32
2019-03-15 09:30:46	34.59	250	28.07	29.62	29.53	225.8	224.5	225.4	远程	正常	启动	65535	6.29	0.32
2019-03-15 09:33:14	34.59	250	28.07	29.55	29.47	225.9	225	226.3	远程	正常	启动	65535	6.27	0.32
2019-03-15 09:35:42	34.53	250	28.1	30.09	29.68	224.3	223.4	224	远程	正常	启动	65535	6.32	0.32
2019-03-15 09:38:09	34.47	250	28.13	29.37	29.32	225.8	225.1	226.2	远程	正常	启动	65535	6.23	0.32
2019-03-15 09:40:39	34.44	250	27.73	29.4	29.31	226.7	225.7	226.8	远程	正常	启动	65535	6.26	0.32
2019-03-15 09:43:07	34.5	250	27.96	29.54	29.53	225.4	224.9	225	远程	正常	启动	65535	6.3	0.32
2019-03-15 09:45:35	34.48	250	27.9	29.94	29.79	224.1	223.5	224.2	远程	正常	启动	65535	6.33	0.33
2019-03-15 09:48:02	33.96	250	27.5	28.7	29.01	225.4	224.9	225.6	远程	正常	启动	65535	6.1	0.32
2019-03-15 09:50:30	34.22	250	27.4	29.29	29.18	225.5	224.1	225	远程	正常	启动	65535	6.28	0.33
2019-03-15 09:52:58	34.11	250	27.41	29.28	28.92	225.9	225.1	226.2	远程	正常	启动	65535	6.21	0.32
2019-03-15 09:55:26	34.13	250	27.65	29.32	28.74	224.5	223.6	224.9	远程	正常	启动	65535	6.21	0.32
2019-03-15 09:57:54	34.14	250	27.73	29.23	29.07	224.5	223.8	224.2	远程	正常	启动	65535	6.18	0.32
2019-03-15 10:00:21	34.17	250	27.65	29.62	29.28	223.9	223.2	223.7	远程	正常	启动	65535	6.26	0.33
2019-03-15 10:02:49	34.16	250	27.97	29.48	29.29	223.6	223.2	224	远程	正常	启动	65535	6.19	0.32
2019-03-15 10:05:17	34.18	250	27.83	29.87	29.37	223	221.9	222.8	远程	正常	启动	65535	6.26	0.32
2019-03-15 10:07:44	34.07	250	27.68	29.5	29.02	224.1	223	224	远程	正常	启动	65535	6.22	0.32
2019-03-15 10:10:13	34.15	250	27.63	29.31	28.87	225	224.2	225.5	远程	正常	启动	65535	6.15	0.32
2019-03-15 10:12:40	34.14	250	27.76	29.91	29.34	223.7	222.7	223.9	远程	正常	启动	65535	6.26	0.32
2019-03-15 10:15:08	34.08	250	27.63	29.41	29.14	223.6	223.3	224	远程	正常	启动	65535	6.17	0.32
2019-03-15 10:17:36	34.1	250	27.98	29.43	29.16	223.5	223	223.9	远程	正常	启动	65535	6.14	0.32
2019-03-15 10:20:04	34.06	250	27.41	29.31	29.24	224.4	223.3	224.5	远程	正常	启动	65535	6.17	0.32
2019-03-15 10:22:32	33.95	250	27.33	28.97	28.9	224.5	223.4	224.6	远程	正常	启动	65535	6.12	0.32
2019-03-15 10:25:00	33.96	250	27.48	29.23	28.98	223.6	223.1	223.8	远程	正常	启动	65535	6.12	0.32
2019-03-15 10:27:28	34.05	250	27.57	29.06	29.32	223.9	223.3	224	远程	正常	启动	65535	6.12	0.32
2019-03-15 10:29:55	34.01	250	27.68	29.29	29.13	223.2	221.7	222.8	远程	正常	启动	65535	6.16	0.32
2019-03-15 10:32:23	34	250	27.99	29.62	29.52	221.9	220.7	222.1	远程	正常	启动	65535	6.13	0.32
2019-03-15 10:34:51	34.02	250	27.78	29.04	29.14	224.5	223.6	224.2	远程	正常	启动	65535	6.12	0.32
2019-03-15 10:37:18	34.21	249	27.84	29.71	29.51	222.7	222.1	222.8	远程	正常	启动	65535	6.22	0.32
2019-03-15 10:39:46	34.04	250	27.94	29.41	29.1	223.9	222.7	223.4	远程	正常	启动	65535	6.15	0.32
2019-03-15 10:42:14	34.07	250	27.72	29.1	28.91	223.9	223.5	224.2	远程	正常	启动	65535	6.12	0.32
2019-03-15 10:44:42	34.06	250	27.67	29.17	28.91	224.7	223.8	224.2	远程	正常	启动	65535	6.1	0.32
2019-03-15 10:47:10	34.03	250	27.9	29.12	29.1	223.3	222	223	远程	正常	启动	65535	6.05	0.32
2019-03-15 10:49:38	34.05	250	27.23	29.06	28.95	225.7	225	225.9	远程	正常	启动	65535	6.19	0.32
2019-03-15 10:52:06	34.03	250	27.78	29.36	29.06	223.9	223.1	224.3	远程	正常	启动	65535	6.15	0.32
2019-03-15 10:54:34	34.07	250	27.42	28.99	28.84	225.4	224.5	225	远程	正常	启动	65535	6.18	0.32
2019-03-15 10:57:01	34.01	250	27.6	29.21	28.98	225	224.5	225	远程	正常	启动	65535	6.11	0.32
2019-03-15 10:59:29	34	250	27.77	29.3	29.36	223.1	221.8	223	远程	正常	启动	65535	6.15	0.32
2019-03-15 11:01:56	33.98	250	27.27	29.06	28.86	225.5	224.7	225.8	远程	正常	启动	65535	6.13	0.32
2019-03-15 11:04:24	33.94	250	27.82	29.14	29.38	223.4	222.1	222.8	远程	正常	启动	65535	6.1	0.32
2019-03-15 11:06:52	33.96	250	27.98	29.6	29.17	222.3	221.2	221.8	远程	正常	启动	65535	6.09	0.32
2019-03-15 11:09:20	33.88	250	27.64	28.93	29.16	223.7	223	223.4	远程	正常	启动	65535	6.07	0.32
2019-03-15 11:11:48	33.91	250	27.61	28.95	28.82	225	223.8	224.6	远程	正常	启动	65535	6.06	0.32
2019-03-15 11:14:16	33.96	250	27.23	28.91	28.95	225.7	224.9	225.1	远程	正常	启动	65535	6.12	0.32
2019-03-15 11:16:44	33.95	250	27.29	28.91	28.8	225.4	224.9	225	远程	正常	启动	65535	6.09	0.32
2019-03-15 11:19:11	33.99	250	27.31	28.95	28.94	225.7	225	225.2	远程	正常	启动	65535	6.09	0.32
2019-03-15 11:21:39	34.01	250	27.64	29.24	29.04	223.1	222	223.1	远程	正常	启动	65535	6.12	0.32
2019-03-15 11:24:07	33.9	250	27.36	28.69	28.92	225.2	224.1	224.4	远程	正常	启动	65535	6.06	0.32
2019-03-15 11:26:34	33.92	250	27.71	29.1	29.02	223.5	222.4	222.8	远程	正常	启动	65535	6.07	0.32
2019-03-15 11:29:02	33.93	250	27.15	28.53	28.61	226.8	225.6	226.1	远程	正常	启动	65535	6.05	0.32
2019-03-15 11:31:30	33.9	250	27.49	28.68	28.97	225	223.8	224.4	远程	正常	启动	65535	6.06	0.32
2019-03-15 11:33:58	34.02	250	27.38	28.73	28.68	226	225.4	226.3	远程	正常	启动	65535	6.09	0.32
2019-03-15 11:36:26	33.97	250	27.57	28.82	28.92	225.5	224.5	224.8	远程	正常	启动	65535	6.1	0.32
2019-03-15 11:38:53	33.93	250	27.5	29.01	28.79	224.8	224.3	224.7	远程	正常	启动	65535	6.12	0.32
2019-03-15 11:41:21	33.95	250	27.5	29.12	28.75	224.9	224.1	224.5	远程	正常	启动	65535	6.13	0.32
2019-03-15 11:43:49	33.93	250	27.34	29.19	28.8	224.9	223.9	224.2	远程	正常	启动	65535	6.13	0.32
2019-03-15 11:46:17	33.96	250	27.4	29.02	28.98	224.7	224.3	224.9	远程	正常	启动	65535	6.11	0.32
2019-03-15 11:48:45	33.99	249	27.47	29.16	29.02	224.5	223.6	224.2	远程	正常	启动	65535	6.12	0.32
2019-03-15 11:51:12	33.95	250	27.23	28.67	28.69	226	225.8	226.4	远程	正常	启动	65535	6.07	0.32
2019-03-15 11:53:39	34.05	250	27.46	29.19	28.7	225.1	224.1	225	远程	正常	启动	65535	6.15	0.32
2019-03-15 11:56:08	33.95	250	27.34	29.02	28.75	224.8	224.5	225.2	远程	正常	启动	65535	6.12	0.32
2019-03-15 11:58:35	33.98	250	27.79	29.38	29.09	222.9	222.3	223.4	远程	正常	启动	65535	6.15	0.32
2019-03-15 12:01:03	34	250	27.33	28.92	28.94	224.9	224.1	224.4	远程	正常	启动	65535	6.12	0.32
2019-03-15 12:03:31	33.95	250	27.55	29.33	29.32	223	222.1	223.4	远程	正常	启动	65535	6.14	0.32
2019-03-15 12:05:59	33.96	250	27.14	28.39	28.61	226.6	225.8	226.2	远程	正常	启动	65535	6.09	0.32
2019-03-15 12:08:27	34.01	250	27.53	29.1	28.89	224.7	223.4	224.5	远程	正常	启动	65535	6.13	0.32
2019-03-15 12:10:55	34.04	250	27.55	29.15	29.18	223.9	223.8	224.6	远程	正常	启动	65535	6.13	0.32
2019-03-15 12:13:22	34.01	250	27.86	29.55	29.38	223	222.1	222.9	远程	正常	启动	65535	6.22	0.32
2019-03-15 12:15:50	33.95	249	27.54	29	29.12	224.4	223.8	224.1	远程	正常	启动	65535	6.08	0.32
2019-03-15 12:18:18	34.08	249	27.68	29.37	29.23	224.1	223.6	224.6	远程	正常	启动	65535	6.17	0.32
2019-03-15 12:20:46	34.06	250	28.01	28.92	29.38	224.7	224.2	225.2	远程	正常	启动	65535	6.04	0.31
2019-03-15 12:23:13	34	249	27.67	29.25	29.26	225.9	225.4	225.6	远程	正常	启动	65535	6.13	0.32
2019-03-15 12:25:41	34.09	250	28.06	29.43	29.51	223.7	223	223.6	远程	正常	启动	65535	6.1	0.32
2019-03-15 12:28:09	33.96	250	27.83	28.96	28.98	225.4	224.7	225.6	远程	正常	启动	65535	6.09	0.32
2019-03-15 12:30:37	33.96	250	27.76	29.6	29.58	223.6	222.7	223.6	远程	正常	启动	65535	6.18	0.32
2019-03-15 12:33:05	33.93	250	27.62	29.36	29.44	223.9	223.4	223.7	远程	正常	启动	65535	6.15	0.32
2019-03-15 12:35:32	34	250	28.05	29.67	29.61	222.8	222.4	223.3	远程	正常	启动	65535	6.13	0.32
2019-03-15 12:38:00	33.94	250	27.77	29.06	29.07	225.2	224.5	225.6	远程	正常	启动	65535	6.11	0.32
2019-03-15 12:40:28	33.99	250	27.81	29.66	29.67	224.1	223.7	223.9	远程	正常	启动	65535	6.18	0.32
2019-03-15 12:42:56	34.04	250	27.92	29.09	29.2	225.7	224.8	225.8	远程	正常	启动	65535	6.09	0.32
2019-03-15 12:45:24	34.02	250	27.89	28.86	29.11	226.4	225.4	225.7	远程	正常	启动	65535	6.05	0.31
2019-03-15 12:47:51	34.02	250	27.74	28.86	29.17	225.4	224.7	225.1	远程	正常	启动	65535	6.1	0.32
2019-03-15 12:50:20	33.98	250	27.8	29.4	29.46	223.6	222.6	223.1	远程	正常	启动	65535	6.16	0.32
2019-03-15 12:52:47	33.92	250	27.48	29.2	29.4	224.4	224	224.8	远程	正常	启动	65535	6.09	0.32
2019-03-15 12:55:15	33.98	250	27.49	28.98	29.14	225.6	224.3	225.2	远程	正常	启动	65535	6.11	0.32
2019-03-15 12:57:43	33.94	250	27.69	28.66	29	226.4	225.6	226.5	远程	正常	启动	65535	6.02	0.31
2019-03-15 13:00:11	33.95	250	27.58	28.67	29.03	226.6	225.6	226.6	远程	正常	启动	65535	6.08	0.32
2019-03-15 13:02:38	33.91	250	27.77	29.01	29.43	224.5	223.1	224	远程	正常	启动	65535	6.1	0.32
2019-03-15 13:05:06	33.88	250	27.74	29.2	29.39	223.8	223.1	224.2	远程	正常	启动	65535	6.12	0.32
2019-03-15 13:07:34	33.96	250	27.5	29.13	29.57	225.3	223.7	224.6	远程	正常	启动	65535	6.16	0.32
2019-03-15 13:10:01	34	250	27.76	28.88	28.94	226.2	225.8	226.2	远程	正常	启动	65535	6.1	0.32
2019-03-15 13:12:29	33.91	250	27.9	29.09	29.37	224.5	223.9	224.9	远程	正常	启动	65535	6.12	0.32
2019-03-15 13:14:57	33.93	250	27.63	28.9	29.09	226.4	225.8	226.2	远程	正常	启动	65535	6.12	0.32
2019-03-15 13:17:25	33.88	250	27.89	28.87	29.16	225	224.4	225.6	远程	正常	启动	65535	6.07	0.32
2019-03-15 13:19:53	34.07	250	28	29.4	29.16	225.4	224.3	225.4	远程	正常	启动	65535	6.17	0.32
2019-03-15 13:22:21	34.03	250	27.78	29.35	29.22	225.4	224.4	225.3	远程	正常	启动	65535	6.22	0.32
2019-03-15 13:24:49	34.09	250	27.8	29.49	29.49	225	224.5	224.8	远程	正常	启动	65535	6.19	0.32
2019-03-15 13:27:17	34.14	250	28.07	29.73	29.44	224.5	224.3	225	远程	正常	启动	65535	6.21	0.32
2019-03-15 13:29:44	34.08	250	27.9	29.36	29.6	225	225	225.7	远程	正常	启动	65535	6.18	0.32
2019-03-15 13:32:12	34.03	250	28.09	29.29	29.43	224.2	224	224.9	远程	正常	启动	65535	6.1	0.32
2019-03-15 13:34:40	34.05	249	27.96	29.1	29.58	224.8	224.5	225.3	远程	正常	启动	65535	6.09	0.31
2019-03-15 13:37:08	34.13	250	27.88	29.23	29.39	226.1	224.8	225.6	远程	正常	启动	65535	6.18	0.32
2019-03-15 13:39:35	34.07	250	27.87	29.27	29.67	224.8	223.4	224.5	远程	正常	启动	65535	6.13	0.32
2019-03-15 13:42:04	34.07	250	27.72	29.03	29.07	226.6	226.1	227	远程	正常	启动	65535	6.15	0.32
2019-03-15 13:44:31	34.04	250	28	29.39	29.38	225	224.1	224.7	远程	正常	启动	65535	6.16	0.32
2019-03-15 13:46:59	34.15	249	28.03	29.37	29.4	225.2	224.3	224.8	远程	正常	启动	65535	6.18	0.32
2019-03-15 13:49:27	33.96	250	27.89	29.17	29.36	225.1	224.3	225	远程	正常	启动	65535	6.11	0.32
2019-03-15 13:51:55	34.03	250	27.91	29.47	29.51	224.3	223.5	224.8	远程	正常	启动	65535	6.18	0.32
2019-03-15 13:54:22	34	250	28.13	29.57	29.63	223.5	222.4	223.1	远程	正常	启动	65535	6.19	0.32
2019-03-15 13:56:50	33.95	250	27.91	29.48	29.45	224.2	223.2	224	远程	正常	启动	65535	6.15	0.32
2019-03-15 13:59:18	34.08	249	27.87	29.48	29.66	224.5	223.9	224.5	远程	正常	启动	65535	6.2	0.32
2019-03-15 14:01:46	34.04	250	27.99	29.61	29.5	224.6	224.2	225.3	远程	正常	启动	65535	6.21	0.32
2019-03-15 14:09:09	34.06	249	27.78	29.02	29	225.3	224.8	226	远程	正常	启动	65535	6.14	0.32
2019-03-15 14:11:37	33.99	249	27.48	29.35	29.08	225.2	224.3	225.6	远程	正常	启动	65535	6.17	0.32
2019-03-15 14:14:05	34.09	250	27.51	29.23	28.99	225.1	224.8	225.7	远程	正常	启动	65535	6.16	0.32
2019-03-15 14:16:33	33.98	249	27.25	29.31	28.87	224.8	224.3	225.5	远程	正常	启动	65535	6.21	0.33
2019-03-15 14:19:01	33.97	250	27.37	28.99	29.07	225.6	224.8	226	远程	正常	启动	65535	6.17	0.32
2019-03-15 14:21:29	33.89	250	27.17	28.83	28.92	226.3	225.4	226.8	远程	正常	启动	65535	6.2	0.32
2019-03-15 14:23:56	33.94	250	27.2	28.82	28.57	226.8	226.4	226.8	远程	正常	启动	65535	6.14	0.32
2019-03-15 14:26:24	33.96	250	27.66	29.14	29.36	224.2	223	224.4	远程	正常	启动	65535	6.18	0.32
2019-03-15 14:28:52	33.96	250	27.81	28.94	29.14	225.7	224.6	225.8	远程	正常	启动	65535	6.1	0.32
2019-03-15 14:31:20	33.98	250	27.78	28.68	29.43	225.8	225.2	225.6	远程	正常	启动	65535	6.1	0.32
2019-03-15 14:33:48	33.98	249	27.83	28.92	29.04	226.9	226.3	226.7	远程	正常	启动	65535	6.12	0.32
2019-03-15 14:36:15	33.95	250	27.83	29.09	29.07	225.9	224.6	225.7	远程	正常	启动	65535	6.13	0.32
2019-03-15 14:38:44	34.01	250	27.76	29.16	29.34	226.4	225.4	226.1	远程	正常	启动	65535	6.14	0.32
2019-03-15 14:41:11	33.94	250	27.82	29.52	29.52	224.5	223.8	224.3	远程	正常	启动	65535	6.16	0.32
2019-03-15 14:43:39	33.96	250	27.69	29.2	29.27	226.1	225.4	226.7	远程	正常	启动	65535	6.2	0.32
2019-03-15 14:46:07	33.93	250	27.4	28.99	29.14	226.8	226.7	227.3	远程	正常	启动	65535	6.16	0.32
2019-03-15 14:48:35	33.84	250	27.53	28.58	28.95	226.8	226.6	227.2	远程	正常	启动	65535	6.08	0.32
2019-03-15 14:51:02	33.9	250	27.49	29.04	29.11	227.5	226.5	227.3	远程	正常	启动	65535	6.15	0.32
2019-03-15 15:00:33	33.93	250	27.65	29.44	29.36	225.8	225.4	225.8	远程	正常	启动	65535	6.2	0.32
2019-03-15 15:03:01	33.96	250	27.66	29.05	28.99	227.4	226.9	227.3	远程	正常	启动	65535	6.17	0.32
2019-03-15 15:05:50	33.98	250	27.39	28.64	28.75	229.4	228.4	229.3	远程	正常	启动	65535	6.1	0.32
2019-03-15 15:08:25	33.94	250	27.61	29.1	29.36	226.3	225.6	226	远程	正常	启动	65535	6.13	0.32
2019-03-15 15:10:49	34.01	250	28.36	29.81	29.68	224.5	223.7	224.4	远程	正常	启动	65535	6.2	0.32
2019-03-15 15:13:06	33.98	250	28.01	29.71	29.75	225.7	224.7	225.6	远程	正常	启动	65535	6.19	0.32
2019-03-15 15:15:34	33.97	250	27.81	29.28	29.26	227.3	226.9	227	远程	正常	启动	65535	6.15	0.32
2019-03-15 15:18:02	34.03	249	28	29.85	29.86	225.2	224.8	225.7	远程	正常	启动	65535	6.21	0.32
2019-03-15 15:20:29	33.95	250	28.28	29.42	29.53	225.9	225.3	226.3	远程	正常	启动	65535	6.09	0.31
2019-03-15 15:22:57	33.89	250	27.99	29.61	29.33	225.1	224.6	225.8	远程	正常	启动	65535	6.19	0.32
2019-03-15 15:25:25	33.92	250	28.35	29.51	29.7	225.9	225	225.6	远程	正常	启动	65535	6.1	0.31
2019-03-15 15:27:53	33.97	250	28.26	29.51	29.71	225.1	224.8	225.3	远程	正常	启动	65535	6.16	0.31
2019-03-15 15:30:21	34.04	249	28.06	29.58	30.03	226.5	225.5	226.8	远程	正常	启动	65535	6.18	0.31
2019-03-15 15:32:49	33.97	250	27.91	29.36	29.37	227.6	226.8	228	远程	正常	启动	65535	6.15	0.31
2019-03-15 15:35:16	34.04	250	27.94	29.54	29.81	226.5	226	226.5	远程	正常	启动	65535	6.18	0.31
2019-03-15 15:37:44	34.02	250	27.64	29.48	29.12	226.9	225.9	226.7	远程	正常	启动	65535	6.2	0.32
2019-03-15 15:40:11	34.07	250	27.81	29.47	29.09	226.8	226.2	226.6	远程	正常	启动	65535	6.22	0.32
2019-03-15 15:42:39	34.12	250	27.79	29.35	29.4	227.1	226.2	226.8	远程	正常	启动	65535	6.17	0.32
2019-03-15 15:45:07	34.08	249	27.68	29.36	29.18	227.4	226.9	228.1	远程	正常	启动	65535	6.25	0.32
2019-03-15 15:47:35	34.44	250	27.84	29.93	29.36	227	226.6	227.5	远程	正常	启动	65535	6.37	0.32
2019-03-15 15:50:03	34.23	250	30.22	32.14	32.52	198.4	197.1	198.9	远程	正常	启动	65535	6.34	0.34
2019-03-15 15:52:31	34.3	250	27.8	29.74	29.5	226.9	226.7	227.7	远程	正常	启动	65535	6.29	0.32
2019-03-15 15:54:59	34.27	249	29.01	30.63	30.38	219.2	218.2	219.2	远程	正常	启动	65535	6.21	0.32
2019-03-15 15:57:26	34.28	250	28.74	30.7	30.44	219.8	219	219.5	远程	正常	启动	65535	6.22	0.32
2019-03-15 15:59:54	71.17	0	70.91	70.93	72.67	224	223.4	223.9	远程	正常	启动	65535	13.62	0.31
2019-03-15 16:02:22	70.3	0	65.86	68.08	68.23	226.2	225.9	226.3	远程	正常	启动	65535	14.15	0.31
2019-03-15 16:04:28	69.29	0	61.14	63.82	63.35	224	223.4	224.7	远程	正常	启动	65535	13.17	0.31
2019-03-15 16:06:56	68.41	0	63.4	65.18	65.04	225.8	225	225.6	远程	正常	启动	65535	13.28	0.31
