# Supplementary material for: Fault diagnosis method of submersible screw pump based on random forest
Source: PLoS One. 2020 Nov 16;15(11):e0242458. doi: 10.1371/journal.pone.0242458 (PMC7668568; doi:10.1371/journal.pone.0242458)
Supplement: S1 File — (ZIP) [file pone.0242458.s001.zip › Supporting Information/Partial source data of oil well/17 jilin 152-2.xlsx]

## Sheet: Sheet1
时间	电流	转速	输入电流A	输入电流B	输入电流C	输入电压A	输入电压B	输入电压C	KA0	KA4	远程操作	操作时间	有功功率	功率因数
2018-08-11 04:04:47	10.39	105	4.66	6.2	7.33	247.9	246.6	247	远程	正常	启动	65535	2.81	0.63
2018-08-11 04:05:58	10.41	105	4.59	6.17	7.08	251	249.2	249.2	远程	正常	启动	65535	2.82	0.64
2018-08-11 04:07:13	10.48	105	4.67	6.3	7.33	249.9	249.2	248.9	远程	正常	启动	65535	2.85	0.63
2018-08-11 04:08:24	10.41	105	4.55	6.28	7.15	251.1	250.4	250	远程	正常	启动	65535	2.83	0.63
2018-08-11 04:09:34	10.37	105	4.65	6.17	7.18	250.6	249.2	248.7	远程	正常	启动	65535	2.82	0.63
2018-08-11 04:10:41	10.38	105	4.5	6.44	7.43	248.8	246.9	247.3	远程	正常	启动	65535	2.82	0.63
2018-08-11 04:11:50	10.38	105	4.52	6.2	7.06	251	249.5	249.4	远程	正常	启动	65535	2.82	0.64
2018-08-11 04:13:01	10.39	105	4.29	6.5	7.23	251.1	249.7	249.7	远程	正常	启动	65535	2.82	0.63
2018-08-11 04:14:12	10.39	105	4.41	6.38	7.08	250.6	249.3	249.4	远程	正常	启动	65535	2.81	0.63
2018-08-11 04:15:27	10.34	105	4.5	6.33	7.3	250.4	249.2	248.7	远程	正常	启动	65535	2.81	0.63
2018-08-11 04:16:34	10.39	105	4.5	6.45	7.36	248.9	247.9	247.9	远程	正常	启动	65535	2.81	0.63
2018-08-11 04:17:49	10.33	105	4.55	6.29	7.33	249	248	247.9	远程	正常	启动	65535	2.79	0.62
2018-08-11 04:18:54	10.35	105	4.61	6.21	7.18	249.3	248	248.1	远程	正常	启动	65535	2.8	0.63
2018-08-11 04:20:09	10.41	105	4.47	6.36	7.17	250.9	249.3	249	远程	正常	启动	65535	2.83	0.63
2018-08-11 04:21:20	10.38	105	4.55	6.37	7.36	250.5	249.3	249.6	远程	正常	启动	65535	2.82	0.62
2018-08-11 04:22:30	10.39	105	4.66	6.28	7.41	247.7	245.9	246.1	远程	正常	启动	65535	2.81	0.62
2018-08-11 04:23:35	10.38	105	4.48	6.27	7.09	249.7	248.3	247.7	远程	正常	启动	65535	2.81	0.63
2018-08-11 04:24:33	10.37	105	4.73	6.16	7.09	248.4	247.3	246.8	远程	正常	启动	65535	2.81	0.64
2018-08-11 04:25:47	10.39	105	4.62	6.34	7.32	249.7	248.1	247.7	远程	正常	启动	65535	2.82	0.63
2018-08-11 04:26:53	10.38	105	4.55	6.16	6.98	250.3	249.2	248.7	远程	正常	启动	65535	2.82	0.64
2018-08-11 04:28:04	10.34	105	4.55	6.18	7.06	249.1	248	248.2	远程	正常	启动	65535	2.8	0.64
2018-08-11 04:29:19	10.45	105	4.66	6.3	7.08	248.9	248.1	248.1	远程	正常	启动	65535	2.84	0.64
2018-08-11 04:30:25	10.42	105	4.49	6.33	7.15	248.7	247.9	247.8	远程	正常	启动	65535	2.82	0.63
2018-08-11 04:31:41	10.39	105	4.59	6.33	7.32	250.1	248.8	248.3	远程	正常	启动	65535	2.82	0.63
2018-08-11 04:32:51	10.42	105	4.59	6.52	7.57	247.9	246.6	246.9	远程	正常	启动	65535	2.82	0.62
2018-08-11 04:33:56	10.37	105	4.46	6.4	7.33	249.4	248.5	248.8	远程	正常	启动	65535	2.81	0.63
2018-08-11 04:35:07	10.37	105	4.47	6.5	7.29	248.1	247.2	246.8	远程	正常	启动	65535	2.8	0.63
2018-08-11 04:36:22	10.39	105	4.45	6.46	7.37	249.3	248.4	247.8	远程	正常	启动	65535	2.82	0.63
2018-08-11 04:37:33	10.4	105	4.55	6.34	7.2	249.4	247.9	247.5	远程	正常	启动	65535	2.82	0.63
2018-08-11 04:40:59	10.38	105	4.72	6.21	7.23	249.4	247.7	247.6	远程	正常	启动	65535	2.81	0.63
2018-08-11 04:42:15	10.39	105	4.8	6.09	7.08	248.7	247.2	247.5	远程	正常	启动	65535	2.82	0.64
2018-08-11 04:43:25	10.42	105	4.79	6.14	7.21	248.8	247.4	247	远程	正常	启动	65535	2.82	0.63
2018-08-11 04:44:36	10.43	105	4.81	6.3	7.34	248.6	247.7	247.7	远程	正常	启动	65535	2.83	0.63
2018-08-11 04:45:42	10.41	105	4.68	6.22	7.2	249.1	247.8	247.1	远程	正常	启动	65535	2.82	0.63
2018-08-11 04:46:52	10.44	105	4.51	6.23	6.94	250.8	249.5	249.9	远程	正常	启动	65535	2.83	0.64
2018-08-11 04:48:03	10.35	105	4.68	6.15	7.19	248	246.8	245.9	远程	正常	启动	65535	2.8	0.63
2018-08-11 04:49:18	10.44	105	4.92	6.12	7.11	248.8	247	246.6	远程	正常	启动	65535	2.83	0.64
2018-08-11 04:50:25	10.45	105	4.75	6.24	7.25	249.3	248.4	247.9	远程	正常	启动	65535	2.84	0.64
2018-08-11 04:51:39	10.46	105	4.88	6.04	7.12	250	248.8	248.2	远程	正常	启动	65535	2.84	0.64
2018-08-11 04:52:45	10.42	105	4.93	6.11	7.22	247.7	246	246.2	远程	正常	启动	65535	2.82	0.63
2018-08-11 04:54:00	10.42	105	4.68	6.23	7.02	249.4	247.5	247.8	远程	正常	启动	65535	2.82	0.64
2018-08-11 04:55:07	10.46	105	4.93	6.14	7.23	247.2	245.6	245.2	远程	正常	启动	65535	2.83	0.64
2018-08-11 04:56:21	10.4	105	4.78	6.15	7.18	248.7	247.6	247.2	远程	正常	启动	65535	2.82	0.63
2018-08-11 04:57:26	10.45	105	4.76	6.26	7.21	247.2	246.1	246.3	远程	正常	启动	65535	2.83	0.64
2018-08-11 04:58:37	10.4	105	4.55	6.18	6.95	250.7	249.2	249.5	远程	正常	启动	65535	2.82	0.65
2018-08-11 04:59:48	10.4	105	4.72	6.26	7.27	248.9	247.2	247.3	远程	正常	启动	65535	2.82	0.63
2018-08-11 05:00:58	10.39	105	4.78	6.2	7.23	248.1	247	247	远程	正常	启动	65535	2.82	0.63
2018-08-11 05:02:09	10.41	105	4.7	6.2	7.17	248.6	247	247.3	远程	正常	启动	65535	2.81	0.63
2018-08-11 05:03:20	10.47	105	4.71	6.16	7.03	249.4	248.5	248.1	远程	正常	启动	65535	2.84	0.64
2018-08-11 05:04:31	10.39	105	4.66	6.18	7.01	249.2	248.2	247.7	远程	正常	启动	65535	2.81	0.64
2018-08-11 05:05:45	10.43	105	4.68	6.28	7.15	248.2	246.8	247.4	远程	正常	启动	65535	2.82	0.64
2018-08-11 05:06:51	10.4	105	4.6	6.36	7.19	249.7	248.6	249.1	远程	正常	启动	65535	2.82	0.63
2018-08-11 05:08:03	10.41	105	4.8	6.12	7.22	247.3	246.3	245.6	远程	正常	启动	65535	2.81	0.63
2018-08-11 05:09:19	10.4	105	4.72	6.03	6.98	250.4	249	249.3	远程	正常	启动	65535	2.82	0.64
2018-08-11 05:10:23	10.41	105	4.71	6.14	7.09	249.3	248.3	248.3	远程	正常	启动	65535	2.82	0.64
2018-08-11 05:11:34	10.44	105	4.8	6.15	7.06	248.3	246.7	246.3	远程	正常	启动	65535	2.82	0.64
2018-08-11 05:12:48	10.39	105	4.69	6.08	7	248.9	247.6	246.8	远程	正常	启动	65535	2.81	0.64
2018-08-11 05:13:59	10.43	105	4.67	6.05	7.05	247.6	246.5	246.4	远程	正常	启动	65535	2.81	0.64
2018-08-11 05:15:10	10.48	105	4.72	6.03	6.93	250.2	249.1	248.9	远程	正常	启动	65535	2.84	0.64
2018-08-11 05:16:16	10.39	105	4.72	6.11	7.09	248.4	247.5	246.8	远程	正常	启动	65535	2.81	0.64
2018-08-11 05:17:26	10.45	105	4.87	6	7.01	248.7	247.5	247.6	远程	正常	启动	65535	2.83	0.64
2018-08-11 05:18:36	10.41	105	4.78	6.04	6.92	250	248.3	248.5	远程	正常	启动	65535	2.82	0.64
2018-08-11 05:19:46	10.44	105	4.71	6.23	7.21	248.7	247.8	247.3	远程	正常	启动	65535	2.83	0.64
2018-08-11 05:20:58	10.38	105	4.72	6.1	7.06	248.3	246.5	246.5	远程	正常	启动	65535	2.8	0.64
2018-08-11 05:22:12	10.56	105	4.81	6.21	7.35	248.6	246.7	247.2	远程	正常	启动	65535	2.87	0.63
2018-08-11 05:23:18	10.43	105	4.89	6.03	6.94	250.1	248.5	248.2	远程	正常	启动	65535	2.83	0.64
2018-08-11 05:24:34	10.48	105	4.74	6.15	7.19	248.7	247.2	247.6	远程	正常	启动	65535	2.83	0.64
2018-08-11 05:25:48	10.45	105	4.58	6.1	6.99	250.3	248.6	248.6	远程	正常	启动	65535	2.83	0.64
2018-08-11 05:26:52	10.47	105	4.77	6.15	7.23	247.6	246	245.7	远程	正常	启动	65535	2.82	0.63
2018-08-11 05:28:07	10.43	105	4.74	6.2	7.22	248.4	246.7	246.9	远程	正常	启动	65535	2.82	0.64
2018-08-11 05:31:31	10.38	105	4.69	6.09	7.02	249.6	248.2	248.6	远程	正常	启动	65535	2.81	0.64
2018-08-11 05:32:42	10.39	105	4.75	5.96	6.91	249.4	248	247.4	远程	正常	启动	65535	2.81	0.65
2018-08-11 05:33:56	10.45	105	4.94	6.05	7.17	248.2	246.6	246.9	远程	正常	启动	65535	2.83	0.64
2018-08-11 05:35:02	10.4	105	4.84	5.9	7.04	248.9	247.8	247.7	远程	正常	启动	65535	2.82	0.64
2018-08-11 05:36:12	10.38	105	4.78	6.08	6.98	248.3	247	246.5	远程	正常	启动	65535	2.81	0.65
2018-08-11 05:37:24	10.39	105	4.96	5.92	7.03	247.8	246.9	246.9	远程	正常	启动	65535	2.81	0.64
2018-08-11 05:38:39	10.46	105	4.79	6.12	7.07	248.7	246.8	246.8	远程	正常	启动	65535	2.83	0.64
2018-08-11 05:39:45	10.38	105	4.67	6.09	6.9	249.1	248.2	247.4	远程	正常	启动	65535	2.81	0.65
2018-08-11 05:40:55	10.4	105	4.93	6	7.12	248.2	246.4	246.4	远程	正常	启动	65535	2.81	0.64
2018-08-11 05:42:11	10.39	105	4.67	6.2	7.18	248.5	247.2	247.6	远程	正常	启动	65535	2.82	0.64
2018-08-11 05:43:16	10.42	105	4.69	6.11	6.99	248.8	247.9	247.8	远程	正常	启动	65535	2.82	0.65
2018-08-11 05:44:00	10.39	105	4.69	6	6.87	249.3	248	248	远程	正常	启动	65535	2.81	0.65
2018-08-11 05:44:55	10.4	105	4.67	6.21	7.06	248.8	247.2	247.6	远程	正常	启动	65535	2.81	0.64
2018-08-11 05:45:59	10.42	105	4.71	6.06	7.03	249.3	247.8	247.9	远程	正常	启动	65535	2.83	0.64
2018-08-11 05:46:15	10.44	105	4.78	6.11	7.06	248	246.5	246.7	远程	正常	启动	65535	2.83	0.65
2018-08-11 05:47:41	10.43	105	4.61	6.23	7.1	249.4	248.4	247.7	远程	正常	启动	65535	2.83	0.64
2018-08-11 05:49:02	10.45	105	4.57	6.33	7.3	247.8	247	246.5	远程	正常	启动	65535	2.83	0.64
2018-08-11 05:50:26	10.47	105	4.85	6.17	7.22	247.6	246.1	246.3	远程	正常	启动	65535	2.83	0.64
2018-08-11 05:51:41	10.57	105	4.92	6.11	7.08	248.9	247.6	247.8	远程	正常	启动	65535	2.88	0.64
2018-08-11 05:52:52	10.4	105	4.72	6.04	6.99	249.3	248.2	247.7	远程	正常	启动	65535	2.82	0.64
2018-08-11 05:54:01	10.4	105	4.88	6	7.04	246.8	245.7	245.8	远程	正常	启动	65535	2.81	0.64
2018-08-11 05:55:13	10.43	105	4.64	6.18	7.05	250.1	248.3	248.5	远程	正常	启动	65535	2.83	0.64
2018-08-11 05:56:27	10.43	105	4.79	6.11	6.9	247.8	246.5	246.7	远程	正常	启动	65535	2.83	0.64
2018-08-11 05:57:38	10.44	105	4.88	6.11	6.99	249	247.5	247.2	远程	正常	启动	65535	2.83	0.64
2018-08-11 05:58:49	10.46	105	4.71	6.04	6.96	248.9	248	248.2	远程	正常	启动	65535	2.84	0.65
2018-08-11 05:59:55	10.45	105	4.7	6.13	6.96	249.6	248.2	248.4	远程	正常	启动	65535	2.84	0.65
2018-08-11 06:01:05	10.47	105	4.88	6.07	7.05	247.6	246.1	246.2	远程	正常	启动	65535	2.84	0.64
2018-08-11 06:02:16	10.47	105	4.74	6.07	7.01	248.3	247.3	247	远程	正常	启动	65535	2.84	0.65
2018-08-11 06:03:26	10.41	105	4.79	6.02	7.03	247.9	246.6	246.8	远程	正常	启动	65535	2.81	0.65
2018-08-11 06:04:37	10.46	105	4.8	6.02	7	249.1	247.5	247.3	远程	正常	启动	65535	2.83	0.64
2018-08-11 06:05:49	10.47	105	4.74	6.11	6.93	249.1	247.4	247.3	远程	正常	启动	65535	2.83	0.65
2018-08-11 06:08:18	10.43	105	4.83	6.06	7.03	248.2	246.6	246.7	远程	正常	启动	65535	2.83	0.65
2018-08-11 06:10:33	10.56	105	5.03	6.03	7.09	248.3	247.3	246.5	远程	正常	启动	65535	2.86	0.64
2018-08-11 06:11:44	10.47	105	4.86	6.07	7.06	248.4	247.3	246.6	远程	正常	启动	65535	2.84	0.64
2018-08-11 06:12:55	10.5	105	4.82	6.14	7.04	249.1	247.4	247.2	远程	正常	启动	65535	2.84	0.64
2018-08-11 06:14:04	10.48	105	4.98	5.84	7.06	247.9	246.2	246.6	远程	正常	启动	65535	2.83	0.64
2018-08-11 06:15:11	10.43	105	4.78	5.96	6.86	247	245.8	245.4	远程	正常	启动	65535	2.81	0.65
2018-08-11 06:16:26	10.45	105	4.9	6.02	6.92	247.8	246.8	246.6	远程	正常	启动	65535	2.83	0.65
2018-08-11 06:17:32	10.48	105	4.99	5.8	6.82	247.6	246.4	245.8	远程	正常	启动	65535	2.83	0.65
2018-08-11 06:18:47	10.49	105	4.86	6.01	7.07	248.4	246.9	247	远程	正常	启动	65535	2.84	0.64
2018-08-11 06:19:52	10.45	105	4.96	6.01	7	247.8	246.7	245.9	远程	正常	启动	65535	2.83	0.64
2018-08-11 06:21:07	10.46	105	4.75	6.06	6.72	250.3	249.2	247.9	远程	正常	启动	65535	2.83	0.66
2018-08-11 06:22:14	10.43	105	4.79	6.07	6.83	248.3	247	247.1	远程	正常	启动	65535	2.82	0.65
2018-08-11 06:23:28	10.39	105	4.88	6.01	7.06	248.2	246.9	247	远程	正常	启动	65535	2.81	0.64
2018-08-11 06:24:37	10.44	105	4.74	5.98	6.7	249.5	248.1	247.5	远程	正常	启动	65535	2.83	0.66
2018-08-11 06:25:49	10.44	105	4.95	5.99	6.91	248.9	247.5	247.3	远程	正常	启动	65535	2.83	0.64
2018-08-11 06:26:41	10.44	105	4.66	6.15	6.95	248.3	247	246.3	远程	正常	启动	65535	2.82	0.65
2018-08-11 06:28:07	10.51	105	4.76	6.11	6.93	248.9	247.1	247	远程	正常	启动	65535	2.84	0.65
2018-08-11 06:29:34	10.45	105	4.93	5.88	6.95	248.3	246.7	246.3	远程	正常	启动	65535	2.83	0.65
2018-08-11 06:30:55	10.58	105	5.17	6.02	7	246.2	244.8	244.1	远程	正常	启动	65535	2.87	0.65
2018-08-11 06:32:18	10.52	105	5.16	5.92	6.9	247.1	245.9	245	远程	正常	启动	65535	2.85	0.65
2018-08-11 06:33:28	10.51	105	4.98	5.97	6.79	247.7	246.1	246.4	远程	正常	启动	65535	2.84	0.66
2018-08-11 06:34:43	10.44	105	4.96	5.87	6.83	247.3	245.8	245.4	远程	正常	启动	65535	2.82	0.65
2018-08-11 06:35:49	10.43	105	5	5.91	6.9	247.5	246.8	246.4	远程	正常	启动	65535	2.82	0.65
2018-08-11 06:37:00	10.4	105	4.87	5.9	6.67	247.9	246.2	246.6	远程	正常	启动	65535	2.81	0.66
2018-08-11 06:38:15	10.42	105	4.99	5.87	6.71	246.4	245.3	245.4	远程	正常	启动	65535	2.81	0.66
2018-08-11 06:39:20	10.4	105	5.01	5.92	6.83	247	246	245.3	远程	正常	启动	65535	2.81	0.66
2018-08-11 06:40:31	10.4	105	4.91	5.96	6.76	246.2	245.3	245	远程	正常	启动	65535	2.8	0.66
2018-08-11 06:41:46	10.47	105	4.86	6.29	6.92	244.7	243.5	242.7	远程	正常	启动	65535	2.83	0.65
2018-08-11 06:42:56	10.45	105	5.08	5.97	6.88	244.1	243.1	242.4	远程	正常	启动	65535	2.82	0.65
2018-08-11 06:44:04	10.38	105	5.07	6.02	6.74	243.9	243	242	远程	正常	启动	65535	2.79	0.65
2018-08-11 06:47:34	10.44	105	4.88	5.92	6.94	246	244.7	244.3	远程	正常	启动	65535	2.81	0.64
2018-08-11 06:48:45	10.41	105	4.72	5.99	6.88	245.5	243.9	243.8	远程	正常	启动	65535	2.79	0.65
2018-08-11 06:49:59	10.41	105	4.59	6.02	6.71	247	246.2	246.4	远程	正常	启动	65535	2.79	0.65
2018-08-11 06:51:10	10.42	105	4.74	5.98	6.75	246.2	244.9	244.9	远程	正常	启动	65535	2.8	0.65
2018-08-11 06:52:21	10.41	105	4.78	6.04	6.92	245.8	245.3	245	远程	正常	启动	65535	2.81	0.65
2018-08-11 06:53:31	10.49	105	4.81	5.98	6.68	247.4	246.3	246.7	远程	正常	启动	65535	2.82	0.65
2018-08-11 06:54:42	10.46	105	4.85	6.13	7.01	246	245.2	244.7	远程	正常	启动	65535	2.82	0.65
2018-08-11 06:55:47	10.54	105	4.85	6.1	6.91	246.5	245.2	244.5	远程	正常	启动	65535	2.84	0.65
2018-08-11 06:57:03	10.47	105	4.7	6.09	6.84	247.4	245.8	245.7	远程	正常	启动	65535	2.82	0.65
2018-08-11 06:58:08	10.48	105	5.08	5.98	6.85	245.7	244.1	243.6	远程	正常	启动	65535	2.83	0.65
2018-08-11 06:59:19	10.42	105	4.94	5.95	6.9	245.1	244.2	244.4	远程	正常	启动	65535	2.8	0.65
2018-08-11 07:00:34	10.47	105	4.83	6.07	7.12	246.9	245.9	246.1	远程	正常	启动	65535	2.83	0.65
2018-08-11 07:01:41	10.43	105	4.78	6.09	6.98	247.1	246.3	245.8	远程	正常	启动	65535	2.81	0.65
2018-08-11 07:02:51	10.42	105	4.8	6.08	6.72	245	244.3	244.2	远程	正常	启动	65535	2.81	0.66
2018-08-11 07:04:06	10.42	105	4.87	6.09	7.04	244.2	243.5	242.9	远程	正常	启动	65535	2.8	0.64
2018-08-11 07:05:11	10.44	105	4.74	6.11	7.02	246.7	245.4	245.3	远程	正常	启动	65535	2.82	0.65
2018-08-11 07:06:22	10.44	105	4.86	6.03	6.92	247.1	245.7	245.1	远程	正常	启动	65535	2.82	0.65
2018-08-11 07:07:34	10.48	105	4.88	6.08	6.93	247.1	245.9	246	远程	正常	启动	65535	2.83	0.65
2018-08-11 07:08:42	10.48	105	4.98	6.03	6.84	245.9	244.3	244.5	远程	正常	启动	65535	2.83	0.65
2018-08-11 07:09:26	10.43	105	5	5.93	6.9	245.6	244.7	244.7	远程	正常	启动	65535	2.81	0.65
2018-08-11 07:10:40	10.49	105	4.79	6.15	6.92	245.4	244.4	244.5	远程	正常	启动	65535	2.83	0.66
2018-08-11 07:11:46	10.41	105	4.99	5.86	6.67	245.9	244.3	244	远程	正常	启动	65535	2.8	0.66
2018-08-11 07:12:59	10.49	105	4.95	6	6.9	245.9	244.5	244	远程	正常	启动	65535	2.82	0.65
2018-08-11 07:14:12	10.46	105	4.88	5.99	6.8	244.5	243.2	243.2	远程	正常	启动	65535	2.81	0.65
2018-08-11 07:15:17	10.42	105	5.01	5.91	7	243.6	242.6	241.8	远程	正常	启动	65535	2.8	0.64
2018-08-11 07:16:32	10.49	105	4.86	6.04	6.96	245.9	244.3	244.2	远程	正常	启动	65535	2.82	0.65
2018-08-11 07:17:38	10.5	105	4.98	5.97	6.76	245.9	245.1	244.3	远程	正常	启动	65535	2.83	0.66
2018-08-11 07:18:54	10.41	105	5.04	5.91	6.82	245.6	244.2	243.8	远程	正常	启动	65535	2.8	0.65
2018-08-11 07:22:25	10.44	105	5.09	5.98	6.94	244.4	243.5	242.7	远程	正常	启动	65535	2.81	0.65
2018-08-11 07:23:31	10.42	105	5.09	6.01	7.12	245.2	244.4	244.3	远程	正常	启动	65535	2.8	0.64
2018-08-11 07:24:42	10.38	105	4.86	5.83	6.67	246	245	245.2	远程	正常	启动	65535	2.79	0.66
2018-08-11 07:25:57	10.43	105	4.99	5.88	6.86	246.6	245.3	245	远程	正常	启动	65535	2.8	0.65
2018-08-11 07:27:07	10.43	105	4.88	6.06	6.97	245.1	243.8	244.2	远程	正常	启动	65535	2.81	0.65
2018-08-11 07:28:17	10.45	105	4.88	6.03	6.84	246	244.4	244.8	远程	正常	启动	65535	2.82	0.65
2018-08-11 07:29:24	10.44	105	4.98	6	6.93	246.5	245.8	245.5	远程	正常	启动	65535	2.81	0.65
2018-08-11 07:30:34	10.46	105	4.97	6.02	7.01	245.4	243.8	243.3	远程	正常	启动	65535	2.83	0.65
2018-08-11 07:31:44	10.49	105	4.82	6.16	7.21	248.5	247.3	247.5	远程	正常	启动	65535	2.84	0.64
2018-08-11 07:33:00	10.48	105	4.96	5.98	7.06	248.2	246.8	246.3	远程	正常	启动	65535	2.84	0.64
2018-08-11 07:34:10	10.46	105	4.96	6.09	7.13	246.3	244.6	244.4	远程	正常	启动	65535	2.83	0.64
2018-08-11 07:35:17	10.44	105	4.96	5.81	6.91	248.1	246.6	246.4	远程	正常	启动	65535	2.82	0.65
2018-08-11 07:36:27	10.44	105	4.83	5.97	7.08	248.9	248.1	247.9	远程	正常	启动	65535	2.81	0.63
2018-08-11 07:37:41	10.51	105	4.91	5.89	6.79	248.5	247.3	247.4	远程	正常	启动	65535	2.84	0.65
2018-08-11 07:39:58	10.48	105	5.04	6.04	7.23	247.3	245.5	245.4	远程	正常	启动	65535	2.83	0.64
2018-08-11 07:41:14	10.41	105	4.93	5.92	7.09	247.5	246.4	245.9	远程	正常	启动	65535	2.8	0.63
2018-08-11 07:42:27	10.54	105	4.74	6.15	7.15	249.3	247.9	248.3	远程	正常	启动	65535	2.85	0.63
2018-08-11 07:43:30	10.45	105	4.79	5.96	6.86	249.1	248.4	248.1	远程	正常	启动	65535	2.82	0.65
2018-08-11 07:44:40	10.39	105	4.98	5.97	7.18	247.3	246.4	246.5	远程	正常	启动	65535	2.8	0.63
2018-08-11 07:45:56	10.47	105	4.96	5.94	7.12	247.4	246.3	246.3	远程	正常	启动	65535	2.82	0.64
2018-08-11 07:47:01	10.43	105	4.92	5.99	7.1	249.2	247.6	247.6	远程	正常	启动	65535	2.82	0.64
2018-08-11 07:48:19	10.43	105	4.89	5.94	7.04	248.5	247.4	247	远程	正常	启动	65535	2.81	0.64
2018-08-11 07:49:27	10.44	105	4.87	6.09	7.04	250	248.6	249	远程	正常	启动	65535	2.83	0.64
2018-08-11 07:50:36	10.49	105	4.83	6.18	7.21	249.5	247.6	247.4	远程	正常	启动	65535	2.84	0.63
2018-08-11 07:51:44	10.41	105	5.08	5.89	7.14	247	245.1	245.2	远程	正常	启动	65535	2.8	0.64
2018-08-11 07:52:58	10.51	105	4.94	6.03	6.81	249.4	248.1	248.4	远程	正常	启动	65535	2.85	0.65
2018-08-11 07:54:09	10.42	105	4.99	5.9	7.06	249	247.4	247.2	远程	正常	启动	65535	2.82	0.64
2018-08-11 07:55:15	10.42	105	4.91	5.87	6.95	249	248.2	248.3	远程	正常	启动	65535	2.82	0.64
2018-08-11 07:56:29	10.45	105	4.92	5.9	6.97	248.7	247.6	247.6	远程	正常	启动	65535	2.82	0.64
2018-08-11 07:57:36	10.39	105	4.73	5.96	6.88	249.8	249.1	248.8	远程	正常	启动	65535	2.81	0.64
2018-08-11 07:58:51	10.46	105	5.05	6	7.17	247.2	246.3	245.6	远程	正常	启动	65535	2.83	0.63
2018-08-11 07:59:58	10.43	105	4.83	5.95	6.97	248.4	247.6	247	远程	正常	启动	65535	2.81	0.64
2018-08-11 08:01:07	10.37	105	4.92	5.93	6.96	248	246.8	246.9	远程	正常	启动	65535	2.8	0.64
2018-08-11 08:02:22	10.43	105	4.89	5.92	6.94	247.5	245.9	245.1	远程	正常	启动	65535	2.81	0.65
2018-08-11 08:03:33	10.45	105	4.83	5.93	6.7	249.4	248.5	248.3	远程	正常	启动	65535	2.83	0.65
2018-08-11 08:04:44	10.48	105	4.97	6.04	7.05	248.1	247.3	246.6	远程	正常	启动	65535	2.84	0.64
2018-08-11 08:05:52	10.49	105	4.88	6.09	6.66	247.1	246.2	246.4	远程	正常	启动	65535	2.83	0.65
2018-08-11 08:07:00	10.4	105	5.06	5.99	6.96	245.8	244.4	244.4	远程	正常	启动	65535	2.8	0.64
2018-08-11 08:08:14	10.43	105	4.83	6.12	7.05	248.1	247.4	246.7	远程	正常	启动	65535	2.81	0.64
2018-08-11 08:09:21	10.47	105	4.82	6.05	6.93	247.9	246.6	246.6	远程	正常	启动	65535	2.83	0.65
2018-08-11 08:10:35	10.44	105	4.77	6.15	6.98	248.5	247.4	247.6	远程	正常	启动	65535	2.82	0.65
2018-08-11 08:11:41	10.4	105	5	6	6.95	246.7	245.8	245.8	远程	正常	启动	65535	2.81	0.64
2018-08-11 08:12:56	10.44	105	4.92	6.13	7.02	248.1	247.1	247.1	远程	正常	启动	65535	2.82	0.64
2018-08-11 08:14:02	10.43	105	4.98	6.03	7.12	247.2	246.2	246.3	远程	正常	启动	65535	2.82	0.63
2018-08-11 08:15:18	10.6	105	4.97	6.32	7.33	248.1	247.4	246.8	远程	正常	启动	65535	2.88	0.64
2018-08-11 08:16:43	10.5	105	4.79	6.11	6.98	247.2	246	246.3	远程	正常	启动	65535	2.84	0.64
2018-08-11 08:18:53	10.44	105	4.91	6.11	7.01	246.9	245.7	246	远程	正常	启动	65535	2.82	0.64
2018-08-11 08:19:55	10.44	105	4.96	6	7.03	247.9	247.2	246.7	远程	正常	启动	65535	2.83	0.64
2018-08-11 08:21:06	10.42	105	5.06	5.94	7.04	246.6	245.3	244.6	远程	正常	启动	65535	2.81	0.64
2018-08-11 08:22:16	10.37	105	4.72	6.03	6.77	248.5	247.3	247.4	远程	正常	启动	65535	2.8	0.65
2018-08-11 08:23:31	10.38	105	4.91	6.06	7.02	247.2	245.9	245.1	远程	正常	启动	65535	2.81	0.64
2018-08-11 08:24:37	10.43	105	4.98	5.98	7.08	247	246.1	246	远程	正常	启动	65535	2.82	0.64
2018-08-11 08:25:47	10.41	105	5.07	5.85	6.8	247.9	246.8	246.1	远程	正常	启动	65535	2.82	0.65
2018-08-11 08:26:58	10.41	105	4.87	5.97	6.88	248.2	247	247.1	远程	正常	启动	65535	2.81	0.65
2018-08-11 08:28:08	10.4	105	5.03	5.98	7.18	245.7	244.4	243.7	远程	正常	启动	65535	2.81	0.63
2018-08-11 08:29:23	10.4	105	4.96	5.83	6.78	247.5	246.2	246.5	远程	正常	启动	65535	2.81	0.65
2018-08-11 08:30:15	10.41	105	5.17	5.79	7.1	247.8	246.2	245.9	远程	正常	启动	65535	2.82	0.64
2018-08-11 08:31:21	10.36	105	5.18	5.79	7.08	247	245.8	245.7	远程	正常	启动	65535	2.79	0.64
2018-08-11 08:32:33	10.41	105	5.06	5.93	7.05	247.5	246	245.4	远程	正常	启动	65535	2.81	0.64
2018-08-11 08:33:37	10.39	105	5.08	5.86	6.82	247.3	246.3	246.1	远程	正常	启动	65535	2.8	0.65
2018-08-11 08:34:48	10.42	105	5.17	5.73	6.9	245.6	244.9	244.5	远程	正常	启动	65535	2.8	0.64
2018-08-11 08:35:54	10.45	105	5.1	5.96	7.12	246.6	245.8	245.5	远程	正常	启动	65535	2.83	0.64
2018-08-11 08:37:02	10.39	105	5.14	5.78	6.79	248.7	247.2	247.2	远程	正常	启动	65535	2.81	0.65
2018-08-11 08:38:15	10.43	105	5.04	5.97	7.07	246.8	245.4	245.2	远程	正常	启动	65535	2.81	0.64
2018-08-11 08:39:23	10.4	105	5	5.86	6.9	247.3	245.7	245.8	远程	正常	启动	65535	2.8	0.64
2018-08-11 08:40:32	10.44	105	5.24	5.72	6.89	246.4	245	245.4	远程	正常	启动	65535	2.82	0.65
2018-08-11 08:41:34	10.42	105	4.96	5.79	6.71	248.1	247.6	246.9	远程	正常	启动	65535	2.81	0.65
2018-08-11 08:42:48	10.46	105	5.11	5.87	6.87	248	246.5	245.9	远程	正常	启动	65535	2.82	0.65
2018-08-11 08:43:56	10.41	105	5.19	5.74	6.83	246.8	245.6	245.5	远程	正常	启动	65535	2.8	0.64
2018-08-11 08:45:00	10.46	105	5.07	5.89	6.89	248	247.2	246.7	远程	正常	启动	65535	2.82	0.64
2018-08-11 08:46:08	10.41	105	4.93	5.84	6.94	248.8	247.8	246.9	远程	正常	启动	65535	2.81	0.64
2018-08-11 08:47:17	10.45	105	4.88	6.07	7.05	248.7	247.5	247	远程	正常	启动	65535	2.82	0.64
2018-08-11 08:48:25	10.42	105	4.88	6.08	7.16	248.8	247.1	246.9	远程	正常	启动	65535	2.82	0.63
2018-08-11 08:49:33	10.44	105	5.11	5.86	7.14	248.8	247.1	247.5	远程	正常	启动	65535	2.83	0.64
2018-08-11 08:50:45	10.41	105	5.06	5.87	7.11	247.1	246	246.2	远程	正常	启动	65535	2.81	0.64
2018-08-11 08:51:49	10.46	105	5.04	5.79	6.9	249.2	247.4	247.7	远程	正常	启动	65535	2.82	0.65
2018-08-11 08:52:57	10.42	105	5.04	6.02	7.22	247.1	245.4	245.2	远程	正常	启动	65535	2.8	0.64
2018-08-11 08:54:06	10.47	105	4.96	5.96	7.15	246.2	245	245.1	远程	正常	启动	65535	2.83	0.64
2018-08-11 08:55:20	10.41	105	5.05	5.77	7.07	248.6	246.9	246.7	远程	正常	启动	65535	2.81	0.64
2018-08-11 08:56:27	10.4	105	4.89	5.92	7.06	249.9	248.2	247.8	远程	正常	启动	65535	2.81	0.64
2018-08-11 08:57:36	10.47	105	4.85	5.99	6.99	249.3	247.7	247.4	远程	正常	启动	65535	2.82	0.64
2018-08-11 08:58:45	10.44	105	5.14	5.8	7.06	245.5	244.1	244.1	远程	正常	启动	65535	2.81	0.64
2018-08-11 08:59:47	10.45	105	4.98	5.98	7.23	247.6	247	246.5	远程	正常	启动	65535	2.83	0.64
2018-08-11 09:00:56	10.52	105	4.93	5.98	6.96	249.7	248.6	248.7	远程	正常	启动	65535	2.85	0.65
2018-08-11 09:02:04	10.42	105	4.89	5.95	7	249.8	248.5	248.8	远程	正常	启动	65535	2.82	0.64
2018-08-11 09:03:17	10.55	105	5.06	6.06	7.13	247.4	246.3	245.4	远程	正常	启动	65535	2.86	0.64
2018-08-11 09:04:21	10.52	105	4.9	6	7.04	248.3	246.9	247.2	远程	正常	启动	65535	2.84	0.64
2018-08-11 09:05:30	10.44	105	4.86	5.85	6.79	249.4	248.2	247.5	远程	正常	启动	65535	2.83	0.65
2018-08-11 09:06:41	10.43	105	4.84	5.93	6.99	249	248	248.2	远程	正常	启动	65535	2.83	0.65
2018-08-11 09:07:46	10.44	105	4.86	6.07	7.02	247.5	246.2	246.4	远程	正常	启动	65535	2.82	0.64
2018-08-11 09:08:59	10.53	105	4.86	6.18	7.13	246.9	246.5	245.8	远程	正常	启动	65535	2.85	0.64
2018-08-11 09:09:45	10.5	105	4.73	6.31	7.15	247.2	246.8	246.4	远程	正常	启动	65535	2.84	0.64
2018-08-11 09:10:35	10.6	105	4.99	6.14	7.1	246.3	245	245.2	远程	正常	启动	65535	2.86	0.64
2018-08-11 09:10:53	10.53	105	4.82	6.21	7.27	247.3	246.3	245.8	远程	正常	启动	65535	2.85	0.63
2018-08-11 09:12:06	10.47	105	4.99	6.02	7	247	246.4	246.1	远程	正常	启动	65535	2.84	0.64
2018-08-11 09:13:15	10.41	105	4.98	6.02	7	247.1	246.3	245.8	远程	正常	启动	65535	2.81	0.64
2018-08-11 09:14:18	10.42	105	4.77	6.1	7.19	249	247.8	247.1	远程	正常	启动	65535	2.82	0.64
2018-08-11 09:15:31	10.49	105	4.88	6.13	7.25	246	245.4	245.5	远程	正常	启动	65535	2.83	0.63
2018-08-11 09:16:39	10.45	105	4.76	6.13	7.11	247.6	246.1	245.6	远程	正常	启动	65535	2.82	0.63
2018-08-11 09:17:43	10.46	105	4.82	6.04	7.07	249.3	248.2	248.6	远程	正常	启动	65535	2.83	0.64
2018-08-11 09:18:52	10.46	105	4.75	6.19	7.04	249.5	248	247.8	远程	正常	启动	65535	2.83	0.64
2018-08-11 09:19:59	10.39	105	4.76	6.14	6.93	248.7	247.4	247.2	远程	正常	启动	65535	2.8	0.64
2018-08-11 09:21:11	10.46	105	4.86	6.09	7.06	247.3	246.7	246.1	远程	正常	启动	65535	2.82	0.64
2018-08-11 09:22:15	10.45	105	4.78	6.12	7.03	247.8	246.3	246	远程	正常	启动	65535	2.82	0.64
2018-08-11 09:23:24	10.46	105	4.8	6.01	6.66	249.6	248.3	248.8	远程	正常	启动	65535	2.84	0.65
2018-08-11 09:24:32	10.4	105	4.95	6.1	7.22	246.3	245.4	244.8	远程	正常	启动	65535	2.8	0.63
2018-08-11 09:25:41	10.38	105	4.83	6.12	7.15	247.2	245.8	245.2	远程	正常	启动	65535	2.8	0.63
2018-08-11 09:26:48	10.37	105	4.91	5.88	6.87	247.9	247.1	246.5	远程	正常	启动	65535	2.8	0.64
2018-08-11 09:27:58	10.43	105	4.89	5.91	7.06	248.1	246.9	246.2	远程	正常	启动	65535	2.81	0.64
2018-08-11 09:29:10	10.39	105	4.93	5.92	6.99	248.2	247.2	247.1	远程	正常	启动	65535	2.8	0.64
2018-08-11 09:30:15	10.34	105	4.88	5.93	6.78	246.9	245.4	244.7	远程	正常	启动	65535	2.78	0.65
2018-08-11 09:31:23	10.41	105	4.84	5.87	6.79	247.3	246.2	246.2	远程	正常	启动	65535	2.8	0.65
2018-08-11 09:32:31	10.41	105	4.82	5.94	6.93	246.5	246	245.5	远程	正常	启动	65535	2.8	0.65
2018-08-11 09:33:44	10.45	105	4.83	5.94	6.76	248.2	246.9	246.9	远程	正常	启动	65535	2.83	0.66
2018-08-11 09:34:52	10.49	105	4.83	6.05	6.93	249.5	248.1	247.3	远程	正常	启动	65535	2.85	0.65
2018-08-11 09:35:55	10.38	105	4.84	5.83	6.64	248.3	247.5	247.2	远程	正常	启动	65535	2.8	0.66
2018-08-11 09:37:03	10.37	105	4.61	6.04	6.64	249.7	248.5	247.8	远程	正常	启动	65535	2.8	0.65
2018-08-11 09:38:17	10.4	105	4.8	5.85	6.66	248.6	248.2	247.4	远程	正常	启动	65535	2.8	0.65
2018-08-11 09:39:21	10.36	105	4.62	5.98	6.8	247.2	246.6	246.5	远程	正常	启动	65535	2.79	0.65
2018-08-11 09:40:34	10.39	105	4.88	5.94	6.76	248.5	247	247	远程	正常	启动	65535	2.8	0.65
2018-08-11 09:41:37	10.35	105	4.84	5.88	6.68	249.5	248.4	247.7	远程	正常	启动	65535	2.79	0.65
2018-08-11 09:42:45	10.34	105	4.64	5.87	6.63	249	248.3	248.2	远程	正常	启动	65535	2.78	0.65
2018-08-11 09:43:53	10.44	105	4.85	5.79	6.62	248.3	246.6	246.6	远程	正常	启动	65535	2.81	0.66
2018-08-11 09:45:01	10.41	105	4.94	5.7	6.75	248.6	247.2	246.5	远程	正常	启动	65535	2.82	0.66
2018-08-11 09:46:11	10.37	105	4.9	5.57	6.47	248.7	247.2	246.4	远程	正常	启动	65535	2.8	0.67
2018-08-11 09:47:20	10.44	105	4.79	5.78	6.59	248.5	247.7	247.3	远程	正常	启动	65535	2.81	0.67
2018-08-11 09:48:27	10.37	105	4.83	5.71	6.6	248.3	247.4	246.4	远程	正常	启动	65535	2.79	0.66
2018-08-11 09:49:37	10.36	105	4.91	5.65	6.61	248.4	247.1	246.7	远程	正常	启动	65535	2.8	0.66
2018-08-11 09:50:44	10.34	105	4.79	5.82	6.57	248.9	247.5	246.8	远程	正常	启动	65535	2.79	0.66
2018-08-11 09:51:56	10.36	105	4.78	5.82	6.56	248.5	247.5	247.5	远程	正常	启动	65535	2.8	0.66
2018-08-11 09:53:04	10.4	105	4.84	5.76	6.6	248	246.8	246.4	远程	正常	启动	65535	2.8	0.66
2018-08-11 09:54:08	10.47	105	4.93	5.67	6.72	248.6	247.4	246.9	远程	正常	启动	65535	2.82	0.66
2018-08-11 09:55:17	10.4	105	4.68	5.83	6.72	248.3	247.9	247.6	远程	正常	启动	65535	2.81	0.66
2018-08-11 09:56:26	10.35	105	4.72	5.68	6.57	248.8	247.9	247.2	远程	正常	启动	65535	2.79	0.67
2018-08-11 09:57:39	10.36	105	4.78	5.82	6.58	248.6	247.9	247	远程	正常	启动	65535	2.79	0.66
2018-08-11 09:58:47	10.38	105	4.87	5.68	6.64	247.5	246.1	245.7	远程	正常	启动	65535	2.79	0.66
2018-08-11 10:00:12	10.36	105	4.63	5.89	6.78	247	246.4	245.9	远程	正常	启动	65535	2.79	0.65
2018-08-11 10:01:37	10.33	105	4.83	5.76	6.85	247.5	245.9	245.8	远程	正常	启动	65535	2.78	0.65
2018-08-11 10:02:58	10.43	105	4.93	5.67	6.61	248.2	246.9	247.2	远程	正常	启动	65535	2.82	0.67
2018-08-11 10:04:11	10.42	105	4.83	5.71	6.53	248.4	247.6	247.6	远程	正常	启动	65535	2.82	0.67
2018-08-11 10:05:22	10.38	105	4.93	5.65	6.56	247.5	246.1	246.4	远程	正常	启动	65535	2.8	0.67

## Sheet: Sheet2
时间	电流	转速	输入电流A	输入电流B	输入电流C	输入电压A	输入电压B	输入电压C	KA0	KA4	远程操作	操作时间	有功功率	功率因数
2018-10-18 06:47:23	12.39	101	4.14	8.22	8.77	255.1	255.7	256.3	远程	正常	调速	65535	3.56	0.66
2018-10-18 06:49:56	12.34	101	4.29	7.82	8.43	255.5	256.9	257.1	远程	正常	调速	65535	3.54	0.68
2018-10-18 06:52:29	12.36	101	4.15	8.08	8.79	254.5	255.9	256.2	远程	正常	调速	65535	3.53	0.66
2018-10-18 06:54:29	12.43	101	4.28	8.2	8.84	253.8	254.4	255.1	远程	正常	调速	65535	3.55	0.66
2018-10-18 06:57:31	12.45	101	4.27	7.92	8.56	255.7	256	256.5	远程	正常	调速	65535	3.57	0.67
2018-10-18 07:00:23	12.37	101	4.44	8.04	8.73	254.2	254.5	255.3	远程	正常	调速	65535	3.53	0.66
2018-10-18 07:02:57	12.37	101	4.3	7.96	8.68	253.5	254.1	254.7	远程	正常	调速	65535	3.53	0.66
2018-10-18 07:05:23	12.36	101	4.1	8.14	8.68	253.5	254.9	255.6	远程	正常	调速	65535	3.53	0.66
2018-10-18 07:07:53	12.36	101	4.06	8.17	8.79	254	255.4	255.8	远程	正常	调速	65535	3.53	0.66
2018-10-18 07:10:24	12.36	101	4.16	8.2	8.85	255.5	256.7	257.6	远程	正常	调速	65535	3.55	0.66
2018-10-18 07:12:27	12.36	101	4.2	7.98	8.6	255.8	256.8	257.1	远程	正常	调速	65535	3.54	0.67
2018-10-18 07:14:23	12.43	101	4.47	7.99	8.78	254.5	254.5	255.2	远程	正常	调速	65535	3.55	0.66
2018-10-18 07:17:00	12.4	101	4.47	7.75	8.63	255.3	255.6	256	远程	正常	调速	65535	3.55	0.67
2018-10-18 07:19:22	12.34	101	3.8	8.64	9.14	254.5	255.4	256.1	远程	正常	调速	65535	3.54	0.65
2018-10-18 07:21:51	12.38	101	4.62	7.56	8.52	255.2	255.4	256.2	远程	正常	调速	65535	3.54	0.67
2018-10-18 07:24:18	12.34	101	4.15	8.32	9.05	253.2	254.1	255.4	远程	正常	调速	65535	3.52	0.65
2018-10-18 07:26:47	12.47	101	4.09	8.27	8.88	253.9	254.4	255.7	远程	正常	调速	65535	3.58	0.67
2018-10-18 07:29:11	12.37	101	4.4	7.77	8.59	255.5	255.2	256.8	远程	正常	调速	65535	3.53	0.66
2018-10-18 07:31:45	12.37	101	3.96	8.21	8.84	255.7	256.9	257.7	远程	正常	调速	65535	3.54	0.66
2018-10-18 07:34:08	12.56	101	4.44	8.1	8.95	254.9	255.4	255.6	远程	正常	调速	65535	3.61	0.66
2018-10-18 07:36:40	12.37	101	4.09	8.16	8.84	254.9	256	257.2	远程	正常	调速	65535	3.54	0.66
2018-10-18 07:39:08	12.38	101	4.33	8.18	8.95	253.4	254.4	254.9	远程	正常	调速	65535	3.55	0.66
2018-10-18 07:41:42	12.3	102	4.04	7.91	8.58	256.4	256.9	258.2	远程	正常	调速	65535	3.51	0.67
2018-10-18 07:44:05	12.41	102	4.15	8.16	8.89	254.4	254.8	256.1	远程	正常	调速	65535	3.55	0.66
2018-10-18 07:47:48	12.43	101	3.72	8.38	8.84	255	256.3	257.4	远程	正常	调速	65535	3.56	0.67
2018-10-18 07:50:10	12.33	102	4.66	7.64	8.67	255.2	254.9	255.9	远程	正常	调速	65535	3.52	0.66
2018-10-18 07:52:39	12.37	101	3.65	8.37	8.84	256	256.6	257.6	远程	正常	调速	65535	3.55	0.67
2018-10-18 07:55:12	12.35	102	3.68	8.42	8.94	255.3	256.6	258	远程	正常	调速	65535	3.54	0.66
2018-10-18 07:57:35	12.33	102	4.41	7.33	8.24	255.7	256.4	257.2	远程	正常	调速	65535	3.52	0.69
2018-10-18 08:00:03	12.37	102	3.9	8.15	8.71	255.3	256.7	257.3	远程	正常	调速	65535	3.54	0.67
2018-10-18 08:02:33	12.35	101	4.1	8.14	8.89	254.2	254.9	255.3	远程	正常	调速	65535	3.53	0.65
2018-10-18 08:05:01	12.34	102	4.03	8.13	8.74	254.3	255.2	256.4	远程	正常	调速	65535	3.52	0.67
2018-10-18 08:07:30	12.36	102	3.73	8.38	8.87	254.4	255.3	255.7	远程	正常	调速	65535	3.53	0.66
2018-10-18 08:09:56	12.39	102	3.87	8.25	8.75	255.5	256.4	257.9	远程	正常	调速	65535	3.56	0.67
2018-10-18 08:12:29	12.44	102	4.05	8.4	8.94	252.8	254.3	254.7	远程	正常	调速	65535	3.56	0.66
2018-10-18 08:15:54	12.41	101	4.01	7.84	8.46	256.4	256.7	257.7	远程	正常	调速	65535	3.55	0.68
2018-10-18 08:17:56	12.41	102	4.05	8.54	9.1	253.3	254.1	254.8	远程	正常	调速	65535	3.55	0.65
2018-10-18 08:20:23	12.34	102	4.42	7.75	8.58	254.8	255.2	256.4	远程	正常	调速	65535	3.51	0.67
2018-10-18 08:22:54	12.41	102	3.65	8.62	9.12	254.4	255.5	256.8	远程	正常	调速	65535	3.55	0.65
2018-10-18 08:25:29	12.33	102	4.11	8.26	8.82	252.5	253.5	254.7	远程	正常	调速	65535	3.51	0.66
2018-10-18 08:27:59	12.36	102	4.46	8.1	8.9	252.9	253.4	254.6	远程	正常	调速	65535	3.54	0.66
2018-10-18 08:30:24	12.42	102	4.31	7.81	8.55	256.1	256.4	257.1	远程	正常	调速	65535	3.55	0.67
2018-10-18 08:32:58	12.3	102	4.2	7.98	8.68	254	255.1	256	远程	正常	调速	65535	3.51	0.67
2018-10-18 08:35:29	12.44	102	4.05	8.16	8.68	255.5	256	256.6	远程	正常	调速	65535	3.55	0.67
2018-10-18 08:37:30	12.35	102	3.94	8.59	9.02	253.3	254.6	254.6	远程	正常	调速	65535	3.54	0.66
2018-10-18 08:39:54	12.43	102	4.24	7.97	8.7	253.2	253.7	254.8	远程	正常	调速	65535	3.54	0.67
2018-10-18 08:42:29	12.34	103	3.85	8.48	8.95	252.9	254	254.8	远程	正常	调速	65535	3.52	0.65
2018-10-18 08:44:59	12.4	103	4.01	8.35	8.79	251.9	252.5	253.1	远程	正常	调速	65535	3.54	0.66
2018-10-18 08:46:54	12.32	103	3.73	8.23	8.67	254.4	255.1	255.6	远程	正常	调速	65535	3.51	0.67
2018-10-18 08:49:25	12.35	103	4.31	7.72	8.41	254.8	255.2	255.6	远程	正常	调速	65535	3.53	0.68
2018-10-18 08:51:59	12.36	103	4.43	7.83	8.57	253.2	253.1	254.1	远程	正常	调速	65535	3.53	0.67
2018-10-18 08:53:54	12.46	102	4.43	7.63	8.45	254.4	254.9	255	远程	正常	调速	65535	3.54	0.68
2018-10-18 08:56:26	12.43	103	4.16	8.31	9.01	252.3	253.5	254.1	远程	正常	调速	65535	3.55	0.66
2018-10-18 08:58:59	12.36	103	3.97	8.23	8.76	254.5	254.9	255.3	远程	正常	调速	65535	3.52	0.66
2018-10-18 09:01:26	12.36	103	4.34	8.26	8.85	252.9	253.6	254.2	远程	正常	调速	65535	3.53	0.66
2018-10-18 09:04:02	12.35	103	4	8.31	8.78	254.2	254.9	255.4	远程	正常	调速	65535	3.53	0.66
2018-10-18 09:06:31	12.34	103	3.8	8.49	8.93	252.8	253.7	254.9	远程	正常	调速	65535	3.52	0.66
2018-10-18 09:08:05	0.34	1	0.16	0.36	0.41	253.6	255.2	255.8	远程	正常	停止	1	0.06	0.23
2018-10-18 09:08:26	0.29	1	0.07	0.17	0.19	253	254.5	254.6	远程	正常	停止	24	0.02	0.18
2018-10-18 09:16:00	0.29	1	0.02	0.24	0.24	252.9	253.9	254.7	远程	正常	停止	474	0.03	0.25
2018-10-18 09:18:30	0.29	1	0.1	0.24	0.26	253.5	254.9	255.2	远程	正常	停止	624	0.03	0.25
2018-10-18 09:20:57	0.29	1	0.03	0.23	0.24	252.6	253.9	255.1	远程	正常	停止	774	0.03	0.23
2018-10-18 09:23:26	0.29	1	0.1	0.17	0.2	253.5	254.8	256.1	远程	正常	停止	924	0.03	0.23
2018-10-18 09:26:01	0.29	1	0.01	0.25	0.25	251.3	252.6	254	远程	正常	停止	1074	0.02	0.18
2018-10-18 09:28:31	0.29	1	0.12	0.17	0.22	253	253.4	254.2	远程	正常	停止	1224	0.02	0.17
2018-10-18 09:30:57	0.29	1	0.02	0.24	0.25	253.3	254.4	255.6	远程	正常	停止	1374	0.03	0.23
2018-10-18 09:33:31	0.29	1	0.03	0.24	0.25	250.9	252.8	253.6	远程	正常	停止	1524	0.02	0.15
2018-10-18 09:35:59	0.29	2	0.01	0.23	0.23	252.7	254.3	254.7	远程	正常	停止	1676	0.02	0.15
2018-10-18 09:37:57	0.29	2	0.12	0.18	0.23	252.9	254.1	255.5	远程	正常	停止	1795	0.02	0.17
2018-10-18 09:46:30	0.29	2	0.02	0.21	0.21	252.4	253.8	255	远程	正常	停止	2302	0.03	0.25
2018-10-18 09:48:55	0.29	2	0.04	0.2	0.21	253.8	255.1	256.5	远程	正常	停止	2452	0.03	0.23
2018-10-18 09:51:26	0.29	2	0.02	0.22	0.23	253.7	255.2	256.3	远程	正常	停止	2602	0.03	0.21
2018-10-18 09:58:29	0.29	2	0.05	0.19	0.21	251.3	253.3	254.1	远程	正常	停止	3022	0.03	0.23
2018-10-18 10:00:55	0.29	2	0.05	0.2	0.21	253.2	254.1	255.4	远程	正常	停止	3172	0.02	0.18
2018-10-18 10:03:25	0.29	2	0.05	0.2	0.21	253.3	254.6	255.7	远程	正常	停止	3322	0.03	0.25
2018-10-18 10:05:59	0.29	2	0.02	0.27	0.27	251.3	253.1	253	远程	正常	停止	3473	0.03	0.21
2018-10-18 10:08:29	0.29	2	0.02	0.22	0.22	252.1	253.4	254.6	远程	正常	停止	3623	0.03	0.25
2018-10-18 10:10:59	0.29	2	0.03	0.24	0.24	252.6	253.8	254.8	远程	正常	停止	3773	0.03	0.25
2018-10-18 10:13:30	0.29	2	0.01	0.24	0.24	253.1	254.3	255.5	远程	正常	停止	3923	0.03	0.23
2018-10-18 10:15:30	0.29	2	0.04	0.2	0.21	252.3	253.8	255	远程	正常	停止	4044	0.02	0.18
2018-10-18 10:18:00	0.29	2	0.05	0.26	0.27	253.2	254.3	255.4	远程	正常	停止	4194	0.03	0.23
2018-10-18 10:20:30	0.29	2	0.08	0.21	0.23	252.5	254.1	254	远程	正常	停止	4344	0.02	0.17
2018-10-18 10:23:00	0.29	2	0.11	0.18	0.22	253.3	254	254.5	远程	正常	停止	4494	0.03	0.21
2018-10-18 10:25:30	0.29	2	0.04	0.25	0.26	252.4	253.8	254.1	远程	正常	停止	4644	0.03	0.21
2018-10-18 10:28:00	0.29	2	0.04	0.25	0.25	252.7	254.1	254.7	远程	正常	停止	4794	0.03	0.23
2018-10-18 10:29:56	0.29	2	0.05	0.22	0.23	252.7	254.5	254.7	远程	正常	停止	4913	0.03	0.23
2018-10-18 10:37:30	0.29	2	0.03	0.24	0.25	252.6	254	254	远程	正常	停止	5364	0.03	0.23
2018-10-18 10:39:42	0.29	2	0.02	0.23	0.23	254	255.1	255.9	远程	正常	停止	5495	0.03	0.23
2018-10-18 10:42:43	0.29	2	0.03	0.25	0.26	252.7	254.8	255.2	远程	正常	停止	5681	0.03	0.2
2018-10-18 10:45:28	0.29	2	0.05	0.19	0.21	253.7	255.6	256.2	远程	正常	停止	5842	0.02	0.15
2018-10-18 10:47:57	0.29	2	0.03	0.27	0.27	252.6	254.5	255.2	远程	正常	停止	5992	0.03	0.21
2018-10-18 11:04:24	0.29	2	0.05	0.26	0.28	253.8	254.8	255.6	远程	正常	停止	6978	0.03	0.25
2018-10-18 11:06:55	0.29	2	0.03	0.24	0.25	253.1	254.5	255.6	远程	正常	停止	7128	0.03	0.23
2018-10-18 11:09:20	0.29	2	0.05	0.24	0.25	253.2	254.7	255.7	远程	正常	停止	7278	0.03	0.25
2018-10-18 11:11:54	0.29	2	0.01	0.31	0.31	254.6	256.2	256.6	远程	正常	停止	7429	0.03	0.23
2018-10-18 11:14:24	0.29	2	0.05	0.25	0.26	254.3	255.3	255.8	远程	正常	停止	7578	0.03	0.21
2018-10-18 11:16:49	0.29	2	0.08	0.2	0.23	255.2	256.6	257.1	远程	正常	停止	7728	0.03	0.23
2018-10-18 11:19:21	0.29	2	0.07	0.2	0.22	253.7	255.1	255.6	远程	正常	停止	7878	0.03	0.23
2018-10-18 11:21:22	0.29	2	0.02	0.25	0.25	253.4	254.5	255.3	远程	正常	停止	7998	0.03	0.23
2018-10-18 11:23:25	0.29	2	0.03	0.23	0.23	253.6	255.3	256.3	远程	正常	停止	8118	0.03	0.23
2018-10-18 11:25:55	0.29	2	0.02	0.26	0.27	254.5	255.3	256.4	远程	正常	停止	8269	0.03	0.23
2018-10-18 11:28:22	0.29	2	0.08	0.22	0.24	254.9	255.6	256.8	远程	正常	停止	8419	0.03	0.21
2018-10-18 11:31:17	0.29	2	0.02	0.2	0.21	253.5	255.4	256	远程	正常	停止	8568	0.02	0.17
2018-10-18 11:33:26	0.29	2	0.02	0.26	0.26	253.3	254.2	254.4	远程	正常	停止	8719	0.03	0.23
2018-10-18 11:35:54	0.29	2	0.04	0.21	0.22	255.2	256.1	256.4	远程	正常	停止	8869	0.02	0.15
2018-10-18 11:38:21	0.29	2	0.06	0.18	0.2	252.9	253.2	254.5	远程	正常	停止	9019	0.03	0.25
2018-10-18 11:40:44	0.29	2	0.05	0.23	0.24	252.7	253.6	254.6	远程	正常	停止	9158	0.02	0.17
2018-10-18 11:41:17	0.29	2	0.02	0.27	0.28	251.5	253.1	253.8	远程	正常	停止	9195	0.03	0.21
2018-10-18 11:44:24	0.29	2	0.03	0.22	0.23	253.7	255.2	255.5	远程	正常	停止	9378	0.03	0.23
2018-10-18 11:46:53	0.29	2	0.05	0.22	0.23	252.6	253.6	254.6	远程	正常	停止	9527	0.03	0.21
2018-10-18 11:49:19	0.29	2	0.09	0.23	0.26	252.2	253.4	254.6	远程	正常	停止	9678	0.03	0.23
2018-10-18 11:51:54	0.29	2	0.05	0.21	0.22	252	253.4	254	远程	正常	停止	9827	0.02	0.17
2018-10-18 11:57:31	0.29	3	0.1	0.21	0.24	252.6	254.1	255.1	远程	正常	停止	10165	0.03	0.21
2018-10-18 12:00:18	0.3	3	0.08	0.27	0.29	252.9	254.3	254.7	远程	正常	停止	10336	0.03	0.23
2018-10-18 12:02:51	0.3	3	0.05	0.23	0.25	253.3	254.1	254.5	远程	正常	停止	10485	0.03	0.21
2018-10-18 12:05:19	0.29	3	0.08	0.19	0.22	252.1	253	253.4	远程	正常	停止	10636	0.03	0.25
2018-10-18 12:07:47	0.3	3	0.06	0.21	0.23	253.2	254	254.4	远程	正常	停止	10785	0.02	0.15
2018-10-18 12:10:18	0.29	3	0.01	0.23	0.24	252.3	253.7	253.8	远程	正常	停止	10936	0.02	0.15
2018-10-18 12:12:53	0.29	3	0.04	0.19	0.2	252.2	253.2	253.4	远程	正常	停止	11087	0.02	0.18
2018-10-18 12:14:58	0.3	3	0.05	0.2	0.21	252.4	253.2	254	远程	正常	停止	11213	0.03	0.25
2018-10-18 12:15:32	0.3	3	0.12	0.18	0.22	252.1	253.1	253.8	远程	正常	停止	11251	0.03	0.21
2018-10-18 12:15:36	0.32	3	0.93	0.99	1.04	251.9	252.7	253.3	远程	正常	启动	0	0.1	0.45
2018-10-18 12:18:05	23.01	105	15.86	18.52	19.9	252	253	254	远程	正常	启动	147	8.29	0.61
2018-10-18 12:21:05	22.71	105	15.84	18.14	18.93	252.1	252.3	252.8	远程	正常	启动	327	8.14	0.6
2018-10-18 12:23:31	22.48	105	14.85	19.33	19.46	250.9	252	252	远程	正常	启动	477	8.04	0.6
2018-10-18 12:26:03	22.46	105	16.17	17.57	19.64	253	253.1	253.5	远程	正常	启动	626	8.04	0.6
2018-10-18 12:28:31	22.29	105	15.2	18.96	19.66	250.8	252	252.5	远程	正常	启动	777	7.94	0.6
2018-10-18 12:30:59	22.27	105	15.01	18.64	19.26	253.2	253.7	253.9	远程	正常	启动	926	7.96	0.6
2018-10-18 12:33:33	22.19	105	14.82	18.88	19.48	252.4	252.9	253.2	远程	正常	启动	1077	7.94	0.6
2018-10-18 12:35:36	22.13	105	14.82	18.39	19.38	252.7	253.3	253.1	远程	正常	启动	1197	7.92	0.61
2018-10-18 12:36:04	22.09	105	15.73	17.84	18.41	251.4	252.2	252.4	远程	正常	启动	1231	7.89	0.6
2018-10-18 12:39:11	22.12	105	14.9	18.56	19.24	252.1	253.2	253.8	远程	正常	启动	1417	7.92	0.6
2018-10-18 12:42:03	22.09	105	15.52	16.89	18.66	253.2	253.7	254.8	远程	正常	启动	1585	7.86	0.6
2018-10-18 12:44:33	21.98	105	14.66	18.9	18.91	251.6	252.9	253.2	远程	正常	启动	1735	7.86	0.6
2018-10-18 12:47:03	21.99	105	15.38	17.12	18.9	253	253.9	254	远程	正常	启动	1885	7.77	0.6
2018-10-18 12:49:03	21.89	105	14.45	18.98	19.44	251.4	252	252.5	远程	正常	启动	2005	7.82	0.59
2018-10-18 12:49:33	21.9	105	15.55	17.46	19	251	251.5	251.7	远程	正常	启动	2035	7.81	0.6
2018-10-18 12:52:03	21.85	106	14.93	18.73	19.22	250.9	251.8	251.9	远程	正常	启动	2186	7.79	0.59
2018-10-18 12:54:34	21.95	105	14.7	18.47	19.39	251.8	252.4	253.4	远程	正常	启动	2336	7.79	0.6
2018-10-18 12:57:04	21.93	106	14.41	18.52	19.23	252.9	253.2	254.1	远程	正常	启动	2486	7.84	0.6
2018-10-18 12:59:29	21.84	105	14.7	18.09	19.07	253.2	253.3	253.9	远程	正常	启动	2636	7.8	0.59
2018-10-18 13:02:03	21.84	105	14.69	17.66	19.2	250.8	251.9	252.9	远程	正常	启动	2786	7.73	0.6
2018-10-18 13:04:34	21.79	105	14.96	17.53	18.97	252	252.9	253.3	远程	正常	启动	2936	7.71	0.59
2018-10-18 13:09:10	21.73	106	14.74	18.05	19.14	252.3	252.7	253	远程	正常	启动	3212	7.76	0.6
2018-10-18 13:09:43	21.82	106	14.85	18.2	19.42	251.1	252.4	252.4	远程	正常	启动	3249	7.8	0.59
2018-10-18 13:12:39	21.71	106	14.39	18.54	19.06	252.7	253.2	253.9	远程	正常	启动	3417	7.75	0.59
2018-10-18 13:15:02	21.77	105	15.42	17.65	19.05	252.2	253.1	253.6	远程	正常	启动	3563	7.76	0.59
2018-10-18 13:17:32	21.74	105	14.85	18.41	18.85	251.7	252.2	253.3	远程	正常	启动	3714	7.76	0.59
2018-10-18 13:20:01	21.75	105	14.79	18.01	18.77	253.4	254.5	254.7	远程	正常	启动	3863	7.77	0.6
2018-10-18 13:22:27	21.68	105	15.19	18.18	18.66	251.1	252.5	252.7	远程	正常	启动	4014	7.7	0.59
2018-10-18 13:25:02	21.74	106	14.49	18.29	19.19	251.7	253	253.1	远程	正常	启动	4164	7.76	0.6
2018-10-18 13:27:31	21.68	106	15.26	17.75	18.48	253.3	253.5	254.8	远程	正常	启动	4314	7.75	0.6
2018-10-18 13:29:28	21.73	105	15.77	17.72	19.17	250.5	251.7	251.5	远程	正常	启动	4434	7.73	0.59
2018-10-18 13:32:02	21.68	105	14.87	17.77	19.07	252.9	253.3	253.6	远程	正常	启动	4585	7.71	0.6
2018-10-18 13:34:32	21.7	106	15.41	18.02	18.64	251.3	251.6	251.8	远程	正常	启动	4735	7.73	0.6
2018-10-18 13:36:57	21.73	106	15.23	17.53	18.46	251.3	252.9	253.5	远程	正常	启动	4884	7.73	0.6
2018-10-18 13:39:28	21.75	105	15.6	16.88	18.24	252.2	253.5	253.3	远程	正常	启动	5035	7.76	0.6
2018-10-18 13:42:02	21.73	105	15.55	17.56	19.11	250.7	251.1	251.6	远程	正常	启动	5185	7.73	0.59
2018-10-18 13:43:58	21.75	106	15.39	17.1	18.77	253.3	253.6	254	远程	正常	启动	5305	7.76	0.6
2018-10-18 13:46:32	21.72	105	15.59	17.77	18.44	252.6	253.3	253.5	远程	正常	启动	5455	7.72	0.6
2018-10-18 13:49:02	21.71	105	14.81	18.52	19.19	251.1	252.3	253	远程	正常	启动	5605	7.73	0.59
2018-10-18 13:50:22	22.95	115	19.75	22.01	23.48	252.6	253.3	253.1	远程	正常	调速	1	9.28	0.63
2018-10-18 13:50:43	35.86	130	24.99	31.49	33.12	251	252	251.9	远程	正常	调速	1	15.4	0.68
2018-10-18 13:53:02	23.83	105	17.12	21.15	21.42	252.6	253.7	253.7	远程	正常	调速	138	8.92	0.61
2018-10-18 13:55:28	23.68	105	17.52	19.13	20.64	253.3	254.1	255.2	远程	正常	调速	288	8.85	0.61
2018-10-18 13:57:29	23.74	105	17.69	20.69	20.66	251.8	253.1	253.3	远程	正常	调速	408	8.89	0.6
2018-10-18 13:59:59	23.69	105	17.33	20.17	21.33	252.8	253.1	253.7	远程	正常	调速	559	8.89	0.61
2018-10-18 14:02:29	23.68	106	17.63	19.83	20.72	251.5	252.6	252.8	远程	正常	调速	709	8.83	0.6
2018-10-18 14:05:00	23.62	106	17.2	20.16	21.07	252.2	253.6	253.8	远程	正常	调速	859	8.83	0.6
2018-10-18 14:07:34	23.6	105	16.95	19.84	21.64	251.9	252.6	252.6	远程	正常	调速	1009	8.8	0.6
2018-10-18 14:10:05	23.63	105	17.43	20.23	21.76	252.1	253.2	253.8	远程	正常	调速	1160	8.84	0.6
2018-10-18 14:12:16	23.56	106	16.5	19.84	20.98	253.4	254.6	255.2	远程	正常	调速	1296	8.8	0.6
2018-10-18 14:12:54	23.6	106	17.18	20.41	20.5	252.7	253.8	254.3	远程	正常	调速	1334	8.82	0.6
2018-10-18 14:15:58	23.54	106	18.05	19.64	21.6	251.7	252.2	253	远程	正常	调速	1517	8.8	0.59
2018-10-18 14:18:31	23.52	106	17.52	20.07	20.21	253.4	254.2	254.4	远程	正常	调速	1667	8.82	0.6
2018-10-18 14:20:56	23.41	105	17.59	19.37	20.75	252.6	253.2	254.1	远程	正常	调速	1817	8.69	0.6
2018-10-18 14:23:32	23.41	105	16.9	19.97	20.3	252.4	253.1	253.3	远程	正常	调速	1967	8.7	0.6
2018-10-18 14:25:27	23.41	105	17.85	19.31	21.14	252.9	253	253.8	远程	正常	调速	2087	8.73	0.6
2018-10-18 14:28:27	23.49	105	16.78	20.5	21.05	252.9	253.7	253.7	远程	正常	调速	2267	8.79	0.6
2018-10-18 14:31:30	23.41	105	17.44	19.69	21.25	253.1	253.3	254.2	远程	正常	调速	2445	8.75	0.6
2018-10-18 14:33:55	23.52	106	16.79	20.6	20.98	252.7	253.8	254	远程	正常	调速	2595	8.78	0.6
2018-10-18 14:36:30	23.48	105	16.97	20.01	21.22	253.5	254.7	254.6	远程	正常	调速	2745	8.76	0.6
2018-10-18 14:39:00	23.55	105	17.3	20.62	20.92	253	253.8	253.8	远程	正常	调速	2896	8.82	0.6
2018-10-18 14:41:25	23.57	106	17.55	20.3	20.74	251.8	252.2	253.2	远程	正常	调速	3046	8.8	0.6
2018-10-18 14:45:26	23.58	106	17.6	20.04	20.79	252.3	252.9	252.9	远程	正常	调速	3286	8.78	0.6
2018-10-18 14:48:06	23.55	105	17.75	20.3	20.55	253.1	252.9	253.6	远程	正常	调速	3437	8.79	0.6
2018-10-18 14:50:31	23.6	106	17.41	20.2	21.02	253.3	253.8	254.5	远程	正常	调速	3587	8.83	0.6
2018-10-18 14:52:57	23.56	106	17	19.6	20.72	253.4	253.8	254.1	远程	正常	调速	3737	8.76	0.6
2018-10-18 14:55:27	23.6	105	17.65	19.61	21.38	251.9	252.7	253.6	远程	正常	调速	3887	8.81	0.6
2018-10-18 14:58:01	23.57	106	17.85	20.21	20.51	252.5	253.1	253.8	远程	正常	调速	4036	8.83	0.6
2018-10-18 15:00:26	23.57	106	17.63	19.49	21.48	252.1	253	253.6	远程	正常	调速	4187	8.81	0.6
2018-10-18 15:03:01	23.57	105	17.76	20.31	21.26	252.3	252.9	253.4	远程	正常	调速	4337	8.82	0.6
2018-10-18 15:05:28	23.54	106	16.91	20.5	20.77	253	253.2	253.3	远程	正常	调速	4487	8.77	0.59
2018-10-18 15:08:03	23.51	106	17.51	20.1	21.35	250.4	250.8	251.5	远程	正常	调速	4637	8.75	0.6
2018-10-18 15:10:31	23.52	106	17.96	20.33	20.72	251.6	252.2	253.2	远程	正常	调速	4787	8.78	0.6
2018-10-18 15:12:57	23.52	105	17.03	20.64	21.78	250.5	252.3	252.6	远程	正常	调速	4937	8.76	0.59
2018-10-18 15:15:31	23.59	105	17.71	19.39	20.57	251.5	252.6	252.3	远程	正常	调速	5087	8.75	0.6
2018-10-18 15:17:58	23.53	106	17.15	20.82	20.99	251.9	252.6	253.4	远程	正常	调速	5238	8.79	0.6
2018-10-18 15:20:27	23.49	105	17.22	20.06	21.25	251.9	252.8	253.1	远程	正常	调速	5388	8.76	0.59
2018-10-18 15:22:57	23.53	106	17.02	20.75	21.29	251.8	252.4	253.1	远程	正常	调速	5537	8.77	0.59
2018-10-18 15:25:32	23.51	105	16.82	20.29	20.81	252.7	252.7	253.4	远程	正常	调速	5688	8.75	0.59
2018-10-18 15:27:49	23.55	106	17.53	19.86	21.28	252.3	252.7	253.3	远程	正常	调速	5825	8.74	0.6
2018-10-18 15:28:22	23.56	106	17.41	19.92	20.94	252.7	252.8	253.9	远程	正常	调速	5861	8.78	0.6
2018-10-18 15:31:26	23.57	106	17.19	20.17	21.47	251.9	252.7	253.7	远程	正常	调速	6046	8.82	0.6
2018-10-18 15:34:23	23.5	106	17.47	19.86	20.83	252.3	252.6	252.8	远程	正常	调速	6197	8.75	0.6
2018-10-18 15:36:31	23.46	105	17.24	20.37	21.14	252.5	252.5	252.8	远程	正常	调速	6346	8.75	0.6
2018-10-18 15:39:01	23.45	106	17.12	20.41	20.66	251.7	252.4	253	远程	正常	调速	6496	8.75	0.6
2018-10-18 15:41:27	23.45	105	17.87	19.15	20.39	251.5	252.5	252.9	远程	正常	调速	6647	8.72	0.6
2018-10-18 15:44:01	23.54	106	17.95	19.44	20.73	252.3	253.3	254.2	远程	正常	调速	6796	8.78	0.6
2018-10-18 15:46:00	23.53	106	17.79	19.67	21.45	250.6	250.9	251.8	远程	正常	调速	6916	8.8	0.6
2018-10-18 15:48:54	23.4	105	17.62	20.69	21.14	251	251	251.8	远程	正常	调速	7094	8.72	0.59
2018-10-18 15:51:53	23.42	105	17.69	19.56	21.51	252.3	252.5	253.1	远程	正常	调速	7273	8.73	0.6
2018-10-18 15:54:29	23.44	105	16.98	20.41	21.07	252.6	252.7	253.1	远程	正常	调速	7424	8.73	0.6
2018-10-18 15:56:53	23.46	106	17	20.95	21.35	251.5	252.3	253.2	远程	正常	调速	7573	8.77	0.59
2018-10-18 15:59:23	23.44	106	17.61	20.56	20.73	250.6	251.1	251.4	远程	正常	调速	7724	8.72	0.59
2018-10-18 16:01:59	23.45	106	17.12	20.94	21.51	251.4	252.3	252.3	远程	正常	调速	7875	8.77	0.59
2018-10-18 16:04:25	23.4	106	17.42	20.18	20.27	252.9	252.8	253.3	远程	正常	调速	8024	8.7	0.59
2018-10-18 16:06:55	23.43	105	17.37	20.67	20.58	252.5	253	253.8	远程	正常	调速	8174	8.72	0.59
2018-10-18 16:09:24	23.4	106	16.87	20.29	21.35	252.5	253.5	254.4	远程	正常	调速	8325	8.73	0.59
2018-10-18 16:11:54	23.44	105	18.13	19.49	21.06	250.7	251	252	远程	正常	调速	8474	8.73	0.6
2018-10-18 16:14:24	23.42	105	17.09	20.35	21.59	249.9	250.7	251.7	远程	正常	调速	8624	8.7	0.59
2018-10-18 16:16:59	23.36	105	17.23	20.16	21.24	252.5	253.4	253.5	远程	正常	调速	8775	8.71	0.6
2018-10-18 16:19:29	23.42	106	17.74	20.03	20.79	252.7	252.9	253.9	远程	正常	调速	8925	8.75	0.59
2018-10-18 16:21:59	23.35	106	17.31	20.6	21.05	251.5	251.8	252.9	远程	正常	调速	9075	8.71	0.59
2018-10-18 16:23:56	23.4	106	17.98	19.84	20.98	251.2	251.9	253	远程	正常	调速	9195	8.75	0.6
2018-10-18 16:24:25	23.36	105	17.22	20.68	21.62	251.1	251.8	252.7	远程	正常	调速	9225	8.69	0.59
2018-10-18 16:26:59	23.39	105	17.25	20.18	21.24	250.8	251.4	252.5	远程	正常	调速	9375	8.71	0.6
2018-10-18 16:29:30	23.39	106	17.49	20.42	20.61	251.7	252.4	252.8	远程	正常	调速	9526	8.71	0.59
2018-10-18 16:31:59	23.37	106	17.26	20.61	20.81	251.2	251.7	251.8	远程	正常	调速	9675	8.69	0.59
2018-10-18 16:34:30	23.32	106	17.36	20.71	21.38	250.8	250.9	251.3	远程	正常	调速	9826	8.69	0.59
2018-10-18 16:37:01	23.3	105	17.38	20.31	21.7	250.9	251	252.1	远程	正常	调速	9977	8.66	0.59
2018-10-18 16:42:00	23.28	106	17.7	19.34	21.08	251.5	251.8	252.2	远程	正常	调速	10276	8.65	0.6
2018-10-18 16:44:31	23.29	105	17.95	19.45	21.31	250.9	251.5	252.5	远程	正常	调速	10427	8.67	0.6
2018-10-18 16:47:00	23.14	105	17.64	19.61	20.61	251.3	252.2	252.3	远程	正常	调速	10577	8.6	0.6
2018-10-18 16:49:26	23.28	105	17.53	19.4	20.12	253.1	253.8	254.8	远程	正常	调速	10726	8.66	0.6
2018-10-18 16:51:56	23.23	105	17.86	19.59	20.38	250.9	251.4	251.6	远程	正常	调速	10876	8.62	0.6
2018-10-18 16:53:57	23.18	105	16.83	19.95	19.67	251.6	252.3	253	远程	正常	调速	10997	8.59	0.6
2018-10-18 16:54:30	23.23	105	17.49	19.47	20.28	252.9	253.4	253.8	远程	正常	调速	11026	8.61	0.59
2018-10-18 16:56:56	23.19	105	17.33	19.6	20.45	252.7	253.7	254.2	远程	正常	调速	11177	8.61	0.6
2018-10-18 16:59:31	23.11	105	17.14	20.23	21.13	251.6	251.9	253.2	远程	正常	调速	11326	8.6	0.59
2018-10-18 17:01:57	23.08	105	17.36	19.34	20.02	252.6	253.3	253.7	远程	正常	调速	11477	8.55	0.59
2018-10-18 17:04:30	23.05	104	17.28	19.1	19.9	252.9	253.3	254.5	远程	正常	调速	11627	8.57	0.6
2018-10-18 17:07:01	23.05	105	16.65	20.03	20.83	252.4	252.7	253.6	远程	正常	调速	11777	8.59	0.6
2018-10-18 17:09:31	22.98	105	17.18	19.68	20.01	252.6	252.8	253.7	远程	正常	调速	11927	8.53	0.6
2018-10-18 17:12:01	22.94	104	17.03	18.59	20.27	253.7	253.9	254.6	远程	正常	调速	12077	8.51	0.6
2018-10-18 17:14:27	23	105	16.11	20.03	20.84	253.6	254	255	远程	正常	调速	12227	8.54	0.59
2018-10-18 17:16:57	22.91	104	16.97	20.16	20.45	252.3	253.2	253.4	远程	正常	调速	12378	8.5	0.59
2018-10-18 17:19:32	22.86	105	16.43	18.81	20.69	253.6	254.2	254	远程	正常	调速	12528	8.42	0.6
2018-10-18 17:21:58	22.88	105	16.84	19.1	20.21	252.4	253.7	253.8	远程	正常	调速	12678	8.5	0.6
2018-10-18 17:24:31	22.92	104	17.62	19.07	20.47	251.8	252.9	253.7	远程	正常	调速	12828	8.5	0.6
2018-10-18 17:27:02	22.87	105	16.21	19.61	20.91	252.9	254	254.7	远程	正常	调速	12978	8.47	0.59
2018-10-18 17:29:29	22.84	105	16.66	19.44	20.17	254.3	254.2	255.3	远程	正常	调速	13128	8.46	0.59
2018-10-18 17:31:58	22.8	104	16.29	19.73	20.48	253.9	255.1	255	远程	正常	调速	13278	8.44	0.6
2018-10-18 17:34:35	22.79	104	16.62	18.33	20.27	253.2	254	254.2	远程	正常	调速	13431	8.42	0.6
2018-10-18 17:37:00	22.81	104	16.26	19.91	20.52	253.9	254.7	255.7	远程	正常	调速	13580	8.43	0.59
2018-10-18 17:39:30	22.78	104	16.12	19.85	20.52	254.2	255.4	255.2	远程	正常	调速	13731	8.45	0.6
2018-10-18 17:41:29	22.8	104	17.03	19.17	20.06	252.6	253.6	253.3	远程	正常	调速	13850	8.45	0.6
2018-10-18 17:44:05	22.79	104	15.73	19.89	20.55	253.5	254.7	255.6	远程	正常	调速	14001	8.43	0.6
2018-10-18 17:46:36	22.8	104	16.38	19.24	20.67	252.3	253.5	254.3	远程	正常	调速	14151	8.44	0.6
2018-10-18 17:53:36	22.74	104	16.81	18.89	19.85	253.6	253.9	255	远程	正常	调速	14571	8.4	0.6
2018-10-18 17:56:06	22.83	104	15.77	19.67	20.04	253.7	254.5	255.3	远程	正常	调速	14722	8.43	0.6
2018-10-18 17:58:36	22.79	104	16.14	19.56	20.04	254	255.3	255.5	远程	正常	调速	14872	8.45	0.6
2018-10-18 18:01:06	22.74	104	16.73	18.74	19.78	254.4	255.7	256.2	远程	正常	调速	15022	8.43	0.6
2018-10-18 18:03:36	22.68	104	16.55	19.87	20.41	252.5	253.6	254.2	远程	正常	调速	15172	8.4	0.59
2018-10-18 18:05:45	22.76	104	16.2	18.97	19.81	253	254.3	254.5	远程	正常	调速	15292	8.41	0.6
2018-10-18 18:08:01	22.67	104	16.39	17.96	19.15	255	255.7	256.1	远程	正常	调速	15442	8.35	0.61
2018-10-18 18:10:31	22.71	104	16.65	18.77	20.68	253.7	253.8	253.7	远程	正常	调速	15592	8.39	0.6
2018-10-18 18:13:01	22.71	104	16.15	19.54	19.72	254.6	255.6	256	远程	正常	调速	15742	8.4	0.6
2018-10-18 18:15:36	22.73	103	16.75	19.5	19.87	252.9	253.4	254.1	远程	正常	调速	15892	8.4	0.59
2018-10-18 18:18:06	22.72	104	16.08	19.44	20.3	254.5	255.5	255.7	远程	正常	调速	16042	8.43	0.6
2018-10-18 18:20:36	22.69	103	16.47	18.95	19.96	253.4	255	255.5	远程	正常	调速	16192	8.39	0.6
2018-10-18 18:23:06	22.7	104	16.24	19.41	20.23	253.5	254.9	255.1	远程	正常	调速	16342	8.4	0.6
2018-10-18 18:25:37	22.7	104	16.26	18.9	19.84	254	255.8	256.2	远程	正常	调速	16493	8.4	0.6
2018-10-18 18:27:37	22.65	104	16.96	18.83	19.72	253	253.9	254.8	远程	正常	调速	16613	8.37	0.6
2018-10-18 18:28:09	22.69	104	17.06	18.93	19.49	254.1	254.5	255.3	远程	正常	调速	16648	8.42	0.6
2018-10-18 18:31:14	22.67	104	16.56	18.46	20.32	254.7	255.2	256.2	远程	正常	调速	16835	8.4	0.6
2018-10-18 18:34:00	22.67	103	16.4	18.59	19.4	254.6	255.9	256.4	远程	正常	调速	17001	8.38	0.6
2018-10-18 18:36:35	22.59	104	16.39	19.66	19.86	254.8	255.4	256.3	远程	正常	调速	17151	8.37	0.6
2018-10-18 18:39:00	22.56	104	16.74	18.68	19.99	253.8	254.5	254.8	远程	正常	调速	17301	8.34	0.6
2018-10-18 18:41:35	22.56	104	16.37	18.21	19.49	255	255.9	256.6	远程	正常	调速	17451	8.32	0.6
2018-10-18 18:44:05	22.55	104	16.77	17.66	19.16	255.5	255.9	256.1	远程	正常	调速	17601	8.35	0.61
2018-10-18 18:46:31	22.51	104	16.59	19.12	20.65	253.3	253.9	254.6	远程	正常	调速	17751	8.33	0.59
2018-10-18 18:49:00	22.52	104	16.37	18.89	19.26	255.1	255.7	256.1	远程	正常	调速	17901	8.32	0.6
2018-10-18 18:51:31	22.57	103	16.67	18.31	19.77	255.8	256.1	256.7	远程	正常	调速	18052	8.35	0.6
2018-10-18 18:54:01	22.54	103	16.17	19.4	20.59	252.7	253.6	253.5	远程	正常	调速	18201	8.3	0.59
2018-10-18 18:56:32	22.47	103	16.63	18.8	20.1	254.4	255.1	255.4	远程	正常	调速	18352	8.29	0.59
2018-10-18 18:58:40	22.49	103	16.59	19.08	19.41	253.9	255	255.9	远程	正常	调速	18480	8.31	0.59
2018-10-18 18:59:17	22.51	104	17.13	18.62	20.24	252.9	253.7	254.6	远程	正常	调速	18518	8.34	0.59
2018-10-18 19:02:28	22.48	103	16.72	18.25	19.77	252.9	254.3	254.4	远程	正常	调速	18704	8.28	0.59
2018-10-18 19:05:02	22.49	104	17.02	18.63	20.33	253.4	254.2	255.1	远程	正常	调速	18859	8.31	0.59
2018-10-18 19:07:32	22.49	104	16.73	18.9	20.37	253.1	254.6	255.4	远程	正常	调速	19009	8.32	0.59
2018-10-18 19:09:59	22.45	103	16.41	19.12	19.32	254.3	255.3	255.4	远程	正常	调速	19160	8.29	0.6
2018-10-18 19:12:34	22.47	103	16.33	19.01	19.39	254.2	254.8	255.9	远程	正常	调速	19310	8.3	0.59
2018-10-18 19:17:33	22.51	103	16.1	19.23	19.79	254.5	255.2	255.6	远程	正常	调速	19610	8.31	0.6
2018-10-18 19:20:16	22.5	103	16.68	18.54	19.74	254.7	254.9	255.8	远程	正常	调速	19752	8.31	0.6
2018-10-18 19:22:17	22.49	104	15.85	19.61	20.34	254.1	254.7	255.3	远程	正常	调速	19788	8.33	0.59
2018-10-18 19:37:01	22.47	103	16.54	19.48	19.77	253.3	255	255.1	远程	正常	调速	20778	8.3	0.59
2018-10-18 19:39:55	22.45	103	16.39	18.94	19.43	254.2	255.4	256.2	远程	正常	调速	20956	8.3	0.6
2018-10-18 19:42:29	22.44	104	15.79	18.69	20.03	253.2	254.1	254.3	远程	正常	调速	21106	8.25	0.6
2018-10-18 19:44:41	24.9	119	21.86	26.01	26.51	253.2	254.2	255.2	远程	正常	调速	1	10.77	0.62
