# Supplementary material for: Fault diagnosis method of submersible screw pump based on random forest
Source: PLoS One. 2020 Nov 16;15(11):e0242458. doi: 10.1371/journal.pone.0242458 (PMC7668568; doi:10.1371/journal.pone.0242458)
Supplement: S1 File — (ZIP) [file pone.0242458.s001.zip › Supporting Information/Partial source data of oil well/18 jilin 144-22.xlsx]

## Sheet: Sheet1
时间	电流	转速	输入电流A	输入电流B	输入电流C	输入电压A	输入电压B	输入电压C	KA0	KA4	远程操作	操作时间	有功功率	功率因数
2018-03-15 11:48:19	38.73	149	31.79	32.89	33.28	231	229.7	229	远程	正常	启动	65535	19.56	0.87
2018-03-15 11:49:20	38.75	149	31.89	33.07	33.29	230	229.4	228	远程	正常	启动	65535	19.54	0.87
2018-03-15 11:50:24	38.69	149	32.18	33.01	33.51	229.2	228.4	227	远程	正常	启动	65535	19.5	0.87
2018-03-15 11:51:28	38.69	149	32.01	33.03	33.44	228.5	228.1	227.2	远程	正常	启动	65535	19.47	0.87
2018-03-15 11:52:29	38.69	149	31.72	32.86	33.18	230.8	230.3	229	远程	正常	启动	65535	19.52	0.87
2018-03-15 11:53:38	38.67	149	31.87	32.93	33.3	229.6	228.8	227.6	远程	正常	启动	65535	19.51	0.88
2018-03-15 11:55:37	38.67	149	31.84	32.7	33.21	230.4	229.1	228.9	远程	正常	启动	65535	19.48	0.87
2018-03-15 11:55:39	38.67	149	31.71	32.69	33.29	230.9	229.7	229.5	远程	正常	启动	65535	19.49	0.87
2018-03-15 11:56:46	38.69	149	31.9	32.91	33.14	230.6	230	228.7	远程	正常	启动	65535	19.53	0.88
2018-03-15 11:57:57	38.68	149	31.7	32.8	33.44	230.3	230	228.7	远程	正常	启动	65535	19.51	0.87
2018-03-15 12:00:55	38.67	149	32.3	32.73	33.18	229.3	227.7	227.5	远程	正常	启动	65535	19.46	0.87
2018-03-15 12:00:56	38.66	149	31.96	32.67	33.01	231.3	229.7	229.5	远程	正常	启动	65535	19.49	0.87
2018-03-15 12:03:10	38.69	149	31.8	33.06	33.19	230.3	229.4	228.2	远程	正常	启动	65535	19.53	0.87
2018-03-15 12:07:21	38.69	149	32.03	32.81	33.13	230.1	229.1	227.9	远程	正常	启动	65535	19.5	0.87
2018-03-15 12:08:25	38.74	149	31.85	32.93	33.28	230.6	229.2	228.7	远程	正常	启动	65535	19.55	0.88
2018-03-15 12:09:29	38.72	149	31.66	32.7	33.14	231.4	230.1	229.2	远程	正常	启动	65535	19.53	0.88
2018-03-15 12:10:39	38.7	149	31.56	32.54	33.09	231.2	230.4	229.2	远程	正常	启动	65535	19.47	0.87
2018-03-15 12:12:38	38.73	149	31.89	33.2	33.5	228.8	227.8	226.7	远程	正常	启动	65535	19.54	0.88
2018-03-15 12:15:54	38.73	149	31.73	32.79	33.07	230.2	229.4	228.1	远程	正常	启动	65535	19.51	0.88
2018-03-15 12:16:59	38.71	149	32.32	33.1	33.45	228.5	228.2	226.9	远程	正常	启动	65535	19.54	0.87
2018-03-15 12:18:06	38.73	149	31.85	32.72	33.12	230.8	229.5	228.7	远程	正常	启动	65535	19.51	0.88
2018-03-15 12:19:14	38.71	149	32.26	32.8	33.26	229.7	229.1	227.9	远程	正常	启动	65535	19.52	0.87
2018-03-15 12:20:21	38.75	149	32.13	33.06	33.37	229.7	229.3	228.3	远程	正常	启动	65535	19.55	0.87
2018-03-15 12:22:21	38.71	149	31.98	32.95	33.46	228.1	227.7	226.5	远程	正常	启动	65535	19.5	0.87
2018-03-15 12:26:42	38.74	149	32.08	33.15	33.5	228.9	228.1	226.8	远程	正常	启动	65535	19.54	0.88
2018-03-15 12:29:56	38.75	149	31.96	33.3	33.54	228.7	228.1	227.2	远程	正常	启动	65535	19.55	0.88
2018-03-15 12:33:12	38.74	149	31.94	33.03	33.2	229.8	228.6	227.7	远程	正常	启动	65535	19.52	0.88
2018-03-15 12:35:22	38.71	149	32.21	32.93	33.31	228.8	227.5	227.2	远程	正常	启动	65535	19.49	0.87
2018-03-15 12:36:33	38.72	149	32.31	32.95	33.31	229.1	228.1	227.6	远程	正常	启动	65535	19.54	0.88
2018-03-15 12:38:33	38.68	149	32.07	32.51	32.91	230.6	229.2	228.6	远程	正常	启动	65535	19.48	0.87
2018-03-15 12:39:36	38.66	149	32.12	33.05	33.4	228.8	228.6	226.9	远程	正常	启动	65535	19.48	0.87
2018-03-15 12:40:44	38.71	149	31.97	33.07	33.19	229.8	229.3	227.9	远程	正常	启动	65535	19.53	0.87
2018-03-15 12:41:51	38.68	149	32.16	32.4	33.22	229.9	229.3	228.6	远程	正常	启动	65535	19.51	0.88
2018-03-15 12:43:52	38.73	149	32.31	32.63	33.23	229.8	228.7	227.7	远程	正常	启动	65535	19.51	0.87
2018-03-15 12:46:05	38.74	149	32	33.11	33.33	229.2	228.8	227.8	远程	正常	启动	65535	19.54	0.88
2018-03-15 12:47:12	38.73	149	31.93	32.85	33.29	230.6	229.3	228.5	远程	正常	启动	65535	19.55	0.88
2018-03-15 12:48:22	38.7	149	32.02	33.1	33.36	228.6	228.1	227.3	远程	正常	启动	65535	19.48	0.87
2018-03-15 12:50:19	38.76	149	32.35	33.18	33.4	229.1	227.7	227.1	远程	正常	启动	65535	19.57	0.88
2018-03-15 12:51:25	38.75	149	32.04	33.18	33.42	229.1	228.5	227.1	远程	正常	启动	65535	19.55	0.88
2018-03-15 12:52:29	38.75	149	32.06	32.83	33.17	230	228.6	228.1	远程	正常	启动	65535	19.52	0.87
2018-03-15 12:53:33	38.75	149	32.24	33.21	33.5	228.7	227.5	226.7	远程	正常	启动	65535	19.57	0.88
2018-03-15 12:54:38	38.77	149	32.39	33.35	33.42	228.4	228.2	226.9	远程	正常	启动	65535	19.58	0.88
2018-03-15 12:57:49	38.75	149	32.21	33.34	33.53	227.7	227.3	226	远程	正常	启动	65535	19.56	0.88
2018-03-15 12:59:50	38.78	149	32.45	33.19	33.41	228.6	228	227.2	远程	正常	启动	65535	19.58	0.88
2018-03-15 13:00:57	38.78	149	32.25	32.92	33.4	229.5	228.1	227.4	远程	正常	启动	65535	19.58	0.88
2018-03-15 13:02:03	38.77	149	32.28	32.79	33.29	228.9	228.4	227.2	远程	正常	启动	65535	19.55	0.87
2018-03-15 13:03:09	38.74	149	32.45	32.85	33.21	229.5	228.1	227.7	远程	正常	启动	65535	19.56	0.88
2018-03-15 13:04:15	38.76	149	31.89	33.06	33.26	229.7	228.6	228.2	远程	正常	启动	65535	19.57	0.88
2018-03-15 13:08:27	38.77	149	32	33.24	33.31	229.3	228.7	227.9	远程	正常	启动	65535	19.57	0.88
2018-03-15 13:09:34	38.76	149	32.06	33.1	33.32	229.7	228.5	227.5	远程	正常	启动	65535	19.57	0.88
2018-03-15 13:09:38	38.76	149	32.19	33.05	33.34	229.3	228.7	227.7	远程	正常	启动	65535	19.55	0.87
2018-03-15 13:11:37	38.8	149	32.09	33.21	33.37	229.4	228.5	227.9	远程	正常	启动	65535	19.62	0.88
2018-03-15 13:12:42	38.78	149	32.46	32.96	33.21	227.9	227.4	226.2	远程	正常	启动	65535	19.55	0.87
2018-03-15 13:13:48	38.76	149	32.11	33.06	33.08	229.4	228.4	228	远程	正常	启动	65535	19.54	0.87
2018-03-15 13:14:54	38.76	149	31.8	32.78	33.22	230.9	230.5	229.3	远程	正常	启动	65535	19.56	0.88
2018-03-15 13:16:02	38.75	149	32.27	33.1	33.38	227.9	227.3	226.5	远程	正常	启动	65535	19.51	0.88
2018-03-15 13:17:10	38.77	149	32.06	33.19	33.26	228.6	228.2	227	远程	正常	启动	65535	19.53	0.87
2018-03-15 13:18:05	38.74	149	32.4	33.31	33.32	228.6	228	226.8	远程	正常	启动	65535	19.53	0.87
2018-03-15 13:20:13	38.73	149	32.39	33.11	33.34	228.3	227.7	226.9	远程	正常	启动	65535	19.54	0.87
2018-03-15 13:20:15	38.74	149	31.9	32.87	33.08	229.8	229.5	228.2	远程	正常	启动	65535	19.54	0.88
2018-03-15 13:21:25	38.74	149	32.08	33.14	33.28	228.7	227.4	226.7	远程	正常	启动	65535	19.5	0.87
2018-03-15 13:23:23	38.77	149	32.03	32.8	33.06	230.2	229.6	228.4	远程	正常	启动	65535	19.57	0.88
2018-03-15 13:23:32	38.75	149	32.06	32.9	33.07	230	229.2	228	远程	正常	启动	65535	19.55	0.88
2018-03-15 13:24:31	38.76	149	32.5	32.81	33.17	228.8	228.1	227.2	远程	正常	启动	65535	19.54	0.88
2018-03-15 13:26:40	38.77	149	32.22	33.08	33.31	230	229.4	228.4	远程	正常	启动	65535	19.6	0.87
2018-03-15 13:28:50	38.75	149	32.19	33.13	33.37	229.3	228.6	227.8	远程	正常	启动	65535	19.54	0.87
2018-03-15 13:33:04	38.79	149	32.21	33.03	33.24	230.4	229.7	228.5	远程	正常	启动	65535	19.58	0.88
2018-03-15 13:34:06	38.78	149	32.13	33.01	33.24	230.6	229.8	228.8	远程	正常	启动	65535	19.6	0.88
2018-03-15 13:35:10	38.77	149	31.89	32.69	32.95	230.6	229.7	228.4	远程	正常	启动	65535	19.56	0.88
2018-03-15 13:37:22	38.85	149	31.97	32.96	33.33	230.5	229.3	228.6	远程	正常	启动	65535	19.65	0.88
2018-03-15 13:40:35	38.82	149	32.2	33.26	33.51	228.8	228.5	227.4	远程	正常	启动	65535	19.62	0.87
2018-03-15 13:40:38	38.82	149	31.99	33.07	33.31	229.8	229.4	227.8	远程	正常	启动	65535	19.62	0.88
2018-03-15 13:41:46	38.83	149	32.62	33.33	33.57	228.3	227.7	226.2	远程	正常	启动	65535	19.62	0.87
2018-03-15 13:43:46	38.79	149	32.49	33.15	33.44	228.7	227.5	227	远程	正常	启动	65535	19.56	0.87
2018-03-15 13:44:54	38.84	149	32.24	33.26	33.51	229	228.6	227.5	远程	正常	启动	65535	19.62	0.88
2018-03-15 13:46:56	38.83	149	32.57	33.2	33.34	227.9	226.7	225.7	远程	正常	启动	65535	19.56	0.87
2018-03-15 13:46:57	38.79	149	32.43	33.17	33.42	228.7	227.7	227.3	远程	正常	启动	65535	19.63	0.88
2018-03-15 13:50:05	38.81	149	32	32.99	33.18	230.6	230	228.5	远程	正常	启动	65535	19.64	0.88
2018-03-15 13:52:03	38.77	149	32.13	32.94	33.38	229.4	228.2	227.3	远程	正常	启动	65535	19.55	0.88
2018-03-15 13:53:06	38.79	149	32.14	33.28	33.38	229.6	228.2	227.3	远程	正常	启动	65535	19.59	0.87
2018-03-15 13:54:11	38.79	149	32.5	33.22	33.37	228.6	228.1	226.7	远程	正常	启动	65535	19.57	0.87
2018-03-15 13:55:14	38.77	149	32.29	32.95	33.17	229.1	228.1	227	远程	正常	启动	65535	19.55	0.88
2018-03-15 13:56:17	38.77	149	32.06	33.11	33.23	229.6	228.9	227.8	远程	正常	启动	65535	19.57	0.88
2018-03-15 13:57:32	38.76	149	32.45	33.11	33.41	228.6	228	226.7	远程	正常	启动	65535	19.58	0.88
2018-03-15 13:59:30	38.78	149	32.2	33.18	33.46	229.6	228.2	227.8	远程	正常	启动	65535	19.59	0.88
2018-03-15 13:59:34	38.77	149	31.92	33.02	33.34	229.5	228.6	227.3	远程	正常	启动	65535	19.58	0.88
2018-03-15 14:02:41	38.78	149	32.17	33.12	33.33	230.2	229.3	228.8	远程	正常	启动	65535	19.61	0.88
2018-03-15 14:02:43	38.76	149	32.47	32.79	33.23	229.9	228.5	228.5	远程	正常	启动	65535	19.56	0.87
2018-03-15 14:03:49	38.75	149	32.24	32.89	33.19	229.7	228.4	228.1	远程	正常	启动	65535	19.55	0.87
2018-03-15 14:04:52	38.76	149	32.48	33.2	33.41	227.7	226.6	226.3	远程	正常	启动	65535	19.56	0.87
2018-03-15 14:05:57	38.76	149	32.3	33.29	33.54	228.5	228.2	227	远程	正常	启动	65535	19.58	0.87
2018-03-15 14:08:11	38.8	149	32.6	32.96	33.44	227.9	227.4	226.2	远程	正常	启动	65535	19.6	0.87
2018-03-15 14:11:17	38.79	149	32.07	33.27	33.28	229.4	228.9	227.7	远程	正常	启动	65535	19.61	0.88
2018-03-15 14:11:23	38.78	149	31.95	33.23	33.36	229.3	228.9	227.8	远程	正常	启动	65535	19.57	0.88
2018-03-15 14:13:26	38.8	149	32.15	33.23	33.2	229.6	228.4	227.9	远程	正常	启动	65535	19.58	0.87
2018-03-15 14:14:29	38.79	149	32.15	33.3	33.42	228.6	228	226.7	远程	正常	启动	65535	19.58	0.88
2018-03-15 14:15:35	38.79	149	32.19	33.3	33.52	228.7	228.2	226.9	远程	正常	启动	65535	19.61	0.87
2018-03-15 14:16:41	38.84	149	31.86	32.55	33.18	231.6	230.1	229.7	远程	正常	启动	65535	19.61	0.87
2018-03-15 14:18:44	38.81	149	32.2	32.85	33.26	230.4	229.2	228.8	远程	正常	启动	65535	19.6	0.88
2018-03-15 14:18:47	38.84	149	32.04	33.16	33.49	229.7	229.1	227.7	远程	正常	启动	65535	19.62	0.87
2018-03-15 14:19:43	38.82	149	32.71	33.26	33.56	228.8	227.4	226.6	远程	正常	启动	65535	19.62	0.88
2018-03-15 14:20:49	38.8	149	31.91	33.17	33.66	230.1	229.5	228.4	远程	正常	启动	65535	19.61	0.88
2018-03-15 14:21:59	38.83	149	32.58	32.92	33.37	229.1	227.6	227.3	远程	正常	启动	65535	19.62	0.87
2018-03-15 14:23:58	38.84	149	32.25	33.28	33.65	228.9	228.5	227.4	远程	正常	启动	65535	19.65	0.88
2018-03-15 14:25:01	38.82	149	32.45	33.13	33.52	229.3	228.7	227.3	远程	正常	启动	65535	19.62	0.87
2018-03-15 14:26:03	38.87	149	32.19	32.6	33.13	231.1	230.3	229.2	远程	正常	启动	65535	19.65	0.88
2018-03-15 14:27:08	38.86	149	32.08	33.11	33.43	229.5	229	227.9	远程	正常	启动	65535	19.64	0.88
2018-03-15 14:28:15	38.86	149	32.16	33.2	33.34	229.8	228.7	228.2	远程	正常	启动	65535	19.63	0.87
2018-03-15 14:29:30	38.82	149	32.07	33.13	33.33	230.1	229.6	228.4	远程	正常	启动	65535	19.61	0.87
2018-03-15 14:30:36	38.86	149	32.13	33.22	33.44	230.5	229.9	228.5	远程	正常	启动	65535	19.65	0.87
2018-03-15 14:31:40	38.9	149	32.54	33.13	33.41	229.6	228.6	228.1	远程	正常	启动	65535	19.66	0.87
2018-03-15 14:32:52	38.88	149	32.31	33.41	33.56	229.2	228.6	227.2	远程	正常	启动	65535	19.69	0.88
2018-03-15 14:33:52	38.87	149	31.98	33.07	33.37	230.8	230.2	229.1	远程	正常	启动	65535	19.69	0.88
2018-03-15 14:35:04	38.9	149	32.14	32.92	33.15	230	229.3	228.3	远程	正常	启动	65535	19.68	0.88
2018-03-15 14:37:02	38.86	149	31.85	33.22	33.32	230.2	229.8	228.4	远程	正常	启动	65535	19.67	0.88
2018-03-15 14:38:13	38.84	149	32.02	33.02	33.21	231.2	229.8	229.4	远程	正常	启动	65535	19.66	0.87
2018-03-15 14:41:20	38.84	149	32.15	32.72	33.16	231.2	229.6	229.5	远程	正常	启动	65535	19.62	0.88
2018-03-15 14:44:36	38.84	149	32.3	33.2	33.5	229.1	227.9	227.1	远程	正常	启动	65535	19.6	0.87
2018-03-15 14:48:48	38.87	149	32.4	33.25	33.5	229.4	227.9	227.2	远程	正常	启动	65535	19.64	0.87
2018-03-15 14:49:52	38.91	149	32.42	33.47	33.76	229.1	228.6	227.2	远程	正常	启动	65535	19.73	0.87
2018-03-15 14:50:56	38.89	149	32.24	33.11	33.46	230.6	229.6	228.4	远程	正常	启动	65535	19.67	0.88
2018-03-15 14:51:59	38.96	149	32.5	33.24	33.6	229.2	227.7	227.1	远程	正常	启动	65535	19.72	0.88
2018-03-15 14:53:04	38.96	149	32.15	33.2	33.75	230.4	229	228.5	远程	正常	启动	65535	19.73	0.88
2018-03-15 14:54:07	38.98	149	32.6	33.32	33.58	228.6	227.2	226.5	远程	正常	启动	65535	19.69	0.87
2018-03-15 14:55:15	38.95	149	32.54	33.39	33.66	228.2	227.5	226.3	远程	正常	启动	65535	19.71	0.87
2018-03-15 14:56:12	38.97	149	32.56	33.22	33.71	229.4	228.4	227.3	远程	正常	启动	65535	19.74	0.88
2018-03-15 14:57:20	38.95	149	32.5	33.13	33.52	229.7	229	227.9	远程	正常	启动	65535	19.73	0.87
2018-03-15 14:59:22	38.94	149	32	33.31	33.65	230.5	229	228.3	远程	正常	启动	65535	19.72	0.88
2018-03-15 15:01:33	39.06	149	32.24	33.27	33.76	230.3	229.4	228.1	远程	正常	启动	65535	19.77	0.87
2018-03-15 15:05:58	39.17	149	32.68	33.62	33.9	229.9	228.3	227.6	远程	正常	启动	65535	19.92	0.87
2018-03-15 15:07:00	39.18	149	32.81	33.31	33.87	230.7	228.9	228.7	远程	正常	启动	65535	19.91	0.88
2018-03-15 15:08:04	39.19	149	32.54	33.58	33.91	229.5	229	227.9	远程	正常	启动	65535	19.93	0.88
2018-03-15 15:09:13	39.19	149	32.49	33.7	34.09	229	228.7	227.3	远程	正常	启动	65535	19.91	0.88
2018-03-15 15:10:22	39.22	149	32.43	33.62	33.95	229.9	229.3	228.2	远程	正常	启动	65535	19.95	0.88
2018-03-15 15:11:21	39.2	149	32.8	33.84	34	228.8	227.6	227.3	远程	正常	启动	65535	19.92	0.88
2018-03-15 15:12:32	39.2	149	32.73	33.9	34.02	229.1	227.7	227	远程	正常	启动	65535	19.92	0.88
2018-03-15 15:15:36	39.22	149	32.91	33.4	33.75	230.2	229.4	228.3	远程	正常	启动	65535	19.98	0.88
2018-03-15 15:15:43	39.21	149	32.71	33.77	33.89	229.9	228.6	227.5	远程	正常	启动	65535	19.93	0.87
2018-03-15 15:16:49	39.21	149	32.69	33.23	33.61	230.3	229.1	228.9	远程	正常	启动	65535	19.94	0.88
2018-03-15 15:17:55	39.18	149	32.76	33.48	33.86	230.4	228.8	228.1	远程	正常	启动	65535	19.91	0.88
2018-03-15 15:20:14	39.16	149	32.8	33.65	33.99	229	228.3	227.3	远程	正常	启动	65535	19.9	0.87
2018-03-15 15:21:19	39.18	149	32.21	33.55	33.89	231.5	229.9	229.2	远程	正常	启动	65535	19.93	0.88
2018-03-15 15:22:27	39.16	149	32.6	33.52	33.73	229.3	228.5	227.7	远程	正常	启动	65535	19.87	0.87
2018-03-15 15:23:35	39.13	149	32.43	33.48	33.66	230	229.3	228	远程	正常	启动	65535	19.85	0.87
2018-03-15 15:24:46	39.13	149	32.35	33.53	33.75	230.6	230	228.7	远程	正常	启动	65535	19.9	0.88
2018-03-15 15:25:40	39.15	149	32.01	33.4	33.57	231.2	230.2	228.9	远程	正常	启动	65535	19.86	0.87
2018-03-15 15:26:49	39.13	149	32.44	33.44	34.07	230.2	229.5	228.3	远程	正常	启动	65535	19.9	0.88
2018-03-15 15:29:51	39.13	149	32.62	33.56	33.95	230.1	228.8	228.5	远程	正常	启动	65535	19.87	0.87
2018-03-15 15:29:57	39.16	149	32.53	33.45	34.06	230.5	229.1	228.7	远程	正常	启动	65535	19.91	0.87
2018-03-15 15:31:05	39.13	149	32.61	33.43	33.82	230.2	228.8	228.2	远程	正常	启动	65535	19.85	0.87
2018-03-15 15:33:08	39.12	149	32.23	33.23	33.87	232.1	230.5	229.9	远程	正常	启动	65535	19.87	0.87
2018-03-15 15:37:30	39.1	149	32.44	33.65	33.96	230.7	229.6	229.1	远程	正常	启动	65535	19.85	0.87
2018-03-15 15:39:36	39.11	149	32.74	33.32	33.83	229.4	228.4	227.2	远程	正常	启动	65535	19.82	0.87
2018-03-15 15:40:43	39.08	149	32.51	33.45	33.78	230.6	229.3	228.8	远程	正常	启动	65535	19.83	0.87
2018-03-15 15:41:49	39.06	149	32.07	33.33	33.76	232	230.9	230.3	远程	正常	启动	65535	19.85	0.87
2018-03-15 15:43:51	39.09	149	32.42	33.66	33.81	230	228.6	227.8	远程	正常	启动	65535	19.82	0.87
2018-03-15 15:47:08	39.06	149	32.02	33.44	33.8	231.2	230.5	229.7	远程	正常	启动	65535	19.83	0.87
2018-03-15 15:50:25	39.07	149	32.17	33.45	33.85	230.8	230.1	228.7	远程	正常	启动	65535	19.85	0.87
2018-03-15 15:52:23	39.09	149	32.26	33.54	34.06	231	230.3	229	远程	正常	启动	65535	19.87	0.87
2018-03-15 15:53:27	39.07	149	32.91	33.6	33.9	229.3	228.1	227.3	远程	正常	启动	65535	19.84	0.87
2018-03-15 15:54:31	39.03	150	32.25	33.21	33.81	231	229.8	228.7	远程	正常	启动	65535	19.8	0.87
2018-03-15 15:55:38	39.02	149	32.02	33.13	33.8	232	231.5	230.4	远程	正常	启动	65535	19.8	0.87
2018-03-15 15:56:47	39.06	149	32.58	33.52	33.86	230.2	229	228	远程	正常	启动	65535	19.82	0.87
2018-03-15 15:58:49	39.07	149	32.42	33.6	33.91	230.3	228.9	228.3	远程	正常	启动	65535	19.82	0.87
2018-03-15 15:59:59	39.05	149	32.23	33.61	33.77	230.6	229.7	228.4	远程	正常	启动	65535	19.81	0.87
2018-03-15 16:01:56	39.05	149	32.48	33.27	33.6	231.1	229.9	229.4	远程	正常	启动	65535	19.84	0.87
2018-03-15 16:03:04	39.02	149	32.34	33.43	33.78	230.8	229.9	229.1	远程	正常	启动	65535	19.81	0.87
2018-03-15 16:04:11	39.01	149	32.12	33.35	33.57	231.8	230.3	229.5	远程	正常	启动	65535	19.79	0.87
2018-03-15 16:05:18	39	149	32.11	33.21	33.64	231.6	230.5	230	远程	正常	启动	65535	19.76	0.87
2018-03-15 16:06:25	38.99	149	32.34	33.09	33.42	231.5	230.7	229.5	远程	正常	启动	65535	19.76	0.87
2018-03-15 16:07:33	38.97	149	32.68	33.05	33.71	230.6	229.1	228.5	远程	正常	启动	65535	19.75	0.87
2018-03-15 16:08:43	38.96	149	32.39	33.01	33.45	231.1	229.7	228.9	远程	正常	启动	65535	19.74	0.87
2018-03-15 16:10:39	38.97	149	32.28	33.28	33.76	230.7	230.2	229	远程	正常	启动	65535	19.79	0.87
2018-03-15 16:10:42	38.98	149	32.25	33.07	33.62	231.7	230.7	230.2	远程	正常	启动	65535	19.78	0.87
2018-03-15 16:11:53	38.97	149	32.17	32.85	33.62	231.6	230.4	230.1	远程	正常	启动	65535	19.73	0.87
2018-03-15 16:13:51	38.99	149	32	33.27	33.53	231.9	231.5	229.9	远程	正常	启动	65535	19.8	0.87
2018-03-15 16:14:54	39	149	32.29	33.28	33.56	230.8	229.6	228.4	远程	正常	启动	65535	19.77	0.87
2018-03-15 16:15:59	39.02	149	32.21	33.49	33.86	230.4	230.1	228.5	远程	正常	启动	65535	19.77	0.87
2018-03-15 16:18:04	39.01	149	32.47	33.39	33.85	230.2	229.1	227.9	远程	正常	启动	65535	19.79	0.87
2018-03-15 16:18:10	39.01	149	32.25	33.25	33.48	230.6	229.1	228.5	远程	正常	启动	65535	19.75	0.87
2018-03-15 16:21:20	38.98	149	32.1	33.11	33.68	230.8	230	229.3	远程	正常	启动	65535	19.78	0.87
2018-03-15 16:22:31	38.96	149	32.44	33.09	33.61	230.3	228.8	228.2	远程	正常	启动	65535	19.71	0.87
2018-03-15 16:24:32	38.97	149	32.31	33.37	33.61	230.6	229.8	228.4	远程	正常	启动	65535	19.76	0.87
2018-03-15 16:25:35	38.94	149	32.06	33.25	33.56	230.5	229.5	228.3	远程	正常	启动	65535	19.7	0.87
2018-03-15 16:26:39	38.92	149	32	33.34	33.8	230.5	229.6	229.1	远程	正常	启动	65535	19.71	0.87
2018-03-15 16:27:43	38.93	149	32.09	33.23	33.52	231.4	230.3	229.2	远程	正常	启动	65535	19.71	0.87
2018-03-15 16:28:46	38.99	149	32.54	33.55	33.9	228.7	227.3	226.8	远程	正常	启动	65535	19.75	0.87
2018-03-15 16:29:58	38.99	149	32.22	33.34	33.85	230.3	229.8	228.4	远程	正常	启动	65535	19.74	0.87
2018-03-15 16:31:54	38.96	149	31.99	33.1	33.51	231.4	229.9	229.5	远程	正常	启动	65535	19.71	0.87
2018-03-15 16:32:02	38.97	149	32.51	33.61	33.7	230	228.4	228	远程	正常	启动	65535	19.74	0.87
2018-03-15 16:34:00	38.94	149	32.05	33.23	33.41	231	230.1	228.9	远程	正常	启动	65535	19.71	0.87
2018-03-15 16:35:05	38.94	149	32.25	33.34	33.57	231	230	229.4	远程	正常	启动	65535	19.71	0.87
2018-03-15 16:36:13	38.96	149	32.18	33.28	33.8	229.7	229.4	228.2	远程	正常	启动	65535	19.75	0.87
2018-03-15 16:41:30	38.86	149	31.99	33.42	33.59	230.6	229.3	228.3	远程	正常	启动	65535	19.65	0.87
2018-03-15 16:41:34	38.87	149	31.98	33.03	33.46	231.2	230.3	229.6	远程	正常	启动	65535	19.68	0.87
2018-03-15 16:43:38	38.85	149	32.21	33.07	33.32	231.2	229.7	229.6	远程	正常	启动	65535	19.69	0.88
2018-03-15 16:44:39	38.84	149	31.87	33.02	33.35	231.1	230	229.6	远程	正常	启动	65535	19.64	0.87
2018-03-15 16:45:43	38.83	149	31.97	32.8	33.26	231.4	230.5	230.1	远程	正常	启动	65535	19.65	0.87
2018-03-15 16:48:55	38.84	149	31.76	32.77	33.25	232.4	230.9	230.5	远程	正常	启动	65535	19.63	0.87
2018-03-15 16:52:11	38.87	149	32.05	33.14	33.42	230.3	229	228	远程	正常	启动	65535	19.67	0.87
2018-03-15 16:53:19	38.87	149	31.98	33.21	33.54	230.7	230	228.7	远程	正常	启动	65535	19.67	0.87
2018-03-15 16:54:29	38.85	149	32.18	33.27	33.48	230.6	229.8	228.5	远程	正常	启动	65535	19.65	0.87
2018-03-15 16:56:32	38.86	149	32.26	33.06	33.47	231.1	230.4	229.3	远程	正常	启动	65535	19.68	0.87
2018-03-15 16:57:36	38.83	149	32.17	32.98	33.21	231.7	230.2	230	远程	正常	启动	65535	19.65	0.87
2018-03-15 16:58:40	38.79	149	31.99	32.84	33.23	231.8	230.7	230.3	远程	正常	启动	65535	19.61	0.87
2018-03-15 16:59:44	38.84	149	32.42	33.02	33.31	231.2	229.8	229.3	远程	正常	启动	65535	19.65	0.87
2018-03-15 17:01:48	38.82	149	31.99	32.89	33.32	231.5	230	229.6	远程	正常	启动	65535	19.65	0.88
2018-03-15 17:03:01	38.83	149	32.12	32.98	33.2	231.1	230.3	229	远程	正常	启动	65535	19.6	0.87
2018-03-15 17:04:57	38.8	149	31.96	33.13	33.55	230.3	229.5	228.2	远程	正常	启动	65535	19.61	0.87
2018-03-15 17:06:06	38.83	149	31.8	33.17	33.4	231.2	230.8	229.4	远程	正常	启动	65535	19.64	0.87
2018-03-15 17:07:16	38.81	149	31.75	33.14	33.19	231.3	230.5	229.2	远程	正常	启动	65535	19.61	0.87
2018-03-15 17:09:20	38.8	149	32.25	33.22	33.47	229.6	228.4	227.5	远程	正常	启动	65535	19.57	0.87
2018-03-15 17:11:28	38.78	149	32.18	33.16	33.4	228.8	228.4	226.9	远程	正常	启动	65535	19.56	0.87
2018-03-15 17:12:45	38.79	149	32.05	32.97	33.33	230.5	229.1	228.5	远程	正常	启动	65535	19.57	0.87
2018-03-15 17:13:52	38.79	149	31.61	32.99	33.22	230.9	230.6	229.3	远程	正常	启动	65535	19.57	0.87
2018-03-15 17:15:59	38.8	149	32.12	32.79	33.3	231.4	230.7	230	远程	正常	启动	65535	19.65	0.87
2018-03-15 17:17:09	38.83	149	32.48	33.24	33.51	229.1	228.1	227.6	远程	正常	启动	65535	19.6	0.87
2018-03-15 17:21:23	38.79	149	32.1	33.35	33.48	229.4	228.6	227.9	远程	正常	启动	65535	19.61	0.87
2018-03-15 17:23:31	38.8	149	32.44	33.4	33.51	228.3	227.4	226.2	远程	正常	启动	65535	19.59	0.87
2018-03-15 17:24:42	38.81	149	32.21	33.1	33.55	229.3	228.8	227.3	远程	正常	启动	65535	19.62	0.87
2018-03-15 17:26:41	38.81	149	31.91	33.06	33.4	230.7	230.2	229.3	远程	正常	启动	65535	19.65	0.88
2018-03-15 17:27:46	38.85	149	32.07	33.18	33.43	230	229.5	228.2	远程	正常	启动	65535	19.61	0.87
2018-03-15 17:28:54	38.81	149	31.95	32.86	33.33	230.8	230.1	228.9	远程	正常	启动	65535	19.61	0.87
2018-03-15 17:30:57	38.81	149	32.09	32.98	33.2	231.1	230.5	229.1	远程	正常	启动	65535	19.62	0.87
2018-03-15 17:34:15	38.81	149	32.3	33.29	33.47	229.6	228.4	227.9	远程	正常	启动	65535	19.61	0.87
2018-03-15 17:37:22	38.81	149	31.97	33.29	33.5	229.7	229.1	227.6	远程	正常	启动	65535	19.58	0.87
2018-03-15 17:38:27	38.81	149	32.13	33.27	33.37	230	229.2	227.8	远程	正常	启动	65535	19.59	0.87
2018-03-15 17:39:30	38.85	149	32.48	33.3	33.58	229.1	228.1	227.7	远程	正常	启动	65535	19.64	0.87
2018-03-15 17:40:34	38.82	149	31.93	33.01	33.32	230.9	229.8	228.7	远程	正常	启动	65535	19.59	0.87
2018-03-15 17:41:38	38.83	149	31.81	32.97	33.3	231.5	230.6	229.2	远程	正常	启动	65535	19.62	0.87
2018-03-15 17:42:50	38.83	149	32.11	33.13	33.3	230.9	230.3	229.1	远程	正常	启动	65535	19.63	0.87
2018-03-15 17:44:48	38.83	149	32.18	33	33.28	230.8	229.5	228.7	远程	正常	启动	65535	19.63	0.87
2018-03-15 17:44:50	38.81	149	32.12	33.28	33.44	230.1	229.2	227.9	远程	正常	启动	65535	19.6	0.87
2018-03-15 17:45:58	38.85	149	31.79	32.76	33.21	232.5	231.2	230.1	远程	正常	启动	65535	19.68	0.87
2018-03-15 17:47:58	38.82	149	31.55	32.83	33.24	232.9	231.4	230.9	远程	正常	启动	65535	19.61	0.87
2018-03-15 17:49:03	38.82	149	31.75	32.87	33.4	232	230.6	229.8	远程	正常	启动	65535	19.62	0.87
2018-03-15 17:50:07	38.85	149	31.89	33.15	33.2	230.9	229.5	229.1	远程	正常	启动	65535	19.63	0.87
2018-03-15 17:51:11	38.83	149	32.02	32.78	33.15	232.1	230.6	230	远程	正常	启动	65535	19.61	0.87
2018-03-15 17:52:15	38.81	149	31.78	33.25	33.32	230.6	229.8	229.2	远程	正常	启动	65535	19.6	0.87
2018-03-15 17:53:19	38.83	149	32.41	32.88	33.41	230.4	229.7	229.1	远程	正常	启动	65535	19.64	0.87
2018-03-15 17:54:30	38.83	149	32.03	33.05	33.38	231.7	230.6	230.2	远程	正常	启动	65535	19.63	0.87
2018-03-15 17:55:25	38.82	149	31.99	33.37	33.59	230.9	229.6	229	远程	正常	启动	65535	19.66	0.87
2018-03-15 17:56:34	38.81	149	31.78	33.1	33.35	232	230.6	230.3	远程	正常	启动	65535	19.63	0.87
2018-03-15 17:58:35	38.79	149	31.8	32.91	33.37	230.3	229.8	229.1	远程	正常	启动	65535	19.57	0.87
2018-03-15 17:59:42	38.78	149	31.81	33.06	33.41	230.9	230.6	229.3	远程	正常	启动	65535	19.59	0.87
2018-03-15 18:00:48	38.83	149	32.05	33.26	33.47	230.5	229.5	229	远程	正常	启动	65535	19.65	0.87
2018-03-15 18:01:53	38.79	149	31.71	33	33.41	231.6	230.9	229.5	远程	正常	启动	65535	19.61	0.87
2018-03-15 18:03:02	38.78	149	31.83	33.09	33.31	231.9	230.5	230.1	远程	正常	启动	65535	19.62	0.87
2018-03-15 18:04:06	38.77	149	31.96	32.82	33.29	230.7	229.6	228.7	远程	正常	启动	65535	19.54	0.87
2018-03-15 18:05:08	38.77	149	31.91	33.02	33.37	229.7	229.3	228.3	远程	正常	启动	65535	19.55	0.87
2018-03-15 18:06:15	38.79	149	31.87	33.01	33.28	231.5	230.3	229.3	远程	正常	启动	65535	19.58	0.87
2018-03-15 18:07:24	38.8	149	31.89	32.78	33.21	231.5	230.5	230.1	远程	正常	启动	65535	19.59	0.87
2018-03-15 18:08:22	38.79	149	31.69	32.85	33.22	232.3	231.3	230.9	远程	正常	启动	65535	19.6	0.87
2018-03-15 18:09:31	38.83	149	31.91	33.14	33.47	231.3	231	229.7	远程	正常	启动	65535	19.65	0.87
2018-03-15 18:11:29	38.79	149	32.13	33.1	33.29	231.3	230.6	229.4	远程	正常	启动	65535	19.6	0.87
2018-03-15 18:12:35	38.82	149	32.05	32.96	33.52	229.8	229.2	228.4	远程	正常	启动	65535	19.61	0.87
2018-03-15 18:13:44	38.86	149	32.27	33.02	33.5	229.9	229.5	228.2	远程	正常	启动	65535	19.64	0.87
2018-03-15 18:14:48	38.86	149	31.91	33.11	33.7	231	230	229.6	远程	正常	启动	65535	19.66	0.87
2018-03-15 18:15:51	38.83	149	31.82	33.27	33.38	230.5	229.9	228.5	远程	正常	启动	65535	19.6	0.87
2018-03-15 18:16:54	38.86	149	31.98	33	33.45	231.6	231	229.7	远程	正常	启动	65535	19.67	0.87
2018-03-15 18:18:03	38.87	149	32.02	33.14	33.62	230.4	229.2	228.7	远程	正常	启动	65535	19.65	0.87
2018-03-15 18:19:11	38.88	149	31.88	33.12	33.54	230.3	230	228.5	远程	正常	启动	65535	19.65	0.87
2018-03-15 18:20:22	38.84	149	32.22	33.26	33.5	229.9	228.9	228.5	远程	正常	启动	65535	19.6	0.87
2018-03-15 18:21:18	38.85	149	32.18	33.27	33.49	229.4	228.8	228.1	远程	正常	启动	65535	19.62	0.87
2018-03-15 18:24:25	38.87	149	31.88	33.19	33.26	231.7	231.2	229.9	远程	正常	启动	65535	19.68	0.87
2018-03-15 18:25:33	38.87	149	32.11	33.26	33.44	231.4	230.2	229.8	远程	正常	启动	65535	19.66	0.87
2018-03-15 18:26:38	38.89	149	32.25	33.16	33.32	231.3	229.9	229.2	远程	正常	启动	65535	19.65	0.87
2018-03-15 18:27:45	38.89	149	32	33.1	33.64	231.2	230.4	229.2	远程	正常	启动	65535	19.67	0.87
2018-03-15 18:29:50	38.89	149	31.89	33.03	33.45	231	230.3	229.7	远程	正常	启动	65535	19.67	0.87
2018-03-15 18:29:53	38.9	149	32.33	33.22	33.73	230	229.3	228.5	远程	正常	启动	65535	19.7	0.87
2018-03-15 18:30:47	38.9	149	32	32.94	33.34	231.5	231.1	229.8	远程	正常	启动	65535	19.68	0.87
2018-03-15 18:34:59	38.92	149	32.09	33.04	33.43	231.4	230.2	229.9	远程	正常	启动	65535	19.7	0.87
2018-03-15 18:36:02	38.9	149	32.18	33.4	33.65	229.5	228.8	228.2	远程	正常	启动	65535	19.65	0.87
2018-03-15 18:37:06	38.91	149	32.07	32.87	33.47	231.5	230.8	229.7	远程	正常	启动	65535	19.72	0.87
2018-03-15 18:38:10	38.91	149	32.02	32.83	33.37	230.8	229.8	229.5	远程	正常	启动	65535	19.66	0.88
2018-03-15 18:39:13	38.89	149	31.76	32.71	33.37	232.5	231.1	230.8	远程	正常	启动	65535	19.7	0.88
2018-03-15 18:40:20	38.89	149	31.96	33.39	33.91	231.2	229.9	229.1	远程	正常	启动	65535	19.67	0.87
2018-03-15 18:41:30	38.9	149	31.69	33.15	33.71	231.7	230.8	230.4	远程	正常	启动	65535	19.66	0.87
2018-03-15 18:42:27	38.87	149	31.75	32.68	33.35	232.1	231.6	230.6	远程	正常	启动	65535	19.67	0.87
2018-03-15 18:43:37	38.87	149	31.98	33.12	33.48	231.4	230.2	229.8	远程	正常	启动	65535	19.66	0.87
2018-03-15 18:45:33	38.9	149	32.03	33.26	33.51	230.8	229.6	229.2	远程	正常	启动	65535	19.7	0.87
2018-03-15 18:46:40	38.9	149	31.83	33.09	33.34	231.7	230.4	229.8	远程	正常	启动	65535	19.65	0.87
2018-03-15 18:47:46	38.88	149	32	33.01	33.08	231	229.6	228.8	远程	正常	启动	65535	19.63	0.87
2018-03-15 18:48:41	38.89	149	32.31	33.26	33.46	230.6	230.1	229.2	远程	正常	启动	65535	19.69	0.87
2018-03-15 18:50:54	38.89	149	31.78	33.02	33.28	231.8	230.7	229.7	远程	正常	启动	65535	19.65	0.87
2018-03-15 18:54:14	38.92	149	32.12	33.18	33.48	231.6	230.2	229.9	远程	正常	启动	65535	19.69	0.87
2018-03-15 18:57:30	38.94	149	32.04	33.17	33.54	232.1	230.9	230	远程	正常	启动	65535	19.73	0.87
2018-03-15 18:59:28	38.95	149	32.06	33.27	33.64	231	229.7	229.2	远程	正常	启动	65535	19.74	0.87
2018-03-15 19:00:31	38.97	149	32.09	33.3	33.68	230.8	230.3	229.6	远程	正常	启动	65535	19.71	0.87
2018-03-15 19:01:35	38.98	149	32.16	33.28	33.51	230.3	230.1	228.9	远程	正常	启动	65535	19.73	0.87
2018-03-15 19:02:38	38.97	149	32.21	32.99	33.55	231.5	230.4	230.2	远程	正常	启动	65535	19.77	0.88
2018-03-15 19:03:45	38.96	149	32.12	33.35	33.5	230.5	230.1	229.2	远程	正常	启动	65535	19.7	0.87
2018-03-15 19:04:48	38.93	149	32.01	33.18	33.39	230	229.5	228.6	远程	正常	启动	65535	19.67	0.87
2018-03-15 19:08:07	38.98	149	32.13	33.19	33.46	231	229.9	228.8	远程	正常	启动	65535	19.71	0.88
2018-03-15 19:10:06	38.93	149	31.88	33.06	33.38	231.9	230.6	229.8	远程	正常	启动	65535	19.69	0.88
2018-03-15 19:14:19	38.96	149	31.92	33.27	33.44	231.2	229.9	229.1	远程	正常	启动	65535	19.71	0.87
2018-03-15 19:17:34	38.97	149	32	33.18	33.53	232.2	231	230	远程	正常	启动	65535	19.75	0.87
2018-03-15 19:17:37	38.96	149	32.24	33.01	33.71	230.2	229.6	228.8	远程	正常	启动	65535	19.73	0.87
2018-03-15 19:18:45	38.97	149	31.99	33.32	33.56	230.8	230.2	229	远程	正常	启动	65535	19.74	0.87
2018-03-15 19:20:44	39	149	32.21	33.31	33.81	230	229.2	228.6	远程	正常	启动	65535	19.73	0.87

## Sheet: Sheet2
时间	电流	转速	输入电流A	输入电流B	输入电流C	输入电压A	输入电压B	输入电压C	KA0	KA4	远程操作	操作时间	有功功率	功率因数
2018-04-12 05:39:23	40.02	146	31.98	33.93	33.04	235.4	234.4	232.4	远程	正常	启动	65535	20.39	0.89
2018-04-12 05:41:29	40.01	146	32.09	34.1	33.23	235	234	232.1	远程	正常	启动	65535	20.36	0.88
2018-04-12 05:43:44	39.98	146	31.87	33.79	33.16	235.7	234.7	232.9	远程	正常	启动	65535	20.37	0.88
2018-04-12 05:44:39	39.98	146	32.27	33.75	33.12	235.4	233.7	232.8	远程	正常	启动	65535	20.36	0.88
2018-04-12 05:46:48	39.97	146	32.23	33.9	33.2	234.6	233.2	231.4	远程	正常	启动	65535	20.34	0.88
2018-04-12 05:48:54	39.96	146	32.31	33.82	33.12	235.2	233.6	232.6	远程	正常	启动	65535	20.36	0.88
2018-04-12 05:49:57	39.97	146	32.31	33.86	33	235.6	233.8	232.9	远程	正常	启动	65535	20.36	0.88
2018-04-12 05:51:01	39.98	146	32.22	33.78	33.33	234.8	233.6	231.9	远程	正常	启动	65535	20.35	0.88
2018-04-12 05:52:06	39.99	146	32.28	34	33.23	234.9	233.6	231.6	远程	正常	启动	65535	20.35	0.88
2018-04-12 05:52:21	40.02	146	32.23	34.13	33.35	235.5	233.5	231.9	远程	正常	启动	65535	20.37	0.88
2018-04-12 05:53:28	40	146	32.27	33.79	33.18	235.5	234	233	远程	正常	启动	65535	20.4	0.89
2018-04-12 05:55:40	40.01	146	32.13	34.09	33.37	234.7	233.3	232	远程	正常	启动	65535	20.37	0.88
2018-04-12 05:58:00	39.99	146	32.07	33.76	33.13	235	234.1	232.4	远程	正常	启动	65535	20.37	0.88
2018-04-12 05:58:54	40	146	32.59	33.98	33.46	233.6	232.2	231	远程	正常	启动	65535	20.39	0.88
2018-04-12 06:02:13	40.03	146	32.45	33.78	33.31	234.5	233.3	232.2	远程	正常	启动	65535	20.41	0.88
2018-04-12 06:03:07	40.01	146	32.53	34.26	33.46	235	233	231.9	远程	正常	启动	65535	20.41	0.88
2018-04-12 06:05:13	40.05	146	32.12	33.87	33.13	235.7	234.4	232.9	远程	正常	启动	65535	20.4	0.88
2018-04-12 06:05:13	40.05	146	32.12	33.87	33.13	235.7	234.4	232.9	远程	正常	启动	65535	20.4	0.88
2018-04-12 06:12:06	40.01	146	32.37	33.77	33.15	236	233.9	232.8	远程	正常	启动	65535	20.41	0.89
2018-04-12 06:12:06	39.99	146	32.18	33.94	33.18	234.9	232.8	231.6	远程	正常	启动	65535	20.37	0.88
2018-04-12 06:24:00	39.96	146	32.4	34.13	33.23	234.7	233.6	231.6	远程	正常	启动	65535	20.36	0.88
2018-04-12 06:28:17	40.02	146	32.1	33.92	33.04	235.8	233.8	232.1	远程	正常	启动	65535	20.36	0.88
2018-04-12 06:30:23	40.01	146	32.36	34.08	33.31	234.5	233.3	231.2	远程	正常	启动	65535	20.4	0.89
2018-04-12 06:31:25	39.98	146	32.14	33.85	32.93	235.6	233.8	232.3	远程	正常	启动	65535	20.34	0.88
2018-04-12 06:32:28	40.01	146	32.47	33.8	33.23	233.5	232.4	230.8	远程	正常	启动	65535	20.35	0.89
2018-04-12 06:33:32	40.03	146	32.34	33.7	33.33	235.3	233.4	232.1	远程	正常	启动	65535	20.41	0.89
2018-04-12 06:33:48	40.03	146	32.36	34.19	33.34	234.4	232.5	231	远程	正常	启动	65535	20.39	0.88
2018-04-12 06:35:43	40.05	146	32.36	33.96	33.23	235.8	234.1	232.4	远程	正常	启动	65535	20.44	0.88
2018-04-12 06:36:47	40.02	146	32.6	33.87	33.4	234.4	232.4	231.7	远程	正常	启动	65535	20.4	0.89
2018-04-12 06:37:51	39.99	146	32.36	33.74	33.16	235.2	233.9	232.5	远程	正常	启动	65535	20.41	0.89
2018-04-12 06:38:54	40.02	146	32.48	34.08	33.56	233.6	231.7	230.5	远程	正常	启动	65535	20.41	0.88
2018-04-12 06:41:02	40.01	146	32.46	34.04	33.42	234.6	232.5	231.1	远程	正常	启动	65535	20.39	0.88
2018-04-12 06:44:20	39.98	146	32.38	34	33.27	233.9	232	230.3	远程	正常	启动	65535	20.33	0.88
2018-04-12 06:46:15	40.02	146	32.33	34.02	33.23	233.9	232.1	230.7	远程	正常	启动	65535	20.37	0.88
2018-04-12 06:47:18	39.98	146	32.3	34.27	33.45	234	232.7	230.5	远程	正常	启动	65535	20.38	0.88
2018-04-12 06:48:23	40.01	146	32.05	33.71	33	236.2	234.9	233.2	远程	正常	启动	65535	20.39	0.89
2018-04-12 06:50:32	40	146	32.46	34.29	33.4	234.1	232	230.7	远程	正常	启动	65535	20.41	0.88
2018-04-12 06:53:40	39.99	146	32.21	33.86	33.23	234.7	232.8	231.5	远程	正常	启动	65535	20.36	0.89
2018-04-12 06:54:42	40.02	146	32.27	34.01	33.52	233.9	233	231.2	远程	正常	启动	65535	20.4	0.89
2018-04-12 06:55:44	40.01	146	32.23	34.25	33.44	234	232.4	231.1	远程	正常	启动	65535	20.38	0.88
2018-04-12 06:57:56	39.98	146	32	33.58	33.21	235.9	234.7	233.1	远程	正常	启动	65535	20.37	0.89
2018-04-12 07:01:14	40.01	146	32.25	33.88	33	234.5	232.9	231.9	远程	正常	启动	65535	20.37	0.89
2018-04-12 07:02:19	39.99	146	32.19	34.27	33.2	234.1	233	231.3	远程	正常	启动	65535	20.37	0.88
2018-04-12 07:03:23	39.98	146	32.18	34.28	33.13	234.2	232.7	231.5	远程	正常	启动	65535	20.31	0.88
2018-04-12 07:04:26	40	146	32.21	34.07	33.18	233.3	232.2	230.3	远程	正常	启动	65535	20.31	0.88
2018-04-12 07:05:28	39.99	146	32.31	33.84	33.29	234.7	233.5	231.6	远程	正常	启动	65535	20.34	0.89
2018-04-12 07:06:32	39.96	146	31.92	33.49	32.81	236.2	234.4	232.8	远程	正常	启动	65535	20.35	0.88
2018-04-12 07:07:37	39.96	146	32.32	34.13	33.22	234.5	233.4	231.6	远程	正常	启动	65535	20.37	0.88
2018-04-12 07:08:41	40.01	146	32.32	33.63	33.09	235.8	234.1	232.6	远程	正常	启动	65535	20.4	0.89
2018-04-12 07:09:43	39.97	146	32.07	33.82	33.26	234.8	233.3	231.9	远程	正常	启动	65535	20.34	0.88
2018-04-12 07:10:47	40	146	32.41	34.12	33.42	235.4	233.9	232.3	远程	正常	启动	65535	20.42	0.88
2018-04-12 07:11:51	40.02	146	32.71	34.38	33.61	232.7	231.8	229.5	远程	正常	启动	65535	20.41	0.88
2018-04-12 07:12:54	40.02	146	32.53	34.16	33.5	232.8	231.2	229.4	远程	正常	启动	65535	20.36	0.88
2018-04-12 07:14:03	40.01	146	32.49	33.77	33.36	235.2	233.2	232	远程	正常	启动	65535	20.44	0.89
2018-04-12 07:15:06	40.01	146	32.32	33.68	33.38	235.1	233.8	232.1	远程	正常	启动	65535	20.45	0.89
2018-04-12 07:16:11	39.99	146	32.37	34.01	33.34	234.3	232.3	231.3	远程	正常	启动	65535	20.4	0.88
2018-04-12 07:17:17	39.94	146	32.33	33.81	33.34	234.6	232.9	232.2	远程	正常	启动	65535	20.36	0.88
2018-04-12 07:18:20	39.95	146	32.55	34.13	33.44	232.6	231.8	229.9	远程	正常	启动	65535	20.36	0.89
2018-04-12 07:21:37	39.93	146	32.73	34.44	33.41	230.7	230	227.7	远程	正常	启动	65535	20.3	0.88
2018-04-12 07:22:40	39.94	146	32.82	33.9	33.26	232.9	231.3	230	远程	正常	启动	65535	20.33	0.89
2018-04-12 07:23:43	39.9	146	32.62	34.05	33.28	231.1	230.3	228.5	远程	正常	启动	65535	20.25	0.89
2018-04-12 07:24:47	39.88	146	32.78	34.44	33.35	230.2	228.8	227.1	远程	正常	启动	65535	20.22	0.88
2018-04-12 07:25:52	39.9	146	33.06	34.17	33.17	230.2	229.5	227.7	远程	正常	启动	65535	20.26	0.89
2018-04-12 07:26:54	39.89	146	32.82	34.45	33.43	229.5	228.9	227.1	远程	正常	启动	65535	20.25	0.88
2018-04-12 07:27:58	39.87	146	32.77	34.58	33.77	228.9	227.4	226.2	远程	正常	启动	65535	20.19	0.88
2018-04-12 07:29:00	39.88	146	33.06	34.62	33.59	228.3	227	225.6	远程	正常	启动	65535	20.22	0.89
2018-04-12 07:30:03	39.89	146	33.1	34.37	33.5	228.2	226.9	225.5	远程	正常	启动	65535	20.21	0.89
2018-04-12 07:31:09	39.91	146	32.74	34.1	33.2	231.1	229.4	228.2	远程	正常	启动	65535	20.26	0.89
2018-04-12 07:32:11	39.95	146	33.09	34.71	33.5	227.8	227.3	225.6	远程	正常	启动	65535	20.26	0.89
2018-04-12 07:33:14	39.92	146	32.9	33.92	33.33	230	229.2	227.5	远程	正常	启动	65535	20.25	0.89
2018-04-12 07:34:17	39.88	146	32.9	34.34	33.28	230.1	228.9	227.3	远程	正常	启动	65535	20.22	0.89
2018-04-12 07:35:21	39.91	146	32.97	34.59	33.72	228.2	227.7	225.6	远程	正常	启动	65535	20.22	0.89
2018-04-12 07:37:26	39.88	146	33.04	34.21	33.42	229.2	227.9	226.5	远程	正常	启动	65535	20.21	0.89
2018-04-12 07:38:34	39.85	146	32.66	34.13	33.3	229.8	228.5	227	远程	正常	启动	65535	20.14	0.88
2018-04-12 07:39:37	39.88	146	33.29	34.71	34.19	226.8	226.1	224.5	远程	正常	启动	65535	20.24	0.89
2018-04-12 07:40:41	39.89	146	33.12	34.81	34.01	228.1	226.7	225.3	远程	正常	启动	65535	20.26	0.89
2018-04-12 07:41:56	39.89	146	33.2	34.66	33.88	228.3	227	225.3	远程	正常	启动	65535	20.27	0.88
2018-04-12 07:42:59	39.88	146	33.17	34.55	33.85	226.6	226.1	224.3	远程	正常	启动	65535	20.24	0.89
2018-04-12 07:43:53	39.92	146	33.08	34.74	33.94	227.8	226.3	225.4	远程	正常	启动	65535	20.29	0.88
2018-04-12 07:44:56	39.91	146	33.11	34.51	33.69	228.2	227	225.4	远程	正常	启动	65535	20.28	0.89
2018-04-12 07:45:59	39.92	146	33.17	34.29	33.54	229.4	228.1	226.7	远程	正常	启动	65535	20.32	0.89
2018-04-12 07:47:06	39.91	146	33.27	34.65	34.01	226.6	226.1	224.1	远程	正常	启动	65535	20.29	0.89
2018-04-12 07:48:09	39.91	146	33.03	34.48	33.58	228.1	227.6	225.9	远程	正常	启动	65535	20.25	0.89
2018-04-12 07:49:12	39.89	146	32.72	33.97	33.37	229.7	228.8	227.1	远程	正常	启动	65535	20.23	0.89
2018-04-12 07:50:16	39.92	146	32.84	34.37	33.56	229.5	228.2	226.7	远程	正常	启动	65535	20.25	0.89
2018-04-12 07:51:19	39.92	146	32.99	34.28	33.51	229.2	228.6	227	远程	正常	启动	65535	20.26	0.89
2018-04-12 07:54:31	39.99	146	33.17	34.8	33.87	227.9	227.3	225.4	远程	正常	启动	65535	20.34	0.88
2018-04-12 07:55:35	39.98	146	33.44	35.02	33.88	227.5	226.4	225.1	远程	正常	启动	65535	20.3	0.89
2018-04-12 07:56:39	40.01	146	32.39	33.97	33.89	232.3	230.7	229.2	远程	正常	启动	65535	20.37	0.89
2018-04-12 07:57:44	40.01	146	32.82	34.27	34.03	229.8	228.8	227	远程	正常	启动	65535	20.34	0.89
2018-04-12 07:58:48	39.89	146	32.63	34.02	33.77	230.3	229	228	远程	正常	启动	65535	20.25	0.89
2018-04-12 07:59:52	39.87	146	32.44	33.95	33.52	231	229.5	228.1	远程	正常	启动	65535	20.22	0.89
2018-04-12 08:00:59	39.82	146	32.37	33.91	33.44	231.2	230.1	228.9	远程	正常	启动	65535	20.21	0.89
2018-04-12 08:02:02	39.9	146	32.59	33.93	33.74	231	229.8	228.6	远程	正常	启动	65535	20.3	0.89
2018-04-12 08:03:06	39.89	146	32.4	33.94	33.52	231.9	230.6	229.4	远程	正常	启动	65535	20.27	0.89
2018-04-12 08:04:10	39.89	146	32.48	34.16	33.68	231.4	229.5	228.5	远程	正常	启动	65535	20.28	0.89
2018-04-12 08:05:12	39.88	146	32.28	33.75	33.49	231.8	230.3	228.8	远程	正常	启动	65535	20.21	0.88
2018-04-12 08:06:17	39.86	146	32.23	33.89	33.73	230.7	229	228.1	远程	正常	启动	65535	20.18	0.88
2018-04-12 08:07:24	39.89	146	32.27	34.05	33.83	231	229.1	228.2	远程	正常	启动	65535	20.23	0.89
2018-04-12 08:08:27	39.89	146	32.47	33.95	33.79	230.7	229	227.8	远程	正常	启动	65535	20.24	0.89
2018-04-12 08:09:31	39.88	146	32.09	33.9	33.66	232.1	230.2	229	远程	正常	启动	65535	20.22	0.89
2018-04-12 08:10:34	39.93	146	32.5	34.07	33.66	231.2	229.7	228.1	远程	正常	启动	65535	20.29	0.89
2018-04-12 08:11:40	39.94	146	32.34	33.76	33.75	232.9	230.7	229.9	远程	正常	启动	65535	20.3	0.89
2018-04-12 08:12:42	39.89	146	32.63	34	33.74	230.9	229.3	228.3	远程	正常	启动	65535	20.27	0.89
2018-04-12 08:15:54	39.91	146	32.25	33.82	33.72	231.3	230.2	228.9	远程	正常	启动	65535	20.25	0.89
2018-04-12 08:16:58	39.9	146	32.42	33.85	33.66	231.2	229.4	228.2	远程	正常	启动	65535	20.25	0.89
2018-04-12 08:18:02	39.9	146	32.41	33.73	33.67	231.2	229.4	228.1	远程	正常	启动	65535	20.24	0.89
2018-04-12 08:19:06	39.91	146	32.36	33.83	33.87	231.2	230.3	228.6	远程	正常	启动	65535	20.3	0.89
2018-04-12 08:22:18	39.88	146	32.3	33.88	33.73	231.4	230.3	228.6	远程	正常	启动	65535	20.26	0.89
2018-04-12 08:23:23	39.82	146	32.36	33.9	33.42	230.2	228.9	227.2	远程	正常	启动	65535	20.16	0.88
2018-04-12 08:24:30	39.81	146	32.55	33.83	33.73	229.5	227.9	226.4	远程	正常	启动	65535	20.16	0.89
2018-04-12 08:27:56	39.87	146	32.28	34	33.45	231.8	230.1	228.6	远程	正常	启动	65535	20.24	0.89
2018-04-12 08:28:58	39.9	146	32.63	34.26	33.86	229.3	227.9	227	远程	正常	启动	65535	20.24	0.89
2018-04-12 08:31:59	39.87	146	32.72	34.12	33.78	229.8	228.1	226.8	远程	正常	启动	65535	20.23	0.89
2018-04-12 08:33:04	39.84	146	32.51	34.09	33.58	230.4	228.8	227.1	远程	正常	启动	65535	20.23	0.89
2018-04-12 08:34:14	39.9	146	32.36	33.91	33.96	230.1	229.2	227.7	远程	正常	启动	65535	20.28	0.89
2018-04-12 08:35:27	39.9	145	32.11	33.81	33.49	232.3	230.4	229.1	远程	正常	启动	65535	20.24	0.89
2018-04-12 08:36:19	39.87	146	32.32	33.9	33.51	231.1	229.9	228	远程	正常	启动	65535	20.22	0.89
2018-04-12 08:37:22	39.87	146	32.14	33.81	33.5	230.9	229.1	227.8	远程	正常	启动	65535	20.19	0.89
2018-04-12 08:38:25	39.88	146	32.13	33.72	33.37	231.2	229.7	228.1	远程	正常	启动	65535	20.23	0.89
2018-04-12 08:39:29	39.94	146	32.33	33.9	33.64	231	229.8	228	远程	正常	启动	65535	20.27	0.89
2018-04-12 08:40:47	39.92	146	32.28	33.61	33.45	232.2	230.3	229.2	远程	正常	启动	65535	20.23	0.89
2018-04-12 08:41:49	39.91	146	32.76	34.12	33.95	228.7	227.3	226.5	远程	正常	启动	65535	20.24	0.89
2018-04-12 08:42:55	40.48	145	33.26	34.6	34.49	230	228.9	227.7	远程	正常	启动	65535	20.74	0.89
2018-04-12 08:43:59	40.44	146	33.74	35	34.45	227.7	226.5	225.7	远程	正常	启动	65535	20.65	0.89
2018-04-12 08:45:04	40.31	146	33.5	34.84	34.23	227.9	227.2	225.4	远程	正常	启动	65535	20.54	0.89
2018-04-12 08:46:11	40.19	146	33.02	34.45	34.01	228.6	227.9	226.1	远程	正常	启动	65535	20.43	0.89
2018-04-12 08:47:15	39.92	146	32.75	34.16	33.68	229.2	227.6	226.8	远程	正常	启动	65535	20.24	0.89
2018-04-12 08:48:18	39.91	146	33.03	34.48	33.88	226.8	225.9	224.9	远程	正常	启动	65535	20.21	0.89
2018-04-12 08:49:21	40.07	146	33.22	34.47	34.1	228.7	227.1	226	远程	正常	启动	65535	20.4	0.89
2018-04-12 08:50:28	40.04	146	33.25	34.25	33.67	227.1	226.3	224.8	远程	正常	启动	65535	20.32	0.89
2018-04-12 08:51:31	40.06	146	33.27	34.63	34.07	228	226.5	225.1	远程	正常	启动	65535	20.38	0.89
2018-04-12 08:52:34	40.13	146	33.11	34.36	33.96	228.9	227.9	226.2	远程	正常	启动	65535	20.43	0.89
2018-04-12 08:53:38	40.29	146	33.18	34.5	34.01	229	227.9	226.4	远程	正常	启动	65535	20.54	0.89
2018-04-12 08:54:44	40.41	146	33.67	35.01	34.62	228.3	226.8	225.9	远程	正常	启动	65535	20.7	0.89
2018-04-12 08:55:46	40.27	146	33.62	34.8	34.11	228.7	227.5	226.5	远程	正常	启动	65535	20.56	0.89
2018-04-12 08:59:01	40.05	146	33.42	34.53	34.13	227.9	226.5	225.7	远程	正常	启动	65535	20.42	0.89
2018-04-12 09:00:07	40.03	146	32.91	34.11	33.81	229.1	227.7	226.5	远程	正常	启动	65535	20.32	0.89
2018-04-12 09:01:09	40.09	146	33.46	34.61	34.34	228.4	226.9	225.6	远程	正常	启动	65535	20.41	0.89
2018-04-12 09:01:56	40.08	146	33.62	34.71	34.44	227.3	226.9	225.2	远程	正常	启动	65535	20.41	0.89
2018-04-12 09:03:00	40.18	146	33.09	34.44	34.08	229.9	228.7	227.1	远程	正常	启动	65535	20.48	0.89
2018-04-12 09:04:05	40.23	146	33.09	34.26	34.04	232	230.5	229.6	远程	正常	启动	65535	20.58	0.89
2018-04-12 09:05:08	40.16	146	32.81	34.35	33.85	231.1	230	229	远程	正常	启动	65535	20.49	0.89
2018-04-12 09:06:12	40.21	146	33.08	34.23	34.03	231.3	230.4	228.6	远程	正常	启动	65535	20.53	0.88
2018-04-12 09:07:20	40.25	146	32.95	34.39	34.08	231.9	230.4	229.5	远程	正常	启动	65535	20.58	0.89
2018-04-12 09:08:23	40.28	146	32.96	34.37	34.07	232.4	231.3	229.7	远程	正常	启动	65535	20.6	0.89
2018-04-12 09:09:25	40.27	146	32.94	34.01	33.9	232.6	231.3	229.7	远程	正常	启动	65535	20.59	0.89
2018-04-12 09:10:30	40.23	146	32.85	34.19	33.88	232.8	231.8	230.4	远程	正常	启动	65535	20.61	0.89
2018-04-12 09:11:34	40.23	146	32.57	33.89	33.71	233.5	232.3	231.4	远程	正常	启动	65535	20.57	0.89
2018-04-12 09:12:37	40.25	146	32.84	34.26	33.78	232	231.1	229.4	远程	正常	启动	65535	20.56	0.89
2018-04-12 09:13:40	40.27	146	32.78	34.18	33.93	232.7	231.2	229.5	远程	正常	启动	65535	20.61	0.89
2018-04-12 09:14:45	40.25	146	32.87	34.28	33.87	232.9	231.6	229.9	远程	正常	启动	65535	20.58	0.89
2018-04-12 09:16:13	40.23	146	32.79	34.14	33.99	232.3	230.8	230.3	远程	正常	启动	65535	20.58	0.89
2018-04-12 09:16:53	40.21	146	32.5	34.05	33.67	233.6	232.3	231.3	远程	正常	启动	65535	20.52	0.89
2018-04-12 09:18:12	40.13	146	32.96	34.13	33.95	230.6	229.4	228.8	远程	正常	启动	65535	20.48	0.89
2018-04-12 09:19:03	40.09	146	32.52	34.08	33.69	232.8	231.7	230.5	远程	正常	启动	65535	20.46	0.89
2018-04-12 09:20:07	40.07	146	32.61	34.06	33.49	232.6	231	229.8	远程	正常	启动	65535	20.41	0.89
2018-04-12 09:21:03	40.07	146	32.58	33.8	33.36	232.4	231.4	230	远程	正常	启动	65535	20.4	0.89
2018-04-12 09:22:00	40.06	146	32.41	34	33.41	232.6	231.8	230.1	远程	正常	启动	65535	20.39	0.89
2018-04-12 09:22:58	40.06	146	32.59	33.76	33.55	233.5	231.6	230.9	远程	正常	启动	65535	20.45	0.89
2018-04-12 09:24:09	40.11	146	32.77	33.99	33.71	232.5	230.9	230.1	远程	正常	启动	65535	20.46	0.89
2018-04-12 09:25:20	40.09	146	32.57	34.25	33.8	232.6	231.4	230.4	远程	正常	启动	65535	20.45	0.88
2018-04-12 09:27:10	40.11	146	32.67	33.79	33.78	232.9	231.9	230.5	远程	正常	启动	65535	20.47	0.89
2018-04-12 09:27:44	40.09	146	32.56	33.91	33.68	232.2	231.2	229.9	远程	正常	启动	65535	20.42	0.89
2018-04-12 09:28:53	40.1	146	32.94	34.32	33.88	230.4	229.6	227.8	远程	正常	启动	65535	20.42	0.89
2018-04-12 09:30:03	40.1	146	32.72	33.87	33.63	233.4	232	230.4	远程	正常	启动	65535	20.49	0.89
2018-04-12 09:31:14	40.09	146	32.57	33.79	33.7	233.2	231.3	230.2	远程	正常	启动	65535	20.44	0.89
2018-04-12 09:32:24	40.09	146	32.61	33.78	33.86	231.8	230.8	229.4	远程	正常	启动	65535	20.44	0.89
2018-04-12 09:33:36	40.14	146	32.72	34.15	33.76	232.6	231.1	230.4	远程	正常	启动	65535	20.47	0.89
2018-04-12 09:34:46	40.11	146	32.68	34.12	33.88	231.8	230.6	229.5	远程	正常	启动	65535	20.48	0.89
2018-04-12 09:35:56	40.1	146	32.39	33.91	33.55	233.8	232.5	231.2	远程	正常	启动	65535	20.48	0.89
2018-04-12 09:37:06	40.11	146	32.47	34.33	33.66	233.3	231.2	230	远程	正常	启动	65535	20.46	0.89
2018-04-12 09:38:18	40.12	146	32.69	34.07	33.63	232.5	230.7	229.8	远程	正常	启动	65535	20.44	0.88
2018-04-12 09:39:28	40.1	146	32.44	33.99	33.59	233.2	231.9	231.1	远程	正常	启动	65535	20.45	0.89
2018-04-12 09:40:39	40.17	146	32.81	34.36	33.96	231.8	230.3	229.5	远程	正常	启动	65535	20.52	0.89
2018-04-12 09:41:50	40.15	146	32.93	34.14	33.61	232.9	231.2	230.1	远程	正常	启动	65535	20.5	0.89
2018-04-12 09:43:39	40.18	146	32.46	33.96	33.66	233.8	232.1	230.9	远程	正常	启动	65535	20.5	0.89
2018-04-12 09:44:44	40.18	146	32.76	34.01	33.79	233.1	232	230.5	远程	正常	启动	65535	20.56	0.89
2018-04-12 09:46:07	40.14	146	32.65	34.07	33.55	234.5	232.4	231.6	远程	正常	启动	65535	20.51	0.89
2018-04-12 09:46:32	40.16	146	32.59	34.07	33.73	232.6	231.7	230.1	远程	正常	启动	65535	20.49	0.89
2018-04-12 09:48:34	40.13	146	32.61	33.96	33.65	232.2	231.4	230.1	远程	正常	启动	65535	20.44	0.89
2018-04-12 09:48:55	40.14	146	32.97	34.65	33.81	232	230.4	228.8	远程	正常	启动	65535	20.5	0.88
2018-04-12 09:50:04	40.09	146	32.86	34.19	33.96	231.7	230.6	229.3	远程	正常	启动	65535	20.48	0.88
2018-04-12 09:51:15	40.14	146	32.44	34.03	33.78	234.5	232.5	231.7	远程	正常	启动	65535	20.5	0.88
2018-04-12 09:52:39	40.13	146	32.68	34.51	33.85	232.5	231.2	229.4	远程	正常	启动	65535	20.46	0.88
2018-04-12 09:53:39	40.13	146	32.45	34.36	33.78	233.1	231.1	230	远程	正常	启动	65535	20.49	0.88
2018-04-12 09:54:48	40.14	146	32.92	34.48	33.84	232.5	230.6	229.5	远程	正常	启动	65535	20.5	0.88
2018-04-12 09:55:59	40.15	146	32.54	34.2	33.53	234.3	232.4	231	远程	正常	启动	65535	20.48	0.88
2018-04-12 09:57:11	40.12	146	32.73	33.79	33.6	233.9	232.4	231.7	远程	正常	启动	65535	20.46	0.89
2018-04-12 09:58:18	40.12	146	32.34	33.99	33.61	233.8	232.5	230.9	远程	正常	启动	65535	20.44	0.89
2018-04-12 09:59:29	40.11	146	32.53	34.08	33.65	232.4	231.3	230.4	远程	正常	启动	65535	20.47	0.89
2018-04-12 10:00:40	40.14	146	32.63	34.13	33.8	231.3	230.4	229.1	远程	正常	启动	65535	20.43	0.89
2018-04-12 10:01:50	40.15	146	32.54	33.93	33.7	232.9	232	230.8	远程	正常	启动	65535	20.48	0.89
2018-04-12 10:03:15	40.16	146	32.58	34.19	33.69	232.5	231.4	229.7	远程	正常	启动	65535	20.49	0.89
2018-04-12 10:04:08	40.19	146	32.82	33.9	33.55	233.6	232.6	230.8	远程	正常	启动	65535	20.55	0.89
2018-04-12 10:05:06	40.18	146	32.72	34.18	33.65	232.6	230.8	229.6	远程	正常	启动	65535	20.48	0.89
2018-04-12 10:06:26	40.19	146	32.93	34.08	33.93	232.6	231	230	远程	正常	启动	65535	20.53	0.89
2018-04-12 10:07:01	40.13	146	32.62	33.89	33.67	232.3	231.5	230	远程	正常	启动	65535	20.44	0.89
2018-04-12 10:07:58	40.17	146	32.59	33.73	33.63	232.5	231.6	230.4	远程	正常	启动	65535	20.48	0.89
2018-04-12 10:08:56	40.18	146	32.99	34.39	33.7	231.9	230.3	228.9	远程	正常	启动	65535	20.53	0.89
2018-04-12 10:10:04	40.2	146	32.91	33.65	33.61	232.4	230.9	230.4	远程	正常	启动	65535	20.5	0.89
2018-04-12 10:11:16	40.15	146	32.85	34.04	33.68	232.9	231.5	230.6	远程	正常	启动	65535	20.47	0.88
2018-04-12 10:12:25	40.16	146	33	34.29	34.2	231.3	230.2	228.5	远程	正常	启动	65535	20.49	0.89
2018-04-12 10:13:35	40.16	146	32.63	33.99	33.83	233	231.9	230.5	远程	正常	启动	65535	20.52	0.89
2018-04-12 10:14:46	40.17	146	32.96	34.41	34.38	231.2	230.1	228.5	远程	正常	启动	65535	20.53	0.88
2018-04-12 10:15:57	40.14	146	32.89	34.1	33.82	232	231	229.3	远程	正常	启动	65535	20.49	0.89
2018-04-12 10:17:08	40.1	146	32.83	33.94	33.85	231.9	230.9	229.6	远程	正常	启动	65535	20.45	0.89
2018-04-12 10:18:18	40.14	146	33.09	34.38	34.18	231	229.6	228.5	远程	正常	启动	65535	20.51	0.89
2018-04-12 10:19:28	40.15	146	32.98	34.29	34.01	232	230.9	229.1	远程	正常	启动	65535	20.52	0.89
2018-04-12 10:20:49	40.16	146	32.92	33.91	34.06	232.8	231.8	230.3	远程	正常	启动	65535	20.55	0.89
2018-04-12 10:22:09	40.12	146	33.21	34.45	33.91	230	229.2	227.4	远程	正常	启动	65535	20.45	0.88
2018-04-12 10:23:29	40.15	146	33	34.23	34.02	231.2	229.8	228.8	远程	正常	启动	65535	20.5	0.88
2018-04-12 10:24:10	40.13	146	32.89	34.27	34.03	232.4	230.8	229.3	远程	正常	启动	65535	20.51	0.88
2018-04-12 10:25:37	40.13	146	33.04	34.1	34.03	231.9	230.6	229.8	远程	正常	启动	65535	20.48	0.89
2018-04-12 10:26:21	40.15	146	32.78	34.05	33.88	232.6	230.6	229.8	远程	正常	启动	65535	20.5	0.89
2018-04-12 10:27:27	40.15	146	33	34.13	33.75	231.5	229.8	229.1	远程	正常	启动	65535	20.5	0.89
2018-04-12 10:28:34	40.15	146	32.6	33.74	33.65	233.7	232.1	231.5	远程	正常	启动	65535	20.51	0.89
2018-04-12 10:29:42	40.13	146	32.7	34.18	33.79	232.6	230.7	229.9	远程	正常	启动	65535	20.49	0.88
2018-04-12 10:30:48	40.1	146	32.57	33.6	33.69	235	232.8	232.1	远程	正常	启动	65535	20.5	0.89
2018-04-12 10:31:55	40.09	146	32.62	34.26	33.91	232.8	230.8	230	远程	正常	启动	65535	20.47	0.89
2018-04-12 10:33:02	40.08	146	32.42	33.9	33.88	233.7	232.5	231.2	远程	正常	启动	65535	20.49	0.89
2018-04-12 10:34:09	40.11	146	32.86	34.04	33.68	232.6	231	230.1	远程	正常	启动	65535	20.47	0.88
2018-04-12 10:35:15	40.14	146	32.53	33.72	33.85	232.7	231.4	230.5	远程	正常	启动	65535	20.51	0.89
2018-04-12 10:36:22	40.12	146	32.41	34.07	34.03	232.6	230.7	229.6	远程	正常	启动	65535	20.42	0.89
2018-04-12 10:38:24	40.13	146	32.41	33.92	33.71	232.9	231.3	230.6	远程	正常	启动	65535	20.46	0.89
2018-04-12 10:38:36	40.13	146	32.67	34.15	33.88	231.8	230.5	228.8	远程	正常	启动	65535	20.47	0.89
2018-04-12 10:39:44	40.15	146	32.63	34.02	34.09	233	231.6	230.7	远程	正常	启动	65535	20.54	0.89
2018-04-12 10:41:50	40.14	146	32.77	34.3	33.93	232.7	230.8	229.6	远程	正常	启动	65535	20.51	0.89
2018-04-12 10:41:57	40.14	146	32.81	34.27	34.04	232.3	230.6	229.7	远程	正常	启动	65535	20.52	0.88
2018-04-12 10:43:06	40.12	146	32.33	33.59	33.69	234.2	232.2	231.7	远程	正常	启动	65535	20.47	0.89
2018-04-12 10:44:13	40.14	146	32.59	34.22	33.86	232.7	231.2	229.4	远程	正常	启动	65535	20.49	0.89
2018-04-12 10:45:37	40.16	146	32.79	34.14	33.82	232.9	231.4	230.8	远程	正常	启动	65535	20.55	0.89
2018-04-12 10:46:25	40.19	146	32.99	34.3	33.84	232.9	231.1	230.3	远程	正常	启动	65535	20.55	0.89
2018-04-12 10:48:01	40.16	146	32.59	33.56	33.57	235.1	232.9	232.6	远程	正常	启动	65535	20.53	0.89
2018-04-12 10:48:39	40.15	146	32.52	34.05	33.7	233	231.9	230.6	远程	正常	启动	65535	20.53	0.89
2018-04-12 10:49:46	40.16	146	32.54	34.3	33.85	233.1	231.5	230	远程	正常	启动	65535	20.52	0.89
2018-04-12 10:50:55	40.16	146	32.83	33.99	33.87	232.2	231.2	229.7	远程	正常	启动	65535	20.49	0.89
2018-04-12 10:52:00	40.2	146	32.8	33.87	33.6	234.3	232.5	231.4	远程	正常	启动	65535	20.53	0.89
2018-04-12 10:53:24	40.16	146	32.61	33.89	33.68	233.5	232	230.7	远程	正常	启动	65535	20.54	0.89
2018-04-12 10:54:13	40.18	146	32.43	33.99	33.51	234.7	233.5	231.9	远程	正常	启动	65535	20.55	0.89
2018-04-12 10:55:21	40.15	146	32.8	34.35	34.05	232.1	230.8	229.1	远程	正常	启动	65535	20.51	0.89
2018-04-12 10:56:44	40.16	146	32.5	34	33.84	233.4	231.9	230.5	远程	正常	启动	65535	20.49	0.88
2018-04-12 10:57:35	40.18	146	32.74	34.39	33.98	232.3	230.5	229.6	远程	正常	启动	65535	20.52	0.89
2018-04-12 10:58:41	40.19	146	32.76	34.37	33.94	232.7	231	229.7	远程	正常	启动	65535	20.59	0.89
2018-04-12 10:59:48	40.2	146	32.72	34.13	33.94	233	231.1	230.3	远程	正常	启动	65535	20.53	0.89
2018-04-12 11:00:55	40.26	146	32.83	34.03	33.97	233.3	232.1	230.6	远程	正常	启动	65535	20.61	0.89
2018-04-12 11:02:45	40.25	146	32.74	33.87	33.83	233.5	232.3	230.9	远程	正常	启动	65535	20.61	0.89
2018-04-12 11:03:09	40.25	146	32.94	34.34	33.99	232.8	230.9	230.2	远程	正常	启动	65535	20.59	0.89
2018-04-12 11:04:54	40.27	146	32.68	34.15	33.88	233.1	231.8	230.5	远程	正常	启动	65535	20.6	0.89
2018-04-12 11:05:23	40.26	146	32.79	34.05	34.18	231.8	230.6	229.7	远程	正常	启动	65535	20.54	0.89
2018-04-12 11:06:30	40.27	146	32.62	34.04	33.76	234.4	232.3	231.6	远程	正常	启动	65535	20.61	0.89
2018-04-12 11:07:55	40.28	146	32.91	34.15	33.75	233.8	232.6	231.4	远程	正常	启动	65535	20.62	0.89
2018-04-12 11:08:45	40.33	146	32.81	34.1	33.86	234.2	232.1	231.5	远程	正常	启动	65535	20.66	0.89
2018-04-12 11:10:41	40.37	146	32.94	34.56	34.05	232.2	231.2	229.5	远程	正常	启动	65535	20.62	0.89
2018-04-12 11:11:03	40.37	146	32.82	34.3	33.6	233.3	232	230.4	远程	正常	启动	65535	20.67	0.89
2018-04-12 11:12:05	40.37	146	32.73	34.17	33.99	234.3	233.1	231.4	远程	正常	启动	65535	20.67	0.89
2018-04-12 11:13:12	40.35	146	32.77	34.11	33.87	233.6	231.6	230.8	远程	正常	启动	65535	20.63	0.89
2018-04-12 11:14:20	40.35	146	32.68	34.35	33.94	233.5	232.3	230.7	远程	正常	启动	65535	20.66	0.89
2018-04-12 11:15:25	40.35	146	32.87	34.42	33.87	233.3	231.9	230.4	远程	正常	启动	65535	20.65	0.89
2018-04-12 11:16:32	40.3	146	32.92	34.48	34	233.1	231.5	230.6	远程	正常	启动	65535	20.64	0.88
2018-04-12 11:18:04	40.31	146	32.94	34.44	34.12	232.9	230.9	229.8	远程	正常	启动	65535	20.64	0.89
2018-04-12 11:18:46	40.32	146	32.94	34.36	33.87	233.1	231.6	230.7	远程	正常	启动	65535	20.65	0.89
2018-04-12 11:20:06	40.26	146	32.6	33.88	33.55	235.2	233.9	232.9	远程	正常	启动	65535	20.6	0.89
2018-04-12 11:21:22	40.25	146	32.4	34.2	33.6	234.6	233.4	232	远程	正常	启动	65535	20.57	0.89
2018-04-12 11:22:09	40.21	146	32.65	34.19	33.85	234.5	232.4	231.2	远程	正常	启动	65535	20.6	0.89
2018-04-12 11:23:54	40.21	146	32.42	34.16	33.92	234.1	232	231	远程	正常	启动	65535	20.54	0.89
2018-04-12 11:24:22	40.24	146	32.35	34.02	33.71	235.4	233.2	232.5	远程	正常	启动	65535	20.6	0.89
2018-04-12 11:25:30	40.27	146	32.45	34.03	33.81	234.8	233	232.4	远程	正常	启动	65535	20.6	0.89
2018-04-12 11:26:34	40.18	146	32.3	34.02	33.58	234.8	233.5	232.4	远程	正常	启动	65535	20.57	0.89
2018-04-12 11:28:28	40.23	146	32.49	34.15	33.72	233.7	232.6	231	远程	正常	启动	65535	20.57	0.89
2018-04-12 11:28:49	40.26	146	32.64	34.19	33.73	234.7	232.9	231.4	远程	正常	启动	65535	20.6	0.89
2018-04-12 11:29:56	40.29	146	32.64	33.86	33.68	234.4	232.5	231.5	远程	正常	启动	65535	20.61	0.89
2018-04-12 11:31:03	40.36	146	32.72	34.43	34.16	233.5	232.3	230.8	远程	正常	启动	65535	20.65	0.88
2018-04-12 11:32:15	40.44	146	32.51	34.31	34.01	233.3	231.9	231.2	远程	正常	启动	65535	20.7	0.89
2018-04-12 11:33:31	40.47	146	32.54	34.36	33.89	235.4	233.4	232.1	远程	正常	启动	65535	20.77	0.89
2018-04-12 11:34:56	40.45	146	32.7	34.31	33.8	235.1	233.8	232.7	远程	正常	启动	65535	20.77	0.89
2018-04-12 11:35:31	40.39	146	32.94	34.56	34.26	233.9	232	230.9	远程	正常	启动	65535	20.75	0.89
2018-04-12 11:37:28	40.36	146	32.67	33.93	34.03	235.4	233.6	232.2	远程	正常	启动	65535	20.72	0.89
2018-04-12 11:37:44	40.38	146	33.09	34.75	34.23	233.2	232.3	230.5	远程	正常	启动	65535	20.74	0.88
2018-04-12 11:38:52	40.35	146	32.76	34.22	34.09	234.7	232.7	231.7	远程	正常	启动	65535	20.68	0.88
2018-04-12 11:39:58	40.37	146	32.78	34.2	33.85	234.2	232.7	231.8	远程	正常	启动	65535	20.7	0.88
2018-04-12 11:41:05	40.36	146	32.71	34.11	33.88	234.9	233	232.3	远程	正常	启动	65535	20.71	0.88
2018-04-12 11:42:28	40.34	146	32.87	34.59	34.13	233.5	232.5	231	远程	正常	启动	65535	20.68	0.88
2018-04-12 11:43:18	40.34	146	32.9	34.26	33.99	234.2	233	231.6	远程	正常	启动	65535	20.7	0.89
2018-04-12 11:44:45	40.31	146	32.91	34.5	34.01	233.6	232	230.2	远程	正常	启动	65535	20.64	0.88
2018-04-12 11:45:32	40.32	146	32.58	34.1	33.84	235.6	233.4	232.6	远程	正常	启动	65535	20.67	0.88
2018-04-12 11:46:39	40.34	146	32.7	34.72	34.16	235.8	233.6	232.3	远程	正常	启动	65535	20.7	0.88
2018-04-12 11:48:16	40.33	146	32.44	34.13	33.85	236.7	234.9	234	远程	正常	启动	65535	20.67	0.88
2018-04-12 11:48:53	40.35	146	32.54	34.42	33.89	236.3	234.5	233.6	远程	正常	启动	65535	20.73	0.88
2018-04-12 11:50:03	40.35	146	32.89	34.6	34.09	235.8	233.9	233.1	远程	正常	启动	65535	20.72	0.88
2018-04-12 11:51:11	40.34	146	32.65	34.4	33.73	236.8	235.1	234.1	远程	正常	启动	65535	20.72	0.88
2018-04-12 11:54:31	40.29	146	32.64	34.47	33.96	236.5	234.4	233	远程	正常	启动	65535	20.66	0.88
2018-04-12 11:55:37	40.33	146	32.48	34.32	33.84	236.7	234.9	234.2	远程	正常	启动	65535	20.69	0.88
2018-04-12 11:56:44	40.33	146	32.64	34.58	33.92	235.7	234.4	232.7	远程	正常	启动	65535	20.71	0.88
2018-04-12 11:57:50	40.29	146	32.41	34.25	33.71	237.4	235.5	234	远程	正常	启动	65535	20.65	0.88
2018-04-12 11:58:58	40.29	146	32.46	34.8	33.83	236.4	234.8	233.5	远程	正常	启动	65535	20.66	0.88
2018-04-12 12:00:42	40.33	146	32.49	34.34	33.7	236.2	234.7	233.6	远程	正常	启动	65535	20.68	0.88
2018-04-12 12:01:12	40.36	146	32.52	34.43	33.97	236.4	234.3	233	远程	正常	启动	65535	20.72	0.88
2018-04-12 12:02:19	40.43	146	32.51	34.72	33.71	237	235.4	234.2	远程	正常	启动	65535	20.78	0.88
2018-04-12 12:03:29	40.39	146	31.58	33.47	32.27	232.6	231.1	230.1	远程	正常	启动	65535	20.63	0.92

## Sheet: Sheet3
时间	电流	转速	输入电流A	输入电流B	输入电流C	输入电压A	输入电压B	输入电压C	KA0	KA4	远程操作	操作时间	有功功率	功率因数
2018-04-27 15:47:45	10.73	299	10.9	11.12	10.4	222.1	222	221	本地	正常	停止	4819	5.36	0.75
2018-04-27 15:48:49	10.94	299	11.18	11.44	10.29	223.1	222.2	221.8	本地	正常	停止	4882	5.49	0.75
2018-04-27 15:50:58	11.63	298	11.86	12.31	11.23	220.5	220.3	219.3	本地	正常	停止	5012	5.81	0.76
2018-04-27 15:52:01	11.96	299	11.94	12.17	11.43	222.8	222.4	221.2	本地	正常	停止	5075	5.98	0.76
2018-04-27 15:52:02	11.96	299	11.94	12.17	11.43	222.8	222.4	221.2	本地	正常	停止	5075	5.98	0.76
2018-04-27 15:54:07	12.14	299	12.23	12.63	11.55	221.7	221.7	219.8	本地	正常	停止	5201	6.07	0.76
2018-04-27 16:00:40	13.63	298	13.6	14.05	12.75	222.9	222.3	221.9	本地	正常	停止	5594	6.84	0.76
2018-04-27 16:01:42	13.88	300	14.06	14.46	13.27	222.7	221.9	220.4	本地	正常	停止	5656	6.99	0.76
2018-04-27 16:02:44	14.11	300	14.08	14.69	13.45	223.1	222.5	220.9	本地	正常	停止	5719	7.13	0.76
2018-04-27 16:05:53	14.73	300	14.71	15.2	13.93	223.7	223.3	222.6	本地	正常	停止	5907	7.47	0.77
2018-04-27 16:06:58	14.71	301	14.91	15.14	14.08	223.4	222.9	221.7	本地	正常	停止	5972	7.46	0.77
2018-04-27 16:08:12	15	299	15.02	15.21	14.29	223.8	223.5	222.2	本地	正常	停止	6046	7.61	0.77
2018-04-27 16:10:24	15.39	299	15.52	15.69	14.61	224.6	223.7	222.4	本地	正常	停止	6178	7.84	0.77
2018-04-27 16:12:44	16.02	299	16.32	16.61	15.39	222.2	221.9	220.3	本地	正常	停止	6317	8.19	0.77
2018-04-27 16:13:45	16.42	299	16.51	16.92	15.93	222.4	222.2	221.4	本地	正常	停止	6380	8.41	0.77
2018-04-27 16:14:48	17.58	300	17.7	18.47	17.11	222.3	221.3	220.1	本地	正常	停止	6442	9.1	0.78
2018-04-27 16:15:52	17.9	300	17.91	18.58	17.45	223.9	223.7	222.5	本地	正常	停止	6504	9.32	0.78
2018-04-27 16:17:00	17.87	300	17.98	18.54	17.42	223.4	222.8	221.5	本地	正常	停止	6575	9.28	0.78
2018-04-27 16:18:04	17.51	300	17.7	18.34	17.06	221.6	220.9	219.9	本地	正常	停止	6637	9.04	0.78
2018-04-27 16:19:08	17.59	300	17.67	18.33	17.05	224.2	223.1	222.2	本地	正常	停止	6702	9.14	0.78
2018-04-27 16:20:11	17.44	299	17.5	18.09	16.96	223.1	222.4	221.8	本地	正常	停止	6764	9.03	0.78
2018-04-27 16:21:11	17.45	299	17.48	18.18	16.99	223	221.9	221.3	本地	正常	停止	6826	9.03	0.78
2018-04-27 16:22:21	17.27	300	17.4	18.25	16.48	222.7	221.5	220.6	本地	正常	停止	6895	8.92	0.78
2018-04-27 16:23:28	17.47	300	17.67	18.27	16.81	222.5	222.1	221.1	本地	正常	停止	6957	9.05	0.78
2018-04-27 16:24:30	17.57	299	17.7	18.43	16.91	222.2	222	220.8	本地	正常	停止	7024	9.09	0.78
2018-04-27 16:26:42	0	0	0.2	0.19	0.14	224.3	223.4	222.3	远程	正常	调速	66	0.04	0.33
2018-04-27 16:31:09	18.37	299	18.48	19.46	17.89	222	221.3	219.8	远程	正常	启动	201	9.55	0.78
2018-04-27 16:32:13	18.49	288	15.49	16.03	14.65	222.7	222.2	221.5	远程	正常	调速	1	8.27	0.75
2018-04-27 16:33:06	21.03	125	14.83	15.5	13.94	221.7	220.9	220.1	远程	正常	调速	3	7.3	0.76
2018-04-27 16:33:13	20.7	304	20.49	21.51	19.9	223.1	222	221.3	远程	正常	调速	0	11.02	0.79
2018-04-27 16:33:17	19.71	298	19.79	20.84	19.4	220.7	220.6	219.3	远程	正常	调速	1	10.37	0.79
2018-04-27 16:33:20	19.44	300	19.36	20.36	18.82	224	223	222.5	远程	正常	调速	4	10.23	0.79
2018-04-27 16:33:21	19.42	300	19.46	20.06	18.87	224.2	223	222.8	远程	正常	调速	5	10.22	0.79
2018-04-27 16:36:28	18.95	300	19.01	19.73	18.28	223.6	222.5	221.4	远程	正常	调速	193	9.92	0.79
2018-04-27 16:40:38	19.53	299	19.52	20.41	19	221.6	221	220.2	远程	正常	调速	443	10.27	0.79
2018-04-27 16:42:53	19.79	299	19.77	20.9	19.4	222.3	221.3	220.4	远程	正常	调速	577	10.44	0.79
2018-04-27 16:43:53	19.91	299	19.68	20.85	19.39	222.5	221.4	220.3	远程	正常	调速	638	10.5	0.8
2018-04-27 16:44:57	20	299	19.86	20.77	19.48	222.8	221.8	221.4	远程	正常	调速	701	10.57	0.8
2018-04-27 16:45:59	20.22	299	20.16	21.33	19.71	221.1	220.9	219	远程	正常	调速	763	10.68	0.8
2018-04-27 16:47:01	20.36	299	20.09	21.42	19.63	222.8	221.7	221.1	远程	正常	调速	825	10.78	0.8
2018-04-27 16:48:05	20.51	299	20.26	21.47	19.7	224.1	223	222.1	远程	正常	调速	889	10.9	0.8
2018-04-27 16:49:11	20.75	299	20.4	21.76	20.06	223.7	223	222.2	远程	正常	调速	955	11.05	0.8
2018-04-27 16:50:16	20.93	300	20.68	22.05	20.22	222.8	221.9	221	远程	正常	调速	1017	11.15	0.8
2018-04-27 16:51:19	21.15	300	20.99	22.28	20.7	221.9	220.9	219.9	远程	正常	调速	1083	11.27	0.8
2018-04-27 16:53:28	21.69	299	21.32	23	21.38	220.5	219.8	218.8	远程	正常	调速	1212	11.62	0.81
2018-04-27 16:54:31	21.99	299	21.67	22.83	21.48	223.2	222.1	221.2	远程	正常	调速	1275	11.84	0.81
2018-04-27 16:55:35	22.23	299	21.7	23.24	21.87	222.2	221.3	220.7	远程	正常	调速	1338	11.98	0.81
2018-04-27 16:56:39	22.51	300	22.05	23.42	22.4	221.3	220.7	219.2	远程	正常	调速	1403	12.18	0.82
2018-04-27 16:57:41	22.77	299	22.42	24.17	22.6	220.7	220.3	218.6	远程	正常	调速	1465	12.34	0.82
2018-04-27 16:58:43	22.93	299	22.47	24.08	22.69	222.1	221.7	219.3	远程	正常	调速	1527	12.46	0.82
2018-04-27 16:59:47	23.23	299	22.5	24.3	22.78	223.2	222.8	221.2	远程	正常	调速	1591	12.67	0.82
2018-04-27 17:00:52	23.46	299	22.92	24.5	23.24	222.2	221.5	220.2	远程	正常	调速	1657	12.81	0.82
2018-04-27 17:01:57	23.57	300	23.03	24.54	23.21	223	221.9	220.9	远程	正常	调速	1721	12.89	0.83
2018-04-27 17:03:02	23.67	299	23.04	24.57	23.72	222	221	220	远程	正常	调速	1785	12.96	0.83
2018-04-27 17:04:07	23.95	299	23.57	25.25	23.82	221.1	221	218.8	远程	正常	调速	1851	13.14	0.83
2018-04-27 17:05:12	24.09	299	23.69	25.35	24.05	222.5	222	220.7	远程	正常	调速	1916	13.25	0.83
2018-04-27 17:06:17	24.16	299	23.71	25.17	24.18	221.8	221.4	219.7	远程	正常	调速	1980	13.29	0.83
2018-04-27 17:07:20	24.42	299	23.68	24.91	24.41	223.6	223.2	221.5	远程	正常	调速	2044	13.48	0.83
2018-04-27 17:08:26	24.5	299	24.11	25.5	24.42	222.3	221.2	219.9	远程	正常	调速	2110	13.54	0.83
2018-04-27 17:09:29	24.64	299	24.25	25.12	24.62	223.1	222	221.3	远程	正常	调速	2173	13.63	0.83
2018-04-27 17:10:33	24.93	299	24.33	25.58	24.96	223.5	223.1	221.6	远程	正常	调速	2237	13.84	0.84
2018-04-27 17:11:39	24.99	300	24.42	25.73	25.12	222.5	222.1	220.7	远程	正常	调速	2303	13.87	0.84
2018-04-27 17:12:44	25.22	299	24.87	26.11	25.32	221	220.8	219.7	远程	正常	调速	2368	14.01	0.84
2018-04-27 17:13:48	25.43	299	24.93	26.01	25.35	222.6	222.3	221.3	远程	正常	调速	2432	14.15	0.84
2018-04-27 17:14:53	25.66	299	25.11	26.36	25.71	222.6	221.9	220.6	远程	正常	调速	2497	14.34	0.84
2018-04-27 17:15:57	25.77	299	25.06	26.55	25.84	223.5	223.1	222	远程	正常	调速	2561	14.43	0.84
2018-04-27 17:17:06	26.09	299	25.65	27.06	26.12	223.3	222.4	220.7	远程	正常	调速	2630	14.65	0.84
2018-04-27 17:18:06	26.34	299	25.69	27.35	26.35	222.8	222.5	220.9	远程	正常	调速	2690	14.81	0.85
2018-04-27 17:19:09	26.67	299	26.14	27.93	26.88	222.2	221.2	220.1	远程	正常	调速	2754	15.06	0.85
2018-04-27 17:22:07	26.92	299	26.6	28.46	27.69	219.2	218.7	216.4	远程	正常	调速	2818	15.2	0.85
2018-04-27 17:22:07	27.59	299	27.04	28.57	28.18	222	221.8	219.9	远程	正常	调速	2931	15.73	0.85
2018-04-27 17:23:11	27.96	299	27.68	29.47	28.53	220.9	220.8	218.6	远程	正常	调速	2993	15.98	0.85
2018-04-27 17:26:19	44.13	128	38.29	39.83	39.14	221.6	220.7	219.5	远程	正常	调速	3	24.23	0.91
2018-04-27 17:26:21	41.97	81	31.25	32.97	33.02	221.4	220.8	219.5	远程	正常	调速	5	18.4	0.85
2018-04-27 17:26:26	43.84	88	29.89	32.89	30.64	221.5	221.2	219.7	远程	正常	调速	9	18.64	0.83
2018-04-27 17:26:28	43.89	85	32.94	35.78	35.09	221.3	221.2	219.4	远程	正常	调速	11	19.88	0.86
2018-04-27 17:26:31	42.82	87	33.33	35.13	34.41	220.8	220.7	218.7	远程	正常	调速	14	19	0.86
2018-04-27 17:26:36	42.31	84	31.48	33.15	32.12	222.4	222.1	220.5	远程	正常	调速	1	17.1	0.83
2018-04-27 17:26:37	43.39	85	33.54	35.15	35.27	222.3	222.1	220.2	远程	正常	调速	2	19.34	0.85
2018-04-27 17:26:38	42.16	85	33.14	34.46	34.17	221.9	221.6	219.7	远程	正常	调速	3	18.37	0.86
2018-04-27 17:26:39	41.03	82	32.36	33.58	34.59	220.2	219.9	217.5	远程	正常	调速	4	17.6	0.85
2018-04-27 17:26:40	41.14	85	31.42	33.79	33.75	222.2	221.7	219.9	远程	正常	调速	6	17.68	0.85
2018-04-27 17:26:41	41.62	84	33.6	34.36	34.16	221	220.6	218.6	远程	正常	调速	7	18.42	0.86
2018-04-27 17:27:46	41.11	83	33.44	34.82	34.43	221.7	221	219.9	远程	正常	调速	70	18.55	0.86
2018-04-27 17:27:49	42.31	83	31.4	32.91	33.21	221.4	220.3	219.3	远程	正常	调速	1	17.81	0.83
2018-04-27 17:27:54	42.6	86	26.95	27.9	27.39	223.8	222.8	221.3	远程	正常	调速	5	17.01	0.78
2018-04-27 17:27:57	40.27	80	30.6	31.83	30.87	220.8	220.2	218.3	远程	正常	调速	7	17.45	0.83
2018-04-27 17:27:58	41.86	86	32.99	34.79	35.23	221.1	220.8	218.8	远程	正常	调速	9	18.27	0.85
2018-04-27 17:27:59	41.72	86	36.88	37.02	35.81	221.7	221.6	219.8	远程	正常	调速	10	19.36	0.88
2018-04-27 17:28:00	40.79	82	29.36	30.86	31.05	220.8	220.7	219.1	远程	正常	调速	11	16.65	0.82
2018-04-27 17:28:02	42.15	85	31.99	33.21	32.24	218.9	218.8	217.2	远程	正常	调速	12	17.35	0.81
2018-04-27 17:28:04	41.91	87	32.63	34.56	32.29	222.4	221.9	220.9	远程	正常	调速	15	18.42	0.85
2018-04-27 17:28:05	39.49	81	27.83	30.09	30.43	221.2	220.6	219.2	远程	正常	调速	17	15.74	0.81
2018-04-27 17:28:10	0	0	0.21	0.2	0.17	222.2	221.2	220.8	远程	正常	停止	2	0.04	0.33
2018-04-27 17:28:12	0	0	0.21	0.2	0.15	222.5	221.5	220.9	远程	正常	停止	3	0.04	0.33
2018-04-27 17:28:15	0	0	0.25	0.23	0.17	223.8	222.8	221.5	远程	正常	启动	1	0.05	0.38
2018-04-27 17:28:16	0	0	0.25	0.23	0.17	223.8	222.8	221.5	远程	正常	启动	1	0.05	0.38
2018-04-27 17:28:18	0.13	0	2.97	2.9	2.72	224.8	223.8	223.1	远程	正常	启动	4	0.81	0.88
2018-04-27 17:28:18	10.32	0	8.04	8.03	7.43	223.8	222.7	222	远程	正常	启动	4	3.57	0.81
2018-04-27 17:28:19	8.25	0	2.25	2.25	2.16	223.6	222.6	221.9	远程	正常	启动	5	0.99	0.6
2018-04-27 17:28:20	6.25	0	3.16	3.24	2.97	223.1	222.1	221.3	远程	正常	启动	6	1.24	0.74
2018-04-27 17:28:21	19.55	20	17.98	19.79	18	221.4	220.5	219.1	远程	正常	启动	7	7.07	0.78
2018-04-27 17:28:23	45.23	10	35.87	37.64	36.94	221.1	220.2	218.5	远程	正常	启动	8	21.31	0.9
2018-04-27 17:28:25	57.77	0	58.2	60.31	59.99	221.1	220.2	218.2	远程	正常	启动	9	33.44	0.98
2018-04-27 17:28:27	77.42	0	81.36	82.43	80.83	217.9	217.2	215	远程	正常	启动	12	49.01	0.94
2018-04-27 17:28:28	80.07	0	83.92	85.05	84.97	220.6	219.6	217.7	远程	正常	启动	14	52.4	0.94
2018-04-27 17:28:30	77.33	0	77.91	79.63	78.79	220	219.2	217.3	远程	正常	启动	15	48.33	0.94
2018-04-27 17:28:30	76.95	0	82.23	83.93	84.07	218.2	217.5	215.4	远程	正常	启动	15	49.6	0.95
2018-04-27 17:28:31	78.96	0	81.63	82.73	82.17	216.6	216.1	213.9	远程	正常	启动	17	51.91	0.92
2018-04-27 17:28:33	13.14	0	1.02	1.03	1.01	223.6	222.9	222.4	远程	故障	停止	1	0.05	0.01
2018-04-27 17:28:35	0.01	0	0.23	0.21	0.18	223.2	222.5	221.7	远程	故障	停止	3	0.05	0.38
2018-04-27 17:28:38	0	0	0.24	0.22	0.19	223.1	222.7	222.1	远程	故障	启动	1	0.05	0.38
2018-04-27 17:28:39	0	0	0.21	0.2	0.15	223	222.6	221.7	远程	故障	启动	2	0.04	0.31
2018-04-27 17:28:42	0	0	0.22	0.19	0.18	223.9	223.6	222.5	远程	正常	停止	1	0.04	0.31
2018-04-27 17:28:45	0	0	0.23	0.2	0.18	223.8	223.5	222.3	远程	正常	停止	1	0.04	0.31
2018-04-27 17:28:46	0	0	0.21	0.18	0.18	224.5	224.3	223.4	远程	正常	停止	3	0.04	0.31
2018-04-27 17:28:48	0	0	0.22	0.2	0.16	223.3	223.1	222	远程	正常	停止	5	0.04	0.33
2018-04-27 17:28:50	0	0	0.23	0.21	0.15	223.3	223.1	221.8	远程	正常	停止	7	0.05	0.36
2018-04-27 17:28:52	0	0	0.24	0.23	0.18	223.8	223.5	222.4	远程	正常	停止	7	0.04	0.31
2018-04-27 17:28:53	0	0	0.21	0.19	0.16	224.2	223.9	222.7	远程	正常	停止	8	0.04	0.31
2018-04-27 17:28:54	0	0	0.21	0.21	0.14	223	222.7	221.4	远程	正常	停止	11	0.05	0.36
2018-04-27 17:28:58	0	0	0.2	0.2	0.14	222.6	222.1	220.3	远程	正常	启动	1	0.04	0.33
2018-04-27 17:28:58	0	0	0.2	0.2	0.14	222.6	222.1	220.3	远程	正常	启动	1	0.04	0.33
2018-04-27 17:29:00	0	0	0.22	0.21	0.16	224.4	223.6	222.5	远程	正常	启动	3	0.04	0.31
2018-04-27 17:29:01	0	0	1.53	1.49	1.61	224.6	223.8	222.6	远程	正常	启动	4	0.34	0.69
2018-04-27 17:29:02	10.95	0	2.54	2.46	2.39	224.9	223.9	222.7	远程	正常	启动	5	1.05	0.46
2018-04-27 17:29:06	75.11	0	79.62	81.2	81.1	218.1	217.3	215.1	远程	正常	启动	10	47.98	0.94
2018-04-27 17:29:07	77.68	0	81.73	82.93	82.08	216.5	215.7	213.4	远程	正常	启动	11	50.86	0.94
2018-04-27 17:29:09	76.46	0	78.08	79.3	78.07	217.8	217	215.1	远程	正常	启动	12	47.5	0.94
2018-04-27 17:29:10	76.37	0	78.43	79.54	78.32	218.3	217.4	215.6	远程	正常	启动	13	47.68	0.94
2018-04-27 17:29:11	79.23	0	87.12	88.36	88.28	217.6	216.8	214.7	远程	正常	启动	14	52.72	0.94
2018-04-27 17:29:12	79.91	0	83.85	85.12	84.58	217.4	216.8	214.8	远程	正常	启动	15	51.87	0.93
2018-04-27 17:29:15	2.73	0	0.27	0.27	0.25	225.5	224.9	224.3	远程	正常	停止	2	0.05	0.06
2018-04-27 17:29:24	0	0	0.23	0.19	0.18	225.3	224.2	224.1	远程	正常	调速	4	0.04	0.31
2018-04-27 17:29:28	0	0	0.21	0.2	0.15	222	221.7	220.6	远程	正常	启动	1	0.04	0.33
2018-04-27 17:29:30	0	0	0.22	0.21	0.16	222.7	222.4	220.9	远程	正常	启动	3	0.05	0.38
2018-04-27 17:29:32	16.41	0	3.18	3.13	3	225.1	224.1	223.5	远程	正常	启动	5	2.42	0.58
2018-04-27 17:29:41	80.13	0	90.28	91.71	91.47	218.9	218.8	216.4	远程	正常	启动	14	55.45	0.94
2018-04-27 17:29:43	27.56	0	27.21	27.87	26.39	221.5	221.3	219.6	远程	正常	启动	17	11.74	0.65
2018-04-27 17:30:47	18.01	17	18.76	18.92	18.17	223.5	222.5	221.8	远程	正常	启动	80	7.13	0.54
2018-04-27 17:30:48	22.43	14	19.92	19.53	18.58	223.1	222	221.1	远程	正常	启动	81	9.6	0.55
2018-04-27 17:31:41	18.11	15	16.07	18.23	17.78	224.1	223	221.9	远程	正常	启动	82	6.53	0.53
2018-04-27 17:31:44	78.94	0	85.41	86.35	84.91	218.2	217.6	215.6	远程	正常	启动	137	51.66	0.94
2018-04-27 17:31:46	79.43	0	81.23	82.58	82.03	219.3	219.1	217	远程	正常	启动	139	50.81	0.93
2018-04-27 17:31:47	76.4	0	78.32	79.93	78.73	218.4	218.3	216	远程	正常	启动	140	47.95	0.94
2018-04-27 17:31:48	74.12	0	71.12	73.14	72.43	217.9	217.9	215.4	远程	正常	启动	141	43.47	0.9
2018-04-27 17:31:49	69.78	0	67.1	69.49	68.88	219.1	219.1	216.6	远程	正常	启动	142	40.92	0.91
2018-04-27 17:31:51	77.32	0	87.2	88.17	87.94	218.5	218.4	215.7	远程	正常	启动	144	52.93	0.95
2018-04-27 17:31:52	76.79	0	79.27	80.5	80.26	218.8	218.2	215.8	远程	正常	启动	145	47.96	0.93
2018-04-27 17:31:53	74.7	0	71.03	72.53	72.59	219.7	218.9	216.7	远程	正常	启动	146	44.88	0.92
2018-04-27 17:31:53	79.34	0	88.45	89.75	89.25	218.6	217.7	215.4	远程	正常	启动	147	54.36	0.94
2018-04-27 17:31:54	79.88	0	86.64	87.71	87.03	218.2	217.4	215.2	远程	正常	启动	147	53.16	0.93
2018-04-27 17:31:55	79.36	0	84.73	85.93	85.25	219.5	218.6	216.7	远程	正常	启动	148	52.46	0.94
2018-04-27 17:31:55	77.46	0	80.76	81.87	81.03	219.7	219	217.2	远程	正常	启动	149	50.19	0.94
2018-04-27 17:31:57	77.73	0	82.48	83.53	82.18	219.5	218.8	217	远程	正常	启动	149	49.9	0.94
2018-04-27 17:31:59	0.57	0	0.22	0.21	0.17	222.1	221.7	220.8	远程	正常	停止	2	0.04	0.24
2018-04-27 17:32:01	0	0	0.21	0.18	0.19	223.1	222.8	221.8	远程	正常	停止	4	0.05	0.38
2018-04-27 17:32:04	0	0	0.22	0.2	0.15	224.4	223.7	222	远程	正常	停止	6	0.04	0.31
2018-04-27 17:32:09	0	0	0.2	0.19	0.18	223.5	222.5	222.3	远程	正常	停止	12	0.04	0.31
2018-04-27 17:32:12	0	0	0.24	0.21	0.16	224.2	223.9	222.4	远程	正常	停止	16	0.04	0.33
2018-04-27 17:32:17	0	0	0.22	0.2	0.16	223.1	222.1	221	远程	正常	启动	1	0.04	0.31
2018-04-27 17:32:20	0	0	0.22	0.21	0.18	224.4	223.1	222.6	远程	正常	启动	2	0.05	0.38
2018-04-27 17:32:21	0	0	0.2	0.19	0.18	224	222.9	222.9	远程	正常	启动	3	0.04	0.33
2018-04-27 17:32:22	8.75	0	8.82	8.99	6.97	222.4	221.9	220.6	远程	正常	启动	6	2.39	0.79
2018-04-27 17:32:23	34.06	21	47.39	49.06	48.29	220.7	220.3	218.6	远程	正常	启动	7	21.06	0.89
2018-04-27 17:32:23	62	0	64.89	66.8	66.76	220.2	220.1	217.6	远程	正常	启动	8	37.7	0.98
2018-04-27 17:32:24	71.27	0	79.69	80.7	79.4	219.8	219.7	217	远程	正常	启动	8	47.6	0.97
2018-04-27 17:32:26	77.53	0	81.52	82.56	81.24	219.2	219	216.2	远程	正常	启动	9	49.62	0.94
2018-04-27 17:32:27	79.34	0	80.03	81.55	80.67	218.7	218.2	215.7	远程	正常	启动	11	50.39	0.93
2018-04-27 17:32:28	76.29	0	83.28	84.74	84.76	218	217.3	214.9	远程	正常	启动	12	49.38	0.95
2018-04-27 17:32:29	77.88	0	77.44	78.59	77.6	217.9	217.1	215.1	远程	正常	启动	13	47.84	0.92
2018-04-27 17:32:33	79.38	0	82.33	83.61	83.1	218.5	218.3	216.3	远程	正常	启动	17	51.04	0.93
2018-04-27 17:32:34	76.83	0	77.67	78.95	78	218.1	218.1	215.6	远程	正常	启动	18	47.89	0.93
2018-04-27 17:32:35	76.34	0	82.21	83.71	82.73	218.1	218.1	215.4	远程	正常	启动	19	49.52	0.95
2018-04-27 17:32:36	77.06	0	78.33	79.66	78.69	218.7	218.7	216.2	远程	正常	启动	21	48.48	0.94
2018-04-27 17:32:37	75.69	0	77.75	78.79	77.69	218.5	218.3	215.8	远程	正常	启动	22	47.61	0.94
2018-04-27 17:32:38	75.5	0	77.59	78.85	77.64	218.4	218	215.6	远程	正常	启动	23	47.54	0.94
2018-04-27 17:32:40	75.47	0	78.04	79.14	77.85	218.2	217.6	215.2	远程	正常	启动	24	47.56	0.94
2018-04-27 17:32:40	75.52	0	78.11	79.26	77.86	218.9	218.2	215.7	远程	正常	启动	24	47.71	0.94
2018-04-27 17:32:42	76.29	0	80.73	81.2	80.07	220.9	220	218.1	远程	正常	启动	26	49.2	0.94
2018-04-27 17:32:46	0.15	0	0.22	0.21	0.19	224.3	223.7	223	远程	正常	停止	2	0.05	0.36
2018-04-27 17:32:47	0	0	0.21	0.19	0.19	224	223.5	222.7	远程	正常	停止	3	0.04	0.31
2018-04-27 17:32:48	0	0	0.23	0.21	0.19	224.5	224.1	223	远程	正常	停止	4	0.05	0.36
2018-04-27 17:32:50	0	0	0.22	0.21	0.17	223.8	223.1	222	远程	正常	点动反转	0	0.05	0.38
2018-04-27 17:32:52	0	0	0.23	0.21	0.15	223.7	222.6	221.8	远程	正常	点动反转	1	0.04	0.31
2018-04-27 17:32:53	0	0	0.23	0.23	0.16	223.3	222.1	221	远程	正常	点动反转	1	0.04	0.31
2018-04-27 17:32:59	58.69	0	60.52	62.38	62.17	220.7	220.6	217.9	远程	正常	点动反转	3	34.15	0.98
2018-04-27 17:33:01	37.43	0	38.22	39.87	39.31	222.2	221.4	219.5	远程	正常	点动反转	5	19.49	0.99
2018-04-27 17:33:02	66.28	0	73.11	74.87	74.57	219.3	218.5	216.1	远程	正常	点动反转	6	44.22	0.97
2018-04-27 17:33:03	73.04	0	77.3	78.54	78.04	220	219.1	217	远程	正常	点动反转	7	46.06	0.95
2018-04-27 17:33:04	75.84	0	86.53	87.9	88.3	218.9	218.2	216.2	远程	正常	点动反转	8	51.92	0.97
2018-04-27 17:33:05	80.08	0	87.51	88.72	88.48	218.4	218	215.9	远程	正常	点动反转	9	53.78	0.94
2018-04-27 17:33:07	79.35	0	84.32	85.78	85.26	216.8	216.6	214.3	远程	正常	点动反转	10	51.78	0.94
2018-04-27 17:33:08	0.11	0	0.25	0.24	0.16	223.6	223.2	221.3	远程	正常	点动反转	12	0.05	0.36
2018-04-27 17:33:14	0	0	0.22	0.21	0.17	225.2	224.1	223.7	远程	正常	启动	2	0.04	0.31
2018-04-27 17:33:16	11.72	0	2.4	2.35	2.21	224.1	223.7	222.6	远程	正常	启动	5	1.09	0.44
2018-04-27 17:33:17	7.09	0	4.69	4.89	4.04	223.6	223.2	221.8	远程	正常	启动	6	1.5	0.78
2018-04-27 17:33:19	37.35	6	33.31	35.37	34.53	222.4	221.6	220	远程	正常	启动	8	17.92	0.9
2018-04-27 17:33:20	40.27	87	29.78	32.6	32.13	221.9	220.7	219.2	远程	正常	启动	9	15.84	0.8
2018-04-27 17:33:21	48.54	41	46.15	48.65	48.09	220.1	219	217.3	远程	正常	启动	10	26.09	0.91
2018-04-27 17:33:22	49.7	3	37.68	39.35	38.93	220.8	219.9	218.6	远程	正常	启动	11	19.49	0.85
2018-04-27 17:33:24	52.44	9	52.25	54.01	53.83	221.9	221.3	219.7	远程	正常	启动	13	26.85	0.94
2018-04-27 17:33:25	51.96	11	40.81	42.65	42.24	222.6	222.2	220.2	远程	正常	启动	14	24.24	0.9
2018-04-27 17:33:26	48.04	5	34.36	36.45	35.72	222	221.6	219.4	远程	正常	启动	15	18.09	0.81
2018-04-27 17:33:27	49.67	0	44.94	46.84	46.24	221.1	220.4	218.3	远程	正常	启动	17	21.74	0.94
2018-04-27 17:33:28	59.59	0	68.7	70.59	70.28	219.2	218.5	216.1	远程	正常	启动	17	37.99	1
2018-04-27 17:33:30	75.77	0	84.85	85.26	83.3	216.4	215.7	213.2	远程	正常	启动	19	48.47	0.95
2018-04-27 17:33:34	76.7	0	81.03	83.04	82.6	219.9	219.8	217.4	远程	正常	启动	23	49.73	0.95
2018-04-27 17:33:41	69.83	0	67.47	69.18	68.7	219.2	218.8	216.9	远程	正常	启动	30	41.33	0.91
2018-04-27 17:34:36	71.01	0	68.9	70.43	70	219.7	219.6	217.2	远程	正常	启动	32	42.71	0.92
2018-04-27 17:34:39	77.99	0	80.06	81.44	80.65	218.5	218.1	215.7	远程	正常	启动	86	49.9	0.92
2018-04-27 17:34:42	75.06	0	76.89	78.27	77.3	220	220.2	217.7	远程	正常	启动	91	47.83	0.94
2018-04-27 17:34:47	0	0	0.22	0.19	0.2	224.3	223.3	223.1	远程	正常	停止	4	0.05	0.36
2018-04-27 17:34:52	0	0	0.25	0.23	0.15	224.9	224.2	222.9	远程	正常	停止	9	0.05	0.36
2018-04-27 17:35:51	0	0	0.23	0.2	0.18	224.7	224.1	223.7	远程	正常	启动	3	0.04	0.31
2018-04-27 17:35:52	0	0	1.74	1.63	1.69	225.1	224.8	224.3	远程	正常	启动	4	0.32	0.8
2018-04-27 17:35:54	16.92	0	7.89	7.98	7.28	224.1	224	222.9	远程	正常	启动	5	3.67	0.72
2018-04-27 17:35:55	44.66	16	39.66	41.56	40.76	223.1	222.6	220.3	远程	正常	启动	7	23.51	0.9
2018-04-27 17:35:57	55.24	115	58.23	59.82	58.71	220.4	219.7	217.7	远程	正常	启动	8	35.22	0.93
2018-04-27 17:35:57	52.63	179	55.74	57.72	57.19	219.7	218.9	216.9	远程	正常	启动	10	32.68	0.92
2018-04-27 17:36:01	54.2	187	56.09	57.65	57.24	219.9	219.9	217.7	远程	正常	启动	13	34.23	0.93
2018-04-27 17:36:02	53.68	195	57.52	59.55	58.62	220.1	220.1	217.6	远程	正常	启动	14	34.85	0.94
2018-04-27 17:36:04	54.13	196	56.43	59.37	57.57	220.2	219.9	217.3	远程	正常	启动	16	34.76	0.93
2018-04-27 17:36:08	54.53	193	58.4	61.02	59.45	219.2	218.8	217	远程	正常	启动	20	35.82	0.94
2018-04-27 17:37:06	35.09	300	35.96	37.42	36.45	222	221.3	220.3	远程	正常	启动	79	21.65	0.9
2018-04-27 17:37:09	34.92	300	35.45	37.4	36.82	222.5	222.3	220.5	远程	正常	启动	82	21.56	0.89
2018-04-27 17:38:12	34.1	299	35.13	36.52	35.53	219.5	219.3	217.7	远程	正常	启动	145	20.76	0.89
2018-04-27 17:38:16	34.14	299	34.32	35.94	35.61	223.3	223.1	220.9	远程	正常	启动	148	20.86	0.89
2018-04-27 17:38:17	34.16	299	34.51	36.49	35.35	222.5	222.2	219.8	远程	正常	调速	0	20.85	0.89
2018-04-27 17:38:19	35.51	209	31.06	32.52	32.03	222.8	222	220.3	远程	正常	调速	2	18.6	0.88
2018-04-27 17:38:20	36.07	194	31.63	33.06	32.6	222.6	221.5	220.4	远程	正常	调速	3	19.03	0.88
2018-04-27 17:38:21	36.01	198	31.51	33.21	32.62	222.1	221.1	219.9	远程	正常	调速	4	19.04	0.88
2018-04-27 17:38:22	35.79	199	31.41	33.19	32.46	221.1	220.3	219	远程	正常	调速	5	18.74	0.88
2018-04-27 17:38:29	36.06	197	31.7	33.01	32.31	223.8	223.3	221.8	远程	正常	调速	12	19.02	0.89
2018-04-27 17:38:30	36.01	197	31.57	33.03	32.37	222.9	222.3	220.7	远程	正常	调速	13	18.94	0.88
2018-04-27 17:38:31	36.11	196	32	33.72	32.9	220.6	219.8	218.1	远程	正常	调速	14	18.97	0.88
2018-04-27 17:39:25	36.67	197	32.34	33.66	33.13	223	222.8	221.1	远程	正常	调速	68	19.45	0.89
2018-04-27 17:44:34	37.81	197	32.55	34.19	33.48	221.8	221.2	219.3	远程	正常	调速	1	19.95	0.88
2018-04-27 17:44:38	38.16	160	30.16	31.73	30.86	221.9	220.9	220	远程	正常	调速	1	18.87	0.86
2018-04-27 17:44:39	39.94	135	32.75	33.82	33.39	222.9	222.2	221.4	远程	正常	调速	2	20.38	0.89
2018-04-27 17:44:41	38.96	152	31.56	32.93	32.56	222.6	222.1	221.1	远程	正常	调速	3	19.78	0.88
2018-04-27 17:44:41	38.95	147	31.38	32.98	32.34	221.9	221.7	220.3	远程	正常	调速	4	19.61	0.88
2018-04-27 17:44:42	39.63	146	34.01	35.4	34.59	221.3	221.1	219.3	远程	正常	调速	5	19.31	0.89
2018-04-27 17:44:43	38.46	152	31.97	33.71	32.82	222.6	222.5	220.8	远程	正常	调速	6	18.76	0.87
2018-04-27 17:44:45	39.01	147	31.8	33.43	32.67	221.8	221.5	219.4	远程	正常	调速	8	19.95	0.88
2018-04-27 17:46:50	38.3	150	32.41	33.15	32.92	221.4	220.7	219.2	远程	正常	调速	133	18.34	0.87
2018-04-27 17:50:55	38.08	142	30.81	32.31	31.79	222.1	221.3	220.1	远程	正常	调速	379	18.88	0.88
2018-04-27 17:51:57	37.73	148	31.62	33.18	32.61	222.1	221	219.8	远程	正常	调速	440	17.78	0.87
2018-04-27 17:53:00	37.66	143	30.09	31.74	31.07	221.8	220.7	219.8	远程	正常	调速	503	18.35	0.88
2018-04-27 17:56:07	36.95	144	29.22	31.04	30.09	221.4	221.2	219.6	远程	正常	调速	689	18.03	0.87
2018-04-27 17:57:10	35.89	152	27.66	29.35	28.67	221.3	221.1	219.5	远程	正常	调速	753	16.76	0.85
2018-04-27 17:58:13	37.68	137	30.94	32.24	31.88	223.1	222.9	221.5	远程	正常	调速	816	17.97	0.88
2018-04-27 17:59:15	36.05	152	29.65	31.53	29.82	221.5	221.3	219.5	远程	正常	调速	878	16.71	0.86
2018-04-27 18:02:23	35.82	149	29.35	31.18	30.03	221.8	221.6	219.7	远程	正常	调速	1064	16.29	0.85
2018-04-27 18:03:24	36.49	142	29.82	31.61	30.75	223.7	223.3	221.7	远程	正常	调速	1127	16.94	0.87
2018-04-27 18:04:27	35.96	144	29.87	31.78	30.96	221.7	221.6	219.4	远程	正常	调速	1190	16.36	0.87
2018-04-27 18:05:30	34.71	150	26.67	28.04	27.47	224.1	223.2	222.4	远程	正常	调速	1253	16.13	0.84
2018-04-27 18:09:39	35.22	146	28.32	29.87	29.3	223.9	223.3	221.8	远程	正常	调速	1502	16.6	0.86
2018-04-27 18:10:48	34.81	151	27.83	29.8	29.74	223.2	222.9	220.7	远程	正常	调速	1572	15.89	0.84
2018-04-27 18:11:52	35.42	143	28.06	29.6	28.68	224.6	223.4	222.3	远程	正常	调速	1636	16.82	0.87
2018-04-27 18:12:53	34.85	144	27.21	28.63	28.27	223.6	223.3	222	远程	正常	调速	1697	16.41	0.86
2018-04-27 18:13:55	35.83	146	28.36	30.25	29.28	222.5	221.8	220.7	远程	正常	调速	1758	16.8	0.87
2018-04-27 18:14:56	34.85	143	27.57	29.36	28.65	221.3	220.7	219.3	远程	正常	调速	1819	16.5	0.85
2018-04-27 18:15:57	35.21	147	30.52	32.19	31.23	212.9	212.4	211.1	远程	正常	调速	1880	16.26	0.86
2018-04-27 18:17:00	35.06	147	29.21	31.37	29.68	204.9	203.6	202.2	远程	正常	调速	1943	16.52	0.85
2018-04-27 18:19:06	12.55	21	8.32	8.12	8.17	195.8	195.5	194.1	远程	正常	调速	2069	2.63	0.72
2018-04-27 18:21:14	12.22	19	5.21	5.14	4.46	195.3	194.2	193.7	远程	正常	调速	2197	2.02	0.58
2018-04-27 18:22:17	11.13	16	6.78	5.81	6.44	194.2	193.2	192.5	远程	正常	调速	2260	1.94	0.62
2018-04-27 18:23:19	11.67	18	5.41	5.54	4.77	194.1	193.9	192.7	远程	正常	调速	2322	1.93	0.62
2018-04-27 18:25:24	11.08	16	5.12	5.23	4.69	194.1	193.7	192.7	远程	正常	调速	2446	1.84	0.64
2018-04-27 18:25:25	11.38	17	7.08	5.84	6.73	194.9	194.7	193.6	远程	正常	调速	2447	1.93	0.63
2018-04-27 18:26:33	10.88	16	4.66	4.29	4.32	193.8	193	192.2	远程	正常	调速	2516	1.79	0.64
2018-04-27 18:27:37	13.17	19	6.43	6.36	4.99	195	194.7	193.3	远程	正常	调速	2580	2.16	0.56
2018-04-27 18:28:46	11.38	17	5.62	5.75	5.27	192.1	191.7	190.5	远程	正常	调速	2649	1.9	0.65
2018-04-27 18:29:57	10.89	15	4.34	4.43	4.12	194.3	194	192.5	远程	正常	调速	8	1.81	0.63
2018-04-27 18:35:59	0	0	0.18	0.18	0.15	192.9	192.1	190.9	远程	正常	启动	1	0.03	0.3
2018-04-27 18:35:59	0	0	0.24	0.23	0.2	194.1	193.3	192.4	远程	正常	启动	1	0.04	0.36
2018-04-27 18:36:01	0	0	0.19	0.17	0.17	194.7	194.2	193.5	远程	正常	启动	3	0.03	0.3
2018-04-27 18:36:02	3.34	0	8.42	8.43	7.69	192.1	191.8	190	远程	正常	启动	4	2.13	0.92
2018-04-27 18:36:03	6.29	0	2.26	2.27	2.17	191.5	191.3	189.9	远程	正常	启动	6	0.95	0.73
2018-04-27 18:36:04	9.99	5	5.04	5.11	4.72	192.5	192.2	191.1	远程	正常	启动	7	1.71	0.62
2018-04-27 18:36:06	10.94	15	5.23	5.16	4.81	192.7	192.4	191.2	远程	正常	启动	8	1.81	0.64
2018-04-27 18:36:07	10.89	16	6.2	6.41	5	192	191.5	190.2	远程	正常	启动	9	1.77	0.6
2018-04-27 18:36:08	10.6	16	4.85	4.28	4.28	191	190.4	188.8	远程	正常	启动	10	1.65	0.62
2018-04-27 18:36:08	10.67	16	4.03	4.14	3.56	194.1	193.2	192.1	远程	正常	启动	11	1.72	0.62
2018-04-27 18:36:10	12.07	18	7.05	7.17	5.41	194	192.8	192	远程	正常	启动	12	1.95	0.6
2018-04-27 18:36:11	11.3	17	4.44	4.82	4.69	191.9	190.8	189.5	远程	正常	启动	13	1.74	0.59
2018-04-27 18:36:12	10.9	16	4.53	4.03	4.1	192.2	191.2	190.1	远程	正常	启动	14	1.73	0.62
2018-04-27 18:36:14	10.84	16	4.83	4.37	4.5	192.9	191.9	191.1	远程	正常	启动	15	1.81	0.65
2018-04-27 18:36:16	10.82	16	4.4	3.9	4.07	192.1	191.7	190.3	远程	正常	启动	19	1.71	0.62
2018-04-27 18:36:17	10.75	16	4.4	4.23	4.05	191.4	191.2	189.3	远程	正常	启动	20	1.76	0.64
2018-04-27 18:36:19	11.29	16	5.23	5.21	5.15	193.4	193	191.7	远程	正常	启动	21	1.9	0.64
2018-04-27 18:36:21	11.41	18	6.73	6.59	5.42	194	193.4	191.5	远程	正常	启动	23	1.92	0.64
2018-04-27 18:36:22	11.32	17	4.99	4.51	4.54	194.4	193.4	192.3	远程	正常	启动	24	1.89	0.64
2018-04-27 18:36:27	11.03	16	6.69	6.14	6.23	192.4	191.7	190.8	远程	正常	启动	28	1.99	0.67
2018-04-27 18:36:28	10.9	15	5.31	4.87	4.65	191.3	191	189.8	远程	正常	启动	30	1.71	0.6
2018-04-27 18:36:30	10.7	16	4.84	5.15	4.74	191.2	191.1	189.2	远程	正常	启动	32	1.77	0.65
2018-04-27 18:37:36	13.02	20	6.85	6.53	6.67	195	194.4	193.2	远程	正常	调速	54	2.21	0.61
2018-04-27 18:38:39	13.59	20	8.65	8.35	7.46	195.9	194.9	194.5	远程	正常	调速	66	2.74	0.67
2018-04-27 18:38:41	11.91	19	5.1	5.17	4.87	193.9	193.2	191.5	远程	正常	调速	119	2	0.63

## Sheet: Sheet4
时间	电流	转速	输入电流A	输入电流B	输入电流C	输入电压A	输入电压B	输入电压C	KA0	KA4	远程操作	操作时间	有功功率	功率因数
2018-05-09 23:57:16	15.21	146	10.84	10.67	9.74	218.6	221.2	222.1	远程	正常	调速	65535	5.11	0.74
2018-05-09 23:58:20	15.24	146	10.73	10.67	10.08	219.1	221.6	219.1	远程	正常	调速	65535	5.1	0.74
2018-05-09 23:59:24	15.23	146	10.62	10.55	10	220	221.9	221.3	远程	正常	调速	65535	5.09	0.75
2018-05-10 00:00:33	15.23	146	10.74	10.65	9.77	218.7	221.2	222.6	远程	正常	调速	65535	5.1	0.75
2018-05-10 00:01:31	15.22	146	10.81	10.74	9.81	216.5	218.7	221.2	远程	正常	调速	65535	5.09	0.75
2018-05-10 00:02:35	15.21	146	10.68	10.44	10.06	219.8	221.9	220.2	远程	正常	调速	65535	5.09	0.75
2018-05-10 00:03:40	15.25	146	10.79	10.62	9.91	217.2	219.6	222.5	远程	正常	调速	65535	5.11	0.75
2018-05-10 00:04:44	15.23	146	10.76	10.52	9.82	218.5	221.2	222.5	远程	正常	调速	65535	5.11	0.75
2018-05-10 00:05:47	15.24	146	10.8	10.79	10.14	216.7	219.3	217.6	远程	正常	调速	65535	5.09	0.74
2018-05-10 00:06:51	15.24	146	10.7	10.69	10	218.9	221.5	218.8	远程	正常	调速	65535	5.09	0.74
2018-05-10 00:07:56	15.21	146	10.73	10.78	9.73	217.5	219.7	222.3	远程	正常	调速	65535	5.1	0.75
2018-05-10 00:08:59	15.2	146	10.76	10.76	9.56	218.8	220.7	223.5	远程	正常	调速	65535	5.11	0.75
2018-05-10 00:10:04	15.18	146	10.72	10.75	9.95	218.5	220.1	218.2	远程	正常	调速	65535	5.07	0.74
2018-05-10 00:11:06	15.21	146	10.65	10.59	9.93	220.1	222.4	220.5	远程	正常	调速	65535	5.1	0.75
2018-05-10 00:12:11	15.21	146	10.75	10.8	9.77	216.1	219	219.5	远程	正常	调速	65535	5.09	0.75
2018-05-10 00:13:14	15.24	146	10.66	10.44	10.22	217.5	223.3	217.3	远程	正常	调速	65535	5.1	0.75
2018-05-10 00:14:17	15.26	146	10.64	10.09	10.26	219.7	225.6	220.6	远程	正常	调速	65535	5.13	0.75
2018-05-10 00:15:22	15.25	146	10.79	10.3	10.18	216.2	222.1	219.7	远程	正常	调速	65535	5.11	0.75
2018-05-10 00:16:26	15.28	146	10.87	10.59	9.88	217.5	223.2	220.6	远程	正常	调速	65535	5.14	0.75
2018-05-10 00:17:30	15.28	146	10.8	10.58	10.28	216	221.9	215.8	远程	正常	调速	65535	5.12	0.75
2018-05-10 00:18:33	15.23	146	10.66	10.66	10.09	219.1	221.8	218.5	远程	正常	调速	65535	5.1	0.74
2018-05-10 00:19:37	15.23	146	10.89	10.73	9.76	216.6	218.9	221.6	远程	正常	调速	65535	5.09	0.75
2018-05-10 00:20:41	15.21	146	10.56	10.55	10.04	220.2	222.4	219.6	远程	正常	调速	65535	5.09	0.75
2018-05-10 00:21:44	15.27	146	10.55	10.7	10.09	219.6	221.4	218.6	远程	正常	调速	65535	5.11	0.75
2018-05-10 00:22:49	15.25	146	10.83	10.91	9.87	216.1	218.5	219.6	远程	正常	调速	65535	5.1	0.75
2018-05-10 00:23:53	15.2	146	10.69	10.63	9.86	217.4	220.2	221	远程	正常	调速	65535	5.08	0.75
2018-05-10 00:24:57	15.21	146	10.66	10.59	10.08	218.7	220.5	220	远程	正常	调速	65535	5.09	0.75
2018-05-10 00:26:00	15.27	146	10.65	10.55	10.15	219.5	222	219.3	远程	正常	调速	65535	5.11	0.75
2018-05-10 00:27:04	15.28	146	10.77	10.78	9.9	217.4	219.6	220.7	远程	正常	调速	65535	5.11	0.75
2018-05-10 00:28:09	15.29	146	10.71	10.73	10.18	217.8	220.5	217.7	远程	正常	调速	65535	5.1	0.74
2018-05-10 00:29:11	15.24	146	10.72	10.78	9.91	218.3	220.2	219.2	远程	正常	调速	65535	5.1	0.75
2018-05-10 00:30:16	15.25	146	10.87	10.82	9.92	216.6	219.1	219.8	远程	正常	调速	65535	5.1	0.75
2018-05-10 00:31:20	15.26	146	10.79	10.79	9.91	217.8	219.8	221.2	远程	正常	调速	65535	5.1	0.74
2018-05-10 00:32:22	15.24	146	10.8	10.73	10.11	217.6	220.4	217.6	远程	正常	调速	65535	5.09	0.74
2018-05-10 00:35:37	15.27	146	10.72	10.72	10.18	218.8	220.9	218.8	远程	正常	调速	65535	5.11	0.74
2018-05-10 00:36:39	15.22	146	10.7	10.55	9.93	219.5	222.1	221	远程	正常	调速	65535	5.1	0.74
2018-05-10 07:37:47	15.28	146	10.55	10.66	10.61	215.8	219.5	215.1	远程	正常	调速	65535	5.07	0.74
2018-05-10 07:37:50	15.28	146	10.64	10.74	10.66	215.4	218.4	214.3	远程	正常	调速	65535	5.07	0.74
2018-05-10 07:37:56	15.28	146	10.63	10.84	10.7	214.3	217.6	213.2	远程	正常	调速	65535	5.07	0.74
2018-05-10 07:39:52	15.27	146	10.56	11.02	10.53	215.1	215.8	214.9	远程	正常	调速	65535	5.03	0.73
2018-05-10 07:41:02	15.28	146	10.57	10.94	10.61	214.9	215.4	214.6	远程	正常	调速	65535	5.04	0.73
2018-05-10 07:42:58	15.26	146	10.45	10.98	10.37	216.4	217.1	216	远程	正常	调速	65535	5.04	0.74
2018-05-10 07:45:05	15.21	146	10.55	10.76	10.35	216.6	216.8	216.2	远程	正常	调速	65535	5.02	0.74
2018-05-10 07:48:11	15.29	146	10.57	10.99	10.49	214.9	215.5	214.4	远程	正常	调速	65535	5.04	0.73
2018-05-10 07:49:14	15.3	146	10.57	10.91	10.31	217.3	217.9	216.8	远程	正常	调速	65535	5.05	0.74
2018-05-10 07:50:16	15.3	146	10.58	11	10.51	215.3	216	214.7	远程	正常	调速	65535	5.04	0.73
2018-05-10 07:51:19	15.32	146	10.76	10.75	10.61	215	218.2	213.9	远程	正常	调速	65535	5.08	0.74
2018-05-10 07:52:21	15.28	146	10.73	10.83	10.6	214.1	217.3	213.4	远程	正常	调速	65535	5.06	0.74
2018-05-10 07:53:23	15.28	146	10.69	10.83	10.62	213.8	216.8	213	远程	正常	调速	65535	5.05	0.74
2018-05-10 07:54:25	15.28	146	10.71	10.72	10.46	215.9	218.9	214.8	远程	正常	调速	65535	5.06	0.74
2018-05-10 07:55:26	15.26	146	10.73	10.82	10.66	213.6	216.9	212.9	远程	正常	调速	65535	5.05	0.74
2018-05-10 07:56:29	15.25	146	10.78	10.96	10.7	212.3	215.5	211.8	远程	正常	调速	65535	5.04	0.73
2018-05-10 07:57:32	15.29	146	10.83	10.57	10.74	212.4	219.1	211.4	远程	正常	调速	65535	5.07	0.74
2018-05-10 07:59:36	15.31	146	10.71	10.64	10.53	215.3	219	214.5	远程	正常	调速	65535	5.08	0.74
2018-05-10 07:59:44	15.28	146	10.61	10.77	10.5	214.7	218.1	213.5	远程	正常	调速	65535	5.06	0.74
2018-05-10 08:00:38	15.3	146	10.72	10.85	10.5	213.5	216.7	212.8	远程	正常	调速	65535	5.06	0.74
2018-05-10 08:01:42	15.29	146	10.61	10.82	10.71	214	217.6	213.3	远程	正常	调速	65535	5.07	0.74
2018-05-10 08:02:45	15.31	146	10.69	11.23	10.69	213.1	213.3	212.7	远程	正常	调速	65535	5.04	0.73
2018-05-10 08:03:47	15.3	146	10.66	11.13	10.65	214.1	214.3	213.8	远程	正常	调速	65535	5.04	0.73
2018-05-10 08:04:54	15.67	146	11.13	11.52	11.11	210.4	211.1	210.4	远程	正常	调速	65535	5.17	0.73
2018-05-10 08:05:57	15.53	146	10.9	11.37	10.67	213.4	214.1	213	远程	正常	调速	65535	5.12	0.73
2018-05-10 08:07:02	15.57	146	11.01	11.51	10.8	211.7	212.1	211.5	远程	正常	调速	65535	5.13	0.73
2018-05-10 08:08:15	15.49	146	10.87	11.27	10.68	213.6	213.8	213.3	远程	正常	调速	65535	5.1	0.73
2018-05-10 08:09:11	15.51	146	10.99	11.51	10.81	211.5	212.2	210.8	远程	正常	调速	65535	5.11	0.73
2018-05-10 08:10:12	15.49	146	10.86	11.39	10.78	212.7	213.3	211.9	远程	正常	调速	65535	5.1	0.73
2018-05-10 08:11:15	15.46	146	10.89	11.29	10.57	213.5	214.1	212.5	远程	正常	调速	65535	5.09	0.73
2018-05-10 08:12:17	15.5	146	10.9	11.27	10.71	214.1	214.7	213.7	远程	正常	调速	65535	5.12	0.73
2018-05-10 08:13:24	15.47	146	11	11.37	10.64	213.3	213.6	212.7	远程	正常	调速	65535	5.1	0.73
2018-05-10 08:14:28	15.5	146	10.92	11.12	10.58	215	214.9	214.6	远程	正常	调速	65535	5.11	0.73
2018-05-10 08:15:30	15.55	145	11.07	11.39	10.78	213.2	213.3	212.8	远程	正常	调速	65535	5.13	0.73
2018-05-10 08:16:42	15.55	146	10.87	11.32	10.67	214.8	215.4	214.5	远程	正常	调速	65535	5.14	0.73
2018-05-10 08:17:36	15.48	146	10.88	11.4	10.7	213.3	213.3	212.4	远程	正常	调速	65535	5.1	0.73
2018-05-10 08:18:38	15.57	145	10.98	11.48	10.87	211.9	212.2	211	远程	正常	调速	65535	5.13	0.73
2018-05-10 08:19:40	15.51	146	10.81	11.23	10.5	215.3	215.8	215	远程	正常	调速	65535	5.12	0.74
2018-05-10 08:20:46	15.45	146	10.97	11.4	10.64	212	212.7	211.7	远程	正常	调速	65535	5.09	0.73
2018-05-10 08:21:48	15.48	146	10.8	11.24	10.55	214.9	215.2	214.4	远程	正常	调速	65535	5.12	0.74
2018-05-10 08:22:51	15.41	146	10.78	11.02	10.44	216.3	216.1	215.9	远程	正常	调速	65535	5.09	0.74
2018-05-10 08:23:55	15.47	146	10.94	11.1	10.88	211.4	215.3	210.8	远程	正常	调速	65535	5.13	0.74
2018-05-10 08:24:59	15.54	146	10.97	11.18	10.79	212.6	216.3	211.3	远程	正常	调速	65535	5.16	0.74
2018-05-10 08:26:04	15.6	145	10.94	11.48	10.72	213.2	213.1	212.2	远程	正常	调速	65535	5.15	0.73
2018-05-10 08:27:08	15.48	146	10.76	11.29	10.55	214.4	214.5	214	远程	正常	调速	65535	5.1	0.73
2018-05-10 08:28:14	15.45	146	10.87	11.35	10.5	213.6	214	212.5	远程	正常	调速	65535	5.09	0.73
2018-05-10 08:29:20	15.45	146	10.87	11.26	10.57	213.6	214.2	212.7	远程	正常	调速	65535	5.09	0.73
2018-05-10 08:30:23	15.52	146	10.93	11.34	10.64	213.9	214.3	213	远程	正常	调速	65535	5.13	0.73
2018-05-10 08:31:25	15.5	146	10.98	11.32	10.68	213.4	213.5	213.1	远程	正常	调速	65535	5.12	0.73
2018-05-10 08:32:28	15.48	146	10.95	11.18	10.62	214.7	214.6	214.4	远程	正常	调速	65535	5.11	0.73
2018-05-10 08:35:45	15.55	146	11.06	11.51	10.45	213.1	213.5	212	远程	正常	调速	65535	5.13	0.74
2018-05-10 08:36:46	15.47	146	11.05	11.66	10.6	209.5	210.2	208.6	远程	正常	调速	65535	5.08	0.73
2018-05-10 08:37:50	15.49	146	11.13	11.54	10.65	210.2	210.4	209.5	远程	正常	调速	65535	5.09	0.73
2018-05-10 08:38:53	15.47	146	11.14	11.69	10.6	209.4	209.3	207.6	远程	正常	调速	65535	5.07	0.73
2018-05-10 08:39:55	15.54	145	11.06	11.56	10.48	212.2	211.9	210.8	远程	正常	调速	65535	5.11	0.73
2018-05-10 08:41:01	15.46	146	11.05	11.39	10.68	209.9	210.8	209.8	远程	正常	调速	65535	5.08	0.73
2018-05-10 08:42:03	15.46	146	11.06	11.8	10.43	208.8	209.7	207.5	远程	正常	调速	65535	5.07	0.73
2018-05-10 08:43:05	15.48	146	11.09	11.55	10.46	211	211.2	210	远程	正常	调速	65535	5.1	0.74
2018-05-10 08:44:10	15.48	146	11.04	11.52	10.47	211	211.3	210.4	远程	正常	调速	65535	5.09	0.73
2018-05-10 08:45:13	15.48	146	10.96	11.33	10.51	212.7	213.3	211.9	远程	正常	调速	65535	5.1	0.74
2018-05-10 08:46:16	15.44	146	10.99	11.25	10.67	210.6	211.3	210.5	远程	正常	调速	65535	5.07	0.73
2018-05-10 08:47:21	15.47	146	11.13	11.49	10.74	209.2	209.8	208.5	远程	正常	调速	65535	5.09	0.74
2018-05-10 08:48:24	15.47	146	11.1	11.62	10.48	210.1	210.3	208.7	远程	正常	调速	65535	5.08	0.74
2018-05-10 08:49:30	15.47	146	11.03	11.53	10.59	210.9	211.1	209.4	远程	正常	调速	65535	5.08	0.73
2018-05-10 08:50:32	15.45	146	11.02	11.44	10.54	210.8	211	210.2	远程	正常	调速	65535	5.08	0.74
2018-05-10 08:51:36	15.47	146	11.09	11.48	10.51	210.3	210.3	209.8	远程	正常	调速	65535	5.08	0.74
2018-05-10 08:52:41	15.45	146	11.08	11.64	10.48	210	210.7	208.9	远程	正常	调速	65535	5.07	0.73
2018-05-10 08:53:45	15.42	146	11.05	11.55	10.56	209.1	209.7	208	远程	正常	调速	65535	5.05	0.73
2018-05-10 08:54:47	15.45	146	11.08	11.27	10.67	211.1	211.3	211	远程	正常	调速	65535	5.08	0.74
2018-05-10 08:55:51	15.49	146	11.11	11.65	10.57	209.1	209.9	208.2	远程	正常	调速	65535	5.08	0.74
2018-05-10 08:56:56	15.48	146	11.1	11.32	10.59	210.7	211.6	210.6	远程	正常	调速	65535	5.09	0.74
2018-05-10 08:57:58	15.44	146	11.18	11.48	10.53	209.1	209.8	207.9	远程	正常	调速	65535	5.05	0.73
2018-05-10 08:59:02	15.49	146	11.14	11.44	10.65	210.2	210.2	209.1	远程	正常	调速	65535	5.09	0.73
2018-05-10 09:00:07	15.49	146	11.17	11.54	10.63	210.2	210.8	209.5	远程	正常	调速	65535	5.09	0.74
2018-05-10 09:01:11	15.49	146	11.19	11.65	10.58	209.2	209.5	207.8	远程	正常	调速	65535	5.08	0.73
2018-05-10 09:02:16	15.58	145	11.23	11.62	10.65	209.8	210.1	209.1	远程	正常	调速	65535	5.12	0.74
2018-05-10 09:03:23	15.46	146	11.11	11.55	10.49	210	210.2	209.4	远程	正常	调速	65535	5.07	0.73
2018-05-10 09:04:25	15.47	146	11.14	11.53	10.54	209.6	209.7	208.3	远程	正常	调速	65535	5.08	0.74
2018-05-10 09:05:28	15.48	146	11.13	11.31	10.75	209.2	209.7	208.5	远程	正常	调速	65535	5.09	0.74
2018-05-10 09:06:31	15.52	146	11.3	11.85	10.76	206.7	206.7	205.1	远程	正常	调速	65535	5.08	0.73
2018-05-10 09:07:33	15.55	146	11.22	11.63	10.68	208.9	209.4	207.8	远程	正常	调速	65535	5.1	0.73
2018-05-10 09:08:38	15.56	146	11.21	11.62	10.72	209.1	209.1	207.7	远程	正常	调速	65535	5.11	0.74
2018-05-10 09:09:42	15.6	146	11.22	11.55	10.7	210.8	210.7	210	远程	正常	调速	65535	5.15	0.74
2018-05-10 09:10:46	15.59	146	11.22	11.64	10.64	209.9	210	208.3	远程	正常	调速	65535	5.12	0.73
2018-05-10 09:11:48	15.6	146	11.26	11.5	10.81	208.9	209.3	208.9	远程	正常	调速	65535	5.13	0.74
2018-05-10 09:12:53	15.53	146	11.02	11.15	10.74	212	211.9	211.6	远程	正常	调速	65535	5.11	0.74
2018-05-10 09:13:57	15.54	146	11.18	11.67	10.67	208.4	208.1	207.4	远程	正常	调速	65535	5.09	0.73
2018-05-10 09:18:13	15.54	146	11.25	11.58	10.73	208.4	212.3	207.2	远程	正常	调速	65535	5.14	0.74
2018-05-10 09:19:15	15.51	146	11.18	11.32	10.74	210.6	213.5	209.7	远程	正常	调速	65535	5.15	0.74
2018-05-10 09:21:13	15.53	146	11.31	11.67	10.74	209.2	209.2	208.6	远程	正常	调速	65535	5.1	0.73
2018-05-10 09:22:15	15.56	146	11.26	11.75	10.61	210.2	210.2	209.4	远程	正常	调速	65535	5.12	0.73
2018-05-10 09:23:17	15.54	146	11.2	11.62	10.59	210.8	211.4	209.9	远程	正常	调速	65535	5.12	0.73
2018-05-10 09:24:23	15.51	146	11.16	11.73	10.62	209.3	210	208	远程	正常	调速	65535	5.1	0.73
2018-05-10 09:25:25	15.53	146	11.03	11.17	10.66	213.5	214	213.1	远程	正常	调速	65535	5.13	0.74
2018-05-10 09:26:27	15.55	146	11.15	11.68	10.53	211.1	211.8	210.1	远程	正常	调速	65535	5.11	0.73
2018-05-10 09:27:29	15.5	146	11.23	11.61	10.71	209	209.3	208.1	远程	正常	调速	65535	5.09	0.73
2018-05-10 09:28:32	15.54	146	11.23	11.25	10.82	211.3	211.5	210.2	远程	正常	调速	65535	5.11	0.73
2018-05-10 09:29:35	15.48	146	10.96	11.36	10.58	212.5	212.3	211.5	远程	正常	调速	65535	5.1	0.73
2018-05-10 09:30:37	15.54	146	11.05	11.55	10.58	211.9	212.1	210.2	远程	正常	调速	65535	5.1	0.73
2018-05-10 09:31:39	15.49	146	11.14	11.54	10.6	211.2	211.1	210.4	远程	正常	调速	65535	5.1	0.73
2018-05-10 09:32:44	15.56	146	11.1	11.53	10.68	211.3	211.3	209.8	远程	正常	调速	65535	5.13	0.73
2018-05-10 09:33:46	15.5	146	11.1	11.21	10.81	210.8	211.2	210.6	远程	正常	调速	65535	5.1	0.73
2018-05-10 09:34:48	15.54	146	11.08	11.58	10.63	210.8	210.8	209.1	远程	正常	调速	65535	5.11	0.74
2018-05-10 09:35:52	15.49	146	11.06	11.51	10.59	210.9	211.2	209.7	远程	正常	调速	65535	5.09	0.73
2018-05-10 09:36:53	15.49	146	11.07	11.53	10.68	210.2	210.8	209.7	远程	正常	调速	65535	5.09	0.73
2018-05-10 09:39:01	15.5	146	11	11.23	10.83	210.7	211.4	210.7	远程	正常	调速	65535	5.1	0.73
2018-05-10 09:42:10	15.5	146	11.11	11.84	10.61	209.1	209.6	208.2	远程	正常	调速	65535	5.09	0.73
2018-05-10 09:43:12	15.51	146	11.11	11.41	10.75	211.6	211.5	210.9	远程	正常	调速	65535	5.1	0.73
2018-05-10 09:44:14	15.48	146	11.12	11.49	10.57	211.1	211.7	209.9	远程	正常	调速	65535	5.09	0.73
2018-05-10 09:45:18	15.52	146	11.15	11.49	10.65	211.2	211.6	210	远程	正常	调速	65535	5.11	0.73
2018-05-10 09:46:20	15.46	146	11.04	11.48	10.49	211.1	211.4	210.2	远程	正常	调速	65535	5.08	0.73
2018-05-10 09:47:22	15.48	146	11.11	11.24	10.62	212.3	212.5	212.1	远程	正常	调速	65535	5.1	0.73
2018-05-10 09:48:25	15.5	146	11.18	11.62	10.62	208.7	209.3	207.6	远程	正常	调速	65535	5.09	0.73
2018-05-10 09:49:28	15.5	146	10.97	11.45	10.52	211.4	211.7	210.3	远程	正常	调速	65535	5.09	0.74
2018-05-10 09:50:31	15.44	146	11	11.48	10.46	211.5	211.4	210.4	远程	正常	调速	65535	5.07	0.73
2018-05-10 09:51:33	15.49	146	11.14	11.43	10.81	208.2	208.5	207.7	远程	正常	调速	65535	5.08	0.74
2018-05-10 09:52:38	15.51	146	11.18	11.57	10.69	209.4	209.8	209	远程	正常	调速	65535	5.09	0.73
2018-05-10 09:53:40	15.56	145	11.2	11.73	10.53	209.5	209.7	208.4	远程	正常	调速	65535	5.11	0.74
2018-05-10 09:54:43	15.46	146	11.09	11.5	10.73	208.5	208.6	207.6	远程	正常	调速	65535	5.06	0.73
2018-05-10 09:55:48	15.44	146	11	11.57	10.52	210.1	210.7	208.6	远程	正常	调速	65535	5.06	0.74
2018-05-10 09:56:50	15.49	146	11.04	11.47	10.55	211.3	211.4	210.5	远程	正常	调速	65535	5.09	0.74
2018-05-10 09:57:52	15.54	146	10.97	11.27	10.62	212.2	212.1	211.6	远程	正常	调速	65535	5.11	0.74
2018-05-10 09:58:55	15.55	145	11.18	11.62	10.7	209.1	209.6	208	远程	正常	调速	65535	5.1	0.73
2018-05-10 09:59:55	15.46	146	11.02	11.48	10.68	210.3	210.2	209.6	远程	正常	调速	65535	5.08	0.73
2018-05-10 10:01:01	15.48	146	11.04	11.38	10.58	210.8	211.4	209.9	远程	正常	调速	65535	5.09	0.74
2018-05-10 10:02:06	15.45	146	11.1	11.54	10.79	207.7	208.4	206.8	远程	正常	调速	65535	5.07	0.74
2018-05-10 10:04:17	15.47	146	11.14	11.63	10.82	207.6	208.1	206.7	远程	正常	调速	65535	5.08	0.73
2018-05-10 10:05:18	15.48	146	11.07	11.41	10.47	212.4	212.4	211.2	远程	正常	调速	65535	5.1	0.74
2018-05-10 10:05:19	15.45	146	11.02	11.43	10.43	212.4	212.4	211	远程	正常	调速	65535	5.08	0.73
2018-05-10 10:07:23	15.61	145	11.17	11.7	10.72	210.7	211.2	209.4	远程	正常	调速	65535	5.14	0.73
2018-05-10 10:09:38	15.53	146	11.33	11.58	10.79	209.5	210.1	208.6	远程	正常	调速	65535	5.15	0.73
2018-05-10 10:10:31	15.56	146	11.15	11.8	10.96	209.1	206.6	205.6	远程	正常	调速	65535	5.16	0.74
2018-05-10 10:12:36	15.58	146	11.22	11.89	10.76	210.5	207.2	206.2	远程	正常	调速	65535	5.18	0.74
2018-05-10 10:15:41	15.64	146	11.12	11.99	10.9	209.7	207.2	205.7	远程	正常	调速	65535	5.19	0.74
2018-05-10 10:15:41	15.68	146	11.09	12.11	10.87	209.9	207.3	205.7	远程	正常	调速	65535	5.22	0.74
2018-05-10 10:17:50	15.56	146	11.04	11.73	11.05	210.1	206.7	206.5	远程	正常	调速	65535	5.16	0.74
2018-05-10 10:17:50	15.57	146	11.02	11.81	11.05	210.3	206.9	206.5	远程	正常	调速	65535	5.17	0.74
2018-05-10 10:18:51	15.56	146	11.04	11.89	10.76	211.1	208.1	207.1	远程	正常	调速	65535	5.17	0.74
2018-05-10 10:19:54	15.57	146	11.05	11.9	10.86	210.3	207.6	206.4	远程	正常	调速	65535	5.17	0.74
2018-05-10 10:20:57	15.57	146	11.06	12	11.02	208.2	205.3	204.6	远程	正常	调速	65535	5.16	0.74
2018-05-10 10:22:01	15.6	146	11.07	11.86	10.9	210.2	207.6	206.3	远程	正常	调速	65535	5.18	0.74
2018-05-10 10:23:03	15.48	146	10.93	11.72	10.76	211.9	208.5	207.5	远程	正常	调速	65535	5.14	0.74
2018-05-10 10:24:07	15.48	146	11.06	11.86	10.7	210	206.6	205.6	远程	正常	调速	65535	5.14	0.74
2018-05-10 10:25:11	15.53	146	11.08	12.05	10.71	209.7	207	204.9	远程	正常	调速	65535	5.14	0.74
2018-05-10 10:26:17	15.51	146	11.06	11.83	10.64	210.8	207.8	206.7	远程	正常	调速	65535	5.15	0.74
2018-05-10 10:27:20	15.51	146	11.02	11.76	10.69	211.9	209.1	208.1	远程	正常	调速	65535	5.13	0.74
2018-05-10 10:28:24	15.46	146	10.96	11.76	10.62	211.3	207.9	206.8	远程	正常	调速	65535	5.1	0.74
2018-05-10 10:29:27	15.49	146	11.12	11.78	10.72	209.6	206.5	205.3	远程	正常	调速	65535	5.1	0.73
2018-05-10 10:30:30	15.48	146	10.97	11.54	10.77	211.6	208.6	207.6	远程	正常	调速	65535	5.11	0.74
2018-05-10 10:31:34	15.47	146	11	11.75	10.7	211.6	208.2	207	远程	正常	调速	65535	5.11	0.74
2018-05-10 10:32:38	15.43	146	11.02	11.95	10.74	208.6	205.5	203.9	远程	正常	调速	65535	5.07	0.73
2018-05-10 10:33:42	15.46	146	11.04	11.87	10.75	209.5	206.5	204.8	远程	正常	调速	65535	5.09	0.74
2018-05-10 10:34:46	15.53	146	10.96	11.76	10.79	211.4	208.5	207.3	远程	正常	调速	65535	5.13	0.74
2018-05-10 10:35:49	15.46	146	10.94	11.76	10.67	211.7	208.8	207.1	远程	正常	调速	65535	5.1	0.74
2018-05-10 10:36:54	15.5	146	11.15	11.64	10.61	209.9	209.9	208.9	远程	正常	调速	65535	5.1	0.73
2018-05-10 10:37:59	15.49	146	11.19	11.5	10.78	209.1	208.9	208.3	远程	正常	调速	65535	5.09	0.73
2018-05-10 10:39:02	15.51	146	11.26	11.39	10.81	209.8	209.7	208.7	远程	正常	调速	65535	5.1	0.73
2018-05-10 10:40:05	15.47	146	11.1	11.69	10.7	208.8	208.6	207.1	远程	正常	调速	65535	5.08	0.73
2018-05-10 10:41:10	15.48	146	11.22	11.67	10.57	209.2	209.5	207.6	远程	正常	调速	65535	5.08	0.73
2018-05-10 10:42:14	15.5	146	11.08	11.58	10.63	210.2	210.4	208.9	远程	正常	调速	65535	5.09	0.73
2018-05-10 10:43:17	15.45	146	11.12	11.81	10.64	207.3	206.9	205.5	远程	正常	调速	65535	5.05	0.73
2018-05-10 10:44:21	15.5	146	11.25	11.67	10.7	207.8	207.4	206.2	远程	正常	调速	65535	5.08	0.73
2018-05-10 10:45:25	15.51	146	11.13	11.59	10.62	209.6	209.3	208.7	远程	正常	调速	65535	5.1	0.74
2018-05-10 10:46:28	15.52	146	11.14	11.36	10.67	210.6	210.4	209.4	远程	正常	调速	65535	5.11	0.74
2018-05-10 10:47:33	15.51	146	11.17	11.69	10.58	209	209	207.9	远程	正常	调速	65535	5.09	0.73
2018-05-10 10:48:36	15.45	146	11.2	11.74	10.64	207.8	207.5	206.2	远程	正常	调速	65535	5.07	0.73
2018-05-10 10:49:40	15.45	146	11.07	11.7	10.57	209.1	208.7	207.2	远程	正常	调速	65535	5.06	0.73
2018-05-10 10:50:44	15.48	146	11.34	11.62	10.77	207.1	206.6	206.5	远程	正常	调速	65535	5.07	0.73
2018-05-10 10:51:47	15.45	146	11.17	11.63	10.44	210.3	210.4	209.2	远程	正常	调速	65535	5.08	0.73
2018-05-10 10:52:52	15.47	146	11.16	11.46	10.44	211.2	211.2	210.3	远程	正常	调速	65535	5.08	0.73
2018-05-10 10:53:55	15.53	146	11.12	11.17	10.63	212.3	212.5	212	远程	正常	调速	65535	5.12	0.73
2018-05-10 10:54:59	15.5	146	11.26	11.44	10.73	209.7	210.1	208.9	远程	正常	调速	65535	5.1	0.73
2018-05-10 10:56:03	15.51	146	11.23	11.64	10.63	209.8	210.2	208.8	远程	正常	调速	65535	5.1	0.73
2018-05-10 10:57:07	15.48	146	11.34	11.82	10.75	206.9	207.2	205.8	远程	正常	调速	65535	5.07	0.73
2018-05-10 10:58:10	15.47	146	11.22	11.64	10.77	209.4	209	208.3	远程	正常	调速	65535	5.08	0.73
2018-05-10 10:59:13	15.46	146	11.23	11.77	10.64	208.2	208.2	206.4	远程	正常	调速	65535	5.07	0.73
2018-05-10 11:00:18	15.46	146	11.13	11.46	10.64	210.3	210.7	209.6	远程	正常	调速	65535	5.08	0.73
2018-05-10 11:03:30	15.52	145	11.13	11.56	10.69	209.9	210	209.2	远程	正常	调速	65535	5.1	0.73
2018-05-10 11:04:38	15.5	146	11.29	11.72	10.71	208.7	208.8	207.4	远程	正常	调速	65535	5.09	0.73
2018-05-10 11:05:39	15.46	146	11.3	11.74	10.63	207.9	208.3	207	远程	正常	调速	65535	5.07	0.73
2018-05-10 11:06:45	15.52	146	11.23	11.5	10.85	209.2	209.3	208.3	远程	正常	调速	65535	5.11	0.73
2018-05-10 11:07:46	15.5	146	11.21	11.53	10.52	210.9	210.5	210.1	远程	正常	调速	65535	5.1	0.73
2018-05-10 11:08:48	15.55	146	11.3	11.52	10.62	210.7	210.6	210.6	远程	正常	调速	65535	5.13	0.73
2018-05-10 11:09:52	15.47	146	11.43	11.52	10.58	207.3	206.8	210.6	远程	正常	调速	65535	5.11	0.74
2018-05-10 11:10:56	15.5	146	11.31	11.51	10.6	208.7	208.5	211	远程	正常	调速	65535	5.15	0.74
2018-05-10 11:12:00	15.53	145	11.38	11.69	10.52	208.1	208.1	210.4	远程	正常	调速	65535	5.14	0.74
2018-05-10 11:13:06	15.49	146	11.43	11.74	10.48	206.9	207.3	208.7	远程	正常	调速	65535	5.13	0.74
2018-05-10 11:14:08	15.49	146	11.28	11.56	10.39	210.5	210.3	212.1	远程	正常	调速	65535	5.14	0.74
2018-05-10 11:15:12	15.49	145	11.16	11.53	10.67	210.3	210	209.1	远程	正常	调速	65535	5.09	0.73
2018-05-10 11:16:18	15.46	146	11.13	11.58	10.61	210	209.9	209.4	远程	正常	调速	65535	5.08	0.73
2018-05-10 11:17:22	15.42	146	11.11	11.53	10.57	210.3	210.4	209.1	远程	正常	调速	65535	5.07	0.73
2018-05-10 11:18:24	15.43	146	11.04	11.42	10.58	211.7	211.9	210.6	远程	正常	调速	65535	5.08	0.73
2018-05-10 11:19:27	15.46	146	11.14	11.56	10.74	210	209.9	209.4	远程	正常	调速	65535	5.08	0.73
2018-05-10 11:20:31	15.48	146	11.16	11.52	10.44	212.7	212.5	211.9	远程	正常	调速	65535	5.1	0.73
2018-05-10 11:21:36	15.53	145	11.23	11.6	10.81	208.9	209	208.5	远程	正常	调速	65535	5.1	0.73
2018-05-10 11:22:40	15.46	146	11.14	11.61	10.52	211.6	211.4	210.4	远程	正常	调速	65535	5.09	0.73
2018-05-10 11:25:50	15.45	146	11.07	11.53	10.42	211.9	211.7	210.4	远程	正常	调速	65535	5.09	0.74
2018-05-10 11:28:55	15.42	146	11.11	11.5	10.56	210.1	210.1	209.4	远程	正常	调速	65535	5.07	0.73
2018-05-10 11:28:58	15.47	146	11.12	11.6	10.52	210.4	210.4	209.2	远程	正常	调速	65535	5.09	0.73
2018-05-10 11:29:02	15.45	146	11.07	11.45	10.66	209.4	209.7	209.3	远程	正常	调速	65535	5.08	0.73
2018-05-10 11:30:06	15.51	145	11	11.43	10.43	212.7	212.6	211.9	远程	正常	调速	65535	5.11	0.74
2018-05-10 11:32:09	15.47	146	11.17	11.51	10.86	208.1	208	207.7	远程	正常	调速	65535	5.08	0.73
2018-05-10 11:32:14	15.47	146	11.05	11.62	10.33	211.8	211.9	210.8	远程	正常	调速	65535	5.1	0.74
2018-05-10 11:33:16	15.5	145	11.17	11.65	10.56	210.2	210.1	209	远程	正常	调速	65535	5.09	0.73
2018-05-10 11:34:21	15.46	146	11.12	11.67	10.48	210.2	210.3	208.3	远程	正常	调速	65535	5.09	0.73
2018-05-10 11:37:17	15.51	146	11.23	11.68	10.67	209.1	209.5	208.1	远程	正常	调速	65535	5.1	0.73
2018-05-10 11:37:18	15.49	146	11.18	11.78	10.55	208.7	209.4	207.5	远程	正常	调速	65535	5.09	0.73
2018-05-10 11:38:22	15.44	146	11.23	11.83	10.57	206.9	207.5	205.9	远程	正常	调速	65535	5.06	0.73
2018-05-10 11:39:23	15.47	146	11.33	11.66	10.84	207	207.6	206.4	远程	正常	调速	65535	5.08	0.73
2018-05-10 11:40:26	15.48	146	11.03	11.45	10.59	211.1	211.5	210.6	远程	正常	调速	65535	5.1	0.73
2018-05-10 11:41:29	15.47	146	11.2	11.73	10.57	209.5	209.4	208.2	远程	正常	调速	65535	5.08	0.73
2018-05-10 11:43:36	15.46	146	11.11	11.45	10.74	209.3	209.9	209	远程	正常	调速	65535	5.09	0.74
2018-05-10 11:47:52	15.44	146	11.2	11.61	10.57	208.7	209	207.8	远程	正常	调速	65535	5.07	0.73
2018-05-10 11:49:48	15.46	146	11.16	11.5	10.58	209.9	210.3	209.3	远程	正常	调速	65535	5.09	0.74
2018-05-10 11:50:52	15.43	146	11.19	11.4	10.66	209.4	209.1	208.7	远程	正常	调速	65535	5.07	0.73
2018-05-10 11:52:01	15.44	146	11.2	11.55	10.56	209.4	209.5	208.4	远程	正常	调速	65535	5.07	0.73
2018-05-10 11:53:56	15.44	146	11.05	11.52	10.47	211.8	211.5	210.7	远程	正常	调速	65535	5.08	0.73
2018-05-10 11:53:57	15.46	146	11.11	11.17	10.58	212.1	212.7	211.9	远程	正常	调速	65535	5.1	0.73
2018-05-10 11:56:03	15.41	146	11.19	11.59	10.71	208.3	208.3	207	远程	正常	调速	65535	5.06	0.73
2018-05-10 12:01:13	15.45	146	11.27	11.61	10.67	209.6	209.6	208.9	远程	正常	调速	65535	5.09	0.73
2018-05-10 12:01:13	15.5	145	11.37	11.51	10.93	208.4	208.3	207.8	远程	正常	调速	65535	5.09	0.73
2018-05-10 12:02:15	15.49	145	11.29	11.57	10.63	210.1	209.9	209	远程	正常	调速	65535	5.1	0.73
2018-05-10 12:03:19	15.41	146	11.2	11.57	10.66	209.2	209	208.1	远程	正常	调速	65535	5.07	0.73
2018-05-10 12:06:31	15.45	146	11.23	11.36	10.86	210.3	210.2	209.7	远程	正常	调速	65535	5.11	0.73
2018-05-10 12:07:34	15.46	146	11.26	11.49	10.8	208.3	208.2	207.7	远程	正常	调速	65535	5.08	0.73
2018-05-10 12:08:38	15.42	146	11.19	11.54	10.53	210.4	211	209.2	远程	正常	调速	65535	5.07	0.73
2018-05-10 12:09:42	15.39	146	11.32	11.82	10.68	205.5	205.6	204.4	远程	正常	调速	65535	5.04	0.73
2018-05-10 12:10:46	15.49	145	11.17	11.55	10.67	208.9	209	208.3	远程	正常	调速	65535	5.09	0.73
2018-05-10 12:11:50	15.47	145	11.22	11.53	10.72	209.5	210	208.8	远程	正常	调速	65535	5.09	0.73
2018-05-10 12:12:53	15.47	145	11.21	11.59	10.71	207.7	207.8	206.6	远程	正常	调速	65535	5.08	0.73
2018-05-10 12:13:58	15.42	146	11.13	11.48	10.57	209.6	209.3	208.6	远程	正常	调速	65535	5.07	0.73
2018-05-10 12:15:04	15.47	145	11.18	11.5	10.59	208.9	209.4	207.9	远程	正常	调速	65535	5.08	0.74
2018-05-10 12:16:04	15.47	146	11.21	11.58	10.67	208.7	209.2	208.2	远程	正常	调速	65535	5.09	0.73
2018-05-10 12:17:13	15.48	145	11.29	11.56	10.76	208.3	208.2	207.2	远程	正常	调速	65535	5.08	0.73
2018-05-10 12:18:12	15.44	146	11.26	11.6	10.65	207.4	207.9	206.4	远程	正常	调速	65535	5.07	0.73
2018-05-10 12:19:16	15.44	146	11.25	11.72	10.56	208.3	208.8	206.9	远程	正常	调速	65535	5.07	0.73
2018-05-10 12:20:20	15.41	146	11.19	11.53	10.58	208.9	208.9	208.4	远程	正常	调速	65535	5.06	0.73
2018-05-10 12:21:25	15.38	146	11.16	11.45	10.41	210.1	210	209.2	远程	正常	调速	65535	5.06	0.74
2018-05-10 12:22:28	15.46	146	11.17	11.22	10.64	211.3	211.1	210.8	远程	正常	调速	65535	5.1	0.74
2018-05-10 12:23:31	15.49	146	11.24	11.62	10.61	208.9	208.7	208	远程	正常	调速	65535	5.1	0.73
2018-05-10 12:24:36	15.52	145	11.22	11.65	10.69	209.7	209.6	208.5	远程	正常	调速	65535	5.11	0.73
2018-05-10 12:25:38	15.47	145	11.18	11.64	10.56	209.6	209.6	208.6	远程	正常	调速	65535	5.09	0.73
2018-05-10 12:26:43	15.48	146	11.14	11.51	10.66	209.5	209.3	208.9	远程	正常	调速	65535	5.1	0.73
2018-05-10 12:27:47	15.5	145	11.23	11.59	10.71	209.5	209.7	208.5	远程	正常	调速	65535	5.1	0.73
2018-05-10 12:28:50	15.41	146	11.15	11.51	10.47	210.1	210.5	209.4	远程	正常	调速	65535	5.07	0.73
2018-05-10 12:29:54	15.44	146	11.07	11.25	10.53	211.3	211.5	210.9	远程	正常	调速	65535	5.09	0.74
2018-05-10 12:30:57	15.45	146	11.11	11.28	10.77	210.2	210.2	209.3	远程	正常	调速	65535	5.08	0.74
2018-05-10 12:32:02	15.49	146	11.12	11.48	10.75	210.4	210.7	209.5	远程	正常	调速	65535	5.11	0.74
2018-05-10 12:33:06	15.46	145	11.09	11.51	10.58	209.7	210.1	208.8	远程	正常	调速	65535	5.08	0.73
2018-05-10 12:34:11	15.5	145	11.2	11.62	10.52	210.4	210.5	209.5	远程	正常	调速	65535	5.11	0.74
2018-05-10 12:35:14	15.48	146	11.19	11.6	10.49	210.5	210.2	209.1	远程	正常	调速	65535	5.1	0.73
2018-05-10 12:36:21	15.5	145	11.36	11.81	10.77	205.3	205.9	204.4	远程	正常	调速	65535	5.08	0.73
2018-05-10 12:37:21	15.45	146	11.26	11.65	10.55	208.5	208.9	207.4	远程	正常	调速	65535	5.08	0.73
2018-05-10 12:38:25	15.42	146	11.22	11.49	10.64	208.8	209.3	208	远程	正常	调速	65535	5.07	0.73
2018-05-10 12:39:29	15.47	146	11.18	11.22	10.79	210.1	210.7	209.6	远程	正常	调速	65535	5.09	0.73
2018-05-10 12:40:32	15.47	146	11.19	11.37	10.74	210.1	210.2	209.7	远程	正常	调速	65535	5.1	0.74
2018-05-10 12:41:38	15.45	146	11.14	11.32	10.59	211.4	211.4	211.6	远程	正常	调速	65535	5.1	0.74
2018-05-10 12:42:41	15.44	145	11.36	11.69	10.67	206.5	207.3	205.3	远程	正常	调速	65535	5.06	0.73
2018-05-10 12:43:44	15.39	146	11.15	11.45	10.37	210.9	211.4	209.7	远程	正常	调速	65535	5.07	0.73
2018-05-10 12:44:48	15.45	146	11.17	11.52	10.55	210.2	210.3	209.1	远程	正常	调速	65535	5.09	0.73
2018-05-10 12:45:52	15.5	145	11.25	11.67	10.58	210.1	210.6	208.7	远程	正常	调速	65535	5.1	0.73
2018-05-10 12:46:55	15.45	146	11.26	11.6	10.59	208.6	209.3	207.7	远程	正常	调速	65535	5.08	0.73
2018-05-10 12:48:00	15.48	146	11.15	11.33	10.71	210.5	210.3	209.8	远程	正常	调速	65535	5.1	0.73
2018-05-10 12:49:05	15.49	146	11.17	11.48	10.44	211	211.2	209.8	远程	正常	调速	65535	5.11	0.74

## Sheet: Sheet5
时间	电流	转速	输入电流A	输入电流B	输入电流C	输入电压A	输入电压B	输入电压C	KA0	KA4	远程操作	操作时间	有功功率	功率因数
2018-06-06 14:07:59	77.29	0	76.91	77.66	76.62	206.9	209.9	207.7	远程	正常	启动	17	45.87	0.93
2018-06-06 14:08:55	74.62	0	76.17	77.03	75.95	209.3	212.1	210.6	远程	正常	启动	72	45.22	0.94
2018-06-06 14:09:00	7.81	0	0.64	0.64	0.62	213.4	215.5	215.5	远程	正常	停止	1	0.04	0.01
2018-06-06 14:09:02	0.07	0	0.2	0.2	0.17	213.9	216.4	216.2	远程	正常	停止	2	0.05	0.38
2018-06-06 14:09:04	0	0	0.2	0.2	0.17	213.1	215.2	214.5	远程	正常	点动反转	1	0.04	0.36
2018-06-06 14:09:09	9.7	0	9.46	8.54	8.7	210.8	213.8	212.5	远程	正常	点动反转	1	2.74	0.77
2018-06-06 14:09:13	74.74	0	77.25	78	76.94	209.5	212	210.7	远程	正常	点动反转	5	45.61	0.94
2018-06-06 14:10:18	0	0	0.21	0.21	0.17	213.8	216	216	远程	正常	启动	1	0.04	0.36
2018-06-06 14:10:20	0	0	0.16	0.17	0.18	213.5	216	215.6	远程	正常	启动	1	0.04	0.36
2018-06-06 14:10:26	0	0	0.17	0.17	0.16	214.8	216.9	216.5	远程	正常	启动	5	0.04	0.36
2018-06-06 14:10:27	0	0	0.14	0.15	0.14	212.8	214.9	214.5	远程	正常	启动	6	0.03	0.3
2018-06-06 14:10:28	0	0	0.18	0.19	0.15	211.8	214.5	214.4	远程	正常	启动	7	0.04	0.36
2018-06-06 14:10:30	0	0	0.18	0.19	0.2	211.6	214.6	214.2	远程	正常	启动	8	0.04	0.33
2018-06-06 14:10:31	0	0	0.18	0.18	0.19	212.8	215.4	215.1	远程	正常	启动	9	0.04	0.33
2018-06-06 14:10:33	0	0	0.17	0.18	0.16	212.1	214.2	213.9	远程	正常	启动	11	0.04	0.36
2018-06-06 14:10:34	0	0	0.19	0.19	0.18	213	215.5	215.3	远程	正常	启动	12	0.04	0.36
2018-06-06 14:10:34	0	0	0.19	0.19	0.16	214.9	217.5	217.1	远程	正常	启动	13	0.04	0.33
2018-06-06 14:10:36	0	0	0.18	0.18	0.15	214.8	217.3	216.7	远程	正常	启动	14	0.04	0.36
2018-06-06 14:10:36	0	0	0.18	0.17	0.15	213.8	215.8	215.4	远程	正常	启动	15	0.03	0.3
2018-06-06 14:10:37	0	0	0.17	0.17	0.15	213.4	215.5	215.3	远程	正常	启动	16	0.04	0.36
2018-06-06 14:10:39	0	0	0.19	0.18	0.16	213.7	216	216.2	远程	正常	启动	17	0.04	0.36
2018-06-06 14:10:42	0	0	0.18	0.19	0.21	212.5	215.4	214.9	远程	正常	停止	0	0.04	0.36
2018-06-06 14:10:44	0	0	0.18	0.16	0.15	213.6	216.4	215.9	远程	正常	启动	1	0.04	0.36
2018-06-06 14:10:48	0.51	0	4.43	4.42	4.17	214.3	216.5	216.6	远程	正常	启动	4	1.05	0.94
2018-06-06 14:10:53	77.58	0	81.82	82.72	81.69	204.7	207.4	205.9	远程	正常	启动	9	47.6	0.93
2018-06-06 14:10:55	78.98	0	80.18	81.28	80.56	206.3	209.6	207.5	远程	正常	启动	11	48.1	0.93
2018-06-06 14:11:53	0	0	0.18	0.19	0.19	212.6	214.6	214.7	远程	正常	停止	1	0.04	0.36
2018-06-06 14:11:55	0	0	0.18	0.19	0.15	214.6	216.8	216.7	远程	正常	停止	1	0.04	0.36
2018-06-06 14:12:01	0	0	0.19	0.2	0.17	212.3	214.6	214.9	远程	正常	启动	1	0.04	0.36
2018-06-06 14:12:07	22.26	17	28.5	29.65	28.12	213	215	214.7	远程	正常	启动	2	10.07	0.87
2018-06-06 14:12:09	76.98	0	79.83	80.46	79.59	208.6	211.7	209.9	远程	正常	启动	5	48.46	0.94
2018-06-06 14:12:13	77.05	0	76.94	77.71	76.7	208.1	210.7	209.2	远程	正常	启动	8	45.95	0.93
2018-06-06 14:12:13	76.6	0	85.46	86.42	85.57	206.4	209	207.3	远程	正常	启动	9	49.56	0.96
2018-06-06 14:12:19	2.18	0	0.25	0.25	0.22	211.7	213.9	213.3	远程	正常	停止	1	0.05	0.07
2018-06-06 14:12:21	0	0	0.21	0.2	0.2	213.2	215.2	215.6	远程	正常	停止	2	0.04	0.33
2018-06-06 14:14:18	0	0	0.17	0.16	0.12	212.9	215.4	214.7	远程	正常	停止	119	0.03	0.27
2018-06-06 14:14:25	0	0	0.2	0.19	0.15	214.1	216.7	216.2	远程	正常	启动	0	0.04	0.36
2018-06-06 14:14:26	0	0	0.17	0.16	0.13	214.1	216.3	216.2	远程	正常	调速	1	0.03	0.27
2018-06-06 14:14:28	0	0	1.38	1.27	1.28	212.5	214.6	214.4	远程	正常	调速	0	0.14	0.78
2018-06-06 14:14:30	9.4	0	8.47	7.99	8.42	211.3	213.7	213.9	远程	正常	调速	2	2.31	0.83
2018-06-06 14:14:31	53.28	7	50.58	51.85	51.17	209	211.9	210.9	远程	正常	调速	4	29.43	0.96
2018-06-06 14:14:33	76.69	0	77.43	78.38	77.22	207.3	210.4	208.2	远程	正常	调速	5	46.03	0.93
2018-06-06 14:14:34	76.8	0	84.83	85.56	84.58	209.2	211.7	210.1	远程	正常	调速	7	49.68	0.95
2018-06-06 14:14:35	76.8	0	84.83	85.56	84.58	209.2	211.7	210.1	远程	正常	调速	7	49.68	0.95
2018-06-06 14:14:35	77.39	0	82.59	82.93	81.93	210.2	212.5	211.3	远程	正常	调速	8	48.27	0.95
2018-06-06 14:14:36	79.97	0	86.57	87.59	86.98	208.4	210.9	209.6	远程	正常	调速	9	51.85	0.94
2018-06-06 14:14:37	77.11	0	77.02	77.84	76.84	207	209.8	208.6	远程	正常	调速	10	45.98	0.93
2018-06-06 14:14:38	77.01	0	87.67	88.68	87.57	205.4	208.7	207.2	远程	正常	调速	11	47.69	0.95
2018-06-06 14:14:39	75.5	0	77.53	77.98	77.08	207	210.2	208.7	远程	正常	调速	12	45.3	0.94
2018-06-06 14:14:40	77.11	0	86.64	87.57	86.78	206.6	209.8	207.9	远程	正常	调速	13	49.45	0.96
2018-06-06 14:14:48	5.94	0	0.45	0.44	0.44	214.2	216.6	216.4	远程	正常	停止	1	0.02	0.01
2018-06-06 14:14:49	0.05	0	0.17	0.17	0.18	213.8	215.9	215.9	远程	正常	停止	1	0.04	0.36
2018-06-06 14:14:54	0	0	0.21	0.2	0.17	212.8	215.3	215.4	远程	正常	点动反转	1	0.04	0.33
2018-06-06 14:14:56	2.59	0	7.38	7.28	6.86	213.9	216.3	215.8	远程	正常	点动反转	1	1.97	0.92
2018-06-06 14:15:01	73.92	0	80.31	81.52	80.37	205.6	208.7	207	远程	正常	点动反转	1	45.39	0.95
2018-06-06 14:15:05	77.49	0	82.23	83.25	82.47	208.8	211.1	209.7	远程	正常	点动反转	1	48.41	0.94
2018-06-06 14:15:10	77.23	0	81.72	82.63	82.02	207.3	210.5	208.6	远程	正常	点动反转	1	48.14	0.94
2018-06-06 14:15:16	76.9	0	81.91	82.79	81.5	206.7	209.3	208.3	远程	正常	点动反转	7	48.02	0.94
2018-06-06 14:15:24	0	0	0.18	0.19	0.14	214.2	216.4	216.8	远程	正常	启动	1	0.04	0.36
2018-06-06 14:16:23	18.25	18	15.67	17.24	16.25	212.5	215.4	214.7	远程	正常	启动	60	5.96	0.54
2018-06-06 14:16:29	17.32	18	13.88	13.77	14.74	211.6	214.4	213.7	远程	正常	启动	62	5.48	0.56
2018-06-06 14:16:32	19.86	23	14.8	15.71	14.01	213.9	216.4	216.3	远程	正常	启动	69	5.88	0.61
2018-06-06 14:16:36	20.57	21	13.99	14.45	15.32	214.1	216.7	216	远程	正常	启动	72	5.99	0.61
2018-06-06 14:16:37	20.6	22	16.32	17.38	17.24	211.9	214.4	213.3	远程	正常	启动	73	6.04	0.63
2018-06-06 14:16:37	20.7	22	14.27	14.01	14.08	211.7	214.1	213.3	远程	正常	启动	74	5.7	0.59
2018-06-06 14:16:38	20.67	22	14.38	14.38	15.08	212.2	214.5	213.8	远程	正常	启动	74	6.01	0.61
2018-06-06 14:16:42	21.52	26	14.81	14.97	14.63	212.7	215.3	215.4	远程	正常	启动	78	5.99	0.64
2018-06-06 14:16:43	21.77	26	17.38	17.32	16.65	212.8	215.7	215.2	远程	正常	启动	79	6.36	0.64
2018-06-06 14:17:44	21.17	25	14.75	13.76	15.46	213.9	216.1	215.9	远程	正常	启动	141	6.14	0.62
2018-06-06 14:17:45	21.3	25	14.47	14.72	14.41	214.3	216.3	216.3	远程	正常	启动	141	6.21	0.63
2018-06-06 14:20:01	17.68	20	12.57	12.98	12.09	213	215.3	214.4	远程	正常	启动	277	4.8	0.62
2018-06-06 14:20:02	17.78	21	13.46	12.44	12.93	212.7	214.8	214.5	远程	正常	启动	279	4.72	0.61
2018-06-06 14:21:17	73.98	0	76.17	76.68	75.58	208.2	210.7	209.2	远程	正常	调速	1	44.48	0.94
2018-06-06 14:21:18	77.83	0	88.66	89.69	88.68	206.9	209.3	207.7	远程	正常	调速	2	52.34	0.95
2018-06-06 14:21:23	9.37	0	0.64	0.63	0.6	211.8	214	214.1	远程	故障	停止	1	0.06	0.02
2018-06-06 14:21:27	0	0	0.2	0.18	0.2	212.8	215.5	215.1	远程	故障	启动	1	0.05	0.42
2018-06-06 14:21:30	0	0	0.21	0.2	0.16	210.9	213.1	212.7	远程	故障	启动	4	0.04	0.33
2018-06-06 14:21:35	0	0	0.21	0.22	0.17	212.2	214.2	214.7	远程	正常	停止	1	0.04	0.33
2018-06-06 14:21:36	0	0	0.2	0.19	0.17	211.7	214	214.2	远程	正常	停止	0	0.04	0.33
2018-06-06 14:21:41	0	0	0.21	0.18	0.16	213	215.6	214.8	远程	正常	启动	1	0.04	0.33
2018-06-06 14:21:43	0	0	2.04	2.02	2	210.5	213	212.3	远程	正常	启动	3	0.44	0.85
2018-06-06 14:22:45	21.43	25	15.9	16.25	16.28	211.2	213.8	213.6	远程	正常	启动	64	6.13	0.63
2018-06-06 14:23:48	20.11	23	16.58	17.16	16.1	208.5	211	210.3	远程	正常	启动	127	6.03	0.63
2018-06-06 14:23:54	14.55	22	2.35	2.36	2.67	213	215.6	215.5	远程	正常	停止	1	2.04	0.31
2018-06-06 14:24:00	0	0	0.21	0.19	0.18	210.5	213.3	212.4	远程	正常	点动反转	1	0.05	0.42
2018-06-06 14:24:00	0.48	0	4.51	4.49	4.18	211.4	214.3	213.1	远程	正常	点动反转	4	1.04	0.93
2018-06-06 14:24:05	78.89	0	91.26	92.52	91.29	205.7	208.7	206.3	远程	正常	点动反转	9	52.93	0.95
2018-06-06 14:26:10	0.97	0	6.02	6.07	5.62	215.5	217.9	217	远程	正常	启动	0	1.3	0.94
2018-06-06 14:26:14	57.77	5	53.17	54.42	53.78	211.8	213.7	213	远程	正常	启动	4	31.71	0.93
2018-06-06 14:26:16	74.41	0	32.05	33.61	32.54	214.2	216.1	215.9	远程	正常	启动	7	33.36	0.7
2018-06-06 14:26:19	66.36	0	79.38	80.22	79.17	212.2	214.5	213.5	远程	正常	启动	9	45.57	0.99
2018-06-06 14:26:21	77.94	0	81.94	82.16	81.24	210.7	213.4	211.8	远程	正常	启动	10	49.85	0.94
2018-06-06 14:26:22	77.81	0	82.81	84.2	83.51	211.2	213.8	212.4	远程	正常	启动	12	49.25	0.95
2018-06-06 14:26:26	72.08	0	69.2	71.79	70.02	211.5	214.3	212.5	远程	正常	启动	17	42.15	0.94
2018-06-06 14:26:31	0	0	0.2	0.19	0.16	217.5	219.4	218.9	远程	正常	停止	3	0.04	0.33
2018-06-06 14:26:35	0	0	0.22	0.2	0.16	218.2	219.8	219.4	远程	正常	停止	8	0.04	0.33
2018-06-06 14:27:32	0	0	0.19	0.18	0.16	219	221	221.3	远程	正常	停止	64	0.04	0.33
2018-06-06 14:27:36	0	0	0.17	0.18	0.17	217.8	220.1	219.8	远程	正常	停止	69	0.04	0.36
2018-06-06 14:27:38	0	0	0.18	0.19	0.14	216.8	219	218.3	远程	正常	停止	71	0.03	0.3
2018-06-06 14:27:41	0	0	0.2	0.19	0.15	216.5	218.6	217.8	远程	正常	停止	72	0.04	0.33
2018-06-06 14:27:41	0	0	0.19	0.18	0.14	217.7	219.4	219.3	远程	正常	停止	74	0.04	0.36
2018-06-06 14:27:44	0	0	0.19	0.2	0.16	217.8	219.4	219.4	远程	正常	启动	1	0.04	0.36
2018-06-06 14:27:44	0	0	0.17	0.17	0.14	217.5	219.1	219.4	远程	正常	启动	2	0.04	0.36
2018-06-06 14:27:45	0	0	0.17	0.17	0.16	218.1	219.8	220.4	远程	正常	启动	3	0.04	0.33
2018-06-06 14:27:55	77.44	0	82.64	83.91	83.14	212.6	215.2	213.6	远程	正常	启动	12	49.52	0.95
2018-06-06 14:28:49	78.38	0	84.55	84.94	83.44	210.2	212.6	211.5	远程	正常	启动	67	49.76	0.94
2018-06-06 14:28:52	78.2	0	80.75	81.6	80.7	211.9	214.1	212.9	远程	正常	启动	69	48.88	0.94
2018-06-06 14:28:53	75.95	0	77.05	77.87	76.74	211.5	213.8	212.2	远程	正常	启动	70	46.26	0.94
2018-06-06 14:28:54	75.31	0	77.53	78.04	76.88	211.8	214.2	212.5	远程	正常	启动	71	46.17	0.94
2018-06-06 14:28:56	13.55	0	1.21	1.28	1.28	217	219	218.6	远程	正常	停止	1	0.03	0.01
2018-06-06 14:29:00	0	0	0.18	0.2	0.19	216.6	219	219.1	远程	正常	停止	5	0.04	0.33
2018-06-06 14:30:03	0	0	0.19	0.18	0.15	216.2	218.1	218.4	远程	正常	停止	67	0.04	0.36
2018-06-06 14:30:08	0	0	0.2	0.18	0.16	219	221.3	220.9	远程	正常	停止	73	0.04	0.36
2018-06-06 14:31:18	0	0	0.17	0.16	0.16	219	221.2	220.8	远程	正常	停止	142	0.03	0.27
2018-06-06 14:32:15	0	0	0.18	0.16	0.16	216.8	218.7	218.9	远程	正常	停止	197	0.04	0.36
2018-06-06 14:32:22	0	0	0.17	0.16	0.14	217.5	219.4	219	远程	正常	停止	206	0.04	0.36
2018-06-06 14:33:24	0	0	0.18	0.17	0.15	216.2	218.4	218.3	远程	故障	启动	9	0.04	0.36
2018-06-06 14:34:25	0	0	0.19	0.17	0.13	217.6	219.3	219.3	远程	正常	停止	1	0.04	0.36
2018-06-06 14:34:26	0	0	0.2	0.18	0.16	217.3	219.2	219.1	远程	正常	停止	3	0.04	0.36
2018-06-06 14:34:43	12.34	0	3.69	3.7	3.55	217.3	219.7	219	远程	正常	点动反转	1	1.34	0.5
2018-06-06 14:34:50	24.19	0	11.48	12.01	10.82	218.1	220.2	219.7	远程	正常	点动反转	1	6.03	0.53
2018-06-06 14:34:51	18.65	0	10.76	10.39	9.93	218.3	220	220.1	远程	正常	点动反转	1	4.42	0.51
2018-06-06 14:34:52	23.43	0	10.45	10.6	10.06	217.2	219	218.8	远程	正常	点动反转	0	4.01	0.42
2018-06-06 14:34:55	79.02	0	83.33	84.35	83.48	208.5	210.9	209.7	远程	正常	点动反转	1	49.81	0.94
2018-06-06 14:34:57	77.81	0	81.59	82.4	81.42	211.7	214.2	212.8	远程	正常	点动反转	0	48.92	0.94
2018-06-06 14:35:01	76.42	0	79.09	79.73	78.92	213.8	216.5	215.2	远程	正常	点动反转	1	47.85	0.94
2018-06-06 14:35:09	74.91	0	74.43	75.14	74.68	213	215	214.1	远程	正常	点动反转	0	45.63	0.94
2018-06-06 14:36:02	75.5	0	78.34	79.08	78.24	211.8	213.9	213	远程	正常	点动反转	1	47.16	0.94
2018-06-06 14:36:09	0	0	0.18	0.17	0.14	217.8	220.1	219.7	远程	正常	点动反转	3	0.04	0.33
2018-06-06 14:36:19	0	0	0.18	0.18	0.14	217.3	220	219.2	远程	正常	点动反转	16	0.04	0.36
2018-06-06 14:36:23	0	0	0.18	0.19	0.17	216.6	218.7	219.2	远程	正常	点动反转	20	0.04	0.33
2018-06-06 14:36:28	0	0	0.2	0.21	0.16	218.8	220.3	220.6	远程	正常	点动反转	25	0.04	0.33
2018-06-06 14:36:33	0	0	0.18	0.17	0.17	218.4	219.9	220	远程	正常	启动	3	0.04	0.36
2018-06-06 14:36:39	69.98	0	79.44	80.16	79.16	213.4	215.5	214.2	远程	正常	启动	9	46.98	0.98
2018-06-06 14:36:40	77.9	0	86.97	87.79	87.09	212.1	214.4	213.2	远程	正常	启动	10	51.28	0.95
2018-06-06 14:36:41	79.64	0	81.82	82.55	81.73	211.5	213.9	213	远程	正常	启动	11	49.77	0.93
2018-06-06 14:36:42	76.58	0	78.69	79.29	78.41	211.8	214.1	213.3	远程	正常	启动	12	46.85	0.94
2018-06-06 14:36:45	76.63	0	79.57	79.98	79.08	211	213.5	212.3	远程	正常	启动	14	46.85	0.94
2018-06-06 14:36:46	76.59	0	76.85	77.66	76.78	209.5	212.3	211.1	远程	正常	启动	16	45.95	0.94
2018-06-06 14:36:47	74.73	0	75.68	76.6	75.98	209.9	212.8	211.3	远程	正常	启动	17	45.11	0.94
2018-06-06 14:36:48	74.33	0	74.97	76.24	75.39	210.9	213.9	212.3	远程	正常	启动	18	44.86	0.94
2018-06-06 14:36:49	72.4	0	73.27	74.13	73.04	211.6	214.6	213	远程	正常	启动	18	41.2	0.93
2018-06-06 14:36:49	71.69	0	75.95	77.37	76.37	212.7	215.6	214.1	远程	正常	启动	19	43.15	0.94
2018-06-06 14:36:51	26.1	0	2.67	2.73	2.68	218.9	221	220.9	远程	正常	停止	1	0.09	0.01
2018-06-06 14:36:53	0.01	0	0.2	0.18	0.15	217	219.1	218.4	远程	正常	停止	3	0.04	0.36
2018-06-06 14:36:58	0	0	0.17	0.18	0.15	217.7	219.2	219.4	远程	正常	停止	7	0.04	0.33
2018-06-06 14:37:01	0	0	0.19	0.19	0.15	218.1	219.7	220.2	远程	正常	停止	8	0.04	0.33
2018-06-06 14:37:03	0	0	0.19	0.19	0.15	216.7	219.1	218.9	远程	正常	停止	11	0.04	0.36
2018-06-06 14:37:56	0	0	0.18	0.18	0.17	217.8	220.3	219.8	远程	正常	启动	1	0.04	0.33
2018-06-06 14:37:58	20.86	24	13.5	15.11	15.55	215.6	217.6	216.9	远程	正常	启动	54	6.18	0.6
2018-06-06 14:37:59	21.02	24	16.66	17.43	15.2	216	217.9	217.4	远程	正常	启动	56	6.27	0.62
2018-06-06 14:39:15	71.05	0	64.15	64.95	64.62	214	215.7	214.7	远程	正常	启动	132	41.74	0.91
2018-06-06 14:40:17	71.6	0	86.41	87.53	86.67	212.1	214.5	212.5	远程	正常	启动	194	47.53	0.97
2018-06-06 14:41:20	0	0	0.2	0.2	0.21	218.6	221.1	221	远程	故障	停止	6	0.04	0.33
2018-06-06 14:42:18	0	0	0.16	0.16	0.13	217.1	218.7	218.5	远程	正常	停止	1	0.03	0.3
2018-06-06 14:42:20	0	0	0.16	0.16	0.15	216.2	218.3	217.5	远程	正常	停止	5	0.03	0.3
2018-06-06 14:42:21	0	0	0.18	0.19	0.17	215.8	218.1	217.2	远程	正常	停止	6	0.04	0.36
2018-06-06 14:45:28	0	0	0.18	0.19	0.18	220.8	222.7	223.2	远程	正常	停止	192	0.04	0.33
2018-06-06 14:45:33	0	0	0.2	0.19	0.17	218.4	220.2	220.5	远程	正常	停止	198	0.04	0.36
2018-06-06 14:57:05	0	0	0.17	0.16	0.15	216.5	218.1	218.4	远程	正常	点动反转	500	0.03	0.27
2018-06-06 14:58:11	0	0	0.2	0.18	0.16	217.7	219.6	220.3	远程	正常	点动反转	565	0.04	0.36
2018-06-06 14:58:12	0	0	0.19	0.17	0.15	216.9	219	219.4	远程	正常	点动反转	566	0.04	0.36
2018-06-06 14:58:16	0	0	0.17	0.16	0.16	217.3	219.2	219.4	远程	正常	点动反转	570	0.03	0.3
2018-06-06 14:58:21	0	0	0.18	0.18	0.14	218.1	220.3	220.4	远程	正常	启动	1	0.03	0.3
2018-06-06 14:58:29	74.99	0	75.26	76.3	75.77	211.1	213.9	212.8	远程	正常	启动	10	45.11	0.94
2018-06-06 14:59:22	76.01	0	74.18	75.38	74.53	211.2	214.1	212.6	远程	正常	启动	63	45.79	0.93
2018-06-06 14:59:29	0	0	0.2	0.19	0.2	219.2	220.7	221.7	远程	正常	停止	1	0.04	0.33
2018-06-06 14:59:31	0	0	0.19	0.18	0.15	216.8	219	218.7	远程	正常	停止	3	0.04	0.36
2018-06-06 14:59:37	0	0	0.18	0.17	0.16	216.1	217.9	217.6	远程	正常	点动反转	1	0.04	0.33
2018-06-06 14:59:49	75.73	0	77.04	78.33	77.33	210.6	213.6	212.2	远程	正常	点动反转	2	46.28	0.94
2018-06-06 14:59:52	76.36	0	77.97	78.94	78.39	213.1	215.3	214.1	远程	正常	点动反转	1	47.57	0.94
2018-06-06 14:59:57	76	0	76.72	77.47	77.19	214.6	217.1	216.3	远程	正常	点动反转	5	46.86	0.94
2018-06-06 15:00:08	0	0	0.18	0.17	0.15	217.5	219.6	219.2	远程	正常	启动	1	0.04	0.36
2018-06-06 15:01:03	3.77	0	7.35	7.4	6.92	216.9	218.7	219.2	远程	正常	启动	0	2.21	0.88
2018-06-06 15:01:12	22.58	23	19.43	20.25	18.05	217.6	219.6	219.8	远程	正常	启动	10	6.78	0.63
2018-06-06 15:01:15	21.84	16	12.76	14.42	13.81	217.1	219.4	219.3	远程	正常	启动	0	5.72	0.6
2018-06-06 15:02:15	72.87	0	73.73	74.6	74.2	214.2	216.4	215.4	远程	正常	启动	60	44.62	0.94
2018-06-06 15:03:18	0	0	0.2	0.2	0.19	217.6	220	219.4	远程	正常	停止	8	0.04	0.33
2018-06-06 15:09:35	0	0	0.19	0.17	0.16	213.1	214.9	215	远程	正常	停止	375	0.04	0.36
2018-06-06 15:10:37	0	0	0.16	0.16	0.14	211.7	213.9	213.8	远程	正常	停止	438	0.03	0.3
2018-06-06 15:11:39	0	0	0.18	0.17	0.19	211.1	214	213.7	远程	正常	停止	500	0.04	0.36
2018-06-06 15:14:46	0	0	0.19	0.18	0.16	211.3	214	213.5	远程	正常	停止	686	0.03	0.27
2018-06-06 15:15:51	0	0	0.18	0.18	0.17	209.5	211.8	211.8	远程	正常	停止	752	0.03	0.3
2018-06-06 15:16:55	0	0	0.21	0.2	0.17	211.7	213.5	213.5	远程	正常	停止	816	0.04	0.36
2018-06-06 15:19:02	0	0	0.17	0.16	0.15	210.8	213.3	213.2	远程	正常	调速	64	0.03	0.27
2018-06-06 15:21:11	0	0	0.18	0.15	0.14	212.2	214.3	213.9	远程	正常	调速	194	0.03	0.27
2018-06-06 15:25:32	0	0	0.19	0.19	0.2	213.4	215.1	213.9	远程	正常	调速	455	0.04	0.36
2018-06-06 15:26:34	0	0	0.18	0.19	0.17	211.4	212.9	211.8	远程	正常	调速	517	0.04	0.36
2018-06-06 15:27:36	0	0	0.17	0.18	0.16	212	213.5	212.6	远程	正常	调速	579	0.04	0.36
2018-06-06 15:28:38	0	0	0.17	0.17	0.15	210.8	212.6	210.6	远程	正常	调速	641	0.03	0.3
2018-06-06 15:29:41	0	0	0.16	0.18	0.19	213.2	215.3	213.9	远程	正常	调速	705	0.03	0.27
2018-06-06 15:31:50	0	0	0.18	0.17	0.19	212.4	215	214.4	远程	正常	调速	833	0.04	0.36
2018-06-06 15:31:51	0	0	0.18	0.19	0.18	212.9	215.3	214.6	远程	正常	调速	834	0.04	0.36
2018-06-06 15:34:02	0	0	0.2	0.21	0.14	210.4	211.3	211.8	远程	正常	调速	966	0.03	0.27
2018-06-06 15:35:04	0	0	0.17	0.17	0.17	213.4	214.3	215.2	远程	正常	启动	0	0.04	0.33
2018-06-06 15:35:05	0	0	0.18	0.18	0.16	214.8	215.5	216.4	远程	正常	启动	1	0.04	0.36
2018-06-06 15:35:17	77.32	0	88.6	89.89	89.07	206.3	207.5	205.9	远程	正常	启动	14	48.18	0.95
2018-06-06 15:35:24	1.54	0	0.19	0.2	0.15	212.2	212.4	212	远程	正常	停止	1	0.03	0.07
2018-06-06 15:36:24	0	0	0.18	0.19	0.16	214.2	214.7	214.5	远程	正常	停止	61	0.03	0.27
2018-06-06 15:36:30	0	0	0.19	0.19	0.16	213.4	213.2	213.7	远程	正常	启动	1	0.03	0.27
2018-06-06 15:36:31	0	0	0.18	0.18	0.15	213.3	213.2	213.6	远程	正常	启动	2	0.03	0.27
2018-06-06 15:37:35	19.06	16	20.69	21.91	21.83	212.6	214.4	213.4	远程	正常	启动	66	7.08	0.54
2018-06-06 15:38:37	74.45	0	76.39	76.95	76.02	207.4	209.7	207.7	远程	正常	启动	128	44.66	0.94
2018-06-06 15:39:40	74.15	0	76.26	76.58	76.04	207.4	209.5	207.5	远程	正常	启动	190	44.44	0.94
2018-06-06 15:40:42	0	0	0.2	0.2	0.19	212.1	214.6	214.3	远程	正常	停止	6	0.05	0.42
2018-06-06 15:41:39	0	0	0.2	0.2	0.2	212.2	214.2	214.5	远程	正常	停止	63	0.04	0.33
2018-06-06 15:41:44	0	0	0.16	0.18	0.16	212.7	214.9	214.3	远程	正常	停止	69	0.04	0.36
2018-06-06 15:42:48	75.05	0	77.29	78.3	77.48	207.6	210.1	209.1	远程	正常	启动	58	45.58	0.94
2018-06-06 15:42:52	73.73	0	73.87	75.49	74.52	206.7	209.4	207.7	远程	正常	启动	64	43.61	0.94
2018-06-06 15:42:55	72.66	0	74.44	75.63	74.49	204.7	207	205.8	远程	正常	启动	67	43.2	0.95
2018-06-06 15:42:56	73.1	0	74.97	76.09	74.95	205.3	207.6	206.2	远程	正常	启动	68	43.66	0.94
2018-06-06 15:42:57	73.44	0	74.98	76.01	74.82	206	208.4	207.3	远程	正常	启动	69	44.02	0.94
2018-06-06 15:42:58	73.45	0	75.3	76.26	75.19	206.1	208.7	207.6	远程	正常	启动	70	44.08	0.94
2018-06-06 15:42:59	72.95	0	74.68	75.59	74.54	205.7	208.5	207.1	远程	正常	启动	71	43.55	0.94
2018-06-06 15:42:59	73.06	0	74.78	75.72	74.65	206.3	209.2	207.7	远程	正常	启动	71	43.63	0.94
2018-06-06 15:43:00	73.06	0	74.78	75.72	74.65	206.3	209.2	207.7	远程	正常	启动	71	43.63	0.94
2018-06-06 15:43:01	73.37	0	75.05	76	74.97	207.5	210.3	208.8	远程	正常	启动	72	44.08	0.94
2018-06-06 15:43:03	53.62	0	12.39	12.38	12.16	212.3	214.8	214.4	远程	正常	停止	1	16.22	0.51
2018-06-06 15:43:10	0	0	0.19	0.21	0.2	212.4	214.6	214.8	远程	正常	点动反转	1	0.04	0.33
2018-06-06 15:43:12	0	0	0.19	0.21	0.2	215.2	217.5	217.9	远程	正常	点动反转	0	0.04	0.31
2018-06-06 15:43:12	0	0	0.19	0.21	0.2	215.2	217.5	217.9	远程	正常	点动反转	0	0.04	0.31
2018-06-06 15:43:13	0	0	1.55	1.52	1.57	215.2	218	217.9	远程	正常	点动反转	0	0.29	0.71
2018-06-06 15:44:15	76.89	0	80.16	81.87	80.92	208.3	211.4	209.7	远程	正常	点动反转	10	47.67	0.94
2018-06-06 15:45:08	0	0	0.16	0.17	0.16	215.5	216.9	216	远程	正常	点动反转	63	0.04	0.36
2018-06-06 15:45:17	0	0	0.17	0.19	0.17	214.8	216.3	215.4	远程	正常	点动反转	72	0.04	0.36
2018-06-06 15:46:19	0	0	0.19	0.2	0.18	214.2	215.7	214.7	远程	正常	点动反转	135	0.04	0.36
2018-06-06 15:47:22	0	0	0.17	0.19	0.18	215.1	216.4	215.6	远程	正常	点动反转	198	0.04	0.36
2018-06-06 15:48:19	0	0	0.16	0.18	0.16	213.8	214.1	214.3	远程	正常	点动反转	255	0.04	0.36
2018-06-06 15:48:24	0	0	0.16	0.19	0.19	215.8	216.3	216.9	远程	正常	点动反转	260	0.04	0.36
2018-06-06 15:49:26	0	0	0.19	0.19	0.16	215.7	216.3	216.4	远程	正常	点动反转	322	0.04	0.36
2018-06-06 15:50:33	14.75	0	7.54	7.67	7.42	214.2	214.5	216.2	远程	正常	启动	5	3.51	0.74
2018-06-06 15:50:38	71.44	0	85.9	87.26	87	210	211.2	211.4	远程	正常	启动	9	47.23	0.98
2018-06-06 15:50:41	75.84	0	80.14	80.36	78.41	208.8	209.9	209.8	远程	正常	启动	13	46.36	0.94
2018-06-06 15:50:42	77.36	0	80.15	80.81	79.63	208.8	210.9	210.1	远程	正常	启动	14	46.8	0.94
2018-06-06 15:50:44	59.19	0	15.95	16.1	15.72	214.6	216	216.7	远程	正常	停止	1	20.62	0.54
2018-06-06 15:50:48	0	0	0.16	0.17	0.16	211.9	214.4	214.1	远程	正常	停止	1	0.04	0.36
2018-06-06 15:50:55	0	0	0.18	0.19	0.16	213.6	215.3	215.3	远程	正常	启动	0	0.04	0.36
2018-06-06 15:50:57	17.4	0	3.63	3.61	3.49	212	214.6	214.6	远程	正常	启动	3	2.6	0.59
2018-06-06 15:50:58	9.2	0	9.01	9.15	7.35	210.5	213.4	212.9	远程	正常	启动	4	2.42	0.78
2018-06-06 15:50:59	52.57	0	51.9	53.26	52.74	209.7	212.5	211.2	远程	正常	启动	5	27.27	0.96
2018-06-06 15:51:00	62.56	0	66.43	67.67	67.39	209.7	212.5	211.1	远程	正常	启动	6	37.68	0.98
2018-06-06 15:51:01	77.06	0	78.72	79.78	78.86	210.4	212.8	211.5	远程	正常	启动	7	47.28	0.93
2018-06-06 15:51:02	77.85	0	80.79	80.96	80.12	210.3	212.6	211.4	远程	正常	启动	8	47.56	0.94
2018-06-06 15:51:03	77.64	0	81.23	81.79	80.72	210.2	212.3	211.2	远程	正常	启动	9	48.04	0.94
2018-06-06 15:51:04	78.16	0	86.37	86.78	85.7	208.8	211	209.9	远程	正常	启动	10	49.61	0.95
2018-06-06 15:51:05	80.08	0	86.13	87.32	86.7	208.6	210.9	210	远程	正常	启动	11	51.86	0.93
2018-06-06 15:51:07	16.5	0	1.54	1.56	1.53	211.3	213.7	213.4	远程	正常	停止	1	0	0
2018-06-06 15:51:11	0	0	0.16	0.18	0.17	214	216	215.7	远程	正常	停止	1	0.04	0.36
2018-06-06 15:51:13	0	0	0.17	0.19	0.17	214.4	216.1	216	远程	正常	点动反转	0	0.04	0.36
2018-06-06 15:51:23	74.84	0	87.3	87.53	86.73	207.4	210.3	208.5	远程	正常	点动反转	0	48.38	0.97
2018-06-06 15:51:33	8.97	0	2.54	2.45	2.39	212.9	215.5	215	远程	正常	启动	0	0.99	0.58
2018-06-06 15:52:27	18.22	17	16.75	16.92	17.77	212.2	215	214.2	远程	正常	启动	0	6.16	0.63
2018-06-06 15:52:35	30.33	0	27.37	28.33	27.8	212.8	215.6	215.2	远程	正常	启动	7	13.02	0.92
2018-06-06 15:53:36	17.73	15	23.95	20.13	20.2	213.8	215.3	216.3	远程	正常	启动	69	6.28	0.53
2018-06-06 15:53:37	18.4	15	12.84	17.51	16.71	213.6	214.7	215.9	远程	正常	启动	70	6.36	0.54
2018-06-06 15:53:40	18.14	16	15.7	16.65	16.79	214.7	215.1	216.5	远程	正常	启动	73	5.87	0.56
2018-06-06 15:54:34	74.67	0	79.42	80.51	78.85	209.3	210.5	209.7	远程	正常	启动	125	46.31	0.95
2018-06-06 15:54:39	73.04	0	75.11	76.08	75.12	209.2	209.7	209	远程	正常	启动	132	43.94	0.95
2018-06-06 15:55:43	17.32	0	25.92	22.6	22.11	213.9	214.3	214.8	远程	正常	启动	195	5.62	0.62
2018-06-06 15:55:53	18.9	18	18.95	18.65	21.16	212	212.4	212.7	远程	正常	启动	206	6.77	0.54
2018-06-06 15:55:54	18.84	18	18.38	19.62	17.54	213.1	213.5	214.2	远程	正常	启动	207	6.8	0.55
2018-06-06 15:55:56	18.43	19	16.06	13.38	15.93	213.8	214.2	215	远程	正常	启动	209	6.05	0.51
2018-06-06 15:56:00	17.94	18	17.11	16.77	14.87	214.4	214.7	215.4	远程	正常	调速	1	5.75	0.53
2018-06-06 15:56:04	17.78	20	11.38	11.24	11.05	213.4	213.7	214.5	远程	正常	调速	4	4.74	0.58
2018-06-06 15:56:05	17.68	21	12.98	13.31	13.81	213.8	214	214.9	远程	正常	调速	6	4.75	0.61
2018-06-06 15:56:06	17.89	23	15.19	12.72	15.66	213.7	214	214.7	远程	正常	调速	7	5.06	0.58
2018-06-06 15:56:08	18.34	23	11.88	12.04	11.04	213.7	213.9	214.5	远程	正常	调速	8	4.89	0.57
2018-06-06 15:56:09	19.28	22	16.12	16.16	15.77	213.2	213.3	213.9	远程	正常	调速	9	5.88	0.63
2018-06-06 15:56:10	20.42	23	14.35	14.45	15	213.8	214	214.5	远程	正常	调速	10	6.11	0.62
2018-06-06 15:56:11	20.7	23	15.51	14.72	14.18	212.7	212.9	213.1	远程	正常	调速	11	6.12	0.61
2018-06-06 15:56:13	22.36	13	14.33	14.29	12.08	215.5	215.5	216.3	远程	正常	调速	14	5.44	0.58
2018-06-06 15:56:14	20.73	17	15.34	14.14	14.86	214.1	214.2	214.9	远程	正常	调速	15	5.87	0.62
2018-06-06 15:56:15	20.78	19	15.55	16.26	15.15	214.1	214.2	214.8	远程	正常	调速	15	5.95	0.62
2018-06-06 15:56:17	20.96	23	15.33	13.96	13.93	212.7	212.9	213.2	远程	正常	调速	17	5.98	0.6
2018-06-06 15:56:18	21.59	26	17.34	16.38	16.38	213.8	214	214.3	远程	正常	调速	19	6.28	0.62
2018-06-06 15:56:20	21.55	26	15.39	16.04	17.1	211.8	212.3	211.9	远程	正常	调速	20	6.14	0.61
2018-06-06 15:56:22	21.89	25	15.67	15.04	16.36	215.3	215.8	215.8	远程	正常	调速	23	6.16	0.61
2018-06-06 15:56:23	22.26	25	16.53	14.43	17.42	216.6	217.2	217.3	远程	正常	调速	24	6.36	0.62
2018-06-06 15:56:24	22.23	24	16.1	17.55	15.14	216	216.6	216.7	远程	正常	调速	24	6.27	0.61
2018-06-06 15:56:24	22.2	24	13.95	17.19	17.16	214.8	215.5	215.4	远程	正常	调速	25	6.29	0.61
2018-06-06 15:56:25	22.12	24	14.48	17.74	17.12	213.9	214.8	214.6	远程	正常	调速	26	6.25	0.61
2018-06-06 15:56:26	22.34	24	16.21	17.75	17.31	211.8	212.7	212.4	远程	正常	调速	27	6.37	0.62
2018-06-06 15:56:27	22.39	24	15.58	18.36	16.58	212.6	213.3	213.6	远程	正常	调速	27	6.22	0.62
2018-06-06 15:56:28	25.06	21	25.17	26.19	25.64	211.8	212.5	212.8	远程	正常	调速	28	9.66	0.77
2018-06-06 15:56:33	77.22	0	84.45	84.84	83.66	209.8	210.2	209.5	远程	正常	调速	33	48.85	0.95
2018-06-06 15:56:37	0	0	0.2	0.2	0.18	214	214.8	215	远程	正常	停止	1	0.05	0.38
2018-06-06 15:56:45	0	0	0.18	0.2	0.18	213.6	213.6	214	远程	正常	停止	9	0.05	0.38
2018-06-06 15:57:42	0	0	0.19	0.2	0.19	214.6	214.8	215.1	远程	正常	停止	65	0.04	0.33
2018-06-06 15:57:42	0	0	0.21	0.21	0.19	216.1	216.3	216.5	远程	正常	停止	65	0.05	0.38
2018-06-06 15:57:47	7.58	0	2.98	2.95	2.93	216	216.3	216.6	远程	正常	启动	1	1.1	0.69
2018-06-06 15:57:47	10.01	1	9.51	10.43	10.2	215.2	215.6	215.6	远程	正常	启动	1	2.89	0.79
2018-06-06 15:58:49	18.81	17	14.69	15.51	15.23	213.4	214	215.2	远程	正常	启动	63	5.71	0.61
2018-06-06 15:59:52	18.83	18	17.32	14.38	17.81	212.2	213.3	213.7	远程	正常	启动	126	6	0.53
2018-06-06 16:02:08	17.94	19	14.42	14.22	13.4	213.1	213.7	215	远程	正常	启动	261	5.71	0.51
2018-06-06 16:03:11	76.27	0	83.34	84.73	84.47	208.1	208.5	207.2	远程	正常	启动	325	48.99	0.95
2018-06-06 16:03:12	73.98	0	74.59	75.62	74.55	209.2	209.6	208.5	远程	正常	启动	326	44.08	0.94
2018-06-06 16:04:23	17.63	14	22.25	24.54	19.3	213.4	213.9	214	远程	正常	启动	397	7.03	0.56
2018-06-06 16:05:21	72.23	0	73.66	74.82	73.85	206	207.2	205.7	远程	正常	启动	454	42.65	0.94
2018-06-06 16:05:23	74.97	0	85.02	86.25	85.13	206.5	207.5	206.2	远程	正常	启动	457	47.79	0.96
2018-06-06 16:05:25	34.3	0	4.32	4.42	4.3	215.8	216.1	216.7	远程	正常	停止	1	1.47	0.08

## Sheet: Sheet6
时间	电流	转速	输入电流A	输入电流B	输入电流C	输入电压A	输入电压B	输入电压C	KA0	KA4	远程操作	操作时间	有功功率	功率因数
2018-06-25 05:58:08	17.49	146	11.69	12.25	10.72	226.3	226.2	227.1	远程	正常	调速	65535	6.07	0.78
2018-06-25 05:59:12	17.47	146	11.85	12.27	10.85	226.7	226.4	226.4	远程	正常	调速	65535	6.06	0.77
2018-06-25 06:00:16	17.52	146	11.77	12.41	10.52	227	226.5	227.4	远程	正常	调速	65535	6.07	0.78
2018-06-25 06:01:19	17.5	146	11.64	12.02	10.66	227	226.5	226.8	远程	正常	调速	65535	6.04	0.78
2018-06-25 06:02:23	17.53	146	11.46	11.9	10.62	227.4	227.2	227.7	远程	正常	调速	65535	6.04	0.78
2018-06-25 06:03:27	17.49	146	11.86	11.9	11.09	227	226.6	226.8	远程	正常	调速	65535	6.07	0.78
2018-06-25 06:04:31	17.49	146	11.43	11.81	10.86	228.7	228	228.4	远程	正常	调速	65535	6.04	0.78
2018-06-25 06:05:35	17.46	146	11.7	12.01	10.78	227.4	226.6	227.7	远程	正常	调速	65535	6.04	0.77
2018-06-25 06:06:39	17.52	146	11.64	12.09	10.72	227.2	227	227.4	远程	正常	调速	65535	6.06	0.78
2018-06-25 06:07:43	17.51	146	11.69	12.08	10.69	227.8	227.6	227.7	远程	正常	调速	65535	6.04	0.77
2018-06-25 06:08:47	17.47	146	11.64	12.33	10.76	226.2	226.1	225.8	远程	正常	调速	65535	6.05	0.78
2018-06-25 06:09:51	17.48	146	12.21	12.53	10.85	226.7	226.4	227.1	远程	正常	调速	65535	6.07	0.76
2018-06-25 06:10:54	17.48	146	12.05	12.25	10.85	227.9	226.9	227.6	远程	正常	调速	65535	6.05	0.77
2018-06-25 06:11:58	17.53	146	11.8	12.09	10.59	228.2	227.5	227.6	远程	正常	调速	65535	6.04	0.77
2018-06-25 06:13:03	17.49	146	11.99	12.22	10.85	228.3	227.3	227.4	远程	正常	调速	65535	6.07	0.77
2018-06-25 06:14:07	17.51	146	11.72	12.28	10.51	227	226.5	227.3	远程	正常	调速	65535	6.05	0.77
2018-06-25 06:15:10	17.51	146	11.89	12.34	10.88	226.3	225.7	225.9	远程	正常	调速	65535	6.06	0.77
2018-06-25 06:16:14	17.5	146	11.76	12.25	10.58	227	226.4	226.7	远程	正常	调速	65535	6.04	0.78
2018-06-25 06:17:17	17.51	146	11.79	12.06	10.75	227.3	227.5	227.8	远程	正常	调速	65535	6.05	0.77
2018-06-25 06:20:28	17.52	146	11.8	12.03	10.84	228.1	227.1	228.4	远程	正常	调速	65535	6.09	0.78
2018-06-25 06:21:33	17.5	146	11.63	11.71	10.81	228.5	228.3	227.7	远程	正常	调速	65535	6.04	0.77
2018-06-25 06:22:37	17.51	146	11.73	12.16	10.87	227.6	226.7	226.3	远程	正常	调速	65535	6.07	0.78
2018-06-25 06:23:41	17.5	146	11.84	12.31	10.84	228	228	228.3	远程	正常	调速	65535	6.09	0.77
2018-06-25 06:24:44	17.48	146	11.87	12.44	10.76	226.3	225.9	226.3	远程	正常	调速	65535	6.06	0.77
2018-06-25 06:25:48	17.46	146	11.95	12.3	10.66	226.8	225.9	226.3	远程	正常	调速	65535	6.03	0.77
2018-06-25 06:26:51	17.5	146	11.83	12.29	10.76	228.2	227.2	228	远程	正常	调速	65535	6.06	0.77
2018-06-25 06:27:56	17.48	146	11.8	12.16	10.75	226.8	226.6	227.1	远程	正常	调速	65535	6.07	0.78
2018-06-25 06:29:00	17.5	146	11.71	12.12	10.67	227.1	226.7	226.1	远程	正常	调速	65535	6.02	0.77
2018-06-25 06:30:03	17.5	146	11.79	12.45	10.72	226.9	226.4	225.6	远程	正常	调速	65535	6.05	0.77
2018-06-25 06:31:08	17.5	146	11.76	12.35	10.75	226.6	226.5	225.4	远程	正常	调速	65535	6.06	0.77
2018-06-25 06:32:11	17.49	146	11.9	12.37	10.68	226.4	225.9	226.9	远程	正常	调速	65535	6.06	0.78
2018-06-25 06:33:15	17.49	146	11.88	12.04	10.97	228	227	228.6	远程	正常	调速	65535	6.09	0.77
2018-06-25 06:34:18	17.52	146	11.67	12.03	10.89	227.7	227.8	228.2	远程	正常	调速	65535	6.1	0.78
2018-06-25 06:35:22	17.5	146	11.75	11.68	10.84	228	226.9	228.3	远程	正常	调速	65535	6.05	0.77
2018-06-25 06:36:26	17.51	146	11.73	12.14	10.71	227.2	226.6	228.1	远程	正常	调速	65535	6.08	0.78
2018-06-25 06:37:29	17.48	146	11.82	12.21	10.68	227.1	226.1	227.1	远程	正常	调速	65535	6.07	0.78
2018-06-25 06:38:34	17.47	146	11.8	12.47	10.74	226.2	225.6	226.4	远程	正常	调速	65535	6.06	0.78
2018-06-25 06:39:38	17.49	146	11.75	12.13	10.67	227	226.9	226.8	远程	正常	调速	65535	6.05	0.77
2018-06-25 06:40:42	17.49	146	11.9	12.48	10.7	227	226.6	225.7	远程	正常	调速	65535	6.06	0.77
2018-06-25 06:41:45	17.47	146	11.8	12.18	10.66	228.4	227.1	227.1	远程	正常	调速	65535	6.06	0.77
2018-06-25 06:42:49	17.49	146	11.99	12.11	10.91	227.4	226.7	226.4	远程	正常	调速	65535	6.07	0.78
2018-06-25 06:43:52	17.51	146	11.82	12.55	10.6	227.1	226.2	226.6	远程	正常	调速	65535	6.06	0.77
2018-06-25 06:44:56	17.51	146	11.81	12.31	10.7	227.8	227.5	227.5	远程	正常	调速	65535	6.07	0.77
2018-06-25 06:46:00	17.5	146	11.61	12.17	10.53	228	227.2	228.2	远程	正常	调速	65535	6.05	0.77
2018-06-25 06:47:04	17.46	146	11.92	12.29	10.86	227.3	226.9	227.1	远程	正常	调速	65535	6.07	0.78
2018-06-25 06:48:07	17.5	146	11.81	11.88	10.97	227	226.3	227.1	远程	正常	调速	65535	6.08	0.79
2018-06-25 06:49:11	17.48	146	11.71	11.99	10.75	227.4	226.4	228	远程	正常	调速	65535	6.04	0.77
2018-06-25 06:50:15	17.5	146	11.67	11.96	10.42	228	227.1	228.3	远程	正常	调速	65535	6.04	0.78
2018-06-25 06:51:19	17.49	146	11.87	12.32	10.89	228.3	227.5	227.9	远程	正常	调速	65535	6.07	0.77
2018-06-25 06:52:22	17.47	146	11.74	12.32	10.67	226.8	226	225.7	远程	正常	调速	65535	6.04	0.78
2018-06-25 06:53:27	17.51	146	11.98	12.15	10.8	227.1	226	225.8	远程	正常	调速	65535	6.04	0.77
2018-06-25 06:54:31	17.51	146	11.66	12.34	10.45	226.3	226.3	225.7	远程	正常	调速	65535	6.04	0.77
2018-06-25 06:55:34	17.51	146	11.9	12.29	10.75	227.5	226.8	226.9	远程	正常	调速	65535	6.07	0.77
2018-06-25 06:56:38	17.5	146	11.77	12.36	10.73	226.4	225.9	226	远程	正常	调速	65535	6.04	0.77
2018-06-25 06:57:42	17.53	146	11.82	12.28	10.7	227.8	227.3	227.8	远程	正常	调速	65535	6.08	0.77
2018-06-25 06:58:46	17.5	146	11.65	12.12	10.66	227.6	227	227.8	远程	正常	调速	65535	6.06	0.77
2018-06-25 06:59:49	17.5	146	11.9	12.22	10.61	227.6	227	227.7	远程	正常	调速	65535	6.06	0.77
2018-06-25 07:00:52	17.48	146	11.88	12.13	10.71	227.1	226.4	226.8	远程	正常	调速	65535	6.05	0.77
2018-06-25 07:01:57	17.54	146	11.55	12.2	10.58	226.5	226.2	227	远程	正常	调速	65535	6.05	0.77
2018-06-25 07:03:00	17.49	146	11.79	11.8	11.03	227.4	227	227.6	远程	正常	调速	65535	6.06	0.78
2018-06-25 07:03:57	17.46	146	11.78	12.12	10.66	227.9	226.9	228.1	远程	正常	调速	65535	6.06	0.78
2018-06-25 07:04:54	17.49	146	11.71	12.26	10.69	227.2	226.7	227	远程	正常	调速	65535	6.07	0.78
2018-06-25 07:05:51	17.47	146	11.75	12.31	10.49	225.3	224.7	225	远程	正常	调速	65535	6.03	0.78
2018-06-25 07:06:47	17.51	146	11.89	12.61	10.82	225.4	225.3	225.6	远程	正常	调速	65535	6.07	0.77
2018-06-25 07:07:43	17.54	146	11.93	12.36	10.66	226	225.8	225.8	远程	正常	调速	65535	6.06	0.77
2018-06-25 07:08:46	17.5	146	11.63	12.3	10.62	226	225.6	226.5	远程	正常	调速	65535	6.05	0.77
2018-06-25 07:09:51	17.45	146	11.86	12.23	10.83	225.1	225	224.8	远程	正常	调速	65535	6.04	0.77
2018-06-25 07:10:56	17.48	146	11.8	12.3	10.7	224.1	223.7	224.2	远程	正常	调速	65535	6.05	0.78
2018-06-25 07:12:01	17.47	146	11.74	12.18	10.81	225.9	225.3	226	远程	正常	调速	65535	6.04	0.77
2018-06-25 07:13:07	17.5	146	11.7	11.78	10.92	226.2	225.7	226.4	远程	正常	调速	65535	6.06	0.78
2018-06-25 07:14:13	17.51	146	11.9	12.01	10.99	226.6	226.1	226.6	远程	正常	调速	65535	6.06	0.77
2018-06-25 07:15:18	17.5	146	11.66	12.1	10.72	226.7	225.9	226.5	远程	正常	调速	65535	6.05	0.78
2018-06-25 07:16:23	17.47	146	11.86	12.4	10.91	226	226.1	226.2	远程	正常	调速	65535	6.04	0.77
2018-06-25 07:17:29	17.52	146	11.84	12.05	10.92	227.4	227.3	227.7	远程	正常	调速	65535	6.08	0.78
2018-06-25 07:18:34	17.5	146	11.77	12.32	10.71	226.5	225.9	226.3	远程	正常	调速	65535	6.03	0.77
2018-06-25 07:19:39	17.5	146	11.88	12.44	10.67	226.3	226.3	226.5	远程	正常	调速	65535	6.07	0.78
2018-06-25 07:20:45	17.5	146	11.74	12.25	10.75	226.9	226.6	225.3	远程	正常	调速	65535	6.03	0.77
2018-06-25 07:21:49	17.48	146	11.77	12.39	10.71	226.3	226	224.8	远程	正常	调速	65535	6.03	0.78
2018-06-25 07:23:03	17.5	146	11.69	12.12	10.45	225.8	225.6	224.9	远程	正常	调速	65535	6.03	0.78
2018-06-25 07:24:13	17.49	146	12.04	12.37	10.67	226.6	226.2	227.2	远程	正常	调速	65535	6.07	0.77
2018-06-25 07:25:17	17.47	146	11.93	12.35	10.41	226.8	226.1	226.4	远程	正常	调速	65535	6.03	0.77
2018-06-25 07:26:22	17.52	146	12.09	12.5	10.62	227.1	226.3	226.8	远程	正常	调速	65535	6.08	0.77
2018-06-25 07:27:26	17.5	146	11.81	12.36	10.81	226.2	225.8	226.7	远程	正常	调速	65535	6.07	0.78
2018-06-25 07:28:30	17.51	146	11.89	12.31	10.82	227.8	227.5	227.7	远程	正常	调速	65535	6.07	0.77
2018-06-25 07:29:34	17.48	146	11.73	12.14	10.58	226.8	226.7	226.9	远程	正常	调速	65535	6.05	0.78
2018-06-25 07:30:38	17.47	146	12.1	12.13	10.66	227.9	227.6	228.7	远程	正常	调速	65535	6.08	0.77
2018-06-25 07:31:41	17.49	146	11.84	12.07	10.73	227.1	226.3	227.2	远程	正常	调速	65535	6.05	0.78
2018-06-25 07:32:45	17.5	146	12.03	12.13	10.76	227.9	228.1	228.3	远程	正常	调速	65535	6.06	0.77
2018-06-25 07:33:49	17.49	146	11.88	12.16	10.7	227.3	226.6	227.6	远程	正常	调速	65535	6.07	0.78
2018-06-25 07:34:52	17.49	146	11.99	12.42	10.72	226.3	226.4	226.5	远程	正常	调速	65535	6.07	0.77
2018-06-25 07:35:56	17.49	146	12.13	12.41	10.66	227.8	227.1	227.4	远程	正常	调速	65535	6.07	0.77
2018-06-25 07:37:00	17.45	146	11.94	12.44	10.77	226.2	226.6	226.1	远程	正常	调速	65535	6.05	0.77
2018-06-25 07:38:03	17.48	146	12.1	12.35	10.57	225.5	226	225.9	远程	正常	调速	65535	6.05	0.77
2018-06-25 07:39:07	17.46	146	11.94	12.39	10.57	226.2	226.3	226.7	远程	正常	调速	65535	6.05	0.77
2018-06-25 07:40:11	17.46	146	12.13	12.33	10.61	226.9	227.1	227	远程	正常	调速	65535	6.07	0.77
2018-06-25 07:41:15	17.46	146	11.94	12.51	10.61	226	225.5	225.9	远程	正常	调速	65535	6.05	0.78
2018-06-25 07:42:18	17.49	146	11.82	12.33	10.56	224.6	224.8	224.8	远程	正常	调速	65535	6.01	0.77
2018-06-25 07:43:22	17.49	146	11.81	12.17	10.59	226	225.3	225.8	远程	正常	调速	65535	6.04	0.78
2018-06-25 07:44:25	17.46	146	11.8	11.9	10.72	227.2	226.5	227.6	远程	正常	调速	65535	6.03	0.77
2018-06-25 07:45:29	17.52	146	11.81	12.04	10.46	226	226	226.7	远程	正常	调速	65535	6.03	0.78
2018-06-25 07:46:33	17.49	146	12.03	12.09	10.79	226.8	226.2	226.9	远程	正常	调速	65535	6.06	0.78
2018-06-25 07:47:36	17.49	146	11.86	12.54	10.58	226.4	226.3	226.2	远程	正常	调速	65535	6.07	0.78
2018-06-25 07:48:41	17.48	146	11.92	12.33	10.66	226.1	226	226.7	远程	正常	调速	65535	6.06	0.78
2018-06-25 07:49:45	17.49	146	12.09	12.44	10.64	225.4	225.7	225.9	远程	正常	调速	65535	6.05	0.77
2018-06-25 07:50:49	17.5	146	11.94	12.52	10.53	225.2	225.2	225.2	远程	正常	调速	65535	6.06	0.77
2018-06-25 07:51:53	17.47	146	12	12.48	10.63	225.5	225.1	225.8	远程	正常	调速	65535	6.06	0.77
2018-06-25 07:52:57	17.46	146	12.09	12.31	10.67	224.8	224.3	224.9	远程	正常	调速	65535	6.04	0.78
2018-06-25 07:54:00	17.52	146	12.05	12.32	10.81	224.4	224.7	224.7	远程	正常	调速	65535	6.07	0.78
2018-06-25 07:55:04	17.5	146	11.85	12.39	10.63	225	224.4	224.8	远程	正常	调速	65535	6.05	0.78
2018-06-25 07:56:00	17.45	146	11.9	12.17	10.73	225.5	225.1	225.3	远程	正常	调速	65535	6.04	0.78
2018-06-25 07:57:04	17.46	146	11.9	12.13	10.47	225.5	224.8	225.8	远程	正常	调速	65535	6.02	0.78
2018-06-25 07:58:08	17.5	146	11.83	12.13	10.58	225.2	225.3	225.8	远程	正常	调速	65535	6.04	0.77
2018-06-25 07:59:12	17.49	146	12.03	12.43	10.91	224.6	224.8	225	远程	正常	调速	65535	6.07	0.77
2018-06-25 08:00:16	17.51	146	11.77	12.32	10.58	223.9	223.8	223.2	远程	正常	调速	65535	6.01	0.77
2018-06-25 08:01:20	17.47	146	11.89	12.15	10.6	225.1	225.2	225.9	远程	正常	调速	65535	6.02	0.77
2018-06-25 08:02:24	17.44	146	11.77	12.19	10.58	224.7	224.4	225.6	远程	正常	调速	65535	6.02	0.78
2018-06-25 08:03:27	17.51	146	11.99	12.21	11.01	226.3	225.7	226.5	远程	正常	调速	65535	6.08	0.77
2018-06-25 08:04:30	17.49	146	11.81	12.29	10.74	225.7	224.9	226.1	远程	正常	调速	65535	6.06	0.78
2018-06-25 08:05:35	17.49	146	11.66	12.05	10.76	225.8	225.6	225.9	远程	正常	调速	65535	6.02	0.77
2018-06-25 08:06:39	17.5	146	11.79	12.27	10.83	226.9	226	227.3	远程	正常	调速	65535	6.08	0.78
2018-06-25 08:07:43	17.51	146	11.8	12.22	10.51	226.8	226.3	227.2	远程	正常	调速	65535	6.04	0.77
2018-06-25 08:08:48	17.48	146	11.85	12.42	10.59	226.5	226	227	远程	正常	调速	65535	6.06	0.77
2018-06-25 08:09:51	17.46	146	11.94	12.69	10.74	224.9	224.8	224.7	远程	正常	调速	65535	6.06	0.77
2018-06-25 08:10:55	17.46	146	11.8	12.51	10.67	226.1	225.3	225.7	远程	正常	调速	65535	6.03	0.77
2018-06-25 08:11:58	17.49	146	11.66	12.28	10.56	226.1	225.4	226.2	远程	正常	调速	65535	6.01	0.77
2018-06-25 08:13:02	17.52	146	11.73	12.37	10.5	226.4	226.3	226.5	远程	正常	调速	65535	6.05	0.77
2018-06-25 08:14:05	17.45	146	11.84	12.48	10.53	224.2	223.8	223.9	远程	正常	调速	65535	6.01	0.77
2018-06-25 08:15:09	17.47	146	11.86	12.41	10.72	225.2	225.2	225.2	远程	正常	调速	65535	6.04	0.77
2018-06-25 08:16:13	17.49	146	11.81	12.18	10.52	226.5	225.9	227	远程	正常	调速	65535	6.04	0.77
2018-06-25 08:17:18	17.47	146	11.83	12.2	10.96	225.7	225.9	225.7	远程	正常	调速	65535	6.06	0.78
2018-06-25 08:18:20	17.48	146	11.66	11.93	10.74	227.3	227.1	227.4	远程	正常	调速	65535	6.06	0.78
2018-06-25 08:19:24	17.47	146	11.88	12.26	10.84	225.9	225.2	226.4	远程	正常	调速	65535	6.06	0.77
2018-06-25 08:20:28	17.51	146	11.95	12.32	10.76	226.3	225.7	226.2	远程	正常	调速	65535	6.07	0.78
2018-06-25 08:21:31	17.52	146	11.76	12.17	10.82	226.9	226.1	226.5	远程	正常	调速	65535	6.05	0.77
2018-06-25 08:22:36	17.44	146	11.82	12.4	10.64	225.4	225.1	225.4	远程	正常	调速	65535	6.04	0.78
2018-06-25 08:23:39	17.44	146	11.93	12.53	10.8	224.7	224.6	224.8	远程	正常	调速	65535	6.04	0.77
2018-06-25 08:24:43	17.45	146	11.6	12.31	10.6	225.1	225	224.4	远程	正常	调速	65535	6.02	0.78
2018-06-25 08:25:47	17.48	146	11.84	12.47	10.77	225.2	225	225.7	远程	正常	调速	65535	6.06	0.77
2018-06-25 08:26:51	17.46	146	11.82	12.29	10.78	225.1	224.5	225.3	远程	正常	调速	65535	6.04	0.78
2018-06-25 08:27:54	17.46	146	11.92	12.53	10.89	225.2	225.2	224.8	远程	正常	调速	65535	6.05	0.77
2018-06-25 08:28:58	17.49	146	11.97	12.5	10.9	224.8	224.4	225.1	远程	正常	调速	65535	6.05	0.77
2018-06-25 08:30:01	17.46	146	11.85	12.39	10.67	224.2	224.5	224.4	远程	正常	调速	65535	6.03	0.78
2018-06-25 08:31:05	17.49	146	11.86	12.11	10.8	225.8	225.5	225.9	远程	正常	调速	65535	6.04	0.77
2018-06-25 08:32:10	17.45	146	11.71	12.1	10.91	225	224.7	225.1	远程	正常	调速	65535	6.04	0.78
2018-06-25 08:33:14	17.39	146	11.87	12.12	10.92	224.8	224.4	225.3	远程	正常	调速	65535	6.02	0.78
2018-06-25 08:34:17	17.51	146	11.77	12.16	10.87	225.9	225.3	226.6	远程	正常	调速	65535	6.07	0.78
2018-06-25 08:35:20	17.49	146	11.96	12.45	10.78	224.7	223.8	224.8	远程	正常	调速	65535	6.05	0.77
2018-06-25 08:36:24	17.49	146	11.98	12.45	10.69	225	225.3	224.8	远程	正常	调速	65535	6.07	0.77
2018-06-25 08:37:28	17.48	146	12.11	12.6	10.97	222.5	222.1	222	远程	正常	调速	65535	6.04	0.77
2018-06-25 08:38:32	17.45	146	11.8	12.21	10.66	224.9	224.2	224.7	远程	正常	调速	65535	5.99	0.77
2018-06-25 08:39:35	17.49	146	11.84	12.24	10.81	223.9	224	224	远程	正常	调速	65535	6.03	0.77
2018-06-25 08:40:39	17.45	146	11.98	12.42	10.91	225.1	225.1	225.1	远程	正常	调速	65535	6.05	0.77
2018-06-25 08:41:44	17.49	146	11.97	12.18	10.76	223.9	223.5	224.2	远程	正常	调速	65535	6.02	0.77
2018-06-25 08:42:47	17.45	146	11.81	12.15	10.79	224.1	224	224.4	远程	正常	调速	65535	6.01	0.77
2018-06-25 08:43:50	17.46	146	11.83	12.29	10.69	224.3	223.7	224.2	远程	正常	调速	65535	6.03	0.78
2018-06-25 08:44:53	17.49	146	11.89	12.12	11.02	224.3	224.4	225	远程	正常	调速	65535	6.05	0.77
2018-06-25 08:45:58	17.47	146	11.84	12.16	10.6	225.6	224.9	225.7	远程	正常	调速	65535	6.02	0.77
2018-06-25 08:47:02	17.51	145	11.98	12.26	10.96	222.8	222.6	223.8	远程	正常	调速	65535	6.05	0.77
2018-06-25 08:48:05	17.43	146	11.91	11.99	10.95	224.6	224.1	225.4	远程	正常	调速	65535	6.04	0.78
2018-06-25 08:49:09	17.48	145	12.09	12.35	11.08	223.7	223.9	224.8	远程	正常	调速	65535	6.05	0.77
2018-06-25 08:50:13	17.54	146	11.96	12.44	10.84	224.2	223.4	224.3	远程	正常	调速	65535	6.05	0.77
2018-06-25 08:51:16	17.52	146	11.94	12.33	10.71	223.9	223.9	224.1	远程	正常	调速	65535	6.02	0.77
2018-06-25 08:52:20	17.47	146	12.05	12.53	10.84	222.7	222.7	223	远程	正常	调速	65535	6.04	0.77
2018-06-25 08:53:24	17.52	146	12.1	12.47	10.81	223.1	223.3	223.1	远程	正常	调速	65535	6.08	0.78
2018-06-25 08:54:27	17.53	146	12.12	12.52	10.81	224	223.8	224.7	远程	正常	调速	65535	6.07	0.77
2018-06-25 08:55:31	17.54	146	12.13	12.7	10.77	222.7	222.5	222.2	远程	正常	调速	65535	6.06	0.77
2018-06-25 08:56:36	17.52	146	12.01	12.33	10.73	223	222.5	223.3	远程	正常	调速	65535	6.02	0.77
2018-06-25 08:57:39	17.51	146	11.83	12.35	10.62	222.8	222.5	223.1	远程	正常	调速	65535	6.05	0.78
2018-06-25 08:58:44	17.51	146	11.95	12.17	10.82	223.7	223.4	224.4	远程	正常	调速	65535	6.02	0.77
2018-06-25 08:59:47	17.5	146	11.8	12.11	10.81	224.1	223.6	224.8	远程	正常	调速	65535	6.04	0.78
2018-06-25 09:00:51	17.49	146	12	12.18	10.86	223.7	223.2	224	远程	正常	调速	65535	6.02	0.77
2018-06-25 09:01:55	17.52	146	11.74	11.93	10.73	224.1	223.6	224.9	远程	正常	调速	65535	6.01	0.78
2018-06-25 09:02:58	17.52	145	11.97	12.13	10.81	223.7	223.4	224.4	远程	正常	调速	65535	6.03	0.77
2018-06-25 09:04:02	17.54	146	12.07	12.45	10.78	223.3	223.1	223.7	远程	正常	调速	65535	6.07	0.77
2018-06-25 09:05:06	17.49	146	12.1	12.67	10.85	222.6	222.1	222.8	远程	正常	调速	65535	6.04	0.77
2018-06-25 09:06:10	17.5	146	12.03	12.51	10.59	221.3	221.9	221.7	远程	正常	调速	65535	5.99	0.77
2018-06-25 09:07:13	17.5	146	11.86	12.12	10.67	223.4	223.6	224.4	远程	正常	调速	65535	6.02	0.77
2018-06-25 09:08:18	17.51	146	12.11	12.39	11.01	223.4	223.5	224.4	远程	正常	调速	65535	6.06	0.77
2018-06-25 09:09:22	17.52	146	11.95	12.2	10.78	223.4	222.9	223.9	远程	正常	调速	65535	6.02	0.77
2018-06-25 09:10:25	17.48	146	11.88	12.23	10.76	222.6	223.1	223.3	远程	正常	调速	65535	6.01	0.77
2018-06-25 09:11:29	17.49	146	11.82	12.19	10.52	222.8	222.6	224	远程	正常	调速	65535	6.01	0.78
2018-06-25 09:12:33	17.44	146	12.02	12.29	10.94	222.8	222.5	224	远程	正常	调速	65535	6.03	0.78
2018-06-25 09:13:37	17.45	146	11.79	12.04	10.59	225.6	225.6	226.2	远程	正常	调速	65535	6.02	0.78
2018-06-25 09:14:41	17.49	146	11.7	12.24	10.73	224.1	223.5	225	远程	正常	调速	65535	6.04	0.78
2018-06-25 09:17:52	17.48	145	11.72	12.42	10.5	223.3	223.5	224	远程	正常	调速	65535	6.04	0.79
2018-06-25 09:18:56	17.46	146	11.8	12.52	10.66	223.8	223.6	224.4	远程	正常	调速	65535	6.04	0.78
2018-06-25 09:19:59	17.46	146	11.7	12.52	10.38	222	222.2	222.3	远程	正常	调速	65535	5.99	0.78
2018-06-25 09:21:03	17.45	146	11.8	12.44	10.45	223.9	223.4	224.3	远程	正常	调速	65535	6.02	0.78
2018-06-25 09:22:08	17.51	146	11.88	12.59	10.69	224.4	224.1	225.5	远程	正常	调速	65535	6.06	0.78
2018-06-25 09:23:11	17.48	146	11.53	12.23	10.5	222.8	222.7	224.1	远程	正常	调速	65535	6	0.78
2018-06-25 09:24:15	17.48	146	11.78	12.47	10.57	224.2	223.8	224.8	远程	正常	调速	65535	6.02	0.77
2018-06-25 09:25:20	17.5	145	11.75	12.58	10.7	222.9	222.5	223	远程	正常	调速	65535	6.03	0.78
2018-06-25 09:26:23	17.43	146	11.82	12.36	10.52	224.5	223.8	224.6	远程	正常	调速	65535	5.99	0.78
2018-06-25 09:27:27	17.44	146	11.61	12.1	10.32	225.9	225	226.2	远程	正常	调速	65535	6	0.79
2018-06-25 09:28:30	17.45	146	11.83	12.09	10.67	223.7	224	224.4	远程	正常	调速	65535	6.02	0.78
2018-06-25 09:29:34	17.47	146	11.62	12	10.61	225.1	225	225.7	远程	正常	调速	65535	6.03	0.79
2018-06-25 09:30:39	17.48	146	11.78	12.1	10.7	222.9	222.6	224.1	远程	正常	调速	65535	6.02	0.79
2018-06-25 09:31:43	17.49	146	11.95	12.21	10.83	225	224.6	225.6	远程	正常	调速	65535	6.02	0.77
2018-06-25 09:32:46	17.46	146	11.94	12.31	10.6	224.4	223.9	225	远程	正常	调速	65535	5.99	0.77
2018-06-25 09:33:51	17.47	146	12.09	12.15	10.72	224.5	224.1	225.4	远程	正常	调速	65535	6.02	0.77
2018-06-25 09:34:54	17.49	146	11.85	12.28	10.62	224.7	223.9	225	远程	正常	调速	65535	6	0.77
2018-06-25 09:35:58	17.43	146	11.78	12.5	10.61	223.1	222.5	223.2	远程	正常	调速	65535	5.98	0.77
2018-06-25 09:37:01	17.46	146	11.88	12.62	10.61	223.3	222.9	222.7	远程	正常	调速	65535	6.01	0.77
2018-06-25 09:38:05	17.49	146	12.05	12.51	10.74	222.6	222.7	223.5	远程	正常	调速	65535	6.04	0.77
2018-06-25 09:39:09	17.47	146	11.72	12.55	10.83	223.2	222.7	223.3	远程	正常	调速	65535	6.02	0.78
2018-06-25 09:40:13	17.45	146	11.57	12.28	10.74	225.3	225.2	225.8	远程	正常	调速	65535	5.99	0.77
2018-06-25 09:41:17	17.46	146	11.83	12.45	10.71	223.9	224	224.8	远程	正常	调速	65535	6.02	0.78
2018-06-25 09:42:20	17.45	146	11.91	12.48	10.73	223.6	223.5	224	远程	正常	调速	65535	6	0.77
2018-06-25 09:43:25	17.43	146	11.77	12.54	10.55	224.1	223.6	223.8	远程	正常	调速	65535	6	0.78
2018-06-25 09:44:29	17.47	146	12.05	12.54	10.75	223.5	223.1	223.6	远程	正常	调速	65535	6.03	0.78
2018-06-25 09:45:32	17.46	146	11.99	12.31	10.65	225.4	224.9	226	远程	正常	调速	65535	6.01	0.77
2018-06-25 09:46:36	17.48	146	11.86	12.05	10.93	225.5	225.5	225.8	远程	正常	调速	65535	6.02	0.77
2018-06-25 09:47:39	17.47	146	11.84	12.25	10.74	222.1	223.2	222.4	远程	正常	调速	65535	5.98	0.77
2018-06-25 09:48:43	17.44	146	11.97	12.38	10.87	223.4	225	223.9	远程	正常	调速	65535	6	0.77
2018-06-25 09:49:47	17.45	145	12	12.46	10.9	222.2	223.6	222.7	远程	正常	调速	65535	6	0.77
2018-06-25 09:50:50	17.44	146	11.74	12.35	10.58	222.9	223.9	222.5	远程	正常	调速	65535	5.98	0.77
2018-06-25 09:51:55	17.48	146	12.04	12.62	11	222.2	223.8	221.9	远程	正常	调速	65535	6.02	0.77
2018-06-25 09:52:59	17.49	146	11.9	12.5	10.9	222.1	223.5	222.1	远程	正常	调速	65535	6.02	0.78
2018-06-25 09:54:02	17.46	146	11.98	12.42	10.93	223.8	224.8	224.1	远程	正常	调速	65535	6.03	0.77
2018-06-25 09:55:05	17.42	146	11.8	12.31	10.87	223	224.6	222.9	远程	正常	调速	65535	6	0.78
2018-06-25 09:56:10	17.45	146	11.95	12.16	10.89	221.4	223.3	222.1	远程	正常	调速	65535	6	0.78
2018-06-25 09:57:13	17.46	146	11.63	12.56	10.82	226	223.7	223	远程	正常	调速	65535	6.05	0.78
2018-06-25 09:58:17	17.46	146	11.5	12.4	10.85	223.8	222.6	221.5	远程	正常	调速	65535	6.01	0.77
2018-06-25 09:59:21	17.48	146	11.57	12.27	10.98	225	222.8	222.8	远程	正常	调速	65535	6.05	0.78
2018-06-25 10:00:25	17.45	146	11.78	12.29	10.95	224	222.5	222.2	远程	正常	调速	65535	6.03	0.78
2018-06-25 10:01:30	17.46	146	11.63	12.42	11.01	224.6	223.4	222.6	远程	正常	调速	65535	6.06	0.78
2018-06-25 10:02:33	17.44	146	11.79	12.23	11.12	225.1	223.3	222.7	远程	正常	调速	65535	6.06	0.78
2018-06-25 10:03:37	17.45	146	11.64	12.45	11.07	225.2	223	222.7	远程	正常	调速	65535	6.04	0.78
2018-06-25 10:04:41	17.45	146	11.58	12.25	10.96	225.4	223.5	222.5	远程	正常	调速	65535	6.05	0.78
2018-06-25 10:05:45	17.47	145	11.62	12.35	11.23	226	224.2	222.9	远程	正常	调速	65535	6.05	0.78
2018-06-25 10:06:49	17.47	146	11.57	12.52	10.74	225.2	223.5	222.4	远程	正常	调速	65535	6.04	0.78
2018-06-25 10:07:54	17.45	146	11.55	12.33	10.91	225	223.3	222.6	远程	正常	调速	65535	6.02	0.77
2018-06-25 10:08:58	17.44	146	11.63	12.57	10.84	224	222.2	221.5	远程	正常	调速	65535	6.05	0.78
2018-06-25 10:10:01	17.44	146	11.7	12.5	10.9	224.3	223.2	221.9	远程	正常	调速	65535	6.03	0.78
2018-06-25 10:11:04	17.47	146	11.57	12.29	10.93	225.8	223.7	223.2	远程	正常	调速	65535	6.05	0.78
2018-06-25 10:12:08	17.44	146	11.64	12.45	11.13	224.8	223.4	222.3	远程	正常	调速	65535	6.06	0.78
2018-06-25 10:13:12	17.43	146	11.27	12.23	10.79	225.7	223.3	222.9	远程	正常	调速	65535	6	0.78
2018-06-25 10:14:16	17.46	146	11.57	12.4	10.91	224.4	223	221.4	远程	正常	调速	65535	6.01	0.78
2018-06-25 10:15:22	17.48	146	11.63	12.46	10.93	225.4	223.3	223.1	远程	正常	调速	65535	6.07	0.78
2018-06-25 10:16:24	17.46	146	11.51	12.29	11.1	225.1	223.5	222.6	远程	正常	调速	65535	6.05	0.78
2018-06-25 10:17:28	17.45	146	11.63	12.4	11.1	225.1	222.9	222.3	远程	正常	调速	65535	6.06	0.78
2018-06-25 10:18:31	17.45	146	11.57	12.29	11.1	225.2	223.4	223.1	远程	正常	调速	65535	6.05	0.78
2018-06-25 10:19:34	17.46	146	11.48	12.33	11.01	225.6	223.4	222.3	远程	正常	调速	65535	6.04	0.78
2018-06-25 10:20:38	17.48	145	11.53	12.35	10.85	225.7	223.6	222.7	远程	正常	调速	65535	6.03	0.78
2018-06-25 10:21:42	17.48	145	11.73	12.16	10.87	222.6	223.7	222.3	远程	正常	调速	65535	6	0.77
2018-06-25 10:22:46	17.45	146	11.76	12.24	10.5	223.9	225.2	223.5	远程	正常	调速	65535	5.99	0.78
2018-06-25 10:23:49	17.44	146	11.94	12.23	10.76	222.6	223.8	222.4	远程	正常	调速	65535	6	0.78
2018-06-25 10:24:53	17.51	145	11.66	12.18	10.77	223.3	224.8	224.1	远程	正常	调速	65535	6.01	0.78
2018-06-25 10:25:57	17.48	145	11.96	12.19	10.93	224.3	225.6	224.4	远程	正常	调速	65535	6.04	0.77
2018-06-25 10:27:01	17.47	146	11.88	12.32	10.89	223	224.5	223.4	远程	正常	调速	65535	6.02	0.78
2018-06-25 10:28:05	17.47	146	11.88	12.56	10.9	223.1	224.4	222.8	远程	正常	调速	65535	6.03	0.77
2018-06-25 10:29:08	17.44	146	11.84	12.14	10.64	222.5	223.5	222.7	远程	正常	调速	65535	5.98	0.78
2018-06-25 10:30:12	17.43	146	11.73	12.07	10.77	223.2	224.5	223.1	远程	正常	调速	65535	5.99	0.77
2018-06-25 10:31:15	17.49	146	11.78	11.83	10.92	224.5	225.2	225	远程	正常	调速	65535	6.01	0.77
2018-06-25 10:32:20	17.48	145	11.73	11.95	10.76	224	225.5	224.7	远程	正常	调速	65535	6.01	0.78
2018-06-25 10:33:23	17.45	146	11.8	12.1	11.01	223.5	224.8	224.5	远程	正常	调速	65535	6	0.77
2018-06-25 10:34:27	17.46	146	11.75	12.15	10.85	224.3	225	224.3	远程	正常	调速	65535	6.02	0.78
2018-06-25 10:35:30	17.43	146	11.87	12.33	10.92	222.8	223.7	222.5	远程	正常	调速	65535	6.01	0.78
2018-06-25 10:36:34	17.46	146	11.87	12.52	10.75	224.4	225.2	224.3	远程	正常	调速	65535	6.04	0.78
2018-06-25 10:37:37	17.47	145	12.04	12.32	10.88	223.8	225	224	远程	正常	调速	65535	6.03	0.77
2018-06-25 10:38:34	17.39	146	11.89	12.35	10.69	223.8	225	224.2	远程	正常	调速	65535	6.01	0.77
2018-06-25 10:40:42	17.43	146	11.89	12.11	10.71	223.3	225.4	223.8	远程	正常	调速	65535	5.99	0.77
2018-06-25 10:41:46	17.44	146	11.86	12.2	10.82	221.5	223.2	222.3	远程	正常	调速	65535	6.01	0.78
2018-06-25 10:42:50	17.48	146	11.91	12.25	10.66	223.2	223.9	223.4	远程	正常	调速	65535	6.01	0.77
2018-06-25 10:43:54	17.47	145	11.74	12.17	10.94	222.2	224	222.8	远程	正常	调速	65535	6.02	0.78
2018-06-25 10:44:57	17.45	145	12.06	12.55	10.86	224.3	225.1	224.1	远程	正常	调速	65535	6.03	0.77
2018-06-25 10:46:02	17.44	146	11.66	12.35	10.53	222	222.9	222.2	远程	正常	调速	65535	5.97	0.77
2018-06-25 10:47:05	17.39	146	11.8	12.26	10.77	222.1	223.8	222.5	远程	正常	调速	65535	5.98	0.78
2018-06-25 10:48:10	17.44	145	11.99	12.31	10.74	222.3	223.4	223	远程	正常	调速	65535	6.01	0.78
2018-06-25 10:49:13	17.5	146	11.9	12.15	10.86	223.5	224.6	223.7	远程	正常	调速	65535	6.01	0.78
2018-06-25 10:50:17	17.42	146	11.79	12.05	10.73	223.9	225.8	224.6	远程	正常	调速	65535	6.01	0.77
2018-06-25 10:51:21	17.41	146	11.89	12.04	10.95	223	224.4	223.5	远程	正常	调速	65535	6	0.78
2018-06-25 10:52:24	17.46	145	11.94	12.38	10.86	222.7	224.7	223.4	远程	正常	调速	65535	6.02	0.78
2018-06-25 10:53:28	17.45	146	11.63	12.2	10.57	223.2	224.3	223.5	远程	正常	调速	65535	5.98	0.78
2018-06-25 10:54:31	17.43	146	11.81	12.49	10.86	222.8	224	222.6	远程	正常	调速	65535	6.01	0.77
2018-06-25 10:55:35	17.41	146	11.73	12.33	10.53	223.3	224.5	223.3	远程	正常	调速	65535	5.99	0.78
2018-06-25 10:56:39	17.43	146	11.78	12.18	10.7	223.6	225	223.6	远程	正常	调速	65535	5.98	0.77
2018-06-25 10:57:43	17.45	146	11.66	12.21	10.66	222.8	224.7	223.4	远程	正常	调速	65535	6.01	0.78
2018-06-25 10:58:47	17.44	145	11.89	12.22	10.8	224	225.3	224.2	远程	正常	调速	65535	6.02	0.78
2018-06-25 10:59:52	17.47	145	11.71	12.02	10.61	222.7	224.3	223.7	远程	正常	调速	65535	6	0.78
2018-06-25 11:00:55	17.43	146	11.98	12.41	10.73	221.3	223.1	221.9	远程	正常	调速	65535	6	0.78
2018-06-25 11:01:58	17.45	146	12.05	12.32	10.69	222.6	223.7	222.9	远程	正常	调速	65535	6.01	0.78
2018-06-25 11:03:01	17.43	146	11.92	12.29	10.74	224	225.8	225.1	远程	正常	调速	65535	6.02	0.78
2018-06-25 11:04:05	17.49	145	11.91	12.16	11.02	223.4	224.7	223.9	远程	正常	调速	65535	6.02	0.77
2018-06-25 11:05:10	17.42	146	11.81	11.99	10.66	225.1	226.3	226.3	远程	正常	调速	65535	6.02	0.78
2018-06-25 11:06:13	17.43	146	12.04	12.16	10.86	223.4	224.6	224	远程	正常	调速	65535	6.01	0.78
2018-06-25 11:07:17	17.44	145	11.9	12.02	10.54	225.6	226.6	226.5	远程	正常	调速	65535	6.03	0.78
2018-06-25 11:08:22	17.47	145	12.05	12.31	10.77	224.9	226.6	225.5	远程	正常	调速	65535	6.05	0.77
2018-06-25 11:09:25	17.44	145	11.93	12.27	10.61	223.1	224.5	223.3	远程	正常	调速	65535	5.99	0.77
2018-06-25 11:10:29	17.45	145	11.93	12.17	10.68	223.6	225.5	224.1	远程	正常	调速	65535	5.99	0.76
2018-06-25 11:11:32	17.47	145	11.79	12.17	10.69	223.5	224.9	224	远程	正常	调速	65535	6	0.77
2018-06-25 11:12:36	17.4	146	11.96	12.35	10.63	223.9	225.8	224.6	远程	正常	调速	65535	6.02	0.78
2018-06-25 11:15:47	17.43	146	11.82	12.21	10.69	224.9	226	225.4	远程	正常	调速	65535	6.01	0.77
2018-06-25 11:16:51	17.43	146	11.63	12.17	10.65	225.1	226.2	225.4	远程	正常	调速	65535	6.03	0.79
2018-06-25 11:17:56	17.41	146	11.79	12.26	10.65	224.3	226.1	224.7	远程	正常	调速	65535	6.01	0.78
2018-06-25 11:18:59	17.44	146	11.62	12.14	10.62	225.8	226.8	226.3	远程	正常	调速	65535	6.03	0.78
2018-06-25 11:20:03	17.45	145	11.83	12.02	10.71	225.4	226.5	225.9	远程	正常	调速	65535	6.01	0.77
2018-06-25 11:21:06	17.46	145	11.67	12.02	10.79	227.1	225.9	225.5	远程	正常	调速	65535	6.17	0.79
2018-06-25 11:22:10	17.47	145	11.72	12.13	10.82	225.8	224.8	224	远程	正常	调速	65535	6.15	0.79
2018-06-25 11:23:14	17.43	145	11.85	12.36	10.59	225.2	224.3	223	远程	正常	调速	65535	6.14	0.79

## Sheet: Sheet7
时间	电流	转速	输入电流A	输入电流B	输入电流C	输入电压A	输入电压B	输入电压C	KA0	KA4	远程操作	操作时间	有功功率	功率因数
2018-07-03 23:04:06	17.91	95	10.81	10.95	8.64	218.1	219	217.8	远程	正常	调速	65535	5.25	0.8
2018-07-03 23:06:14	18.01	95	10.63	10.85	8.5	217.5	218.6	217.5	远程	正常	调速	65535	5.24	0.8
2018-07-03 23:08:19	18.03	95	10.71	11.12	8.16	217.4	218	216.3	远程	正常	调速	65535	5.24	0.8
2018-07-03 23:09:23	17.98	95	10.78	11.14	8.7	217.5	218.4	217.3	远程	正常	调速	65535	5.23	0.79
2018-07-03 23:10:29	18.04	95	10.64	11.04	8.44	217	217.7	216.8	远程	正常	调速	65535	5.22	0.8
2018-07-03 23:11:35	18.01	95	10.75	10.96	8.59	217.7	219.1	217.4	远程	正常	调速	65535	5.26	0.8
2018-07-03 23:12:39	17.97	95	10.79	11.11	8.59	217.7	219	217.3	远程	正常	调速	65535	5.23	0.8
2018-07-03 23:13:45	18.02	95	10.92	11.16	8.75	217.7	218.8	216.8	远程	正常	调速	65535	5.25	0.79
2018-07-03 23:14:51	18.01	95	10.78	11.16	8.63	216.6	217.2	216.2	远程	正常	调速	65535	5.23	0.8
2018-07-03 23:15:56	18.06	95	10.75	11.06	8.57	217	218	216.6	远程	正常	调速	65535	5.26	0.8
2018-07-03 23:17:02	18.05	95	10.76	11.03	8.54	218.6	220	218.9	远程	正常	调速	65535	5.27	0.8
2018-07-03 23:18:07	18.01	95	10.85	10.93	8.89	217.3	218.7	217.8	远程	正常	调速	65535	5.25	0.8
2018-07-03 23:20:03	18.03	95	10.89	11.14	8.76	217.3	217.9	217	远程	正常	调速	65535	5.26	0.8
2018-07-03 23:21:05	18.03	95	10.83	11.16	8.67	216.5	217.7	216.7	远程	正常	调速	65535	5.28	0.81
2018-07-03 23:23:13	18.08	95	10.66	10.86	8.51	217.9	218.4	217.9	远程	正常	调速	65535	5.3	0.81
2018-07-03 23:27:23	17.97	95	10.9	11.24	8.62	217.7	218.8	217.9	远程	正常	调速	65535	5.25	0.8
2018-07-03 23:28:27	18	95	10.65	11.17	8.66	217.9	218.4	217.3	远程	正常	调速	65535	5.25	0.81
2018-07-03 23:29:28	18.04	95	11.13	11.27	8.62	217.1	218	216.6	远程	正常	调速	65535	5.28	0.8
2018-07-03 23:30:31	18.02	95	10.94	11.2	8.62	217.7	218.4	217	远程	正常	调速	65535	5.29	0.8
2018-07-03 23:32:37	17.98	95	10.77	11	8.62	216.7	218.1	216.7	远程	正常	调速	65535	5.26	0.8
2018-07-03 23:34:42	18.03	95	10.78	11	8.66	216.6	217.9	216.2	远程	正常	调速	65535	5.27	0.79
2018-07-03 23:36:50	18.03	95	10.7	10.91	8.66	215.9	216.7	215.8	远程	正常	调速	65535	5.24	0.8
2018-07-03 23:39:58	18.03	95	10.72	11	8.41	218.9	219.5	218.6	远程	正常	调速	65535	5.29	0.8
2018-07-03 23:44:10	17.99	95	10.45	10.96	8.35	217.8	218.6	217.7	远程	正常	调速	65535	5.24	0.81
2018-07-03 23:44:11	18.01	95	10.47	10.97	8.39	217.9	218.7	217.8	远程	正常	调速	65535	5.27	0.81
2018-07-03 23:45:12	18	95	10.66	10.99	8.58	217.3	218.5	217.5	远程	正常	调速	65535	5.23	0.79
2018-07-03 23:46:19	17.95	95	10.34	10.71	8.5	217.8	218.6	217.4	远程	正常	调速	65535	5.24	0.81
2018-07-03 23:47:23	17.99	95	10.76	10.96	8.59	218.8	220.1	218.5	远程	正常	调速	65535	5.24	0.8
2018-07-03 23:48:29	17.97	95	10.52	10.88	8.43	217.1	217.8	216.6	远程	正常	调速	65535	5.22	0.81
2018-07-03 23:49:34	18.02	95	10.71	11.15	8.61	217.5	218.5	217.2	远程	正常	调速	65535	5.25	0.79
2018-07-03 23:50:40	18.02	95	10.38	10.86	8.35	217.6	218.6	217.1	远程	正常	调速	65535	5.25	0.8
2018-07-03 23:51:45	18	95	10.9	11.39	8.47	217.5	218.5	217.4	远程	正常	调速	65535	5.24	0.8
2018-07-03 23:52:50	17.97	95	10.65	11.09	8.63	218.9	219.5	218.7	远程	正常	调速	65535	5.25	0.81
2018-07-03 23:53:56	17.99	95	10.84	11.23	8.8	216.9	218	216.7	远程	正常	调速	65535	5.23	0.79
2018-07-03 23:55:01	17.98	95	10.83	11.24	8.8	215.5	217	214.7	远程	正常	调速	65535	5.25	0.8
2018-07-03 23:56:58	18.04	95	10.6	10.87	8.4	218.7	219.4	218.8	远程	正常	调速	65535	5.26	0.79
2018-07-03 23:58:00	17.95	95	10.89	11.06	8.66	218.5	219.5	218.7	远程	正常	调速	65535	5.25	0.8
2018-07-04 00:00:05	17.96	95	10.72	11.06	8.75	216.3	217.4	216.1	远程	正常	调速	65535	5.22	0.79
2018-07-04 00:04:15	17.99	95	10.67	10.99	8.44	216.4	217	216	远程	正常	调速	65535	5.21	0.8
2018-07-04 00:05:20	17.99	95	10.93	11.26	8.71	216.1	217.6	215.6	远程	正常	调速	65535	5.23	0.79
2018-07-04 00:06:22	17.96	95	10.76	11.03	8.65	217.5	219	217.5	远程	正常	调速	65535	5.23	0.8
2018-07-04 00:10:31	17.95	95	10.79	11.14	8.69	217.3	217.9	217.2	远程	正常	调速	65535	5.25	0.8
2018-07-04 00:14:41	17.93	95	10.65	11.1	8.61	218.2	218.9	217.6	远程	正常	调速	65535	5.24	0.81
2018-07-04 00:15:45	18.01	95	10.81	11.14	8.73	217.8	218.8	218.2	远程	正常	调速	65535	5.26	0.8
2018-07-04 00:15:45	17.99	95	10.55	11.02	8.63	217.8	218.9	218.2	远程	正常	调速	65535	5.22	0.79
2018-07-04 00:17:49	17.99	95	10.65	11.12	8.58	218.1	218.8	218.2	远程	正常	调速	65535	5.26	0.81
2018-07-04 00:19:55	17.99	95	10.61	11.05	8.41	218.2	219.5	218	远程	正常	调速	65535	5.23	0.8
2018-07-04 00:21:01	17.99	95	10.74	11.06	8.41	217.6	218.3	217.2	远程	正常	调速	65535	5.24	0.79
2018-07-04 00:22:07	18.02	95	10.64	11.01	8.39	217.7	219	217.5	远程	正常	调速	65535	5.24	0.8
2018-07-04 00:23:12	17.96	95	10.71	11	8.45	217.5	218.5	217.1	远程	正常	调速	65535	5.22	0.79
2018-07-04 00:24:18	17.96	95	10.32	10.75	8.55	215.6	217.1	215.9	远程	正常	调速	65535	5.2	0.8
2018-07-04 00:25:22	17.94	95	10.77	10.93	8.81	217.8	218.6	217.7	远程	正常	调速	65535	5.22	0.8
2018-07-04 00:26:28	17.99	95	10.53	10.95	8.47	218.3	219	218.1	远程	正常	调速	65535	5.22	0.8
2018-07-04 00:27:33	17.92	95	10.71	11.14	8.78	217.3	218.1	217	远程	正常	调速	65535	5.22	0.8
2018-07-04 00:28:38	17.92	95	10.73	11.12	8.69	217.3	218.2	216.6	远程	正常	调速	65535	5.24	0.8
2018-07-04 00:30:34	17.98	95	10.75	11.11	8.63	215.7	217.2	215.4	远程	正常	调速	65535	5.25	0.8
2018-07-04 00:31:38	17.96	95	10.59	10.9	8.51	218.8	219.3	218.6	远程	正常	调速	65535	5.25	0.8
2018-07-04 00:32:39	17.94	95	10.69	11.13	8.51	217.3	218.7	217.4	远程	正常	调速	65535	5.22	0.81
2018-07-04 00:33:41	17.95	95	10.46	10.67	8.56	218.1	219.5	218.5	远程	正常	调速	65535	5.24	0.8
2018-07-04 00:34:44	17.92	95	10.82	11.07	8.72	217.2	217.8	217	远程	正常	调速	65535	5.25	0.8
2018-07-04 00:35:47	17.92	95	10.63	10.99	8.52	218.8	219.5	218.2	远程	正常	调速	65535	5.23	0.8
2018-07-04 00:36:51	17.94	95	10.62	11.02	8.41	217.5	218.5	216.9	远程	正常	调速	65535	5.22	0.79
2018-07-04 00:39:55	17.99	95	10.59	10.99	8.23	219.5	220.7	219.1	远程	正常	调速	65535	5.24	0.79
2018-07-04 00:42:00	17.97	95	10.79	11.12	8.23	219.7	220.1	219	远程	正常	调速	65535	5.27	0.8
2018-07-04 00:44:16	17.95	95	10.72	11.11	8.58	217.1	218.6	216.9	远程	正常	调速	65535	5.21	0.8
2018-07-04 00:45:19	17.98	95	10.56	11	8.36	217.9	219.4	217.5	远程	正常	调速	65535	5.23	0.8
2018-07-04 00:46:24	17.88	95	10.86	11.18	8.71	217.5	219	217.2	远程	正常	调速	65535	5.21	0.79
2018-07-04 00:47:26	17.85	95	10.67	10.93	8.61	215.1	216.3	215.2	远程	正常	调速	65535	5.2	0.81
2018-07-04 00:48:31	17.88	95	10.67	10.97	8.39	216.8	218	216.2	远程	正常	调速	65535	5.22	0.8
2018-07-04 00:49:33	17.95	95	10.57	10.8	8.28	217.6	218.5	217.7	远程	正常	调速	65535	5.22	0.8
2018-07-04 00:50:35	17.95	95	10.31	10.69	8.39	216.9	218.3	217	远程	正常	调速	65535	5.22	0.81
2018-07-04 00:51:39	17.9	95	10.78	11.18	8.63	217.8	219.1	217.3	远程	正常	调速	65535	5.21	0.8
2018-07-04 00:54:52	17.93	95	10.67	11.1	8.52	218	219.3	217.7	远程	正常	调速	65535	5.24	0.8
2018-07-04 00:55:52	17.91	95	10.7	11.22	8.49	216.2	217.6	215.8	远程	正常	调速	65535	5.22	0.81
2018-07-04 00:56:57	17.9	95	10.68	10.93	8.46	216.8	217.9	217	远程	正常	调速	65535	5.22	0.8
2018-07-04 00:58:02	17.89	95	10.39	10.72	8.15	218.2	219.5	218.1	远程	正常	调速	65535	5.21	0.81
2018-07-04 00:59:08	17.94	95	10.79	11.23	8.21	217.3	218.6	216.8	远程	正常	调速	65535	5.23	0.79
2018-07-04 01:00:13	17.93	95	10.43	10.85	8.21	218.8	219.3	218.4	远程	正常	调速	65535	5.22	0.8
2018-07-04 01:02:10	17.89	95	10.83	10.91	8.67	215.9	216.8	215.7	远程	正常	调速	65535	5.23	0.8
2018-07-04 01:03:11	17.92	95	10.66	11.06	8.41	217.4	218.6	216.7	远程	正常	调速	65535	5.24	0.81
2018-07-04 01:04:14	17.91	95	10.74	11.02	8.44	216.6	217.5	216	远程	正常	调速	65535	5.23	0.8
2018-07-04 01:14:37	17.9	95	10.64	11.02	8.48	217.8	219.1	217.6	远程	正常	调速	65535	5.2	0.81
2018-07-04 01:17:44	17.94	95	10.78	10.94	8.49	218.6	219.9	218.6	远程	正常	调速	65535	5.22	0.8
2018-07-04 01:19:51	17.89	95	10.59	10.9	8.6	218.2	219.3	217.2	远程	正常	调速	65535	5.2	0.81
2018-07-04 01:20:54	17.87	95	10.85	11.24	8.58	216.2	216.5	213.9	远程	正常	调速	65535	5.2	0.8
2018-07-04 01:20:55	17.91	95	10.8	11.07	8.61	216.9	217.4	214.9	远程	正常	调速	65535	5.19	0.8
2018-07-04 01:22:07	17.93	95	10.65	10.95	8.47	218.2	219	216.5	远程	正常	调速	65535	5.19	0.79
2018-07-04 01:23:01	17.93	95	10.74	11.2	8.47	217.2	218.3	216.6	远程	正常	调速	65535	5.21	0.79
2018-07-04 01:25:05	17.97	95	10.51	10.87	8.31	217.6	219	217.7	远程	正常	调速	65535	5.23	0.81
2018-07-04 01:28:13	17.9	95	10.48	10.77	8.38	217.1	218.4	217.1	远程	正常	调速	65535	5.21	0.8
2018-07-04 01:28:14	17.87	95	10.98	11.42	8.66	215.2	216.5	214.4	远程	正常	调速	65535	5.2	0.79
2018-07-04 01:29:19	17.9	95	10.72	11.02	8.43	217.6	218.4	217.5	远程	正常	调速	65535	5.24	0.8
2018-07-04 01:30:26	17.87	95	10.85	11.11	8.61	215.7	216.9	215.1	远程	正常	调速	65535	5.16	0.79
2018-07-04 01:31:31	17.84	95	10.84	11.17	8.61	217.5	216.3	215.7	远程	正常	调速	65535	5.17	0.8
2018-07-04 01:32:36	17.91	95	10.73	11.14	8.56	217.9	217.5	216.2	远程	正常	调速	65535	5.2	0.79
2018-07-04 01:33:41	17.88	95	10.78	11.28	8.33	218.9	218.4	218.7	远程	正常	调速	65535	5.23	0.79
2018-07-04 01:34:47	17.84	95	10.72	10.98	8.58	218.3	218.9	218.2	远程	正常	调速	65535	5.2	0.8
2018-07-04 01:38:53	17.93	95	10.68	11.05	8.29	216.9	218.4	216.5	远程	正常	调速	65535	5.22	0.8
2018-07-04 01:42:00	17.93	95	10.63	10.8	8.36	218.8	219.3	217.5	远程	正常	调速	65535	5.2	0.79
2018-07-04 01:43:01	17.9	95	10.61	10.92	8.58	218.7	219.5	216.9	远程	正常	调速	65535	5.23	0.8
2018-07-04 01:44:03	17.86	95	10.68	10.8	8.59	218.9	220	217.5	远程	正常	调速	65535	5.21	0.8
2018-07-04 01:45:08	17.91	95	10.4	10.87	8.38	217	218.1	217	远程	正常	调速	65535	5.23	0.81
2018-07-04 01:47:14	17.86	95	10.91	11.13	8.52	217.9	218.5	217.3	远程	正常	调速	65535	5.2	0.8
2018-07-04 01:50:22	17.88	95	10.45	10.87	8.54	218.5	219.1	218.4	远程	正常	调速	65535	5.2	0.81
2018-07-04 01:51:24	17.89	95	10.88	10.99	8.65	217.7	218.5	217.7	远程	正常	调速	65535	5.2	0.8
2018-07-04 01:53:30	17.92	95	10.67	10.85	8.33	217.9	219	216.3	远程	正常	调速	65535	5.22	0.8
2018-07-04 01:54:32	17.89	95	10.65	10.79	8.5	219	219.4	217.6	远程	正常	调速	65535	5.18	0.79
2018-07-04 01:54:33	17.91	95	10.61	10.76	8.42	218.9	219.5	217.6	远程	正常	调速	65535	5.22	0.79
2018-07-04 01:56:39	17.82	95	10.72	10.93	8.64	218.6	217.8	218.3	远程	正常	调速	65535	5.18	0.8
2018-07-04 01:59:48	17.89	95	10.71	11.05	8.28	217.8	219.2	217.5	远程	正常	调速	65535	5.22	0.79
2018-07-04 02:00:53	17.94	95	10.58	11.01	8.29	217.8	218.8	217.8	远程	正常	调速	65535	5.2	0.8
2018-07-04 02:00:55	17.88	95	10.73	11.07	8.4	218.1	219.4	217.8	远程	正常	调速	65535	5.23	0.8
2018-07-04 02:02:00	17.89	95	10.85	11.13	8.64	218	219.4	217.8	远程	正常	调速	65535	5.23	0.8
2018-07-04 02:03:06	17.88	95	10.66	10.89	8.57	219.7	220.1	219.3	远程	正常	调速	65535	5.23	0.81
2018-07-04 02:04:11	17.91	95	10.62	10.84	8.43	220.4	221.3	220.1	远程	正常	调速	65535	5.25	0.8
2018-07-04 02:05:17	17.84	95	10.76	10.93	8.58	218.6	219.2	216.7	远程	正常	调速	65535	5.21	0.81
2018-07-04 02:06:23	17.84	95	10.89	11.1	8.7	218.4	219.3	216.8	远程	正常	调速	65535	5.19	0.79
2018-07-04 02:07:28	17.89	95	10.63	10.94	8.7	217.3	217.8	215.2	远程	正常	调速	65535	5.21	0.8
2018-07-04 02:09:25	17.82	95	10.77	11.06	8.43	218.1	218.6	217.7	远程	正常	调速	65535	5.21	0.8
2018-07-04 02:10:30	17.9	95	10.56	10.91	8.22	217.3	218.5	217	远程	正常	调速	65535	5.2	0.8
2018-07-04 02:11:34	17.88	95	10.69	11	8.25	218.1	219.3	217.6	远程	正常	调速	65535	5.2	0.79
2018-07-04 02:12:37	17.89	95	10.53	11.16	8.25	218.2	217.1	217.7	远程	正常	调速	65535	5.21	0.81
2018-07-04 02:13:39	17.81	95	10.58	11.01	8.2	218.3	218	217.8	远程	正常	调速	65535	5.18	0.79
2018-07-04 02:14:41	17.91	95	10.85	11.29	8.12	218.2	217.4	217.4	远程	正常	调速	65535	5.21	0.79
2018-07-04 02:16:47	17.84	95	10.77	10.73	8.78	219.4	219.8	218.6	远程	正常	调速	65535	5.2	0.8
2018-07-04 02:22:59	17.86	95	10.92	11.22	8.54	219.2	220.1	218.6	远程	正常	调速	65535	5.2	0.79
2018-07-04 02:24:03	17.88	95	10.62	10.86	8.32	218.3	219.4	218.6	远程	正常	调速	65535	5.2	0.8
2018-07-04 02:27:11	17.87	95	10.9	11.24	8.69	216.9	218.1	216.3	远程	正常	调速	65535	5.2	0.8
2018-07-04 02:28:15	17.84	95	10.8	10.99	8.36	218.1	219	216.6	远程	正常	调速	65535	5.15	0.8
2018-07-04 02:29:21	17.84	95	10.68	10.98	8.35	217.8	218.5	215.7	远程	正常	调速	65535	5.15	0.79
2018-07-04 02:30:20	17.86	95	10.55	10.79	8.43	217.4	218	216.5	远程	正常	调速	65535	5.16	0.79
2018-07-04 02:31:24	17.86	95	10.65	11.03	8.39	220.7	221.2	220.3	远程	正常	调速	65535	5.22	0.8
2018-07-04 02:32:30	17.81	95	10.86	11.15	8.59	216.9	218.4	216.8	远程	正常	调速	65535	5.19	0.8
2018-07-04 02:33:35	17.91	95	10.41	10.77	8.26	218.8	217.7	218.3	远程	正常	调速	65535	5.21	0.81
2018-07-04 02:34:40	17.89	95	10.58	10.94	8.28	218.4	217.3	217.9	远程	正常	调速	65535	5.2	0.8
2018-07-04 02:35:46	17.9	95	10.53	10.87	8.18	218.9	219.2	218.3	远程	正常	调速	65535	5.22	0.8
2018-07-04 02:36:51	17.9	95	10.83	11.19	8.3	216.8	218.1	216	远程	正常	调速	65535	5.21	0.79
2018-07-04 02:37:57	17.88	95	10.39	10.9	8.25	217.4	218.8	217.2	远程	正常	调速	65535	5.21	0.81
2018-07-04 02:39:02	17.86	95	10.66	10.89	8.21	218.4	219	216.7	远程	正常	调速	65535	5.19	0.8
2018-07-04 02:40:55	17.87	95	10.59	11.04	8.5	217.7	218.8	216.4	远程	正常	调速	65535	5.2	0.81
2018-07-04 02:44:02	17.84	95	10.38	10.61	8.36	219.2	220.7	219.3	远程	正常	调速	65535	5.22	0.81
2018-07-04 02:45:04	17.85	95	10.69	11	8.32	217.4	218.3	216.5	远程	正常	调速	65535	5.2	0.8
2018-07-04 02:46:08	17.85	95	10.94	11.22	8.37	218.5	219.3	217.7	远程	正常	调速	65535	5.22	0.79
2018-07-04 02:47:10	17.85	95	10.69	11.01	8.51	218	219.3	217.7	远程	正常	调速	65535	5.21	0.8
2018-07-04 02:48:12	17.87	95	10.78	10.98	8.4	218.3	218.9	217.7	远程	正常	调速	65535	5.22	0.8
2018-07-04 02:49:14	17.9	95	10.48	10.94	8.38	215.1	216	214.8	远程	正常	调速	65535	5.17	0.8
2018-07-04 02:50:16	17.89	95	10.73	10.94	8.4	217.7	218.2	217.2	远程	正常	调速	65535	5.18	0.8
2018-07-04 02:52:25	17.88	95	10.43	10.62	8.41	217.9	218.2	216	远程	正常	调速	65535	5.2	0.8
2018-07-04 02:53:26	17.82	95	10.57	10.63	8.38	219.3	220	218.3	远程	正常	调速	65535	5.17	0.79
2018-07-04 02:53:27	17.82	95	10.57	10.63	8.38	219.3	220	218.3	远程	正常	调速	65535	5.17	0.79
2018-07-04 02:54:43	17.81	95	10.9	11.09	8.57	217.1	218.4	216.7	远程	正常	调速	65535	5.2	0.8
2018-07-04 02:55:44	17.91	95	10.66	10.77	8.24	218.9	220.2	218.9	远程	正常	调速	65535	5.23	0.8
2018-07-04 02:56:48	17.87	95	10.94	11.3	8.46	217.1	217.8	216.5	远程	正常	调速	65535	5.2	0.79
2018-07-04 02:57:50	17.8	95	10.68	11.18	8.31	218.6	219.4	217.9	远程	正常	调速	65535	5.21	0.79
2018-07-04 02:58:54	17.85	95	10.4	10.88	8.2	217.6	218.3	217.6	远程	正常	调速	65535	5.17	0.8
2018-07-04 02:59:57	17.85	95	10.66	10.91	8.42	218.1	218.9	217.5	远程	正常	调速	65535	5.21	0.8
2018-07-04 03:01:02	17.84	95	10.43	11.11	8.44	217.3	216.9	216.3	远程	正常	调速	65535	5.15	0.8
2018-07-04 03:02:05	17.87	95	10.45	10.83	8.23	220.3	219.2	219	远程	正常	调速	65535	5.19	0.8
2018-07-04 03:03:10	17.89	95	10.23	10.81	8.26	219.2	217.9	217.6	远程	正常	调速	65535	5.17	0.8
2018-07-04 03:04:16	17.77	95	10.76	11.09	8.52	219.5	220.5	218.1	远程	正常	调速	65535	5.19	0.8
2018-07-04 03:05:19	17.8	95	10.57	10.85	8.38	218.7	219.2	218.1	远程	正常	调速	65535	5.2	0.8
2018-07-04 03:06:23	17.91	95	10.6	11.02	8.18	219.1	219.9	218.5	远程	正常	调速	65535	5.2	0.8
2018-07-04 03:07:28	17.9	95	10.7	10.96	8.41	219.6	220.7	219.8	远程	正常	调速	65535	5.21	0.8
2018-07-04 03:08:29	17.91	95	10.48	11.08	8.26	218	219.3	217.4	远程	正常	调速	65535	5.2	0.8
2018-07-04 03:09:33	17.83	95	10.85	11.3	8.55	217.3	218.2	216.6	远程	正常	调速	65535	5.17	0.79
2018-07-04 03:10:37	17.77	95	10.4	10.84	8.15	216.8	218.1	216.6	远程	正常	调速	65535	5.16	0.8
2018-07-04 03:11:42	17.89	95	10.72	10.91	8.23	218.1	218.7	217.6	远程	正常	调速	65535	5.21	0.79
2018-07-04 03:12:48	17.86	95	10.48	11.02	8.11	219.1	219.6	218.9	远程	正常	调速	65535	5.22	0.8
2018-07-04 03:13:54	17.88	95	10.5	10.63	8.47	219	219.3	218	远程	正常	调速	65535	5.21	0.8
2018-07-04 03:18:00	17.81	95	10.45	11.1	8.11	219.3	218.6	220.7	远程	正常	调速	65535	5.16	0.8
2018-07-04 03:19:01	17.83	95	10.93	11.34	8.19	218.7	217.4	219.8	远程	正常	调速	65535	5.19	0.8
2018-07-04 03:20:05	17.86	95	10.86	11.12	8.05	218.2	219.2	219.8	远程	正常	调速	65535	5.24	0.8
2018-07-04 03:21:07	17.88	95	10.62	11.03	7.96	218.2	219.3	219.5	远程	正常	调速	65535	5.19	0.8
2018-07-04 03:22:10	17.82	95	10.73	11.01	8.12	217.1	217.5	218	远程	正常	调速	65535	5.2	0.8
2018-07-04 03:23:12	17.9	95	10.75	10.99	8.15	218.4	218.7	219.3	远程	正常	调速	65535	5.21	0.79
2018-07-04 03:24:14	17.87	95	10.77	10.91	8.11	217.4	218.5	218.7	远程	正常	调速	65535	5.2	0.8
2018-07-04 03:25:16	17.86	95	10.89	11.28	8.39	218.8	219	219	远程	正常	调速	65535	5.19	0.79
2018-07-04 03:26:18	17.81	95	10.62	11.04	8.17	219.2	219.1	219.4	远程	正常	调速	65535	5.16	0.8
2018-07-04 03:27:22	17.87	95	10.95	11.2	8.25	218.4	219.3	218.6	远程	正常	调速	65535	5.18	0.79
2018-07-04 03:28:23	17.8	95	11	11.11	8.29	219.2	219.7	220.5	远程	正常	调速	65535	5.2	0.8
2018-07-04 03:29:25	17.77	95	10.88	11.21	8.26	218	219.1	219.2	远程	正常	调速	65535	5.21	0.8
2018-07-04 03:30:26	17.88	95	10.72	11	8.15	218	218.4	218.8	远程	正常	调速	65535	5.2	0.79
2018-07-04 03:31:33	17.87	95	10.54	11.1	7.92	220.3	219.1	221	远程	正常	调速	65535	5.2	0.8
2018-07-04 03:32:35	17.82	95	10.9	11.2	8.28	216.6	215.5	217.8	远程	正常	调速	65535	5.19	0.79
2018-07-04 03:33:39	17.87	95	10.53	10.98	8.07	219.1	218.4	220.7	远程	正常	调速	65535	5.2	0.8
2018-07-04 03:34:43	17.86	95	10.95	11.28	8.32	218.8	219.1	219.9	远程	正常	调速	65535	5.22	0.8
2018-07-04 03:35:49	17.82	95	11.03	11.17	8.28	217.2	218.6	218.5	远程	正常	调速	65535	5.2	0.8
2018-07-04 03:36:48	17.85	95	10.84	11.22	8.27	218.6	218.7	218.2	远程	正常	调速	65535	5.19	0.8
2018-07-04 03:37:59	17.82	95	10.82	11.1	8.27	219.7	219.6	219.3	远程	正常	调速	65535	5.23	0.79
2018-07-04 03:38:56	17.82	95	10.7	11.14	8.31	218.7	218.8	218.3	远程	正常	调速	65535	5.16	0.8
2018-07-04 03:40:02	17.81	95	11.1	11.24	8.31	217.6	218.4	219.1	远程	正常	调速	65535	5.2	0.79
2018-07-04 03:41:07	17.85	95	10.71	11.16	8.18	217.1	217.7	218.5	远程	正常	调速	65535	5.21	0.8
2018-07-04 03:42:11	17.85	95	10.85	11.06	8.03	217.4	218.5	218.3	远程	正常	调速	65535	5.2	0.79
2018-07-04 03:43:18	17.82	95	10.66	11.07	8.13	219.1	219.7	220.9	远程	正常	调速	65535	5.23	0.8
2018-07-04 03:44:23	17.83	95	10.75	11.17	8.46	218.6	217.3	219.6	远程	正常	调速	65535	5.21	0.8
2018-07-04 03:45:28	17.83	95	10.36	10.96	8.22	219.8	219.1	221.2	远程	正常	调速	65535	5.21	0.81
2018-07-04 03:46:34	17.88	95	10.58	11.06	8.36	216.4	215.7	218.4	远程	正常	调速	65535	5.21	0.8
2018-07-04 03:47:40	17.87	95	10.42	11.11	7.97	218.7	218	221	远程	正常	调速	65535	5.22	0.8
2018-07-04 03:50:55	17.87	95	10.66	11.13	8.38	217.8	216.9	217	远程	正常	调速	65535	5.18	0.79
2018-07-04 03:52:00	17.81	95	10.74	11.52	8.32	217.2	217	217.9	远程	正常	调速	65535	5.18	0.8
2018-07-04 03:53:57	17.91	95	10.57	11.13	8.16	219.4	218.6	220.2	远程	正常	调速	65535	5.2	0.79
2018-07-04 03:54:59	17.87	95	10.7	11.27	8.19	217.8	217.6	218.6	远程	正常	调速	65535	5.21	0.79
2018-07-04 03:57:05	17.82	95	10.82	11.45	8.17	218.9	218	219.2	远程	正常	调速	65535	5.21	0.79
2018-07-04 04:01:15	17.81	95	10.65	11.3	8.39	215.2	225.2	220	远程	正常	调速	65535	5.19	0.8
2018-07-04 04:02:17	17.89	95	10.51	10.88	8.25	219.1	218.6	219	远程	正常	调速	65535	5.21	0.8
2018-07-04 04:03:20	17.79	95	10.39	11.07	8.42	218.2	217.1	217.9	远程	正常	调速	65535	5.17	0.81
2018-07-04 04:06:25	17.83	95	10.52	10.91	8.46	218.4	219.7	217.6	远程	正常	调速	65535	5.19	0.81
2018-07-04 04:07:27	17.82	95	10.8	11.09	8.34	217.5	219.2	216.3	远程	正常	调速	65535	5.18	0.79
2018-07-04 04:08:29	17.85	95	10.77	11.2	8.21	218.2	216.9	217.1	远程	正常	调速	65535	5.19	0.79
2018-07-04 04:10:35	17.84	95	10.55	10.95	8.39	218.5	217.6	218.5	远程	正常	调速	65535	5.16	0.79
2018-07-04 04:11:38	17.87	95	10.57	11.21	8.49	217.8	216.6	216.2	远程	正常	调速	65535	5.16	0.8
2018-07-04 04:11:39	17.89	95	10.33	10.98	8.21	219.1	217.7	217.6	远程	正常	调速	65535	5.18	0.8
2018-07-04 04:13:44	17.91	95	10.61	11.06	8.28	218.8	217.9	217.4	远程	正常	调速	65535	5.2	0.79
2018-07-04 04:16:53	17.82	95	10.26	10.8	8.33	217.9	217.4	217.7	远程	正常	调速	65535	5.15	0.8
2018-07-04 04:19:05	17.87	95	10.42	11.11	8.08	218.3	217.4	219.5	远程	正常	调速	65535	5.17	0.8
2018-07-04 04:21:00	17.86	95	10.68	11.15	8.16	217.3	216.5	218.2	远程	正常	调速	65535	5.18	0.79
2018-07-04 04:22:02	17.84	95	10.73	11.35	8.31	215.3	214.5	216.2	远程	正常	调速	65535	5.16	0.79
2018-07-04 04:23:05	17.87	95	10.49	10.87	8.24	219.2	218.4	219.6	远程	正常	调速	65535	5.19	0.8
2018-07-04 04:24:08	17.85	95	10.79	11.24	8.39	217.8	216.8	216.1	远程	正常	调速	65535	5.15	0.78
2018-07-04 04:27:11	17.86	95	10.79	11.38	8.26	218.4	217.7	217.3	远程	正常	调速	65535	5.17	0.78
2018-07-04 04:30:18	17.78	95	10.66	10.99	8.77	218.8	217.6	218	远程	正常	调速	65535	5.16	0.8
2018-07-04 04:31:22	17.89	95	10.65	11.2	8.15	218.3	217.5	218.7	远程	正常	调速	65535	5.21	0.79
2018-07-04 04:32:25	17.88	95	10.74	11.29	8.33	215.7	215.1	215.3	远程	正常	调速	65535	5.18	0.79
2018-07-04 04:34:30	17.86	95	10.45	10.95	8.47	218.3	217.5	217	远程	正常	调速	65535	5.18	0.79
2018-07-04 04:35:31	17.85	95	10.82	11.34	8.66	218.5	217.8	217	远程	正常	调速	65535	5.17	0.79
2018-07-04 04:35:31	17.88	95	10.54	11	8.55	218.9	218.3	217.7	远程	正常	调速	65535	5.16	0.79
2018-07-04 04:37:36	17.87	95	10.45	10.95	8.44	218.8	217.8	218.4	远程	正常	调速	65535	5.19	0.79
2018-07-04 04:42:50	17.81	95	10.79	11.33	8.38	217.2	217.1	218.8	远程	正常	调速	65535	5.2	0.8
2018-07-04 04:44:56	17.87	95	10.8	11.43	8.46	215.4	215.6	217.4	远程	正常	调速	65535	5.17	0.79
2018-07-04 04:49:11	17.79	95	10.59	11.31	8.36	217.1	216.4	218	远程	正常	调速	65535	5.18	0.8
2018-07-04 04:50:16	17.86	95	10.82	11.31	8.35	216.1	216.1	217.5	远程	正常	调速	65535	5.2	0.79
2018-07-04 04:51:20	17.82	95	10.69	11.38	8.33	215.6	214.9	216.3	远程	正常	调速	65535	5.15	0.8
2018-07-04 04:52:27	17.85	95	10.72	11.2	8.17	218.3	217.4	219.4	远程	正常	调速	65535	5.21	0.79
2018-07-04 04:53:32	17.86	95	10.45	11.17	8.08	217.7	216.7	218.9	远程	正常	调速	65535	5.22	0.8
2018-07-04 04:55:27	17.86	95	10.83	11.38	8.47	215	214.5	215.7	远程	正常	调速	65535	5.18	0.79
2018-07-04 04:56:28	17.77	95	10.8	11.1	8.56	218.9	217.9	220.4	远程	正常	调速	65535	5.2	0.8
2018-07-04 04:57:30	17.87	95	10.62	11.2	8.5	214.2	213.5	215.1	远程	正常	调速	65535	5.21	0.8
2018-07-04 04:58:33	17.81	95	10.64	11.01	8.48	217.3	217	217.8	远程	正常	调速	65535	5.21	0.79
2018-07-04 04:59:34	17.84	95	10.41	10.83	8.55	216.1	215.1	216.4	远程	正常	调速	65535	5.21	0.8
2018-07-04 05:00:40	17.81	95	10.72	10.99	8.74	218.4	218.1	218.9	远程	正常	调速	65535	5.22	0.8
2018-07-04 05:01:41	17.81	95	10.9	11.42	8.68	216.1	215.5	217.5	远程	正常	调速	65535	5.2	0.79
2018-07-04 05:02:44	17.8	95	10.63	11.31	8.53	215.6	215.7	217	远程	正常	调速	65535	5.19	0.81
2018-07-04 05:04:50	17.83	95	10.46	11.05	8.27	217.7	217.2	217.1	远程	正常	调速	65535	5.2	0.8
2018-07-04 05:06:54	17.8	95	10.96	11.41	8.46	217.1	216.8	216.8	远程	正常	调速	65535	5.18	0.79
2018-07-04 05:07:57	17.88	95	10.47	11.2	8.3	215.8	215.9	217.1	远程	正常	调速	65535	5.21	0.8
2018-07-04 05:09:00	17.86	95	10.62	11.1	8.37	216.5	216.7	218.2	远程	正常	调速	65535	5.2	0.79
2018-07-04 05:10:02	17.84	95	10.57	10.98	8.47	217.5	217.3	218.3	远程	正常	调速	65535	5.2	0.8
2018-07-04 05:11:06	17.86	95	10.77	11.26	8.51	217.6	217	217.5	远程	正常	调速	65535	5.23	0.79
2018-07-04 05:12:11	17.87	95	10.65	11.15	8.26	218.1	217.4	218.6	远程	正常	调速	65535	5.23	0.79
2018-07-04 05:13:14	17.77	95	10.76	11.45	8.52	215.3	215	216	远程	正常	调速	65535	5.18	0.79
2018-07-04 05:14:19	17.85	95	10.82	11.33	8.38	215.9	215.8	217	远程	正常	调速	65535	5.21	0.79
2018-07-04 05:15:20	17.86	95	10.5	11.08	8.37	215.8	215.9	217.5	远程	正常	调速	65535	5.17	0.79
2018-07-04 05:16:25	17.82	95	10.72	11.21	8.3	216.9	216.3	218.4	远程	正常	调速	65535	5.19	0.79
2018-07-04 05:17:30	17.82	95	10.75	11.38	8.37	216.4	216.4	217.9	远程	正常	调速	65535	5.18	0.8
2018-07-04 05:18:35	17.84	95	10.77	11.3	8.52	214.7	214.9	216.4	远程	正常	调速	65535	5.2	0.79
2018-07-04 05:19:41	17.79	95	10.6	11.21	8.28	217.3	216.8	218.2	远程	正常	调速	65535	5.19	0.8
2018-07-04 05:20:45	17.85	95	10.99	11.5	7.88	217	216.2	217.6	远程	正常	调速	65535	5.2	0.79
2018-07-04 05:21:51	17.84	95	10.46	11	8.56	215.3	214.5	215.3	远程	正常	调速	65535	5.18	0.8
2018-07-04 05:22:56	17.79	95	10.75	11.26	8.71	216.1	215.2	215.4	远程	正常	调速	65535	5.13	0.79
2018-07-04 05:24:02	17.84	95	10.54	11.09	8.27	216.9	216.4	217.2	远程	正常	调速	65535	5.2	0.8
2018-07-04 05:25:09	17.8	95	10.69	10.88	8.34	218.4	217.7	219.6	远程	正常	调速	65535	5.22	0.79
2018-07-04 05:26:16	17.84	95	10.66	11.18	8.25	216.3	215.9	216.8	远程	正常	调速	65535	5.19	0.79
2018-07-04 05:27:18	17.82	95	10.76	11.09	8.33	217.2	216.6	218.2	远程	正常	调速	65535	5.2	0.79
2018-07-04 05:28:24	17.87	95	10.64	11.23	8.16	216.1	215.5	217.1	远程	正常	调速	65535	5.2	0.79
2018-07-04 05:29:29	17.85	95	10.93	11.32	8.53	217.2	217.1	218.2	远程	正常	调速	65535	5.21	0.79
2018-07-04 05:30:35	17.85	95	10.84	11.48	8.49	215.6	215.6	216.4	远程	正常	调速	65535	5.2	0.8
2018-07-04 05:31:40	17.89	95	10.63	11.05	8.62	217.8	216.8	216	远程	正常	调速	65535	5.26	0.8
2018-07-04 05:32:45	17.84	95	10.73	11.24	8.66	218.3	216.6	216.2	远程	正常	调速	65535	5.27	0.81
2018-07-04 05:33:50	17.84	95	10.64	11.06	8.65	217.8	216.6	215.6	远程	正常	调速	65535	5.27	0.8
2018-07-04 05:36:51	17.81	95	10.52	11.07	8.52	218.7	216.9	216.6	远程	正常	调速	65535	5.27	0.81
2018-07-04 05:36:52	17.87	95	10.94	11.25	8.75	218.9	217.9	216.6	远程	正常	调速	65535	5.3	0.8
2018-07-04 05:37:55	17.77	95	10.79	11.04	8.73	217.6	216.6	216	远程	正常	调速	65535	5.21	0.8
2018-07-04 05:38:59	17.76	95	10.55	11.03	8.42	216.4	215.2	214.5	远程	正常	调速	65535	5.23	0.8
2018-07-04 05:40:01	17.82	95	10.68	11	8.49	217.6	215.9	215.2	远程	正常	调速	65535	5.23	0.8
2018-07-04 05:41:03	17.77	95	10.48	10.88	8.58	217.1	215.4	214.4	远程	正常	调速	65535	5.19	0.81
2018-07-04 05:42:07	17.74	95	10.75	11.2	8.66	217.7	216	215.3	远程	正常	调速	65535	5.24	0.8
2018-07-04 05:43:09	17.78	95	10.66	10.98	8.57	218.2	216.6	216.3	远程	正常	调速	65535	5.25	0.8
2018-07-04 05:45:14	17.79	95	10.77	11.19	8.76	217.7	216.4	215.9	远程	正常	调速	65535	5.24	0.8
2018-07-04 05:49:29	17.82	95	10.72	11.12	8.58	217.7	216.1	216.1	远程	正常	调速	65535	5.27	0.8
2018-07-04 05:53:36	17.76	95	10.75	11.17	8.55	219.5	217.8	216.8	远程	正常	调速	65535	5.26	0.8
2018-07-04 05:54:37	17.81	95	10.3	10.86	8.42	218.7	217	216.7	远程	正常	调速	65535	5.24	0.81
2018-07-04 05:55:42	17.77	95	10.83	11.22	8.74	217.5	215.7	215.2	远程	正常	调速	65535	5.22	0.8
2018-07-04 05:56:44	17.82	95	10.51	10.91	8.67	219.2	218.1	217.5	远程	正常	调速	65535	5.24	0.81
2018-07-04 05:58:52	17.81	95	10.86	10.99	8.82	217.9	216.1	216.2	远程	正常	调速	65535	5.24	0.8
2018-07-04 05:59:54	17.77	95	10.74	11.12	8.75	215.9	214.1	213.4	远程	正常	调速	65535	5.23	0.81
2018-07-04 05:59:54	17.77	95	10.74	11.12	8.75	215.9	214.1	213.4	远程	正常	调速	65535	5.23	0.81
2018-07-04 06:02:05	17.84	95	10.51	10.99	8.41	217	215.5	214.2	远程	正常	调速	65535	5.23	0.8
2018-07-04 06:06:14	17.82	95	10.82	11.25	8.64	217.3	216.2	214.7	远程	正常	调速	65535	5.27	0.8
2018-07-04 06:07:20	17.85	95	10.49	10.85	8.56	217.2	216.1	215.4	远程	正常	调速	65535	5.26	0.81
2018-07-04 06:08:24	17.88	95	10.66	11.03	8.61	216.4	214.8	214	远程	正常	调速	65535	5.24	0.8
2018-07-04 06:09:30	17.82	95	10.45	10.79	8.49	217	215.2	215	远程	正常	调速	65535	5.22	0.81
2018-07-04 06:10:36	17.8	95	10.66	10.89	8.58	218.6	216.9	217.1	远程	正常	调速	65535	5.24	0.8
2018-07-04 06:12:31	17.84	95	10.4	10.89	8.54	217.5	215.7	215.2	远程	正常	调速	65535	5.23	0.81
2018-07-04 06:13:34	17.84	95	10.71	11.04	8.44	217.6	216.2	215.3	远程	正常	调速	65535	5.25	0.8
2018-07-04 06:14:36	17.81	95	10.69	11.01	8.71	217.7	216	216.1	远程	正常	调速	65535	5.22	0.8
2018-07-04 06:15:37	17.83	95	10.78	11.25	8.79	214.9	213.8	212.4	远程	正常	调速	65535	5.23	0.81
2018-07-04 06:16:41	17.78	95	10.83	11.21	8.82	216.3	215.1	214.5	远程	正常	调速	65535	5.21	0.8
2018-07-04 06:17:42	17.73	95	10.62	10.98	8.8	217.4	215.5	215.5	远程	正常	调速	65535	5.23	0.81
2018-07-04 06:18:44	17.79	95	10.75	11.09	8.62	219.2	217.3	217.2	远程	正常	调速	65535	5.27	0.81
2018-07-04 06:19:55	17.76	95	10.77	11.3	8.86	215	214.1	213.1	远程	正常	调速	65535	5.23	0.8

## Sheet: Sheet8
时间	电流	转速	输入电流A	输入电流B	输入电流C	输入电压A	输入电压B	输入电压C	KA0	KA4	远程操作	操作时间	有功功率	功率因数
2018-12-12 18:38:12	17.73	149	11.52	11.37	11.16	227.7	227.1	225.6	远程	正常	启动	65535	6.22	0.81
2018-12-12 18:42:35	17.72	149	11.6	11.22	10.97	229.4	228.6	227.1	远程	正常	启动	65535	6.21	0.81
2018-12-12 18:58:31	17.72	149	11.57	11.29	11.33	226.6	226	225.1	远程	正常	启动	65535	6.19	0.81
2018-12-12 19:01:40	17.68	149	11.52	11.53	11.37	225.7	225	222.9	远程	正常	启动	65535	6.17	0.81
2018-12-12 19:03:53	17.72	149	11.56	11.17	11.09	228.7	228.5	227	远程	正常	启动	65535	6.21	0.81
2018-12-12 19:06:02	17.69	149	11.44	11.2	10.95	228.8	227.6	227	远程	正常	启动	65535	6.19	0.81
2018-12-12 19:09:14	17.7	149	11.48	11.23	11.03	228.4	227.3	226.5	远程	正常	启动	65535	6.19	0.81
2018-12-12 19:22:51	17.7	149	11.59	11.19	11.03	228.2	227.3	226.8	远程	正常	启动	65535	6.2	0.81
2018-12-12 19:25:59	17.74	149	11.65	11.46	10.97	228	227.5	225.8	远程	正常	启动	65535	6.2	0.81
2018-12-12 19:29:11	17.73	149	11.66	11.43	10.99	228.4	226.9	225.4	远程	正常	启动	65535	6.21	0.81
2018-12-12 19:31:16	17.73	149	11.58	11.09	10.84	229.5	228.2	227.4	远程	正常	启动	65535	6.2	0.81
2018-12-12 19:35:34	17.69	149	11.59	11.23	11.09	228.5	227.9	226.7	远程	正常	启动	65535	6.19	0.81
2018-12-12 19:42:56	17.75	149	11.67	11.13	11.06	228.3	227.9	226.7	远程	正常	启动	65535	6.22	0.81
2018-12-12 19:46:05	17.67	149	11.7	11.19	11.15	227.6	226.8	225.4	远程	正常	启动	65535	6.18	0.81
2018-12-12 19:50:23	17.68	149	11.73	11.46	11.21	227.1	226.3	224.4	远程	正常	启动	65535	6.19	0.81
2018-12-12 19:57:43	17.71	149	11.73	11	11.22	229.1	228.1	226.8	远程	正常	启动	65535	6.19	0.8
2018-12-12 20:00:52	17.68	149	11.62	11.18	11.1	229.3	228.5	226.8	远程	正常	启动	65535	6.2	0.81
2018-12-12 20:04:01	17.65	149	11.6	11.13	11.03	229.4	228.3	227.2	远程	正常	启动	65535	6.19	0.81
2018-12-12 20:06:07	17.7	149	11.64	11.37	11.3	227.9	226.5	225.1	远程	正常	启动	65535	6.19	0.8
2018-12-12 20:10:24	17.68	149	11.47	11.28	11.13	229	228.1	227.2	远程	正常	启动	65535	6.19	0.81
2018-12-12 20:17:43	17.66	149	11.68	11.34	11.12	228.5	227.2	226.3	远程	正常	启动	65535	6.18	0.8
2018-12-12 20:20:52	17.76	149	11.76	11.56	11.41	226.1	224.9	223.5	远程	正常	启动	65535	6.21	0.8
2018-12-12 20:25:09	17.74	149	11.76	11.47	11.29	226.2	226	223.9	远程	正常	启动	65535	6.2	0.8
2018-12-12 20:30:19	17.65	149	11.6	11.19	11.17	228.3	227.2	226.4	远程	正常	启动	65535	6.17	0.81
2018-12-12 20:32:26	17.65	149	11.69	11.14	11.2	227.2	226.8	225.1	远程	正常	启动	65535	6.16	0.81
2018-12-12 20:35:37	17.67	149	11.62	11.12	11.23	228	227.2	226.6	远程	正常	启动	65535	6.17	0.8
2018-12-12 20:39:54	17.71	149	11.67	11.6	11.26	225.8	225.6	223.2	远程	正常	启动	65535	6.19	0.8
2018-12-12 20:49:24	17.66	149	11.6	11.26	10.94	228.8	228.3	227	远程	正常	启动	65535	6.19	0.8
2018-12-12 20:52:33	17.67	149	11.63	11.25	11.18	228.5	227.2	225.8	远程	正常	启动	65535	6.18	0.8
2018-12-12 20:54:45	17.66	149	11.71	11	11.21	229.5	229	227.8	远程	正常	启动	65535	6.19	0.8
2018-12-12 20:56:54	17.64	149	11.67	11.1	11.26	228	227.6	226.6	远程	正常	启动	65535	6.18	0.8
2018-12-12 20:59:57	17.69	149	11.58	11.32	11.07	228.5	228	226.4	远程	正常	启动	65535	6.19	0.8
2018-12-12 21:03:06	17.64	149	11.75	11.31	11.38	227.1	225.9	224.9	远程	正常	启动	65535	6.17	0.8
2018-12-12 21:05:17	17.66	149	11.65	11.31	11.04	228.4	227.4	225.8	远程	正常	启动	65535	6.17	0.8
2018-12-12 21:07:28	17.64	149	11.68	11.26	11.35	226.2	225.9	224.4	远程	正常	启动	65535	6.16	0.8
2018-12-12 21:09:52	17.61	149	11.53	11.37	11.38	225.8	225.7	223.5	远程	正常	启动	65535	6.15	0.8
2018-12-12 21:11:54	17.61	149	11.71	11.28	11.12	227.2	226.8	225.5	远程	正常	启动	65535	6.16	0.8
2018-12-12 21:15:03	17.62	149	11.65	11.27	11.05	226.8	226.3	224.9	远程	正常	启动	65535	6.15	0.8
2018-12-12 21:19:18	17.59	149	11.72	11.09	11.26	227.8	227	226.3	远程	正常	启动	65535	6.15	0.8
2018-12-12 21:24:29	17.57	149	11.62	11.22	11.2	227	226	225.2	远程	正常	启动	65535	6.12	0.8
2018-12-12 21:27:40	17.6	149	11.62	11.26	11.1	227.7	227.3	225.9	远程	正常	启动	65535	6.16	0.8
2018-12-12 21:29:46	17.6	149	11.67	11.2	11.26	226.1	225.6	224.4	远程	正常	启动	65535	6.13	0.8
2018-12-12 21:34:03	17.57	149	11.6	11.45	11.17	225.7	224.8	223.3	远程	正常	启动	65535	6.12	0.8
2018-12-12 21:39:17	17.65	149	11.65	11.25	11.02	229.3	228	226.7	远程	正常	启动	65535	6.17	0.81
2018-12-12 21:42:26	17.63	149	11.64	11.06	11.15	228.7	227.4	226.7	远程	正常	启动	65535	6.16	0.8
2018-12-12 21:45:33	17.6	149	11.68	11.22	11.33	227.4	226.5	225.1	远程	正常	启动	65535	6.15	0.8
2018-12-12 21:47:40	17.62	149	11.7	11.08	11.56	225.8	225.8	224.2	远程	正常	启动	65535	6.15	0.8
2018-12-12 21:51:52	17.63	149	11.72	11.24	11.2	227.5	226.8	225.3	远程	正常	启动	65535	6.17	0.81
2018-12-12 21:57:04	17.58	149	11.6	11.18	11.18	227.9	227.4	226	远程	正常	启动	65535	6.14	0.8
2018-12-12 22:01:19	17.59	149	11.66	11.31	11.27	226.6	226.3	224.1	远程	正常	启动	65535	6.14	0.8
2018-12-12 22:08:40	17.61	149	11.66	11.26	11.29	227	226.1	225.3	远程	正常	启动	65535	6.14	0.8
2018-12-12 22:10:56	17.61	149	11.59	11.05	11.17	229	228	226.7	远程	正常	启动	65535	6.16	0.8
2018-12-12 22:13:56	17.66	149	11.67	11.31	11.19	227.6	226.6	225.4	远程	正常	启动	65535	6.17	0.8
2018-12-12 22:17:07	17.59	149	11.62	11.32	11.14	227.1	226	224.6	远程	正常	启动	65535	6.14	0.8
2018-12-12 22:19:16	17.65	149	11.67	11.36	11.06	227.9	226.6	225.4	远程	正常	启动	65535	6.17	0.8
2018-12-12 22:21:30	17.66	149	11.6	11.12	11.09	229.9	228.6	228	远程	正常	启动	65535	6.19	0.81
2018-12-12 22:23:27	17.65	149	11.74	11.19	11.32	227.4	227.1	225.9	远程	正常	启动	65535	6.18	0.8
2018-12-12 22:26:37	17.68	149	11.76	11.4	11.31	226.4	226	224.1	远程	正常	启动	65535	6.17	0.8
2018-12-12 22:30:50	17.68	149	11.69	11.34	11.26	227.3	226.2	225.5	远程	正常	启动	65535	6.17	0.8
2018-12-12 22:36:03	17.68	149	11.68	11.35	11.29	227.7	227.3	225.5	远程	正常	启动	65535	6.19	0.8
2018-12-12 22:39:14	17.67	149	11.63	11.41	11.21	227	226.1	224.9	远程	正常	启动	65535	6.17	0.8
2018-12-12 22:41:20	17.63	149	11.74	11.14	11.37	227.9	227	226.4	远程	正常	启动	65535	6.18	0.8
2018-12-12 22:45:36	17.63	149	11.57	11.39	11.17	226.6	226.5	224.8	远程	正常	启动	65535	6.15	0.8
2018-12-12 22:50:50	17.66	149	11.62	11.19	11.22	228.1	227	226	远程	正常	启动	65535	6.17	0.8
2018-12-12 22:53:05	17.64	149	11.56	11.12	11.27	228.6	227.7	226.5	远程	正常	启动	65535	6.17	0.8
2018-12-12 22:57:14	17.66	149	11.75	11.24	11.35	227.6	226.6	226	远程	正常	启动	65535	6.18	0.8
2018-12-12 23:02:31	17.65	149	11.57	11.25	11.2	228.8	228.2	226.9	远程	正常	启动	65535	6.19	0.8
2018-12-12 23:05:41	17.68	149	11.66	11.11	11.18	229.3	229	227.6	远程	正常	启动	65535	6.2	0.8
2018-12-12 23:07:55	17.7	149	11.58	11.44	11.22	227.8	226.6	225	远程	正常	启动	65535	6.18	0.8
2018-12-12 23:12:00	17.65	149	11.65	11.3	11.08	227.9	227.4	226	远程	正常	启动	65535	6.16	0.8
2018-12-12 23:36:40	17.62	149	11.55	11.3	11.21	228.3	227.7	225.8	远程	正常	启动	65535	6.15	0.8
2018-12-12 23:39:40	17.68	149	11.7	11.27	11.18	228.7	228.1	226.5	远程	正常	启动	65535	6.2	0.8
2018-12-12 23:41:50	17.66	149	11.57	11.25	11.14	228.5	228	226.5	远程	正常	启动	65535	6.16	0.8
2018-12-12 23:56:39	17.65	149	11.62	11.08	11.19	229	228.4	227.1	远程	正常	启动	65535	6.17	0.8
2018-12-12 23:59:48	17.64	149	11.63	11.34	11.01	228.7	227.3	226.3	远程	正常	启动	65535	6.17	0.8
2018-12-13 00:02:03	17.64	149	11.6	11.24	11.02	229	227.7	226.3	远程	正常	启动	65535	6.15	0.8
2018-12-13 00:05:02	17.65	149	11.82	11.28	11.29	227.5	226.5	225.7	远程	正常	启动	65535	6.15	0.8
2018-12-13 00:09:19	17.64	149	11.71	10.99	11.2	229.6	228.6	227.1	远程	正常	启动	65535	6.17	0.8
2018-12-13 00:14:32	17.63	149	11.7	11.05	11.13	230.1	228.7	227.9	远程	正常	启动	65535	6.16	0.8
2018-12-13 00:18:49	17.6	149	11.6	11.22	11.14	228	227.7	225.8	远程	正常	启动	65535	6.14	0.8
2018-12-13 00:24:02	17.62	149	11.57	11.16	11.1	229.6	228.3	227.3	远程	正常	启动	65535	6.14	0.8
2018-12-13 00:28:15	17.65	149	11.53	11.33	11.08	228.5	228.1	225.9	远程	正常	启动	65535	6.15	0.8
2018-12-13 00:33:28	17.61	149	11.66	11.16	11.05	228.4	228	226.4	远程	正常	启动	65535	6.15	0.8
2018-12-13 00:35:46	17.63	149	11.59	11.18	11.25	228.4	227.2	226.4	远程	正常	启动	65535	6.16	0.8
2018-12-13 00:37:49	17.63	149	11.54	11.26	11.09	228.5	228	226.2	远程	正常	启动	65535	6.15	0.8
2018-12-13 00:40:57	17.63	149	11.69	11.07	11.18	229	228.3	227.3	远程	正常	启动	65535	6.17	0.8
2018-12-13 00:45:13	17.6	149	11.6	11.19	11.13	228.6	227.6	226	远程	正常	启动	65535	6.14	0.8
2018-12-13 00:50:27	17.61	149	11.63	11.24	11.09	228.8	228.3	226.2	远程	正常	启动	65535	6.14	0.8
2018-12-13 00:53:37	17.6	149	11.58	11.05	11.14	229	227.9	227.4	远程	正常	启动	65535	6.14	0.8
2018-12-13 00:55:46	17.62	149	11.59	11.06	11.23	228.3	227.2	226.6	远程	正常	启动	65535	6.15	0.8
2018-12-13 00:58:53	17.61	149	11.65	11.1	11.26	229	227.6	226.5	远程	正常	启动	65535	6.15	0.8
2018-12-13 01:03:06	17.62	149	11.53	11.24	11.09	228.6	227.7	226.1	远程	正常	启动	65535	6.14	0.8
2018-12-13 01:08:20	17.61	149	11.73	11.24	11.23	227.4	226.9	225.4	远程	正常	启动	65535	6.15	0.8
2018-12-13 01:11:28	17.62	149	11.49	11.2	11.06	228.3	227.2	225.5	远程	正常	启动	65535	6.14	0.8
2018-12-13 01:13:35	17.59	149	11.6	11.19	11.15	227.4	227.1	225.5	远程	正常	启动	65535	6.14	0.8
2018-12-13 01:17:48	17.57	149	11.63	11.27	11.15	228	226.7	225.4	远程	正常	启动	65535	6.13	0.8
2018-12-13 01:23:02	17.58	149	11.67	11.15	11.16	227.5	227.2	225.5	远程	正常	启动	65535	6.13	0.8
2018-12-13 01:27:19	17.57	149	11.53	11.26	11.26	226.7	226.4	224.2	远程	正常	启动	65535	6.13	0.8
2018-12-13 01:32:30	17.56	149	11.56	11.14	10.99	229	227.5	226.4	远程	正常	启动	65535	6.12	0.8
2018-12-13 01:36:44	17.6	149	11.6	11.2	11.13	228.4	227.9	226.1	远程	正常	启动	65535	6.13	0.8
2018-12-13 01:41:58	17.6	149	11.46	11.2	11.18	228.9	227.5	226.2	远程	正常	启动	65535	6.14	0.8
2018-12-13 01:45:09	17.58	149	11.5	11.12	11.19	228	227.6	225.7	远程	正常	启动	65535	6.14	0.8
2018-12-13 01:46:19	17.59	149	11.5	11.25	11.08	228.3	227.1	226.2	远程	正常	启动	65535	6.14	0.8
2018-12-13 01:50:26	17.59	149	11.56	11.09	11.27	227.7	227.1	225.6	远程	正常	启动	65535	6.13	0.8
2018-12-13 01:51:30	17.6	149	11.6	11.02	11.23	228.4	227.4	226.7	远程	正常	启动	65535	6.15	0.8
2018-12-13 01:54:40	17.56	149	11.53	11.11	11.06	227.6	227.1	225.8	远程	正常	启动	65535	6.11	0.8
2018-12-13 01:58:58	17.59	149	11.6	11.21	11.25	227.2	226.7	224.9	远程	正常	启动	65535	6.13	0.8
2018-12-13 02:06:14	17.56	149	11.6	11.13	11.11	228.6	228	226.2	远程	正常	启动	65535	6.13	0.8
2018-12-13 02:09:23	17.56	149	11.6	11.01	11.04	229.4	228	226.9	远程	正常	启动	65535	6.12	0.8
2018-12-13 02:13:33	17.57	149	11.52	11.18	11.07	228.4	227.1	225.9	远程	正常	启动	65535	6.11	0.8
2018-12-13 02:16:42	17.58	149	11.59	11.1	10.92	229	228.2	226.7	远程	正常	启动	65535	6.12	0.8
2018-12-13 02:17:45	17.57	149	11.65	10.93	11.09	229.2	227.7	227.2	远程	正常	启动	65535	6.11	0.8
2018-12-13 02:18:48	17.58	149	11.69	11.21	11.03	228.3	226.9	226	远程	正常	启动	65535	6.13	0.8
2018-12-13 02:24:06	17.57	149	11.54	11.07	11	228.9	228.2	226.5	远程	正常	启动	65535	6.12	0.8
2018-12-13 02:28:18	17.57	149	11.6	11.27	11.12	227.6	226.2	225.1	远程	正常	启动	65535	6.11	0.8
2018-12-13 02:31:27	17.53	149	11.6	11.31	11.15	226.8	226.2	224.1	远程	正常	启动	65535	6.09	0.8
2018-12-13 02:34:35	17.58	149	11.68	11.01	11.22	227.8	227.4	226.1	远程	正常	启动	65535	6.13	0.8
2018-12-13 02:36:40	17.56	149	11.56	11.33	11.16	226.7	225.5	224.2	远程	正常	启动	65535	6.11	0.8
2018-12-13 02:40:53	17.57	149	11.62	11.26	11.18	226.4	225.9	224.4	远程	正常	启动	65535	6.1	0.8
2018-12-13 02:48:10	17.58	149	11.64	11.1	11.24	228.5	227.4	226.7	远程	正常	启动	65535	6.13	0.8
2018-12-13 02:51:20	17.54	149	11.43	11.05	11.01	229.2	227.9	226.8	远程	正常	启动	65535	6.11	0.8
2018-12-13 02:53:35	17.55	149	11.49	11.09	11.08	228.8	227.7	226.8	远程	正常	启动	65535	6.12	0.8
2018-12-13 02:56:37	17.54	149	11.47	11.19	11.01	228.2	227.1	226	远程	正常	启动	65535	6.1	0.8
2018-12-13 03:00:55	17.56	149	11.6	11.33	11.05	227.6	226.8	225.8	远程	正常	启动	65535	6.13	0.8
2018-12-13 03:06:08	17.57	149	11.47	11.26	10.96	227.1	226.7	224.8	远程	正常	启动	65535	6.11	0.8
2018-12-13 03:09:18	17.54	149	11.43	11.17	11.02	228.4	227.9	226.2	远程	正常	启动	65535	6.11	0.8
2018-12-13 03:12:31	17.55	149	11.61	11.08	11.08	227.7	226.6	225.6	远程	正常	启动	65535	6.11	0.8
2018-12-13 03:14:33	17.53	149	11.54	11.02	11.24	228	227.3	226.4	远程	正常	启动	65535	6.1	0.8
2018-12-13 03:18:49	17.56	149	11.65	11.31	11.13	227.9	226.5	224.7	远程	正常	启动	65535	6.12	0.8
2018-12-13 03:26:07	17.53	149	11.66	11	11.13	228.3	227.6	226.5	远程	正常	启动	65535	6.11	0.8
2018-12-13 03:29:17	17.53	149	11.57	11.22	11.12	227.7	226.4	224.7	远程	正常	启动	65535	6.11	0.8
2018-12-13 03:32:32	17.53	149	11.53	11.21	11.12	228	226.9	226	远程	正常	启动	65535	6.11	0.8
2018-12-13 03:46:11	17.54	149	11.6	10.97	11.21	228.5	227.7	227	远程	正常	启动	65535	6.11	0.8
2018-12-13 03:49:20	17.53	149	11.45	11.15	11.13	228.3	227.5	226.5	远程	正常	启动	65535	6.11	0.8
2018-12-13 03:53:37	17.53	149	11.48	11.04	10.9	229.6	228.6	227.9	远程	正常	启动	65535	6.11	0.81
2018-12-13 04:00:56	17.52	149	11.53	11.23	11.12	227.9	227.4	225.6	远程	正常	启动	65535	6.1	0.8
2018-12-13 04:06:11	17.51	149	11.48	11.17	11.05	228.4	227.6	226.2	远程	正常	启动	65535	6.1	0.8
2018-12-13 04:11:40	17.53	149	11.54	11.37	11	227.4	226.9	224.9	远程	正常	启动	65535	6.09	0.8
2018-12-13 04:14:49	17.5	149	11.55	11.27	11.02	227.7	226.4	224.9	远程	正常	启动	65535	6.09	0.8
2018-12-13 04:19:07	17.46	149	11.43	11.13	10.82	228.8	227.4	226.2	远程	正常	启动	65535	6.07	0.8
2018-12-13 04:24:18	17.52	149	11.41	11.28	10.93	228	227.1	226.1	远程	正常	启动	65535	6.09	0.8
2018-12-13 04:29:38	17.54	149	11.51	11.11	10.79	230	228.5	227.8	远程	正常	启动	65535	6.11	0.8
2018-12-13 04:31:46	17.51	149	11.54	11.26	11.08	227.6	227.3	225.4	远程	正常	启动	65535	6.1	0.8
2018-12-13 04:31:48	17.51	149	11.55	11.32	11.04	227.1	226.7	224.5	远程	正常	启动	65535	6.1	0.8
2018-12-13 04:33:54	17.51	149	11.55	11.22	10.91	228.1	227.5	226.3	远程	正常	启动	65535	6.1	0.8
2018-12-13 04:36:07	17.51	149	11.53	11.24	11.12	226.8	226.2	225.1	远程	正常	启动	65535	6.09	0.8
2018-12-13 04:44:19	17.49	149	11.53	11.07	11.1	228	227.5	226.2	远程	正常	启动	65535	6.09	0.8
2018-12-13 04:48:32	17.53	149	11.42	11.36	11	228.2	227.8	226.2	远程	正常	启动	65535	6.11	0.8
2018-12-13 04:53:46	17.49	149	11.37	11.23	11.06	228	226.8	225.6	远程	正常	启动	65535	6.07	0.8
2018-12-13 04:56:54	17.48	149	11.36	11.25	11.23	226.6	225.8	224.9	远程	正常	启动	65535	6.06	0.8
2018-12-13 04:59:01	17.52	149	11.44	10.96	11.1	228.9	227.7	227.3	远程	正常	启动	65535	6.09	0.8
2018-12-13 05:01:16	17.56	149	11.57	11.16	11.07	228.5	227.8	226.4	远程	正常	启动	65535	6.12	0.8
2018-12-13 05:03:12	17.5	149	11.5	11.43	11.17	225.8	225.5	223.6	远程	正常	启动	65535	6.08	0.8
2018-12-13 05:06:22	17.51	149	11.5	11.07	11.07	227.2	226.9	225.1	远程	正常	启动	65535	6.07	0.8
2018-12-13 05:11:39	17.52	149	11.54	11.03	11.3	227.5	227.2	225.8	远程	正常	启动	65535	6.1	0.8
2018-12-13 05:15:58	17.51	149	11.53	11.16	11.12	227.5	227.2	225.4	远程	正常	启动	65535	6.09	0.8
2018-12-13 05:18:10	17.54	149	11.46	11.2	11.22	226.9	226.6	224.7	远程	正常	启动	65535	6.09	0.8
2018-12-13 05:21:23	17.51	149	11.51	10.96	11.09	229.2	227.9	227	远程	正常	启动	65535	6.09	0.8
2018-12-13 05:25:36	17.54	149	11.53	11.19	11.22	227	226.3	225.1	远程	正常	启动	65535	6.09	0.8
2018-12-13 05:30:47	17.51	149	11.6	11.06	11.02	228.1	227.7	226	远程	正常	启动	65535	6.08	0.8
2018-12-13 05:34:04	17.49	149	11.4	10.93	10.98	229.3	228.1	227.1	远程	正常	启动	65535	6.08	0.8
2018-12-13 05:36:00	17.48	149	11.44	11.28	10.96	228.4	227.3	225.8	远程	正常	启动	65535	6.07	0.8
2018-12-13 05:40:14	17.5	149	11.51	10.99	11.21	227.9	227	226.4	远程	正常	启动	65535	6.1	0.8
2018-12-13 05:46:31	17.5	149	11.43	11.09	11.19	227.9	227.1	226	远程	正常	启动	65535	6.09	0.8
2018-12-13 05:48:39	17.5	149	11.42	11.13	11.12	228.1	227.6	226	远程	正常	启动	65535	6.08	0.8
2018-12-13 05:49:43	17.52	149	11.42	11.35	11.08	227.3	226.3	224.9	远程	正常	启动	65535	6.09	0.8
2018-12-13 05:52:57	17.5	149	11.43	11.22	11.3	225.9	225.5	224.3	远程	正常	启动	65535	6.06	0.8
2018-12-13 05:57:08	17.53	149	11.5	11.27	11.04	227.8	226.9	226	远程	正常	启动	65535	6.1	0.8
2018-12-13 06:04:34	17.48	149	11.45	11.21	10.86	229	227.8	226.3	远程	正常	启动	65535	6.09	0.8
2018-12-13 06:12:50	17.53	149	11.69	10.99	11.3	227.5	226.7	225.4	远程	正常	启动	65535	6.11	0.8
2018-12-13 06:17:05	17.52	149	11.49	11.09	11.25	227.4	227	225	远程	正常	启动	65535	6.09	0.8
2018-12-13 06:25:31	17.48	149	11.55	11.09	10.93	227.7	227.4	225.7	远程	正常	启动	65535	6.06	0.8
2018-12-13 06:27:37	17.52	149	11.55	11.32	11.04	227.1	226.2	224.9	远程	正常	启动	65535	6.09	0.8
2018-12-13 06:30:44	17.5	149	11.52	11.14	11.17	227.1	226.4	225.4	远程	正常	启动	65535	6.07	0.8
2018-12-13 06:58:02	17.55	149	11.58	11.38	11.12	226.9	226.6	224.5	远程	正常	启动	65535	6.1	0.8
2018-12-13 07:01:12	17.56	149	11.62	11.19	11.06	227.9	226.9	225.9	远程	正常	启动	65535	6.11	0.8
2018-12-13 07:05:28	17.52	149	11.52	11.1	11.15	228.5	227.9	226.6	远程	正常	启动	65535	6.11	0.8
2018-12-13 07:10:42	17.53	149	11.5	11.22	11.1	227.2	226.7	224.9	远程	正常	启动	65535	6.1	0.8
2018-12-13 07:14:59	17.55	149	11.47	11.19	11.1	227.6	226.6	225.2	远程	正常	启动	65535	6.1	0.8
2018-12-13 07:22:24	17.55	149	11.61	11.4	11.09	226.6	225.4	224.2	远程	正常	启动	65535	6.1	0.8
2018-12-13 07:25:34	17.56	149	11.68	11.25	11.28	226.8	225.9	224.5	远程	正常	启动	65535	6.11	0.8
2018-12-13 07:29:49	17.56	149	11.6	11.32	11.04	227.9	226.8	225.3	远程	正常	启动	65535	6.11	0.8
2018-12-13 07:37:06	17.55	149	11.56	11.03	11.08	227.8	227.5	226.3	远程	正常	启动	65535	6.1	0.8
2018-12-13 07:40:15	17.56	149	11.67	11.27	11.09	227.1	226.1	225.1	远程	正常	启动	65535	6.1	0.8
2018-12-13 07:42:22	17.55	149	11.62	11.04	11.1	228.2	227.8	226.1	远程	正常	启动	65535	6.1	0.8
2018-12-13 07:45:29	17.53	149	11.59	11.13	11.13	226.8	226.4	225.3	远程	正常	启动	65535	6.08	0.8
2018-12-13 07:48:43	17.53	149	11.63	10.99	11.19	227.7	226.9	225.3	远程	正常	启动	65535	6.09	0.8
2018-12-13 07:50:41	17.56	149	11.62	11.33	11.13	226.3	226	224.2	远程	正常	启动	65535	6.11	0.8
2018-12-13 07:54:58	17.56	149	11.63	11.2	11.14	227	226.5	225.3	远程	正常	启动	65535	6.1	0.8
2018-12-13 08:00:13	17.53	149	11.54	11.18	10.82	228.4	227.3	226.1	远程	正常	启动	65535	6.08	0.8
2018-12-13 08:04:26	17.55	149	11.68	11.28	11.09	226.5	225.6	224.7	远程	正常	启动	65535	6.09	0.8
2018-12-13 08:10:53	17.56	149	11.64	11.16	10.98	228.6	227.6	226.2	远程	正常	启动	65535	6.11	0.8
2018-12-13 08:16:11	17.52	149	11.54	10.95	10.98	229.6	228.9	227.5	远程	正常	启动	65535	6.1	0.8
2018-12-13 08:18:23	17.52	149	11.61	11.21	11.03	228.5	227.1	225.7	远程	正常	启动	65535	6.11	0.8
2018-12-13 08:21:22	17.56	149	11.52	11.26	11.03	228.3	227.2	225.5	远程	正常	启动	65535	6.1	0.8
2018-12-13 08:23:28	17.52	149	11.57	10.98	11.03	229.1	227.9	226.9	远程	正常	启动	65535	6.1	0.8
2018-12-13 08:26:35	17.56	149	11.69	11.17	10.87	228.4	227.3	226.5	远程	正常	启动	65535	6.11	0.8
2018-12-13 08:30:47	17.52	149	11.53	11.03	10.98	228.4	227.3	226.4	远程	正常	启动	65535	6.08	0.8
2018-12-13 08:38:07	17.58	149	11.62	11.05	10.98	228.8	227.6	226.9	远程	正常	启动	65535	6.12	0.8
2018-12-13 08:41:14	17.52	149	11.62	11.11	10.94	229.8	228.2	227.2	远程	正常	启动	65535	6.11	0.8
2018-12-13 08:43:22	17.56	149	11.59	10.99	11.15	228.9	228.5	227.2	远程	正常	启动	65535	6.13	0.8
2018-12-13 08:46:30	17.57	149	11.68	11.38	10.88	228.5	227.1	225.4	远程	正常	启动	65535	6.12	0.8
2018-12-13 08:49:47	17.59	149	11.69	11.25	11.03	227.3	226.8	224.7	远程	正常	启动	65535	6.11	0.8
2018-12-13 08:51:44	17.55	149	11.68	11.14	11.12	228.3	227.3	226.2	远程	正常	启动	65535	6.11	0.8
2018-12-13 08:56:02	17.57	149	11.6	11	10.96	228.9	228.3	227.4	远程	正常	启动	65535	6.12	0.8
2018-12-13 09:03:20	17.56	149	11.66	11.03	11.14	228.1	226.9	225.9	远程	正常	启动	65535	6.11	0.8
2018-12-13 09:06:27	17.57	149	11.61	11.21	11.02	227.6	226.9	225.1	远程	正常	启动	65535	6.11	0.8
2018-12-13 09:10:43	17.61	149	11.75	11.08	11.3	227.8	226.6	225.8	远程	正常	启动	65535	6.12	0.8
2018-12-13 09:15:56	17.6	149	11.72	11.1	11.02	229	227.9	226.8	远程	正常	启动	65535	6.14	0.8
2018-12-13 09:19:05	17.56	149	11.57	11.29	10.78	228.7	227.6	226.5	远程	正常	启动	65535	6.11	0.8
2018-12-13 09:21:13	17.55	149	11.75	11.4	10.82	228.7	227.3	226.5	远程	正常	启动	65535	6.11	0.8
2018-12-13 09:25:24	17.57	149	11.67	11.24	11	228.8	227.6	226.9	远程	正常	启动	65535	6.12	0.8
2018-12-13 09:30:38	17.58	149	11.69	11.11	10.87	230	229.1	227.1	远程	正常	启动	65535	6.12	0.8
2018-12-13 09:34:53	17.58	149	11.64	11.3	11.04	228.9	227.5	226	远程	正常	启动	65535	6.13	0.8
2018-12-13 09:42:12	17.54	149	11.6	11.11	10.79	229.9	229.1	228	远程	正常	启动	65535	6.12	0.8
2018-12-13 09:46:24	17.58	149	11.73	11.21	11.09	228	226.8	225.4	远程	正常	启动	65535	6.13	0.8
2018-12-13 09:53:56	17.58	149	11.7	11.12	11	228.9	228.3	226.9	远程	正常	启动	65535	6.13	0.8
2018-12-13 09:56:15	17.61	149	11.56	11.22	10.87	229.4	228.1	226.6	远程	正常	启动	65535	6.13	0.8
2018-12-13 09:59:24	17.61	149	11.65	11.24	10.99	228.6	227.3	225.7	远程	正常	启动	65535	6.11	0.8
2018-12-13 10:02:39	17.61	149	11.73	11.43	10.9	228	227.1	225.7	远程	正常	启动	65535	6.13	0.8
2018-12-13 10:04:35	17.62	149	11.62	11.21	10.96	228.3	227.4	226.3	远程	正常	启动	65535	6.13	0.8
2018-12-13 10:09:57	17.55	149	11.68	11.23	11	227.3	226.7	225.5	远程	正常	启动	65535	6.1	0.8
2018-12-13 10:14:09	17.57	150	11.68	11.19	11.01	227.2	226.9	224.9	远程	正常	启动	65535	6.11	0.8
2018-12-13 10:17:16	17.6	149	11.7	11.25	11.08	228.1	227.1	225.2	远程	正常	启动	65535	6.13	0.8
2018-12-13 10:19:22	17.61	149	11.75	11.17	11.17	228.5	227.2	225.9	远程	正常	启动	65535	6.14	0.8
2018-12-13 10:22:30	17.57	149	11.69	11.21	10.93	228.8	227.6	226.9	远程	正常	启动	65535	6.12	0.8
2018-12-13 10:26:49	17.51	149	11.68	11.09	11.23	227.4	226.5	225.6	远程	正常	启动	65535	6.11	0.8
2018-12-13 10:34:38	17.59	150	11.67	11.59	11.16	224.6	224	221.2	远程	正常	启动	65535	6.1	0.8
2018-12-13 10:38:57	17.61	149	11.7	11.82	10.97	225.4	225.3	222.3	远程	正常	启动	65535	6.12	0.8
2018-12-13 10:46:15	17.54	149	11.7	11.18	11.01	228.5	227.1	226.3	远程	正常	启动	65535	6.11	0.8
2018-12-13 10:49:24	17.48	149	11.57	11.26	11.1	226.1	225.3	224	远程	正常	启动	65535	6.08	0.8
2018-12-13 10:52:32	17.52	149	11.7	11.39	11.07	226.8	226.1	224.6	远程	正常	启动	65535	6.09	0.8
2018-12-13 10:54:37	17.49	149	11.61	11.09	11.04	227.8	227.3	225.6	远程	正常	启动	65535	6.09	0.8
2018-12-13 10:58:49	17.51	149	11.54	11.17	10.87	229.1	228	227	远程	正常	启动	65535	6.1	0.8
2018-12-13 11:06:10	17.45	150	11.55	11.51	11.06	225.1	224.7	223	远程	正常	启动	65535	6.05	0.8
2018-12-13 11:08:20	17.49	149	11.61	11.13	10.75	229.7	228.5	227.6	远程	正常	启动	65535	6.1	0.8
2018-12-13 11:11:28	17.51	150	11.51	11.4	10.95	227.1	226.8	224.3	远程	正常	启动	65535	6.08	0.8
2018-12-13 11:13:35	17.53	149	11.51	11.52	11.22	224.5	224.6	222	远程	正常	启动	65535	6.08	0.8
2018-12-13 11:17:52	17.45	149	11.55	11.17	11.03	226.8	225.9	224.9	远程	正常	启动	65535	6.05	0.8
2018-12-13 11:22:18	17.5	149	11.57	11.23	11.06	227.3	226.5	225.6	远程	正常	启动	65535	6.08	0.8
2018-12-13 11:25:28	17.47	149	11.67	11.16	10.95	228.2	227	226.1	远程	正常	启动	65535	6.08	0.8
2018-12-13 11:27:44	17.47	149	11.58	11.16	10.98	227.7	226.3	225.2	远程	正常	启动	65535	6.08	0.8
2018-12-13 11:29:48	17.46	149	11.51	11.48	11.2	224.3	223.7	222.1	远程	正常	启动	65535	6.04	0.8
2018-12-13 11:32:51	17.47	149	11.49	11.15	10.94	227.6	226.5	224.8	远程	正常	启动	65535	6.07	0.8
2018-12-13 11:35:59	17.4	149	11.51	11.38	10.78	226	225.4	224.1	远程	正常	启动	65535	6.03	0.8
2018-12-13 11:38:07	17.43	149	11.52	11.11	10.95	227	226	224.5	远程	正常	启动	65535	6.04	0.8
2018-12-13 11:42:25	17.39	149	11.52	11.26	10.86	226.2	225.8	224	远程	正常	启动	65535	6.02	0.8
2018-12-13 11:46:49	17.44	149	11.6	11.04	11.12	227.2	226	225.1	远程	正常	启动	65535	6.05	0.8
2018-12-13 11:49:53	17.49	149	11.65	10.88	11.17	227.5	227	226.1	远程	正常	启动	65535	6.09	0.8
2018-12-13 11:53:04	17.46	149	11.49	11.15	11.1	227.1	226	225.3	远程	正常	启动	65535	6.06	0.8
2018-12-13 11:55:08	17.5	149	11.81	11.11	10.92	228.7	227.5	227.2	远程	正常	启动	65535	6.11	0.8
2018-12-13 12:24:05	17.45	149	11.66	11.06	11.19	226.9	226.1	225.2	远程	正常	启动	65535	6.05	0.8
2018-12-13 12:27:21	17.44	149	11.62	11.13	11.13	226.6	225.4	224.2	远程	正常	启动	65535	6.05	0.8
2018-12-13 12:30:24	17.39	149	11.6	11.19	11.08	226.1	224.6	223.6	远程	正常	启动	65535	6.03	0.8
2018-12-13 12:34:51	17.43	149	11.65	11.18	11.02	227.1	225.8	225.3	远程	正常	启动	65535	6.06	0.8
2018-12-13 12:40:03	17.48	149	11.67	11.12	11.09	227.3	226.1	225.1	远程	正常	启动	65535	6.07	0.8
2018-12-13 12:43:11	17.42	149	11.73	11.03	11.21	226.3	225.3	224.2	远程	正常	启动	65535	6.04	0.8
2018-12-13 12:46:25	17.42	149	11.59	10.95	11.02	227.3	226.1	225.7	远程	正常	启动	65535	6.05	0.8
2018-12-13 12:48:32	17.49	149	11.49	11.15	11.04	227.4	226.5	225.4	远程	正常	启动	65535	6.08	0.8
2018-12-13 12:52:45	17.47	149	11.71	11.1	11.12	226.5	225.5	224.5	远程	正常	启动	65535	6.07	0.8
2018-12-13 13:02:09	17.45	149	11.55	11.23	10.66	228.2	227.1	226.5	远程	正常	启动	65535	6.07	0.8
2018-12-13 13:05:17	17.47	149	11.65	11.21	11.17	226.1	225.9	223.8	远程	正常	启动	65535	6.06	0.8
2018-12-13 13:08:31	17.56	149	11.71	11	11.12	228.5	227.5	226.4	远程	正常	启动	65535	6.12	0.8
2018-12-13 13:10:32	17.57	149	11.7	11.15	11.21	227.5	226.1	225.4	远程	正常	启动	65535	6.11	0.8
2018-12-13 13:14:49	17.49	149	11.58	11.13	10.94	228.3	227.6	226.4	远程	正常	启动	65535	6.08	0.8
2018-12-13 13:19:59	17.46	149	11.61	11.22	11.02	226.8	226	224.4	远程	正常	启动	65535	6.05	0.8
2018-12-13 13:23:07	17.47	149	11.62	11.19	10.9	227.4	226.6	225	远程	正常	启动	65535	6.07	0.8
2018-12-13 13:26:21	17.49	149	11.56	11.13	11.06	227.3	226.9	225.5	远程	正常	启动	65535	6.09	0.8
2018-12-13 13:28:28	17.47	149	11.61	11.08	10.97	228	227.3	225.6	远程	正常	启动	65535	6.07	0.8
2018-12-13 13:32:39	17.44	149	11.59	11.14	11	226.6	226.1	224.7	远程	正常	启动	65535	6.06	0.8
2018-12-13 13:37:54	17.43	149	11.63	11.19	10.98	226.7	226.1	224.7	远程	正常	启动	65535	6.05	0.8
2018-12-13 13:42:10	17.47	149	11.62	10.98	11.07	228.5	227.3	226.4	远程	正常	启动	65535	6.08	0.8
2018-12-13 13:49:27	17.48	149	11.63	10.96	11.29	228	226.4	225.7	远程	正常	启动	65535	6.09	0.8
2018-12-13 13:52:38	17.44	149	11.61	11.08	11.04	227.8	227.2	225.8	远程	正常	启动	65535	6.08	0.8
2018-12-13 13:56:55	17.52	149	11.66	11.32	11.08	227.6	226.3	225.2	远程	正常	启动	65535	6.1	0.8
2018-12-13 14:02:09	17.48	149	11.67	11.24	10.89	227.4	226.1	225.1	远程	正常	启动	65535	6.08	0.8
2018-12-13 14:05:17	17.47	149	11.56	11.01	10.89	228.4	227.9	226.1	远程	正常	启动	65535	6.07	0.8
2018-12-13 14:07:21	17.49	149	11.6	10.93	11.09	227.2	226.8	225.3	远程	正常	启动	65535	6.08	0.8
2018-12-13 14:11:38	17.53	149	11.68	11.28	10.89	227.7	227	225.3	远程	正常	启动	65535	6.11	0.8
2018-12-13 14:20:04	17.48	149	11.59	11.17	10.9	227.2	226.2	225.4	远程	正常	启动	65535	6.06	0.8
2018-12-13 14:25:11	17.43	149	11.55	11.1	10.94	226.8	226	225.2	远程	正常	启动	65535	6.05	0.8
2018-12-13 14:30:24	17.5	149	11.78	11.42	10.9	226.3	225.7	223.4	远程	正常	启动	65535	6.08	0.8
2018-12-13 14:33:33	17.52	149	11.65	11.44	11.11	225.3	224.1	222.3	远程	正常	启动	65535	6.07	0.8
2018-12-13 14:35:39	17.53	149	11.63	11.24	10.83	228	227.4	225.9	远程	正常	启动	65535	6.1	0.8
2018-12-13 14:38:49	17.55	149	11.7	11.48	11.06	225.1	224	221.9	远程	正常	启动	65535	6.08	0.8
2018-12-13 14:43:04	17.47	150	11.6	11.5	10.9	225.8	224.6	222.9	远程	正常	启动	65535	6.06	0.8
2018-12-13 14:48:16	17.5	149	11.55	11.14	10.84	228.4	227.8	226.6	远程	正常	启动	65535	6.09	0.8
2018-12-13 14:51:29	17.51	149	11.67	11.12	11.05	226.8	225.8	225	远程	正常	启动	65535	6.09	0.8
2018-12-13 14:53:27	17.43	149	11.56	11.12	10.82	228.1	227.2	226.2	远程	正常	启动	65535	6.06	0.8
2018-12-13 15:03:03	17.49	149	11.52	11.5	11.3	224.2	223.8	221.9	远程	正常	启动	65535	6.07	0.8
2018-12-13 15:06:12	17.58	149	11.71	11.07	11.22	227.3	226.9	226.1	远程	正常	启动	65535	6.12	0.8
2018-12-13 15:08:26	17.51	149	11.66	11.45	10.96	225.8	225.5	223.6	远程	正常	启动	65535	6.09	0.8
2018-12-13 15:10:24	17.51	149	11.6	11.25	11.08	226.1	225.5	223.8	远程	正常	启动	65535	6.09	0.8
2018-12-13 15:12:35	17.53	149	11.66	11.47	11.2	223.9	223.8	221.6	远程	正常	启动	65535	6.08	0.8
2018-12-13 15:14:37	17.53	149	11.62	11.51	11.13	223.9	223.8	221.8	远程	正常	启动	65535	6.08	0.8
2018-12-13 15:17:46	17.54	149	11.6	11.12	11.09	226.3	226.2	224.7	远程	正常	启动	65535	6.11	0.8
2018-12-13 15:22:02	17.45	149	11.69	11.31	11.04	225.9	224.7	223.6	远程	正常	启动	65535	6.07	0.8
2018-12-13 15:27:17	17.46	149	11.64	11.25	10.98	225.7	224.8	223.1	远程	正常	启动	65535	6.05	0.8
2018-12-13 15:30:34	17.46	149	11.53	11.06	10.83	227.4	226.3	225.5	远程	正常	启动	65535	6.07	0.8
2018-12-13 15:31:36	17.5	149	11.6	11.21	10.93	227.2	226	225	远程	正常	启动	65535	6.09	0.8
