# Supplementary material for: Fault diagnosis method of submersible screw pump based on random forest
Source: PLoS One. 2020 Nov 16;15(11):e0242458. doi: 10.1371/journal.pone.0242458 (PMC7668568; doi:10.1371/journal.pone.0242458)
Supplement: S1 File — (ZIP) [file pone.0242458.s001.zip › Supporting Information/Partial source data of oil well/19 jilin 138-5.xlsx]

## Sheet: Sheet1
时间	电流	转速	输入电流A	输入电流B	输入电流C	输入电压A	输入电压B	输入电压C	KA0	KA4	远程操作	操作时间	有功功率	功率因数
2018-03-15 13:07:02	42.76	176	39.4	39.87	39.16	225.2	227.8	226.7	远程	正常	启动	65535	24.62	0.92
2018-03-15 13:08:14	42.74	176	39.53	39.65	39.97	223.4	225.9	225.2	远程	正常	启动	65535	24.56	0.92
2018-03-15 13:09:25	42.76	176	39.3	39.43	39.41	225.6	227.3	226.6	远程	正常	启动	65535	24.56	0.92
2018-03-15 13:10:36	42.78	176	39.4	39.7	39.24	225.7	227.5	226.8	远程	正常	启动	65535	24.61	0.92
2018-03-15 13:11:47	42.78	176	39.11	39.77	39.17	225.5	228.2	227.5	远程	正常	启动	65535	24.64	0.92
2018-03-15 13:12:57	42.81	176	39.28	39.74	39.15	226.4	228.1	227.6	远程	正常	启动	65535	24.66	0.92
2018-03-15 13:14:09	42.76	176	39.55	39.74	39.42	224.8	227.1	225.8	远程	正常	启动	65535	24.59	0.92
2018-03-15 13:15:20	42.76	176	39.22	39.42	39.44	226.1	227.8	227.6	远程	正常	启动	65535	24.59	0.93
2018-03-15 13:16:31	42.76	175	39.46	39.87	39.42	225.2	227.5	226.2	远程	正常	启动	65535	24.61	0.92
2018-03-15 13:17:41	42.78	176	39.21	39.69	39.11	226	228.6	227.6	远程	正常	启动	65535	24.65	0.92
2018-03-15 13:18:52	42.77	176	39.39	39.73	39.5	225	227.4	226.7	远程	正常	启动	65535	24.61	0.92
2018-03-15 13:20:02	42.77	176	39.37	39.42	38.78	228.3	230.1	229.1	远程	正常	启动	65535	24.65	0.92
2018-03-15 13:21:13	42.75	175	39.04	39.5	38.94	226.9	229.5	228.6	远程	正常	启动	65535	24.6	0.92
2018-03-15 13:22:23	42.76	176	39.08	39.03	39.22	227.4	228.9	228.2	远程	正常	启动	65535	24.61	0.92
2018-03-15 13:23:19	42.78	176	38.87	39.57	39.08	226.5	228.9	228.3	远程	正常	启动	65535	24.62	0.92
2018-03-15 13:24:16	42.77	175	39.16	39.41	39.43	225.8	227.5	227.3	远程	正常	启动	65535	24.59	0.92
2018-03-15 13:25:39	42.77	176	39.13	39.52	38.89	227.4	229.3	228.2	远程	正常	启动	65535	24.64	0.92
2018-03-15 13:27:08	42.74	176	39.22	39.12	39.7	226.2	227.8	227	远程	正常	启动	65535	24.61	0.92
2018-03-15 13:28:36	42.74	176	39.25	39.45	39.7	224.5	226.7	226.3	远程	正常	启动	65535	24.57	0.92
2018-03-15 13:29:58	42.79	176	39.25	39.63	38.91	226.7	229	228.5	远程	正常	启动	65535	24.65	0.92
2018-03-15 13:31:11	42.76	176	39.03	39.41	39.71	225.9	227.4	227.2	远程	正常	启动	65535	24.62	0.92
2018-03-15 13:32:07	42.76	176	39.13	39.37	39.24	226.4	228.1	227.9	远程	正常	启动	65535	24.59	0.92
2018-03-15 13:33:17	42.77	175	39.45	39.62	39.12	226	228.3	227.9	远程	正常	启动	65535	24.65	0.92
2018-03-15 13:34:30	42.8	176	39.04	39.41	39.34	226.6	228.2	227.8	远程	正常	启动	65535	24.65	0.92
2018-03-15 13:35:40	42.74	176	39.02	39.28	38.97	227.8	229.7	229.1	远程	正常	启动	65535	24.62	0.92
2018-03-15 13:36:51	42.77	176	39.45	39.72	39.49	224.3	227.1	226.2	远程	正常	启动	65535	24.59	0.92
2018-03-15 13:38:01	42.76	176	39.16	39.64	39.23	226.2	228.9	227.8	远程	正常	启动	65535	24.62	0.92
2018-03-15 13:39:12	42.8	175	39.29	39.72	39.53	225.5	228.3	226.9	远程	正常	启动	65535	24.66	0.92
2018-03-15 13:40:23	42.76	176	39.06	39.55	39.43	226	227.7	226.8	远程	正常	启动	65535	24.6	0.92
2018-03-15 13:41:32	42.78	176	39.26	39.37	39.52	225.7	228.1	226.9	远程	正常	启动	65535	24.65	0.92
2018-03-15 13:42:45	42.78	176	39.21	39.7	39.1	225.9	227.9	226.8	远程	正常	启动	65535	24.59	0.92
2018-03-15 13:43:57	42.75	176	39.53	39.64	39.47	225	226.9	226.1	远程	正常	启动	65535	24.57	0.92
2018-03-15 13:45:07	42.79	176	39.11	39.57	38.95	226.7	228.9	227.6	远程	正常	启动	65535	24.63	0.92
2018-03-15 13:46:18	42.8	176	39.43	39.32	39.91	224.8	226.7	226.5	远程	正常	启动	65535	24.65	0.92
2018-03-15 13:47:29	42.8	176	39.06	39.58	38.88	227	229	227.9	远程	正常	启动	65535	24.67	0.92
2018-03-15 13:48:40	42.78	176	39.32	39.83	39.57	224	226.4	225.8	远程	正常	启动	65535	24.62	0.92
2018-03-15 13:49:52	42.82	176	39.33	39.61	39.5	226	227.6	226.9	远程	正常	启动	65535	24.66	0.92
2018-03-15 13:51:02	42.79	176	39.25	39.36	39.83	225.8	228.1	227	远程	正常	启动	65535	24.64	0.92
2018-03-15 13:52:14	42.8	176	39.51	39.75	39.25	224.7	227.2	226.9	远程	正常	启动	65535	24.62	0.92
2018-03-15 13:53:25	42.83	176	39.46	39.39	39.31	226	228.5	228	远程	正常	启动	65535	24.68	0.92
2018-03-15 13:54:37	42.84	176	39.24	39.7	39.13	227.2	229.1	228.2	远程	正常	启动	65535	24.69	0.92
2018-03-15 13:55:49	42.81	176	39.32	39.46	39.35	226.3	228.7	227.8	远程	正常	启动	65535	24.67	0.92
2018-03-15 13:56:59	42.84	176	39.49	39.87	39.34	225.1	227	226.4	远程	正常	启动	65535	24.67	0.92
2018-03-15 14:00:32	42.8	176	39.34	39.36	38.95	227.1	229.7	228.4	远程	正常	启动	65535	24.65	0.92
2018-03-15 14:01:42	42.81	176	39.31	39.51	39.65	225.7	227.5	227.2	远程	正常	启动	65535	24.66	0.92
2018-03-15 14:02:53	42.8	176	39.25	39.41	39.3	227.3	229.6	229	远程	正常	启动	65535	24.69	0.92
2018-03-15 14:04:04	42.79	176	39.21	39.61	39.2	226.2	228.9	227.5	远程	正常	启动	65535	24.64	0.92
2018-03-15 14:05:15	42.79	176	38.87	39.49	39.21	226.9	229.3	228.2	远程	正常	启动	65535	24.63	0.92
2018-03-15 14:06:25	42.76	176	39.25	39.44	39.49	226	228.3	227.1	远程	正常	启动	65535	24.6	0.92
2018-03-15 14:07:37	42.83	175	39.41	39.42	39.36	225.8	227.4	226.7	远程	正常	启动	65535	24.67	0.92
2018-03-15 14:08:48	42.76	176	39.42	39.61	39.48	224.8	227.5	226.7	远程	正常	启动	65535	24.59	0.92
2018-03-15 14:09:59	42.78	176	39.52	39.86	38.96	226	228.5	227.7	远程	正常	启动	65535	24.67	0.93
2018-03-15 14:11:10	42.76	176	39.45	39.53	39.35	225	227.8	226.8	远程	正常	启动	65535	24.6	0.92
2018-03-15 14:12:21	42.78	175	39.23	39.55	38.96	226.4	228.9	228.1	远程	正常	启动	65535	24.6	0.92
2018-03-15 14:13:31	42.76	176	39.04	39.35	39.49	226.1	228.2	227.2	远程	正常	启动	65535	24.61	0.92
2018-03-15 14:14:42	42.81	175	39.44	39.85	39.63	224.7	227	226	远程	正常	启动	65535	24.61	0.92
2018-03-15 14:15:52	42.79	176	39.29	39.62	38.74	226.7	229.6	228.4	远程	正常	启动	65535	24.65	0.92
2018-03-15 14:17:03	42.77	175	39.17	39.85	39.64	225.3	227	226.5	远程	正常	启动	65535	24.61	0.92
2018-03-15 14:18:14	42.77	176	39.36	39.56	39.05	225.9	228.5	227.6	远程	正常	启动	65535	24.62	0.92
2018-03-15 14:19:25	42.77	176	39.25	39.52	39.65	225	227.2	226.7	远程	正常	启动	65535	24.61	0.92
2018-03-15 14:20:36	42.78	176	39.2	39.26	39.26	227.4	229.1	228.4	远程	正常	启动	65535	24.65	0.92
2018-03-15 14:21:46	42.78	176	39.38	39.55	38.9	226.2	228.8	227.5	远程	正常	启动	65535	24.6	0.92
2018-03-15 14:22:57	42.8	176	39.46	39.52	38.99	227	229.1	228.6	远程	正常	启动	65535	24.64	0.92
2018-03-15 14:24:08	42.77	176	39.5	39.53	39.46	225.5	227.3	226.4	远程	正常	启动	65535	24.58	0.92
2018-03-15 14:25:19	42.77	176	39.46	39.64	39.06	225.1	227.8	227.1	远程	正常	启动	65535	24.58	0.92
2018-03-15 14:26:30	42.78	176	39.2	39.45	39.33	226.6	228.3	227.5	远程	正常	启动	65535	24.62	0.92
2018-03-15 14:27:40	42.77	176	39.42	39.8	39.32	225.3	227.5	227.2	远程	正常	启动	65535	24.61	0.92
2018-03-15 14:28:53	42.77	176	39.49	39.8	39.47	224.7	227.4	226.6	远程	正常	启动	65535	24.61	0.92
2018-03-15 14:30:04	42.78	176	39.06	39.18	39.22	227.5	229.4	228.3	远程	正常	启动	65535	24.62	0.92
2018-03-15 14:32:27	42.78	176	39.32	39.66	39	226.7	229	227.8	远程	正常	启动	65535	24.63	0.92
2018-03-15 14:33:38	42.83	175	39.41	39.58	39.5	225.5	227.4	227.1	远程	正常	启动	65535	24.65	0.92
2018-03-15 14:34:50	42.81	176	39.28	39.61	39.18	226.5	229	227.8	远程	正常	启动	65535	24.65	0.92
2018-03-15 14:36:03	42.79	176	39.37	39.78	38.98	226.3	228.3	227.3	远程	正常	启动	65535	24.63	0.92
2018-03-15 14:37:13	42.83	175	39.1	39.41	39.24	227.2	229.6	228.3	远程	正常	启动	65535	24.64	0.92
2018-03-15 14:38:24	42.79	176	39.28	39.58	39.63	225.9	227.9	226.8	远程	正常	启动	65535	24.6	0.92
2018-03-15 14:39:36	42.84	175	39.16	39.45	39.17	227.1	229.2	228.8	远程	正常	启动	65535	24.7	0.92
2018-03-15 14:40:48	42.79	176	39.34	39.45	39.13	226.3	229	228.2	远程	正常	启动	65535	24.65	0.92
2018-03-15 14:42:00	42.83	176	39.32	39.53	39.25	226.5	228.2	227.6	远程	正常	启动	65535	24.66	0.92
2018-03-15 14:43:11	42.81	176	39.59	39.75	39.11	225.4	227.4	226.6	远程	正常	启动	65535	24.65	0.92
2018-03-15 14:44:20	42.8	176	39.28	39.57	39.51	225.4	228.1	227	远程	正常	启动	65535	24.64	0.92
2018-03-15 14:47:37	42.81	175	38.97	39.55	39.11	227.3	229.1	228.4	远程	正常	启动	65535	24.64	0.92
2018-03-15 14:48:50	42.78	176	39.31	39.56	39.7	225.4	227.1	226.3	远程	正常	启动	65535	24.61	0.92
2018-03-15 14:50:01	42.8	175	39.27	39.82	39.05	227	228.9	228.2	远程	正常	启动	65535	24.66	0.92
2018-03-15 14:51:10	42.78	176	39.66	39.88	39.11	225.2	228.1	227	远程	正常	启动	65535	24.63	0.92
2018-03-15 14:52:23	42.79	176	39.31	39.56	39.1	226.1	227.7	227.4	远程	正常	启动	65535	24.61	0.92
2018-03-15 14:53:33	42.78	176	39.6	39.6	39.43	225	227.7	227	远程	正常	启动	65535	24.64	0.92
2018-03-15 14:54:44	42.81	175	39.19	39.25	39.56	226.5	228.9	228.3	远程	正常	启动	65535	24.68	0.92
2018-03-15 14:55:56	42.81	176	39.32	39.34	39.25	226.8	228.6	227.9	远程	正常	启动	65535	24.65	0.92
2018-03-15 14:57:07	42.84	176	39.46	39.71	39.45	224.9	227.6	226.5	远程	正常	启动	65535	24.66	0.92
2018-03-15 14:58:18	42.82	176	39.69	39.61	39.54	225.4	227.2	226.5	远程	正常	启动	65535	24.65	0.92
2018-03-15 14:59:27	42.81	176	39.41	39.34	39.9	225	226.8	226.5	远程	正常	启动	65535	24.63	0.92
2018-03-15 15:00:40	42.84	176	39.5	39.24	39.46	226.1	228.3	227.9	远程	正常	启动	65535	24.68	0.92
2018-03-15 15:01:50	42.82	176	39.44	39.54	39.52	225.1	227.4	226.9	远程	正常	启动	65535	24.66	0.92
2018-03-15 15:03:02	42.83	176	39.31	39.53	38.95	226.9	229.6	228.2	远程	正常	启动	65535	24.67	0.92
2018-03-15 15:04:15	42.83	175	39.54	39.78	39.93	223.7	225.8	225.5	远程	正常	启动	65535	24.63	0.92
2018-03-15 15:07:34	42.82	175	39.12	39.23	39.13	227.7	229.5	228.6	远程	正常	启动	65535	24.66	0.92
2018-03-15 15:08:45	42.8	175	39.41	39.52	39.28	226.4	228.7	227.6	远程	正常	启动	65535	24.66	0.93
2018-03-15 15:09:56	42.8	176	38.89	39.48	38.99	227.7	230.2	229.1	远程	正常	启动	65535	24.67	0.92
2018-03-15 15:11:07	42.78	176	39.27	39.59	39.29	226.4	228.4	227.4	远程	正常	启动	65535	24.65	0.92
2018-03-15 15:12:19	42.79	176	39.2	39.36	38.87	227.9	229.6	229	远程	正常	启动	65535	24.65	0.92
2018-03-15 15:13:28	42.77	176	39.62	39.69	39.63	224.6	226.8	226.5	远程	正常	启动	65535	24.63	0.92
2018-03-15 15:14:40	42.8	176	39.45	39.15	39.39	226.7	229	228	远程	正常	启动	65535	24.65	0.92
2018-03-15 15:15:51	42.83	175	39.32	39.79	38.74	227	229.5	228.8	远程	正常	启动	65535	24.69	0.92
2018-03-15 15:17:02	42.81	175	39.07	39.45	39.15	226.9	229	228.5	远程	正常	启动	65535	24.65	0.92
2018-03-15 15:18:13	42.85	175	39.45	39.71	39.06	226.5	229	228.2	远程	正常	启动	65535	24.72	0.92
2018-03-15 15:19:29	42.82	176	39.28	39.62	39.04	226.6	229.1	228.4	远程	正常	启动	65535	24.65	0.92
2018-03-15 15:20:40	42.8	175	39.05	39.7	38.9	226.8	229.3	228.6	远程	正常	启动	65535	24.65	0.92
2018-03-15 15:21:51	42.84	176	39.07	39.36	39.57	226.8	228.5	228	远程	正常	启动	65535	24.68	0.92
2018-03-15 15:23:02	42.81	176	39.35	39.4	38.98	226.3	228.5	228.2	远程	正常	启动	65535	24.63	0.92
2018-03-15 15:24:13	42.83	176	39.14	39.46	39.01	227.5	229.5	229.1	远程	正常	启动	65535	24.7	0.92
2018-03-15 15:25:24	42.79	176	39.3	39.49	39.25	225.9	228.1	227.7	远程	正常	启动	65535	24.63	0.92
2018-03-15 15:26:36	42.82	176	39.28	39.46	39.03	227.2	228.9	228.1	远程	正常	启动	65535	24.66	0.92
2018-03-15 15:27:48	42.8	176	39.32	39.58	39.11	227.1	229.4	228.2	远程	正常	启动	65535	24.67	0.92
2018-03-15 15:28:59	42.82	176	39.29	39.3	38.83	228	230	228.9	远程	正常	启动	65535	24.69	0.92
2018-03-15 15:30:09	42.79	176	39.45	39.4	39	227.3	229.1	228.6	远程	正常	启动	65535	24.67	0.92
2018-03-15 15:31:21	42.81	176	38.96	39.25	39.16	228	229.6	229.4	远程	正常	启动	65535	24.65	0.92
2018-03-15 15:32:30	42.79	176	39.39	39.41	38.99	227	229.1	228.6	远程	正常	启动	65535	24.65	0.92
2018-03-15 15:33:44	42.84	175	39.13	39.56	39.14	226.4	229.2	228.1	远程	正常	启动	65535	24.67	0.92
2018-03-15 15:34:54	42.84	176	39.2	39.52	38.96	227.6	230.5	229.4	远程	正常	启动	65535	24.72	0.92
2018-03-15 15:36:05	42.83	176	39.38	39.46	39.3	226.9	229.6	228.4	远程	正常	启动	65535	24.7	0.92
2018-03-15 15:37:15	42.8	176	39.2	39.46	38.98	227.1	229.8	228.4	远程	正常	启动	65535	24.64	0.92
2018-03-15 15:38:30	42.8	176	39.27	39.59	38.96	226.7	228.8	227.8	远程	正常	启动	65535	24.64	0.92
2018-03-15 15:39:44	42.77	176	39.35	39.21	39.56	226.1	227.8	227.3	远程	正常	启动	65535	24.6	0.92
2018-03-15 15:40:55	42.81	176	39.26	39.29	39.01	227.7	230.1	229.1	远程	正常	启动	65535	24.69	0.92
2018-03-15 15:43:19	42.79	176	39.13	39.61	39	227.7	229.8	228.6	远程	正常	启动	65535	24.68	0.92
2018-03-15 15:44:32	42.87	175	39.68	39.44	39.5	226.7	228.6	227.7	远程	正常	启动	65535	24.7	0.92
2018-03-15 15:45:43	42.82	176	39.19	39.47	38.73	227.7	229.8	228.9	远程	正常	启动	65535	24.66	0.92
2018-03-15 15:46:54	42.86	175	39.27	39.37	39.52	226	228	227.4	远程	正常	启动	65535	24.67	0.92
2018-03-15 15:48:03	42.82	176	39.09	39.42	39.12	227.4	229.2	228.6	远程	正常	启动	65535	24.66	0.92
2018-03-15 15:49:15	42.82	176	39.43	39.42	39.68	225.6	227.4	226.5	远程	正常	启动	65535	24.67	0.92
2018-03-15 15:50:13	42.83	176	39.12	39.27	39.02	227.5	229.9	229.1	远程	正常	启动	65535	24.7	0.92
2018-03-15 15:51:22	42.81	176	39.33	39.39	39.28	226.8	229.3	228.5	远程	正常	启动	65535	24.66	0.92
2018-03-15 15:52:36	42.88	176	39.07	39.56	39.37	227.3	229.4	228.7	远程	正常	启动	65535	24.73	0.93
2018-03-15 15:53:46	42.83	176	39.15	39.49	39.05	226.7	228.9	228.1	远程	正常	启动	65535	24.66	0.92
2018-03-15 15:54:58	42.86	175	39.35	39.43	38.71	228.2	230.3	229.3	远程	正常	启动	65535	24.72	0.92
2018-03-15 15:56:10	42.81	176	39.29	39.28	39.56	226	228	227.6	远程	正常	启动	65535	24.64	0.92
2018-03-15 15:57:19	42.84	175	39.2	39.47	39.23	227	229	228.6	远程	正常	启动	65535	24.66	0.92
2018-03-15 15:58:32	42.83	175	39.19	39.38	38.79	228	230	229.1	远程	正常	启动	65535	24.68	0.92
2018-03-15 15:59:46	42.81	176	39.18	39.45	38.64	227.8	229.8	228.8	远程	正常	启动	65535	24.65	0.92
2018-03-15 16:00:56	42.8	176	39.04	39.61	39.05	227.4	229.5	229.1	远程	正常	启动	65535	24.67	0.92
2018-03-15 16:02:08	42.83	176	39	39.37	38.8	228.4	230.7	230	远程	正常	启动	65535	24.7	0.92
2018-03-15 16:03:20	42.8	176	39.43	39.4	39.41	226.7	228.7	227.7	远程	正常	启动	65535	24.65	0.92
2018-03-15 16:04:33	42.82	176	39.21	39.6	38.75	227.9	230.4	229.2	远程	正常	启动	65535	24.69	0.92
2018-03-15 16:05:42	42.82	175	39.21	39.15	39.21	227.8	229.6	228.6	远程	正常	启动	65535	24.65	0.92
2018-03-15 16:06:54	42.79	176	39.22	39.29	38.61	227.9	230.3	229.5	远程	正常	启动	65535	24.66	0.92
2018-03-15 16:08:07	42.82	176	39.27	39.34	39.68	226.6	228.5	227.6	远程	正常	启动	65535	24.66	0.92
2018-03-15 16:09:18	42.84	176	39.22	39.2	38.98	228.4	230.7	230	远程	正常	启动	65535	24.73	0.92
2018-03-15 16:10:28	42.82	176	39.25	39.45	39.14	227.6	230.1	229.2	远程	正常	启动	65535	24.68	0.92
2018-03-15 16:11:39	42.85	175	39.19	39.23	38.69	228.6	231.4	229.7	远程	正常	启动	65535	24.72	0.92
2018-03-15 16:12:50	42.78	176	39.24	39.53	38.94	226.8	228.9	228	远程	正常	启动	65535	24.64	0.92
2018-03-15 16:15:12	42.8	176	39.33	39.35	39.26	226.8	228.8	227.8	远程	正常	启动	65535	24.64	0.92
2018-03-15 16:16:23	42.8	176	39.29	39.34	39.49	226.8	228.7	227.6	远程	正常	启动	65535	24.64	0.92
2018-03-15 16:17:34	42.8	176	39.33	39.76	38.97	226.6	229.3	228.3	远程	正常	启动	65535	24.66	0.92
2018-03-15 16:18:45	42.81	176	39.21	39.42	39.07	227.3	229.4	228.2	远程	正常	启动	65535	24.64	0.92
2018-03-15 16:19:56	42.81	175	39.27	39.28	38.75	228.6	230.5	229.4	远程	正常	启动	65535	24.66	0.92
2018-03-15 16:21:07	42.8	176	39.43	39.16	39.51	226.9	228.9	227.7	远程	正常	启动	65535	24.66	0.92
2018-03-15 16:22:18	42.81	176	39.17	39.47	39.23	226.9	229.1	228.6	远程	正常	启动	65535	24.67	0.92
2018-03-15 16:23:29	42.81	176	39.28	39.31	38.7	227.8	230.5	229.1	远程	正常	启动	65535	24.68	0.92
2018-03-15 16:24:39	42.8	176	39.18	39.6	38.7	227.6	229.8	228.5	远程	正常	启动	65535	24.65	0.92
2018-03-15 16:25:49	42.8	176	39.34	39.35	39.19	227	229.7	228.5	远程	正常	启动	65535	24.69	0.92
2018-03-15 16:27:02	42.83	176	39.48	39.35	39.03	228.2	230.2	228.9	远程	正常	启动	65535	24.7	0.92
2018-03-15 16:28:13	42.82	175	39.3	39.55	39.01	227.8	229.7	229.1	远程	正常	启动	65535	24.7	0.92
2018-03-15 16:29:25	42.84	175	39.23	39.43	38.75	228	230.8	229.6	远程	正常	启动	65535	24.71	0.92
2018-03-15 16:30:36	42.83	176	39.42	39.58	39.07	226.5	229	228	远程	正常	启动	65535	24.68	0.92
2018-03-15 16:31:47	42.85	176	39.26	39.36	38.96	228	230.6	229.4	远程	正常	启动	65535	24.7	0.92
2018-03-15 16:33:01	42.84	176	39.5	39.74	39.03	226.5	229	228.2	远程	正常	启动	65535	24.7	0.92
2018-03-15 16:34:13	42.83	175	39	39.29	38.71	229.3	230.9	230	远程	正常	启动	65535	24.71	0.92
2018-03-15 16:35:24	42.82	176	39.05	39.09	39.06	227.9	230.3	229	远程	正常	启动	65535	24.68	0.92
2018-03-15 16:36:34	42.84	176	39.34	39.28	38.92	228.3	230.1	229	远程	正常	启动	65535	24.71	0.92
2018-03-15 16:40:09	42.82	176	39.2	39.13	39.33	227.7	229.4	228.9	远程	正常	启动	65535	24.68	0.92
2018-03-15 16:41:21	42.85	176	39.26	39.69	38.73	228	230	229	远程	正常	启动	65535	24.73	0.92
2018-03-15 16:42:31	42.82	176	39.06	39.47	39.16	227.7	229.8	229.3	远程	正常	启动	65535	24.69	0.92
2018-03-15 16:43:45	42.82	176	39.03	39.11	38.93	228.5	230.4	229.9	远程	正常	启动	65535	24.69	0.92
2018-03-15 16:44:56	42.84	176	39.2	39.34	39.11	227.3	229.5	228.9	远程	正常	启动	65535	24.68	0.92
2018-03-15 16:46:07	42.83	175	39.4	39.28	38.82	228.6	230.7	229.4	远程	正常	启动	65535	24.75	0.92
2018-03-15 16:47:20	42.85	176	39.3	39.56	38.87	227.8	229.9	228.7	远程	正常	启动	65535	24.72	0.92
2018-03-15 16:48:31	42.81	176	39.01	39.35	38.94	228	230	229.6	远程	正常	启动	65535	24.67	0.92
2018-03-15 16:49:46	42.86	175	39.21	39.24	39.01	228.4	230.3	229.2	远程	正常	启动	65535	24.72	0.92
2018-03-15 16:50:58	42.85	176	39.34	39.61	39.28	227.2	229.4	228.9	远程	正常	启动	65535	24.73	0.92
2018-03-15 16:51:54	42.85	175	39.09	39.5	38.63	229.1	230.8	230	远程	正常	启动	65535	24.71	0.92
2018-03-15 16:55:30	42.86	175	39.4	39.37	39.34	226.7	228.8	228.1	远程	正常	启动	65535	24.7	0.92
2018-03-15 16:56:42	42.81	176	39.01	39.36	38.84	228.2	230.2	229.7	远程	正常	启动	65535	24.68	0.92
2018-03-15 16:57:55	42.83	176	39.02	39.22	38.94	228.4	230.9	229.4	远程	正常	启动	65535	24.69	0.92
2018-03-15 16:59:09	42.79	176	39.29	39.56	39.02	226.8	229.2	227.7	远程	正常	启动	65535	24.63	0.92
2018-03-15 17:00:22	42.8	176	39	39.19	38.74	229	231.1	229.7	远程	正常	启动	65535	24.65	0.92
2018-03-15 17:01:36	42.8	176	39.01	39.21	39.16	227.5	229.9	229.1	远程	正常	启动	65535	24.64	0.92
2018-03-15 17:02:46	42.77	176	39.22	39.49	38.94	227.6	229.4	228.4	远程	正常	启动	65535	24.65	0.92
2018-03-15 17:04:00	42.81	176	39.05	39.42	38.81	228.4	230.8	230	远程	正常	启动	65535	24.69	0.92
2018-03-15 17:05:12	42.83	175	38.94	39.17	39.06	228.5	230.3	229.2	远程	正常	启动	65535	24.69	0.92
2018-03-15 17:06:26	42.84	175	38.99	39.49	38.79	228.5	230.9	229.5	远程	正常	启动	65535	24.69	0.92
2018-03-15 17:10:03	42.81	176	39.07	39.39	38.97	227.5	230.1	228.8	远程	正常	启动	65535	24.67	0.92
2018-03-15 17:11:16	42.77	176	39.24	39.38	39.33	226.2	228.1	227.1	远程	正常	启动	65535	24.59	0.92
2018-03-15 17:12:28	42.79	176	38.82	39.33	38.79	229	231.4	229.9	远程	正常	启动	65535	24.65	0.92
2018-03-15 17:13:39	42.79	176	39.32	39.33	39.15	227.1	229.3	228	远程	正常	启动	65535	24.65	0.92
2018-03-15 17:14:52	42.86	176	39.39	39.42	39.1	227.7	229.8	228.4	远程	正常	启动	65535	24.73	0.92
2018-03-15 17:16:06	42.83	175	39.2	39.27	39.11	228	230.4	228.9	远程	正常	启动	65535	24.7	0.92
2018-03-15 17:17:19	42.8	176	39.24	39.33	39.35	226.7	229.1	227.8	远程	正常	启动	65535	24.67	0.92
2018-03-15 17:18:30	42.8	175	39.05	39.32	38.7	228	230.3	229.6	远程	正常	启动	65535	24.67	0.92
2018-03-15 17:19:43	42.8	176	39.17	39.35	39.26	227	229.1	228.6	远程	正常	启动	65535	24.68	0.92
2018-03-15 17:20:55	42.82	175	39.19	39.39	39.25	227.2	229	227.9	远程	正常	启动	65535	24.69	0.92
2018-03-15 17:22:06	42.79	175	39.25	39.81	39.16	225.8	228.6	227.2	远程	正常	启动	65535	24.63	0.92
2018-03-15 17:23:17	42.84	176	39.38	39.81	38.79	226.6	229.2	228.2	远程	正常	启动	65535	24.67	0.92
2018-03-15 17:24:29	42.82	175	39.27	39.79	39.11	226.9	229.4	227.9	远程	正常	启动	65535	24.69	0.92
2018-03-15 17:25:40	42.84	175	39.68	39.55	39.12	227.2	229.4	227.9	远程	正常	启动	65535	24.69	0.92
2018-03-15 17:26:50	42.79	176	39.44	39.47	39.71	225.8	228.3	227	远程	正常	启动	65535	24.67	0.92
2018-03-15 17:28:03	42.81	176	39.32	39.41	38.82	227.5	229.8	229.1	远程	正常	启动	65535	24.63	0.92
2018-03-15 17:29:13	42.8	176	39.25	39.29	39.71	226.2	228.5	227.3	远程	正常	启动	65535	24.64	0.92
2018-03-15 17:30:25	42.8	176	39.11	39.4	39.06	227.1	229.3	228.7	远程	正常	启动	65535	24.64	0.92
2018-03-15 17:31:36	42.81	175	38.87	39.2	39.07	228.2	230.1	229	远程	正常	启动	65535	24.67	0.92
2018-03-15 17:32:47	42.82	176	39.63	39.68	38.93	226.9	228.9	228	远程	正常	启动	65535	24.68	0.92
2018-03-15 17:33:58	42.8	176	39.3	39.58	39.46	225.8	228.1	227.5	远程	正常	启动	65535	24.65	0.92
2018-03-15 17:35:09	42.8	176	39.05	39.15	39.46	226.8	229.3	228.5	远程	正常	启动	65535	24.66	0.92
2018-03-15 17:36:20	42.84	176	38.99	39.26	38.86	228.4	230.7	229.3	远程	正常	启动	65535	24.69	0.92
2018-03-15 17:37:31	42.8	176	39.27	39.55	39.54	226.1	228.6	227.4	远程	正常	启动	65535	24.64	0.92
2018-03-15 17:38:40	42.81	175	39.28	39.4	38.78	228.3	230.6	229.8	远程	正常	启动	65535	24.67	0.92
2018-03-15 17:39:53	42.82	176	39.4	39.64	39.12	226.4	229	227.9	远程	正常	启动	65535	24.66	0.92
2018-03-15 17:41:03	42.82	176	38.95	39.77	38.95	227.6	229.9	229.3	远程	正常	启动	65535	24.69	0.92
2018-03-15 17:42:14	42.82	175	39.27	39.46	38.95	227.7	229.9	229	远程	正常	启动	65535	24.67	0.92
2018-03-15 17:43:24	42.81	176	39.11	39.16	39.07	228	230.3	229	远程	正常	启动	65535	24.67	0.92
2018-03-15 17:44:35	42.82	175	39.31	39.43	38.85	227.4	229.8	228.4	远程	正常	启动	65535	24.64	0.92
2018-03-15 17:45:44	42.81	176	39.07	39.68	39.09	227	229.9	228.6	远程	正常	启动	65535	24.67	0.92
2018-03-15 17:46:55	42.83	175	38.91	39.39	38.67	229	231	229.6	远程	正常	启动	65535	24.68	0.92
2018-03-15 17:48:06	42.81	176	39.45	39.3	39.26	227.7	230	228.6	远程	正常	启动	65535	24.7	0.92
2018-03-15 17:49:17	42.85	176	39.21	39.27	38.79	228.9	230.8	229.7	远程	正常	启动	65535	24.76	0.92
2018-03-15 17:50:27	42.81	176	39.37	39.43	39.24	226.5	229.1	228	远程	正常	启动	65535	24.66	0.92
2018-03-15 17:51:38	42.81	176	39	39.14	38.79	228.8	230.8	230.1	远程	正常	启动	65535	24.67	0.92
2018-03-15 17:52:49	42.79	176	39.25	39.65	39	226.2	229.1	227.8	远程	正常	启动	65535	24.65	0.92
2018-03-15 17:54:00	42.87	175	39.32	39.59	39.18	227.1	229.2	227.8	远程	正常	启动	65535	24.75	0.92
2018-03-15 17:55:11	42.86	176	39.3	39.2	39.11	228.6	230.5	229.2	远程	正常	启动	65535	24.74	0.92
2018-03-15 17:56:22	42.83	176	39.39	39.5	39.36	226.8	229.1	227.8	远程	正常	启动	65535	24.7	0.92
2018-03-15 17:57:32	42.83	176	39.07	39.4	39	227.8	229.8	228.5	远程	正常	启动	65535	24.68	0.92
2018-03-15 17:58:43	42.87	176	39.38	39.79	39.21	226.9	229.6	228.6	远程	正常	启动	65535	24.74	0.92
2018-03-15 17:59:55	42.84	176	39.04	39.43	38.8	228.5	231.2	229.9	远程	正常	启动	65535	24.68	0.92
2018-03-15 18:01:03	42.85	175	39.41	39.46	39.03	227	229.7	228.4	远程	正常	启动	65535	24.71	0.92
2018-03-15 18:02:15	42.88	176	39.09	39.69	38.87	228.5	230.6	229.1	远程	正常	启动	65535	24.76	0.92
2018-03-15 18:03:26	42.84	176	39.38	39.45	39.61	226.5	228.1	227	远程	正常	启动	65535	24.67	0.92
2018-03-15 18:04:36	42.84	176	39.38	39.39	39.24	227.1	229.5	228.2	远程	正常	启动	65535	24.69	0.92
2018-03-15 18:08:07	42.84	176	39.24	39.89	38.63	228.1	230.6	229.2	远程	正常	启动	65535	24.74	0.92
2018-03-15 18:09:18	42.82	176	39.09	39.46	39.22	228.3	230.3	228.9	远程	正常	启动	65535	24.73	0.92
2018-03-15 18:10:29	42.87	176	39.24	39.52	38.95	227.4	229.8	229.1	远程	正常	启动	65535	24.76	0.92
2018-03-15 18:11:39	42.83	176	39.33	39.19	39.58	227.1	228.7	228	远程	正常	启动	65535	24.67	0.92
2018-03-15 18:12:50	42.84	176	39.2	39.4	38.91	227.6	229.9	229.1	远程	正常	启动	65535	24.7	0.92
2018-03-15 18:14:01	42.87	176	39.33	39.49	38.83	227.7	230.1	229.3	远程	正常	启动	65535	24.73	0.92
2018-03-15 18:15:11	42.87	176	39.45	39.4	39.13	226.7	229.1	228.4	远程	正常	启动	65535	24.73	0.92
2018-03-15 18:16:21	42.89	176	39.14	39.51	39.07	228.6	230.4	229.7	远程	正常	启动	65535	24.77	0.92
2018-03-15 18:17:32	42.88	176	39.53	39.58	39.04	227.3	229.2	228	远程	正常	启动	65535	24.73	0.92
2018-03-15 18:18:41	42.86	176	39.13	39.26	39.12	228	230.2	228.8	远程	正常	启动	65535	24.7	0.92
2018-03-15 18:19:53	42.85	176	39.32	39.56	39.18	226.5	228.8	227.5	远程	正常	启动	65535	24.69	0.92
2018-03-15 18:21:04	42.9	176	39.74	39.87	39.32	226.6	228.9	228.1	远程	正常	启动	65535	24.77	0.92
2018-03-15 18:22:14	42.86	176	39.23	39.7	38.74	228.4	230.7	229.2	远程	正常	启动	65535	24.74	0.92
2018-03-15 18:23:22	42.88	176	39.66	39.66	39.38	226.2	228.2	227.1	远程	正常	启动	65535	24.73	0.92
2018-03-15 18:24:35	42.88	176	39.22	39.66	38.88	227.5	229.7	229	远程	正常	启动	65535	24.72	0.92
2018-03-15 18:25:46	42.86	175	39.26	39.52	39.2	227.3	229.6	228.9	远程	正常	启动	65535	24.7	0.92
2018-03-15 18:26:56	42.89	176	39.1	39.44	39.29	227.7	230.1	229.3	远程	正常	启动	65535	24.77	0.92
2018-03-15 18:28:06	42.81	176	39.34	39.44	38.88	227.8	230.2	229.4	远程	正常	启动	65535	24.68	0.92
2018-03-15 18:29:17	42.86	176	39.15	39.64	38.78	228.5	230.7	230	远程	正常	启动	65535	24.74	0.92
2018-03-15 18:30:26	42.86	176	38.88	39.46	39.02	229	231.4	230.5	远程	正常	启动	65535	24.76	0.92
2018-03-15 18:31:38	42.85	176	39.39	39.67	39.37	226.1	228.7	227.9	远程	正常	启动	65535	24.69	0.92
2018-03-15 18:32:49	42.88	176	39.29	39.63	39.05	227.8	230.5	229	远程	正常	启动	65535	24.76	0.92
2018-03-15 18:33:58	42.84	176	39.24	39.88	39.39	226.4	228.4	227.6	远程	正常	启动	65535	24.69	0.92
2018-03-15 18:35:10	42.87	176	39.19	39.57	38.72	228.4	230.4	229.1	远程	正常	启动	65535	24.7	0.92
2018-03-15 18:36:21	42.83	176	39.48	39.69	38.81	226.7	229.5	228.2	远程	正常	启动	65535	24.65	0.92
2018-03-15 18:37:31	42.92	175	39.18	39.61	38.89	228.3	230.5	230	远程	正常	启动	65535	24.78	0.92
2018-03-15 18:38:41	42.87	176	39.52	39.53	39.49	226.6	228.8	227.6	远程	正常	启动	65535	24.73	0.92
2018-03-15 18:39:52	42.87	176	39.29	39.71	38.86	227.4	229.9	228.8	远程	正常	启动	65535	24.71	0.92
2018-03-15 18:41:02	42.88	176	38.91	39.18	38.97	229.2	230.8	230.1	远程	正常	启动	65535	24.75	0.92
2018-03-15 18:42:13	42.89	176	39.53	39.71	39.17	227.5	229.8	228.4	远程	正常	启动	65535	24.76	0.92
2018-03-15 18:43:24	42.9	176	39.13	39.45	38.66	229	231.3	229.7	远程	正常	启动	65535	24.73	0.92
2018-03-15 18:44:35	42.89	175	39.48	39.69	39.42	226.5	228.7	227.4	远程	正常	启动	65535	24.74	0.92
2018-03-15 18:45:46	42.86	176	39.28	39.29	38.62	228.3	230.3	229.1	远程	正常	启动	65535	24.71	0.92
2018-03-15 18:46:56	42.84	176	39.07	39.39	39.43	227.4	229.3	228.2	远程	正常	启动	65535	24.68	0.92
2018-03-15 18:48:07	42.86	176	38.95	39.45	38.84	228.4	230.4	229.7	远程	正常	启动	65535	24.71	0.92
2018-03-15 18:49:16	42.86	176	38.91	39.46	38.77	228.9	230.9	229.6	远程	正常	启动	65535	24.72	0.92
2018-03-15 18:50:28	42.84	176	39.31	39.41	38.88	227.4	230	229.1	远程	正常	启动	65535	24.68	0.92
2018-03-15 18:51:39	42.86	175	39.5	39.34	39.01	228.1	230.2	228.9	远程	正常	启动	65535	24.72	0.92
2018-03-15 18:52:49	42.85	176	39.33	39.46	38.93	227.5	229.6	229	远程	正常	启动	65535	24.69	0.92
2018-03-15 18:53:58	42.86	176	38.99	39.03	39.16	228.7	230.9	229.6	远程	正常	启动	65535	24.73	0.92
2018-03-15 18:55:10	42.87	176	39.48	39.61	39.34	226.6	228.4	227.5	远程	正常	启动	65535	24.68	0.92
2018-03-15 18:56:20	42.89	175	39.62	39.65	38.58	228.2	230.5	228.9	远程	正常	启动	65535	24.77	0.92
2018-03-15 18:57:17	42.86	176	39.19	39.46	38.64	228.3	230.9	229.6	远程	正常	启动	65535	24.73	0.92
2018-03-15 18:58:28	42.89	176	39.24	39.39	39.52	227.2	229	228.5	远程	正常	启动	65535	24.72	0.92
2018-03-15 18:59:38	42.88	176	39.25	39.59	38.7	228.7	230.7	229.3	远程	正常	启动	65535	24.77	0.92
2018-03-15 19:00:49	42.9	176	39.8	39.74	39.21	225.5	228.2	227.1	远程	正常	启动	65535	24.72	0.92
2018-03-15 19:01:59	42.97	176	39.35	39.67	38.68	228.5	230.9	230.1	远程	正常	启动	65535	24.82	0.92
2018-03-15 19:03:09	42.91	176	39.39	39.33	39.2	228.2	230.3	229.5	远程	正常	启动	65535	24.78	0.92
2018-03-15 19:04:19	42.95	176	39.6	39.5	39.02	228.4	230.9	230	远程	正常	启动	65535	24.81	0.92
2018-03-15 19:05:31	42.97	176	39.5	39.62	39.33	226.9	229.3	228.4	远程	正常	启动	65535	24.79	0.92
2018-03-15 19:06:41	42.98	176	39.72	39.76	39.66	226.1	228.5	227	远程	正常	启动	65535	24.81	0.92
2018-03-15 19:07:54	42.91	176	39.73	39.78	39.22	226.2	228.9	227.6	远程	正常	启动	65535	24.74	0.92
2018-03-15 19:09:04	42.87	176	39.35	39.71	39.09	226.7	229.2	227.7	远程	正常	启动	65535	24.69	0.92
2018-03-15 19:10:16	42.86	176	39.14	39.67	38.99	227.7	229.7	229	远程	正常	启动	65535	24.7	0.92
2018-03-15 19:11:26	42.86	176	39.27	39.51	39.37	226	228.1	227.4	远程	正常	启动	65535	24.66	0.92
2018-03-15 19:12:39	42.84	176	39.06	39.39	38.55	228.8	230.7	229.6	远程	正常	启动	65535	24.67	0.92
2018-03-15 19:13:50	42.86	176	39.45	39.66	39.43	226.4	228.8	227.6	远程	正常	启动	65535	24.71	0.92
2018-03-15 19:15:00	42.91	175	39.32	39.73	39.05	227.9	230.1	228.8	远程	正常	启动	65535	24.76	0.92
2018-03-15 19:16:11	42.84	176	39.41	39.73	39.12	226.5	228.3	227.2	远程	正常	启动	65535	24.67	0.92
2018-03-15 19:17:21	42.84	176	39.22	39.42	39.24	227.2	228.6	228.2	远程	正常	启动	65535	24.66	0.92
2018-03-15 19:18:32	42.85	176	39.55	39.4	39.09	227.6	229.8	228.4	远程	正常	启动	65535	24.73	0.92
2018-03-15 19:19:43	42.87	176	39.3	39.67	38.79	228.1	229.9	229	远程	正常	启动	65535	24.73	0.92
2018-03-15 19:20:53	42.86	176	39.42	39.33	39.06	227.4	230	228.8	远程	正常	启动	65535	24.72	0.92

## Sheet: Sheet2
时间	电流	转速	输入电流A	输入电流B	输入电流C	输入电压A	输入电压B	输入电压C	KA0	KA4	远程操作	操作时间	有功功率	功率因数
2018-04-12 06:28:45	38.56	156	31.96	32.31	31.71	232.7	235	234.3	远程	正常	调速	65535	20.24	0.91
2018-04-12 06:29:48	38.67	154	32.28	32.51	31.89	232.1	234.5	233.6	远程	正常	调速	65535	20.3	0.91
2018-04-12 06:30:52	38.51	155	31.84	32.01	31.64	233.5	235.8	235	远程	正常	调速	65535	20.17	0.91
2018-04-12 06:31:55	38.52	155	31.91	32.2	31.62	232.8	235.7	234.8	远程	正常	调速	65535	20.21	0.91
2018-04-12 06:33:00	38.44	155	31.72	32.12	31.48	233.3	236.2	235.3	远程	正常	调速	65535	20.15	0.91
2018-04-12 06:34:04	38.47	155	31.91	32.1	31.54	232.5	235.2	234.3	远程	正常	调速	65535	20.15	0.91
2018-04-12 06:35:06	38.53	155	31.79	32.33	31.74	232.4	235.1	234.7	远程	正常	调速	65535	20.21	0.91
2018-04-12 06:36:11	38.57	155	32.02	32.39	31.7	233.5	235.5	234.9	远程	正常	调速	65535	20.28	0.91
2018-04-12 06:37:15	38.61	155	32.06	32.33	31.62	233.3	235.9	234.8	远程	正常	调速	65535	20.26	0.91
2018-04-12 06:38:19	38.64	155	32.22	32.52	31.85	231.4	233.8	233.5	远程	正常	调速	65535	20.28	0.91
2018-04-12 06:39:22	38.62	155	32.11	32.4	31.95	231	233.8	233.4	远程	正常	调速	65535	20.25	0.91
2018-04-12 06:40:25	38.68	154	32.41	32.56	31.95	231.6	233.6	233.4	远程	正常	调速	65535	20.34	0.91
2018-04-12 06:41:30	38.66	154	32.12	32.46	31.8	232.7	235.6	235.1	远程	正常	调速	65535	20.31	0.91
2018-04-12 06:42:34	38.52	155	32.26	32.41	31.86	231.9	234.1	233.4	远程	正常	调速	65535	20.19	0.91
2018-04-12 06:43:31	38.65	155	32.23	32.51	31.81	232.2	234.3	233.8	远程	正常	调速	65535	20.31	0.91
2018-04-12 06:44:35	38.59	155	32.19	32.34	31.96	231.2	233.7	233.4	远程	正常	调速	65535	20.24	0.91
2018-04-12 06:45:40	38.59	155	31.97	32.24	31.95	230.7	233.8	233	远程	正常	调速	65535	20.21	0.91
2018-04-12 06:46:42	38.65	154	32.39	32.53	31.89	231.2	233.6	232.8	远程	正常	调速	65535	20.26	0.91
2018-04-12 06:47:45	38.56	154	32.04	32.27	31.81	232.1	234.6	233.7	远程	正常	调速	65535	20.21	0.91
2018-04-12 06:48:50	38.5	155	32.09	32.19	31.46	232.5	234.8	234	远程	正常	调速	65535	20.18	0.91
2018-04-12 06:49:54	38.5	155	31.8	32.21	31.33	232.9	235.8	235.1	远程	正常	调速	65535	20.16	0.91
2018-04-12 06:50:58	38.47	155	31.99	32.26	31.54	231.7	234.7	233.9	远程	正常	调速	65535	20.17	0.91
2018-04-12 06:52:02	38.5	155	32.13	32.35	31.52	232.4	234.9	234.7	远程	正常	调速	65535	20.21	0.91
2018-04-12 06:53:06	38.54	156	31.92	32.32	31.56	231.9	234.5	234.2	远程	正常	调速	65535	20.19	0.91
2018-04-12 06:54:10	38.57	155	32.08	32.34	31.69	232.2	234.6	234.2	远程	正常	调速	65535	20.25	0.91
2018-04-12 06:55:13	38.62	155	32.17	32.57	31.85	231.2	234	232.9	远程	正常	调速	65535	20.26	0.91
2018-04-12 06:56:18	38.62	155	32.15	32.32	31.62	232	235.1	234.2	远程	正常	调速	65535	20.25	0.91
2018-04-12 06:57:21	38.71	155	32.13	32.29	31.86	231.7	234.7	234.3	远程	正常	调速	65535	20.32	0.91
2018-04-12 06:58:25	38.66	154	32	32.24	31.7	233.5	235.7	235.1	远程	正常	调速	65535	20.31	0.91
2018-04-12 06:59:29	38.67	154	32.27	32.52	31.87	232.5	234.7	234	远程	正常	调速	65535	20.3	0.91
2018-04-12 07:00:25	38.62	155	32.07	32.27	31.7	232.9	235.4	234.4	远程	正常	调速	65535	20.28	0.91
2018-04-12 07:01:29	38.57	156	31.96	32.33	31.72	231.6	234.5	233.9	远程	正常	调速	65535	20.24	0.91
2018-04-12 07:02:33	38.63	155	31.9	32.48	31.74	232.8	235.5	235.2	远程	正常	调速	65535	20.28	0.91
2018-04-12 07:03:37	38.67	155	32.2	32.42	31.77	232.3	234.8	233.9	远程	正常	调速	65535	20.3	0.91
2018-04-12 07:04:41	38.59	155	31.73	32.16	31.41	233.5	236	235.7	远程	正常	调速	65535	20.23	0.91
2018-04-12 07:05:44	38.46	155	31.98	32.06	31.37	231.9	234.9	233.9	远程	正常	调速	65535	20.15	0.91
2018-04-12 07:06:47	38.5	155	31.92	32.25	31.59	232.5	235.1	234.8	远程	正常	调速	65535	20.19	0.91
2018-04-12 07:07:50	38.49	155	31.7	32.11	31.29	234	236.6	235.5	远程	正常	调速	65535	20.15	0.91
2018-04-12 07:08:55	38.53	155	31.88	32.23	31.33	233.2	235.6	235.1	远程	正常	调速	65535	20.19	0.91
2018-04-12 07:09:59	38.61	155	32.19	32.53	31.63	231.5	234.1	233.9	远程	正常	调速	65535	20.23	0.91
2018-04-12 07:11:03	38.6	155	32.2	32.41	31.88	232.3	234.6	233.9	远程	正常	调速	65535	20.26	0.91
2018-04-12 07:12:07	38.62	155	32.11	32.37	31.75	232.6	235.3	234.2	远程	正常	调速	65535	20.29	0.91
2018-04-12 07:13:10	38.67	155	32.44	32.53	32	231.5	234.5	233.5	远程	正常	调速	65535	20.33	0.91
2018-04-12 07:14:14	38.6	154	32.25	32.44	31.8	232	234.3	233.8	远程	正常	调速	65535	20.25	0.91
2018-04-12 07:15:18	38.56	155	32.18	32.43	31.95	231.3	234.2	233.2	远程	正常	调速	65535	20.22	0.91
2018-04-12 07:16:21	38.47	155	31.99	32.41	31.72	231	234	233.4	远程	正常	调速	65535	20.17	0.91
2018-04-12 07:17:26	38.47	155	32	32.18	31.42	232.4	234.8	234.5	远程	正常	调速	65535	20.12	0.91
2018-04-12 07:18:29	38.49	156	31.59	32.1	31.41	233.3	235.9	234.8	远程	正常	调速	65535	20.15	0.91
2018-04-12 07:19:32	38.51	155	31.75	32.32	31.57	232.4	235.4	234.2	远程	正常	调速	65535	20.17	0.91
2018-04-12 07:20:37	38.62	155	32.14	32.54	31.88	231	234	233.5	远程	正常	调速	65535	20.27	0.91
2018-04-12 07:21:40	38.63	155	32.32	32.46	32.07	230.6	233.5	232.4	远程	正常	调速	65535	20.27	0.91
2018-04-12 07:22:44	38.6	156	32.34	32.44	32.25	229.1	231.5	231.2	远程	正常	调速	65535	20.23	0.91
2018-04-12 07:23:46	38.63	155	32.58	32.94	32.41	226.8	229.8	229	远程	正常	调速	65535	20.22	0.91
2018-04-12 07:24:51	38.49	155	32.35	32.64	32.16	227.7	230.5	229.9	远程	正常	调速	65535	20.1	0.91
2018-04-12 07:25:55	38.49	155	32.44	32.69	32.4	227	229.3	228.2	远程	正常	调速	65535	20.11	0.91
2018-04-12 07:26:59	38.47	155	32.19	32.53	32.14	227.4	229.4	228.9	远程	正常	调速	65535	20.06	0.91
2018-04-12 07:28:03	38.45	155	32.04	32.66	32.11	227.3	229.6	229.4	远程	正常	调速	65535	20.09	0.91
2018-04-12 07:29:07	38.44	156	32.38	32.77	32.11	226.9	229.2	229.1	远程	正常	调速	65535	20.07	0.91
2018-04-12 07:30:10	38.48	156	32.18	32.47	32.09	227.9	230.3	229.3	远程	正常	调速	65535	20.11	0.91
2018-04-12 07:31:12	38.56	155	32.22	32.65	31.94	228.3	231.2	230.1	远程	正常	调速	65535	20.15	0.91
2018-04-12 07:32:17	38.64	155	32.5	32.87	32.54	227	229.2	228.4	远程	正常	调速	65535	20.23	0.91
2018-04-12 07:33:21	38.62	155	32.77	32.95	32.63	225.9	228.6	227.6	远程	正常	调速	65535	20.19	0.91
2018-04-12 07:34:26	38.55	155	32.65	32.85	32.58	224.7	227.8	226.9	远程	正常	调速	65535	20.12	0.91
2018-04-12 07:35:30	38.56	155	32.36	32.52	32.44	226.4	229.1	228.7	远程	正常	调速	65535	20.16	0.91
2018-04-12 07:36:20	38.62	154	32.8	32.95	32.35	226.6	229.7	228.8	远程	正常	调速	65535	20.22	0.91
2018-04-12 07:37:43	38.58	155	32.69	32.81	32.51	226	228.9	227.8	远程	正常	调速	65535	20.19	0.91
2018-04-12 07:38:46	38.57	155	32.73	32.9	32.83	226.2	229	228.5	远程	正常	调速	65535	20.2	0.91
2018-04-12 07:39:51	38.57	155	32.53	32.71	32.54	226	229.2	228.1	远程	正常	调速	65535	20.17	0.91
2018-04-12 07:40:55	38.59	155	32.64	32.82	32.51	226.5	229.2	228.2	远程	正常	调速	65535	20.22	0.91
2018-04-12 07:41:59	38.63	154	32.82	33.12	32.69	225.7	227.8	227.3	远程	正常	调速	65535	20.24	0.91
2018-04-12 07:43:03	38.51	155	32.44	32.6	32.23	227.9	230.7	229.7	远程	正常	调速	65535	20.15	0.91
2018-04-12 07:44:06	38.49	155	32.58	32.81	32.56	224.5	226.8	226.4	远程	正常	调速	65535	20.08	0.91
2018-04-12 07:45:10	38.44	155	32.37	32.67	32.2	226.5	229.4	228.2	远程	正常	调速	65535	20.06	0.91
2018-04-12 07:46:15	38.44	155	32.35	32.69	32.16	227.9	230.1	229.4	远程	正常	调速	65535	20.09	0.91
2018-04-12 07:47:19	38.5	155	32.62	32.79	32.22	226.3	229.1	228	远程	正常	调速	65535	20.11	0.91
2018-04-12 07:48:21	38.54	155	32.45	32.8	32.08	227.2	229.6	229.3	远程	正常	调速	65535	20.18	0.91
2018-04-12 07:49:27	38.56	155	32.37	32.68	32.33	227.3	229.5	229.1	远程	正常	调速	65535	20.17	0.91
2018-04-12 07:50:31	38.57	155	32.31	32.7	32.34	227.1	229.5	229.3	远程	正常	调速	65535	20.18	0.91
2018-04-12 07:51:35	38.61	155	32.56	32.69	32.59	226.2	228.5	228	远程	正常	调速	65535	20.18	0.91
2018-04-12 07:52:37	38.59	155	32.72	32.92	32.53	225.5	227.8	227	远程	正常	调速	65535	20.17	0.91
2018-04-12 07:53:42	38.65	155	32.84	33.08	32.78	224.9	227.8	226.7	远程	正常	调速	65535	20.21	0.91
2018-04-12 07:54:46	38.57	155	32.74	33.11	32.71	225.4	227.9	227	远程	正常	调速	65535	20.15	0.91
2018-04-12 07:55:49	38.49	155	32.61	33	32.55	225.4	228.1	226.9	远程	正常	调速	65535	20.11	0.91
2018-04-12 07:56:54	38.46	155	32.62	32.74	32.39	226	228.7	227.7	远程	正常	调速	65535	20.09	0.91
2018-04-12 07:57:59	38.5	155	32.62	32.96	32.55	224.7	226.8	226.7	远程	正常	调速	65535	20.08	0.91
2018-04-12 07:59:02	38.45	155	32.36	32.56	32.17	226.7	229.6	228.8	远程	正常	调速	65535	20.1	0.91
2018-04-12 08:00:07	38.47	155	32.11	32.49	32.13	227.8	230	229.7	远程	正常	调速	65535	20.1	0.91
2018-04-12 08:01:11	38.5	155	32.28	32.7	32.06	227.3	230.3	229.5	远程	正常	调速	65535	20.13	0.91
2018-04-12 08:02:15	38.52	156	32.35	32.88	32.19	226.9	229.4	228.4	远程	正常	调速	65535	20.14	0.91
2018-04-12 08:03:19	38.61	155	32.48	33.01	32.33	226.1	228.3	227.5	远程	正常	调速	65535	20.19	0.91
2018-04-12 08:04:23	38.61	155	32.37	32.93	32.37	227.4	230.2	229.3	远程	正常	调速	65535	20.22	0.91
2018-04-12 08:05:27	38.62	155	32.41	32.83	32.27	227.7	230.3	229.6	远程	正常	调速	65535	20.21	0.91
2018-04-12 08:06:31	38.6	155	32.77	32.99	32.45	226.3	228.9	228	远程	正常	调速	65535	20.19	0.91
2018-04-12 08:07:37	38.64	155	32.95	33.14	32.52	225.2	228.1	227.2	远程	正常	调速	65535	20.22	0.91
2018-04-12 08:08:40	38.6	155	32.63	32.86	32.43	226.6	229.4	228.8	远程	正常	调速	65535	20.17	0.91
2018-04-12 08:09:44	38.6	155	32.6	32.81	32.32	226.6	228.6	228.4	远程	正常	调速	65535	20.19	0.91
2018-04-12 08:10:49	38.63	154	32.71	33.07	32.46	226.8	228.8	228.5	远程	正常	调速	65535	20.25	0.91
2018-04-12 08:11:52	38.5	155	32.67	32.95	32.43	224.6	227.5	226.9	远程	正常	调速	65535	20.09	0.91
2018-04-12 08:12:57	38.51	155	32.83	32.93	32.49	225.8	228	227.7	远程	正常	调速	65535	20.14	0.91
2018-04-12 08:14:01	38.46	155	32.42	32.78	32.3	225.5	228.4	227.9	远程	正常	调速	65535	20.04	0.91
2018-04-12 08:15:06	38.45	155	32.49	32.58	32.23	226.8	229	228.9	远程	正常	调速	65535	20.07	0.91
2018-04-12 08:16:10	38.51	155	32.53	32.57	32.04	227	229.6	229.4	远程	正常	调速	65535	20.12	0.91
2018-04-12 08:17:14	38.48	155	32.47	32.7	32.16	226.6	229.1	228.3	远程	正常	调速	65535	20.1	0.91
2018-04-12 08:18:18	38.47	156	32.4	32.76	32.19	226.7	229.5	228.6	远程	正常	调速	65535	20.11	0.91
2018-04-12 08:19:22	38.52	155	32.39	32.88	32.26	227	229.7	229.5	远程	正常	调速	65535	20.18	0.91
2018-04-12 08:20:26	38.66	155	32.66	33.12	32.4	226.7	228.8	228.5	远程	正常	调速	65535	20.26	0.91
2018-04-12 08:21:30	38.66	155	32.75	32.93	32.39	226.7	229	229.1	远程	正常	调速	65535	20.27	0.91
2018-04-12 08:22:35	38.64	155	32.78	33.06	32.53	225.4	228.3	227.7	远程	正常	调速	65535	20.21	0.91
2018-04-12 08:23:38	38.63	155	32.7	33.07	32.47	226.6	228.7	228.3	远程	正常	调速	65535	20.23	0.91
2018-04-12 08:24:44	38.61	155	32.54	32.72	32.43	226.7	228.9	228.3	远程	正常	调速	65535	20.18	0.91
2018-04-12 08:25:47	38.65	155	32.61	33.02	32.46	225.3	228.2	227.7	远程	正常	调速	65535	20.21	0.91
2018-04-12 08:26:54	38.64	155	32.54	32.83	32.46	226.6	228.9	228	远程	正常	调速	65535	20.23	0.91
2018-04-12 08:27:57	38.61	155	32.58	33.07	32.63	225.8	228.7	227.9	远程	正常	调速	65535	20.19	0.91
2018-04-12 08:29:02	38.56	156	32.76	33.07	32.57	224.9	227	226.9	远程	正常	调速	65535	20.17	0.91
2018-04-12 08:30:06	38.63	155	32.63	33	32.36	226.3	228.6	228.3	远程	正常	调速	65535	20.21	0.91
2018-04-12 08:31:10	38.51	155	32.64	32.97	32.56	225	227.6	227.4	远程	正常	调速	65535	20.11	0.91
2018-04-12 08:32:15	38.58	155	32.51	32.95	32.44	226.3	228.8	228.8	远程	正常	调速	65535	20.17	0.91
2018-04-12 08:33:20	38.53	155	32.49	32.84	32.34	225.2	228	227.5	远程	正常	调速	65535	20.11	0.91
2018-04-12 08:34:24	38.47	155	32.58	32.88	32.38	225.4	227.6	227.5	远程	正常	调速	65535	20.06	0.91
2018-04-12 08:35:28	38.45	155	32.33	32.73	32.4	226.3	229.1	228.9	远程	正常	调速	65535	20.1	0.91
2018-04-12 08:36:32	38.49	155	32.48	32.84	32.12	227.4	230.2	229.3	远程	正常	调速	65535	20.13	0.91
2018-04-12 08:37:35	38.52	155	32.53	32.95	32.08	226.4	229.4	228.7	远程	正常	调速	65535	20.15	0.91
2018-04-12 08:38:39	38.53	156	32.55	32.97	32.32	226.3	228.6	228.7	远程	正常	调速	65535	20.14	0.91
2018-04-12 08:39:43	38.57	155	32.43	32.95	32.31	227	229.6	229.3	远程	正常	调速	65535	20.23	0.91
2018-04-12 08:40:48	38.6	155	32.45	32.85	32.24	227.3	229.6	229.4	远程	正常	调速	65535	20.21	0.91
2018-04-12 08:41:52	38.57	155	32.67	33.02	32.24	226.5	229.4	228.7	远程	正常	调速	65535	20.17	0.91
2018-04-12 08:42:57	38.61	155	32.52	33.05	32.3	226.8	229.6	228.6	远程	正常	调速	65535	20.22	0.91
2018-04-12 08:44:01	38.62	155	32.61	32.97	32.43	225.7	227.7	227.4	远程	正常	调速	65535	20.18	0.91
2018-04-12 08:45:05	38.56	155	32.7	33.11	32.67	224.8	227.6	226.7	远程	正常	调速	65535	20.15	0.91
2018-04-12 08:46:08	38.6	154	32.75	33.05	32.73	224.8	227.8	227	远程	正常	调速	65535	20.18	0.91
2018-04-12 08:47:11	38.49	155	32.67	33.11	32.56	224.4	227.2	226.8	远程	正常	调速	65535	20.07	0.91
2018-04-12 08:48:16	38.49	155	32.46	33.04	32.38	225.7	227.8	227.3	远程	正常	调速	65535	20.11	0.91
2018-04-12 08:49:19	38.47	155	32.49	32.89	32.42	226.1	229.1	228.3	远程	正常	调速	65535	20.11	0.91
2018-04-12 08:50:24	38.48	155	32.39	32.79	32.22	225.9	228.7	228	远程	正常	调速	65535	20.09	0.91
2018-04-12 08:51:29	38.47	155	32.52	33.01	32.19	226.4	229.3	228.3	远程	正常	调速	65535	20.12	0.91
2018-04-12 08:52:31	38.49	155	32.39	32.75	32.29	226.7	228.8	228.2	远程	正常	调速	65535	20.12	0.91
2018-04-12 08:53:37	38.49	155	32.61	32.82	32.23	227	229.1	228.8	远程	正常	调速	65535	20.16	0.91
2018-04-12 08:54:40	38.51	155	32.39	32.91	32.42	226.9	229	228.7	远程	正常	调速	65535	20.15	0.91
2018-04-12 08:55:44	38.59	155	32.53	33.03	32.24	226.9	229.2	228.3	远程	正常	调速	65535	20.18	0.91
2018-04-12 08:56:48	38.59	155	32.71	32.97	32.49	225.8	228.1	227.9	远程	正常	调速	65535	20.2	0.91
2018-04-12 08:57:53	38.61	155	32.66	33.13	32.6	225.9	228.6	228.1	远程	正常	调速	65535	20.22	0.91
2018-04-12 08:58:59	38.65	155	32.71	33.05	32.63	225.3	227.7	227.5	远程	正常	调速	65535	20.24	0.91
2018-04-12 09:00:03	38.62	155	32.86	32.95	32.52	226.6	229.1	228.1	远程	正常	调速	65535	20.22	0.91
2018-04-12 09:01:07	38.55	155	32.87	33	32.9	224.5	227.3	226.4	远程	正常	调速	65535	20.16	0.91
2018-04-12 09:02:11	38.59	155	32.94	33.19	32.86	224.4	226.8	226.4	远程	正常	调速	65535	20.18	0.91
2018-04-12 09:03:15	38.61	154	32.41	32.86	32.15	228.9	231.6	231.3	远程	正常	调速	65535	20.21	0.91
2018-04-12 09:04:20	38.61	154	32.4	32.61	32.15	230.2	232.4	232	远程	正常	调速	65535	20.26	0.91
2018-04-12 09:05:22	38.5	155	32.11	32.52	31.94	229.6	231.8	231.3	远程	正常	调速	65535	20.13	0.91
2018-04-12 09:06:27	38.48	155	32.2	32.59	32.16	228.8	231.7	231.1	远程	正常	调速	65535	20.14	0.91
2018-04-12 09:07:32	38.48	155	32.21	32.54	31.92	229.7	232.5	232.1	远程	正常	调速	65535	20.13	0.91
2018-04-12 09:08:36	38.48	155	31.99	32.35	31.68	230.9	233.7	233.2	远程	正常	调速	65535	20.14	0.91
2018-04-12 09:09:41	38.48	155	31.98	32.36	31.64	231.5	233.5	233.2	远程	正常	调速	65535	20.15	0.91
2018-04-12 09:10:45	38.5	155	32.19	32.29	31.83	230.6	233.2	232.9	远程	正常	调速	65535	20.16	0.91
2018-04-12 09:13:56	38.61	155	32.4	32.54	32.21	229.8	232.2	231.9	远程	正常	调速	65535	20.24	0.91
2018-04-12 09:15:00	38.56	155	32.13	32.45	32.16	228.7	231.2	230.9	远程	正常	调速	65535	20.19	0.91
2018-04-12 09:16:05	38.61	154	32.57	32.64	32.11	229.5	231.6	230.7	远程	正常	调速	65535	20.25	0.91
2018-04-12 09:17:09	38.63	154	32.34	32.51	32.07	230.3	232.9	232	远程	正常	调速	65535	20.25	0.91
2018-04-12 09:18:13	38.64	154	32.36	32.62	32.28	228.4	230.6	230.5	远程	正常	调速	65535	20.23	0.91
2018-04-12 09:19:17	38.48	155	32.19	32.33	32.01	229.6	231.5	231	远程	正常	调速	65535	20.12	0.91
2018-04-12 09:20:22	38.41	155	32.07	32.31	31.72	229.8	232.2	231.3	远程	正常	调速	65535	20.06	0.91
2018-04-12 09:21:19	38.59	155	32.27	32.57	32.12	230.6	232.4	232.1	远程	正常	调速	65535	20.23	0.91
2018-04-12 09:22:09	38.63	154	32.36	32.67	32.23	230	232.1	231.4	远程	正常	调速	65535	20.26	0.91
2018-04-12 09:23:19	38.5	155	32.05	32.32	31.68	231.8	234.7	233.6	远程	正常	调速	65535	20.19	0.91
2018-04-12 09:24:34	38.49	155	32.46	32.59	32.08	229.7	232	231.1	远程	正常	调速	65535	20.14	0.91
2018-04-12 09:25:41	38.55	155	32.15	32.46	31.87	231.7	234.6	233.7	远程	正常	调速	65535	20.23	0.91
2018-04-12 09:26:53	38.47	155	32.31	32.45	31.97	230	232.6	231.5	远程	正常	调速	65535	20.1	0.91
2018-04-12 09:28:04	38.58	155	32.39	32.46	32.02	230	232.8	232.3	远程	正常	调速	65535	20.25	0.91
2018-04-12 09:29:14	38.47	155	32.04	32.41	31.69	231.1	233.1	232.8	远程	正常	调速	65535	20.17	0.91
2018-04-12 09:30:24	38.6	155	32.58	32.61	32.39	227.5	230.3	230	远程	正常	调速	65535	20.2	0.91
2018-04-12 09:31:34	38.44	155	32.09	32.17	31.68	231.4	233.7	232.7	远程	正常	调速	65535	20.13	0.91
2018-04-12 09:32:46	38.63	154	32.6	32.62	32.13	229	231.3	230.4	远程	正常	调速	65535	20.25	0.91
2018-04-12 09:33:57	38.53	155	32.05	32.37	31.81	231.4	234.1	233.1	远程	正常	调速	65535	20.19	0.91
2018-04-12 09:35:07	38.46	155	32.15	32.41	31.79	229.6	232.4	232.1	远程	正常	调速	65535	20.11	0.91
2018-04-12 09:36:18	38.56	155	32.32	32.36	31.75	230.6	233.4	232.5	远程	正常	调速	65535	20.23	0.91
2018-04-12 09:37:27	38.43	155	32.2	32.41	31.63	231.5	233.6	233.5	远程	正常	调速	65535	20.14	0.91
2018-04-12 09:38:38	38.63	155	32.43	32.77	32.01	230.6	232.9	232.7	远程	正常	调速	65535	20.28	0.91
2018-04-12 09:39:49	38.44	155	31.85	32.28	31.79	231.4	233.2	233.1	远程	正常	调速	65535	20.11	0.91
2018-04-12 09:41:00	38.65	154	32.43	32.56	32	229.6	232.4	231.4	远程	正常	调速	65535	20.27	0.91
2018-04-12 09:42:12	38.47	155	32.26	32.52	31.9	229.9	232.3	232.2	远程	正常	调速	65535	20.13	0.91
2018-04-12 09:43:20	38.51	154	32.01	32.59	31.9	231.3	233.7	232.8	远程	正常	调速	65535	20.16	0.91
2018-04-12 09:44:30	38.61	155	32.43	32.68	32.03	230.8	233.4	232.3	远程	正常	调速	65535	20.26	0.91
2018-04-12 09:45:42	38.41	155	32	32.51	31.61	231.2	234.1	233.3	远程	正常	调速	65535	20.11	0.91
2018-04-12 09:46:53	38.58	155	32.39	32.61	32.13	230.2	232.4	231.7	远程	正常	调速	65535	20.25	0.91
2018-04-12 09:48:04	38.46	155	32.3	32.53	31.9	229.9	232.6	232.3	远程	正常	调速	65535	20.11	0.91
2018-04-12 09:49:15	38.6	155	32.36	32.95	32.23	230.1	232.1	231.5	远程	正常	调速	65535	20.25	0.91
2018-04-12 09:50:25	38.49	155	32.27	32.65	31.93	231.6	233.6	232.9	远程	正常	调速	65535	20.2	0.91
2018-04-12 09:51:35	38.48	155	32.16	32.67	31.9	230.2	233	232.7	远程	正常	调速	65535	20.16	0.91
2018-04-12 09:52:48	38.51	155	32.13	32.78	31.81	230.7	233.5	233.1	远程	正常	调速	65535	20.19	0.91
2018-04-12 09:53:59	38.45	154	32.08	32.66	31.77	231.2	234.1	233.5	远程	正常	调速	65535	20.17	0.91
2018-04-12 09:55:09	38.57	155	32.31	32.63	32.05	229.4	231.6	231.5	远程	正常	调速	65535	20.18	0.91
2018-04-12 09:56:19	38.39	155	31.74	32.28	31.35	232.1	235	234.2	远程	正常	调速	65535	20.09	0.91
2018-04-12 09:57:29	38.6	154	32.14	32.45	31.85	231.3	233.4	232.9	远程	正常	调速	65535	20.22	0.91
2018-04-12 09:58:38	38.52	155	31.9	32.63	31.63	231.7	234.1	233.8	远程	正常	调速	65535	20.2	0.91
2018-04-12 09:59:49	38.45	155	32.17	32.4	31.96	229.1	231.7	230.7	远程	正常	调速	65535	20.11	0.91
2018-04-12 10:01:01	38.57	155	32.32	32.44	31.84	230.7	233.5	233	远程	正常	调速	65535	20.2	0.91
2018-04-12 10:02:11	38.44	155	31.96	32.22	31.62	231.1	234.1	233	远程	正常	调速	65535	20.11	0.91
2018-04-12 10:03:22	38.57	155	32.28	32.15	32.09	229.9	232.9	231.8	远程	正常	调速	65535	20.18	0.91
2018-04-12 10:04:26	38.61	155	32.44	32.64	32.25	228.8	231.2	230.6	远程	正常	调速	65535	20.22	0.91
2018-04-12 10:05:23	38.52	155	32.25	32.29	31.86	231	233.7	232.5	远程	正常	调速	65535	20.17	0.91
2018-04-12 10:06:21	38.57	154	32.06	32.37	32.08	230.1	233.1	232.5	远程	正常	调速	65535	20.21	0.91
2018-04-12 10:07:19	38.58	155	32.08	32.35	31.82	231.9	234.2	233.3	远程	正常	调速	65535	20.27	0.91
2018-04-12 10:08:15	38.45	155	32.24	32.27	31.86	230.1	232.8	231.7	远程	正常	调速	65535	20.11	0.91
2018-04-12 10:09:14	38.63	155	32.38	32.63	32.27	229.3	232.1	231.5	远程	正常	调速	65535	20.27	0.91
2018-04-12 10:10:25	38.45	155	32.09	32.33	31.94	230.3	232.5	231.7	远程	正常	调速	65535	20.14	0.91
2018-04-12 10:11:34	38.55	155	32.5	32.66	32.15	228.6	231.5	230.7	远程	正常	调速	65535	20.21	0.91
2018-04-12 10:12:46	38.46	155	32.08	32.27	31.63	231.3	233.5	232.7	远程	正常	调速	65535	20.13	0.91
2018-04-12 10:13:56	38.5	154	32.3	32.63	32.08	230	232.8	232.3	远程	正常	调速	65535	20.16	0.91
2018-04-12 10:15:07	38.53	155	32.24	32.23	31.91	230.5	232.8	232.3	远程	正常	调速	65535	20.2	0.91
2018-04-12 10:16:18	38.42	155	32.32	32.44	31.97	228.4	231.5	230.8	远程	正常	调速	65535	20.04	0.91
2018-04-12 10:17:29	38.58	154	32.58	32.73	32.28	228.1	231.1	230.5	远程	正常	调速	65535	20.21	0.91
2018-04-12 10:18:39	38.44	155	32.09	32.41	31.56	229.8	232.4	232.3	远程	正常	调速	65535	20.08	0.91
2018-04-12 10:19:49	38.63	154	32.48	32.57	32.04	229.6	232.3	231.3	远程	正常	调速	65535	20.24	0.91
2018-04-12 10:21:10	38.58	155	32.56	32.56	32.17	228.7	231.2	231	远程	正常	调速	65535	20.22	0.91
2018-04-12 10:22:30	38.59	155	32.36	32.64	32.14	230.7	233.8	233	远程	正常	调速	65535	20.27	0.91
2018-04-12 10:24:31	38.43	155	31.98	32.32	31.69	231	233.8	232.7	远程	正常	调速	65535	20.12	0.91
2018-04-12 10:25:37	38.43	155	32.2	32.3	31.63	231	233.1	232.3	远程	正常	调速	65535	20.11	0.91
2018-04-12 10:26:43	38.42	155	32.09	32.28	31.94	229.7	231.9	231.3	远程	正常	调速	65535	20.1	0.9
2018-04-12 10:27:51	38.52	154	32.17	32.43	32.09	230.5	233.1	232.7	远程	正常	调速	65535	20.19	0.91
2018-04-12 10:28:58	38.53	155	32.44	32.71	32.15	228.6	231.2	231	远程	正常	调速	65535	20.18	0.91
2018-04-12 10:30:05	38.57	155	32.4	32.57	31.97	230	232.6	231.5	远程	正常	调速	65535	20.2	0.91
2018-04-12 10:31:12	38.55	155	32.35	32.43	31.48	232	234.8	233.8	远程	正常	调速	65535	20.24	0.91
2018-04-12 10:32:18	38.43	155	32.03	32.44	31.52	230.8	233.3	233.2	远程	正常	调速	65535	20.11	0.91
2018-04-12 10:33:24	38.44	155	32.16	32.32	31.59	231.1	233.2	232.7	远程	正常	调速	65535	20.12	0.91
2018-04-12 10:34:32	38.44	155	32.32	32.55	31.79	229.9	232.1	231.5	远程	正常	调速	65535	20.1	0.91
2018-04-12 10:35:38	38.54	155	32.4	32.75	31.71	229.6	232.6	231.8	远程	正常	调速	65535	20.19	0.91
2018-04-12 10:36:46	38.61	155	32.44	32.67	32.06	229.2	231.7	231.7	远程	正常	调速	65535	20.25	0.91
2018-04-12 10:37:53	38.58	155	32.4	32.74	32.09	228.8	231.8	231	远程	正常	调速	65535	20.21	0.91
2018-04-12 10:39:00	38.55	155	32.25	32.38	31.61	231.6	234.1	233.9	远程	正常	调速	65535	20.26	0.91
2018-04-12 10:40:07	38.47	155	32.31	32.43	31.57	231.3	234	233.1	远程	正常	调速	65535	20.19	0.91
2018-04-12 10:41:14	38.49	155	32.3	32.43	31.88	230.8	233	232.7	远程	正常	调速	65535	20.17	0.91
2018-04-12 10:42:21	38.49	154	32.38	32.58	31.86	229.6	231.5	231.3	远程	正常	调速	65535	20.16	0.91
2018-04-12 10:43:28	38.68	154	32.33	32.71	31.98	230.6	232.9	232.8	远程	正常	调速	65535	20.3	0.91
2018-04-12 10:44:34	38.6	155	32.33	32.61	32.03	229.2	231.6	231.4	远程	正常	调速	65535	20.21	0.91
2018-04-12 10:45:42	38.62	155	32.29	32.64	32.03	230.8	233.2	232.3	远程	正常	调速	65535	20.27	0.91
2018-04-12 10:46:47	38.57	155	32.38	32.6	31.86	230.3	232.4	231.8	远程	正常	调速	65535	20.26	0.91
2018-04-12 10:47:56	38.5	155	32.43	32.75	31.75	230.2	232.8	231.9	远程	正常	调速	65535	20.2	0.91
2018-04-12 10:49:01	38.46	155	32.09	32.39	31.66	230.5	233.2	232.9	远程	正常	调速	65535	20.12	0.91
2018-04-12 10:50:09	38.48	155	32.29	32.54	31.87	230.3	232.4	231.8	远程	正常	调速	65535	20.15	0.91
2018-04-12 10:51:16	38.55	154	32.33	32.55	31.87	230.7	232.9	232.5	远程	正常	调速	65535	20.21	0.91
2018-04-12 10:52:23	38.55	155	32.3	32.51	31.97	230.1	232.9	232.6	远程	正常	调速	65535	20.23	0.91
2018-04-12 10:53:30	38.62	154	32.44	32.74	32.08	230.7	233.6	233.1	远程	正常	调速	65535	20.28	0.91
2018-04-12 10:54:37	38.57	155	32.17	32.39	31.55	233.1	235.8	235.1	远程	正常	调速	65535	20.28	0.91
2018-04-12 10:55:43	38.48	155	32.32	32.67	31.64	231	233.1	233	远程	正常	调速	65535	20.18	0.91
2018-04-12 10:56:51	38.44	155	32.21	32.23	31.66	231.4	233.7	233.6	远程	正常	调速	65535	20.12	0.91
2018-04-12 10:57:59	38.46	155	32.27	32.59	31.86	230.9	233.6	232.6	远程	正常	调速	65535	20.16	0.91
2018-04-12 10:59:05	38.56	154	32.1	32.47	31.74	231.3	233.7	233.4	远程	正常	调速	65535	20.2	0.91
2018-04-12 11:00:11	38.6	155	32.42	32.72	32.03	229.8	231.8	231.2	远程	正常	调速	65535	20.25	0.9
2018-04-12 11:01:19	38.56	155	32.24	32.79	31.91	230.3	233.1	232.3	远程	正常	调速	65535	20.22	0.91
2018-04-12 11:02:25	38.58	155	32.03	32.46	31.75	231.7	234	233.9	远程	正常	调速	65535	20.25	0.9
2018-04-12 11:03:32	38.52	155	32.03	32.56	31.88	232.2	234.2	234.2	远程	正常	调速	65535	20.24	0.91
2018-04-12 11:04:39	38.47	155	32.14	32.4	31.82	230.5	233.3	232.8	远程	正常	调速	65535	20.15	0.91
2018-04-12 11:05:45	38.46	155	32.1	32.5	31.88	230.3	233.2	232.4	远程	正常	调速	65535	20.11	0.91
2018-04-12 11:06:53	38.65	154	32.45	32.68	32	230.6	232.9	232.7	远程	正常	调速	65535	20.29	0.91
2018-04-12 11:08:00	38.56	155	32.35	32.58	32.02	230.3	232.9	232.7	远程	正常	调速	65535	20.24	0.91
2018-04-12 11:09:08	38.58	155	32.18	32.49	31.84	231.3	233.8	233.5	远程	正常	调速	65535	20.23	0.91
2018-04-12 11:10:15	38.5	155	32.06	32.42	31.59	231.7	234.4	233.9	远程	正常	调速	65535	20.21	0.91
2018-04-12 11:13:35	38.57	154	32.38	32.65	32.01	230.2	233.2	232.5	远程	正常	调速	65535	20.2	0.91
2018-04-12 11:14:42	38.68	154	32.5	32.76	31.98	231.6	233.5	233.2	远程	正常	调速	65535	20.33	0.91
2018-04-12 11:15:48	38.6	155	32.39	32.64	32.02	231.1	233.4	233.3	远程	正常	调速	65535	20.29	0.91
2018-04-12 11:16:56	38.61	155	32.25	32.62	31.68	232.4	234.7	234.4	远程	正常	调速	65535	20.3	0.91
2018-04-12 11:18:02	38.52	155	32.04	32.38	31.46	232.9	235.5	235.2	远程	正常	调速	65535	20.19	0.9
2018-04-12 11:19:10	38.48	155	32.12	32.3	31.7	232.3	234.7	234.4	远程	正常	调速	65535	20.2	0.91
2018-04-12 11:20:17	38.46	154	31.95	32.25	31.66	232.5	235.3	234.5	远程	正常	调速	65535	20.17	0.91
2018-04-12 11:21:24	38.61	154	32.08	32.54	31.89	232.5	234.7	234.5	远程	正常	调速	65535	20.26	0.91
2018-04-12 11:22:31	38.58	155	32.13	32.53	31.88	231.8	233.9	233.5	远程	正常	调速	65535	20.26	0.91
2018-04-12 11:23:38	38.59	155	32.07	32.36	31.62	232.8	235.2	235.1	远程	正常	调速	65535	20.26	0.9
2018-04-12 11:24:44	38.54	155	32	32.31	31.55	233	235.7	235.2	远程	正常	调速	65535	20.23	0.91
2018-04-12 11:25:51	38.49	155	31.83	32.39	31.66	232.6	234.9	233.9	远程	正常	调速	65535	20.17	0.91
2018-04-12 11:26:58	38.43	155	31.87	32.16	31.5	232.5	235.4	234.7	远程	正常	调速	65535	20.1	0.9
2018-04-12 11:28:05	38.44	155	31.99	32.11	31.45	232.3	234.7	234.5	远程	正常	调速	65535	20.15	0.9
2018-04-12 11:29:12	38.63	154	32.36	32.32	31.7	232.6	235.1	234.7	远程	正常	调速	65535	20.27	0.91
2018-04-12 11:30:20	38.58	155	32.33	32.46	32.05	231.8	234.4	234.1	远程	正常	调速	65535	20.29	0.91
2018-04-12 11:33:39	38.45	155	32.1	32.19	31.32	233.8	236.2	235.1	远程	正常	调速	65535	20.18	0.9
2018-04-12 11:34:35	38.44	155	31.94	32.13	31.47	233.3	235.7	235.3	远程	正常	调速	65535	20.18	0.91
2018-04-12 11:34:47	38.43	155	31.75	32.15	31.3	233.6	235.7	235.3	远程	正常	调速	65535	20.15	0.9
2018-04-12 11:35:53	38.5	154	32.08	32.48	31.58	232.3	235.3	234.3	远程	正常	调速	65535	20.2	0.91
2018-04-12 11:37:00	38.62	154	32.17	32.55	31.77	231.8	234.4	234.1	远程	正常	调速	65535	20.26	0.91
2018-04-12 11:38:07	38.59	155	32.41	32.5	31.89	230.9	233.1	232.3	远程	正常	调速	65535	20.25	0.9
2018-04-12 11:39:12	38.56	155	32.24	32.3	31.79	231.8	234.3	233.2	远程	正常	调速	65535	20.21	0.91
2018-04-12 11:40:20	38.56	155	32.21	32.5	31.57	233.1	235.3	234.4	远程	正常	调速	65535	20.26	0.9
2018-04-12 11:41:28	38.52	155	32.14	32.5	31.57	231.9	234.4	234.1	远程	正常	调速	65535	20.21	0.91
2018-04-12 11:42:34	38.46	155	32.15	32.21	31.39	232.6	235.6	234.8	远程	正常	调速	65535	20.16	0.91
2018-04-12 11:43:42	38.45	155	32.27	32.26	31.95	231.1	233.3	232.8	远程	正常	调速	65535	20.12	0.9
2018-04-12 11:44:48	38.49	154	32.16	32.47	31.97	232	234	233.5	远程	正常	调速	65535	20.19	0.91
2018-04-12 11:45:53	38.64	154	31.91	32.26	31.49	234.3	236.5	236.2	远程	正常	调速	65535	20.27	0.9
2018-04-12 11:47:02	38.56	155	31.94	32.69	31.81	233.3	236.1	235.5	远程	正常	调速	65535	20.27	0.9
2018-04-12 11:48:09	38.55	155	31.91	32.34	31.54	234.8	237.7	237.1	远程	正常	调速	65535	20.28	0.9
2018-04-12 11:49:20	38.49	155	31.91	32.4	31.51	234.5	237.5	236.5	远程	正常	调速	65535	20.25	0.9
2018-04-12 11:50:27	38.49	154	31.84	32.66	31.62	234.1	236.9	235.8	远程	正常	调速	65535	20.21	0.9
2018-04-12 11:51:34	38.66	154	32.12	32.65	31.62	234.6	237.4	236.9	远程	正常	调速	65535	20.32	0.9
2018-04-12 11:52:41	38.57	155	31.86	32.52	31.7	234.1	236.8	236.4	远程	正常	调速	65535	20.26	0.9
2018-04-12 11:53:47	38.61	154	31.98	32.54	31.4	234.7	237.7	236.8	远程	正常	调速	65535	20.29	0.9
2018-04-12 11:54:54	38.57	155	31.66	32.56	31.23	235.1	238	237.2	远程	正常	调速	65535	20.27	0.9
2018-04-12 11:56:01	38.48	155	31.66	32.31	31.49	235	237.8	236.8	远程	正常	调速	65535	20.22	0.9
2018-04-12 11:57:08	38.42	155	31.55	32.23	31.44	235.1	237	236.5	远程	正常	调速	65535	20.18	0.9
2018-04-12 11:58:14	38.38	155	31.5	32.45	31.17	235.7	238.5	237.9	远程	正常	调速	65535	20.14	0.9
2018-04-12 11:59:21	38.48	154	31.61	32.2	31.49	235	237.6	237.3	远程	正常	调速	65535	20.21	0.9
2018-04-12 12:00:28	38.56	154	31.8	32.63	31.61	234.4	237	236	远程	正常	调速	65535	20.28	0.9
2018-04-12 12:01:35	38.48	155	31.68	32.21	31.55	235.1	237.2	236.8	远程	正常	调速	65535	20.23	0.9
2018-04-12 12:02:43	38.47	155	31	31.74	31.08	230.4	233.2	232.2	远程	正常	调速	65535	20.13	0.93

## Sheet: Sheet3
时间	电流	转速	输入电流A	输入电流B	输入电流C	输入电压A	输入电压B	输入电压C	KA0	KA4	远程操作	操作时间	有功功率	功率因数
2018-04-25 15:13:32	39.87	149	34.59	34.64	34.12	218.5	220.2	220.1	远程	正常	调速	65535	20.86	0.92
2018-04-25 15:18:54	39.93	149	34.65	34.81	34.07	218.2	220	219.9	远程	正常	调速	65535	20.93	0.92
2018-04-25 15:28:06	39.87	149	34.65	35.1	34.46	216.3	219	218.5	远程	正常	调速	65535	20.89	0.92
2018-04-25 15:31:07	39.9	149	34.76	35.06	34.05	218.2	220.5	220.2	远程	正常	调速	65535	20.94	0.93
2018-04-25 15:34:08	39.94	149	34.67	34.94	34.31	217	219.4	219.6	远程	正常	调速	65535	20.9	0.93
2018-04-25 15:37:08	40	149	34.73	35.06	34.21	218.6	221	220.4	远程	正常	调速	65535	21.04	0.93
2018-04-25 15:40:09	40.03	149	34.87	35.16	34.34	218.4	220.4	220.5	远程	正常	调速	65535	21.05	0.93
2018-04-25 15:43:09	39.99	149	34.79	35.33	34.48	218	220.1	220.1	远程	正常	调速	65535	20.98	0.93
2018-04-25 15:46:09	40.06	148	35.22	35.41	35.18	215.1	217.1	217.4	远程	正常	调速	65535	21.02	0.93
2018-04-25 15:49:10	39.86	149	35.05	34.83	34.32	216.1	218.8	218.4	远程	正常	调速	65535	20.87	0.92
2018-04-25 15:52:10	39.89	149	34.64	35.38	34.39	216.4	218.1	218.3	远程	正常	调速	65535	20.88	0.92
2018-04-25 15:55:11	39.94	149	34.53	35.12	34.25	218.2	220.2	219.8	远程	正常	调速	65535	20.95	0.93
2018-04-25 16:04:41	39.98	149	34.74	35.22	34.25	217.3	219.8	219.3	远程	正常	调速	65535	20.95	0.93
2018-04-25 16:07:43	40.02	149	34.64	34.84	34.49	218	220.2	220.4	远程	正常	调速	65535	20.99	0.93
2018-04-25 16:10:43	39.96	149	34.93	35.22	34.56	216.7	218.5	218.5	远程	正常	调速	65535	20.92	0.92
2018-04-25 16:18:03	39.93	148	35.05	35.46	34.67	214.4	217.3	217.3	远程	正常	调速	65535	20.89	0.93
2018-04-25 16:22:04	39.98	149	35.37	35.74	34.71	213.5	216.3	216	远程	正常	调速	65535	20.96	0.92
2018-04-25 16:26:04	39.84	149	34.88	35.13	34.51	215.9	217.8	218.2	远程	正常	调速	65535	20.85	0.92
2018-04-25 16:34:06	39.91	149	34.85	35.39	34.36	216.4	218.3	218.5	远程	正常	调速	65535	20.95	0.92
2018-04-25 16:38:06	40.03	149	35.34	35.4	34.69	216.3	218.6	218.2	远程	正常	调速	65535	21.03	0.93
2018-04-25 16:42:46	39.91	149	34.93	35.03	34.1	217.7	220	219.6	远程	正常	调速	65535	20.94	0.93
2018-04-25 16:46:45	40.02	149	35.1	35.64	35.11	214.6	216.6	217	远程	正常	调速	65535	20.98	0.92
2018-04-25 16:50:47	39.9	149	34.77	35.47	34.21	216.4	218.4	218.8	远程	正常	调速	65535	20.93	0.93
2018-04-25 16:55:27	39.97	149	35.24	35.3	34.94	214.7	217.4	217.2	远程	正常	调速	65535	20.95	0.93
2018-04-25 16:59:28	39.88	149	34.77	35.21	34.52	215.6	218.3	218.1	远程	正常	调速	65535	20.89	0.93
2018-04-25 17:03:28	40.01	149	34.93	35.11	34.92	215.5	217.5	217.7	远程	正常	调速	65535	21.01	0.92
2018-04-25 17:10:08	39.95	149	34.31	35.06	34.51	217.3	219.1	219.5	远程	正常	调速	65535	20.93	0.92
2018-04-25 17:18:48	39.97	149	35.1	35.44	34.94	215.5	217.8	218	远程	正常	调速	65535	20.99	0.93
2018-04-25 17:22:49	40.09	149	35.59	35.65	35.22	214.2	216.4	216.8	远程	正常	调速	65535	21.07	0.93
2018-04-25 17:31:30	40.06	149	35.19	35.37	34.78	215.9	218.5	218	远程	正常	调速	65535	21.02	0.93
2018-04-25 17:35:30	39.98	149	34.27	34.81	34.34	217.9	220.4	220.4	远程	正常	调速	65535	20.93	0.93
2018-04-25 17:44:11	39.92	149	34.5	34.65	34.13	218.9	221.5	221.2	远程	正常	调速	65535	20.89	0.92
2018-04-25 17:48:09	40.11	149	35.19	35.32	34.81	216.8	219.5	219.4	远程	正常	调速	65535	21.08	0.93
2018-04-25 17:56:51	40	149	35.02	35.33	34.72	217.6	219.6	219.9	远程	正常	调速	65535	21.05	0.93
2018-04-25 18:00:51	40.02	149	34.95	35.33	34.39	217.5	219.4	219.5	远程	正常	调速	65535	21.05	0.93
2018-04-25 18:09:33	39.94	149	34.41	35.01	33.96	219.9	221.7	221.4	远程	正常	调速	65535	21	0.92
2018-04-25 18:13:33	40.07	148	34.95	34.92	34.2	218.5	221.2	220.9	远程	正常	调速	65535	21.05	0.92
2018-04-25 18:22:13	40.07	149	34.94	35.26	34.55	219.1	221.2	221.5	远程	正常	调速	65535	21.15	0.92
2018-04-25 18:26:12	39.96	149	34.47	34.81	34.07	219.9	222	222.3	远程	正常	调速	65535	21	0.92
2018-04-25 18:34:53	40	149	34.5	34.7	34.08	221.6	223.4	223	远程	正常	调速	65535	21.09	0.92
2018-04-25 18:38:54	39.9	149	34.53	34.67	34.17	220.7	222.7	222.3	远程	正常	调速	65535	20.94	0.92
2018-04-25 18:47:35	39.96	148	34.42	34.66	34.12	221.3	223.3	223.1	远程	正常	调速	65535	21	0.92
2018-04-25 18:51:35	40	149	34.17	34.39	33.73	222.9	225	224.8	远程	正常	调速	65535	21.11	0.92
2018-04-25 19:00:15	40.02	149	34.52	34.7	34.13	221.9	223.7	223.6	远程	正常	调速	65535	21.12	0.92
2018-04-25 19:04:15	39.89	149	34.35	34.61	33.8	222	224.6	223.8	远程	正常	调速	65535	21	0.92
2018-04-25 19:14:16	39.97	149	34.26	34.82	34.28	220.4	223.1	222.3	远程	正常	调速	65535	20.96	0.92
2018-04-25 19:18:16	39.97	149	34.28	34.73	33.78	222.5	224.8	224.1	远程	正常	调速	65535	21.1	0.92
2018-04-25 19:26:57	39.97	149	34.07	34.42	33.35	222.9	224.9	224.7	远程	正常	调速	65535	21.04	0.92
2018-04-25 19:30:58	39.86	149	34.45	34.82	34.05	220.8	222.6	222.2	远程	正常	调速	65535	20.99	0.92
2018-04-25 19:39:38	39.9	149	34.62	34.88	34.25	219.9	222.5	221.9	远程	正常	调速	65535	21.02	0.92
2018-04-25 19:47:39	39.85	149	34.55	34.72	34.18	219.5	222.1	221.2	远程	正常	调速	65535	20.97	0.92
2018-04-25 19:51:45	39.9	149	34.34	34.57	34.04	221.6	223.8	223.6	远程	正常	调速	65535	21.03	0.92
2018-04-25 20:00:20	40.04	149	34.53	34.62	34.03	222	224.3	223.5	远程	正常	调速	65535	21.15	0.93
2018-04-25 20:04:20	39.86	149	34.11	34.5	34.03	221.5	223.5	223.3	远程	正常	调速	65535	21	0.92
2018-04-25 20:13:01	39.88	149	34.19	34.57	33.8	222.2	224.5	224.4	远程	正常	调速	65535	21.03	0.92
2018-04-25 20:17:01	40	149	34.79	35.02	34.33	220.8	222.8	222.4	远程	正常	调速	65535	21.12	0.92
2018-04-25 20:25:41	40	150	34.5	35	34.31	219.9	222.1	222.3	远程	正常	调速	65535	21.08	0.92
2018-04-25 20:29:41	39.86	150	34.38	34.61	34.02	221	223.1	222.4	远程	正常	调速	65535	21	0.92
2018-04-25 20:38:22	39.94	149	34.45	34.63	33.96	221.5	223.9	223.3	远程	正常	调速	65535	21.1	0.92
2018-04-25 20:42:21	39.99	149	34.52	34.8	34.15	222.4	224.3	224	远程	正常	调速	65535	21.14	0.92
2018-04-25 20:51:01	40	150	34.54	34.82	34.17	220.9	222.9	222.7	远程	正常	调速	65535	21.09	0.92
2018-04-25 20:55:04	39.97	149	34.29	34.74	33.93	222	224.4	224.4	远程	正常	调速	65535	21.02	0.92
2018-04-25 21:03:46	39.9	149	34.63	34.89	34.57	219.8	222.6	221.9	远程	正常	调速	65535	21	0.92
2018-04-25 21:07:44	40.03	150	34.73	35.03	34.6	218.7	221.4	220.7	远程	正常	调速	65535	21.1	0.92
2018-04-25 21:16:25	39.99	150	34.9	35.22	34.46	219	221.2	220.7	远程	正常	调速	65535	21.12	0.92
2018-04-25 21:20:25	39.89	149	34.53	34.98	34.01	220.6	223.1	222.5	远程	正常	调速	65535	21.03	0.92
2018-04-25 21:29:06	39.96	149	34.61	34.76	34.07	220.7	223.1	223.2	远程	正常	调速	65535	21.11	0.92
2018-04-25 21:33:06	40	149	34.41	34.76	34.28	220.7	222.7	222.3	远程	正常	调速	65535	21.04	0.92
2018-04-25 21:54:27	39.97	150	34.5	34.95	34	220.9	223.3	223.3	远程	正常	调速	65535	21.09	0.93
2018-04-25 21:58:27	39.9	149	34.58	35.06	34.17	219.2	221.3	221.2	远程	正常	调速	65535	21	0.92
2018-04-25 22:07:06	39.91	149	34.48	34.97	34.24	220.4	222.5	221.9	远程	正常	调速	65535	21	0.92
2018-04-25 22:11:08	39.98	149	34.33	34.75	34.05	220.9	223.2	223.2	远程	正常	调速	65535	21.08	0.92
2018-04-25 22:19:49	40.01	149	34.52	34.64	33.96	221.5	223.4	223	远程	正常	调速	65535	21.11	0.92
2018-04-25 22:23:49	39.84	150	34.64	34.71	34.06	219.9	222.3	222.2	远程	正常	调速	65535	20.93	0.92
2018-04-25 22:27:49	40.03	149	34.96	35.19	34.47	218.9	221.7	221.3	远程	正常	调速	65535	21.12	0.92
2018-04-25 22:32:30	39.85	149	34.51	34.29	33.69	220.2	222.7	222	远程	正常	调速	65535	20.92	0.92
2018-04-25 22:36:30	40	149	34.81	34.91	34.23	220.2	222.9	222.4	远程	正常	调速	65535	21.11	0.92
2018-04-25 22:40:30	39.92	149	33.96	34.6	34.09	220.4	223	222.8	远程	正常	调速	65535	21.01	0.92
2018-04-25 22:44:30	40.06	149	34.09	34.57	34.12	221.9	224.4	224.2	远程	正常	调速	65535	21.11	0.93
2018-04-25 22:48:30	39.87	150	33.98	34.24	34.04	221	223.2	223.2	远程	正常	调速	65535	21	0.92
2018-04-25 22:57:12	39.88	149	34.45	34.3	33.76	221.4	224.1	223.4	远程	正常	调速	65535	20.98	0.92
2018-04-25 23:01:12	40.02	149	34.42	34.52	34.15	220.5	222.5	222.2	远程	正常	调速	65535	21.06	0.92
2018-04-25 23:05:12	39.91	150	34.25	34.3	33.88	220.8	222.8	222.8	远程	正常	调速	65535	21	0.92
2018-04-25 23:09:12	39.95	150	34.25	34.97	34.07	219	221.8	221.8	远程	正常	调速	65535	21.01	0.92
2018-04-25 23:17:52	40.03	150	34.47	34.54	34.01	221.1	223.8	223.5	远程	正常	调速	65535	21.13	0.92
2018-04-25 23:21:53	39.89	150	34.65	34.83	34.39	218.9	221.7	221.2	远程	正常	调速	65535	21.02	0.92
2018-04-25 23:30:34	39.89	150	34.47	34.7	33.97	219.3	222	221.8	远程	正常	调速	65535	20.99	0.92
2018-04-25 23:34:35	40.04	149	34.59	34.94	34.4	220	222.4	221.8	远程	正常	调速	65535	21.18	0.92
2018-04-25 23:43:16	40.1	149	34.87	35.14	34.63	218.5	221.4	221	远程	正常	调速	65535	21.18	0.93
2018-04-25 23:47:14	39.95	149	34.26	34.63	34.03	221.7	223.6	223.2	远程	正常	调速	65535	21.06	0.93
2018-04-25 23:55:56	39.94	150	34.23	34.58	34.08	220.4	222.9	222.9	远程	正常	调速	65535	21.02	0.92
2018-04-25 23:59:56	40	150	34.64	34.78	34.29	219.6	221.8	221.8	远程	正常	调速	65535	21.05	0.92
2018-04-26 00:08:37	39.97	150	34.57	34.75	33.95	220.8	222.9	222.5	远程	正常	调速	65535	21.07	0.92
2018-04-26 00:25:18	40.05	150	34.68	35.11	34.56	219	221	221	远程	正常	调速	65535	21.11	0.92
2018-04-26 00:33:57	40.06	150	34.8	35.24	34.59	218.1	220.8	220.7	远程	正常	调速	65535	21.14	0.93
2018-04-26 00:37:59	39.93	150	34.47	34.77	34.19	220.3	222.7	222.1	远程	正常	调速	65535	21.03	0.93
2018-04-26 00:46:40	39.96	150	34.71	35.03	34.03	219.1	221.9	221.4	远程	正常	调速	65535	21.03	0.92
2018-04-26 00:50:40	39.99	150	34.04	34.87	34.5	219.3	221.3	221.3	远程	正常	调速	65535	21.02	0.92
2018-04-26 00:59:21	40.1	149	34.52	35.17	34.63	218.3	220.7	220.1	远程	正常	调速	65535	21.09	0.92
2018-04-26 01:03:20	39.98	150	34.21	34.59	34	220.9	223.6	222.9	远程	正常	调速	65535	21.06	0.92
2018-04-26 01:12:01	39.89	150	34.27	34.45	33.58	220.1	222.6	222.7	远程	正常	调速	65535	20.97	0.92
2018-04-26 01:16:02	40.08	149	34.9	34.87	34.42	220.2	222.6	222	远程	正常	调速	65535	21.18	0.93
2018-04-26 01:24:42	40.11	149	34.88	35.23	34.49	219.1	221.2	220.8	远程	正常	调速	65535	21.18	0.93
2018-04-26 01:28:43	39.91	150	34.57	34.84	34.38	219.1	221.7	221.6	远程	正常	调速	65535	21.02	0.92
2018-04-26 01:37:22	39.96	150	34.35	34.56	34.09	221.5	224.2	224.1	远程	正常	调速	65535	21.09	0.92
2018-04-26 01:41:23	40.05	149	34.84	35.03	34.15	219.4	222.2	222	远程	正常	调速	65535	21.14	0.92
2018-04-26 01:50:03	40.03	150	34.67	34.79	33.97	219.9	222.7	222.6	远程	正常	调速	65535	21.08	0.92
2018-04-26 01:54:05	39.97	149	34.45	34.82	34.21	221.1	223.1	223	远程	正常	调速	65535	21.09	0.92
2018-04-26 02:02:44	39.95	150	34.54	34.78	33.89	221.4	223.6	223	远程	正常	调速	65535	21.08	0.92
2018-04-26 02:15:25	40.12	149	34.47	34.95	34.3	222	224.9	224.1	远程	正常	调速	65535	21.22	0.93
2018-04-26 02:19:26	40.04	150	34.39	34.81	34.05	222.5	224.6	224.3	远程	正常	调速	65535	21.17	0.92
2018-04-26 02:28:06	40.09	150	34.13	34.63	33.63	223.5	225.4	225.4	远程	正常	调速	65535	21.19	0.92
2018-04-26 02:32:07	40.19	149	34.52	34.95	34.48	221.3	223.8	223	远程	正常	调速	65535	21.27	0.93
2018-04-26 02:44:49	40.05	150	34.41	34.53	33.96	223.1	225.5	225.4	远程	正常	调速	65535	21.18	0.92
2018-04-26 02:53:29	40.08	150	34.19	34.52	33.99	223.7	226.3	225.4	远程	正常	调速	65535	21.19	0.93
2018-04-26 02:57:30	40.14	149	34.57	34.86	34.02	221.7	224.1	223.5	远程	正常	调速	65535	21.19	0.93
2018-04-26 03:06:10	40.11	149	34.55	34.69	34.27	222	224.6	224.5	远程	正常	调速	65535	21.17	0.92
2018-04-26 03:10:10	40.03	150	34.33	34.62	33.77	222.8	225.5	224.9	远程	正常	调速	65535	21.18	0.93
2018-04-26 03:18:51	40	150	34.48	34.71	34.11	220.4	223.1	222.8	远程	正常	调速	65535	21.06	0.92
2018-04-26 03:22:51	40.08	149	34.6	34.88	34.24	219.7	222.6	221.9	远程	正常	调速	65535	21.1	0.93
2018-04-26 03:31:32	40.11	149	34.7	35.09	34.58	220.2	222.7	222	远程	正常	调速	65535	21.19	0.92
2018-04-26 03:35:32	40.06	150	34.54	35.05	34.04	221.9	223.8	223.4	远程	正常	调速	65535	21.17	0.93
2018-04-26 03:44:13	40.03	150	34.32	34.62	34.23	220.8	223.2	223.2	远程	正常	调速	65535	21.14	0.92
2018-04-26 04:07:35	40.09	149	35.1	35.38	34.73	218.2	220.5	220.7	远程	正常	调速	65535	21.16	0.92
2018-04-26 04:11:34	40.01	150	34.39	34.92	34.31	220	222.4	222.4	远程	正常	调速	65535	21.05	0.92
2018-04-26 04:20:16	40.02	150	34.53	35.01	34.36	219.9	222.5	222.4	远程	正常	调速	65535	21.13	0.92
2018-04-26 04:24:16	40.1	149	34.4	35.33	34.35	218	220.5	220.6	远程	正常	调速	65535	21.08	0.93
2018-04-26 04:32:56	40.04	149	34.37	34.56	34.77	217.9	220	219.5	远程	正常	调速	65535	21.02	0.93
2018-04-26 04:36:57	40.05	150	34.74	35.4	34.38	218.4	220.1	220.1	远程	正常	调速	65535	21.12	0.93
2018-04-26 04:45:38	40.03	150	34.67	35.13	34.34	218.5	220.6	220.3	远程	正常	调速	65535	21.1	0.93
2018-04-26 04:49:38	39.93	150	34.85	35.13	34.66	216.8	219.4	219	远程	正常	调速	65535	21	0.93
2018-04-26 04:58:18	39.96	150	34.47	34.97	34.33	218.1	220.5	220.4	远程	正常	调速	65535	21.02	0.93
2018-04-26 05:02:19	40.07	150	35.2	35.36	35.12	215.5	217.4	217.7	远程	正常	调速	65535	21.09	0.93
2018-04-26 05:11:00	40.1	150	35.43	35.68	35.42	215.2	218.2	217.7	远程	正常	调速	65535	21.15	0.93
2018-04-26 05:15:00	39.98	150	34.67	34.99	34.61	217.4	220.1	219.8	远程	正常	调速	65535	21.01	0.93
2018-04-26 05:23:41	39.99	150	34.67	34.84	34.41	217.6	219.6	219.8	远程	正常	调速	65535	21.02	0.92
2018-04-26 05:27:40	39.97	150	34.77	34.96	34.6	217.6	220.2	219.6	远程	正常	调速	65535	21.01	0.93
2018-04-26 05:51:03	40.04	150	34.39	34.72	34.04	222.3	224.8	224.2	远程	正常	调速	65535	21.13	0.93
2018-04-26 05:55:43	40.06	149	34.02	34.48	34.07	223.5	226.3	225.7	远程	正常	调速	65535	21.15	0.92
2018-04-26 05:59:44	40.01	150	33.65	34.24	33.54	225.8	227.8	227.4	远程	正常	调速	65535	21.16	0.92
2018-04-26 06:03:42	39.98	150	34.21	34.23	33.98	223	225.4	224.8	远程	正常	调速	65535	21.09	0.92
2018-04-26 06:12:25	39.96	150	33.91	34.44	33.79	224.1	226.2	225.8	远程	正常	调速	65535	21.1	0.92
2018-04-26 06:16:25	40.11	150	34.38	34.71	34.12	222.9	225.2	225.1	远程	正常	调速	65535	21.22	0.92
2018-04-26 06:25:05	40.07	150	34.19	34.36	34.01	222.8	225.7	225.5	远程	正常	调速	65535	21.18	0.92
2018-04-26 06:29:06	40.04	150	33.71	34.26	33.39	225.5	228.3	227.9	远程	正常	调速	65535	21.15	0.92
2018-04-26 06:37:45	40.01	150	33.77	34.1	33.42	226.8	228.8	228.5	远程	正常	调速	65535	21.15	0.92
2018-04-26 06:41:46	40.13	149	34.08	34.56	33.73	223.4	225.4	225.5	远程	正常	调速	65535	21.16	0.92
2018-04-26 06:50:26	40.18	149	34.59	34.6	34.2	224.3	226.3	226	远程	正常	调速	65535	21.23	0.92
2018-04-26 06:54:28	40.04	150	33.83	33.94	33.5	224.9	227.1	227.3	远程	正常	调速	65535	21.15	0.92
2018-04-26 07:03:08	40.1	150	33.85	34.16	33.66	225.4	227.6	227.8	远程	正常	调速	65535	21.19	0.92
2018-04-26 07:07:09	40.03	149	33.95	34.5	33.75	223.5	225.8	226.1	远程	正常	调速	65535	21.12	0.93
2018-04-26 07:15:48	40.02	150	33.92	34.4	33.77	223.5	225.6	226.1	远程	正常	调速	65535	21.07	0.92
2018-04-26 07:19:49	40.16	149	34.38	34.73	34.06	223.6	225.8	225.5	远程	正常	调速	65535	21.26	0.93
2018-04-26 07:28:30	40.09	150	33.96	34.17	33.88	224.2	226.5	226.5	远程	正常	调速	65535	21.19	0.92
2018-04-26 07:32:30	39.99	150	33.96	34.37	33.83	223.6	226.2	225.4	远程	正常	调速	65535	21.11	0.92
2018-04-26 07:41:11	39.98	150	34.29	34.32	33.84	223.4	225.7	225.1	远程	正常	调速	65535	21.1	0.92
2018-04-26 07:45:11	40.1	150	34.37	34.38	34.35	221.8	224.8	224.2	远程	正常	调速	65535	21.15	0.92
2018-04-26 07:53:52	40.1	150	34.78	34.73	34.44	221.3	223.6	223.7	远程	正常	调速	65535	21.22	0.92
2018-04-26 07:57:52	40.05	150	33.73	34.01	33.81	223.8	225.9	225.4	远程	正常	调速	65535	21.11	0.92
2018-04-26 08:06:33	40.12	150	34.21	34.51	33.84	223.5	226.3	226.2	远程	正常	调速	65535	21.23	0.93
2018-04-26 08:10:33	40.04	150	33.88	34.38	33.9	223	225.6	225.8	远程	正常	调速	65535	21.09	0.92
2018-04-26 08:19:14	40.12	149	34.19	34.63	34.24	222.4	225.1	224.6	远程	正常	调速	65535	21.18	0.93
2018-04-26 08:23:12	40.11	150	33.77	34.53	33.57	224.5	227.1	227.2	远程	正常	调速	65535	21.21	0.93
2018-04-26 08:31:53	40.14	150	34.06	34.74	33.87	223.7	226	225.7	远程	正常	调速	65535	21.22	0.93
2018-04-26 08:35:54	39.98	150	33.75	34.11	33.77	223.3	226	226	远程	正常	调速	65535	21.08	0.92
2018-04-26 08:44:35	41.82	150	36.43	36.81	36.09	224.4	226.5	226.1	远程	正常	调速	65535	22.69	0.93
2018-04-26 08:48:36	41.83	150	36.25	36.74	36.11	224.4	226.8	226.7	远程	正常	调速	65535	22.63	0.93
2018-04-26 08:57:17	41.43	150	35.72	36.01	35.41	225	227.1	226.6	远程	正常	调速	65535	22.3	0.93
2018-04-26 09:01:17	41.05	150	35.3	35.73	35.03	223.4	226.1	225.9	远程	正常	调速	65535	22	0.93
2018-04-26 09:08:36	40.39	194	37.13	37.64	36.86	224.5	227	227.2	远程	正常	调速	3	23.32	0.93
2018-04-26 09:09:16	40.52	196	37.31	37.72	37.37	224	226.5	226.6	远程	正常	调速	43	23.39	0.93
2018-04-26 09:17:56	41.24	196	38.2	38.64	38.09	224.1	226.9	226.1	远程	正常	调速	563	24	0.93
2018-04-26 09:21:56	40.12	195	36.74	37.12	36.78	224.1	226.7	226.1	远程	正常	调速	803	23.04	0.93
2018-04-26 09:30:39	39.27	196	35.91	36.23	35.85	223.9	226.1	225.9	远程	正常	调速	1324	22.31	0.92
2018-04-26 09:34:38	38.74	196	35.2	35.31	34.98	224.5	227.4	226.7	远程	正常	调速	1565	21.92	0.92
2018-04-26 09:36:57	39.16	286	41.75	41.53	41.09	222.7	225.7	225.6	远程	正常	调速	3	25.88	0.94
2018-04-26 09:38:40	46.87	273	49.03	48.32	49.28	223.2	225.5	225.2	远程	正常	调速	104	30.07	0.93
2018-04-26 09:42:40	36.92	299	38.12	38.4	37.4	224.9	227.8	227.7	远程	正常	调速	344	23.93	0.93
2018-04-26 09:50:41	36.01	298	36.72	37.06	36.74	225.1	227.2	227.3	远程	正常	调速	825	23.12	0.93
2018-04-26 09:59:22	34.54	298	35.05	35.33	34.67	223.6	226.5	226.3	远程	正常	调速	1347	21.74	0.93
2018-04-26 10:03:23	34.18	298	34.67	34.93	34.45	223.1	225.4	225.5	远程	正常	调速	1587	21.41	0.92
2018-04-26 10:12:01	32.97	298	32.59	33.54	32.99	224.3	226.7	226.1	远程	正常	调速	2108	20.43	0.92
2018-04-26 10:16:03	33.19	298	33.21	33.5	33.57	222.9	225.5	225.8	远程	正常	调速	2348	20.6	0.92
2018-04-26 10:24:43	33.09	298	33.55	33.55	32.97	222.7	225.4	224.9	远程	正常	调速	2868	20.49	0.92
2018-04-26 10:28:43	32.18	298	32.45	32.73	31	224.3	226.6	226.4	远程	正常	调速	3108	19.77	0.92
2018-04-26 10:37:25	33.14	298	33.33	33.51	32.72	224.1	226.8	226.8	远程	正常	调速	3630	20.56	0.92
2018-04-26 10:41:25	33.5	298	33.79	33.67	34.05	222.7	225.2	224.6	远程	正常	调速	3870	20.83	0.92
2018-04-26 10:50:05	34.49	298	35.17	35.39	34.27	223.3	225.6	225.2	远程	正常	调速	4390	21.69	0.93
2018-04-26 10:54:05	34.83	299	35.54	35.72	34.78	223.7	226.4	226.1	远程	正常	调速	4630	22.03	0.93
2018-04-26 11:02:46	35.43	298	36.31	36.75	35.99	222.9	225	224.7	远程	正常	调速	5151	22.54	0.93
2018-04-26 11:38:20	34.04	299	33.96	34.59	34.27	225.2	227.9	227.3	远程	正常	调速	7287	21.4	0.92
2018-04-26 11:40:27	34.04	298	34.66	34.41	34.6	222.7	224.9	225.1	远程	正常	调速	7412	21.35	0.92
2018-04-26 11:44:55	33.86	298	34.06	34.54	34.44	222.8	225.6	225.4	远程	正常	调速	7682	21.22	0.92
2018-04-26 11:49:27	33.5	299	33.49	34.08	33.19	225.6	227.6	227.4	远程	正常	调速	7952	20.94	0.92
2018-04-26 11:53:56	33.26	298	33.38	34.22	33.25	222.8	225.4	225.1	远程	正常	调速	8223	20.68	0.92
2018-04-26 11:58:28	32.85	299	32.73	33.09	32.61	224.7	227.7	227.3	远程	正常	调速	8494	20.35	0.92
2018-04-26 12:02:58	33.09	298	33.26	33.64	32.71	224.5	227.1	226.6	远程	正常	调速	8764	20.56	0.92
2018-04-26 12:07:27	31.84	298	31.78	31.72	31.22	225	227.2	227.3	远程	正常	调速	9034	19.54	0.92
2018-04-26 12:12:00	31.22	298	31.03	31.16	30.5	223.6	226	226.4	远程	正常	调速	9306	19.01	0.92
2018-04-26 12:16:30	30.88	298	30.71	30.56	30.11	224.7	226.9	227.3	远程	正常	调速	9575	18.77	0.91
2018-04-26 12:21:00	30.47	297	29.69	30.51	29.39	225.2	227.8	227.4	远程	正常	调速	9846	18.43	0.91
2018-04-26 12:25:30	30.45	298	29.71	30.44	29.38	224.6	226.8	227.3	远程	正常	调速	10116	18.39	0.91
2018-04-26 12:29:59	32.57	299	32.47	32.79	32.19	224.8	227.1	227.3	远程	正常	调速	10387	20.11	0.92
2018-04-26 12:34:30	34.36	298	34.77	35.31	34.35	223.6	225.7	225.7	远程	正常	调速	10657	21.59	0.93
2018-04-26 12:39:02	35.44	297	36.36	36.69	35.46	223.4	226.3	226.3	远程	正常	调速	10928	22.53	0.93
2018-04-26 12:43:33	35.22	298	36.05	36.02	35.57	224	226.8	226.3	远程	正常	调速	11199	22.36	0.93
2018-04-26 12:48:04	35.37	298	35.98	36.26	35.42	224.9	227.7	227.5	远程	正常	调速	11470	22.51	0.93
2018-04-26 12:52:33	35.63	298	36.9	36.66	35.88	223.1	225.4	225.5	远程	正常	调速	11741	22.7	0.93
2018-04-26 12:57:06	35.69	299	36.39	36.76	36.31	223.5	226.1	226.2	远程	正常	调速	12011	22.75	0.93
2018-04-26 12:59:23	35.77	242	28.28	28.42	28.11	225.1	227.6	227.7	远程	正常	调速	2	17.74	0.9
2018-04-26 13:01:05	38.14	145	31.4	31.56	31.01	223.5	226.2	225.6	远程	正常	调速	102	19.28	0.92
2018-04-26 13:05:35	38.59	144	31.84	32.21	31.78	222.8	225	225.1	远程	正常	调速	373	19.63	0.92
2018-04-26 13:19:08	38.82	145	31.9	32.33	31.62	224.6	227.2	226.9	远程	正常	调速	1185	19.88	0.92
2018-04-26 13:23:38	41	146	34.32	34.81	33.8	224.6	227.4	227	远程	正常	调速	1457	21.49	0.93
2018-04-26 13:28:09	43.48	145	37.53	38.14	37.56	221.6	223.9	224.4	远程	正常	调速	1727	23.62	0.93
2018-04-26 13:32:40	74.19	0	71.91	72.14	72.33	217.8	220.4	220	远程	正常	调速	1997	45.58	0.93
2018-04-26 13:34:49	71.56	0	87.03	87.69	88.37	214.6	218	217.7	远程	正常	调速	2127	48.55	0.98
2018-04-26 13:35:04	72.02	0	75.7	76.96	77.77	217.5	220.5	220	远程	正常	调速	3	45.64	0.96
2018-04-26 13:35:08	72.93	0	87.02	87.35	87.45	216.4	219.5	219.3	远程	正常	调速	5	51.51	0.98
2018-04-26 13:35:10	71.85	0	85.93	86.38	86.29	216.7	219.7	219.4	远程	正常	调速	8	50.32	0.98
2018-04-26 13:35:11	73.25	0	71.49	72.08	71.82	218.8	221.7	221.3	远程	正常	调速	9	46.7	0.93
2018-04-26 13:35:20	73.43	0	81.97	82.47	82.67	215.1	218.3	218.3	远程	正常	调速	3	51.22	0.97
2018-04-26 13:35:21	72.42	0	72.56	73.07	72.83	218.6	221.8	221.5	远程	正常	调速	5	45.3	0.94
2018-04-26 13:35:29	73.25	0	82.7	82.86	83.07	216.4	218.8	219.1	远程	正常	调速	11	52.69	0.97
2018-04-26 13:35:32	72.18	0	87.25	87.59	87.57	215.5	218.6	218.8	远程	正常	调速	15	49.48	0.98
2018-04-26 13:35:38	72.17	0	88.74	89.51	89.61	217.7	220.2	219.8	远程	正常	调速	21	51.55	0.99
2018-04-26 13:35:41	74.43	0	70.6	70.85	70.99	215.8	218.6	218.9	远程	正常	调速	25	46.52	0.91
2018-04-26 13:35:58	74.78	0	76.43	76.33	75.85	217.2	220.4	220.4	远程	正常	调速	41	50.81	0.94
2018-04-26 13:36:01	72.85	0	72.27	72.39	72.74	218.3	221.3	220.7	远程	正常	调速	44	45.14	0.94
2018-04-26 13:36:25	74.4	0	75.66	75.18	75.31	217.5	220.3	220.5	远程	正常	调速	67	50.41	0.94
2018-04-26 13:36:34	72.28	0	74.38	75.05	75.74	218.4	220.9	220.5	远程	正常	调速	77	45.28	0.95
2018-04-26 13:37:12	71.14	0	84.78	84.97	85.57	216.1	219.2	219	远程	正常	调速	115	48.16	0.98
2018-04-26 13:37:38	72.75	0	87.14	87.35	86.88	217.7	220.1	220.1	远程	正常	调速	140	51.13	0.98
2018-04-26 13:38:23	0	0	0.23	0.13	0.25	229.2	231.3	231.2	远程	正常	停止	6	0.05	0.36
2018-04-26 13:38:30	0	0	0.22	0.12	0.24	230.6	232.6	232.1	远程	正常	停止	12	0.05	0.38
2018-04-26 13:38:31	0	0	0.22	0.14	0.23	229	231.1	230.6	远程	正常	停止	15	0.05	0.38
2018-04-26 13:38:40	6.95	0	7.36	7.61	7.71	229.5	232.1	231.3	远程	正常	启动	4	3.38	0.92
2018-04-26 13:38:40	6.95	0	7.36	7.61	7.71	229.5	232.1	231.3	远程	正常	启动	4	3.38	0.92
2018-04-26 13:38:42	10.47	0	2.58	2.58	2.63	230	232.5	231.7	远程	正常	启动	5	1.29	0.56
2018-04-26 13:38:43	16.12	20	10.21	11.43	9.42	228.7	231.2	230.5	远程	正常	启动	6	5.39	0.61
2018-04-26 13:38:43	29.44	55	25.57	24.92	25.4	226.4	229.2	228.5	远程	正常	启动	7	13.6	0.89
2018-04-26 13:38:44	24.63	157	18.3	18.57	18.1	227.5	230	229.4	远程	正常	启动	7	11.76	0.81
2018-04-26 13:38:45	33.09	207	33.94	34.6	33.86	225.2	227.9	227.3	远程	正常	启动	8	18.84	0.97
2018-04-26 13:38:46	41.09	123	33.99	32.72	31.71	223.7	226.5	226	远程	正常	启动	9	20.03	0.88
2018-04-26 13:38:47	43.07	112	35.33	35.44	34.4	224.9	227.6	227	远程	正常	启动	10	20.94	0.88
2018-04-26 13:38:47	42.98	112	35	35.75	34.9	224.6	227.3	226.7	远程	正常	启动	11	20.69	0.88
2018-04-26 13:38:48	42.15	109	31.96	32.02	31.72	223.8	226.5	225.8	远程	正常	启动	12	18.59	0.84
2018-04-26 13:38:50	40.53	104	32.93	33.91	33.47	223.2	225.9	225.3	远程	正常	启动	13	17.88	0.85
2018-04-26 13:38:51	42.02	109	28.32	29.22	28.48	224.6	227.1	226.4	远程	正常	启动	15	18.4	0.83
2018-04-26 13:38:52	41.96	106	35.2	35.59	34.99	223.2	225.8	225.2	远程	正常	启动	16	20.71	0.89
2018-04-26 13:38:53	40.49	104	31.86	31.57	31.44	226.1	228.7	228	远程	正常	启动	17	19.4	0.88
2018-04-26 13:38:58	41.73	104	32.75	33.52	32.97	224.8	227.2	226.7	远程	正常	启动	20	19.59	0.87
2018-04-26 13:38:59	42.13	108	31.03	30.49	30.39	225.1	227.4	226.9	远程	正常	启动	23	18.26	0.83
2018-04-26 13:39:00	40.82	103	35.78	36	34.67	224.2	226.4	226.1	远程	正常	启动	24	19.99	0.9
2018-04-26 13:39:29	40.96	100	33.24	33.19	33.55	225.8	228.4	228.4	远程	正常	启动	53	18.78	0.87
2018-04-26 13:39:48	40.57	100	28.48	28.71	29.03	226.7	229.2	229.1	远程	正常	启动	71	17.58	0.84
2018-04-26 13:39:49	42.51	102	32.34	33.73	31.76	224.4	226.9	227.1	远程	正常	启动	73	18.73	0.84
2018-04-26 13:39:55	40.13	97	30.86	32.78	31.56	226.8	228.8	229.1	远程	正常	调速	3	18.49	0.87
2018-04-26 13:39:59	39.38	97	33.1	33.65	32.98	224.3	226.3	226.2	远程	正常	调速	6	18.19	0.89
2018-04-26 13:40:01	41.86	98	35.92	35.74	34.4	224.5	226.6	226.5	远程	正常	调速	9	20.69	0.91
2018-04-26 13:40:02	40.75	98	33.62	32.41	33.52	225.2	227.4	226.9	远程	正常	调速	10	19.73	0.89
2018-04-26 13:40:02	42.36	101	31.58	32.06	30.75	225.8	227.9	227.6	远程	正常	调速	10	19.35	0.85
2018-04-26 13:40:11	41.79	101	32.87	33.5	33.56	226	228.7	228.5	远程	正常	调速	17	19.07	0.87
2018-04-26 13:40:16	41.77	99	32.03	33.01	32.58	224.4	227.1	227.1	远程	正常	调速	24	18.74	0.86
2018-04-26 13:40:21	42.25	104	33.01	33.57	33.83	224.5	227.5	227	远程	正常	调速	27	19.74	0.88
2018-04-26 13:40:52	40.26	95	32.29	33.13	32.98	226	228.3	228.4	远程	正常	调速	59	17.63	0.87
2018-04-26 13:40:55	40.74	96	28.97	29.47	30.26	225.4	227.6	227.6	远程	正常	调速	62	18.12	0.84
2018-04-26 13:41:11	40.81	94	31.92	32.22	31.4	225	227.9	227.2	远程	正常	调速	77	19.66	0.88
2018-04-26 13:41:14	40.84	94	32.88	33.72	33.07	226.1	228.7	228	远程	正常	调速	80	19.85	0.89
2018-04-26 13:41:15	42.73	101	31.7	31.12	32.06	225.2	227.6	226.9	远程	正常	调速	83	19.69	0.86
2018-04-26 13:41:38	41.28	97	32.17	32.09	30.58	224.7	227.1	227.2	远程	正常	调速	105	18.61	0.85
2018-04-26 13:41:56	43.25	102	32.19	31.14	32.41	226.4	229.4	228.9	远程	正常	调速	123	19.6	0.86
2018-04-26 13:42:24	41.38	99	29.36	29.77	29.49	225.4	228.2	228	远程	正常	调速	151	17.67	0.84
2018-04-26 13:43:01	42.55	98	29.56	31	29.81	225.1	227.7	227.2	远程	正常	调速	188	18.94	0.86
2018-04-26 13:44:05	41.69	97	31.13	30.96	30.67	224.7	227.1	227.1	远程	正常	调速	252	18.86	0.86
2018-04-26 13:44:13	39.98	94	30.56	29.59	30.42	223.3	226.1	226	远程	正常	调速	260	15.93	0.79
2018-04-26 13:45:00	0	0	0.2	0.11	0.21	226.2	228.1	228.2	远程	故障	调速	308	0.04	0.33
2018-04-26 13:45:04	0	0	0.2	0.12	0.21	228	230.2	230.2	远程	故障	调速	310	0.04	0.31
2018-04-26 13:45:09	0	0	0.18	0.13	0.2	228.9	231.4	231.2	远程	故障	调速	316	0.04	0.36
2018-04-26 13:45:20	0	0	0.19	0.11	0.21	228.7	230.6	230.6	远程	正常	停止	3	0.04	0.33
2018-04-26 13:45:22	0	0	0.19	0.13	0.2	229.7	231.5	231.1	远程	正常	停止	5	0.04	0.33
2018-04-26 13:45:31	12.54	15	14.89	14.4	14.59	226.6	229.6	229.1	远程	正常	启动	6	5.03	0.87
2018-04-26 13:45:40	50.64	212	50.83	51.18	51.17	220.5	223.3	223.2	远程	正常	启动	15	32.68	0.94
2018-04-26 13:45:51	48.51	225	48.24	48.66	47.95	221.6	224.4	223.7	远程	正常	启动	26	30.99	0.94
2018-04-26 13:46:04	46.39	238	49.15	49.47	49.55	222.8	225.2	225.4	远程	正常	启动	38	31.07	0.95
2018-04-26 13:46:06	48.88	232	48.84	49.55	48.83	220.8	223.3	223.6	远程	正常	启动	40	31.29	0.94
2018-04-26 13:46:07	48	228	48.71	49.16	48.35	220.2	222.9	223.2	远程	正常	启动	42	30.59	0.94
2018-04-26 13:46:10	48.74	229	49.61	49.89	49.55	221	223.9	223.8	远程	正常	启动	45	31.14	0.94
2018-04-26 13:46:14	48.42	231	50.31	51.41	50.39	222.2	225.1	224.8	远程	正常	启动	48	31.75	0.95
2018-04-26 13:46:19	45.71	242	48.96	48.82	48.64	223.8	226.8	226.1	远程	正常	启动	53	29.81	0.96
2018-04-26 13:46:27	47.67	239	51.47	51.52	51.02	222.2	224.8	224.2	远程	正常	启动	61	31.91	0.95
2018-04-26 13:46:49	44.16	245	48.82	48.82	48.05	222.8	225.1	225	远程	正常	启动	83	29.3	0.96
2018-04-26 13:46:54	41.72	206	38.79	39.03	38.37	225.6	227.8	227.2	远程	正常	调速	2	24.45	0.93
2018-04-26 13:46:55	42.12	193	39.28	39.63	39.1	225.2	227.5	226.9	远程	正常	调速	4	24.78	0.93
2018-04-26 13:46:56	42.2	194	39.55	39.8	39.13	225.3	227.6	227	远程	正常	调速	5	24.89	0.93
2018-04-26 13:47:03	41.82	197	39.56	39.7	39.14	222.5	224.8	224.9	远程	正常	调速	10	24.52	0.93
2018-04-26 13:47:20	41.88	196	39.21	39.42	38.82	223.5	226.6	226.1	远程	正常	调速	28	24.56	0.93
2018-04-26 13:47:38	41.79	195	39.24	39.45	38.84	222.8	225.7	225.1	远程	正常	调速	46	24.47	0.93
2018-04-26 13:48:23	41.49	196	38.83	39.02	38.43	223.6	226.8	226.5	远程	正常	调速	91	24.21	0.93
2018-04-26 13:49:26	41.44	195	38.78	39.09	38.44	222.1	224.7	224.8	远程	正常	调速	155	24.1	0.93

## Sheet: Sheet4
时间	电流	转速	输入电流A	输入电流B	输入电流C	输入电压A	输入电压B	输入电压C	KA0	KA4	远程操作	操作时间	有功功率	功率因数
2018-06-14 08:33:00	19.48	144	13.52	13.09	13.64	220.2	221.5	221	远程	正常	启动	65535	7.17	0.81
2018-06-14 08:36:28	19.46	144	13.53	13.31	13.38	219.2	221.1	220.3	远程	正常	启动	65535	7.16	0.81
2018-06-14 08:37:16	19.45	144	13.26	13.23	13.37	222.5	224.4	224.2	远程	正常	启动	65535	7.18	0.81
2018-06-14 08:38:42	19.48	144	13.68	13.29	13.41	218.7	220.9	220.5	远程	正常	启动	65535	7.18	0.81
2018-06-14 08:39:26	19.45	144	13.43	13.02	13.43	221.5	223.3	223.2	远程	正常	启动	65535	7.18	0.81
2018-06-14 08:40:47	19.47	144	13.55	13.08	13.49	220.2	221.7	221.6	远程	正常	启动	65535	7.17	0.81
2018-06-14 08:41:30	19.46	144	13.49	13.18	13.45	221.4	222.9	222.1	远程	正常	启动	65535	7.17	0.81
2018-06-14 08:42:34	19.46	144	13.57	13.12	13.47	220.8	222.4	222.4	远程	正常	启动	65535	7.18	0.81
2018-06-14 08:43:57	19.49	144	13.45	13.27	13.45	221.3	223.1	221.9	远程	正常	启动	65535	7.19	0.81
2018-06-14 08:44:41	19.47	144	13.41	13.27	13.36	221.6	222.9	222.5	远程	正常	启动	65535	7.18	0.81
2018-06-14 08:45:46	19.39	144	13.47	13.18	13.46	220.4	222	221.6	远程	正常	启动	65535	7.13	0.81
2018-06-14 08:46:50	19.42	144	13.46	13.01	13.45	221.9	223.3	222.6	远程	正常	启动	65535	7.15	0.81
2018-06-14 08:48:06	19.4	145	13.4	13.18	13.35	220.8	222.6	222.5	远程	正常	启动	65535	7.15	0.81
2018-06-14 08:48:58	19.44	144	13.56	13.17	13.34	220.3	222.2	221.9	远程	正常	启动	65535	7.15	0.81
2018-06-14 08:50:13	19.48	144	13.46	13.19	13.52	220.5	222.2	221.4	远程	正常	启动	65535	7.18	0.81
2018-06-14 08:51:09	19.45	144	13.35	13.14	13.53	219.7	221.5	221.5	远程	正常	启动	65535	7.16	0.81
2018-06-14 08:52:21	19.43	144	13.44	13.26	13.42	220.1	222.2	221.3	远程	正常	启动	65535	7.15	0.81
2018-06-14 08:53:24	19.46	144	13.43	13.34	13.39	221.8	223.9	223.3	远程	正常	启动	65535	7.18	0.81
2018-06-14 08:54:25	19.42	144	13.31	13.33	13.28	220.7	222.2	222.2	远程	正常	启动	65535	7.15	0.81
2018-06-14 08:55:26	19.43	144	13.37	13.17	13.37	221.9	223.4	223.1	远程	正常	启动	65535	7.16	0.81
2018-06-14 08:56:42	19.37	144	13.43	13.18	13.32	220.6	222.7	222.3	远程	正常	启动	65535	7.12	0.81
2018-06-14 08:57:28	19.45	144	13.59	13.12	13.39	220.6	222.7	222.2	远程	正常	启动	65535	7.16	0.81
2018-06-14 08:58:32	19.44	144	13.59	13.16	13.58	220.1	221.7	221.3	远程	正常	启动	65535	7.16	0.81
2018-06-14 08:59:35	19.42	144	13.37	13.18	13.39	221.3	222.8	222	远程	正常	启动	65535	7.17	0.81
2018-06-14 09:00:39	19.44	144	13.68	13.11	13.38	220.7	222.5	222.3	远程	正常	启动	65535	7.16	0.81
2018-06-14 09:01:36	19.46	144	13.51	13.16	13.43	222.4	224.4	223.1	远程	正常	启动	65535	7.19	0.81
2018-06-14 09:04:47	19.41	144	13.37	13.24	13.26	222	223.8	222.9	远程	正常	启动	65535	7.17	0.81
2018-06-14 09:05:55	19.47	144	13.43	13.21	13.46	222.2	223.7	223.6	远程	正常	启动	65535	7.19	0.81
2018-06-14 09:07:24	19.44	144	13.36	13.27	13.27	222.1	223.8	223.5	远程	正常	启动	65535	7.18	0.81
2018-06-14 09:08:24	19.41	144	13.42	13.01	13.47	221.2	222.5	222.2	远程	正常	启动	65535	7.16	0.81
2018-06-14 09:09:03	19.46	144	13.43	13.12	13.34	221.4	223.8	223	远程	正常	启动	65535	7.16	0.81
2018-06-14 09:09:58	19.45	144	13.43	13.24	13.31	221	222.5	222.2	远程	正常	启动	65535	7.17	0.81
2018-06-14 09:10:55	19.45	144	13.46	12.93	13.47	221.6	223.1	223.1	远程	正常	启动	65535	7.16	0.81
2018-06-14 09:12:11	19.48	144	13.49	13.21	13.42	220.9	223.1	222	远程	正常	启动	65535	7.18	0.81
2018-06-14 09:13:18	19.46	144	13.35	12.99	13.41	222.8	224.2	223.5	远程	正常	启动	65535	7.18	0.81
2018-06-14 09:14:10	19.47	144	13.4	13.12	13.42	222.1	223.4	223	远程	正常	启动	65535	7.18	0.81
2018-06-14 09:15:21	19.45	144	13.42	13.29	13.46	219.4	220.7	220.6	远程	正常	启动	65535	7.15	0.81
2018-06-14 09:16:27	19.43	144	13.31	13	13.32	222.9	225.1	224	远程	正常	启动	65535	7.16	0.81
2018-06-14 09:17:37	19.42	144	13.38	13.11	13.33	220.7	222.2	222.1	远程	正常	启动	65535	7.14	0.82
2018-06-14 09:18:46	19.44	144	13.49	13.11	13.46	221.3	222.6	222.6	远程	正常	启动	65535	7.17	0.81
2018-06-14 09:19:42	19.4	144	13.45	13.09	13.35	220.7	222.5	221.8	远程	正常	启动	65535	7.14	0.81
2018-06-14 09:21:47	19.47	144	13.29	13.13	13.4	222.5	223.9	223.2	远程	正常	启动	65535	7.18	0.81
2018-06-14 09:21:58	19.42	144	13.36	13.04	13.42	221.5	223.3	222.5	远程	正常	启动	65535	7.15	0.81
2018-06-14 09:23:14	19.38	145	13.37	13.13	13.34	220.3	222.2	221.9	远程	正常	启动	65535	7.13	0.81
2018-06-14 09:23:55	19.4	144	13.41	13.24	13.31	220.5	222.2	221.7	远程	正常	启动	65535	7.15	0.81
2018-06-14 09:24:57	19.41	144	13.45	13.06	13.4	220.2	221.3	220.9	远程	正常	启动	65535	7.14	0.81
2018-06-14 09:26:01	19.46	144	13.54	13.37	13.4	220	221.4	220.9	远程	正常	启动	65535	7.18	0.81
2018-06-14 09:29:14	19.39	144	13.43	13.13	13.24	221.2	222.9	222	远程	正常	启动	65535	7.14	0.81
2018-06-14 09:30:34	19.46	144	13.39	13.19	13.3	221.2	223.2	222.9	远程	正常	启动	65535	7.17	0.81
2018-06-14 09:31:19	19.44	144	13.56	13.09	13.48	220.7	222.2	221.7	远程	正常	启动	65535	7.16	0.81
2018-06-14 09:33:03	19.47	144	13.34	13.2	13.5	221	223.2	222.6	远程	正常	启动	65535	7.18	0.81
2018-06-14 09:33:26	19.48	144	13.39	13.07	13.53	221.3	222.8	222.9	远程	正常	启动	65535	7.19	0.81
2018-06-14 09:34:33	19.42	144	13.49	13.31	13.36	220	221.7	221.3	远程	正常	启动	65535	7.15	0.81
2018-06-14 09:35:58	19.43	144	13.26	13.13	13.46	221.9	223.9	223.7	远程	正常	启动	65535	7.17	0.81
2018-06-14 09:36:39	19.45	144	13.32	13.2	13.48	222.1	223.8	223.1	远程	正常	启动	65535	7.17	0.81
2018-06-14 09:37:57	19.45	144	13.39	13.22	13.37	221.7	223.5	222.6	远程	正常	启动	65535	7.15	0.81
2018-06-14 09:39:00	19.45	144	13.45	13	13.59	220.2	222.3	221.4	远程	正常	启动	65535	7.16	0.81
2018-06-14 09:39:53	19.4	144	13.25	13.04	13.37	222.8	224.3	223.6	远程	正常	启动	65535	7.15	0.81
2018-06-14 09:40:53	19.44	144	13.36	12.98	13.48	222.4	223.8	223.5	远程	正常	启动	65535	7.18	0.81
2018-06-14 09:42:07	19.45	144	13.31	13.21	13.47	220.9	222.6	221.8	远程	正常	启动	65535	7.17	0.81
2018-06-14 09:43:11	19.44	144	13.24	13.39	13.3	221.2	222.9	222.8	远程	正常	启动	65535	7.16	0.81
2018-06-14 09:44:30	19.41	144	13.25	13.27	13.14	224	225.6	225.2	远程	正常	启动	65535	7.18	0.81
2018-06-14 09:45:10	19.4	144	13.31	13.04	13.28	222.9	224.2	223.6	远程	正常	启动	65535	7.16	0.81
2018-06-14 09:46:12	19.41	144	13.4	13.2	13.36	221.4	223.2	223.1	远程	正常	启动	65535	7.17	0.81
2018-06-14 09:47:16	19.48	144	13.52	13.11	13.45	221.3	222.7	222.2	远程	正常	启动	65535	7.18	0.81
2018-06-14 09:48:20	19.41	144	13.3	13.1	13.53	221.6	223.6	222.9	远程	正常	启动	65535	7.15	0.81
2018-06-14 09:49:23	19.41	144	13.45	13	13.33	221.8	224.1	223.1	远程	正常	启动	65535	7.15	0.81
2018-06-14 09:50:38	19.35	145	13.38	13.02	13.38	220.8	222.5	221.7	远程	正常	启动	65535	7.13	0.81
2018-06-14 09:51:32	19.43	144	13.43	13.06	13.34	222.3	224.2	224.1	远程	正常	启动	65535	7.18	0.81
2018-06-14 09:52:37	19.38	144	13.33	13.18	13.35	222	223.7	222.7	远程	正常	启动	65535	7.14	0.81
2018-06-14 09:54:42	19.44	144	13.51	13.06	13.62	220.1	222.1	221.2	远程	正常	启动	65535	7.15	0.81
2018-06-14 09:54:46	19.44	144	13.38	13.14	13.55	220.8	223	222	远程	正常	启动	65535	7.16	0.81
2018-06-14 09:55:50	19.44	144	13.43	13.09	13.28	220.8	222.9	221.9	远程	正常	启动	65535	7.16	0.82
2018-06-14 09:57:07	19.48	144	13.5	13.2	13.38	220.8	223.2	222.3	远程	正常	启动	65535	7.18	0.81
2018-06-14 09:57:54	19.45	144	13.52	13.05	13.47	220.4	221.8	221.4	远程	正常	启动	65535	7.15	0.81
2018-06-14 09:59:22	19.43	144	13.47	13.1	13.35	221.4	223.8	223.2	远程	正常	启动	65535	7.17	0.81
2018-06-14 10:00:16	19.43	144	13.4	13.15	13.33	220.6	222.6	222.3	远程	正常	启动	65535	7.15	0.81
2018-06-14 10:00:57	19.38	145	13.4	12.94	13.41	221.7	223.8	222.7	远程	正常	启动	65535	7.15	0.81
2018-06-14 10:02:07	19.4	144	13.35	12.97	13.51	221.8	223.4	222.6	远程	正常	启动	65535	7.15	0.81
2018-06-14 10:02:43	19.43	144	13.42	12.82	13.56	220.2	222.1	221.3	远程	正常	启动	65535	7.15	0.81
2018-06-14 10:05:57	19.41	144	13.42	13.1	13.27	221.1	223.4	222.7	远程	正常	启动	65535	7.16	0.82
2018-06-14 10:07:02	19.44	144	13.33	13.15	13.43	220.9	223.3	222.9	远程	正常	启动	65535	7.16	0.81
2018-06-14 10:08:19	19.41	144	13.55	13.12	13.45	219.5	222	221	远程	正常	启动	65535	7.14	0.81
2018-06-14 10:09:30	19.47	144	13.47	12.95	13.53	219.3	221.4	220.7	远程	正常	启动	65535	7.16	0.82
2018-06-14 10:10:24	19.46	144	13.38	13.15	13.38	221.3	223.1	222.2	远程	正常	启动	65535	7.18	0.81
2018-06-14 10:11:30	19.41	144	13.47	12.9	13.47	220.5	222.3	221.5	远程	正常	启动	65535	7.14	0.81
2018-06-14 10:12:32	19.42	144	13.55	13.07	13.36	219.4	221.3	220.7	远程	正常	启动	65535	7.15	0.82
2018-06-14 10:13:38	19.43	144	13.45	13.08	13.42	219.7	222.1	221.6	远程	正常	启动	65535	7.16	0.82
2018-06-14 10:14:38	19.41	144	13.47	12.95	13.39	221.3	223.4	222.5	远程	正常	启动	65535	7.15	0.82
2018-06-14 10:15:38	19.41	144	13.48	13.15	13.14	221.1	222.6	222.5	远程	正常	启动	65535	7.14	0.81
2018-06-14 10:16:32	19.46	144	13.59	13.24	13.39	220.5	222.4	221.6	远程	正常	启动	65535	7.16	0.81
2018-06-14 10:18:08	19.44	144	13.49	13.1	13.22	220.3	221.9	221.3	远程	正常	启动	65535	7.15	0.82
2018-06-14 10:18:30	19.42	144	13.47	13.15	13.32	219.4	221.3	221.3	远程	正常	启动	65535	7.15	0.82
2018-06-14 10:19:28	19.43	144	13.46	13.08	13.35	221.6	223.3	222.8	远程	正常	启动	65535	7.18	0.82
2018-06-14 10:21:28	19.41	145	13.52	13.11	13.19	220.6	222.6	221.9	远程	正常	启动	65535	7.14	0.81
2018-06-14 10:21:41	19.45	144	13.72	13.11	13.48	218.2	220.3	220.3	远程	正常	启动	65535	7.15	0.82
2018-06-14 10:22:43	19.49	144	13.55	13.17	13.48	219.5	221.6	221.3	远程	正常	启动	65535	7.18	0.81
2018-06-14 10:23:59	19.43	144	13.61	13.05	13.45	219	221	220.7	远程	正常	启动	65535	7.17	0.82
2018-06-14 10:24:54	19.38	144	13.43	13.13	13.26	220.9	222.6	221.8	远程	正常	启动	65535	7.14	0.82
2018-06-14 10:26:00	19.47	144	13.44	13.18	13.48	220.1	221.8	221	远程	正常	启动	65535	7.16	0.81
2018-06-14 10:27:05	19.5	144	13.5	13.13	13.46	220.6	222.1	221.8	远程	正常	启动	65535	7.19	0.82
2018-06-14 10:28:12	19.47	144	13.43	13.09	13.37	220.1	222.3	222.1	远程	正常	启动	65535	7.16	0.82
2018-06-14 10:29:31	19.38	144	13.35	13.05	13.35	220.5	222.4	221.5	远程	正常	启动	65535	7.14	0.82
2018-06-14 10:30:21	19.46	144	13.5	13.1	13.38	219.5	221.2	220.6	远程	正常	启动	65535	7.15	0.82
2018-06-14 10:33:11	19.41	144	13.4	13.17	13.27	221.6	223.3	223.2	远程	正常	启动	65535	7.16	0.81
2018-06-14 10:34:42	19.42	144	13.3	13.07	13.44	221.8	223.3	222.5	远程	正常	启动	65535	7.16	0.82
2018-06-14 10:35:48	19.43	144	13.5	13.14	13.43	219.7	221.7	221.5	远程	正常	启动	65535	7.16	0.82
2018-06-14 10:37:15	19.46	144	13.5	13.09	13.31	221.8	223.2	222.7	远程	正常	启动	65535	7.19	0.82
2018-06-14 10:37:58	19.38	144	13.43	12.94	13.29	221.4	223.5	222.7	远程	正常	启动	65535	7.15	0.81
2018-06-14 10:39:04	19.48	144	13.55	12.9	13.4	221.6	223.2	223.3	远程	正常	启动	65535	7.19	0.81
2018-06-14 10:40:19	19.4	144	13.31	12.95	13.31	221.8	223.8	223.4	远程	正常	启动	65535	7.14	0.81
2018-06-14 10:41:39	19.46	144	13.37	13.1	13.17	222.2	224.3	223.2	远程	正常	启动	65535	7.17	0.81
2018-06-14 10:42:39	19.5	144	13.58	13.13	13.5	220.8	222.3	222.4	远程	正常	启动	65535	7.2	0.81
2018-06-14 10:43:25	19.5	144	13.41	13.12	13.34	221.3	222.7	222.3	远程	正常	启动	65535	7.18	0.82
2018-06-14 10:44:31	19.46	144	13.41	13.11	13.25	221.2	222.5	222.1	远程	正常	启动	65535	7.18	0.82
2018-06-14 10:45:39	19.47	144	13.27	13.23	13.35	221.6	223.6	222.5	远程	正常	启动	65535	7.19	0.81
2018-06-14 10:47:02	19.42	144	13.33	13	13.3	222.1	224.2	223.2	远程	正常	启动	65535	7.17	0.81
2018-06-14 10:47:47	19.45	144	13.4	13.13	13.49	220.9	222.5	222.3	远程	正常	启动	65535	7.16	0.81
2018-06-14 10:48:54	19.47	144	13.41	13	13.48	221.8	223.4	223.1	远程	正常	启动	65535	7.18	0.81
2018-06-14 10:50:15	19.38	144	13.36	13.02	13.31	221.6	223.8	223.1	远程	正常	启动	65535	7.16	0.82
2018-06-14 10:51:07	19.43	144	13.33	12.97	13.37	221.4	223.3	223.1	远程	正常	启动	65535	7.17	0.81
2018-06-14 10:52:09	19.46	144	13.31	13	13.37	222.3	223.8	223.5	远程	正常	启动	65535	7.17	0.81
2018-06-14 10:54:16	19.46	144	13.53	13.05	13.43	221.1	222.4	222	远程	正常	启动	65535	7.18	0.81
2018-06-14 10:54:19	19.48	144	13.51	12.98	13.39	222.6	223.8	223.2	远程	正常	启动	65535	7.18	0.81
2018-06-14 10:55:26	19.43	144	13.4	13.19	13.41	221	223	222.6	远程	正常	启动	65535	7.16	0.81
2018-06-14 10:56:32	19.46	144	13.33	13.12	13.41	222.3	223.4	222.8	远程	正常	启动	65535	7.18	0.81
2018-06-14 10:57:36	19.44	144	13.34	13.1	13.41	222.6	224.3	224	远程	正常	启动	65535	7.17	0.81
2018-06-14 11:00:58	19.44	144	13.48	13.04	13.49	219.1	221.2	220.8	远程	正常	启动	65535	7.15	0.81
2018-06-14 11:01:57	19.44	144	13.34	13.07	13.49	222.6	223.8	223.4	远程	正常	启动	65535	7.18	0.81
2018-06-14 11:03:03	19.42	144	13.25	13.01	13.23	224.1	225.6	224.9	远程	正常	启动	65535	7.18	0.81
2018-06-14 11:04:11	19.44	145	13.35	13.07	13.36	222.1	223.8	222.9	远程	正常	启动	65535	7.18	0.81
2018-06-14 11:05:13	19.39	144	13.2	13.12	13.28	222.1	224	223.6	远程	正常	启动	65535	7.15	0.81
2018-06-14 11:06:38	19.46	144	13.36	13.1	13.37	222.8	224.3	224.2	远程	正常	启动	65535	7.19	0.81
2018-06-14 11:07:26	19.41	144	13.28	13.03	13.25	223.7	225.8	224.5	远程	正常	启动	65535	7.15	0.81
2018-06-14 11:08:29	19.4	144	13.3	12.91	13.37	222	223.9	223.8	远程	正常	启动	65535	7.16	0.81
2018-06-14 11:09:38	19.39	144	13.39	13.1	13.22	222.7	224.7	224.3	远程	正常	启动	65535	7.17	0.81
2018-06-14 11:11:01	19.41	144	13.27	12.99	13.19	223.6	225.4	224.9	远程	正常	启动	65535	7.17	0.81
2018-06-14 11:14:36	19.45	144	13.33	13.11	13.29	223.6	225	224.7	远程	正常	启动	65535	7.19	0.81
2018-06-14 11:15:02	19.39	145	13.21	13	13.28	222.6	224.5	223.7	远程	正常	启动	65535	7.16	0.81
2018-06-14 11:16:07	19.46	144	13.41	13.08	13.26	224.6	226.2	225.4	远程	正常	启动	65535	7.2	0.81
2018-06-14 11:17:12	19.41	144	13.35	12.91	13.15	224.7	226.5	226.2	远程	正常	启动	65535	7.17	0.81
2018-06-14 11:18:43	19.36	144	13.2	12.97	13.14	224.4	226.3	225.7	远程	正常	启动	65535	7.16	0.81
2018-06-14 11:19:27	19.44	144	13.23	13.1	13.23	225.5	227	226.4	远程	正常	启动	65535	7.19	0.81
2018-06-14 11:20:32	19.39	144	13.31	13.08	13.13	224.3	226.4	225.4	远程	正常	启动	65535	7.18	0.81
2018-06-14 11:21:56	19.4	144	13.27	13	13.19	224.9	226.9	226.5	远程	正常	启动	65535	7.18	0.81
2018-06-14 11:22:39	19.42	144	13.29	12.87	13.41	224.8	226	225.6	远程	正常	启动	65535	7.17	0.81
2018-06-14 11:23:44	19.44	144	13.26	13.01	13.5	224.8	226.5	225.6	远程	正常	启动	65535	7.2	0.81
2018-06-14 11:25:09	19.46	144	13.24	12.96	13.29	224.4	226.2	225.9	远程	正常	启动	65535	7.2	0.81
2018-06-14 11:25:55	19.45	144	13.24	13.14	13.32	224.2	226.3	225.5	远程	正常	启动	65535	7.19	0.81
2018-06-14 11:27:19	19.48	144	13.29	13.1	13.19	224.3	226.4	225.8	远程	正常	启动	65535	7.21	0.81
2018-06-14 11:28:50	19.44	144	13.33	13.08	13.35	223.8	225.8	225.1	远程	正常	启动	65535	7.2	0.81
2018-06-14 11:29:15	19.43	144	13.27	12.99	13.23	225.2	226.9	226.7	远程	正常	启动	65535	7.2	0.81
2018-06-14 11:30:19	19.42	144	13.2	13.05	13.2	225.4	226.9	226	远程	正常	启动	65535	7.19	0.81
2018-06-14 11:31:27	19.43	144	13.19	13.13	13.21	225.5	227.2	226.9	远程	正常	启动	65535	7.2	0.81
2018-06-14 11:32:27	19.44	144	13.33	12.92	13.35	224.1	225.4	224.7	远程	正常	启动	65535	7.19	0.81
2018-06-14 11:33:53	19.47	144	13.22	13.17	13.19	226.1	227.1	226.8	远程	正常	启动	65535	7.22	0.81
2018-06-14 11:34:39	19.45	144	13.19	13.04	13.1	227.3	228.6	228.3	远程	正常	启动	65535	7.22	0.81
2018-06-14 11:35:49	19.44	144	13.33	13.12	13.09	225.8	227.7	226.7	远程	正常	启动	65535	7.21	0.81
2018-06-14 11:37:00	19.39	145	13.21	12.97	13.22	225.7	226.8	226.5	远程	正常	启动	65535	7.17	0.81
2018-06-14 11:37:57	19.48	144	13.39	13.06	13.27	225.9	227.7	226.8	远程	正常	启动	65535	7.23	0.81
2018-06-14 11:39:08	19.36	144	13.18	13.05	13.13	225.3	227.1	226	远程	正常	启动	65535	7.16	0.81
2018-06-14 11:40:45	19.39	144	13.2	12.89	13.18	225.1	227.3	226.2	远程	正常	启动	65535	7.16	0.81
2018-06-14 11:41:12	19.4	144	13.21	12.92	13.32	224.8	226.6	226.4	远程	正常	启动	65535	7.19	0.81
2018-06-14 11:42:46	19.47	144	13.38	13.05	13.12	223.8	226	225.3	远程	正常	启动	65535	7.2	0.81
2018-06-14 11:44:24	19.37	145	13.27	12.88	13.34	224.9	226	225.7	远程	正常	启动	65535	7.17	0.81
2018-06-14 11:44:28	19.42	144	13.32	12.89	13.1	225.1	226.9	226.7	远程	正常	启动	65535	7.17	0.81
2018-06-14 11:46:00	19.43	144	13.29	13.15	13.17	225	227.2	226.1	远程	正常	启动	65535	7.19	0.81
2018-06-14 11:46:39	19.44	144	13.19	13.06	13.27	224.2	225.7	224.7	远程	正常	启动	65535	7.17	0.81
2018-06-14 11:47:44	19.47	144	13.34	13.04	13.24	226.2	228.4	227	远程	正常	启动	65535	7.22	0.81
2018-06-14 11:49:03	19.46	144	13.26	13.21	13.13	225.4	227.8	226.5	远程	正常	启动	65535	7.21	0.81
2018-06-14 11:50:00	19.43	144	13.21	13.01	13.2	225.2	226.9	226.6	远程	正常	启动	65535	7.19	0.81
2018-06-14 11:51:27	19.39	144	13.27	12.86	13.1	225.6	227.7	226.3	远程	正常	启动	65535	7.16	0.81
2018-06-14 11:52:09	19.45	144	13.11	13.04	13.18	226.6	228.1	227.1	远程	正常	启动	65535	7.21	0.81
2018-06-14 11:53:11	19.42	144	13.27	12.76	13.16	227	229.2	228.5	远程	正常	启动	65535	7.2	0.81
2018-06-14 11:55:02	19.41	144	13.21	13	13.12	226.9	229.2	228.1	远程	正常	启动	65535	7.2	0.81
2018-06-14 11:55:22	19.43	144	13.29	13	13.15	226.1	227.5	227	远程	正常	启动	65535	7.2	0.81
2018-06-14 11:56:27	19.42	144	13.11	13.01	13.12	227	228.5	227.5	远程	正常	启动	65535	7.2	0.81
2018-06-14 11:57:53	19.49	144	13.37	13	13.24	226.2	228.1	227.6	远程	正常	启动	65535	7.23	0.81
2018-06-14 11:58:39	19.44	144	13.3	12.9	13.26	226.2	227.8	226.8	远程	正常	启动	65535	7.2	0.81
2018-06-14 11:59:44	19.39	144	13.34	13.05	13.26	224.7	225.9	225.3	远程	正常	启动	65535	7.16	0.81
2018-06-14 12:01:03	19.43	144	13.14	12.99	13.26	226.8	228.3	228	远程	正常	启动	65535	7.22	0.81
2018-06-14 12:01:54	19.42	144	13.26	13.01	13.28	225.2	227	225.9	远程	正常	启动	65535	7.19	0.81
2018-06-14 12:03:01	19.46	144	13.25	13.14	13.13	224.8	226.4	225.5	远程	正常	启动	65535	7.19	0.81
2018-06-14 12:04:46	19.41	144	13.25	13.01	13.12	225.7	227	226.4	远程	正常	启动	65535	7.18	0.81
2018-06-14 12:05:10	19.41	144	13.13	13	13.23	225.6	228	226.8	远程	正常	启动	65535	7.18	0.81
2018-06-14 12:08:38	19.36	144	13.12	12.96	13.15	226.2	227.5	227.1	远程	正常	启动	65535	7.18	0.81
2018-06-14 12:09:37	19.45	144	13.32	13.01	13.23	225.8	228	227.4	远程	正常	启动	65535	7.2	0.81
2018-06-14 12:10:45	19.43	144	13.24	12.87	13.18	226.2	227.9	226.8	远程	正常	启动	65535	7.2	0.81
2018-06-14 12:11:50	19.41	144	13.22	12.96	13.1	226	227.9	226.8	远程	正常	启动	65535	7.18	0.81
2018-06-14 12:14:58	19.42	144	13.15	12.97	13.15	226.6	228.1	227.2	远程	正常	启动	65535	7.2	0.81
2018-06-14 12:16:05	19.44	144	13.29	13.06	13.29	224.4	226.7	225.7	远程	正常	启动	65535	7.21	0.81
2018-06-14 12:17:09	19.44	144	13.27	12.82	13.27	226.4	227.8	226.7	远程	正常	启动	65535	7.2	0.81
2018-06-14 12:20:44	19.43	144	13.29	12.98	13.39	224.8	226.1	225.6	远程	正常	启动	65535	7.19	0.81
2018-06-14 12:21:31	19.46	144	13.3	12.8	13.34	225.9	227.1	226.5	远程	正常	启动	65535	7.2	0.81
2018-06-14 12:22:36	19.43	144	13.13	12.93	13.24	225.9	227.9	227.1	远程	正常	启动	65535	7.19	0.81
2018-06-14 12:24:08	19.43	144	13.21	12.99	13.27	225.9	227.9	227.1	远程	正常	启动	65535	7.2	0.81
2018-06-14 12:24:46	19.35	144	13.1	12.95	13.14	226.4	227.7	227.3	远程	正常	启动	65535	7.18	0.81
2018-06-14 12:25:52	19.42	144	13.22	12.95	13.2	225.3	227.4	226.4	远程	正常	启动	65535	7.18	0.81
2018-06-14 12:27:14	19.38	144	13.18	12.94	13.34	224.3	226.5	226	远程	正常	启动	65535	7.17	0.81
2018-06-14 12:28:04	19.42	144	13.2	12.88	13.3	226.7	228.8	227.8	远程	正常	启动	65535	7.21	0.81
2018-06-14 12:29:16	19.44	144	13.4	13.03	13.28	224.3	226.1	226	远程	正常	启动	65535	7.21	0.81
2018-06-14 12:32:33	19.42	144	13.26	13.05	13.14	224.7	226.2	225.8	远程	正常	启动	65535	7.18	0.81
2018-06-14 12:34:38	19.39	144	13.23	12.91	13.24	225.2	226.9	225.9	远程	正常	启动	65535	7.18	0.81
2018-06-14 12:34:46	19.41	144	13.12	12.97	13.18	225.7	227.6	227.1	远程	正常	启动	65535	7.19	0.81
2018-06-14 12:36:18	19.38	144	13.15	12.8	13.17	226.4	228.1	227.3	远程	正常	启动	65535	7.18	0.81
2018-06-14 12:37:00	19.4	144	13.1	13.16	13.19	226	227.8	227.3	远程	正常	启动	65535	7.2	0.81
2018-06-14 12:37:56	19.47	144	13.24	13.18	13.38	223.3	225.3	225	远程	正常	启动	65535	7.2	0.81
2018-06-14 12:39:10	19.47	144	13.27	13.01	13.41	224.4	225.8	225.6	远程	正常	启动	65535	7.21	0.81
2018-06-14 12:40:08	19.44	144	13.29	13.06	13.35	223.6	225.1	224.7	远程	正常	启动	65535	7.19	0.81
2018-06-14 12:41:37	19.42	144	13.19	13.02	13.24	225.4	226.8	226	远程	正常	启动	65535	7.18	0.81
2018-06-14 12:42:21	19.44	144	13.22	12.89	13.39	225.7	227.9	226.9	远程	正常	启动	65535	7.21	0.81
2018-06-14 12:43:18	19.4	144	13.3	12.74	13.28	225.3	226.9	226.1	远程	正常	启动	65535	7.19	0.81
2018-06-14 12:44:41	19.45	144	13.18	13.17	13.19	225.7	227.3	226.3	远程	正常	启动	65535	7.21	0.81
2018-06-14 12:45:32	19.34	144	13.24	12.99	13.18	224.9	226.4	225.9	远程	正常	启动	65535	7.16	0.81
2018-06-14 12:46:35	19.44	144	13.23	13.05	13.2	225.5	227.7	226.9	远程	正常	启动	65535	7.2	0.81
2018-06-14 12:47:57	19.42	144	13.13	12.82	13.35	225.8	227.1	226.9	远程	正常	启动	65535	7.2	0.81
2018-06-14 12:48:46	19.51	144	13.24	13.16	13.25	224.8	226.8	226.4	远程	正常	启动	65535	7.23	0.81
2018-06-14 12:49:52	19.43	144	13.16	13.09	13.18	225.4	227.8	227	远程	正常	启动	65535	7.19	0.81
2018-06-14 12:51:12	19.45	144	13.21	12.94	13.22	226.3	228.2	227.9	远程	正常	启动	65535	7.21	0.81
2018-06-14 12:52:02	19.41	144	13.33	12.96	13.26	224.6	226.2	225.8	远程	正常	启动	65535	7.18	0.81
2018-06-14 12:53:25	19.43	144	13.34	12.95	13.31	224.4	225.8	225.4	远程	正常	启动	65535	7.21	0.81
2018-06-14 12:54:13	19.49	144	13.28	13.08	13.41	225.2	226.7	226	远程	正常	启动	65535	7.23	0.81
2018-06-14 12:55:18	19.44	144	13.24	12.91	13.31	224.2	226	225.7	远程	正常	启动	65535	7.18	0.81
2018-06-14 12:56:50	19.41	144	13.15	13.03	13.35	224.4	226.7	225.9	远程	正常	启动	65535	7.2	0.81
2018-06-14 12:57:32	19.44	144	13.22	13	13.47	224.8	226.2	226.2	远程	正常	启动	65535	7.2	0.81
2018-06-14 12:58:35	19.46	144	13.39	12.88	13.24	225.2	227	226.7	远程	正常	启动	65535	7.21	0.81
2018-06-14 12:59:59	19.43	144	13.04	13.07	13.23	225.3	227.3	226.6	远程	正常	启动	65535	7.19	0.81
2018-06-14 13:00:46	19.44	144	13.27	13.19	13.29	224.5	226.8	226	远程	正常	启动	65535	7.21	0.81
2018-06-14 13:01:51	19.41	144	13.21	12.99	13.32	225	226.4	225.6	远程	正常	启动	65535	7.17	0.81
2018-06-14 13:03:15	19.44	144	13.26	13.1	13.38	222.5	224.8	223.8	远程	正常	启动	65535	7.17	0.81
2018-06-14 13:04:09	19.42	144	13.14	13.01	13.32	224	225.9	225	远程	正常	启动	65535	7.17	0.81
2018-06-14 13:05:29	19.39	144	13.27	13.16	13.07	225	226.7	225.8	远程	正常	启动	65535	7.19	0.81
2018-06-14 13:06:12	19.41	144	13.3	12.97	13.37	223.8	225.8	225.5	远程	正常	启动	65535	7.18	0.81
2018-06-14 13:07:21	19.41	144	13.17	13.11	13.18	224.9	226.8	226.5	远程	正常	启动	65535	7.18	0.81
2018-06-14 13:08:33	19.43	144	13.31	13.17	13.31	222.6	224.3	224.2	远程	正常	启动	65535	7.18	0.81
2018-06-14 13:09:28	19.44	144	13.04	13.13	13.38	225.1	227.2	226.6	远程	正常	启动	65535	7.21	0.81
2018-06-14 13:10:36	19.41	144	13.21	13.11	13.4	221.3	223.6	223	远程	正常	启动	65535	7.16	0.81
2018-06-14 13:14:02	19.46	144	13.28	13.17	13.24	224.3	226.2	225.2	远程	正常	启动	65535	7.2	0.81
2018-06-14 13:15:23	19.38	144	13.3	13.17	13.21	223.1	224.9	224.7	远程	正常	启动	65535	7.16	0.81
2018-06-14 13:16:04	19.47	144	13.26	13.26	13.26	223.2	224.6	224.3	远程	正常	启动	65535	7.19	0.81
2018-06-14 13:18:07	19.37	145	13.36	13.07	13.14	223.9	226.1	225.1	远程	正常	启动	65535	7.17	0.81
2018-06-14 13:18:11	19.39	144	13.27	13.2	13.21	223.2	224.7	224	远程	正常	启动	65535	7.17	0.81
2018-06-14 13:19:22	19.46	144	13.2	13.23	13.32	224.3	226	225.6	远程	正常	启动	65535	7.18	0.81
2018-06-14 13:20:14	19.46	144	13.26	13.3	13.38	221.8	223.6	223.5	远程	正常	启动	65535	7.19	0.81
2018-06-14 13:21:24	19.42	144	13.23	13.02	13.34	222.7	224.7	224.1	远程	正常	启动	65535	7.17	0.81
2018-06-14 13:22:53	19.44	144	13.19	13.25	13.18	223.7	225.5	225.2	远程	正常	启动	65535	7.17	0.81
2018-06-14 13:23:30	19.46	144	13.38	13.18	13.37	221.5	223.2	222.4	远程	正常	启动	65535	7.18	0.81
2018-06-14 13:24:38	19.49	144	13.3	13.26	13.43	223.4	225.1	224.7	远程	正常	启动	65535	7.21	0.81
2018-06-14 13:26:14	19.48	144	13.33	13	13.48	223.5	225	224.3	远程	正常	启动	65535	7.21	0.81
2018-06-14 13:30:56	19.44	144	13.26	13.16	13.41	222.9	224.8	223.7	远程	正常	启动	65535	7.18	0.81
2018-06-14 13:32:18	19.44	145	13.3	13.11	13.29	223.9	226.3	225.1	远程	正常	启动	65535	7.2	0.81
2018-06-14 13:33:20	19.46	144	13.29	13.11	13.4	223.2	225.3	224.7	远程	正常	启动	65535	7.2	0.81
2018-06-14 13:34:45	19.45	144	13.33	13.17	13.38	222.2	224.3	223.6	远程	正常	启动	65535	7.2	0.81
2018-06-14 13:35:20	19.48	144	13.33	13.1	13.48	223	224.6	224.5	远程	正常	启动	65535	7.2	0.81
2018-06-14 13:35:31	19.45	144	13.31	13.13	13.18	223.5	225.6	224.8	远程	正常	启动	65535	7.19	0.81
2018-06-14 13:36:42	19.44	144	13.26	13.09	13.24	223.4	225	224.9	远程	正常	启动	65535	7.2	0.82
2018-06-14 13:38:05	19.45	144	13.33	13.11	13.25	223.7	225.2	224.3	远程	正常	启动	65535	7.2	0.81
2018-06-14 13:38:57	19.46	144	13.32	12.96	13.36	223.7	225.3	225.2	远程	正常	启动	65535	7.2	0.81
2018-06-14 13:40:01	19.45	144	13.32	13.21	13.34	223.2	224.9	224	远程	正常	启动	65535	7.17	0.81
2018-06-14 13:41:09	19.43	144	13.26	13.04	13.3	224.2	225.9	225	远程	正常	启动	65535	7.2	0.81
2018-06-14 13:42:08	19.42	144	13.36	13.1	13.27	222.3	223.8	223.7	远程	正常	启动	65535	7.17	0.81
2018-06-14 13:43:15	19.47	145	13.3	12.99	13.38	223	224.9	224.6	远程	正常	启动	65535	7.19	0.81
2018-06-14 13:44:16	19.46	144	13.47	13.08	13.45	221.3	223.3	222.5	远程	正常	启动	65535	7.17	0.81
2018-06-14 13:45:21	19.46	144	13.37	13.02	13.43	222.8	224.9	224.2	远程	正常	启动	65535	7.21	0.81
2018-06-14 13:48:32	19.46	144	13.3	13.04	13.43	222.9	225.1	224.3	远程	正常	启动	65535	7.2	0.81
2018-06-14 13:50:05	19.48	144	13.52	13.02	13.33	223.5	225.7	224.8	远程	正常	启动	65535	7.21	0.81
2018-06-14 13:50:39	19.4	145	13.43	12.83	13.43	223.1	224.7	224.4	远程	正常	启动	65535	7.17	0.81
2018-06-14 13:52:17	19.46	144	13.36	12.95	13.42	222.3	223.9	223	远程	正常	启动	65535	7.18	0.81
2018-06-14 13:52:58	19.42	144	13.23	12.84	13.34	224.4	226	225	远程	正常	启动	65535	7.18	0.81
2018-06-14 13:54:02	19.41	144	13.26	13.04	13.23	222.7	224.5	223.3	远程	正常	启动	65535	7.17	0.82
2018-06-14 13:55:54	19.46	144	13.28	13.23	13.27	223.2	225.5	225.2	远程	正常	启动	65535	7.19	0.81
2018-06-14 13:55:58	19.42	144	13.47	13.22	13.12	221.5	223.9	223.7	远程	正常	启动	65535	7.17	0.82
2018-06-14 13:58:44	19.45	144	13.42	12.98	13.3	223.2	224.6	224.3	远程	正常	启动	65535	7.21	0.81
2018-06-14 13:58:48	19.41	144	13.34	13.14	13.27	222.1	224.1	224	远程	正常	启动	65535	7.18	0.81
2018-06-14 13:59:12	19.44	144	13.39	13.11	13.26	222.1	223.7	223.8	远程	正常	启动	65535	7.19	0.81
2018-06-14 14:00:22	19.48	144	13.46	13.14	13.2	223	225.1	224.8	远程	正常	启动	65535	7.21	0.81
2018-06-14 14:01:17	19.46	144	13.44	12.93	13.44	223.3	224.5	224.3	远程	正常	启动	65535	7.2	0.81
2018-06-14 14:02:41	19.44	144	13.32	13.14	13.23	224.8	226.1	225.5	远程	正常	启动	65535	7.2	0.81
2018-06-14 14:03:25	0.1	27	0.19	0.14	0.17	225.1	226.3	225.7	本地	正常	启动	65535	0.04	0.36
2018-06-14 15:42:01	0	0	0.18	0.13	0.18	226.2	227.8	228	本地	正常	无	67	0.04	0.4
2018-06-14 15:43:24	11.85	16	8.26	9.08	8.89	223.7	225	225.1	本地	正常	无	145	3.39	0.66
2018-06-14 15:44:28	73.81	0	77.34	76.93	77.49	214.7	216.7	216.3	本地	正常	无	214	47.02	0.95
2018-06-14 15:45:41	12.57	0	2.43	2.36	2.34	224.3	226.6	225.5	本地	正常	无	287	1.37	0.52
2018-06-14 15:46:53	14.54	0	2.69	2.68	2.69	225.7	227.7	227.6	本地	正常	无	359	1.94	0.58
2018-06-14 15:47:57	44.24	0	40.13	38.73	39.43	220.3	222.7	222.1	本地	正常	无	423	22.89	0.88
2018-06-14 15:49:01	0	0	0.15	0.15	0.13	225.3	226.9	226.4	本地	故障	无	486	0.04	0.4
2018-06-14 15:51:07	20.59	11	38.82	39.95	37.62	221.1	223.7	223.4	本地	正常	无	63	11.99	0.76
2018-06-14 15:52:06	32.03	0	42.25	40.15	41.66	222.8	225	223.7	本地	正常	无	122	16.62	0.61
2018-06-14 15:53:12	0	0	0.17	0.16	0.14	225.1	226.8	227	本地	正常	无	187	0.04	0.4
2018-06-14 15:54:17	17.72	0	5.05	5.05	5.01	225.2	227.3	226.9	本地	正常	无	252	3.27	0.71
2018-06-14 15:55:31	70.38	0	74.09	73.93	74.14	213.8	216.2	215.9	本地	正常	无	326	45.2	0.95
2018-06-14 15:56:44	0	0	0.18	0.15	0.17	225.1	227.1	226.7	本地	正常	无	399	0.04	0.36
2018-06-14 15:57:44	0.03	0	0.21	0.14	0.19	225.9	227.4	227.1	本地	正常	无	459	0.04	0.36
2018-06-14 15:58:40	73.56	0	73.45	73.23	73.36	213.7	216.6	216.1	本地	正常	无	516	45.01	0.94
2018-06-14 15:59:38	0	0	0.16	0.15	0.14	225	227	226	本地	故障	无	573	0.04	0.4
2018-06-14 16:00:34	0	0	0.16	0.14	0.14	225.1	227.5	226.7	本地	故障	无	629	0.04	0.4
2018-06-14 16:02:41	0	0	0.19	0.14	0.16	225.9	227.2	226.7	本地	故障	无	88	0.04	0.36
2018-06-14 16:04:41	34.31	0	32.26	32.52	32.77	222.5	224.4	224.3	本地	正常	无	208	14.36	0.67
2018-06-14 16:04:49	34.44	0	32.19	31.63	31.65	221.9	223.5	223.4	本地	正常	无	215	14.43	0.67
2018-06-14 16:05:52	34.64	0	31.51	31.22	31.13	223.4	225.8	224.8	本地	正常	无	279	14.27	0.67

## Sheet: Sheet5
时间	电流	转速	输入电流A	输入电流B	输入电流C	输入电压A	输入电压B	输入电压C	KA0	KA4	远程操作	操作时间	有功功率	功率因数
2018-07-27 03:25:20	31.22	0	30.86	31.17	31.17	222.7	224.3	223.4	远程	正常	调速	65535	13.11	0.6
2018-07-27 03:26:27	23.37	62	17.73	17.87	17.73	228.6	230.4	229.7	远程	正常	调速	65535	7.76	0.69
2018-07-27 03:27:31	27.9	64	26.21	27.48	24.85	227.7	229	228.4	远程	正常	调速	65535	12.88	0.8
2018-07-27 03:28:40	29.8	0	29.78	29.24	28.67	228	228.9	229.3	远程	正常	调速	65535	12.42	0.63
2018-07-27 03:29:47	30.03	0	28.47	29.71	28.57	224.2	225.4	225.7	远程	正常	调速	65535	12.28	0.63
2018-07-27 03:30:52	30.23	0	28.55	29.87	29.71	228.1	229.7	229.5	远程	正常	调速	65535	12.6	0.63
2018-07-27 03:32:00	30.25	0	29.82	28.87	27.76	229.1	230.6	230	远程	正常	调速	65535	12.59	0.64
2018-07-27 03:33:06	30.33	0	29.78	28.66	29.23	229	230.6	229.6	远程	正常	调速	65535	12.6	0.63
2018-07-27 03:34:14	30.29	0	29.39	29.83	28.22	229.3	230.8	230.5	远程	正常	调速	65535	12.63	0.63
2018-07-27 03:35:21	30.36	0	30.6	29.17	29.86	223.6	224.6	224.4	远程	正常	调速	65535	12.63	0.63
2018-07-27 03:36:27	30.35	0	30.29	29.54	30.01	224	225.6	224.7	远程	正常	调速	65535	12.62	0.63
2018-07-27 03:37:35	30.34	0	30.37	29.07	28.85	229	230.2	229.6	远程	正常	调速	65535	12.61	0.63
2018-07-27 03:38:42	30.41	0	29.86	29.75	28.2	229.5	231	230.3	远程	正常	调速	65535	12.61	0.63
2018-07-27 03:39:48	30.42	0	29.76	28.56	29.44	229.8	231	229.9	远程	正常	调速	65535	12.65	0.62
2018-07-27 03:40:56	30.41	0	29.72	30.12	30.5	225.3	226.9	225.9	远程	正常	调速	65535	12.73	0.63
2018-07-27 03:42:02	30.52	0	29.45	29.12	30.04	230.4	231.9	231.2	远程	正常	调速	65535	12.8	0.63
2018-07-27 03:43:07	30.47	0	30.16	29.33	28.78	229.8	232	231.2	远程	正常	调速	65535	12.71	0.62
2018-07-27 03:44:15	30.44	0	29.81	30.8	30.32	225.6	227.1	227.2	远程	正常	调速	65535	12.74	0.63
2018-07-27 03:45:22	30.49	0	29.97	30.21	28.89	228.8	229.8	229.6	远程	正常	调速	65535	12.79	0.63
2018-07-27 03:46:29	30.48	0	31.39	29.74	30.91	223.5	224.7	224.2	远程	正常	调速	65535	12.78	0.63
2018-07-27 03:47:36	30.52	0	29.71	31.09	29.31	224.3	225.9	225.2	远程	正常	调速	65535	12.69	0.62
2018-07-27 03:48:43	30.55	0	31.67	30.22	30.12	222.9	224.8	224.5	远程	正常	调速	65535	12.85	0.63
2018-07-27 03:49:50	30.6	0	30.69	29.93	29.06	227.6	229.8	229	远程	正常	调速	65535	12.92	0.63
2018-07-27 03:50:57	30.53	0	31.24	30.8	29.12	223	224.5	224.3	远程	正常	调速	65535	12.8	0.63
2018-07-27 03:52:04	30.59	0	30.91	29.17	29.56	228.5	229.4	228.9	远程	正常	调速	65535	12.84	0.62
2018-07-27 03:53:11	30.68	0	30.27	31.18	29.52	227.2	229.3	228.7	远程	正常	调速	65535	12.97	0.63
2018-07-27 03:54:17	30.62	0	29.61	30.24	29.64	228.6	229.9	229.1	远程	正常	调速	65535	12.9	0.63
2018-07-27 03:55:23	30.67	0	30.58	30.85	29.65	228.9	230	229.8	远程	正常	调速	65535	13.02	0.63
2018-07-27 03:56:30	30.64	0	30.88	31.21	29.87	226.7	228.7	228.7	远程	正常	调速	65535	13	0.63
2018-07-27 03:57:38	30.67	0	31.76	30.39	30.49	223	224.1	224.2	远程	正常	调速	65535	12.96	0.63
2018-07-27 03:58:44	30.69	0	30.51	31.31	30.61	226.5	228.1	227.9	远程	正常	调速	65535	12.99	0.63
2018-07-27 03:59:51	30.67	0	30.86	29.79	31.05	227.9	230	229.3	远程	正常	调速	65535	13.03	0.63
2018-07-27 04:00:57	30.73	0	30.07	31.03	30.39	228.6	229.4	228.6	远程	正常	调速	65535	13.06	0.63
2018-07-27 04:02:03	30.8	0	31.14	31.84	30.3	224	225.2	225	远程	正常	调速	65535	12.94	0.62
2018-07-27 04:03:11	30.75	0	30.99	29.93	30.51	229.7	231.2	230.6	远程	正常	调速	65535	13.13	0.63
2018-07-27 04:04:18	30.7	0	31.04	31.08	29.91	228.6	230	229.5	远程	正常	调速	65535	13.04	0.63
2018-07-27 04:05:23	30.82	0	31.11	30.89	29.41	228	229.5	228.4	远程	正常	调速	65535	12.96	0.62
2018-07-27 04:06:32	30.77	0	30.75	30.44	29.41	229.2	230.8	230.3	远程	正常	调速	65535	12.98	0.62
2018-07-27 04:07:37	30.86	0	29.96	31.03	29.89	230.2	232.3	231.8	远程	正常	调速	65535	13.18	0.63
2018-07-27 04:08:44	30.91	0	31.15	30.93	32.11	223.5	225.3	225	远程	正常	调速	65535	13.17	0.63
2018-07-27 04:09:52	30.88	0	30.58	31.29	30.3	230	231.7	230.7	远程	正常	调速	65535	13.25	0.63
2018-07-27 04:10:57	30.95	0	30.47	31.17	29.79	229.3	231.3	230.7	远程	正常	调速	65535	13.13	0.62
2018-07-27 04:12:05	31.07	0	31.61	31.6	30.4	229.5	231.3	230.1	远程	正常	调速	65535	13.41	0.63
2018-07-27 04:13:12	31.05	0	32.28	30.63	30.59	229.2	230.6	229.9	远程	正常	调速	65535	13.37	0.63
2018-07-27 04:14:19	31.17	0	32.16	32.02	30.92	225.5	227.3	226.5	远程	正常	调速	65535	13.35	0.63
2018-07-27 04:15:26	31.1	0	32.71	31.89	30.71	225.1	226.4	226.2	远程	正常	调速	65535	13.22	0.62
2018-07-27 04:16:33	31.12	0	30.59	31.74	30.88	227.8	229.9	228.9	远程	正常	调速	65535	13.26	0.62
2018-07-27 04:17:16	31.23	0	31.16	31.52	31.91	228.9	230	229.2	远程	正常	调速	65535	13.35	0.62
2018-07-27 04:18:36	31.35	0	33.39	32.24	30.58	224	225.4	224.8	远程	正常	调速	65535	13.35	0.62
2018-07-27 04:19:42	31.36	0	31.77	31.32	32.02	228.7	230.8	229.9	远程	正常	调速	65535	13.58	0.62
2018-07-27 04:20:49	31.29	0	32.23	32.5	31.42	223.3	224.6	224.8	远程	正常	调速	65535	13.16	0.61
2018-07-27 04:21:56	31.46	0	32.58	32.09	32.18	224	225.6	225.5	远程	正常	调速	65535	13.52	0.62
2018-07-27 04:23:02	31.5	0	31.03	32.17	31.26	228.5	229.8	229.8	远程	正常	调速	65535	13.53	0.62
2018-07-27 04:24:09	31.56	0	33.31	32.25	32.08	228.7	230.2	229.3	远程	正常	调速	65535	13.71	0.62
2018-07-27 04:25:16	31.38	0	33.23	32.23	31.38	228.8	230.3	230.4	远程	正常	调速	65535	13.62	0.62
2018-07-27 04:26:22	31.53	0	32.86	31.49	32.64	229.2	231.1	230.2	远程	正常	调速	65535	13.6	0.62
2018-07-27 04:27:28	31.65	0	33.78	31.7	32.06	229.2	230.8	229.6	远程	正常	调速	65535	13.76	0.62
2018-07-27 04:28:36	31.4	0	33.69	31.21	32.6	228.8	230.7	229.1	远程	正常	调速	65535	13.61	0.62
2018-07-27 04:29:43	31.65	0	33.32	31.85	32.17	225.1	226.9	225.8	远程	正常	调速	65535	13.54	0.62
2018-07-27 04:30:50	31.5	0	31.99	32.55	32.33	229.8	231.9	230.5	远程	正常	调速	65535	13.64	0.61
2018-07-27 04:31:57	31.7	0	33.58	31.21	31.73	229.7	232	231.2	远程	正常	调速	65535	13.72	0.61
2018-07-27 04:33:04	31.66	0	33.19	31.41	32.16	229.8	231.6	231.1	远程	正常	调速	65535	13.68	0.61
2018-07-27 04:34:11	31.62	0	32.35	31.8	32.83	227.9	230.3	229.4	远程	正常	调速	65535	13.58	0.61
2018-07-27 04:35:16	31.72	0	33.73	32.08	32	229.3	231.2	230.6	远程	正常	调速	65535	13.73	0.61
2018-07-27 04:36:24	31.69	0	32.86	34.12	31.95	222.9	224.8	224.4	远程	正常	调速	65535	13.49	0.62
2018-07-27 04:37:31	31.8	0	32	31.96	33.65	228.3	229.9	228.8	远程	正常	调速	65535	13.57	0.61
2018-07-27 04:38:37	31.85	0	32.96	31.92	32.75	229	230.1	229.1	远程	正常	调速	65535	13.69	0.61
2018-07-27 04:39:43	31.75	0	31.7	33.55	32.56	228.8	231	229.9	远程	正常	调速	65535	13.74	0.62
2018-07-27 04:40:51	31.83	0	32.73	33.06	33.57	223.7	225.3	224.2	远程	正常	调速	65535	13.41	0.61
2018-07-27 04:41:58	31.84	0	31.98	33.16	32.73	227.3	228.7	228	远程	正常	调速	65535	13.46	0.6
2018-07-27 04:43:05	31.95	0	33.02	34.29	32.12	226	227.8	226.7	远程	正常	调速	65535	13.68	0.61
2018-07-27 04:44:12	31.94	0	31.55	33.93	32.26	223.4	224.3	223.6	远程	正常	调速	65535	13.36	0.61
2018-07-27 04:45:17	27.18	0	27.49	26.18	26.38	227.7	229.3	228.4	远程	正常	调速	65535	11.22	0.61
2018-07-27 04:46:25	31.43	0	32.16	33.23	33.33	225.9	227.1	226.9	远程	正常	调速	65535	13.54	0.61
2018-07-27 04:47:32	27.31	0	27.54	27.4	26.58	228	229.8	229.8	远程	正常	调速	65535	11.4	0.62
2018-07-27 04:48:40	31.35	0	28.53	28.17	28.38	222.3	224	224	远程	正常	调速	65535	12.56	0.6
2018-07-27 04:49:46	31.76	0	32.25	33.79	33.02	228.1	229.2	228.7	远程	正常	调速	65535	13.72	0.61
2018-07-27 04:50:52	31.78	0	34.21	31.72	32.72	227.3	228.8	227.8	远程	正常	调速	65535	13.59	0.61
2018-07-27 04:51:59	31.8	0	32.75	32.61	33.81	228.8	230.6	229.4	远程	正常	调速	65535	13.66	0.61
2018-07-27 04:52:55	31.78	0	32.93	31.58	33.45	223.4	224.6	223.8	远程	正常	调速	65535	13.43	0.62
2018-07-27 04:53:50	27.91	0	29.21	28.92	28.9	223.4	225.5	224.8	远程	正常	调速	65535	11.91	0.61
2018-07-27 04:54:01	28	0	29.71	28.75	27.88	227.6	229.5	228.9	远程	正常	调速	65535	12.14	0.62
2018-07-27 04:55:09	28.04	0	29.5	28.18	28.48	228.7	229.9	229.3	远程	正常	调速	65535	12.07	0.61
2018-07-27 04:56:15	31.96	0	32.74	33.8	31.69	228.3	229	228.9	远程	正常	调速	65535	13.61	0.61
2018-07-27 04:57:21	28.01	0	29.29	29.36	29.56	221	222.3	222	远程	正常	调速	65535	11.93	0.62
2018-07-27 05:00:29	32.12	0	32.04	32.77	31.65	229.1	230.3	230.1	远程	正常	调速	65535	13.75	0.62
2018-07-27 05:01:54	28.17	0	29.44	29.27	29.29	229.3	231	230.8	远程	正常	调速	65535	12.27	0.61
2018-07-27 05:03:17	32.12	0	32.17	33.44	32.28	227.4	228.5	227.9	远程	正常	调速	65535	13.63	0.62
2018-07-27 05:04:42	32.07	0	32.87	31.37	32.86	226.2	227.9	227	远程	正常	调速	65535	13.65	0.62
2018-07-27 05:05:52	29.55	0	28.63	27.95	28.47	227.7	229.2	228	远程	正常	调速	65535	11.7	0.58
2018-07-27 05:06:49	29.89	0	30.89	30.57	32.3	230	231.1	230.1	远程	正常	调速	65535	13.61	0.61
2018-07-27 05:07:55	28.7	0	29.23	31.11	33.11	230	230.6	230	远程	正常	调速	65535	13.06	0.63
2018-07-27 05:09:01	28.96	0	27.92	28.21	28.08	227.5	229.4	228.5	远程	正常	调速	65535	11.63	0.59
2018-07-27 05:10:07	30.51	0	28.15	27.97	27.33	228.5	229.7	229.7	远程	正常	调速	65535	12.19	0.6
2018-07-27 05:11:15	27.59	0	28.47	28.72	27.58	229	230	229.4	远程	正常	调速	65535	11.84	0.62
2018-07-27 05:12:21	27.63	0	28.65	28.28	27.97	227.2	229.2	229	远程	正常	调速	65535	11.78	0.61
2018-07-27 05:13:29	31.79	0	32.57	32.23	30.16	229.1	229.9	229.5	远程	正常	调速	65535	13.46	0.61
2018-07-27 05:14:36	28.17	0	29.51	29.65	29.32	229.4	230.3	229.5	远程	正常	调速	65535	12.38	0.62
2018-07-27 05:15:43	31.92	0	32.11	31.79	32.89	227.8	228.9	228.6	远程	正常	调速	65535	13.55	0.62
2018-07-27 05:16:48	28.24	0	28.94	29.3	29.11	228.9	229.8	229.5	远程	正常	调速	65535	12.21	0.61
2018-07-27 05:17:56	28.32	0	29.04	29.61	29.47	226.9	228.7	228.1	远程	正常	调速	65535	12.26	0.61
2018-07-27 05:19:03	27.29	0	28.78	28.75	25.78	226.9	228.1	227.3	远程	正常	调速	65535	11.55	0.61
2018-07-27 05:20:10	28.92	0	31.03	27	28.03	228.2	230	229.7	远程	正常	调速	65535	12.29	0.61
2018-07-27 05:21:18	27.47	0	28.82	28.16	27.95	227.7	229.4	229	远程	正常	调速	65535	11.63	0.61
2018-07-27 05:22:23	27.54	0	28.23	27.99	28.16	227.8	229	228.8	远程	正常	调速	65535	11.79	0.62
2018-07-27 05:23:30	27.62	0	27.46	28.14	27.77	227.8	229.5	229.1	远程	正常	调速	65535	11.67	0.61
2018-07-27 05:24:37	27.67	0	27.47	27.96	28.23	229.9	231.1	230.3	远程	正常	调速	65535	11.68	0.61
2018-07-27 05:25:44	27.86	0	29.1	27.86	27.45	228.5	229.3	228.6	远程	正常	调速	65535	11.88	0.61
2018-07-27 05:26:51	31.79	0	33.55	31.68	30.83	228.1	229.2	228.7	远程	正常	调速	65535	13.53	0.62
2018-07-27 05:27:58	31.82	0	30.78	32.85	30.94	228.6	229.4	229.2	远程	正常	调速	65535	13.26	0.62
2018-07-27 05:29:05	28.17	0	29.42	29.7	29.25	227.7	228.8	228	远程	正常	调速	65535	12.31	0.61
2018-07-27 05:30:12	31.18	0	29.92	28.9	29.03	229.1	230.3	229.1	远程	正常	调速	65535	12.72	0.61
2018-07-27 05:31:19	28.2	0	30.24	29.53	29.66	228.7	230.6	229.6	远程	正常	调速	65535	12.4	0.61
2018-07-27 05:32:25	28.2	0	30.37	29.99	29.6	228.8	230.8	229.9	远程	正常	调速	65535	12.4	0.61
2018-07-27 05:33:30	28.21	0	29.86	29.35	28.98	229	230.3	230.2	远程	正常	调速	65535	12.3	0.61
2018-07-27 05:34:39	28.15	0	29.51	29.06	29.51	229.6	231	230	远程	正常	调速	65535	12.34	0.61
2018-07-27 05:37:59	27.06	0	27.04	27.84	29.64	230	231.8	231.2	远程	正常	调速	65535	11.39	0.6
2018-07-27 05:39:06	27.43	0	28.01	27.45	28.21	230	231.3	231	远程	正常	调速	65535	11.53	0.6
2018-07-27 05:40:12	27.6	0	28.38	27.65	28.2	228.4	229.6	228.7	远程	正常	调速	65535	11.68	0.61
2018-07-27 05:41:20	27.69	0	27.13	27.85	28.85	226.5	228.5	227.7	远程	正常	调速	65535	11.76	0.62
2018-07-27 05:42:26	29.93	0	27.69	26.9	27.46	227.8	229.1	228.4	远程	正常	调速	65535	12.95	0.63
2018-07-27 05:43:34	27.74	0	28.68	28.54	28.19	227	228.3	228	远程	正常	调速	65535	11.74	0.61
2018-07-27 05:44:40	27.77	0	28.77	28.43	28.08	228.3	230.2	229.2	远程	正常	调速	65535	11.78	0.61
2018-07-27 05:45:47	27.75	0	28.62	27.73	27.8	229.5	230.9	229.9	远程	正常	调速	65535	11.75	0.61
2018-07-27 05:46:54	27.78	0	27.68	27.74	28.07	227.5	229	228.7	远程	正常	调速	65535	11.76	0.61
2018-07-27 05:48:00	27.95	0	29.3	29.07	27.96	228.4	229.8	229.4	远程	正常	调速	65535	12.01	0.61
2018-07-27 05:49:07	28	0	28.7	28.88	29.47	227	228.5	228.2	远程	正常	调速	65535	12	0.61
2018-07-27 05:50:15	28.14	0	30.01	29.3	29.24	227.8	229.5	228.6	远程	正常	调速	65535	12.2	0.61
2018-07-27 05:51:20	28.44	0	31.86	32.74	32.14	226.5	227.2	226.8	远程	正常	调速	65535	12.72	0.63
2018-07-27 05:52:28	28.17	0	28.24	28.36	28.03	228.3	229.8	229	远程	正常	调速	65535	11.72	0.61
2018-07-27 05:53:35	27.97	0	28.75	28.2	27.32	228	229	228.2	远程	正常	调速	65535	11.55	0.6
2018-07-27 05:54:42	28.15	0	28.27	27.99	27.67	229.2	230.5	229.4	远程	正常	调速	65535	11.78	0.61
2018-07-27 05:55:49	27.69	0	28.81	27.73	27.87	229.2	230.4	229.6	远程	正常	调速	65535	11.71	0.61
2018-07-27 05:56:56	27.7	0	28.73	27.33	28	228.6	230.1	228.7	远程	正常	调速	65535	11.75	0.61
2018-07-27 05:58:01	27.8	0	27.98	28.06	27.72	228	229.4	229	远程	正常	调速	65535	11.77	0.61
2018-07-27 05:59:09	27.82	0	28.96	28.1	28.39	229.4	230.7	230.7	远程	正常	调速	65535	11.95	0.61
2018-07-27 06:00:16	27.79	0	28.37	28.86	27.97	228.2	230.3	229.5	远程	正常	调速	65535	11.83	0.61
2018-07-27 06:01:22	27.83	0	29.36	28.69	28.29	229.1	231	229.9	远程	正常	调速	65535	11.96	0.61
2018-07-27 06:02:30	27.98	0	29.31	28.47	29.6	230.3	231.6	231.4	远程	正常	调速	65535	12.14	0.62
2018-07-27 06:03:36	27.98	0	29.49	29.39	28.36	228.2	230.3	229.6	远程	正常	调速	65535	12.04	0.61
2018-07-27 06:05:28	28.01	0	29.95	29.16	29.3	229.2	230.2	229.7	远程	正常	调速	65535	12.16	0.6
2018-07-27 06:06:34	28.11	0	28.92	29.44	28.87	229.3	231.1	230.4	远程	正常	调速	65535	12.09	0.6
2018-07-27 06:07:55	32.86	0	29.01	27.31	26.89	227.9	229.6	228.6	远程	正常	调速	65535	12.95	0.67
2018-07-27 06:08:51	28.23	0	28.37	28.32	28.2	227.5	229.1	229	远程	正常	调速	65535	11.65	0.59
2018-07-27 06:10:30	27.62	0	28.99	27.91	27.41	228.4	230.2	229.1	远程	正常	调速	65535	11.76	0.61
2018-07-27 06:11:56	28.12	0	32.37	30.23	33.37	226.9	228.5	228.1	远程	正常	调速	65535	12.36	0.62
2018-07-27 06:12:41	27.9	0	29.32	28.75	29.33	227.8	230	229.7	远程	正常	调速	65535	11.92	0.61
2018-07-27 06:13:57	27.87	0	29.76	29.93	29.46	226.4	228	227.7	远程	正常	调速	65535	11.9	0.61
2018-07-27 06:15:03	27.83	0	29.25	28.47	28.42	229.2	230.3	229.4	远程	正常	调速	65535	11.87	0.6
2018-07-27 06:16:11	27.94	0	29.24	28.48	28.76	227	228.4	227.4	远程	正常	调速	65535	11.8	0.6
2018-07-27 06:17:18	27.94	0	30.22	29.65	28.91	226.9	228.8	227.6	远程	正常	调速	65535	12.04	0.61
2018-07-27 06:18:25	28.06	0	29.99	28.45	29.02	227.5	229.1	228.6	远程	正常	调速	65535	12.08	0.6
2018-07-27 06:19:31	28.11	0	29.66	29.76	29.5	228.1	229.3	228.9	远程	正常	调速	65535	12.11	0.6
2018-07-27 06:20:38	27.82	0	32.22	32.83	31.07	227.8	229.4	228.3	远程	正常	调速	65535	12.6	0.64
2018-07-27 06:21:21	27.94	0	28.45	29.1	28.64	228.5	229.6	228.9	远程	正常	调速	65535	11.91	0.61
2018-07-27 06:22:29	29.51	0	29.25	27.71	30.11	228.1	229.6	229.3	远程	正常	调速	65535	12.26	0.62
2018-07-27 06:23:37	30.31	0	32.49	29.6	28.52	226.1	228.1	227.4	远程	正常	调速	65535	13.18	0.61
2018-07-27 06:24:43	75.79	0	78.21	78.85	78.24	219.6	220.4	220.9	远程	正常	调速	65535	52.12	0.95
2018-07-27 06:25:50	27.57	0	29.07	29.86	29.39	228.3	229.4	229.1	远程	正常	调速	65535	12.05	0.6
2018-07-27 06:26:56	25.14	45	24.88	22.71	24.49	227.2	229.1	228.1	远程	正常	调速	65535	10.35	0.64
2018-07-27 06:28:03	25.93	65	22.84	21.57	19.4	228	230.2	229.1	远程	正常	调速	65535	10.59	0.78
2018-07-27 06:29:10	31.77	68	27.8	26.75	26.59	228.1	229.6	229	远程	正常	调速	65535	13.38	0.77
2018-07-27 06:30:15	32.77	69	27.21	27.37	26.86	227.1	228.9	228.1	远程	正常	调速	65535	12.82	0.75
2018-07-27 06:31:24	33.35	68	27.34	26.14	27.47	229.5	230.5	229.8	远程	正常	调速	65535	14.02	0.76
2018-07-27 06:32:29	27.21	0	28.18	28.05	28.07	228.5	229.9	229.1	远程	正常	调速	65535	11.57	0.61
2018-07-27 06:33:37	27.81	0	27.99	28.43	27	228.7	230.8	229.9	远程	正常	调速	65535	11.56	0.6
2018-07-27 06:34:44	27.57	0	28.73	27.72	28.48	228.8	230.6	230	远程	正常	调速	65535	11.75	0.61
2018-07-27 06:35:51	27.67	0	29.08	28.75	27.91	227.9	228.9	228.1	远程	正常	调速	65535	11.76	0.61
2018-07-27 06:36:57	27.75	0	27.97	27.88	27.92	227.8	229.7	228.5	远程	正常	调速	65535	11.77	0.61
2018-07-27 06:38:04	27.85	0	29.74	28.97	28.03	228.4	230.1	229.2	远程	正常	调速	65535	11.79	0.6
2018-07-27 06:39:09	27.84	0	29.35	29.27	28.79	229.2	231.2	229.9	远程	正常	调速	65535	11.98	0.61
2018-07-27 06:40:17	27.91	0	28.23	29	27.63	229.5	230.8	230.3	远程	正常	调速	65535	11.81	0.6
2018-07-27 06:41:04	27.93	0	29.81	28.85	29.1	229.2	230.7	230	远程	正常	调速	65535	12.03	0.6
2018-07-27 06:42:10	27.98	0	29.19	29	29.16	229.5	231.3	231	远程	正常	调速	65535	12.12	0.61
2018-07-27 06:43:16	28.1	0	28.89	28.95	28.96	229	230.8	229.9	远程	正常	调速	65535	11.92	0.6
2018-07-27 06:44:11	27.93	0	28.78	29.36	29.17	227	227.9	227.6	远程	正常	调速	65535	11.95	0.61
2018-07-27 06:45:07	28.32	0	28.48	28.7	28.89	229.3	230.7	230.1	远程	正常	调速	65535	11.99	0.6
2018-07-27 06:45:18	32.14	0	29.86	29.31	29.28	226	228.1	227.1	远程	正常	调速	65535	13.2	0.63
2018-07-27 06:46:25	31.94	0	28.63	30.68	31.85	227.6	228.7	228.3	远程	正常	调速	65535	12.97	0.64
2018-07-27 06:47:32	28.03	0	29.9	29.55	29.24	229	230.7	229.7	远程	正常	调速	65535	12.11	0.61
2018-07-27 06:48:38	27.96	0	29.28	29.5	28.37	227.8	230.1	229.1	远程	正常	调速	65535	11.96	0.6
2018-07-27 06:49:45	28.03	0	28.75	28.87	28.51	229.2	230.4	229.9	远程	正常	调速	65535	12.01	0.61
2018-07-27 06:50:51	31.95	0	30.93	30.05	28.94	227.9	229.7	228.5	远程	正常	调速	65535	13.11	0.64
2018-07-27 06:51:59	28.02	0	28.77	28.82	28.71	227.8	228.7	228.3	远程	正常	调速	65535	11.94	0.61
2018-07-27 06:53:04	28.06	0	28.71	28.6	28.41	229.2	230.3	229.2	远程	正常	调速	65535	12.05	0.62
2018-07-27 06:54:13	31.75	0	30.42	28.44	29.79	227.2	228.9	228.6	远程	正常	调速	65535	12.98	0.65
2018-07-27 06:55:18	31.84	0	29.7	31.49	29.38	228.8	230.4	230.2	远程	正常	调速	65535	13.25	0.65
2018-07-27 06:56:25	31.67	0	30.15	30.6	27.42	228.5	230.2	229.6	远程	正常	调速	65535	13.14	0.65
2018-07-27 06:57:33	31.69	0	29.67	31.94	29.74	228.8	230.6	229.8	远程	正常	调速	65535	13.25	0.65
2018-07-27 06:58:39	31.66	0	29.78	28.96	28.79	229.4	231.2	230.2	远程	正常	调速	65535	13.06	0.65
2018-07-27 06:59:46	31.61	0	29.02	28.42	29.67	228.1	230.1	229.3	远程	正常	调速	65535	13.06	0.65
2018-07-27 07:00:53	31.62	0	30.4	29.05	29.26	227.6	229.8	228.4	远程	正常	调速	65535	13.08	0.65
2018-07-27 07:03:06	31.71	0	30.11	29.43	30.49	226.9	228.3	228	远程	正常	调速	65535	13.17	0.65
2018-07-27 07:04:13	31.75	0	31.92	29.98	30.13	225.3	226.8	226.5	远程	正常	调速	65535	13.26	0.64
2018-07-27 07:05:20	31.72	0	30.62	30.02	31.3	225.7	227.4	226.5	远程	正常	调速	65535	13.13	0.63
2018-07-27 07:06:25	22.73	53	24.97	26.56	28.37	226.2	227	226.7	远程	正常	调速	65535	10.38	0.7
2018-07-27 07:07:32	26.3	62	24.27	20.43	19.28	225.7	227.7	226.6	远程	正常	调速	65535	9.68	0.7
2018-07-27 07:08:39	27.56	0	28.74	30.72	30.29	226.5	227.6	227.4	远程	正常	调速	65535	11.93	0.59
2018-07-27 07:12:00	28.01	0	28.47	27.58	27.69	226.7	227.6	226.9	远程	正常	调速	65535	12	0.64
2018-07-27 07:13:07	32.08	0	33.23	34.32	33.76	225.5	226.3	226.1	远程	正常	调速	65535	14.14	0.62
2018-07-27 07:14:14	32.1	0	32.85	34.42	33.83	224	225	224.5	远程	正常	调速	65535	13.92	0.61
2018-07-27 07:15:20	32.34	0	32.59	32.96	32.3	225	225.9	225.9	远程	正常	调速	65535	13.64	0.61
2018-07-27 07:16:26	28.59	0	30.98	31.13	31.23	226.5	227.8	227	远程	正常	调速	65535	12.67	0.61
2018-07-27 07:17:34	73.23	0	77.68	78.27	77.04	218.2	219.4	219.4	远程	正常	调速	65535	47.36	0.94
2018-07-27 07:18:41	27.69	0	27.07	26.95	27.27	227.2	228.1	227.8	远程	正常	调速	65535	11.59	0.63
2018-07-27 07:19:48	28.64	0	34.11	34.92	33.28	227	228.3	227.6	远程	正常	调速	65535	13.12	0.64
2018-07-27 07:20:54	32.19	0	33.33	32.46	34.39	226.2	227.9	227.4	远程	正常	调速	65535	13.87	0.61
2018-07-27 07:22:03	74.25	0	85.94	84.94	84.86	218.8	219.9	219.8	远程	正常	调速	65535	50.88	0.97
2018-07-27 07:23:09	27.75	0	27.51	28.15	26.92	225.5	227.3	226	远程	正常	调速	65535	11.72	0.64
2018-07-27 07:24:15	28.14	0	28.01	28.1	27.7	227.3	228.4	228.1	远程	正常	调速	65535	12	0.63
2018-07-27 07:25:22	28.13	0	29.27	30.93	29	227.1	227.8	227.4	远程	正常	调速	65535	12.25	0.61
2018-07-27 07:26:29	28.6	0	30.75	30.87	29.89	225.5	227.2	226.7	远程	正常	调速	65535	12.54	0.6
2018-07-27 07:27:35	28.53	0	31.17	30.36	30.62	227.7	228.7	228.6	远程	正常	调速	65535	12.56	0.6
2018-07-27 07:28:42	28.34	0	30.37	30.77	30.72	225.8	227.8	227.5	远程	正常	调速	65535	12.31	0.6
2018-07-27 07:29:48	28.23	0	30.11	29.65	28.99	226.9	228.5	228.2	远程	正常	调速	65535	12.06	0.59
2018-07-27 07:33:09	31.76	0	29.49	31.13	30.69	226.1	227.7	226.7	远程	正常	调速	65535	13.17	0.65
2018-07-27 07:34:16	31.65	0	30.2	30.64	28.97	226.2	227.3	226.5	远程	正常	调速	65535	13.07	0.64
2018-07-27 07:35:23	31.58	0	30.45	29.3	30.29	226.2	227.2	226.1	远程	正常	调速	65535	13.21	0.65
2018-07-27 07:36:30	31.57	0	31.3	30.83	29.49	225.5	226.5	226.5	远程	正常	调速	65535	13.21	0.64
2018-07-27 07:37:37	31.54	0	31	32.69	30.95	225.9	227	227	远程	正常	调速	65535	13.43	0.63
2018-07-27 07:38:44	28.29	0	31.46	30.11	31.04	226	226.9	226.1	远程	正常	调速	65535	12.42	0.6
2018-07-27 07:39:50	31.67	0	34.31	33.44	31.54	226	227.1	226.6	远程	正常	调速	65535	13.72	0.62
2018-07-27 07:40:56	32.13	0	35.03	33.13	34.63	225.8	227.6	227.4	远程	正常	调速	65535	14.12	0.61
2018-07-27 07:42:03	30.01	0	27.42	27.53	29.89	226.1	227.5	226.6	远程	正常	调速	65535	12.4	0.63
2018-07-27 07:43:10	28.11	0	27.73	28.36	27.31	225.2	226.5	226	远程	正常	调速	65535	11.89	0.64
2018-07-27 07:44:17	27.98	0	28.01	27.93	27.27	225.1	226.4	225.2	远程	正常	调速	65535	11.83	0.63
2018-07-27 07:45:24	28.22	0	29.73	28.91	29.31	225.4	226.6	225.4	远程	正常	调速	65535	12.17	0.62
2018-07-27 07:46:08	28.74	0	31	31.58	30.72	223.7	225.6	224.7	远程	正常	调速	65535	12.71	0.61
2018-07-27 07:47:13	28.44	0	31.02	31.06	30.16	224.9	226.5	226.2	远程	正常	调速	65535	12.32	0.6
2018-07-27 07:48:21	28.28	0	29.39	27.72	28.1	225.7	226.8	225.9	远程	正常	调速	65535	12.05	0.61
2018-07-27 07:49:29	28.24	0	28.85	28.17	27.57	225.1	227	226.7	远程	正常	调速	65535	11.97	0.63
2018-07-27 07:50:36	30.2	0	29.56	31.15	28.8	227.4	228.6	228.5	远程	正常	调速	65535	12.6	0.65
2018-07-27 07:51:42	31.55	0	29.91	31.14	29.93	225.8	227.3	226.4	远程	正常	调速	65535	13.17	0.64
2018-07-27 07:52:16	31.61	0	31.07	32.41	31.19	225.3	226.9	226.1	远程	正常	调速	65535	13.37	0.63
2018-07-27 07:53:11	31.81	0	33.15	33.49	31.23	225.6	227.3	226.6	远程	正常	调速	65535	13.81	0.62
2018-07-27 07:53:23	31.92	0	34.38	34.03	31.63	224.5	225.8	225.5	远程	正常	调速	65535	13.77	0.62
2018-07-27 07:54:29	32.35	0	34.58	33.94	31.73	225.1	226.5	226	远程	正常	调速	65535	13.76	0.61
2018-07-27 07:55:36	32.27	0	31.42	31.48	32.37	225.4	226.7	226.3	远程	正常	调速	65535	13.51	0.63
2018-07-27 07:56:42	28.24	0	30.1	29.43	28.86	225.6	226.4	226.1	远程	正常	调速	65535	12.04	0.6
2018-07-27 07:57:50	32.17	0	30.05	31.16	29.97	224.2	225.7	225.7	远程	正常	调速	65535	13.18	0.64
2018-07-27 07:58:56	32	0	29.82	31.01	30.18	225.2	226.3	226.3	远程	正常	调速	65535	13.45	0.65
2018-07-27 08:00:03	31.73	0	30.56	31.49	31.14	224.9	226.4	225.5	远程	正常	调速	65535	13.44	0.65
2018-07-27 08:01:09	31.74	0	32.9	32.81	32.29	224.6	226.2	225.4	远程	正常	调速	65535	13.95	0.64
2018-07-27 08:02:17	32.06	0	33.99	34.44	34.77	226.2	227.8	226.8	远程	正常	调速	65535	14.3	0.62
2018-07-27 08:03:24	32.34	0	33.46	35.14	33.27	224	225.5	225.2	远程	正常	调速	65535	13.97	0.61
2018-07-27 08:04:09	32.62	0	33.91	34.88	31.82	224.5	225.7	225	远程	正常	调速	65535	14.08	0.63
2018-07-27 08:05:26	32.46	0	32.55	30.02	30.75	225.7	227.2	226.7	远程	正常	调速	65535	13.4	0.65
2018-07-27 08:06:33	32.3	0	30.61	29.14	28.84	226.4	228.2	227.1	远程	正常	调速	65535	13.33	0.66
2018-07-27 08:07:40	32.26	0	29.28	30.68	29.55	226.9	228	227.3	远程	正常	调速	65535	13.26	0.64
2018-07-27 08:08:47	32.45	0	31.09	28.41	31.34	225.5	227.8	226.7	远程	正常	调速	65535	13.29	0.64
2018-07-27 08:09:53	31.74	0	30.88	30.4	30.51	225.4	226.9	226.7	远程	正常	调速	65535	13.43	0.65
2018-07-27 08:10:59	31.71	0	30.65	31.28	30.7	225.7	226.6	226.6	远程	正常	调速	65535	13.44	0.64
2018-07-27 08:12:07	31.73	0	32.26	31.51	32.73	225.5	227.5	226.6	远程	正常	调速	65535	13.64	0.62
2018-07-27 08:13:14	32.08	0	33.16	34.45	32.48	226.8	227.8	227	远程	正常	调速	65535	13.97	0.62
2018-07-27 08:14:21	32.45	0	32.82	34.24	32.5	226.6	227.8	226.5	远程	正常	调速	65535	13.94	0.61
2018-07-27 08:15:28	32.76	0	32.57	33.79	32.07	224.4	225.6	225.2	远程	正常	调速	65535	13.9	0.63
2018-07-27 08:16:34	32.85	0	31.79	32.92	32.12	225.9	227	226.1	远程	正常	调速	65535	13.9	0.64
2018-07-27 08:17:42	32.57	0	31.57	30.52	32.05	225.9	227.5	227.1	远程	正常	调速	65535	13.7	0.65
2018-07-27 08:18:48	32.29	0	33.23	31.72	30.89	225.2	226.5	226.1	远程	正常	调速	65535	13.73	0.65
2018-07-27 08:19:17	0	0	0.08	0.26	0.26	229.7	231.5	230.6	远程	正常	停止	3	0.04	0.29
2018-07-27 08:19:35	0	0	0.08	0.26	0.25	229.6	231	229.2	远程	正常	启动	3	0.04	0.31
2018-07-27 08:19:36	6.26	0	7.16	7.72	6.18	228.9	230.9	229.4	远程	正常	启动	4	2.99	0.94
2018-07-27 08:19:38	11.39	0	3.7	4.35	3.47	229.5	231.7	230.3	远程	正常	启动	5	1.46	0.61
2018-07-27 08:19:39	46.35	18	45.88	45.16	46.02	224.6	226.6	226	远程	正常	启动	6	26.66	0.8
2018-07-27 08:19:40	53.89	5	57.3	57.1	56.84	222.1	223.8	223.6	远程	正常	启动	7	31.1	0.97
2018-07-27 08:19:41	70.94	0	71.27	71.48	70.77	220.8	222	222.2	远程	正常	启动	9	44.46	0.95
2018-07-27 08:19:42	70.41	0	71.26	71.66	70.65	220.8	221.9	222.3	远程	正常	启动	10	44.46	0.94
2018-07-27 08:19:43	70.39	0	70.97	71.12	70.67	220.9	221.8	222.1	远程	正常	启动	10	44.36	0.95
2018-07-27 08:19:44	70.5	0	71.47	71.31	71.06	220	220.8	221	远程	正常	启动	11	44.41	0.95
2018-07-27 08:19:45	70.65	0	73.07	73.25	72.35	219.3	220	220.1	远程	正常	启动	12	44.25	0.95
2018-07-27 08:19:46	74.61	0	73.65	73.27	72.73	219.5	220.4	220.1	远程	正常	启动	13	49	0.95
2018-07-27 08:19:57	0	0	0.1	0.3	0.28	230.5	231.2	230.1	远程	正常	停止	3	0.05	0.33
2018-07-27 08:20:04	0	0	0.08	0.31	0.3	229.3	231.3	229.7	远程	正常	启动	3	0.05	0.31
2018-07-27 08:20:07	16.77	0	2.88	3.09	2.83	227.6	229.4	228.7	远程	正常	启动	5	2.69	0.65
2018-07-27 08:20:09	42.33	10	44.89	44.95	43.12	224	225.3	225	远程	正常	启动	8	23.1	0.78
2018-07-27 08:20:13	72.84	0	73	72.23	71.76	220.5	221.2	220.8	远程	正常	启动	11	45.62	0.94
2018-07-27 08:20:14	74.11	0	80.15	80.29	80.48	219	219.7	219.5	远程	正常	启动	14	50.32	0.96
2018-07-27 08:20:15	73.91	0	83.3	82.96	82.63	218.6	219.3	219.2	远程	正常	启动	14	47.71	0.96
2018-07-27 08:20:16	73.5	0	83.41	83.25	82.63	218.8	220	220	远程	正常	启动	16	49.8	0.97
2018-07-27 08:20:18	13.08	0	1.13	1.17	1.17	228.4	230.4	229.3	远程	正常	停止	1	0.03	0.01
2018-07-27 08:20:26	0	0	0.08	0.31	0.3	229.2	230.3	228.9	远程	正常	启动	3	0.05	0.33
2018-07-27 08:20:31	15.5	19	24.08	25.04	25.67	226.2	228	226.9	远程	正常	启动	6	8.91	0.9
2018-07-27 08:20:34	63.34	0	79.63	79.13	78.38	218.7	220.1	219.7	远程	正常	启动	10	42.93	0.98
2018-07-27 08:20:34	70.66	0	79.71	79.61	78.58	218.2	219.2	219.3	远程	正常	启动	11	45.73	0.96
2018-07-27 08:20:37	72.68	0	77.11	76.49	76.53	218.8	219.7	220	远程	正常	启动	12	46.17	0.95
2018-07-27 08:20:38	73.34	0	76.24	76.3	75.3	219.1	220.4	220.9	远程	正常	启动	14	47.09	0.95
2018-07-27 08:20:46	72.71	0	89.31	88.71	88.21	218.1	218.8	218.3	远程	正常	调速	5	49.97	0.99
2018-07-27 08:20:47	73.06	0	85.61	85.12	83.98	219.8	220.4	220.1	远程	正常	调速	7	48.43	0.98
2018-07-27 08:20:48	72.85	0	86.94	86.75	86.22	219.2	219.9	219.7	远程	正常	调速	8	49.7	0.98
2018-07-27 08:20:49	72.25	0	77.87	77.39	76.45	219.1	220	219.9	远程	正常	调速	9	45.85	0.95
2018-07-27 08:20:50	72.87	0	73.28	73.41	73.38	217.8	218.9	218.7	远程	正常	调速	10	44.7	0.94
2018-07-27 08:20:51	72.04	0	75.02	75.55	74.52	220.9	222.3	222.1	远程	正常	停止	0	45.28	0.94
2018-07-27 08:21:06	0	0	0.08	0.28	0.27	228.5	230.1	229.2	远程	正常	启动	3	0.05	0.33
2018-07-27 08:21:06	14.24	0	7.5	7.73	6.52	228.9	230.1	229.6	远程	正常	启动	4	4.06	0.84
2018-07-27 08:21:07	21.03	28	31.9	34.41	34.55	226.6	227.5	227.1	远程	正常	启动	6	12.59	0.85
2018-07-27 08:21:09	38.05	75	35.51	35.78	35.14	226.9	228	227.7	远程	正常	启动	7	17.94	0.7
2018-07-27 08:21:10	37.68	96	37.4	37.15	37.49	227.5	228.6	228.4	远程	正常	启动	8	17.89	0.71
2018-07-27 08:21:13	39.28	89	37.97	37.95	35.46	225.2	226.5	226.7	远程	正常	启动	10	18.09	0.69
2018-07-27 08:21:14	36.95	98	35.99	33.53	35.39	225.1	225.9	225.8	远程	正常	启动	12	16.85	0.71
2018-07-27 08:21:15	36.85	100	33.78	33.25	34.85	226	226.6	226.5	远程	正常	启动	13	16.65	0.71
