# Supplementary material for: Fault diagnosis method of submersible screw pump based on random forest
Source: PLoS One. 2020 Nov 16;15(11):e0242458. doi: 10.1371/journal.pone.0242458 (PMC7668568; doi:10.1371/journal.pone.0242458)
Supplement: S1 File — (ZIP) [file pone.0242458.s001.zip › Supporting Information/Partial source data of oil well/2 zhundong BD436.xlsx]

## Sheet: Sheet1
时间	电流	转速	有功功率
2019-01-24 10:27:50	6.14	125	2.01
2019-01-24 10:27:50	6.14	125	2.01
2019-01-24 10:28:10	6.14	125	2.01
2019-01-24 10:28:10	6.14	125	2.01
2019-01-24 10:30:21	6.16	125	2.02
2019-01-24 10:30:21	6.16	125	2.02
2019-01-24 10:30:31	6.15	125	2.02
2019-01-24 10:30:31	6.15	125	2.02
2019-01-24 10:35:10	6.11	125	2.01
2019-01-24 10:35:11	6.11	125	2.01
2019-01-24 10:35:21	6.11	125	2
2019-01-24 10:35:22	6.11	125	2
2019-01-24 10:37:30	6.13	125	2.01
2019-01-24 10:37:31	6.13	125	2.01
2019-01-24 10:37:51	6.11	125	2
2019-01-24 10:37:51	6.11	125	2
2019-01-24 10:39:51	6.09	125	2
2019-01-24 10:39:51	6.09	125	2
2019-01-24 10:40:22	6.11	125	2
2019-01-24 10:40:22	6.11	125	2
2019-01-24 10:42:12	6.1	125	2
2019-01-24 10:42:13	6.1	125	2
2019-01-24 10:42:52	6.09	125	2
2019-01-24 10:42:53	6.09	125	2
2019-01-24 10:44:32	6.08	125	2
2019-01-24 10:44:32	6.08	125	2
2019-01-24 10:45:22	6.07	125	1.99
2019-01-24 10:45:22	6.07	125	1.99
2019-01-24 10:46:52	6.11	125	2
2019-01-24 10:46:52	6.11	125	2
2019-01-24 10:47:52	6.11	125	2.01
2019-01-24 10:47:52	6.11	125	2.01
2019-01-24 10:49:12	6.11	125	2.01
2019-01-24 10:49:12	6.11	125	2.01
2019-01-24 10:50:22	6.13	125	2.01
2019-01-24 10:50:23	6.13	125	2.01
2019-01-24 10:51:33	6.14	125	2
2019-01-24 10:51:33	6.14	125	2
2019-01-24 10:52:53	6.12	125	2
2019-01-24 10:52:54	6.12	125	2
2019-01-24 10:53:54	6.11	125	2
2019-01-24 10:53:54	6.11	125	2
2019-01-24 10:55:23	6.13	125	2.01
2019-01-24 10:55:23	6.13	125	2.01
2019-01-24 10:56:14	6.12	125	2.01
2019-01-24 10:56:14	6.12	125	2.01
2019-01-24 10:57:54	6.15	125	2.01
2019-01-24 10:57:54	6.15	125	2.01
2019-01-24 10:58:33	6.14	125	2.01
2019-01-24 10:58:33	6.14	125	2.01
2019-01-24 11:00:24	6.16	125	2.02
2019-01-24 11:00:24	6.16	125	2.02
2019-01-24 11:00:54	6.16	125	2.02
2019-01-24 11:00:54	6.16	125	2.02
2019-01-24 11:02:55	6.12	125	2
2019-01-24 11:02:55	6.12	125	2
2019-01-24 11:03:15	6.13	125	2
2019-01-24 11:03:15	6.13	125	2
2019-01-24 11:05:25	6.11	125	2
2019-01-24 11:05:25	6.11	125	2
2019-01-24 11:05:36	6.11	125	2
2019-01-24 11:05:36	6.11	125	2
2019-01-24 11:10:15	6.08	125	1.99
2019-01-24 11:10:15	6.08	125	1.99
2019-01-24 11:10:25	6.08	125	1.99
2019-01-24 11:10:25	6.08	125	1.99
2019-01-24 11:12:36	6.1	125	1.99
2019-01-24 11:12:36	6.1	125	1.99
2019-01-24 11:12:56	6.1	125	1.99
2019-01-24 11:12:57	6.1	125	1.99
2019-01-24 11:14:56	6.12	125	2
2019-01-24 11:14:56	6.12	125	2
2019-01-24 11:15:26	6.13	125	2
2019-01-24 11:15:26	6.13	125	2
2019-01-24 11:17:17	6.08	125	1.99
2019-01-24 11:17:17	6.08	125	1.99
2019-01-24 11:17:56	6.11	125	1.99
2019-01-24 11:17:56	6.11	125	1.99
2019-01-24 11:19:37	6.11	125	1.99
2019-01-24 11:19:37	6.11	125	1.99
2019-01-24 11:20:26	6.12	125	2
2019-01-24 11:20:26	6.12	125	2
2019-01-24 11:21:57	6.12	125	1.99
2019-01-24 11:21:57	6.12	125	1.99
2019-01-24 11:22:57	6.14	125	2
2019-01-24 11:22:57	6.14	125	2
2019-01-24 11:24:17	6.09	125	1.99
2019-01-24 11:24:17	6.09	125	1.99
2019-01-24 11:25:27	6.11	125	2
2019-01-24 11:25:27	6.11	125	2
2019-01-24 11:26:38	6.14	125	2
2019-01-24 11:26:38	6.14	125	2
2019-01-24 11:27:57	6.12	125	1.99
2019-01-24 11:27:58	6.12	125	1.99
2019-01-24 11:28:58	6.14	125	2
2019-01-24 11:28:58	6.14	125	2
2019-01-24 11:30:27	6.08	125	1.99
2019-01-24 11:30:28	6.08	125	1.99
2019-01-24 11:31:19	6.09	125	1.99
2019-01-24 11:31:19	6.09	125	1.99
2019-01-24 11:32:58	6.09	125	1.99
2019-01-24 11:32:58	6.09	125	1.99
2019-01-24 11:33:38	6.11	125	2
2019-01-24 11:33:38	6.11	125	2
2019-01-24 11:35:28	6.09	125	1.99
2019-01-24 11:35:28	6.09	125	1.99
2019-01-24 11:35:59	6.1	125	1.99
2019-01-24 11:35:59	6.1	125	1.99
2019-01-24 11:37:58	6.1	125	1.99
2019-01-24 11:37:58	6.1	125	1.99
2019-01-24 11:38:20	6.12	125	2
2019-01-24 11:38:20	6.12	125	2
2019-01-24 11:40:29	6.12	125	1.99
2019-01-24 11:40:29	6.12	125	1.99
2019-01-24 11:40:40	6.12	125	1.99
2019-01-24 11:40:40	6.12	125	1.99
2019-01-24 11:42:58	6.13	125	2
2019-01-24 11:42:58	6.13	125	2
2019-01-24 11:42:59	6.12	125	2
2019-01-24 11:42:59	6.12	125	2
2019-01-24 11:45:20	6.14	125	2
2019-01-24 11:45:20	6.14	125	2
2019-01-24 11:45:29	6.14	125	2
2019-01-24 11:45:29	6.14	125	2
2019-01-24 11:47:41	6.1	125	1.99
2019-01-24 11:47:41	6.1	125	1.99
2019-01-24 11:47:59	6.09	125	1.99
2019-01-24 11:47:59	6.09	125	1.99
2019-01-24 11:50:00	6.11	125	1.99
2019-01-24 11:50:01	6.11	125	1.99
2019-01-24 11:50:29	6.1	125	1.99
2019-01-24 11:50:29	6.1	125	1.99
2019-01-24 11:52:22	6.11	125	2
2019-01-24 11:52:22	6.11	125	2
2019-01-24 11:53:00	6.09	125	1.99
2019-01-24 11:53:00	6.09	125	1.99
2019-01-24 11:54:41	6.1	125	1.99
2019-01-24 11:54:42	6.1	125	1.99
2019-01-24 11:55:30	6.13	125	2
2019-01-24 11:55:30	6.13	125	2
2019-01-24 11:57:02	6.13	125	1.99
2019-01-24 11:57:02	6.13	125	1.99
2019-01-24 11:58:01	6.15	125	2
2019-01-24 11:58:01	6.15	125	2
2019-01-24 11:59:22	6.15	125	2
2019-01-24 11:59:22	6.15	125	2
2019-01-24 12:00:30	6.1	125	1.99
2019-01-24 12:00:31	6.1	125	1.99
2019-01-24 12:01:43	6.13	125	2
2019-01-24 12:01:43	6.13	125	2
2019-01-24 12:03:00	6.11	125	1.99
2019-01-24 12:03:00	6.11	125	1.99
2019-01-24 12:04:04	6.08	125	1.98
2019-01-24 12:04:04	6.08	125	1.98
2019-01-24 12:05:30	6.1	125	1.99
2019-01-24 12:05:30	6.1	125	1.99
2019-01-24 12:06:24	6.11	125	1.99
2019-01-24 12:06:24	6.11	125	1.99
2019-01-24 12:08:01	6.12	125	1.99
2019-01-24 12:08:01	6.12	125	1.99
2019-01-24 12:08:43	6.17	125	2.01
2019-01-24 12:08:43	6.17	125	2.01
2019-01-24 12:10:31	6.16	125	2
2019-01-24 12:10:31	6.16	125	2
2019-01-24 12:11:04	6.17	125	2
2019-01-24 12:11:04	6.17	125	2
2019-01-24 12:13:01	6.18	125	2
2019-01-24 12:13:01	6.18	125	2
2019-01-24 12:13:25	6.18	125	2
2019-01-24 12:13:25	6.18	125	2
2019-01-24 12:15:32	6.14	125	2
2019-01-24 12:15:32	6.14	125	2
2019-01-24 12:15:45	6.15	125	2
2019-01-24 12:15:45	6.15	125	2
2019-01-24 12:18:02	6.16	125	2
2019-01-24 12:18:02	6.16	125	2
2019-01-24 12:18:05	6.16	125	2
2019-01-24 12:18:05	6.16	125	2
2019-01-24 12:20:26	6.13	125	2
2019-01-24 12:20:26	6.13	125	2
2019-01-24 12:20:33	6.12	125	1.99
2019-01-24 12:20:33	6.12	125	1.99
2019-01-24 12:22:46	6.13	125	1.99
2019-01-24 12:22:46	6.13	125	1.99
2019-01-24 12:23:03	6.12	125	1.99
2019-01-24 12:23:03	6.12	125	1.99
2019-01-24 12:25:06	6.1	125	1.99
2019-01-24 12:25:06	6.1	125	1.99
2019-01-24 12:25:33	6.1	125	1.98
2019-01-24 12:25:33	6.1	125	1.98
2019-01-24 12:27:27	6.11	125	1.99
2019-01-24 12:27:27	6.11	125	1.99
2019-01-24 12:28:03	6.1	125	1.99
2019-01-24 12:28:04	6.1	125	1.99
2019-01-24 12:29:47	6.11	125	1.99
2019-01-24 12:29:47	6.11	125	1.99
2019-01-24 12:30:34	6.1	125	1.99
2019-01-24 12:30:34	6.1	125	1.99
2019-01-24 12:32:07	6.1	125	1.99
2019-01-24 12:32:07	6.1	125	1.99
2019-01-24 12:33:04	6.11	126	1.99
2019-01-24 12:33:05	6.11	126	1.99
2019-01-24 12:34:27	6.1	125	1.99
2019-01-24 12:34:28	6.1	125	1.99
2019-01-24 12:35:35	6.11	126	1.99
2019-01-24 12:35:35	6.11	126	1.99
2019-01-24 12:36:48	6.09	126	1.99
2019-01-24 12:36:48	6.09	126	1.99
2019-01-24 12:38:04	6.11	126	1.99
2019-01-24 12:38:04	6.11	126	1.99
2019-01-24 12:39:08	6.12	125	1.99
2019-01-24 12:39:08	6.12	125	1.99
2019-01-24 12:40:35	6.15	126	2
2019-01-24 12:40:35	6.15	126	2
2019-01-24 12:41:28	6.12	125	1.99
2019-01-24 12:41:28	6.12	125	1.99
2019-01-24 12:43:05	6.12	126	1.99
2019-01-24 12:43:05	6.12	126	1.99
2019-01-24 12:43:49	6.13	126	1.99
2019-01-24 12:43:49	6.13	126	1.99
2019-01-24 12:45:35	6.13	126	2
2019-01-24 12:45:35	6.13	126	2
2019-01-24 12:46:09	6.12	125	1.99
2019-01-24 12:46:09	6.12	125	1.99
2019-01-24 12:48:06	6.09	125	1.98
2019-01-24 12:48:06	6.09	125	1.98
2019-01-24 12:48:29	6.09	126	1.98
2019-01-24 12:48:29	6.09	126	1.98
2019-01-24 12:50:35	6.1	125	1.99
2019-01-24 12:50:36	6.1	125	1.99
2019-01-24 12:50:50	6.11	125	1.99
2019-01-24 12:50:50	6.11	125	1.99
2019-01-24 12:53:06	6.13	126	1.99
2019-01-24 12:53:06	6.13	126	1.99
2019-01-24 12:53:09	6.13	126	2
2019-01-24 12:53:09	6.13	126	2
2019-01-24 12:55:30	6.13	126	1.99
2019-01-24 12:55:30	6.13	126	1.99
2019-01-24 12:55:36	6.12	125	2
2019-01-24 12:55:36	6.12	125	2
2019-01-24 12:57:50	6.09	126	1.99
2019-01-24 12:57:51	6.09	126	1.99
2019-01-24 12:58:06	6.08	126	1.98
2019-01-24 12:58:06	6.08	126	1.98
2019-01-24 13:00:20	6.12	126	1.99
2019-01-24 13:00:21	6.12	126	1.99
2019-01-24 13:00:37	6.14	126	1.99
2019-01-24 13:00:37	6.14	126	1.99
2019-01-24 13:02:40	6.13	126	1.99
2019-01-24 13:02:40	6.13	126	1.99
2019-01-24 13:03:07	6.13	125	1.99
2019-01-24 13:03:07	6.13	125	1.99
2019-01-24 13:05:00	6.13	125	2
2019-01-24 13:05:01	6.13	125	2
2019-01-24 13:05:38	6.11	126	1.99
2019-01-24 13:05:38	6.11	126	1.99
2019-01-24 13:07:21	6.12	126	1.99
2019-01-24 13:07:21	6.12	126	1.99
2019-01-24 13:08:08	6.13	126	1.99
2019-01-24 13:08:08	6.13	126	1.99
2019-01-24 13:09:42	6.13	126	1.99
2019-01-24 13:09:43	6.13	126	1.99
2019-01-24 13:10:38	6.11	126	1.99
2019-01-24 13:10:38	6.11	126	1.99
2019-01-24 13:12:02	6.15	126	2
2019-01-24 13:12:02	6.15	126	2
2019-01-24 13:13:08	6.16	126	2
2019-01-24 13:13:08	6.16	126	2
2019-01-24 13:14:23	6.17	126	2
2019-01-24 13:14:23	6.17	126	2
2019-01-24 13:15:38	6.15	125	2
2019-01-24 13:15:39	6.15	125	2
2019-01-24 13:16:42	6.16	126	2
2019-01-24 13:16:43	6.16	126	2
2019-01-24 13:18:08	6.14	125	2
2019-01-24 13:18:09	6.14	125	2
2019-01-24 13:19:03	6.15	126	2
2019-01-24 13:19:03	6.15	126	2
2019-01-24 13:22:39	4.28	126	1.48
2019-01-24 13:22:40	4.28	126	1.48
2019-01-24 13:23:44	2.97	126	1.15
2019-01-24 13:23:44	2.97	126	1.15
2019-01-24 13:25:09	2.9	126	1.14
2019-01-24 13:25:10	2.9	126	1.14
2019-01-24 13:26:04	3.21	126	1.22
2019-01-24 13:26:05	3.21	126	1.22
2019-01-24 13:27:39	3.74	126	1.35
2019-01-24 13:27:40	3.74	126	1.35
2019-01-24 13:28:24	4.51	126	1.55
2019-01-24 13:28:24	4.51	126	1.55
2019-01-24 13:30:09	6.13	126	1.99
2019-01-24 13:30:10	6.13	126	1.99
2019-01-24 13:30:45	6.06	126	1.97
2019-01-24 13:30:46	6.06	126	1.97
2019-01-24 13:32:40	6.09	125	1.98
2019-01-24 13:32:41	6.09	125	1.98
2019-01-24 13:33:05	6.1	126	1.98
2019-01-24 13:33:05	6.1	126	1.98
2019-01-24 13:35:21	6.13	126	2
2019-01-24 13:35:21	6.13	126	2
