# Supplementary material for: Fault diagnosis method of submersible screw pump based on random forest
Source: PLoS One. 2020 Nov 16;15(11):e0242458. doi: 10.1371/journal.pone.0242458 (PMC7668568; doi:10.1371/journal.pone.0242458)
Supplement: S1 File — (ZIP) [file pone.0242458.s001.zip › Supporting Information/Partial source data of oil well/20 jilin 138-21.xlsx]

## Sheet: Sheet1
时间	电流	转速	输入电流A	输入电流B	输入电流C	输入电压A	输入电压B	输入电压C	KA0	KA4	远程操作	操作时间	有功功率	功率因数	有功电量	井下压力	沉没度	无功电量	油压
2018-04-12 06:26:29	5.99	97	4.78	4.27	4.58	229.8	228.2	229.5	远程	正常	调速	65535	2.55	0.82
2018-04-12 06:27:34	5.99	97	4.8	4.23	4.57	231	229.6	230.2	远程	正常	调速	65535	2.55	0.82
2018-04-12 06:28:37	5.98	97	4.81	4.3	4.57	230.3	229.1	229.4	远程	正常	调速	65535	2.56	0.82
2018-04-12 06:29:41	5.99	97	4.81	4.25	4.54	230.9	229.5	230.6	远程	正常	调速	65535	2.55	0.82
2018-04-12 06:30:44	5.99	97	4.75	4.29	4.57	230.4	228.7	230	远程	正常	调速	65535	2.56	0.82
2018-04-12 06:31:48	5.99	97	4.79	4.24	4.55	230.6	229.4	230	远程	正常	调速	65535	2.55	0.82
2018-04-12 06:32:51	5.97	97	4.78	4.3	4.58	229.1	228	228.6	远程	正常	调速	65535	2.55	0.83
2018-04-12 06:33:56	5.98	97	4.71	4.3	4.6	229.8	228.3	229.5	远程	正常	调速	65535	2.55	0.82
2018-04-12 06:37:07	5.93	97	4.71	4.3	4.55	228	226.5	227.7	远程	正常	调速	65535	2.52	0.82
2018-04-12 06:38:11	5.92	97	4.72	4.26	4.52	229.3	228.1	228.9	远程	正常	调速	65535	2.52	0.82
2018-04-12 06:39:15	5.9	97	4.74	4.19	4.51	229.6	227.9	229	远程	正常	调速	65535	2.51	0.82
2018-04-12 06:40:19	5.9	97	4.72	4.23	4.52	229.5	228	229.1	远程	正常	调速	65535	2.51	0.82
2018-04-12 06:41:23	5.89	97	4.72	4.25	4.53	229.6	227.8	228.6	远程	正常	调速	65535	2.51	0.82
2018-04-12 06:42:26	5.9	97	4.65	4.33	4.47	230.6	228.8	229.4	远程	正常	调速	65535	2.52	0.82
2018-04-12 06:43:23	5.87	97	4.72	4.23	4.47	230.2	229	229.5	远程	正常	调速	65535	2.51	0.82
2018-04-12 06:44:28	5.88	97	4.77	4.25	4.48	229.3	228.1	228.7	远程	正常	调速	65535	2.51	0.82
2018-04-12 06:45:32	5.91	97	4.72	4.24	4.47	230	228	228.9	远程	正常	调速	65535	2.53	0.82
2018-04-12 06:46:35	5.92	97	4.76	4.23	4.53	230.4	228.5	229.4	远程	正常	调速	65535	2.53	0.82
2018-04-12 06:47:39	5.92	97	4.71	4.31	4.52	228.7	227.6	228.6	远程	正常	调速	65535	2.52	0.82
2018-04-12 06:48:42	5.92	97	4.76	4.28	4.53	229	227.9	228.4	远程	正常	调速	65535	2.52	0.82
2018-04-12 06:49:47	5.93	97	4.69	4.32	4.57	230.5	228.6	230	远程	正常	调速	65535	2.54	0.82
2018-04-12 06:50:50	5.94	97	4.74	4.21	4.52	230.2	228.6	229.8	远程	正常	调速	65535	2.53	0.82
2018-04-12 06:51:54	5.95	97	4.74	4.3	4.56	229	227	228.1	远程	正常	调速	65535	2.53	0.82
2018-04-12 06:52:58	5.97	97	4.71	4.26	4.6	229.7	228.2	228.4	远程	正常	调速	65535	2.54	0.82
2018-04-12 06:54:02	5.94	97	4.74	4.3	4.5	230.1	228.4	229	远程	正常	调速	65535	2.54	0.82
2018-04-12 06:55:05	5.94	97	4.73	4.29	4.56	229.4	227.7	229	远程	正常	调速	65535	2.53	0.82
2018-04-12 06:56:10	5.96	97	4.77	4.23	4.6	229.6	228	229.3	远程	正常	调速	65535	2.54	0.82
2018-04-12 06:57:13	5.96	97	4.79	4.22	4.53	230.2	228.4	229.2	远程	正常	调速	65535	2.53	0.82
2018-04-12 06:58:17	5.96	97	4.79	4.18	4.56	231	229.3	230.1	远程	正常	调速	65535	2.54	0.82
2018-04-12 06:59:20	5.95	97	4.74	4.22	4.57	229.4	228.1	229.4	远程	正常	调速	65535	2.54	0.82
2018-04-12 07:00:17	5.97	97	4.72	4.29	4.56	230	228.2	229.1	远程	正常	调速	65535	2.54	0.82
2018-04-12 07:01:21	5.97	97	4.72	4.27	4.54	230.5	229.6	230.3	远程	正常	调速	65535	2.55	0.82
2018-04-12 07:02:25	5.97	97	4.71	4.19	4.61	230.4	228.8	229.4	远程	正常	调速	65535	2.54	0.82
2018-04-12 07:03:28	5.97	97	4.78	4.3	4.53	230.2	228.6	229.7	远程	正常	调速	65535	2.55	0.82
2018-04-12 07:04:32	5.97	97	4.76	4.3	4.57	229.7	228.6	229.8	远程	正常	调速	65535	2.55	0.82
2018-04-12 07:05:36	5.97	97	4.75	4.24	4.6	230.6	229.3	230.5	远程	正常	调速	65535	2.55	0.82
2018-04-12 07:06:39	5.98	97	4.78	4.21	4.64	229.4	227.6	228.4	远程	正常	调速	65535	2.55	0.82
2018-04-12 07:07:43	5.98	97	4.83	4.32	4.59	228.6	227.5	228.5	远程	正常	调速	65535	2.55	0.82
2018-04-12 07:08:47	5.99	97	4.79	4.27	4.65	228.8	227.7	228.6	远程	正常	调速	65535	2.55	0.82
2018-04-12 07:09:51	6.02	97	4.84	4.25	4.63	228.9	227.9	228.8	远程	正常	调速	65535	2.55	0.82
2018-04-12 07:10:55	6	97	4.72	4.33	4.59	229	227.5	229	远程	正常	调速	65535	2.55	0.82
2018-04-12 07:11:59	6	97	4.8	4.32	4.55	230	228.3	229.1	远程	正常	调速	65535	2.56	0.82
2018-04-12 07:13:02	5.99	97	4.76	4.33	4.58	229.6	228.1	228.7	远程	正常	调速	65535	2.55	0.82
2018-04-12 07:14:06	6.02	97	4.79	4.27	4.58	229.2	227.9	229.2	远程	正常	调速	65535	2.55	0.82
2018-04-12 07:15:10	6.03	97	4.81	4.36	4.63	229.2	228	228.6	远程	正常	调速	65535	2.56	0.82
2018-04-12 07:16:14	6.02	97	4.84	4.33	4.6	229.1	227.9	228.9	远程	正常	调速	65535	2.56	0.82
2018-04-12 07:17:18	6.02	97	4.8	4.36	4.58	229.5	227.8	228.7	远程	正常	调速	65535	2.57	0.82
2018-04-12 07:18:21	6.01	97	4.83	4.3	4.65	227.7	226.2	226.9	远程	正常	调速	65535	2.55	0.82
2018-04-12 07:19:26	6.01	97	4.78	4.3	4.61	229.7	228.6	229.1	远程	正常	调速	65535	2.56	0.82
2018-04-12 07:20:29	6.03	97	4.86	4.33	4.61	228.9	227.2	228.3	远程	正常	调速	65535	2.57	0.82
2018-04-12 07:21:33	6.04	97	4.85	4.33	4.58	228	226.7	227.9	远程	正常	调速	65535	2.55	0.82
2018-04-12 07:22:36	6.05	97	4.88	4.4	4.57	227.2	225.6	226.5	远程	正常	调速	65535	2.56	0.82
2018-04-12 07:23:40	6.05	97	4.92	4.42	4.6	225.7	224.6	225.8	远程	正常	调速	65535	2.55	0.82
2018-04-12 07:24:44	6.06	97	4.85	4.42	4.62	224.8	223.3	224.2	远程	正常	调速	65535	2.55	0.82
2018-04-12 07:25:47	6.04	97	4.85	4.49	4.62	224	223.3	223.8	远程	正常	调速	65535	2.54	0.82
2018-04-12 07:26:51	6.07	97	4.86	4.46	4.69	224.5	223.2	223.8	远程	正常	调速	65535	2.55	0.82
2018-04-12 07:27:55	6.07	97	4.9	4.53	4.71	223	221.7	222.8	远程	正常	调速	65535	2.54	0.82
2018-04-12 07:28:59	6.07	97	4.91	4.43	4.65	224.1	223	224.1	远程	正常	调速	65535	2.55	0.82
2018-04-12 07:30:02	6.08	97	4.83	4.59	4.64	222.7	221.2	222.3	远程	正常	调速	65535	2.54	0.82
2018-04-12 07:31:06	6.07	97	4.81	4.49	4.69	222.9	221.6	222.1	远程	正常	调速	65535	2.53	0.82
2018-04-12 07:32:10	6.06	97	4.82	4.49	4.61	224.9	223.2	224.2	远程	正常	调速	65535	2.54	0.82
2018-04-12 07:33:13	6.06	97	4.86	4.5	4.65	225.4	224.4	224.7	远程	正常	调速	65535	2.56	0.82
2018-04-12 07:34:18	6.06	97	4.85	4.55	4.6	223.9	223.1	224.1	远程	正常	调速	65535	2.55	0.82
2018-04-12 07:35:22	6.07	97	4.88	4.46	4.68	223.7	222.4	222.9	远程	正常	调速	65535	2.54	0.82
2018-04-12 07:36:12	6.05	97	4.84	4.49	4.68	224.8	223.3	224.1	远程	正常	调速	65535	2.54	0.82
2018-04-12 07:37:05	6.04	97	4.79	4.43	4.54	225.3	224.3	225.6	远程	正常	调速	65535	2.54	0.82
2018-04-12 07:38:38	6.03	97	4.77	4.5	4.66	224.1	222.6	223.9	远程	正常	调速	65535	2.53	0.82
2018-04-12 07:39:42	6.04	97	4.86	4.44	4.71	223.6	222.2	223.4	远程	正常	调速	65535	2.53	0.82
2018-04-12 07:40:47	6.05	97	4.88	4.46	4.59	223.6	222.3	223.3	远程	正常	调速	65535	2.53	0.82
2018-04-12 07:41:51	6.05	97	4.8	4.5	4.63	223.3	222.4	223.5	远程	正常	调速	65535	2.54	0.82
2018-04-12 07:42:55	6.05	97	4.83	4.5	4.66	224.1	222.9	223.4	远程	正常	调速	65535	2.53	0.82
2018-04-12 07:43:59	6.05	97	4.84	4.51	4.56	224.2	223	224.2	远程	正常	调速	65535	2.54	0.82
2018-04-12 07:45:04	6.04	97	4.9	4.51	4.6	222.9	221.7	222.1	远程	正常	调速	65535	2.52	0.82
2018-04-12 07:46:07	6.06	97	4.84	4.57	4.59	222.2	221.2	223.5	远程	正常	调速	65535	2.52	0.82
2018-04-12 07:47:11	6.05	97	4.78	4.47	4.59	224.6	223.7	226	远程	正常	调速	65535	2.53	0.82
2018-04-12 07:48:15	6.05	97	4.75	4.52	4.67	222.5	221.1	224.2	远程	正常	调速	65535	2.52	0.82
2018-04-12 07:49:19	6.05	97	4.8	4.58	4.58	222.8	221.1	223.7	远程	正常	调速	65535	2.51	0.81
2018-04-12 07:50:23	6.03	97	4.81	4.54	4.62	222.2	220.5	222.8	远程	正常	调速	65535	2.51	0.81
2018-04-12 07:51:27	6.04	97	4.79	4.54	4.58	223.6	222.3	224.4	远程	正常	调速	65535	2.52	0.82
2018-04-12 07:52:30	6.05	97	4.79	4.57	4.57	223.4	222	224.1	远程	正常	调速	65535	2.52	0.82
2018-04-12 07:53:33	6.06	97	4.82	4.53	4.6	222.7	221.2	223.9	远程	正常	调速	65535	2.52	0.82
2018-04-12 07:54:38	6.06	97	4.85	4.54	4.55	223.3	221.6	223.8	远程	正常	调速	65535	2.53	0.82
2018-04-12 07:55:42	6.06	97	4.84	4.53	4.68	222.8	221.7	224.4	远程	正常	调速	65535	2.53	0.82
2018-04-12 07:56:46	6.06	97	4.81	4.47	4.62	223	221.6	224.4	远程	正常	调速	65535	2.52	0.82
2018-04-12 07:57:52	6.05	97	4.83	4.45	4.63	224.1	223.1	225.3	远程	正常	调速	65535	2.53	0.82
2018-04-12 07:58:55	6.07	97	4.77	4.58	4.63	221.5	219.9	222.1	远程	正常	调速	65535	2.51	0.81
2018-04-12 08:00:00	6.06	97	4.88	4.49	4.64	223.2	222.2	224.3	远程	正常	调速	65535	2.53	0.82
2018-04-12 08:01:03	6.07	97	4.78	4.42	4.67	224.5	222.8	225	远程	正常	调速	65535	2.53	0.82
2018-04-12 08:02:07	6.07	97	4.87	4.46	4.71	222.8	221.5	224.1	远程	正常	调速	65535	2.53	0.82
2018-04-12 08:03:11	6.08	97	4.84	4.5	4.74	223.4	221.6	224.1	远程	正常	调速	65535	2.53	0.81
2018-04-12 08:04:15	6.07	97	4.83	4.52	4.61	223.1	221.8	223.6	远程	正常	调速	65535	2.52	0.82
2018-04-12 08:05:19	6.06	97	4.83	4.49	4.65	224.6	223.1	224.9	远程	正常	调速	65535	2.54	0.82
2018-04-12 08:06:24	6.05	97	4.76	4.53	4.61	223.7	222.5	224.7	远程	正常	调速	65535	2.53	0.82
2018-04-12 08:07:29	6.04	97	4.79	4.51	4.65	223.7	222.3	224.3	远程	正常	调速	65535	2.52	0.81
2018-04-12 08:08:33	6.04	97	4.77	4.56	4.64	223.3	222.1	224.1	远程	正常	调速	65535	2.52	0.82
2018-04-12 08:09:36	6.04	97	4.81	4.45	4.7	222.7	221.7	223.8	远程	正常	调速	65535	2.51	0.81
2018-04-12 08:10:41	6.04	97	4.75	4.53	4.62	223.7	222.7	225	远程	正常	调速	65535	2.52	0.82
2018-04-12 08:11:45	6.04	97	4.78	4.49	4.62	224	222.5	224.5	远程	正常	调速	65535	2.51	0.81
2018-04-12 08:12:49	6.03	97	4.78	4.51	4.61	223.8	222	224.9	远程	正常	调速	65535	2.52	0.82
2018-04-12 08:13:53	6.02	97	4.79	4.6	4.62	221.9	220.9	223.3	远程	正常	调速	65535	2.51	0.81
2018-04-12 08:14:59	6.02	97	4.76	4.47	4.6	223.7	222	224.6	远程	正常	调速	65535	2.51	0.81
2018-04-12 08:16:02	6	97	4.78	4.5	4.59	222.4	221	223.6	远程	正常	调速	65535	2.5	0.81
2018-04-12 08:17:06	6.01	97	4.83	4.46	4.57	225	223.6	225.5	远程	正常	调速	65535	2.52	0.82
2018-04-12 08:18:10	6.02	97	4.8	4.49	4.66	223.1	222	224.3	远程	正常	调速	65535	2.52	0.82
2018-04-12 08:19:14	6.02	97	4.81	4.48	4.65	222.3	220.7	223.4	远程	正常	调速	65535	2.51	0.82
2018-04-12 08:20:18	6.02	97	4.8	4.5	4.65	222.8	221.7	224	远程	正常	调速	65535	2.51	0.82
2018-04-12 08:21:22	6	97	4.75	4.54	4.6	223.4	222.2	224.4	远程	正常	调速	65535	2.51	0.82
2018-04-12 08:22:27	6	97	4.78	4.45	4.63	222.7	221.2	223.2	远程	正常	调速	65535	2.5	0.82
2018-04-12 08:23:32	6	97	4.78	4.45	4.53	224.3	222.5	224.8	远程	正常	调速	65535	2.51	0.82
2018-04-12 08:24:36	6	97	4.83	4.44	4.64	223.6	222	224	远程	正常	调速	65535	2.51	0.82
2018-04-12 08:25:41	5.99	97	4.76	4.49	4.61	222.7	221.5	224.2	远程	正常	调速	65535	2.5	0.82
2018-04-12 08:26:46	6	97	4.77	4.41	4.63	224.2	223	225.1	远程	正常	调速	65535	2.51	0.81
2018-04-12 08:27:49	5.99	97	4.76	4.5	4.55	223.5	221.6	224.3	远程	正常	调速	65535	2.5	0.82
2018-04-12 08:28:56	5.99	97	4.8	4.44	4.59	222.7	221.6	223.8	远程	正常	调速	65535	2.5	0.82
2018-04-12 08:29:58	5.99	97	4.8	4.53	4.62	221.6	220.2	222.2	远程	正常	调速	65535	2.49	0.81
2018-04-12 08:31:03	5.99	97	4.79	4.49	4.59	223.6	222.1	224.2	远程	正常	调速	65535	2.51	0.82
2018-04-12 08:32:07	6	97	4.78	4.46	4.62	223.4	222.4	224.8	远程	正常	调速	65535	2.51	0.82
2018-04-12 08:33:12	5.99	97	4.77	4.45	4.58	223.5	222.3	224.5	远程	正常	调速	65535	2.51	0.82
2018-04-12 08:34:16	6	97	4.82	4.42	4.64	222.2	220.9	223.7	远程	正常	调速	65535	2.5	0.82
2018-04-12 08:35:20	5.98	97	4.8	4.42	4.67	222.7	221.5	223.9	远程	正常	调速	65535	2.51	0.82
2018-04-12 08:36:24	5.98	97	4.74	4.42	4.6	223.4	221.6	223.8	远程	正常	调速	65535	2.5	0.82
2018-04-12 08:37:27	6	97	4.74	4.47	4.63	223.8	222.6	224.7	远程	正常	调速	65535	2.52	0.82
2018-04-12 08:38:33	6	97	4.85	4.41	4.6	223.4	222.4	224.6	远程	正常	调速	65535	2.52	0.82
2018-04-12 08:39:36	6.02	97	4.79	4.57	4.5	222.7	221.8	225.1	远程	正常	调速	65535	2.51	0.82
2018-04-12 08:40:40	6.01	97	4.86	4.57	4.51	220.1	219.1	223	远程	正常	调速	65535	2.49	0.81
2018-04-12 08:41:45	6.02	97	4.77	4.52	4.58	223	221.8	225	远程	正常	调速	65535	2.51	0.82
2018-04-12 08:42:49	6.04	97	4.75	4.51	4.61	222.2	221.2	224.5	远程	正常	调速	65535	2.51	0.82
2018-04-12 08:43:53	6.02	97	4.75	4.48	4.6	222.3	220.7	223.3	远程	正常	调速	65535	2.51	0.81
2018-04-12 08:44:56	6.04	97	4.82	4.59	4.65	221.4	220	222.1	远程	正常	调速	65535	2.51	0.82
2018-04-12 08:46:00	6.03	97	4.82	4.47	4.63	222.4	221.3	223.5	远程	正常	调速	65535	2.51	0.81
2018-04-12 08:47:04	6.05	97	4.8	4.52	4.57	222.9	221.5	224.3	远程	正常	调速	65535	2.52	0.82
2018-04-12 08:48:08	6.05	97	4.92	4.5	4.6	223	221.6	223.7	远程	正常	调速	65535	2.52	0.82
2018-04-12 08:49:11	6.06	97	4.79	4.54	4.63	222.4	221	223.7	远程	正常	调速	65535	2.52	0.81
2018-04-12 08:50:16	6.07	97	4.86	4.54	4.65	222.2	220.6	223.2	远程	正常	调速	65535	2.53	0.82
2018-04-12 08:51:21	6.07	97	4.84	4.56	4.7	221.4	219.5	222.1	远程	正常	调速	65535	2.51	0.81
2018-04-12 08:52:25	6.07	97	4.81	4.52	4.7	223.9	222.3	225.3	远程	正常	调速	65535	2.54	0.82
2018-04-12 08:53:29	6.08	97	4.77	4.56	4.71	223.1	221.6	224.5	远程	正常	调速	65535	2.54	0.82
2018-04-12 08:54:32	6.07	97	4.85	4.54	4.72	221.6	220.2	222.9	远程	正常	调速	65535	2.53	0.82
2018-04-12 08:55:37	6.08	97	4.83	4.54	4.66	223	221.2	223.5	远程	正常	调速	65535	2.53	0.82
2018-04-12 08:56:43	6.08	97	4.85	4.52	4.65	223.2	221.5	224.3	远程	正常	调速	65535	2.54	0.82
2018-04-12 08:57:45	6.1	97	4.83	4.56	4.67	222.1	220.4	223.4	远程	正常	调速	65535	2.53	0.81
2018-04-12 08:58:50	6.1	97	4.9	4.54	4.64	223	221.7	223.8	远程	正常	调速	65535	2.54	0.82
2018-04-12 08:59:55	6.1	97	4.87	4.55	4.66	221.5	220.2	222.7	远程	正常	调速	65535	2.53	0.82
2018-04-12 09:00:59	6.07	97	4.85	4.55	4.62	222.5	221.1	223	远程	正常	调速	65535	2.53	0.82
2018-04-12 09:02:03	6.1	97	4.86	4.55	4.65	222.4	221.1	224	远程	正常	调速	65535	2.55	0.82
2018-04-12 09:03:07	6.11	97	4.81	4.5	4.7	225.1	223.3	225.6	远程	正常	调速	65535	2.55	0.81
2018-04-12 09:04:12	6.11	97	4.84	4.5	4.64	226.2	224.3	227.3	远程	正常	调速	65535	2.56	0.82
2018-04-12 09:05:15	6.12	97	4.93	4.49	4.65	226.7	224.9	227.1	远程	正常	调速	65535	2.58	0.82
2018-04-12 09:06:19	6.11	97	4.88	4.47	4.62	226.3	224.5	227.2	远程	正常	调速	65535	2.56	0.82
2018-04-12 09:07:24	6.1	97	4.86	4.43	4.67	226.3	224.5	226.8	远程	正常	调速	65535	2.57	0.82
2018-04-12 09:08:29	6.13	97	4.84	4.53	4.65	226.2	224.1	226.8	远程	正常	调速	65535	2.57	0.82
2018-04-12 09:09:33	6.15	97	4.89	4.5	4.73	225.8	224.4	227	远程	正常	调速	65535	2.58	0.82
2018-04-12 09:10:36	6.13	97	4.93	4.51	4.64	226.4	225.3	227.6	远程	正常	调速	65535	2.58	0.82
2018-04-12 09:11:40	6.15	97	4.96	4.45	4.73	225.8	224.3	227	远程	正常	调速	65535	2.58	0.81
2018-04-12 09:12:43	6.15	97	4.89	4.43	4.74	226.9	225.1	227.3	远程	正常	调速	65535	2.58	0.82
2018-04-12 09:13:48	6.15	97	4.83	4.47	4.73	226.4	224.9	226.8	远程	正常	调速	65535	2.58	0.82
2018-04-12 09:14:52	6.16	97	4.84	4.52	4.69	225.8	224.6	227.7	远程	正常	调速	65535	2.58	0.82
2018-04-12 09:15:57	6.2	97	4.88	4.58	4.71	225.5	224.7	227.9	远程	正常	调速	65535	2.6	0.82
2018-04-12 09:17:01	6.18	97	4.91	4.57	4.67	226	225.3	228.6	远程	正常	调速	65535	2.6	0.82
2018-04-12 09:18:06	6.17	97	4.9	4.46	4.67	227.5	226.2	228.2	远程	正常	调速	65535	2.59	0.82
2018-04-12 09:19:10	6.19	97	4.84	4.55	4.75	225.9	224.6	227.1	远程	正常	调速	65535	2.59	0.82
2018-04-12 09:20:14	6.18	97	4.95	4.43	4.65	227.5	225.9	228.1	远程	正常	调速	65535	2.59	0.81
2018-04-12 09:21:11	6.18	97	4.9	4.5	4.73	226.7	225.4	228	远程	正常	调速	65535	2.6	0.82
2018-04-12 09:23:08	6.24	97	4.93	4.51	4.73	227.4	226	228	远程	正常	调速	65535	2.62	0.82
2018-04-12 09:24:19	6.13	97	4.86	4.47	4.63	226.1	224.4	226.7	远程	正常	调速	65535	2.57	0.82
2018-04-12 09:25:31	6.11	97	4.86	4.42	4.64	227.3	226.3	228.2	远程	正常	调速	65535	2.57	0.82
2018-04-12 09:26:41	6.12	97	4.85	4.44	4.68	226.9	226	228.5	远程	正常	调速	65535	2.58	0.82
2018-04-12 09:27:52	6.09	97	4.9	4.5	4.53	226.4	224.7	227.6	远程	正常	调速	65535	2.56	0.82
2018-04-12 09:29:03	6.09	97	4.73	4.49	4.63	227.2	225.4	228.2	远程	正常	调速	65535	2.57	0.82
2018-04-12 09:30:14	6.09	97	4.81	4.46	4.58	227.2	225.9	227.9	远程	正常	调速	65535	2.56	0.82
2018-04-12 09:31:24	6.1	97	4.85	4.52	4.61	226.7	225.6	228	远程	正常	调速	65535	2.56	0.82
2018-04-12 09:32:34	6.07	97	4.81	4.51	4.66	226	224.2	226.9	远程	正常	调速	65535	2.56	0.82
2018-04-12 09:33:46	6.06	97	4.82	4.43	4.57	227.6	225.9	228.9	远程	正常	调速	65535	2.56	0.82
2018-04-12 09:34:56	6.06	97	4.75	4.32	4.69	227.3	225.4	228.1	远程	正常	调速	65535	2.54	0.81
2018-04-12 09:36:06	6.05	97	4.83	4.36	4.62	228	225.9	228.5	远程	正常	调速	65535	2.55	0.82
2018-04-12 09:37:17	6.05	97	4.76	4.42	4.66	226.5	225.1	227.8	远程	正常	调速	65535	2.55	0.82
2018-04-12 09:38:27	6.06	97	4.85	4.32	4.72	227.8	226.6	228.9	远程	正常	调速	65535	2.56	0.82
2018-04-12 09:39:38	6.06	97	4.87	4.34	4.7	226.6	225.5	227.9	远程	正常	调速	65535	2.56	0.82
2018-04-12 09:40:49	6.07	97	4.82	4.46	4.67	225.1	223.9	225.8	远程	正常	调速	65535	2.54	0.81
2018-04-12 09:42:01	6.07	97	4.87	4.39	4.59	228.1	226.2	228.6	远程	正常	调速	65535	2.56	0.82
2018-04-12 09:43:10	6.04	97	4.79	4.4	4.63	227.5	226.3	228.8	远程	正常	调速	65535	2.55	0.82
2018-04-12 09:44:21	6.07	97	4.85	4.46	4.62	227.8	226	228.7	远程	正常	调速	65535	2.56	0.82
2018-04-12 09:45:31	6.05	97	4.77	4.39	4.67	227	225.2	228	远程	正常	调速	65535	2.55	0.82
2018-04-12 09:46:42	6.05	97	4.81	4.37	4.72	226.4	225.2	227.4	远程	正常	调速	65535	2.55	0.82
2018-04-12 09:47:53	6.05	97	4.82	4.41	4.64	227.5	225.6	228.2	远程	正常	调速	65535	2.55	0.81
2018-04-12 09:49:04	6.06	97	4.8	4.34	4.76	226.6	225.5	227.8	远程	正常	调速	65535	2.55	0.82
2018-04-12 09:50:14	6.06	97	4.83	4.42	4.69	227.1	225.4	228.2	远程	正常	调速	65535	2.55	0.82
2018-04-12 09:51:25	6.04	97	4.82	4.33	4.74	227.5	226.3	228.4	远程	正常	调速	65535	2.55	0.82
2018-04-12 09:52:36	6.04	97	4.82	4.35	4.65	227.7	226.6	229	远程	正常	调速	65535	2.55	0.81
2018-04-12 09:53:48	6.05	97	4.8	4.4	4.64	227.3	225.9	228.5	远程	正常	调速	65535	2.55	0.82
2018-04-12 09:54:58	6.05	97	4.79	4.36	4.66	227.9	226.1	228.3	远程	正常	调速	65535	2.55	0.82
2018-04-12 09:56:08	6.03	97	4.8	4.39	4.63	227.3	225.9	228.1	远程	正常	调速	65535	2.54	0.81
2018-04-12 09:57:19	6.01	97	4.73	4.39	4.57	226.6	224.8	227.3	远程	正常	调速	65535	2.53	0.82
2018-04-12 09:58:28	6.01	97	4.87	4.34	4.61	227.2	225.5	228.2	远程	正常	调速	65535	2.54	0.81
2018-04-12 09:59:39	5.99	97	4.83	4.29	4.57	226.8	225.9	228.1	远程	正常	调速	65535	2.53	0.82
2018-04-12 10:00:50	5.97	97	4.75	4.36	4.59	225.9	224.7	227.3	远程	正常	调速	65535	2.51	0.81
2018-04-12 10:02:01	5.92	97	4.69	4.35	4.6	226.5	225.3	228.1	远程	正常	调速	65535	2.51	0.82
2018-04-12 10:03:11	5.78	97	4.56	4.25	4.48	226.4	225.3	228.1	远程	正常	调速	65535	2.45	0.82
2018-04-12 10:04:17	5.78	97	4.61	4.25	4.38	227.3	226.4	228.6	远程	正常	调速	65535	2.46	0.82
2018-04-12 10:05:14	5.79	97	4.65	4.3	4.45	226.6	225	228.1	远程	正常	调速	65535	2.45	0.81
2018-04-12 10:06:12	5.83	97	4.63	4.3	4.43	227.6	226	228.8	远程	正常	调速	65535	2.47	0.82
2018-04-12 10:07:10	5.8	97	4.65	4.29	4.44	226.5	225.5	228.1	远程	正常	调速	65535	2.46	0.82
2018-04-12 10:08:07	5.8	97	4.62	4.26	4.46	226.4	224.7	227.3	远程	正常	调速	65535	2.46	0.82
2018-04-12 10:09:04	5.8	97	4.66	4.32	4.36	226.4	225.5	228	远程	正常	调速	65535	2.46	0.81
2018-04-12 10:10:14	5.8	97	4.62	4.29	4.47	225.7	224.9	227	远程	正常	调速	65535	2.45	0.82
2018-04-12 10:11:25	5.81	97	4.64	4.29	4.51	226.5	225.6	227.9	远程	正常	调速	65535	2.47	0.82
2018-04-12 10:12:36	5.84	97	4.65	4.33	4.48	226.4	224.7	227.5	远程	正常	调速	65535	2.47	0.82
2018-04-12 10:13:45	5.82	97	4.59	4.36	4.47	226.5	224.8	227.3	远程	正常	调速	65535	2.45	0.81
2018-04-12 10:14:56	5.83	97	4.68	4.31	4.52	225.9	224.7	226.8	远程	正常	调速	65535	2.46	0.81
2018-04-12 10:16:07	5.85	97	4.63	4.36	4.45	226	224.7	226.8	远程	正常	调速	65535	2.47	0.82
2018-04-12 10:17:18	5.83	97	4.65	4.35	4.46	226.9	225.4	227.3	远程	正常	调速	65535	2.47	0.82
2018-04-12 10:18:28	5.84	97	4.64	4.31	4.42	227.2	225.7	228.8	远程	正常	调速	65535	2.48	0.82
2018-04-12 10:19:38	5.84	97	4.67	4.43	4.47	226	224.7	226.9	远程	正常	调速	65535	2.48	0.82
2018-04-12 10:20:59	5.88	97	4.66	4.32	4.49	226.8	224.8	227.7	远程	正常	调速	65535	2.49	0.82
2018-04-12 10:22:19	5.86	97	4.69	4.34	4.46	226.7	225	227.7	远程	正常	调速	65535	2.48	0.82
2018-04-12 10:23:39	5.85	97	4.64	4.31	4.51	227.5	226	228.2	远程	正常	调速	65535	2.49	0.82
2018-04-12 10:24:20	5.86	97	4.67	4.34	4.52	227.1	225.3	228	远程	正常	调速	65535	2.49	0.82
2018-04-12 10:25:24	5.85	97	4.62	4.4	4.49	226.8	225.3	228.3	远程	正常	调速	65535	2.48	0.82
2018-04-12 10:26:31	5.87	97	4.69	4.34	4.45	227.1	225.6	228.5	远程	正常	调速	65535	2.49	0.82
2018-04-12 10:27:39	5.88	97	4.71	4.32	4.51	226.8	225.1	227.5	远程	正常	调速	65535	2.49	0.82
2018-04-12 10:28:46	5.89	97	4.69	4.34	4.53	226.7	225.5	227.7	远程	正常	调速	65535	2.5	0.82
2018-04-12 10:29:53	5.88	97	4.69	4.27	4.54	227.6	226.5	228.9	远程	正常	调速	65535	2.5	0.82
2018-04-12 10:31:00	5.89	97	4.71	4.24	4.56	227.8	225.9	228.6	远程	正常	调速	65535	2.5	0.82
2018-04-12 10:32:07	5.9	97	4.75	4.27	4.53	228	226	228.2	远程	正常	调速	65535	2.5	0.82
2018-04-12 10:33:13	5.9	97	4.75	4.34	4.51	227.7	225.9	228.8	远程	正常	调速	65535	2.51	0.82
2018-04-12 10:34:20	5.9	97	4.65	4.29	4.59	226.5	224.6	227.6	远程	正常	调速	65535	2.5	0.82
2018-04-12 10:35:27	5.9	97	4.66	4.36	4.49	227.4	225.8	228.1	远程	正常	调速	65535	2.5	0.82
2018-04-12 10:36:34	5.93	97	4.67	4.35	4.59	227.7	226.1	228.3	远程	正常	调速	65535	2.51	0.81
2018-04-12 10:37:41	5.93	97	4.72	4.39	4.62	227.7	225.8	228.1	远程	正常	调速	65535	2.52	0.82
2018-04-12 10:38:48	5.93	97	4.76	4.35	4.54	227.8	226.6	228.9	远程	正常	调速	65535	2.51	0.82
2018-04-12 10:39:55	5.95	97	4.67	4.37	4.56	227	225.3	227.5	远程	正常	调速	65535	2.5	0.82
2018-04-12 10:41:02	5.93	97	4.72	4.38	4.59	227	225.8	228.4	远程	正常	调速	65535	2.51	0.82
2018-04-12 10:42:09	5.96	97	4.61	4.42	4.59	226.9	225.5	228.4	远程	正常	调速	65535	2.51	0.82
2018-04-12 10:43:17	5.96	97	4.78	4.34	4.57	228	226.2	229.1	远程	正常	调速	65535	2.52	0.82
2018-04-12 10:44:24	5.96	97	4.68	4.35	4.71	227.8	226.4	228.5	远程	正常	调速	65535	2.53	0.82
2018-04-12 10:45:31	5.94	97	4.67	4.35	4.52	227.6	225.8	228.2	远程	正常	调速	65535	2.51	0.82
2018-04-12 10:46:37	5.96	97	4.77	4.28	4.66	227.2	225.6	228.3	远程	正常	调速	65535	2.52	0.82
2018-04-12 10:47:44	5.95	97	4.8	4.35	4.55	226	225.1	227.4	远程	正常	调速	65535	2.52	0.82
2018-04-12 10:48:51	5.99	97	4.81	4.42	4.55	226.5	225.4	227.4	远程	正常	调速	65535	2.54	0.82
2018-04-12 10:49:58	5.99	97	4.78	4.48	4.51	226.1	224.9	227.5	远程	正常	调速	65535	2.53	0.82
2018-04-12 10:53:18	6.01	97	4.78	4.43	4.62	227.8	226.1	228.5	远程	正常	调速	65535	2.54	0.82
2018-04-12 10:54:25	6.02	97	4.72	4.41	4.66	227.3	225.7	227.8	远程	正常	调速	65535	2.54	0.82
2018-04-12 10:55:32	6.05	97	4.78	4.36	4.68	228.1	226.3	228.9	远程	正常	调速	65535	2.56	0.82
2018-04-12 10:56:39	6.05	97	4.78	4.42	4.61	227.5	226.1	227.9	远程	正常	调速	65535	2.55	0.82
2018-04-12 10:57:45	6.05	97	4.8	4.38	4.62	227	225.8	227.6	远程	正常	调速	65535	2.55	0.81
2018-04-12 10:58:53	5.99	97	4.78	4.4	4.58	227.3	225.7	227.6	远程	正常	调速	65535	2.53	0.82
2018-04-12 10:59:59	6	97	4.76	4.39	4.64	226.6	225.1	227	远程	正常	调速	65535	2.54	0.82
2018-04-12 11:01:06	6.02	97	4.75	4.36	4.65	226.8	225.6	228.1	远程	正常	调速	65535	2.54	0.81
2018-04-12 11:02:14	6.03	97	4.76	4.42	4.65	227.3	225.7	228.4	远程	正常	调速	65535	2.56	0.82
2018-04-12 11:03:20	6.03	97	4.8	4.41	4.64	227.4	225.5	227.8	远程	正常	调速	65535	2.55	0.82
2018-04-12 11:04:27	6.02	97	4.77	4.4	4.59	227.6	226.4	228.9	远程	正常	调速	65535	2.55	0.82
2018-04-12 11:05:34	6.02	97	4.85	4.45	4.54	226.5	225.4	227.5	远程	正常	调速	65535	2.54	0.81
2018-04-12 11:06:41	6.04	97	4.9	4.43	4.62	227.1	225.2	227.5	远程	正常	调速	65535	2.55	0.82
2018-04-12 11:07:48	6.04	97	4.78	4.43	4.69	228.4	226.5	228.9	远程	正常	调速	65535	2.57	0.82
2018-04-12 11:08:55	6.07	97	4.79	4.45	4.63	227.9	226.1	228.8	远程	正常	调速	65535	2.57	0.82
2018-04-12 11:10:03	6.05	97	4.8	4.43	4.72	226.7	225.7	227.8	远程	正常	调速	65535	2.56	0.82
2018-04-12 11:11:10	6.06	97	4.81	4.47	4.69	226.5	224.7	227.4	远程	正常	调速	65535	2.56	0.82
2018-04-12 11:12:17	6.07	97	4.86	4.4	4.62	227.9	226.4	229.1	远程	正常	调速	65535	2.57	0.82
2018-04-12 11:13:23	6.08	97	4.87	4.38	4.65	228.1	226.6	228.5	远程	正常	调速	65535	2.57	0.82
2018-04-12 11:14:30	6.07	97	4.88	4.38	4.66	228.1	226.2	228.8	远程	正常	调速	65535	2.57	0.82
2018-04-12 11:15:37	6.08	97	4.84	4.35	4.72	228.3	226.4	228.5	远程	正常	调速	65535	2.57	0.81
2018-04-12 11:16:44	6.1	97	4.87	4.43	4.68	228.9	227	229.7	远程	正常	调速	65535	2.59	0.82
2018-04-12 11:17:50	6.09	97	4.87	4.37	4.7	228.4	226.6	229.1	远程	正常	调速	65535	2.58	0.82
2018-04-12 11:18:58	6.1	97	4.87	4.41	4.75	229.1	227.2	229.6	远程	正常	调速	65535	2.59	0.82
2018-04-12 11:20:04	6.11	97	4.91	4.37	4.68	229.1	227.7	230.5	远程	正常	调速	65535	2.59	0.82
2018-04-12 11:21:12	6.12	97	4.84	4.39	4.7	229	227.1	229.4	远程	正常	调速	65535	2.59	0.82
2018-04-12 11:22:19	6.12	97	4.9	4.4	4.72	229.4	227.6	229.9	远程	正常	调速	65535	2.6	0.82
2018-04-12 11:23:26	6.18	97	4.88	4.45	4.77	229.8	228.1	230.2	远程	正常	调速	65535	2.62	0.82
2018-04-12 11:24:33	6.19	97	4.89	4.4	4.77	230.3	228.3	230.5	远程	正常	调速	65535	2.62	0.82
2018-04-12 11:25:39	6.19	97	4.9	4.44	4.75	229.3	227.3	230	远程	正常	调速	65535	2.62	0.81
2018-04-12 11:26:47	6.21	97	4.96	4.43	4.76	229	227.8	229.9	远程	正常	调速	65535	2.62	0.81
2018-04-12 11:27:53	6.22	97	4.98	4.49	4.79	228.7	227.3	229.5	远程	正常	调速	65535	2.63	0.82
2018-04-12 11:29:00	6.23	97	4.84	4.56	4.73	228.6	227.4	230.3	远程	正常	调速	65535	2.63	0.82
2018-04-12 11:30:07	6.3	97	4.98	4.58	4.87	228	226.5	229.5	远程	正常	调速	65535	2.65	0.82
2018-04-12 11:31:14	6.25	97	4.91	4.52	4.8	229.5	227.5	230.2	远程	正常	调速	65535	2.64	0.82
2018-04-12 11:32:21	6.27	97	4.97	4.44	4.83	229.8	228.7	231.1	远程	正常	调速	65535	2.65	0.82
2018-04-12 11:33:28	6.27	97	4.95	4.44	4.81	230	228.9	231.2	远程	正常	调速	65535	2.65	0.81
2018-04-12 11:34:23	6.28	97	4.94	4.53	4.82	228	226.8	229.5	远程	正常	调速	65535	2.64	0.81
2018-04-12 11:35:41	6.3	97	4.97	4.57	4.82	229.4	228.4	230.7	远程	正常	调速	65535	2.66	0.82
2018-04-12 11:36:49	6.28	97	4.99	4.61	4.77	228.4	227	229.2	远程	正常	调速	65535	2.64	0.81
2018-04-12 11:37:55	6.27	97	4.95	4.62	4.77	228.5	226.9	229.2	远程	正常	调速	65535	2.64	0.81
2018-04-12 11:41:16	6.18	97	4.87	4.54	4.71	228.1	227	229.3	远程	正常	调速	65535	2.61	0.82
2018-04-12 11:42:23	6.07	97	4.85	4.46	4.65	228.1	226.9	229.4	远程	正常	调速	65535	2.58	0.82
2018-04-12 11:43:29	6.07	97	4.79	4.49	4.57	228.5	227.1	229.3	远程	正常	调速	65535	2.57	0.82
2018-04-12 11:44:36	6.04	97	4.81	4.43	4.58	228.5	227.4	229.9	远程	正常	调速	65535	2.56	0.81
2018-04-12 11:45:43	6.09	97	4.86	4.41	4.7	229.6	228.5	230.5	远程	正常	调速	65535	2.59	0.81
2018-04-12 11:46:50	6.1	97	4.86	4.34	4.72	231.6	229.9	232.2	远程	正常	调速	65535	2.6	0.81
2018-04-12 11:47:57	6.08	97	4.87	4.35	4.64	231.3	229.6	231.9	远程	正常	调速	65535	2.59	0.81
2018-04-12 11:49:06	6.12	97	4.95	4.4	4.75	231.3	229.3	232.3	远程	正常	调速	65535	2.61	0.81
2018-04-12 11:50:15	6.12	97	4.95	4.28	4.75	231.4	229.9	232.9	远程	正常	调速	65535	2.61	0.81
2018-04-12 11:51:23	6.2	97	4.98	4.34	4.77	231.6	230.4	232.9	远程	正常	调速	65535	2.63	0.81
2018-04-12 11:54:42	6.23	97	4.96	4.4	4.81	231	229.6	231.7	远程	正常	调速	65535	2.64	0.81
2018-04-12 11:55:48	6.25	97	5.09	4.3	4.86	231.7	229.8	232.4	远程	正常	调速	65535	2.65	0.81
2018-04-12 11:56:56	6.27	97	5.07	4.33	4.8	231.8	230.4	232.6	远程	正常	调速	65535	2.66	0.81
2018-04-12 11:58:02	6.27	97	5.09	4.36	4.84	231.6	230.5	232.9	远程	正常	调速	65535	2.67	0.81
2018-04-12 11:59:09	6.27	97	5.02	4.32	4.83	232.1	230.8	233.7	远程	正常	调速	65535	2.67	0.82
2018-04-12 12:00:16	6.26	97	4.92	4.39	4.87	231.5	229.7	232.5	远程	正常	调速	65535	2.66	0.82
2018-04-12 12:01:23	6.26	97	5.01	4.37	4.83	232.4	230.5	233	远程	正常	调速	65535	2.67	0.82
2018-04-12 12:02:30	6.26	97	5.02	4.33	4.85	231.6	229.8	232.1	远程	正常	调速	65535	2.65	0.82
2018-04-12 12:03:38	6.27	97	4.84	4.28	4.59	227.3	225.7	227.8	远程	正常	调速	65535	2.62	0.85

## Sheet: Sheet2
时间	电流	转速	输入电流A	输入电流B	输入电流C	输入电压A	输入电压B	输入电压C	KA0	KA4	远程操作	操作时间	有功功率	功率因数	有功电量	井下压力	沉没度	无功电量	油压
2018-05-18 00:35:23	6.42	97	4.99	4.49	4.67	229.2	228.3	228.8	远程	正常	启动	65535	2.71	0.84
2018-05-18 00:36:27	6.42	97	4.97	4.49	4.73	227.9	227.4	228.1	远程	正常	启动	65535	2.7	0.84
2018-05-18 00:37:31	6.43	97	5	4.57	4.6	228.7	227.4	228.4	远程	正常	启动	65535	2.71	0.84
2018-05-18 00:38:27	6.42	97	5.02	4.52	4.7	228.4	227.4	227.9	远程	正常	启动	65535	2.71	0.84
2018-05-18 00:39:25	6.41	97	5.04	4.5	4.67	228.2	227.2	228.6	远程	正常	启动	65535	2.7	0.84
2018-05-18 00:40:21	6.42	97	5	4.53	4.67	229	227.5	228.6	远程	正常	启动	65535	2.71	0.84
2018-05-18 00:41:18	6.42	97	5.02	4.61	4.55	228.7	228	228.7	远程	正常	启动	65535	2.71	0.84
2018-05-18 00:42:22	6.42	97	5.03	4.51	4.68	227.7	226.3	227.6	远程	正常	启动	65535	2.69	0.84
2018-05-18 00:43:25	6.43	97	4.99	4.5	4.68	229	228.1	228.7	远程	正常	启动	65535	2.7	0.84
2018-05-18 00:44:29	6.42	97	5	4.56	4.59	228	226.9	227.5	远程	正常	启动	65535	2.69	0.84
2018-05-18 00:45:32	6.42	97	5.05	4.55	4.6	228.5	227.8	228.7	远程	正常	启动	65535	2.7	0.84
2018-05-18 00:46:37	6.43	97	5.06	4.56	4.55	229.5	228.1	229.1	远程	正常	启动	65535	2.71	0.84
2018-05-18 00:47:40	6.4	97	4.95	4.55	4.63	227.8	227.1	227.9	远程	正常	启动	65535	2.69	0.84
2018-05-18 00:48:45	6.4	97	4.97	4.51	4.58	229.4	228	229.2	远程	正常	启动	65535	2.7	0.84
2018-05-18 00:49:49	6.4	97	4.97	4.5	4.7	228.6	227.2	228	远程	正常	启动	65535	2.69	0.84
2018-05-18 00:50:52	6.41	97	4.99	4.47	4.61	229.9	229	229.5	远程	正常	启动	65535	2.71	0.84
2018-05-18 00:51:56	6.42	97	4.96	4.55	4.67	228.9	227.8	229	远程	正常	启动	65535	2.71	0.84
2018-05-18 00:52:59	6.45	97	4.97	4.53	4.68	229.1	227.6	228.7	远程	正常	启动	65535	2.71	0.84
2018-05-18 00:54:03	6.42	97	5	4.53	4.68	228	226.6	227.7	远程	正常	启动	65535	2.7	0.84
2018-05-18 00:55:07	6.42	97	4.96	4.61	4.62	228.2	226.8	228.2	远程	正常	启动	65535	2.7	0.84
2018-05-18 00:56:11	6.42	97	4.95	4.51	4.66	228.1	227.3	228.5	远程	正常	启动	65535	2.69	0.84
2018-05-18 00:57:15	6.45	97	5.02	4.57	4.62	228.2	227.4	227.9	远程	正常	启动	65535	2.71	0.84
2018-05-18 00:58:19	6.44	97	5.02	4.56	4.66	228.1	227.4	228.1	远程	正常	启动	65535	2.7	0.84
2018-05-18 00:59:23	6.45	97	5.03	4.56	4.63	228.8	228.1	228.8	远程	正常	启动	65535	2.71	0.84
2018-05-18 01:00:27	6.45	97	5.02	4.53	4.63	229.8	228.2	229.3	远程	正常	启动	65535	2.72	0.84
2018-05-18 01:01:30	6.44	97	5	4.53	4.64	228.3	226.8	227.5	远程	正常	启动	65535	2.7	0.84
2018-05-18 01:02:34	6.46	97	5.11	4.58	4.61	227.9	226.6	227.5	远程	正常	启动	65535	2.71	0.84
2018-05-18 01:03:38	6.46	97	5	4.63	4.69	228.1	226.7	227.7	远程	正常	启动	65535	2.71	0.84
2018-05-18 01:04:41	6.46	97	5.04	4.55	4.72	228	227.2	228.3	远程	正常	启动	65535	2.72	0.84
2018-05-18 01:05:46	6.45	97	5.02	4.61	4.65	228.1	227.3	228.1	远程	正常	启动	65535	2.72	0.84
2018-05-18 01:06:50	6.45	97	5.04	4.51	4.69	228.5	227.5	227.9	远程	正常	启动	65535	2.71	0.84
2018-05-18 01:07:53	6.47	97	5.07	4.56	4.69	228.5	227.6	227.9	远程	正常	启动	65535	2.72	0.84
2018-05-18 01:08:57	6.47	97	5.02	4.57	4.68	227.4	226.7	227.6	远程	正常	启动	65535	2.71	0.84
2018-05-18 01:10:01	6.47	97	5.05	4.51	4.73	228.3	227	227.7	远程	正常	启动	65535	2.71	0.84
2018-05-18 01:11:04	6.48	97	5.07	4.55	4.66	228.8	228.3	228.8	远程	正常	启动	65535	2.73	0.84
2018-05-18 01:12:07	6.48	97	5.02	4.67	4.63	228.2	226.8	227.5	远程	正常	启动	65535	2.72	0.84
2018-05-18 01:13:13	6.5	97	5.07	4.58	4.7	228.4	227.3	227.6	远程	正常	启动	65535	2.73	0.84
2018-05-18 01:14:15	6.5	97	5.07	4.63	4.7	227.5	226.6	227.7	远程	正常	启动	65535	2.73	0.84
2018-05-18 01:15:20	6.51	97	5.09	4.71	4.64	228.3	227.3	228.5	远程	正常	启动	65535	2.74	0.84
2018-05-18 01:16:23	6.53	97	5.1	4.56	4.77	228.6	227.4	227.9	远程	正常	启动	65535	2.74	0.84
2018-05-18 01:17:26	6.52	97	5.09	4.64	4.7	228.6	227.3	228	远程	正常	启动	65535	2.74	0.84
2018-05-18 01:18:30	6.57	97	5.15	4.67	4.7	228.2	227	227.7	远程	正常	启动	65535	2.75	0.84
2018-05-18 01:19:35	6.55	97	5.11	4.7	4.7	227.3	226.4	227.6	远程	正常	启动	65535	2.75	0.84
2018-05-18 01:20:38	6.56	97	5.06	4.6	4.79	226.8	226	226.6	远程	正常	启动	65535	2.74	0.84
2018-05-18 01:21:42	6.59	97	5.09	4.59	4.75	228.7	228	228.9	远程	正常	启动	65535	2.76	0.84
2018-05-18 01:22:46	6.59	97	5.17	4.66	4.75	227.9	227.1	228.3	远程	正常	启动	65535	2.77	0.84
2018-05-18 01:23:49	6.56	97	5.09	4.66	4.75	227.7	226.2	227.4	远程	正常	启动	65535	2.74	0.84
2018-05-18 01:24:54	6.59	97	5.18	4.65	4.76	227.2	226.2	227.5	远程	正常	启动	65535	2.76	0.84
2018-05-18 01:25:57	6.61	97	5.18	4.67	4.76	228.1	227.3	227.7	远程	正常	启动	65535	2.76	0.84
2018-05-18 01:27:00	6.57	97	5.06	4.7	4.72	227.7	226.9	228.1	远程	正常	启动	65535	2.75	0.84
2018-05-18 01:28:04	6.59	97	5.05	4.62	4.79	227.9	227.4	227.9	远程	正常	启动	65535	2.75	0.84
2018-05-18 01:29:08	6.59	97	5.07	4.65	4.79	228.2	226.8	227.5	远程	正常	启动	65535	2.76	0.84
2018-05-18 01:30:12	6.57	97	5.07	4.68	4.72	228.2	226.8	227.5	远程	正常	启动	65535	2.74	0.84
2018-05-18 01:31:16	6.56	97	5.11	4.73	4.63	227.9	226.5	227.6	远程	正常	启动	65535	2.74	0.84
2018-05-18 01:32:20	6.55	97	5.1	4.69	4.68	227.4	226	227.1	远程	正常	启动	65535	2.74	0.84
2018-05-18 01:33:24	6.57	97	5.11	4.66	4.71	227.5	226.4	227.6	远程	正常	启动	65535	2.75	0.84
2018-05-18 01:34:28	6.58	97	5.13	4.64	4.8	227.4	226.7	227.6	远程	正常	启动	65535	2.75	0.84
2018-05-18 01:35:31	6.57	97	5.07	4.62	4.77	227.9	226.5	227.7	远程	正常	启动	65535	2.74	0.84
2018-05-18 01:36:35	6.57	97	5.07	4.7	4.71	228	227.3	228.1	远程	正常	启动	65535	2.75	0.84
2018-05-18 01:37:38	6.57	97	5.09	4.61	4.77	228	227.5	228.1	远程	正常	启动	65535	2.75	0.84
2018-05-18 01:38:42	6.57	97	5.13	4.68	4.68	227.3	226.1	227.4	远程	正常	启动	65535	2.74	0.84
2018-05-18 01:39:46	6.57	97	5.05	4.75	4.68	228.2	227	227.7	远程	正常	启动	65535	2.75	0.84
2018-05-18 01:40:50	6.56	97	5.02	4.61	4.75	227.5	226.8	227.8	远程	正常	启动	65535	2.73	0.84
2018-05-18 01:41:54	6.59	97	5.07	4.56	4.8	228.5	227.7	227.9	远程	正常	启动	65535	2.76	0.84
2018-05-18 01:42:58	6.56	97	5.1	4.65	4.71	228.3	227	227.9	远程	正常	启动	65535	2.75	0.84
2018-05-18 01:44:02	6.57	97	5.07	4.69	4.71	227.5	226.1	226.9	远程	正常	启动	65535	2.74	0.84
2018-05-18 01:45:05	6.6	97	5.11	4.65	4.76	228.1	227.4	227.7	远程	正常	启动	65535	2.76	0.84
2018-05-18 01:46:08	6.59	97	5.12	4.65	4.69	229	227.8	228.4	远程	正常	启动	65535	2.76	0.84
2018-05-18 01:47:13	6.62	97	5.11	4.76	4.75	227.6	226.2	227	远程	正常	启动	65535	2.76	0.84
2018-05-18 01:48:16	6.63	97	5.19	4.65	4.74	229.2	228.5	228.7	远程	正常	启动	65535	2.78	0.84
2018-05-18 01:50:24	6.62	97	5.11	4.72	4.73	229	227.6	228.3	远程	正常	启动	65535	2.77	0.84
2018-05-18 01:51:28	6.67	97	5.16	4.75	4.77	227.5	226.2	226.5	远程	正常	启动	65535	2.77	0.84
2018-05-18 01:52:31	6.67	97	5.23	4.64	4.78	228.5	227.6	227.9	远程	正常	启动	65535	2.79	0.84
2018-05-18 01:53:35	6.62	97	5.04	4.64	4.84	227.6	226.9	227.6	远程	正常	启动	65535	2.76	0.84
2018-05-18 01:54:39	6.61	97	5.08	4.64	4.76	228.3	227	228.1	远程	正常	启动	65535	2.76	0.84
2018-05-18 01:55:43	6.62	97	5.15	4.63	4.82	228.7	227.9	228.8	远程	正常	启动	65535	2.78	0.84
2018-05-18 01:56:47	6.62	97	5.13	4.64	4.79	228	226.7	227	远程	正常	启动	65535	2.76	0.84
2018-05-18 01:57:51	6.62	97	5.12	4.72	4.71	228.6	227.2	227.9	远程	正常	启动	65535	2.78	0.84
2018-05-18 02:01:02	6.62	97	5.13	4.65	4.82	228.2	227.4	227.9	远程	正常	启动	65535	2.76	0.84
2018-05-18 02:02:06	6.61	97	5.13	4.63	4.82	227.7	226.7	227.1	远程	正常	启动	65535	2.76	0.84
2018-05-18 02:03:10	6.62	97	5.06	4.71	4.74	227.5	226.8	227.3	远程	正常	启动	65535	2.75	0.84
2018-05-18 02:04:15	6.62	97	5.14	4.71	4.71	229.2	227.8	228.5	远程	正常	启动	65535	2.77	0.84
2018-05-18 02:05:17	6.65	97	5.2	4.65	4.85	227.7	226.6	227.6	远程	正常	启动	65535	2.78	0.84
2018-05-18 02:06:21	6.65	97	5.13	4.58	4.82	228.8	227.4	228	远程	正常	启动	65535	2.77	0.84
2018-05-18 02:07:26	6.64	97	5.13	4.7	4.77	228.3	227.3	227.8	远程	正常	启动	65535	2.78	0.84
2018-05-18 02:08:30	6.67	97	5.18	4.76	4.77	228	227.2	228.2	远程	正常	启动	65535	2.8	0.84
2018-05-18 02:09:33	6.64	97	5.16	4.62	4.79	228.5	227.5	228	远程	正常	启动	65535	2.78	0.84
2018-05-18 02:10:37	6.67	97	5.18	4.62	4.86	228.3	227	228.1	远程	正常	启动	65535	2.79	0.84
2018-05-18 02:11:41	6.68	97	5.23	4.66	4.9	227.8	226.4	227.6	远程	正常	启动	65535	2.8	0.84
2018-05-18 02:12:44	6.67	97	5.2	4.64	4.8	229.4	228.5	228.8	远程	正常	启动	65535	2.8	0.84
2018-05-18 02:13:48	6.67	97	5.13	4.7	4.86	227.4	226.6	227.6	远程	正常	启动	65535	2.78	0.84
2018-05-18 02:14:52	6.65	97	5.18	4.65	4.75	228.9	227.5	228	远程	正常	启动	65535	2.78	0.84
2018-05-18 02:15:55	6.66	97	5.15	4.78	4.83	227	225.9	227.4	远程	正常	启动	65535	2.77	0.84
2018-05-18 02:17:00	6.67	97	5.19	4.74	4.82	227.8	226.5	227.5	远程	正常	启动	65535	2.79	0.84
2018-05-18 02:17:57	6.7	97	5.18	4.75	4.82	227.9	226.7	227.3	远程	正常	启动	65535	2.8	0.84
2018-05-18 02:19:00	6.71	97	5.22	4.7	4.83	228.6	227.9	228.4	远程	正常	启动	65535	2.81	0.84
2018-05-18 02:20:04	6.7	97	5.14	4.71	4.88	228.2	226.7	227.7	远程	正常	启动	65535	2.8	0.84
2018-05-18 02:21:07	6.71	97	5.16	4.7	4.85	228.1	227	228.3	远程	正常	启动	65535	2.8	0.84
2018-05-18 02:22:12	6.72	97	5.24	4.7	4.8	229	227.8	228.3	远程	正常	启动	65535	2.81	0.84
2018-05-18 02:23:17	6.74	97	5.23	4.76	4.85	228.1	227.6	228.2	远程	正常	启动	65535	2.81	0.84
2018-05-18 02:26:27	6.77	97	5.21	4.82	4.8	227.6	226.4	227.7	远程	正常	启动	65535	2.81	0.84
2018-05-18 02:27:31	6.75	97	5.22	4.74	4.92	229.1	228.1	228.5	远程	正常	启动	65535	2.83	0.84
2018-05-18 02:28:35	6.74	97	5.24	4.78	4.81	227.6	227	227.9	远程	正常	启动	65535	2.81	0.84
2018-05-18 02:29:38	6.75	97	5.2	4.77	4.86	228	227.4	228.2	远程	正常	启动	65535	2.82	0.84
2018-05-18 02:30:41	6.75	97	5.26	4.71	4.88	228.5	227.3	227.9	远程	正常	启动	65535	2.82	0.84
2018-05-18 02:31:38	6.76	97	5.24	4.81	4.79	228.7	228	228.6	远程	正常	启动	65535	2.82	0.84
2018-05-18 02:32:38	6.8	97	5.29	4.79	4.93	228.6	227.2	228	远程	正常	启动	65535	2.84	0.84
2018-05-18 02:33:43	6.76	97	5.21	4.8	4.87	227.9	226.5	227.6	远程	正常	启动	65535	2.81	0.84
2018-05-18 02:34:49	6.77	97	5.26	4.71	4.89	228.3	227	228.4	远程	正常	启动	65535	2.82	0.84
2018-05-18 02:35:54	6.78	97	5.29	4.79	4.86	227.6	226.7	227.9	远程	正常	启动	65535	2.83	0.84
2018-05-18 02:37:00	6.77	97	5.27	4.85	4.75	228.1	227.2	228.4	远程	正常	启动	65535	2.83	0.84
2018-05-18 02:38:13	6.8	97	5.24	4.8	4.91	228.2	226.8	227.3	远程	正常	启动	65535	2.83	0.84
2018-05-18 02:39:27	6.8	97	5.28	4.75	4.98	228.2	226.8	228.1	远程	正常	启动	65535	2.84	0.84
2018-05-18 02:40:40	6.8	97	5.33	4.71	4.9	228.2	227.4	228	远程	正常	启动	65535	2.84	0.84
2018-05-18 02:41:55	6.81	97	5.3	4.79	4.93	227	226.1	227.2	远程	正常	启动	65535	2.83	0.83
2018-05-18 02:43:05	6.84	97	5.36	4.8	4.96	227.4	226.1	227.5	远程	正常	启动	65535	2.85	0.84
2018-05-18 02:44:09	6.83	97	5.29	4.77	4.92	227.6	226.9	227.9	远程	正常	启动	65535	2.85	0.84
2018-05-18 02:45:13	6.84	97	5.26	4.9	4.89	227.1	226.7	227.3	远程	正常	启动	65535	2.84	0.84
2018-05-18 02:46:10	6.8	97	5.31	4.78	4.89	228.3	227.1	227.6	远程	正常	启动	65535	2.84	0.84
2018-05-18 02:47:15	6.8	97	5.25	4.67	5.01	228.3	227.6	228.6	远程	正常	启动	65535	2.85	0.84
2018-05-18 02:48:18	6.78	97	5.2	4.73	4.93	227.5	226.7	227.3	远程	正常	启动	65535	2.82	0.84
2018-05-18 02:49:21	6.82	97	5.19	4.79	4.97	228.4	227.2	227.7	远程	正常	启动	65535	2.85	0.84
2018-05-18 02:50:26	6.77	97	5.19	4.81	4.93	228.3	227.2	228.4	远程	正常	启动	65535	2.84	0.84
2018-05-18 02:51:29	6.77	97	5.23	4.78	4.92	227.2	226.6	227.4	远程	正常	启动	65535	2.83	0.84
2018-05-18 02:52:34	6.77	97	5.23	4.68	4.91	228.7	227.6	228.3	远程	正常	启动	65535	2.82	0.84
2018-05-18 02:53:37	6.76	97	5.21	4.79	4.89	227	225.9	227.4	远程	正常	启动	65535	2.8	0.84
2018-05-18 02:54:41	6.75	97	5.18	4.79	4.83	227.4	226.5	227.7	远程	正常	启动	65535	2.81	0.84
2018-05-18 02:55:45	6.76	97	5.27	4.72	4.9	227.8	227	228	远程	正常	启动	65535	2.82	0.84
2018-05-18 02:56:48	6.77	97	5.27	4.82	4.87	227.5	226.8	227.3	远程	正常	启动	65535	2.83	0.84
2018-05-18 02:57:52	6.76	97	5.28	4.75	4.85	227.4	227	227.7	远程	正常	启动	65535	2.82	0.84
2018-05-18 02:58:56	6.76	97	5.22	4.73	4.91	228.5	227.2	227.7	远程	正常	启动	65535	2.83	0.84
2018-05-18 02:59:59	6.77	97	5.25	4.81	4.82	228.2	227.1	228.5	远程	正常	启动	65535	2.83	0.84
2018-05-18 03:01:03	6.78	97	5.22	4.78	4.93	227.9	227.4	227.9	远程	正常	启动	65535	2.83	0.84
2018-05-18 03:02:07	6.8	97	5.29	4.83	4.91	227.7	227.1	227.9	远程	正常	启动	65535	2.84	0.84
2018-05-18 03:03:04	6.81	97	5.34	4.83	4.89	228.7	227.3	228.3	远程	正常	启动	65535	2.85	0.84
2018-05-18 03:04:05	6.82	97	5.35	4.74	4.86	230.2	229.1	229.7	远程	正常	启动	65535	2.86	0.84
2018-05-18 03:05:10	6.85	97	5.36	4.74	4.9	229.3	228.5	229.6	远程	正常	启动	65535	2.86	0.84
2018-05-18 03:06:15	6.87	97	5.27	4.79	4.97	228.7	227.4	228.6	远程	正常	启动	65535	2.85	0.84
2018-05-18 03:07:28	6.89	97	5.3	4.82	4.98	228.7	228	229.2	远程	正常	启动	65535	2.88	0.84
2018-05-18 03:08:41	6.92	97	5.33	4.76	5.01	229.8	228.4	229.4	远程	正常	启动	65535	2.88	0.84
2018-05-18 03:09:47	6.95	97	5.37	4.83	5.02	228.7	228.3	229.2	远程	正常	启动	65535	2.9	0.84
2018-05-18 03:10:50	6.94	97	5.32	4.87	4.97	228.1	226.8	227.8	远程	正常	启动	65535	2.88	0.84
2018-05-18 03:11:54	6.95	97	5.36	4.86	4.96	230	229.4	229.9	远程	正常	启动	65535	2.9	0.84
2018-05-18 03:12:51	6.98	97	5.4	4.9	4.97	229.3	228.7	229.8	远程	正常	启动	65535	2.91	0.84
2018-05-18 03:13:48	6.97	97	5.39	4.94	4.97	228.5	227.2	228.4	远程	正常	启动	65535	2.91	0.84
2018-05-18 03:14:50	6.97	97	5.4	4.87	5.02	228.7	228.1	229.3	远程	正常	启动	65535	2.91	0.84
2018-05-18 03:15:56	6.99	97	5.31	4.88	5.05	228.9	227.7	228.5	远程	正常	启动	65535	2.91	0.84
2018-05-18 03:17:01	7.01	97	5.39	4.95	5.01	228.4	227.6	228.2	远程	正常	启动	65535	2.92	0.84
2018-05-18 03:18:06	6.97	97	5.34	4.83	5.06	229.2	227.9	229.3	远程	正常	启动	65535	2.91	0.84
2018-05-18 03:19:20	6.97	97	5.46	4.84	4.98	229	227.8	228.5	远程	正常	启动	65535	2.91	0.84
2018-05-18 03:20:24	6.96	97	5.35	4.89	5.04	228.4	227.7	228.2	远程	正常	启动	65535	2.9	0.84
2018-05-18 03:22:17	6.95	97	5.31	4.88	4.97	228.7	228.2	229.2	远程	正常	启动	65535	2.89	0.84
2018-05-18 03:23:15	6.95	97	5.46	4.89	4.96	227.7	226.7	228.1	远程	正常	启动	65535	2.89	0.84
2018-05-18 03:24:11	6.95	97	5.37	4.94	4.97	227.6	226.5	227.5	远程	正常	启动	65535	2.89	0.84
2018-05-18 03:25:13	6.97	97	5.35	4.88	4.92	229.5	228.5	228.9	远程	正常	启动	65535	2.9	0.84
2018-05-18 03:26:18	6.93	97	5.33	4.79	4.97	229.2	227.9	228.7	远程	正常	启动	65535	2.89	0.84
2018-05-18 03:27:31	6.95	97	5.35	4.8	5.01	228.2	227.3	228.6	远程	正常	启动	65535	2.89	0.84
2018-05-18 03:28:45	6.95	97	5.38	4.82	4.96	228.4	227.2	228.6	远程	正常	启动	65535	2.89	0.84
2018-05-18 03:29:56	6.93	97	5.31	4.91	4.96	227.6	227	228.2	远程	正常	启动	65535	2.88	0.84
2018-05-18 03:31:00	6.9	97	5.39	4.86	4.96	228.6	227.4	228.1	远程	正常	启动	65535	2.88	0.84
2018-05-18 03:31:57	6.95	97	5.38	4.81	5.03	229	227.6	228.5	远程	正常	启动	65535	2.89	0.84
2018-05-18 03:32:54	6.9	97	5.33	4.82	5.03	228.9	227.8	228.2	远程	正常	启动	65535	2.89	0.84
2018-05-18 03:33:57	6.92	97	5.35	4.75	5	229.3	228.7	229.3	远程	正常	启动	65535	2.89	0.84
2018-05-18 03:35:02	6.95	97	5.33	4.82	5.02	228.1	227.1	227.4	远程	正常	启动	65535	2.89	0.84
2018-05-18 03:36:05	6.95	97	5.37	4.91	4.93	228.9	227.5	228.5	远程	正常	启动	65535	2.89	0.84
2018-05-18 03:37:08	6.95	97	5.37	4.93	4.98	228	226.7	228.1	远程	正常	启动	65535	2.89	0.84
2018-05-18 03:38:13	6.97	97	5.41	4.87	4.97	228.6	228.1	228.9	远程	正常	启动	65535	2.91	0.84
2018-05-18 03:39:16	6.97	97	5.37	4.89	4.97	228.4	227	228.1	远程	正常	启动	65535	2.9	0.84
2018-05-18 03:40:14	6.98	97	5.34	4.92	4.98	228.7	227.4	228.7	远程	正常	启动	65535	2.9	0.84
2018-05-18 03:41:20	7	97	5.46	4.92	5.01	227.9	226.2	227	远程	正常	启动	65535	2.9	0.84
2018-05-18 03:42:25	7.03	97	5.42	4.93	5.03	228.2	226.6	227.9	远程	正常	启动	65535	2.92	0.84
2018-05-18 03:43:39	7.03	97	5.5	4.95	4.96	228.5	226.9	227.7	远程	正常	启动	65535	2.91	0.84
2018-05-18 03:44:52	7.04	97	5.46	4.94	5.05	228.5	227.7	228	远程	正常	启动	65535	2.92	0.84
2018-05-18 03:46:00	7.07	97	5.42	4.99	5.02	228.4	227.6	228	远程	正常	启动	65535	2.94	0.84
2018-05-18 03:47:03	7.04	97	5.46	4.89	5.06	229	227.7	229	远程	正常	启动	65535	2.93	0.84
2018-05-18 03:48:07	7.05	97	5.44	4.86	5.11	229.1	227.6	228.1	远程	正常	启动	65535	2.93	0.84
2018-05-18 03:49:12	7.06	97	5.47	4.83	5.11	228.8	228	229	远程	正常	启动	65535	2.93	0.84
2018-05-18 03:50:16	7.06	97	5.41	4.93	5.07	228.7	227.1	227.8	远程	正常	启动	65535	2.93	0.84
2018-05-18 03:51:19	7.07	97	5.46	4.97	5.06	228.4	227.4	228.5	远程	正常	启动	65535	2.94	0.84
2018-05-18 03:52:23	7.03	97	5.53	4.81	5.11	228.8	227.7	228.8	远程	正常	启动	65535	2.93	0.84
2018-05-18 03:53:26	7.07	97	5.5	4.93	5.1	227.6	226.8	227.1	远程	正常	启动	65535	2.93	0.84
2018-05-18 03:54:24	7.02	97	5.51	4.92	5.03	228.7	227.6	228.3	远程	正常	启动	65535	2.93	0.84
2018-05-18 03:55:20	7.03	97	5.45	4.89	5.11	227.2	226.5	227.4	远程	正常	启动	65535	2.92	0.84
2018-05-18 03:56:22	7.06	97	5.5	4.88	5.1	227.3	226.9	227.4	远程	正常	启动	65535	2.92	0.84
2018-05-18 03:57:28	7.07	97	5.47	4.91	5.1	228.3	227.5	228.6	远程	正常	启动	65535	2.94	0.84
2018-05-18 03:58:33	7.07	97	5.5	4.89	5.05	229	228.2	229.3	远程	正常	启动	65535	2.95	0.84
2018-05-18 03:59:38	7.07	97	5.48	4.94	5.07	227.8	226.7	227.8	远程	正常	启动	65535	2.93	0.84
2018-05-18 04:00:52	7.06	97	5.41	4.94	5.09	228.6	227.6	228.6	远程	正常	启动	65535	2.93	0.84
2018-05-18 04:01:56	7.07	97	5.48	4.88	5.1	228.3	227.1	227.8	远程	正常	启动	65535	2.93	0.84
2018-05-18 04:03:00	7.07	97	5.43	4.95	5.06	227.3	226.3	227.5	远程	正常	启动	65535	2.93	0.84
2018-05-18 04:04:03	7.08	97	5.46	4.96	5.08	228.6	227.5	228	远程	正常	启动	65535	2.95	0.84
2018-05-18 04:05:07	7.08	97	5.44	4.98	5.04	227.9	227.2	227.4	远程	正常	启动	65535	2.94	0.84
2018-05-18 04:06:11	7.1	97	5.48	4.97	5.07	228.9	227.8	229	远程	正常	启动	65535	2.95	0.84
2018-05-18 04:07:16	7.11	97	5.45	4.96	5.15	228.3	227.3	228.5	远程	正常	启动	65535	2.96	0.84
2018-05-18 04:08:19	7.11	97	5.47	4.96	5.13	227.8	227.2	228.1	远程	正常	启动	65535	2.95	0.84
2018-05-18 04:09:22	7.11	97	5.5	4.88	5.12	227.8	227.1	228.1	远程	正常	启动	65535	2.95	0.84
2018-05-18 04:10:26	7.08	97	5.43	4.93	5.07	227.8	227.2	228.2	远程	正常	启动	65535	2.94	0.84
2018-05-18 04:11:30	7.11	97	5.47	4.94	5.08	228.4	227.8	228.2	远程	正常	启动	65535	2.95	0.84
2018-05-18 04:12:26	7.11	97	5.48	4.92	5.13	228.4	227.5	228.4	远程	正常	启动	65535	2.95	0.84
2018-05-18 04:13:24	7.1	97	5.54	4.94	5.09	228.6	227.2	228.2	远程	正常	启动	65535	2.96	0.84
2018-05-18 04:14:20	7.11	97	5.4	5.03	5.13	227.5	226.8	227.8	远程	正常	启动	65535	2.95	0.84
2018-05-18 04:15:17	7.15	97	5.54	4.95	5.21	227	226.6	226.9	远程	正常	启动	65535	2.95	0.84
2018-05-18 04:16:13	7.16	97	5.55	4.89	5.19	228.4	227.3	227.7	远程	正常	启动	65535	2.97	0.84
2018-05-18 04:17:23	7.17	97	5.51	4.94	5.21	229.1	228	228.6	远程	正常	启动	65535	2.99	0.84
2018-05-18 04:18:36	7.15	97	5.49	5.03	5.15	226.8	226	227.1	远程	正常	启动	65535	2.96	0.84
2018-05-18 04:19:50	7.15	97	5.54	5	5.2	226.6	225.8	226.8	远程	正常	启动	65535	2.96	0.84
2018-05-18 04:21:03	7.19	97	5.63	4.94	5.17	227.7	226.9	228	远程	正常	启动	65535	2.98	0.84
2018-05-18 04:22:12	7.17	97	5.55	5.01	5.11	227.6	226.6	226.9	远程	正常	启动	65535	2.96	0.84
2018-05-18 04:23:17	7.19	97	5.57	4.98	5.18	228.6	227.4	227.9	远程	正常	启动	65535	2.98	0.84
2018-05-18 04:24:22	7.2	97	5.56	5.01	5.19	227.6	226.8	227.3	远程	正常	启动	65535	2.98	0.83
2018-05-18 04:25:25	7.23	97	5.56	5.06	5.17	227.5	226.9	227.4	远程	正常	启动	65535	2.99	0.84
2018-05-18 04:26:28	7.27	97	5.56	5.08	5.23	227.5	226.6	227.7	远程	正常	启动	65535	3.01	0.84
2018-05-18 04:29:39	7.23	97	5.56	5.05	5.22	227.4	226.9	227.5	远程	正常	启动	65535	3	0.84
2018-05-18 04:30:36	7.25	97	5.59	5.03	5.27	227.4	226.5	227.3	远程	正常	启动	65535	3	0.84
2018-05-18 04:31:32	7.25	97	5.62	5.02	5.24	227.2	225.6	226.8	远程	正常	启动	65535	2.99	0.84
2018-05-18 04:32:36	7.27	97	5.57	5.06	5.24	228	227	228.3	远程	正常	启动	65535	3.01	0.84
2018-05-18 04:33:39	7.25	97	5.6	5.03	5.23	227	225.8	226.9	远程	正常	启动	65535	2.99	0.84
2018-05-18 04:34:44	7.22	97	5.55	5.06	5.16	227.8	227.2	227.6	远程	正常	启动	65535	2.99	0.84
2018-05-18 04:35:41	7.22	97	5.54	5.03	5.2	227.8	226.7	227	远程	正常	启动	65535	2.99	0.84
2018-05-18 04:36:37	7.22	97	5.54	4.99	5.25	227.3	226.3	227.5	远程	正常	启动	65535	2.99	0.84
2018-05-18 04:37:35	7.24	97	5.56	5.04	5.2	227.2	226.2	227.4	远程	正常	启动	65535	2.99	0.84
2018-05-18 04:38:40	7.24	97	5.6	4.97	5.21	227.9	227.2	227.5	远程	正常	启动	65535	3	0.84
2018-05-18 04:39:45	7.25	97	5.59	4.97	5.28	227.3	226.4	226.7	远程	正常	启动	65535	3	0.84
2018-05-18 04:40:50	7.25	97	5.56	4.97	5.24	228.3	227.2	227.7	远程	正常	启动	65535	3	0.84
2018-05-18 04:41:55	7.25	97	5.54	5.05	5.29	227.3	226.1	226.7	远程	正常	启动	65535	3	0.84
2018-05-18 04:43:00	7.26	97	5.54	5.09	5.32	226.3	225	226.1	远程	正常	启动	65535	3	0.84
2018-05-18 04:44:14	7.3	97	5.7	5.06	5.24	226.6	225.8	226.9	远程	正常	启动	65535	3.02	0.84
2018-05-18 04:45:28	7.3	97	5.65	5.03	5.34	227.3	225.9	226.6	远程	正常	启动	65535	3.02	0.84
2018-05-18 04:46:42	7.32	97	5.62	5.15	5.25	226.9	225.9	227.2	远程	正常	启动	65535	3.03	0.84
2018-05-18 04:47:55	7.32	97	5.66	4.96	5.4	227.6	226	226.8	远程	正常	启动	65535	3.03	0.84
2018-05-18 04:48:58	7.35	97	5.68	5.09	5.35	226.8	225.8	227	远程	正常	启动	65535	3.04	0.84
2018-05-18 04:50:02	7.39	97	5.7	5.08	5.36	227.2	225.7	226.7	远程	正常	启动	65535	3.05	0.84
2018-05-18 04:51:06	7.37	97	5.63	5.13	5.36	227.1	225.6	226.4	远程	正常	启动	65535	3.05	0.84
2018-05-18 04:52:10	7.37	97	5.7	5.18	5.33	226.2	225.2	226.4	远程	正常	启动	65535	3.04	0.84
2018-05-18 04:53:14	7.27	97	5.61	5.12	5.26	226.7	225.2	226.2	远程	正常	启动	65535	3	0.84
2018-05-18 04:54:18	7.27	97	5.58	4.97	5.28	227.5	226.1	227.4	远程	正常	启动	65535	3	0.84
2018-05-18 04:55:21	7.3	97	5.62	5.02	5.32	227.8	227.2	227.9	远程	正常	启动	65535	3.03	0.84
2018-05-18 04:56:25	7.32	97	5.69	5.13	5.31	226.5	225.6	226.7	远程	正常	启动	65535	3.02	0.84
2018-05-18 04:57:28	7.4	97	5.72	5.15	5.36	226.3	225.5	226.7	远程	正常	启动	65535	3.05	0.84
2018-05-18 04:58:32	7.45	97	5.7	5.16	5.42	226.8	225.4	226.6	远程	正常	启动	65535	3.07	0.84
2018-05-18 04:59:36	7.44	97	5.73	5.16	5.38	226.6	225.8	226.7	远程	正常	启动	65535	3.07	0.84
2018-05-18 05:00:39	7.45	97	5.77	5.12	5.43	226.6	225.3	225.9	远程	正常	启动	65535	3.06	0.84
2018-05-18 05:01:44	7.45	97	5.81	5.11	5.44	227.8	226.6	227	远程	正常	启动	65535	3.08	0.84
2018-05-18 05:02:47	7.46	97	5.71	5.18	5.44	226.6	225.1	225.7	远程	正常	启动	65535	3.08	0.84
2018-05-18 05:03:52	7.52	97	5.86	5.17	5.42	226.5	225.6	225.9	远程	正常	启动	65535	3.09	0.84
2018-05-18 05:04:55	7.57	97	5.79	5.24	5.54	226.7	225.5	226.7	远程	正常	启动	65535	3.12	0.84
2018-05-18 05:05:59	7.49	97	5.78	5.17	5.46	226.3	225.5	226.3	远程	正常	启动	65535	3.08	0.84
2018-05-18 05:07:03	7.31	97	5.65	5.06	5.36	225.8	225	225.9	远程	正常	启动	65535	3.02	0.84
2018-05-18 05:08:06	7.27	97	5.61	5.06	5.28	225.7	224.2	225.3	远程	正常	启动	65535	3	0.84
2018-05-18 05:09:11	7.3	97	5.69	5.12	5.28	226	225.4	226.1	远程	正常	启动	65535	3.02	0.84
2018-05-18 05:10:14	7.32	97	5.64	5.09	5.32	227.2	225.7	226.6	远程	正常	启动	65535	3.03	0.84
2018-05-18 05:11:18	7.34	97	5.62	5.18	5.27	226.2	225.5	226.5	远程	正常	启动	65535	3.03	0.84
2018-05-18 05:12:22	7.36	97	5.72	5.1	5.29	226.2	225.2	226.4	远程	正常	启动	65535	3.04	0.84
2018-05-18 05:13:26	7.36	97	5.76	5.07	5.28	227.3	226.6	227.7	远程	正常	启动	65535	3.04	0.84
2018-05-18 05:14:28	7.3	97	5.64	5.05	5.3	226.2	225.5	226	远程	正常	启动	65535	3.01	0.84
2018-05-18 05:15:32	7.31	97	5.64	5.16	5.25	227.1	225.8	226.6	远程	正常	启动	65535	3.02	0.84
2018-05-18 05:16:35	7.32	97	5.67	5.11	5.33	225.4	224.7	225.8	远程	正常	启动	65535	3.02	0.84
2018-05-18 05:17:39	7.31	97	5.62	5.08	5.26	226.9	225.8	227.1	远程	正常	启动	65535	3.01	0.84
2018-05-18 05:18:43	7.32	97	5.61	5.15	5.29	226.6	226	226.9	远程	正常	启动	65535	3.03	0.84
2018-05-18 05:19:47	7.35	97	5.67	5.11	5.35	226.1	225.6	226.2	远程	正常	启动	65535	3.04	0.84
2018-05-18 05:20:52	7.35	97	5.67	5.08	5.4	226.1	224.9	226.1	远程	正常	启动	65535	3.03	0.84
2018-05-18 05:21:57	7.33	97	5.71	5.08	5.3	226.3	225.4	226.9	远程	正常	启动	65535	3.03	0.84
2018-05-18 05:22:59	7.32	97	5.63	5.15	5.32	226.5	226	226.6	远程	正常	启动	65535	3.02	0.84
2018-05-18 05:24:03	7.3	97	5.63	5.1	5.27	225.5	224.9	226	远程	正常	启动	65535	3.01	0.84
2018-05-18 05:25:06	7.3	97	5.62	5.06	5.33	225.4	224.9	225.5	远程	正常	启动	65535	3.01	0.84
2018-05-18 05:26:10	7.27	97	5.58	5.07	5.32	226.7	225.5	226.5	远程	正常	启动	65535	3.01	0.84
2018-05-18 05:27:14	7.3	97	5.62	5.07	5.26	226.8	225.9	226.4	远程	正常	启动	65535	3.01	0.84
2018-05-18 05:28:17	7.31	97	5.62	5.17	5.28	226	225.6	226.2	远程	正常	启动	65535	3.02	0.84
2018-05-18 05:29:22	7.31	97	5.62	5.09	5.3	226.5	225.3	226	远程	正常	启动	65535	3.02	0.84
2018-05-18 05:30:26	7.3	97	5.66	5.15	5.31	224.6	223.4	224.4	远程	正常	启动	65535	3.01	0.84
2018-05-18 05:31:29	7.3	97	5.64	5.13	5.26	226.3	225.7	226.7	远程	正常	启动	65535	3.02	0.84
2018-05-18 05:32:32	7.33	97	5.69	5.21	5.29	225	224	225.3	远程	正常	启动	65535	3.02	0.84
2018-05-18 05:33:36	7.32	97	5.67	5.11	5.35	225.6	225.1	226	远程	正常	启动	65535	3.02	0.84
2018-05-18 05:34:40	7.35	97	5.64	5.12	5.34	226.5	225.2	226.1	远程	正常	启动	65535	3.03	0.84
2018-05-18 05:35:44	7.35	97	5.62	5.22	5.31	225.5	225	225.7	远程	正常	启动	65535	3.04	0.84
2018-05-18 05:36:48	7.34	97	5.66	5.14	5.28	226.5	225.4	226.4	远程	正常	启动	65535	3.03	0.84
2018-05-18 05:37:52	7.35	97	5.69	5.09	5.39	226.2	225.7	226.2	远程	正常	启动	65535	3.04	0.84
2018-05-18 05:38:56	7.37	97	5.71	5.06	5.34	226.3	225.3	226.4	远程	正常	启动	65535	3.04	0.84
2018-05-18 05:40:00	7.39	97	5.72	5.26	5.3	225.5	224.3	225	远程	正常	启动	65535	3.04	0.84
2018-05-18 05:41:03	7.38	97	5.68	5.1	5.35	227.4	226.4	226.8	远程	正常	启动	65535	3.05	0.84
2018-05-18 05:42:07	7.38	97	5.7	5.24	5.34	225.7	225	225.4	远程	正常	启动	65535	3.05	0.84
2018-05-18 05:43:10	7.39	97	5.67	5.17	5.34	226.3	225.7	226.5	远程	正常	启动	65535	3.05	0.84
2018-05-18 05:44:14	7.37	97	5.69	5.1	5.38	226.6	225	225.9	远程	正常	启动	65535	3.04	0.84
2018-05-18 05:45:19	7.35	97	5.66	5.14	5.38	226.1	225.1	226.2	远程	正常	启动	65535	3.04	0.84
2018-05-18 05:46:22	7.37	97	5.75	5.14	5.32	225.7	224.6	225.7	远程	正常	启动	65535	3.04	0.84
2018-05-18 05:47:26	7.36	97	5.67	5.09	5.32	226.7	225.7	226.9	远程	正常	启动	65535	3.04	0.84
2018-05-18 05:48:30	7.3	97	5.62	5.1	5.31	225.3	223.6	225	远程	正常	启动	65535	3	0.84
2018-05-18 05:49:26	7.27	97	5.6	5.11	5.25	225.6	224.9	225.5	远程	正常	启动	65535	3	0.84
2018-05-18 05:50:30	7.25	97	5.66	5	5.25	227.2	226	227.2	远程	正常	启动	65535	3	0.84
2018-05-18 05:51:33	7.24	97	5.6	5.1	5.3	225.3	224.6	225.2	远程	正常	启动	65535	2.99	0.84
2018-05-18 05:52:37	7.24	97	5.56	5.14	5.25	224.1	222.5	223.9	远程	正常	启动	65535	2.97	0.84
2018-05-18 05:53:41	7.27	97	5.57	5.05	5.37	226.7	225.7	226.8	远程	正常	启动	65535	3.01	0.84
2018-05-18 05:54:45	7.27	97	5.57	5	5.32	226.2	225	225.4	远程	正常	启动	65535	3	0.84
2018-05-18 05:55:43	7.33	97	5.61	5.03	5.39	226.2	225.1	226.3	远程	正常	启动	65535	3.03	0.84
2018-05-18 05:56:48	7.36	97	5.62	5.12	5.4	225.6	224.8	225.4	远程	正常	启动	65535	3.03	0.84
2018-05-18 05:56:56	7.34	97	5.7	5.06	5.39	226.5	225.3	226.5	远程	正常	启动	65535	3.04	0.84
2018-05-18 05:58:09	7.42	97	5.78	5.2	5.43	225	224.3	225.2	远程	正常	启动	65535	3.06	0.84
2018-05-18 05:59:23	7.45	97	5.79	5.12	5.43	226	224.8	225.4	远程	正常	启动	65535	3.07	0.84
2018-05-18 06:00:37	7.45	97	5.71	5.31	5.41	224.8	223.6	224.5	远程	正常	启动	65535	3.07	0.84
2018-05-18 06:01:43	7.49	97	5.67	5.3	5.48	224.4	223.7	224	远程	正常	启动	65535	3.08	0.84

## Sheet: Sheet3
时间	电流	转速	输入电流A	输入电流B	输入电流C	输入电压A	输入电压B	输入电压C	KA0	KA4	远程操作	操作时间	有功功率	功率因数	有功电量	井下压力	沉没度	无功电量	油压
2018-05-30 23:35:13	6.57	97	5.12	4.9	4.97	221.4	220.2	221.5	远程	正常	启动	65535	2.71	0.82
2018-05-30 23:36:24	6.57	97	5.15	4.83	4.86	222	221.3	222.1	远程	正常	启动	65535	2.71	0.83
2018-05-30 23:37:34	6.57	97	5.01	4.89	4.83	222.1	221.5	222.9	远程	正常	启动	65535	2.7	0.83
2018-05-30 23:38:44	6.6	97	5.15	4.86	4.97	221.2	220.8	221.9	远程	正常	启动	65535	2.71	0.82
2018-05-30 23:39:54	6.59	97	5.09	4.88	4.93	221	220.5	221.4	远程	正常	启动	65535	2.71	0.83
2018-05-30 23:41:05	6.6	97	4.94	4.97	4.98	219.1	218.5	219.2	远程	正常	启动	65535	2.7	0.84
2018-05-30 23:42:06	6.6	97	5.05	4.95	5.01	219	218.7	220.1	远程	正常	启动	65535	2.7	0.82
2018-05-30 23:43:15	6.6	97	5.05	4.84	4.93	221	220.5	222	远程	正常	启动	65535	2.7	0.83
2018-05-30 23:44:26	6.59	97	5.05	4.86	4.94	220.5	219.9	221.6	远程	正常	启动	65535	2.71	0.83
2018-05-30 23:45:36	6.6	97	5.13	4.96	5.06	220.5	219.9	221.6	远程	正常	启动	65535	2.71	0.82
2018-05-30 23:46:47	6.57	97	5.07	4.91	4.86	221.7	221.2	222.2	远程	正常	启动	65535	2.7	0.83
2018-05-30 23:47:58	6.6	97	5.03	4.88	4.95	220.6	219.7	220.9	远程	正常	启动	65535	2.71	0.83
2018-05-30 23:49:08	6.6	97	5.13	4.88	4.94	221.8	220.9	222	远程	正常	启动	65535	2.71	0.82
2018-05-30 23:50:18	6.61	97	5.09	4.99	4.9	220.5	220.3	221.7	远程	正常	启动	65535	2.71	0.83
2018-05-30 23:51:29	6.6	97	5.12	4.84	4.93	221.4	220.3	221.7	远程	正常	启动	65535	2.71	0.83
2018-05-30 23:52:39	6.6	97	5.13	4.81	4.98	221.6	221.1	222.2	远程	正常	启动	65535	2.72	0.83
2018-05-30 23:53:49	6.6	97	5.06	5.06	4.95	221.2	220.2	221.4	远程	正常	启动	65535	2.71	0.82
2018-05-30 23:55:00	6.63	97	5.03	4.98	4.9	222.2	221.3	222.6	远程	正常	启动	65535	2.73	0.83
2018-05-30 23:56:09	6.65	97	5.08	4.93	4.94	220	219.2	221	远程	正常	启动	65535	2.72	0.83
2018-05-30 23:57:20	6.65	97	5.2	4.95	5	221	220.2	222.1	远程	正常	启动	65535	2.73	0.82
2018-05-30 23:58:30	6.65	97	5.08	4.96	4.89	222.5	221.9	223.3	远程	正常	启动	65535	2.74	0.83
2018-05-30 23:59:41	6.65	97	5.11	4.98	4.86	222.4	221.7	222.7	远程	正常	启动	65535	2.74	0.83
2018-05-31 00:00:51	6.67	97	5.17	4.94	4.91	221.1	220.4	221.3	远程	正常	启动	65535	2.74	0.83
2018-05-31 00:02:02	6.66	97	5.13	4.93	5.05	220.7	220	221.9	远程	正常	启动	65535	2.73	0.82
2018-05-31 00:03:12	6.67	97	5.07	4.93	4.97	220.4	219.4	220.9	远程	正常	启动	65535	2.73	0.83
2018-05-31 00:04:23	6.67	97	5.19	4.91	4.99	219.9	219.4	221.1	远程	正常	启动	65535	2.74	0.83
2018-05-31 00:05:33	6.67	97	5.17	5	5.01	220.3	220	221.3	远程	正常	启动	65535	2.74	0.82
2018-05-31 00:06:44	6.67	97	5.14	4.95	4.98	220.6	219.9	220.8	远程	正常	启动	65535	2.73	0.83
2018-05-31 00:07:53	6.71	97	5.21	4.95	4.99	221.7	220.9	222	远程	正常	启动	65535	2.76	0.83
2018-05-31 00:09:04	6.71	97	5.2	4.93	5	221.2	220.1	221.6	远程	正常	启动	65535	2.75	0.83
2018-05-31 00:10:15	6.71	97	5.15	5.07	5.06	221.4	220.6	222.4	远程	正常	启动	65535	2.76	0.82
2018-05-31 00:11:25	6.73	97	5.14	4.98	5.01	220.4	219.4	220.7	远程	正常	启动	65535	2.76	0.83
2018-05-31 00:12:36	6.72	97	5.14	5.02	4.94	221.8	221.5	222.6	远程	正常	启动	65535	2.76	0.83
2018-05-31 00:13:47	6.72	97	5.24	4.97	5.02	221.4	220.3	221.9	远程	正常	启动	65535	2.76	0.82
2018-05-31 00:14:57	6.72	97	5.23	4.91	4.99	221.7	220.9	221.9	远程	正常	启动	65535	2.77	0.83
2018-05-31 00:16:07	6.73	97	5.25	4.96	4.99	221.3	220.3	221.4	远程	正常	启动	65535	2.76	0.83
2018-05-31 00:17:17	6.75	97	5.27	4.97	4.98	221	220.6	221.7	远程	正常	启动	65535	2.76	0.83
2018-05-31 00:18:28	6.73	97	5.26	5.07	5	221.1	220.1	221.5	远程	正常	启动	65535	2.76	0.82
2018-05-31 00:19:38	6.73	97	5.2	5	4.94	220.5	220	221.7	远程	正常	启动	65535	2.76	0.83
2018-05-31 00:20:48	6.73	97	5.14	4.96	4.98	222.1	221	222.9	远程	正常	启动	65535	2.77	0.83
2018-05-31 00:21:49	6.74	97	5.12	4.98	4.99	221.9	220.9	222.8	远程	正常	启动	65535	2.77	0.83
2018-05-31 00:22:49	6.73	97	5.19	5.06	5.03	220.7	220.3	221.5	远程	正常	启动	65535	2.75	0.82
2018-05-31 00:23:50	6.77	97	5.12	5.02	5	221.1	220.8	222.2	远程	正常	启动	65535	2.78	0.83
2018-05-31 00:24:51	6.76	97	5.2	4.99	5.07	220.9	219.9	221	远程	正常	启动	65535	2.77	0.83
2018-05-31 00:25:58	6.76	97	5.2	5.01	4.99	220.9	220.5	221.9	远程	正常	启动	65535	2.77	0.83
2018-05-31 00:27:05	6.77	97	5.26	5.04	5.07	220.5	220.3	221.5	远程	正常	启动	65535	2.78	0.83
2018-05-31 00:28:12	6.77	97	5.21	5.06	4.96	220.7	220.4	221.4	远程	正常	启动	65535	2.77	0.83
2018-05-31 00:29:18	6.77	97	5.24	5.07	5.12	221.3	221	222.1	远程	正常	启动	65535	2.78	0.82
2018-05-31 00:30:32	6.77	97	5.24	5.03	4.98	222.2	221.5	223.2	远程	正常	启动	65535	2.8	0.83
2018-05-31 00:31:43	6.77	97	5.25	5.05	4.95	219.8	218.7	220.2	远程	正常	启动	65535	2.77	0.83
2018-05-31 00:32:53	6.77	97	5.27	4.99	5.06	221.5	220.9	221.8	远程	正常	启动	65535	2.78	0.82
2018-05-31 00:34:04	6.8	97	5.31	5.04	5.16	220.7	219.8	220.8	远程	正常	启动	65535	2.79	0.82
2018-05-31 00:35:13	6.78	97	5.18	5.04	5.05	221	220.4	222.1	远程	正常	启动	65535	2.78	0.83
2018-05-31 00:36:24	6.77	97	5.22	4.99	4.97	222.7	221.7	223.1	远程	正常	启动	65535	2.79	0.83
2018-05-31 00:37:34	6.77	97	5.22	5.13	5.03	221.6	220.7	221.8	远程	正常	启动	65535	2.78	0.82
2018-05-31 00:38:45	6.79	97	5.22	5.01	5.02	221.2	220.4	221.5	远程	正常	启动	65535	2.78	0.83
2018-05-31 00:39:55	6.8	97	5.26	5.01	5.02	222	221.5	222.5	远程	正常	启动	65535	2.8	0.83
2018-05-31 00:41:05	6.8	97	5.22	5.03	5.09	221.1	220.8	222	远程	正常	启动	65535	2.79	0.83
2018-05-31 00:42:15	6.83	97	5.27	5.1	5.11	222	221.1	222.7	远程	正常	启动	65535	2.81	0.82
2018-05-31 00:43:25	6.85	97	5.19	5.09	5.05	220.8	219.9	221.5	远程	正常	启动	65535	2.81	0.83
2018-05-31 00:44:36	6.87	97	5.27	5.08	5.03	221.1	220.6	221.9	远程	正常	启动	65535	2.81	0.83
2018-05-31 00:45:47	6.87	97	5.26	5.15	5.17	221.7	220.8	221.8	远程	正常	启动	65535	2.81	0.82
2018-05-31 00:46:59	6.85	97	5.18	5.1	5.06	220.9	219.8	221.6	远程	正常	启动	65535	2.8	0.83
2018-05-31 00:48:09	6.85	97	5.29	5.06	5.02	220.4	219.4	221.3	远程	正常	启动	65535	2.8	0.83
2018-05-31 00:49:19	6.87	97	5.28	5.06	5.13	222.2	221.1	222.4	远程	正常	启动	65535	2.82	0.83
2018-05-31 00:50:29	6.87	97	5.27	5.1	5.23	219.7	219.4	220.7	远程	正常	启动	65535	2.8	0.82
2018-05-31 00:51:40	6.87	97	5.2	5.09	5.09	219.9	219.1	220.8	远程	正常	启动	65535	2.81	0.84
2018-05-31 00:52:50	6.87	97	5.17	5.08	5.05	221	220	221.6	远程	正常	启动	65535	2.8	0.83
2018-05-31 00:54:00	6.87	97	5.26	5.11	5.21	221.8	220.9	222.5	远程	正常	启动	65535	2.81	0.82
2018-05-31 00:55:10	6.86	97	5.3	5.07	5.1	221.1	220.6	222.3	远程	正常	启动	65535	2.81	0.83
2018-05-31 00:56:21	6.87	97	5.26	5.06	5.06	221	220.1	221.7	远程	正常	启动	65535	2.81	0.83
2018-05-31 00:57:31	6.85	97	5.23	4.97	5.15	221.6	220.9	221.8	远程	正常	启动	65535	2.8	0.83
2018-05-31 00:58:41	6.85	97	5.33	5.03	5.2	221.3	220.7	222.4	远程	正常	启动	65535	2.8	0.82
2018-05-31 00:59:52	6.86	97	5.23	5.06	5.06	220.9	220.2	221.9	远程	正常	启动	65535	2.81	0.84
2018-05-31 01:01:03	6.87	97	5.26	5.03	5	221.7	220.8	222.7	远程	正常	启动	65535	2.82	0.83
2018-05-31 01:02:13	6.84	97	5.21	5.15	5.21	220.7	219.6	220.8	远程	正常	启动	65535	2.8	0.82
2018-05-31 01:03:23	6.87	97	5.27	5.09	5.03	221.1	220.8	222.1	远程	正常	启动	65535	2.82	0.83
2018-05-31 01:04:34	6.85	97	5.24	5.04	5.02	221.8	221.1	222.1	远程	正常	启动	65535	2.8	0.83
2018-05-31 01:05:44	6.87	97	5.26	5.12	5.08	221	220.2	221.4	远程	正常	启动	65535	2.81	0.82
2018-05-31 01:06:54	6.86	97	5.25	5.05	5.13	221.7	220.9	221.9	远程	正常	启动	65535	2.81	0.82
2018-05-31 01:08:05	6.87	97	5.3	5	5.04	221	220.4	222	远程	正常	启动	65535	2.81	0.83
2018-05-31 01:09:14	6.87	97	5.22	5.1	5.04	222.4	221.2	222.5	远程	正常	启动	65535	2.82	0.83
2018-05-31 01:10:26	6.86	97	5.31	5.16	5.14	219.7	218.6	220.4	远程	正常	启动	65535	2.8	0.82
2018-05-31 01:11:35	6.87	97	5.22	5.14	5.03	220.6	219.5	220.8	远程	正常	启动	65535	2.81	0.83
2018-05-31 01:12:46	6.87	97	5.24	5.07	5.07	221.2	220.8	222.3	远程	正常	启动	65535	2.82	0.83
2018-05-31 01:13:57	6.87	97	5.28	5.15	5.03	220.8	220.5	221.5	远程	正常	启动	65535	2.81	0.83
2018-05-31 01:15:07	6.87	97	5.31	5.1	5.18	220.8	220	221.6	远程	正常	启动	65535	2.81	0.82
2018-05-31 01:16:18	6.87	97	5.23	5.1	5.07	219.8	219.3	221	远程	正常	启动	65535	2.81	0.83
2018-05-31 01:17:28	6.88	97	5.27	5.04	5.1	220.3	219.8	220.7	远程	正常	启动	65535	2.81	0.83
2018-05-31 01:18:38	6.89	97	5.33	5.17	5.11	220.3	219.8	220.8	远程	正常	启动	65535	2.81	0.82
2018-05-31 01:19:48	6.92	97	5.3	5.09	5.2	219.3	218.7	219.8	远程	正常	启动	65535	2.82	0.83
2018-05-31 01:20:59	6.88	97	5.26	5.1	5.11	219.9	218.7	220.3	远程	正常	启动	65535	2.8	0.83
2018-05-31 01:22:09	6.87	97	5.32	5.07	5.22	221.9	220.6	222.3	远程	正常	启动	65535	2.81	0.82
2018-05-31 01:23:19	6.9	97	5.3	5.16	5.19	220.5	220	221.4	远程	正常	启动	65535	2.83	0.83
2018-05-31 01:24:29	6.89	97	5.27	5.09	5.04	220.9	220.4	222.1	远程	正常	启动	65535	2.82	0.83
2018-05-31 01:25:40	6.89	97	5.31	5.06	5.1	220.3	220	221.3	远程	正常	启动	65535	2.82	0.84
2018-05-31 01:26:51	6.89	97	5.33	5.18	5.12	220.8	220.5	221.7	远程	正常	启动	65535	2.82	0.82
2018-05-31 01:28:01	6.87	97	5.24	5.19	5.04	221.4	221.2	222.4	远程	正常	启动	65535	2.82	0.83
2018-05-31 01:30:22	6.86	97	5.25	5.09	5.09	221.6	220.6	222.2	远程	正常	启动	65535	2.81	0.83
2018-05-31 01:31:32	6.87	97	5.31	5.11	5.06	221.9	221.2	222.3	远程	正常	启动	65535	2.81	0.82
2018-05-31 01:32:42	6.87	97	5.25	5.1	5.04	220.8	220.3	221.4	远程	正常	启动	65535	2.81	0.83
2018-05-31 01:33:53	6.86	97	5.26	5.07	5.02	221.1	220.5	222.3	远程	正常	启动	65535	2.81	0.83
2018-05-31 01:35:04	6.87	97	5.25	5.18	5.15	221.1	221	222.4	远程	正常	启动	65535	2.82	0.82
2018-05-31 01:36:14	6.89	97	5.22	5.19	5.07	221.6	220.7	222.1	远程	正常	启动	65535	2.82	0.83
2018-05-31 01:37:25	6.89	97	5.27	5.11	5.09	221	220.1	221.8	远程	正常	启动	65535	2.82	0.83
2018-05-31 01:38:36	6.9	97	5.29	5.11	5.02	220.8	220	221.8	远程	正常	启动	65535	2.82	0.83
2018-05-31 01:39:46	6.89	97	5.37	5.13	5.14	220.4	220.1	221.9	远程	正常	启动	65535	2.82	0.82
2018-05-31 01:40:56	6.9	97	5.3	5.11	5.09	221	220.5	222.2	远程	正常	启动	65535	2.83	0.83
2018-05-31 01:42:06	6.92	97	5.3	5.07	5.15	221.2	220.6	221.6	远程	正常	启动	65535	2.84	0.83
2018-05-31 01:43:17	6.9	97	5.3	5.13	5.22	219.8	219.4	221	远程	正常	启动	65535	2.82	0.82
2018-05-31 01:44:26	6.91	97	5.29	5.14	5.09	220.4	220.1	221.6	远程	正常	启动	65535	2.83	0.83
2018-05-31 01:45:37	6.92	97	5.29	5.22	5.14	221.2	220.5	222.3	远程	正常	启动	65535	2.84	0.83
2018-05-31 01:46:47	6.94	97	5.33	5.15	5.17	220.3	219.9	221.2	远程	正常	启动	65535	2.84	0.83
2018-05-31 01:47:58	6.92	97	5.28	5.21	5.17	219.7	218.8	220.3	远程	正常	启动	65535	2.81	0.82
2018-05-31 01:49:08	6.92	97	5.28	5.21	5.16	221.1	220.1	221.3	远程	正常	启动	65535	2.84	0.83
2018-05-31 01:50:19	6.92	97	5.29	5.16	5.1	221.4	221.2	222.5	远程	正常	启动	65535	2.83	0.83
2018-05-31 01:51:29	6.93	97	5.29	5.23	5.25	220.2	219.9	220.9	远程	正常	启动	65535	2.83	0.82
2018-05-31 01:52:40	6.92	97	5.33	5.17	5.08	220	219	220.7	远程	正常	启动	65535	2.83	0.83
2018-05-31 01:53:50	6.95	97	5.24	5.21	5.15	219.6	219.3	220.8	远程	正常	启动	65535	2.84	0.83
2018-05-31 01:55:00	6.93	97	5.26	5.2	5.14	221.2	220.1	221.7	远程	正常	启动	65535	2.84	0.83
2018-05-31 01:56:10	6.94	97	5.27	5.28	5.19	221.6	220.7	221.8	远程	正常	启动	65535	2.84	0.82
2018-05-31 01:57:21	6.95	97	5.25	5.18	5.12	220.1	219.9	221.1	远程	正常	启动	65535	2.84	0.83
2018-05-31 01:58:31	6.95	97	5.29	5.11	5.17	221.5	220.3	221.8	远程	正常	启动	65535	2.84	0.83
2018-05-31 01:59:42	6.97	97	5.39	5.18	5.23	221.1	220.2	221.4	远程	正常	启动	65535	2.84	0.82
2018-05-31 02:00:53	6.97	97	5.27	5.23	5.24	221.8	220.8	222	远程	正常	启动	65535	2.85	0.82
2018-05-31 02:02:03	6.97	97	5.3	5.11	5.15	221.1	220.4	222	远程	正常	启动	65535	2.85	0.83
2018-05-31 02:03:14	6.97	97	5.26	5.17	5.13	221.2	220.8	221.8	远程	正常	启动	65535	2.85	0.83
2018-05-31 02:04:24	6.96	97	5.33	5.15	5.21	221.8	220.7	221.8	远程	正常	启动	65535	2.85	0.82
2018-05-31 02:05:33	6.95	97	5.29	5.14	5.1	221.3	220.1	221.5	远程	正常	启动	65535	2.84	0.83
2018-05-31 02:06:44	6.95	97	5.24	5.17	5.2	221.8	221.2	222.6	远程	正常	启动	65535	2.85	0.83
2018-05-31 02:07:55	6.94	97	5.26	5.2	5.14	221.5	221.2	222.3	远程	正常	启动	65535	2.84	0.82
2018-05-31 02:09:06	6.95	97	5.22	5.27	5.27	221.6	220.6	221.8	远程	正常	启动	65535	2.85	0.83
2018-05-31 02:10:16	6.95	97	5.36	5.19	5.03	221	220	221.3	远程	正常	启动	65535	2.84	0.83
2018-05-31 02:11:27	6.92	97	5.31	5.17	5	221.2	220.5	221.6	远程	正常	启动	65535	2.83	0.83
2018-05-31 02:12:36	6.93	97	5.27	5.19	5.19	222.6	222.3	223.6	远程	正常	启动	65535	2.84	0.82
2018-05-31 02:13:47	6.92	97	5.27	5.16	5.02	221.1	220.5	221.5	远程	正常	启动	65535	2.83	0.83
2018-05-31 02:14:59	6.95	97	5.36	5.17	5.05	221.5	220.6	222.3	远程	正常	启动	65535	2.85	0.83
2018-05-31 02:16:09	6.94	97	5.34	5.16	5.08	221	220.2	221.9	远程	正常	启动	65535	2.84	0.83
2018-05-31 02:17:19	6.95	97	5.33	5.19	5.18	222.3	221.3	223.1	远程	正常	启动	65535	2.85	0.82
2018-05-31 02:18:29	6.92	97	5.23	5.13	5.07	223.1	221.9	223.5	远程	正常	启动	65535	2.84	0.83
2018-05-31 02:19:39	6.95	97	5.34	5.09	5.13	221.4	220.4	222.2	远程	正常	启动	65535	2.84	0.83
2018-05-31 02:20:50	6.94	97	5.37	5.1	5.17	222.4	221.5	223.4	远程	正常	启动	65535	2.85	0.82
2018-05-31 02:22:00	6.93	97	5.32	5.13	5.13	221.8	221.2	222.9	远程	正常	启动	65535	2.84	0.83
2018-05-31 02:23:11	6.93	97	5.34	5.16	5.05	221.3	220.8	222.5	远程	正常	启动	65535	2.85	0.83
2018-05-31 02:24:21	6.95	97	5.31	5.13	5.07	222.6	222	223.1	远程	正常	启动	65535	2.85	0.83
2018-05-31 02:25:32	6.95	97	5.36	5.22	5.18	221.9	221.2	222.3	远程	正常	启动	65535	2.85	0.82
2018-05-31 02:26:41	6.95	97	5.28	5.17	5.14	221.2	220.9	222.3	远程	正常	启动	65535	2.85	0.83
2018-05-31 02:27:52	6.95	97	5.3	5.17	5.1	220.6	219.4	221.2	远程	正常	启动	65535	2.84	0.83
2018-05-31 02:29:03	6.93	97	5.38	5.2	5.18	220.7	219.7	220.9	远程	正常	启动	65535	2.83	0.82
2018-05-31 02:30:13	6.95	97	5.31	5.21	5.22	221.2	220.5	222.4	远程	正常	启动	65535	2.85	0.83
2018-05-31 02:31:23	6.94	97	5.28	5.13	5.13	223	222.4	223.4	远程	正常	启动	65535	2.85	0.83
2018-05-31 02:32:34	6.93	97	5.27	5.21	5.11	219.9	219.4	220.9	远程	正常	启动	65535	2.83	0.83
2018-05-31 02:33:44	6.89	97	5.22	5.17	5.27	220.5	219.8	221.6	远程	正常	启动	65535	2.82	0.82
2018-05-31 02:34:55	6.92	97	5.27	5.17	5.1	221	220.6	221.6	远程	正常	启动	65535	2.83	0.83
2018-05-31 02:36:05	6.92	97	5.27	5.11	5.13	220.8	220.1	221.2	远程	正常	启动	65535	2.82	0.83
2018-05-31 02:37:15	6.93	97	5.26	5.21	5.27	220.4	220.2	221.4	远程	正常	启动	65535	2.84	0.83
2018-05-31 02:40:47	6.95	97	5.28	5.08	5.12	221.8	220.7	221.9	远程	正常	启动	65535	2.85	0.83
2018-05-31 02:41:57	6.93	97	5.36	5.18	5.28	220.1	219.9	221	远程	正常	启动	65535	2.84	0.82
2018-05-31 02:43:07	6.95	97	5.34	5.12	5.18	220.9	219.9	221.3	远程	正常	启动	65535	2.84	0.83
2018-05-31 02:44:18	6.95	97	5.32	5.13	5.18	221.8	220.9	222.1	远程	正常	启动	65535	2.84	0.83
2018-05-31 02:45:28	6.94	97	5.32	5.16	5.23	221.4	220.5	221.8	远程	正常	启动	65535	2.84	0.83
2018-05-31 02:46:38	6.95	97	5.31	5.18	5.21	220.5	220.5	221.4	远程	正常	启动	65535	2.84	0.82
2018-05-31 02:47:50	6.95	97	5.23	5.13	5.15	221.8	221.3	222.2	远程	正常	启动	65535	2.84	0.83
2018-05-31 02:48:59	6.97	97	5.36	5.11	5.09	221.7	220.7	221.9	远程	正常	启动	65535	2.85	0.83
2018-05-31 02:50:10	6.97	97	5.36	5.18	5.29	221.2	220.6	221.6	远程	正常	启动	65535	2.85	0.82
2018-05-31 02:51:21	6.97	97	5.32	5.11	5.2	220.8	219.6	221.1	远程	正常	启动	65535	2.85	0.83
2018-05-31 02:52:31	6.97	97	5.34	5.14	5.16	221.6	220.5	221.9	远程	正常	启动	65535	2.86	0.83
2018-05-31 02:53:42	7	97	5.3	5.18	5.21	221.1	220	221.5	远程	正常	启动	65535	2.86	0.83
2018-05-31 02:54:42	6.99	97	5.39	5.19	5.17	220.2	219.6	220.6	远程	正常	启动	65535	2.86	0.83
2018-05-31 02:55:52	6.97	97	5.3	5.15	5.21	220.9	220.6	221.6	远程	正常	启动	65535	2.85	0.83
2018-05-31 02:57:03	7	97	5.4	5.27	5.28	220.1	219.3	220.8	远程	正常	启动	65535	2.85	0.82
2018-05-31 02:58:12	7.02	97	5.37	5.23	5.17	219.7	219.4	220.3	远程	正常	启动	65535	2.86	0.83
2018-05-31 02:59:23	7.05	97	5.45	5.16	5.21	220.7	219.8	221.3	远程	正常	启动	65535	2.88	0.83
2018-05-31 03:00:33	7.07	97	5.45	5.16	5.41	219.8	219.7	220.7	远程	正常	启动	65535	2.88	0.82
2018-05-31 03:01:43	7.07	97	5.4	5.24	5.32	221.3	221.1	222.2	远程	正常	启动	65535	2.89	0.83
2018-05-31 03:02:54	7.09	97	5.41	5.24	5.22	221.9	220.9	222.4	远程	正常	启动	65535	2.9	0.83
2018-05-31 03:04:05	7.07	97	5.37	5.24	5.15	221.2	220.4	221.8	远程	正常	启动	65535	2.88	0.83
2018-05-31 03:05:16	7.07	97	5.34	5.28	5.3	222	221.2	222.2	远程	正常	启动	65535	2.89	0.82
2018-05-31 03:06:25	7.06	97	5.41	5.21	5.17	222.4	222.2	223.1	远程	正常	启动	65535	2.89	0.83
2018-05-31 03:07:36	7.07	97	5.4	5.26	5.19	220.7	220.4	221.4	远程	正常	启动	65535	2.89	0.83
2018-05-31 03:08:46	7.07	97	5.4	5.23	5.3	221.5	220.6	221.8	远程	正常	启动	65535	2.9	0.83
2018-05-31 03:09:56	7.1	97	5.46	5.24	5.28	221.8	221.2	222.1	远程	正常	启动	65535	2.91	0.83
2018-05-31 03:11:06	7.09	97	5.44	5.19	5.18	221.6	221.2	222.7	远程	正常	启动	65535	2.9	0.83
2018-05-31 03:12:17	7.07	97	5.43	5.27	5.19	222.1	221.6	222.5	远程	正常	启动	65535	2.9	0.83
2018-05-31 03:13:27	7.11	97	5.38	5.22	5.42	221.8	221.5	222.8	远程	正常	启动	65535	2.91	0.82
2018-05-31 03:14:27	7.09	97	5.39	5.22	5.2	221.2	220.6	222.3	远程	正常	启动	65535	2.9	0.83
2018-05-31 03:15:38	7.08	97	5.4	5.3	5.37	221.8	221.6	222.7	远程	正常	启动	65535	2.9	0.82
2018-05-31 03:16:48	7.07	97	5.43	5.22	5.27	221.8	220.9	222.1	远程	正常	启动	65535	2.9	0.83
2018-05-31 03:17:59	7.1	97	5.35	5.3	5.23	222.2	221.9	223.4	远程	正常	启动	65535	2.91	0.83
2018-05-31 03:19:09	7.1	97	5.48	5.2	5.28	222.5	221.8	222.9	远程	正常	启动	65535	2.9	0.82
2018-05-31 03:20:18	7.09	97	5.39	5.24	5.34	221.6	221	222.6	远程	正常	启动	65535	2.9	0.82
2018-05-31 03:21:29	7.1	97	5.44	5.28	5.18	222	221	222.5	远程	正常	启动	65535	2.91	0.83
2018-05-31 03:22:39	7.11	97	5.42	5.24	5.2	221.5	221.2	222.4	远程	正常	启动	65535	2.91	0.83
2018-05-31 03:23:50	7.1	97	5.48	5.32	5.34	220.8	219.8	221.3	远程	正常	启动	65535	2.9	0.82
2018-05-31 03:25:01	7.1	97	5.46	5.21	5.18	222.1	221.6	222.7	远程	正常	启动	65535	2.91	0.83
2018-05-31 03:26:11	7.08	97	5.42	5.22	5.2	222.7	222.3	223.8	远程	正常	启动	65535	2.9	0.83
2018-05-31 03:27:22	7.11	97	5.41	5.21	5.24	221.7	221.2	222.9	远程	正常	启动	65535	2.9	0.83
2018-05-31 03:28:32	7.12	97	5.44	5.26	5.36	221.9	221.2	223	远程	正常	启动	65535	2.91	0.82
2018-05-31 03:29:43	7.11	97	5.44	5.23	5.27	220.5	219.9	221.6	远程	正常	启动	65535	2.9	0.83
2018-05-31 03:30:53	7.12	97	5.46	5.24	5.21	221.4	221	222.4	远程	正常	启动	65535	2.91	0.83
2018-05-31 03:32:02	7.1	97	5.48	5.29	5.34	220.5	219.4	220.7	远程	正常	启动	65535	2.89	0.82
2018-05-31 03:33:13	7.1	97	5.41	5.24	5.27	221.4	220.8	221.9	远程	正常	启动	65535	2.9	0.83
2018-05-31 03:36:35	7.1	97	5.43	5.29	5.2	221	219.9	221.3	远程	正常	启动	65535	2.9	0.83
2018-05-31 03:37:44	7.1	97	5.45	5.24	5.26	220.7	219.8	221.3	远程	正常	启动	65535	2.9	0.83
2018-05-31 03:38:55	7.11	97	5.4	5.33	5.35	221.7	220.9	222.8	远程	正常	启动	65535	2.91	0.82
2018-05-31 03:40:06	7.1	97	5.4	5.24	5.28	221.8	220.8	221.9	远程	正常	启动	65535	2.9	0.83
2018-05-31 03:41:17	7.1	97	5.47	5.26	5.17	222.5	221.4	222.7	远程	正常	启动	65535	2.91	0.83
2018-05-31 03:42:28	7.1	97	5.37	5.22	5.26	222.6	221.7	223.6	远程	正常	启动	65535	2.91	0.83
2018-05-31 03:43:38	7.1	97	5.42	5.3	5.34	222.2	221.3	222.9	远程	正常	启动	65535	2.92	0.82
2018-05-31 03:44:48	7.1	97	5.37	5.26	5.21	222.2	221.1	222.7	远程	正常	启动	65535	2.91	0.83
2018-05-31 03:45:58	7.11	97	5.36	5.25	5.28	221.9	221.3	223.1	远程	正常	启动	65535	2.91	0.83
2018-05-31 03:47:09	7.15	97	5.49	5.29	5.37	221.7	220.8	221.8	远程	正常	启动	65535	2.92	0.82
2018-05-31 03:48:19	7.17	97	5.53	5.16	5.3	222.1	221.8	222.9	远程	正常	启动	65535	2.92	0.83
2018-05-31 03:49:29	7.15	97	5.49	5.25	5.25	223.1	221.9	223	远程	正常	启动	65535	2.93	0.83
2018-05-31 03:50:39	7.17	97	5.52	5.23	5.29	223.4	222.4	223.6	远程	正常	启动	65535	2.94	0.83
2018-05-31 03:51:50	7.19	97	5.46	5.23	5.5	222.1	221.1	222.6	远程	正常	启动	65535	2.94	0.82
2018-05-31 03:53:00	7.19	97	5.44	5.26	5.29	223.3	222.4	224	远程	正常	启动	65535	2.95	0.83
2018-05-31 03:54:11	7.21	97	5.43	5.22	5.36	223.8	222.9	224.6	远程	正常	启动	65535	2.96	0.83
2018-05-31 03:55:21	7.22	97	5.47	5.29	5.42	222.3	221.9	223.5	远程	正常	启动	65535	2.95	0.82
2018-05-31 03:56:32	7.2	97	5.57	5.21	5.38	222.2	221.6	222.5	远程	正常	启动	65535	2.95	0.83
2018-05-31 03:57:42	7.22	97	5.45	5.25	5.32	222.8	222.3	224	远程	正常	启动	65535	2.95	0.83
2018-05-31 03:58:53	7.24	97	5.48	5.3	5.36	222.5	221.6	223.1	远程	正常	启动	65535	2.95	0.83
2018-05-31 04:00:02	7.25	97	5.58	5.37	5.42	220.3	220.1	221.5	远程	正常	启动	65535	2.95	0.82
2018-05-31 04:01:13	7.25	97	5.47	5.36	5.32	223.3	222.9	224.2	远程	正常	启动	65535	2.97	0.83
2018-05-31 04:02:23	7.25	97	5.46	5.36	5.35	223.1	222.4	224.1	远程	正常	启动	65535	2.97	0.83
2018-05-31 04:03:34	7.2	97	5.48	5.33	5.45	221.8	221.1	222.3	远程	正常	启动	65535	2.95	0.82
2018-05-31 04:04:44	7.22	97	5.49	5.33	5.37	222.6	222.3	223.9	远程	正常	启动	65535	2.96	0.83
2018-05-31 04:05:55	7.24	97	5.46	5.34	5.33	222.7	222.3	223.2	远程	正常	启动	65535	2.96	0.83
2018-05-31 04:07:05	7.23	97	5.44	5.33	5.36	223.4	222.6	223.6	远程	正常	启动	65535	2.96	0.83
2018-05-31 04:08:16	7.25	97	5.59	5.39	5.43	223.1	222	223.3	远程	正常	启动	65535	2.97	0.82
2018-05-31 04:09:26	7.25	97	5.45	5.37	5.35	222.2	222	223	远程	正常	启动	65535	2.96	0.83
2018-05-31 04:10:36	7.27	97	5.44	5.41	5.34	222.6	222	223.2	远程	正常	启动	65535	2.97	0.83
2018-05-31 04:11:46	7.26	97	5.48	5.42	5.41	222.3	221.8	223	远程	正常	启动	65535	2.98	0.83
2018-05-31 04:12:57	7.28	97	5.54	5.49	5.43	222.5	222.5	223.6	远程	正常	启动	65535	2.98	0.82
2018-05-31 04:14:07	7.29	97	5.46	5.34	5.37	222.3	221.5	223.1	远程	正常	启动	65535	2.97	0.83
2018-05-31 04:15:18	7.32	97	5.56	5.35	5.46	222.2	221.6	223.3	远程	正常	启动	65535	3	0.83
2018-05-31 04:16:28	7.32	97	5.52	5.41	5.53	222.2	221.4	222.7	远程	正常	启动	65535	2.98	0.82
2018-05-31 04:17:39	7.32	97	5.43	5.38	5.39	222.8	222.7	223.8	远程	正常	启动	65535	2.99	0.83
2018-05-31 04:18:50	7.36	97	5.6	5.4	5.44	222.3	221.6	222.7	远程	正常	启动	65535	3.01	0.83
2018-05-31 04:19:56	7.37	97	5.57	5.45	5.51	222.7	221.8	223.5	远程	正常	启动	65535	3.01	0.82
2018-05-31 04:21:14	7.4	97	5.62	5.46	5.59	222	221.7	223.2	远程	正常	启动	65535	3.03	0.83
2018-05-31 04:22:32	7.43	97	5.63	5.52	5.63	219.9	219.6	220.7	远程	正常	启动	65535	3.02	0.83
2018-05-31 04:23:50	7.45	97	5.64	5.55	5.64	221.5	220.4	221.9	远程	正常	启动	65535	3.04	0.82
2018-05-31 04:25:03	7.44	97	5.69	5.52	5.62	222.2	221.1	222.8	远程	正常	启动	65535	3.03	0.82
2018-05-31 04:26:12	7.43	97	5.56	5.52	5.46	222.1	221.6	222.8	远程	正常	启动	65535	3.03	0.83
2018-05-31 04:27:22	7.4	97	5.59	5.4	5.52	221.3	220.4	221.8	远程	正常	启动	65535	3.02	0.83
2018-05-31 04:28:33	7.46	97	5.62	5.57	5.62	221.6	221.5	222.8	远程	正常	启动	65535	3.04	0.82
2018-05-31 04:29:43	7.47	97	5.69	5.51	5.43	222.3	221.6	223.1	远程	正常	启动	65535	3.05	0.83
2018-05-31 04:30:54	7.45	97	5.66	5.48	5.48	221.6	220.6	221.9	远程	正常	启动	65535	3.03	0.83
2018-05-31 04:32:05	7.47	97	5.62	5.46	5.58	222	221.3	222.8	远程	正常	启动	65535	3.04	0.83
2018-05-31 04:33:14	7.45	97	5.67	5.56	5.57	222	221.5	222.3	远程	正常	启动	65535	3.04	0.82
2018-05-31 04:34:25	7.47	97	5.66	5.48	5.57	221.3	220.6	221.5	远程	正常	启动	65535	3.04	0.83
2018-05-31 04:35:35	7.48	97	5.69	5.52	5.52	221.1	220.1	221.4	远程	正常	启动	65535	3.05	0.83
2018-05-31 04:36:46	7.49	97	5.71	5.54	5.65	222.2	221.2	222.8	远程	正常	启动	65535	3.06	0.82
2018-05-31 04:37:56	7.49	97	5.81	5.42	5.55	221.5	221.3	222.6	远程	正常	启动	65535	3.05	0.83
2018-05-31 04:39:06	7.5	97	5.71	5.55	5.5	221.1	220.9	222.2	远程	正常	启动	65535	3.05	0.83
2018-05-31 04:40:17	7.49	97	5.68	5.49	5.55	220.7	220.3	222	远程	正常	启动	65535	3.05	0.83
2018-05-31 04:41:27	7.52	97	5.76	5.55	5.67	221.3	220.5	221.6	远程	正常	启动	65535	3.06	0.82
2018-05-31 04:42:37	7.49	97	5.69	5.52	5.52	219.9	219.5	221.1	远程	正常	启动	65535	3.04	0.83
2018-05-31 04:43:48	7.48	97	5.67	5.55	5.54	221.6	221.3	222.4	远程	正常	启动	65535	3.05	0.83
2018-05-31 04:44:59	7.48	97	5.64	5.63	5.68	221	220.7	221.7	远程	正常	启动	65535	3.04	0.82
2018-05-31 04:46:09	7.45	97	5.63	5.52	5.54	220.6	220.4	221.6	远程	正常	启动	65535	3.03	0.83
2018-05-31 04:47:18	7.47	97	5.65	5.45	5.51	221.5	221.2	222.8	远程	正常	启动	65535	3.04	0.83
2018-05-31 04:48:29	7.47	97	5.62	5.43	5.6	222	221	222.4	远程	正常	启动	65535	3.04	0.83
2018-05-31 04:49:39	7.47	97	5.63	5.64	5.63	221	219.9	221.4	远程	正常	启动	65535	3.04	0.82
2018-05-31 04:50:50	7.48	97	5.64	5.51	5.5	221.1	220.3	221.9	远程	正常	启动	65535	3.04	0.83
2018-05-31 04:52:00	7.48	97	5.72	5.45	5.46	221.6	221.2	222	远程	正常	启动	65535	3.05	0.83
2018-05-31 04:55:31	7.5	97	5.71	5.49	5.49	220.8	220.4	221.2	远程	正常	启动	65535	3.05	0.83
2018-05-31 04:56:42	7.49	97	5.72	5.51	5.53	221.3	220.9	221.8	远程	正常	启动	65535	3.05	0.83
2018-05-31 04:57:52	7.49	97	5.69	5.56	5.6	220.9	220.6	222.1	远程	正常	启动	65535	3.04	0.82
2018-05-31 04:59:02	7.49	97	5.71	5.57	5.51	220.5	220.2	221.4	远程	正常	启动	65535	3.05	0.83
2018-05-31 05:00:12	7.47	97	5.64	5.44	5.47	221.2	220.4	221.9	远程	正常	启动	65535	3.04	0.83
2018-05-31 05:01:22	7.54	97	5.71	5.58	5.67	221.5	220.6	221.6	远程	正常	启动	65535	3.06	0.82
2018-05-31 05:02:33	7.49	97	5.72	5.53	5.54	221.2	220.2	221.3	远程	正常	启动	65535	3.05	0.83
2018-05-31 05:03:43	7.5	97	5.75	5.53	5.5	222.4	221.7	223.4	远程	正常	启动	65535	3.07	0.83
2018-05-31 05:04:53	7.51	97	5.78	5.55	5.6	220.9	220.2	221.2	远程	正常	启动	65535	3.06	0.83
2018-05-31 05:06:04	7.52	97	5.77	5.53	5.66	221.3	220.9	222.2	远程	正常	启动	65535	3.07	0.83
2018-05-31 05:09:36	7.57	97	5.8	5.51	5.69	221.8	220.8	222.1	远程	正常	启动	65535	3.08	0.82
2018-05-31 05:10:46	7.55	97	5.73	5.48	5.53	222.5	221.5	222.6	远程	正常	启动	65535	3.08	0.83
2018-05-31 05:11:57	7.62	97	5.86	5.53	5.53	223	222.1	223.1	远程	正常	启动	65535	3.12	0.84
2018-05-31 05:13:07	7.55	97	5.77	5.54	5.55	220.1	219	220.5	远程	正常	启动	65535	3.06	0.83
2018-05-31 05:14:17	7.49	97	5.79	5.47	5.56	221.9	221.2	222	远程	正常	启动	65535	3.05	0.82
2018-05-31 05:15:27	7.49	97	5.67	5.45	5.48	221.4	220.4	221.4	远程	正常	启动	65535	3.05	0.84
2018-05-31 05:16:38	7.4	97	5.68	5.42	5.45	222.4	221.6	223.2	远程	正常	启动	65535	3.03	0.83
2018-05-31 05:17:49	7.37	97	5.65	5.47	5.45	223.2	222.8	223.7	远程	正常	启动	65535	3.02	0.82
2018-05-31 05:18:59	7.37	97	5.63	5.38	5.44	222.5	221.6	223.1	远程	正常	启动	65535	3.01	0.83
2018-05-31 05:20:10	7.36	97	5.58	5.45	5.43	222.6	222.4	223.3	远程	正常	启动	65535	3	0.83
2018-05-31 05:21:21	7.27	97	5.55	5.34	5.38	221.4	220.5	222.2	远程	正常	启动	65535	2.97	0.83
2018-05-31 05:22:30	7.27	97	5.59	5.36	5.42	221.7	221.2	222.9	远程	正常	启动	65535	2.97	0.82
2018-05-31 05:23:40	7.29	97	5.52	5.36	5.32	222.2	222.1	223.2	远程	正常	启动	65535	2.97	0.83
2018-05-31 05:24:51	7.3	97	5.54	5.38	5.32	222.1	221.4	223.2	远程	正常	启动	65535	2.98	0.83
2018-05-31 05:26:00	7.32	97	5.52	5.46	5.46	223.1	222.7	224.2	远程	正常	启动	65535	3	0.82
2018-05-31 05:27:11	7.36	97	5.58	5.38	5.48	223.9	223	224.3	远程	正常	启动	65535	3.02	0.83
2018-05-31 05:28:21	7.32	97	5.6	5.33	5.4	223.8	222.7	224.4	远程	正常	启动	65535	3	0.83
2018-05-31 05:29:32	7.32	97	5.64	5.39	5.4	223	221.9	223.4	远程	正常	启动	65535	2.99	0.82
2018-05-31 05:30:43	7.34	97	5.58	5.41	5.6	223.9	222.9	224.6	远程	正常	启动	65535	3.02	0.82
2018-05-31 05:31:53	7.38	97	5.59	5.39	5.39	224	223.6	225.2	远程	正常	启动	65535	3.04	0.83
2018-05-31 05:33:05	7.4	97	5.64	5.43	5.37	225.3	224.9	226	远程	正常	启动	65535	3.05	0.83
2018-05-31 05:34:14	7.41	97	5.61	5.5	5.57	224.2	223.8	225.4	远程	正常	启动	65535	3.04	0.82
2018-05-31 05:35:24	7.43	97	5.64	5.38	5.46	224.1	223.2	224.9	远程	正常	启动	65535	3.04	0.83

## Sheet: Sheet4
时间	电流	转速	输入电流A	输入电流B	输入电流C	输入电压A	输入电压B	输入电压C	KA0	KA4	远程操作	操作时间	有功功率	功率因数	有功电量	井下压力	沉没度	无功电量	油压
2019-01-30 21:05:34	3.16	302	2.7	3.02	2.35	215.9	215.3	219.9	远程	正常	调速	65535	1.24	0.72
2019-01-30 21:08:04	3.19	302	2.68	3.01	2.33	216.6	215.9	221.3	远程	正常	调速	65535	1.24	0.72
2019-01-30 21:10:19	3.24	302	2.67	3.03	2.34	216.6	215.6	220.6	远程	正常	调速	65535	1.25	0.72
2019-01-30 21:12:50	3.11	302	2.65	3.04	2.31	216.8	216.2	221.4	远程	正常	调速	65535	1.23	0.72
2019-01-30 21:15:21	3.2	302	2.65	2.97	2.31	217.2	217	221.7	远程	正常	调速	65535	1.25	0.72
2019-01-30 21:17:52	3.27	302	2.68	2.97	2.34	216	215.6	220.7	远程	正常	调速	65535	1.25	0.72
2019-01-30 21:20:23	3.2	302	2.66	2.99	2.35	216.8	216	221.4	远程	正常	调速	65535	1.25	0.72
2019-01-30 21:22:54	3.26	303	2.6	2.98	2.36	216.3	215.9	221	远程	正常	调速	65535	1.24	0.73
2019-01-30 21:25:09	3.14	302	2.65	3.01	2.34	218.1	217.2	222	远程	正常	调速	65535	1.26	0.72
2019-01-30 21:27:39	3.17	302	2.67	2.96	2.32	216	215.8	220.8	远程	正常	调速	65535	1.24	0.72
2019-01-30 21:30:10	3.2	302	2.72	2.99	2.3	216.7	216	221.3	远程	正常	调速	65535	1.25	0.72
2019-01-30 21:32:40	3.22	302	2.7	3.06	2.37	215.3	214.7	219.3	远程	正常	调速	65535	1.24	0.72
2019-01-30 21:35:11	3.21	302	2.67	2.99	2.38	216.7	215.7	221	远程	正常	调速	65535	1.25	0.72
2019-01-30 21:37:43	3.22	303	2.68	2.98	2.3	217.2	217	221.7	远程	正常	调速	65535	1.24	0.72
2019-01-30 21:39:59	3.06	302	2.61	2.98	2.32	218	217.2	222	远程	正常	调速	65535	1.23	0.71
2019-01-30 21:42:29	3.13	302	2.57	2.96	2.37	216.6	216.4	221.1	远程	正常	调速	65535	1.24	0.72
2019-01-30 21:44:44	3.22	302	2.67	3.03	2.36	216.9	216.2	221.6	远程	正常	调速	65535	1.26	0.72
2019-01-30 21:47:02	3.13	302	2.73	3.06	2.33	216.7	216.2	221.5	远程	正常	调速	65535	1.24	0.71
2019-01-30 21:49:43	3.14	302	2.71	3.04	2.33	217.7	216.8	221.6	远程	正常	调速	65535	1.26	0.72
2019-01-30 21:52:20	3.15	302	2.64	3.02	2.35	217	216.4	221.7	远程	正常	调速	65535	1.24	0.72
2019-01-30 21:54:51	3.32	302	2.75	3.04	2.32	216.7	216	221	远程	正常	调速	65535	1.26	0.72
2019-01-30 21:57:22	3.21	302	2.63	3.06	2.39	217	216.5	221.8	远程	正常	调速	65535	1.25	0.71
2019-01-30 21:59:53	3.16	302	2.59	3	2.35	218.4	217.5	222.8	远程	正常	调速	65535	1.25	0.72
2019-01-30 22:02:24	3.13	302	2.62	3	2.34	217.1	216.9	221.6	远程	正常	调速	65535	1.25	0.72
2019-01-30 22:04:53	3.27	302	2.69	3.03	2.39	215.3	214.9	219.4	远程	正常	调速	65535	1.25	0.72
2019-01-30 22:07:24	3.14	302	2.64	3.04	2.34	217.1	216.3	221	远程	正常	调速	65535	1.24	0.72
2019-01-30 22:09:54	3.12	302	2.7	3.01	2.28	217.4	217.1	221.7	远程	正常	调速	65535	1.25	0.72
2019-01-30 22:12:25	3.15	302	2.67	2.99	2.28	217.2	216.7	221.9	远程	正常	调速	65535	1.24	0.72
2019-01-30 22:14:42	3.15	302	2.67	3.05	2.45	216	215.4	220.8	远程	正常	调速	65535	1.26	0.72
2019-01-30 22:17:13	3.23	302	2.69	3.08	2.38	215.6	215.2	220.5	远程	正常	调速	65535	1.25	0.71
2019-01-30 22:19:43	3.02	302	2.65	3.05	2.33	218	217.7	222.8	远程	正常	调速	65535	1.24	0.72
2019-01-30 22:22:13	3.05	302	2.6	2.94	2.27	219.1	218.2	223.1	远程	正常	调速	65535	1.23	0.72
2019-01-30 22:24:43	3.16	302	2.67	2.96	2.34	216.5	216	221.2	远程	正常	调速	65535	1.23	0.72
2019-01-30 22:27:14	3.15	302	2.69	2.98	2.35	217	216.5	221.7	远程	正常	调速	65535	1.25	0.73
2019-01-30 22:29:29	3.26	302	2.63	2.99	2.34	216.4	216.1	220.5	远程	正常	调速	65535	1.25	0.72
2019-01-30 22:32:00	3.08	302	2.66	3.02	2.32	217.8	217.3	222.4	远程	正常	调速	65535	1.25	0.72
2019-01-30 22:34:31	3.17	302	2.71	3.02	2.3	218.3	217.3	222.2	远程	正常	调速	65535	1.25	0.72
2019-01-30 22:37:03	3.09	302	2.69	3	2.32	217.1	216.7	221.1	远程	正常	调速	65535	1.25	0.71
2019-01-30 22:39:33	3.16	302	2.69	3.06	2.33	216.9	216.4	221	远程	正常	调速	65535	1.25	0.71
2019-01-30 22:42:03	3.15	302	2.65	3.03	2.35	216.4	216.3	220.8	远程	正常	调速	65535	1.25	0.72
2019-01-30 22:44:33	3.14	303	2.65	3.03	2.32	217.5	216.8	222	远程	正常	调速	65535	1.25	0.71
2019-01-30 22:47:04	3.06	302	2.59	2.97	2.41	217.2	216.4	221.4	远程	正常	调速	65535	1.23	0.72
2019-01-30 22:49:35	2.98	302	2.64	3	2.3	217.8	217.1	222.2	远程	正常	调速	65535	1.23	0.72
2019-01-30 22:52:06	3.13	302	2.65	2.94	2.3	217.4	217	222.1	远程	正常	调速	65535	1.24	0.72
2019-01-30 22:54:37	3.11	302	2.67	2.97	2.34	218	217.3	222.4	远程	正常	调速	65535	1.26	0.72
2019-01-30 22:56:52	3	302	2.62	2.94	2.3	217.8	217.7	222.1	远程	正常	调速	65535	1.22	0.71
2019-01-30 22:59:07	3.05	302	2.7	3.02	2.36	217.8	217.7	222.4	远程	正常	调速	65535	1.24	0.72
2019-01-30 23:01:22	3.06	302	2.68	2.99	2.28	217.7	217.4	222.3	远程	正常	调速	65535	1.24	0.71
2019-01-30 23:03:44	3.09	302	2.62	3.02	2.39	218	217.2	222.3	远程	正常	调速	65535	1.25	0.71
2019-01-30 23:06:26	3.17	303	2.62	2.98	2.38	216.3	215.7	220.1	远程	正常	调速	65535	1.24	0.72
2019-01-30 23:08:59	3.16	302	2.71	3.05	2.3	217.4	217	221.4	远程	正常	调速	65535	1.25	0.71
2019-01-30 23:11:31	3.07	302	2.69	3	2.24	218.5	218.3	222.8	远程	正常	调速	65535	1.25	0.72
2019-01-30 23:14:01	3.05	303	2.57	2.99	2.29	218.8	218.1	223.5	远程	正常	调速	65535	1.24	0.72
2019-01-30 23:16:32	3.2	302	2.63	3	2.34	216.9	216.4	221.7	远程	正常	调速	65535	1.25	0.72
2019-01-30 23:18:46	3.16	302	2.62	2.98	2.29	217.7	217	221.7	远程	正常	调速	65535	1.23	0.72
2019-01-30 23:21:17	3.15	302	2.65	2.97	2.33	217.7	217.2	222.4	远程	正常	调速	65535	1.25	0.72
2019-01-30 23:23:48	3.16	302	2.67	3.03	2.32	217.7	217.3	221.8	远程	正常	调速	65535	1.24	0.71
2019-01-30 23:26:18	3.12	302	2.65	3.04	2.34	217.1	216.5	221.8	远程	正常	调速	65535	1.24	0.72
2019-01-30 23:28:50	3.15	303	2.61	2.97	2.24	218.3	217.3	222	远程	正常	调速	65535	1.24	0.72
2019-01-30 23:31:21	3.3	302	2.65	3.03	2.4	216	215	220.2	远程	正常	调速	65535	1.25	0.72
2019-01-30 23:33:51	3.04	302	2.65	3.04	2.33	218	217.2	222.5	远程	正常	调速	65535	1.25	0.73
2019-01-30 23:36:06	3.03	302	2.65	3.05	2.24	219.6	218.4	223.4	远程	正常	调速	65535	1.25	0.72
2019-01-30 23:38:37	3.25	302	2.68	3.04	2.25	218	217.3	221.6	远程	正常	调速	65535	1.24	0.72
2019-01-30 23:41:07	3.06	302	2.65	3.05	2.29	217.9	217.4	222.4	远程	正常	调速	65535	1.25	0.72
2019-01-30 23:43:38	3.13	302	2.65	2.99	2.28	217.1	216.3	221.4	远程	正常	调速	65535	1.23	0.72
2019-01-30 23:46:09	3.14	302	2.63	3	2.28	218.3	217.5	222.6	远程	正常	调速	65535	1.24	0.73
2019-01-30 23:48:40	3.27	302	2.63	2.99	2.33	217.4	216.3	221.4	远程	正常	调速	65535	1.24	0.73
2019-01-30 23:51:11	3.11	302	2.61	3.05	2.39	217.5	216.5	221.7	远程	正常	调速	65535	1.25	0.72
2019-01-30 23:53:40	3.25	303	2.63	3.02	2.33	217.1	216.6	221.1	远程	正常	调速	65535	1.24	0.72
2019-01-30 23:55:56	3.12	302	2.7	3.07	2.24	218.9	218.1	223.2	远程	正常	调速	65535	1.25	0.72
2019-01-30 23:58:26	3.18	303	2.68	3.05	2.26	217.9	217.1	222.1	远程	正常	调速	65535	1.26	0.72
2019-01-31 00:00:57	3.24	303	2.66	3.07	2.37	216.7	216	220.4	远程	正常	调速	65535	1.25	0.71
2019-01-31 00:03:28	3.27	303	2.62	3.02	2.34	217.6	217	222.2	远程	正常	调速	65535	1.26	0.73
2019-01-31 00:05:59	3.12	303	2.64	2.96	2.24	218	217.3	222.5	远程	正常	调速	65535	1.24	0.72
2019-01-31 00:08:29	3.04	302	2.62	2.99	2.25	218.5	217.5	222.1	远程	正常	调速	65535	1.23	0.72
2019-01-31 00:11:01	3.15	303	2.7	3.06	2.26	217.8	216.9	221.4	远程	正常	调速	65535	1.24	0.72
2019-01-31 00:13:31	3.22	303	2.64	3.03	2.27	217.8	216.8	221.7	远程	正常	调速	65535	1.24	0.72
2019-01-31 00:16:00	3.26	302	2.65	2.99	2.32	216.3	215.2	220.2	远程	正常	调速	65535	1.24	0.72
2019-01-31 00:18:18	3.14	302	2.61	2.95	2.29	218.2	217.2	222.4	远程	正常	调速	65535	1.24	0.73
2019-01-31 00:21:00	3.26	303	2.67	3.03	2.33	217.4	216.8	221.3	远程	正常	调速	65535	1.25	0.72
2019-01-31 00:23:38	3.16	303	2.63	2.99	2.27	218.2	217.7	222.4	远程	正常	调速	65535	1.24	0.72
2019-01-31 00:26:09	3.24	303	2.66	2.97	2.23	217.9	217.3	221.7	远程	正常	调速	65535	1.24	0.72
2019-01-31 00:28:39	3.21	303	2.67	2.98	2.21	218.2	217	222.3	远程	正常	调速	65535	1.24	0.73
2019-01-31 00:33:40	3.19	303	2.65	3	2.25	217.9	217.3	222.2	远程	正常	调速	65535	1.24	0.73
2019-01-31 00:36:11	3.14	302	2.65	2.98	2.28	217.9	216.9	222.1	远程	正常	调速	65535	1.24	0.72
2019-01-31 00:38:42	3.14	302	2.6	3	2.29	218.2	217	222	远程	正常	调速	65535	1.23	0.72
2019-01-31 00:41:12	3.32	303	2.66	3.03	2.29	217.5	216.3	220.9	远程	正常	调速	65535	1.24	0.72
2019-01-31 00:43:43	3.13	302	2.62	3.02	2.33	217.6	216.8	222	远程	正常	调速	65535	1.24	0.72
2019-01-31 00:46:15	3.18	302	2.7	3.04	2.29	218.9	217.7	222.5	远程	正常	调速	65535	1.25	0.72
2019-01-31 00:48:33	3.13	303	2.57	2.96	2.26	218.3	217.9	222.4	远程	正常	调速	65535	1.23	0.72
2019-01-31 00:51:14	3.44	303	2.68	3	2.34	216.7	215.5	220.5	远程	正常	调速	65535	1.26	0.72
2019-01-31 00:53:51	3.36	303	2.68	3.02	2.31	217.3	216.4	220.9	远程	正常	调速	65535	1.26	0.72
2019-01-31 00:56:21	3.41	303	2.72	3.04	2.26	217.4	216.1	221.1	远程	正常	调速	65535	1.24	0.72
2019-01-31 00:58:52	3.23	303	2.67	2.99	2.25	217.2	215.9	221	远程	正常	调速	65535	1.24	0.72
2019-01-31 01:01:24	3.11	303	2.64	2.99	2.28	217.7	216.9	221.3	远程	正常	调速	65535	1.22	0.71
2019-01-31 01:03:42	3.14	303	2.67	3.03	2.27	218.5	217.1	222	远程	正常	调速	65535	1.24	0.72
2019-01-31 01:06:24	3.06	303	2.66	3	2.23	218.6	217.6	222.1	远程	正常	调速	65535	1.24	0.72
2019-01-31 01:09:00	3.12	303	2.66	3.07	2.29	218.4	217	222.3	远程	正常	调速	65535	1.25	0.72
2019-01-31 01:11:30	3.12	303	2.66	3.03	2.28	217.4	216.5	221.9	远程	正常	调速	65535	1.24	0.71
2019-01-31 01:14:01	3.17	303	2.64	3.01	2.26	218.4	217.9	222.6	远程	正常	调速	65535	1.24	0.72
2019-01-31 01:16:16	3.08	303	2.65	3	2.28	218.4	217.9	222.6	远程	正常	调速	65535	1.24	0.72
2019-01-31 01:18:47	3.17	303	2.7	3.06	2.28	217.8	216.9	221.5	远程	正常	调速	65535	1.25	0.72
2019-01-31 01:21:18	3.04	303	2.61	2.96	2.34	217.9	216.7	221.8	远程	正常	调速	65535	1.24	0.73
2019-01-31 01:23:49	3.2	303	2.66	3	2.26	218.6	217.7	222.2	远程	正常	调速	65535	1.25	0.72
2019-01-31 01:26:19	3.16	303	2.64	2.98	2.21	218.7	217.7	222.3	远程	正常	调速	65535	1.23	0.72
2019-01-31 01:28:50	3.18	303	2.57	2.98	2.32	217.9	216.5	221.7	远程	正常	调速	65535	1.24	0.72
2019-01-31 01:31:04	3.19	303	2.64	3.02	2.31	216.9	216.1	221.3	远程	正常	调速	65535	1.24	0.72
2019-01-31 01:33:21	3.22	303	2.67	3.03	2.37	217.5	216.5	221	远程	正常	调速	65535	1.25	0.72
2019-01-31 01:35:46	3.21	303	2.63	2.99	2.26	219	217.9	222.6	远程	正常	调速	65535	1.25	0.72
2019-01-31 01:38:26	3.24	303	2.73	3.12	2.36	217	216.4	221.5	远程	正常	调速	65535	1.27	0.72
2019-01-31 01:40:57	3.06	303	2.62	2.98	2.27	219.5	218.2	223.3	远程	正常	调速	65535	1.24	0.72
2019-01-31 01:43:29	3.2	303	2.63	3.04	2.29	218.7	218	222.5	远程	正常	调速	65535	1.26	0.72
2019-01-31 01:45:44	3.05	303	2.55	2.94	2.26	218.4	217.7	222.9	远程	正常	调速	65535	1.23	0.72
2019-01-31 01:48:14	3.07	303	2.62	3.02	2.29	219.1	218.2	222.7	远程	正常	调速	65535	1.25	0.72
2019-01-31 01:50:45	3.25	303	2.64	3.01	2.3	216.1	215	220.4	远程	正常	调速	65535	1.25	0.71
2019-01-31 01:53:15	3.15	303	2.61	3	2.3	218.4	217.6	222.1	远程	正常	调速	65535	1.25	0.72
2019-01-31 01:55:46	3.16	303	2.68	3.07	2.29	217.7	217.2	221.7	远程	正常	调速	65535	1.25	0.72
2019-01-31 01:58:17	3.12	303	2.72	3.09	2.33	218	217.1	221.5	远程	正常	调速	65535	1.25	0.71
2019-01-31 02:00:32	3.13	303	2.61	2.98	2.3	217.7	217.4	222	远程	正常	调速	65535	1.24	0.72
2019-01-31 02:02:48	3.08	303	2.66	3	2.26	218.3	217.8	222.5	远程	正常	调速	65535	1.24	0.72
2019-01-31 02:05:10	3.07	303	2.62	2.96	2.24	219.2	218.3	223.5	远程	正常	调速	65535	1.24	0.73
2019-01-31 02:07:36	3.16	303	2.63	3	2.29	217.9	217.5	222.3	远程	正常	调速	65535	1.25	0.72
2019-01-31 02:10:10	3.18	303	2.71	3.02	2.28	216.9	216.4	220.9	远程	正常	调速	65535	1.26	0.72
2019-01-31 02:12:40	3.07	303	2.64	3.04	2.3	218.6	217.4	222.1	远程	正常	调速	65535	1.24	0.72
2019-01-31 02:15:11	3.29	303	2.65	3	2.35	216.3	215.5	220.1	远程	正常	调速	65535	1.25	0.72
2019-01-31 02:17:42	3.15	303	2.65	3.01	2.25	218.6	217.8	222.3	远程	正常	调速	65535	1.24	0.72
2019-01-31 02:20:14	3.2	302	2.66	3.02	2.27	217.5	217.1	221.6	远程	正常	调速	65535	1.24	0.72
2019-01-31 02:27:44	3.03	303	2.63	3	2.24	218.4	217.5	222	远程	正常	调速	65535	1.23	0.72
2019-01-31 02:30:17	3.07	303	2.66	3	2.18	218.8	217.9	222.4	远程	正常	调速	65535	1.23	0.71
2019-01-31 02:32:32	3.17	303	2.64	3.02	2.23	218.2	217.2	221.8	远程	正常	调速	65535	1.24	0.73
2019-01-31 02:35:03	3.09	303	2.58	2.96	2.3	218.1	217.3	222.5	远程	正常	调速	65535	1.23	0.72
2019-01-31 02:37:34	3.08	303	2.62	3.01	2.29	218.8	217.5	222.3	远程	正常	调速	65535	1.23	0.72
2019-01-31 02:40:05	3.1	303	2.65	3.04	2.31	218.1	217.7	222.4	远程	正常	调速	65535	1.25	0.72
2019-01-31 02:42:34	2.98	302	2.56	2.94	2.27	219.3	218.4	223	远程	正常	调速	65535	1.23	0.72
2019-01-31 02:45:05	3.08	303	2.7	3.04	2.26	218.2	217	222.1	远程	正常	调速	65535	1.24	0.72
2019-01-31 02:47:20	3.18	303	2.58	2.95	2.26	217.8	216.7	221.4	远程	正常	调速	65535	1.23	0.72
2019-01-31 02:49:51	3.08	303	2.62	2.99	2.26	218.8	217.9	223.1	远程	正常	调速	65535	1.24	0.73
2019-01-31 02:52:23	3	302	2.64	2.96	2.2	219.2	218.4	222.7	远程	正常	调速	65535	1.22	0.72
2019-01-31 02:54:53	3.09	303	2.67	3	2.2	218.8	218.3	222.7	远程	正常	调速	65535	1.24	0.72
2019-01-31 02:57:24	3.07	303	2.62	3	2.23	218.5	217.9	222.3	远程	正常	调速	65535	1.24	0.72
2019-01-31 02:59:54	3.14	302	2.63	2.99	2.27	218.9	218.1	222.5	远程	正常	调速	65535	1.25	0.72
2019-01-31 03:02:09	3.06	303	2.63	2.99	2.25	218.8	217.7	222.4	远程	正常	调速	65535	1.23	0.72
2019-01-31 03:04:40	3.09	303	2.7	3.03	2.25	218.1	217.5	222.1	远程	正常	调速	65535	1.24	0.72
2019-01-31 03:07:11	3	303	2.6	2.99	2.25	218.6	218	223	远程	正常	调速	65535	1.24	0.72
2019-01-31 03:09:42	3.03	302	2.63	2.99	2.27	219.4	218.6	223	远程	正常	调速	65535	1.25	0.72
2019-01-31 03:12:13	3.07	303	2.63	3.02	2.27	218	217.4	222.4	远程	正常	调速	65535	1.24	0.72
2019-01-31 03:14:44	3.04	303	2.65	3.05	2.2	219.3	218.6	223	远程	正常	调速	65535	1.24	0.73
2019-01-31 03:17:00	2.99	302	2.66	3.01	2.22	218.5	217.8	222.9	远程	正常	调速	65535	1.23	0.72
2019-01-31 03:19:30	3.02	303	2.69	3.05	2.25	218.7	218.2	223	远程	正常	调速	65535	1.25	0.72
2019-01-31 03:22:01	2.97	303	2.67	3.04	2.22	219.5	218.8	223.3	远程	正常	调速	65535	1.24	0.72
2019-01-31 03:24:32	2.97	303	2.68	3.01	2.17	219.5	218.9	224	远程	正常	调速	65535	1.24	0.71
2019-01-31 03:27:02	2.99	302	2.64	3.05	2.31	218.7	217.6	223	远程	正常	调速	65535	1.24	0.72
2019-01-31 03:29:33	3.04	303	2.63	3.01	2.28	219	218.5	222.9	远程	正常	调速	65535	1.24	0.72
2019-01-31 03:32:05	3.06	303	2.69	3.07	2.26	219.1	218	223.3	远程	正常	调速	65535	1.25	0.72
2019-01-31 03:34:35	3.07	303	2.6	2.96	2.29	217.9	217.1	222.3	远程	正常	调速	65535	1.24	0.72
2019-01-31 03:37:05	3.05	303	2.58	2.98	2.26	219.2	218.2	223.4	远程	正常	调速	65535	1.24	0.72
2019-01-31 03:39:35	3.18	303	2.66	3.04	2.37	217.9	217	221.6	远程	正常	调速	65535	1.26	0.72
2019-01-31 03:42:06	3.22	303	2.65	3.03	2.29	218.3	217.7	222.4	远程	正常	调速	65535	1.25	0.72
2019-01-31 03:44:23	3.1	303	2.65	2.99	2.23	218.8	218.4	222.8	远程	正常	调速	65535	1.24	0.73
2019-01-31 03:47:03	3.08	303	2.64	3.01	2.25	218.9	218	222.3	远程	正常	调速	65535	1.25	0.72
2019-01-31 03:49:43	3.06	303	2.7	3.04	2.23	218.9	218.4	223.4	远程	正常	调速	65535	1.25	0.72
2019-01-31 03:52:15	3.09	303	2.64	3	2.25	217.3	216.6	221.7	远程	正常	调速	65535	1.24	0.72
2019-01-31 03:54:44	3.01	303	2.7	3.06	2.19	219	218.6	223	远程	正常	调速	65535	1.25	0.72
2019-01-31 03:57:00	3	303	2.7	3.05	2.24	218.9	218.3	222.8	远程	正常	调速	65535	1.24	0.72
2019-01-31 03:59:30	3.16	302	2.67	3.01	2.26	218.2	216.9	222.1	远程	正常	调速	65535	1.25	0.72
2019-01-31 04:02:00	3.14	303	2.67	3.01	2.24	219.2	218.2	222.8	远程	正常	调速	65535	1.25	0.72
2019-01-31 04:04:31	3.11	303	2.61	2.98	2.26	218.3	217.1	221.8	远程	正常	调速	65535	1.24	0.72
2019-01-31 04:07:02	3.01	303	2.71	3.07	2.25	219.3	218.5	223.1	远程	正常	调速	65535	1.24	0.72
2019-01-31 04:09:33	2.9	303	2.59	2.94	2.16	220.7	219.5	224.4	远程	正常	调速	65535	1.23	0.72
2019-01-31 04:12:04	3.04	303	2.59	2.96	2.25	219	218.2	223.4	远程	正常	调速	65535	1.24	0.72
2019-01-31 04:14:19	3.05	303	2.66	3.01	2.23	218	217.4	221.8	远程	正常	调速	65535	1.23	0.72
2019-01-31 04:16:49	3.03	303	2.62	2.97	2.25	218.8	218.2	222.7	远程	正常	调速	65535	1.23	0.72
2019-01-31 04:19:20	3.06	303	2.63	3.02	2.25	218.5	218.2	222.8	远程	正常	调速	65535	1.24	0.72
2019-01-31 04:21:51	2.99	303	2.66	3	2.2	219.4	218.4	223	远程	正常	调速	65535	1.23	0.72
2019-01-31 04:24:21	3.08	303	2.68	3.02	2.18	219.4	218.5	223.7	远程	正常	调速	65535	1.23	0.72
2019-01-31 04:26:53	3.1	303	2.65	2.98	2.18	219	217.9	222.6	远程	正常	调速	65535	1.23	0.72
2019-01-31 04:29:24	3.16	303	2.58	2.94	2.23	218.2	217.7	222.4	远程	正常	调速	65535	1.24	0.73
2019-01-31 04:31:54	3.04	303	2.6	2.97	2.24	219.6	218.5	223.1	远程	正常	调速	65535	1.24	0.73
2019-01-31 04:34:24	3.02	303	2.6	3.01	2.26	219.4	218.5	223.7	远程	正常	调速	65535	1.24	0.72
2019-01-31 04:36:55	3.07	303	2.63	2.99	2.27	219.5	218.5	223	远程	正常	调速	65535	1.24	0.73
2019-01-31 04:39:25	3.05	303	2.62	3	2.36	218.5	217.6	222.5	远程	正常	调速	65535	1.24	0.73
2019-01-31 04:41:41	2.98	303	2.61	2.94	2.18	219.2	218.4	223.6	远程	正常	调速	65535	1.23	0.72
2019-01-31 04:44:12	3.06	303	2.6	2.98	2.28	218.4	217.6	222.8	远程	正常	调速	65535	1.24	0.72
2019-01-31 04:46:43	3	303	2.56	2.95	2.3	219	218	222.6	远程	正常	调速	65535	1.23	0.72
2019-01-31 04:49:14	3.02	303	2.63	3.02	2.24	219	217.9	222.6	远程	正常	调速	65535	1.23	0.72
2019-01-31 04:51:43	3.17	303	2.62	2.96	2.22	218.3	218.1	222.9	远程	正常	调速	65535	1.23	0.73
2019-01-31 04:54:14	3.11	303	2.65	3.06	2.36	218.1	217.9	222.5	远程	正常	调速	65535	1.26	0.72
2019-01-31 04:56:30	2.97	303	2.62	3.01	2.35	218.3	217.8	222.3	远程	正常	调速	65535	1.25	0.73
2019-01-31 04:59:00	3.1	303	2.61	3.03	2.37	218.3	217.6	222.9	远程	正常	调速	65535	1.25	0.72
2019-01-31 05:01:31	2.97	303	2.6	2.98	2.32	218.7	218.4	223.5	远程	正常	调速	65535	1.24	0.72
2019-01-31 05:04:03	3.08	303	2.66	3.02	2.29	218.6	217.7	222.7	远程	正常	调速	65535	1.25	0.72
2019-01-31 05:06:34	3.07	303	2.62	3	2.25	218.9	218.3	222.8	远程	正常	调速	65535	1.24	0.72
2019-01-31 05:09:03	3.09	303	2.58	3	2.31	218.5	217.4	222.6	远程	正常	调速	65535	1.23	0.73
2019-01-31 05:11:19	3.11	302	2.64	2.96	2.27	218.6	217.2	222.3	远程	正常	调速	65535	1.24	0.73
2019-01-31 05:13:49	3.17	303	2.59	2.94	2.29	219.1	217.8	222.8	远程	正常	调速	65535	1.25	0.73
2019-01-31 05:16:20	3.07	303	2.64	2.97	2.26	219.5	218.8	223.6	远程	正常	调速	65535	1.25	0.73
2019-01-31 05:18:51	3.09	303	2.67	3.02	2.28	218.6	217.5	222.9	远程	正常	调速	65535	1.25	0.73
2019-01-31 05:21:22	3.22	302	2.7	3	2.27	217.3	216.1	221.1	远程	正常	调速	65535	1.25	0.72
2019-01-31 05:23:53	3.01	303	2.66	3.04	2.27	218.9	218.1	222.6	远程	正常	调速	65535	1.25	0.72
2019-01-31 05:26:13	3.02	303	2.63	3.03	2.29	219.7	218.5	223.1	远程	正常	调速	65535	1.24	0.73
2019-01-31 05:28:54	3.08	303	2.56	2.95	2.26	219.5	218.9	223.2	远程	正常	调速	65535	1.25	0.72
2019-01-31 05:31:30	3.2	303	2.63	3.02	2.31	218.1	217.2	221.9	远程	正常	调速	65535	1.25	0.72
2019-01-31 05:34:00	3.09	303	2.66	3.01	2.3	217.6	216.6	221.9	远程	正常	调速	65535	1.25	0.72
2019-01-31 05:36:30	3.14	303	2.69	3	2.27	217.9	217.2	222.1	远程	正常	调速	65535	1.25	0.72
2019-01-31 05:39:01	3.06	303	2.62	2.99	2.2	219.8	218.5	223.9	远程	正常	调速	65535	1.24	0.72
2019-01-31 05:41:33	3.15	302	2.59	2.99	2.27	217.4	216.7	222	远程	正常	调速	65535	1.24	0.73
2019-01-31 05:44:04	3.1	302	2.62	3.01	2.27	218.5	217.2	222.1	远程	正常	调速	65535	1.24	0.72
2019-01-31 05:46:23	3.05	303	2.57	2.99	2.27	219.7	219.1	223.9	远程	正常	调速	65535	1.25	0.73
2019-01-31 05:49:04	3.15	303	2.67	3.04	2.36	217.8	216.8	221.4	远程	正常	调速	65535	1.26	0.72
2019-01-31 05:51:40	3.09	303	2.62	3	2.31	218.7	217.7	223	远程	正常	调速	65535	1.25	0.72
2019-01-31 05:54:11	3.11	303	2.64	3.02	2.37	217.8	216.7	221.3	远程	正常	调速	65535	1.26	0.72
2019-01-31 05:56:42	3.18	303	2.66	2.97	2.35	217.1	216.7	221.4	远程	正常	调速	65535	1.25	0.73
2019-01-31 05:59:14	3.16	303	2.64	3.02	2.33	218.4	217.5	222.7	远程	正常	调速	65535	1.26	0.72
2019-01-31 06:01:44	3.1	303	2.63	2.97	2.27	218.9	218.5	223.1	远程	正常	调速	65535	1.25	0.72
2019-01-31 06:04:00	3.04	303	2.63	2.98	2.29	219.6	218.4	223.3	远程	正常	调速	65535	1.24	0.73
2019-01-31 06:06:30	3.15	303	2.58	3	2.36	218.1	216.8	221.9	远程	正常	调速	65535	1.25	0.72
2019-01-31 06:09:00	3.14	303	2.61	2.99	2.37	217.7	216.4	221.4	远程	正常	调速	65535	1.25	0.72
2019-01-31 06:11:31	3.05	303	2.6	2.99	2.26	219.3	218.4	222.9	远程	正常	调速	65535	1.24	0.73
2019-01-31 06:13:46	3.06	303	2.6	3.01	2.31	219.2	218.2	223.4	远程	正常	调速	65535	1.25	0.72
2019-01-31 06:16:18	3.03	303	2.62	3	2.29	219.1	217.9	222.8	远程	正常	调速	65535	1.24	0.72
2019-01-31 06:18:48	3.07	303	2.7	3.01	2.31	218.8	217.5	222.1	远程	正常	调速	65535	1.25	0.72
2019-01-31 06:21:19	3.11	302	2.65	2.98	2.3	218.8	217.8	223.2	远程	正常	调速	65535	1.26	0.73
2019-01-31 06:23:49	3.05	303	2.58	2.96	2.34	219.3	218	223	远程	正常	调速	65535	1.24	0.73
2019-01-31 06:26:19	3.2	303	2.62	2.99	2.39	217.6	216.6	221.8	远程	正常	调速	65535	1.25	0.73
2019-01-31 06:28:50	3.06	303	2.6	2.96	2.33	219.4	218.6	223.2	远程	正常	调速	65535	1.25	0.73
2019-01-31 06:31:21	3.07	303	2.59	2.98	2.38	218.1	217	222.4	远程	正常	调速	65535	1.25	0.73
2019-01-31 06:33:52	3.07	303	2.68	3.02	2.34	219.2	218.5	222.9	远程	正常	调速	65535	1.26	0.72
2019-01-31 06:36:23	3.15	303	2.64	2.95	2.25	218	217.1	222.1	远程	正常	调速	65535	1.24	0.72
2019-01-31 06:38:54	3.08	303	2.65	2.97	2.23	219.5	218.9	223.9	远程	正常	调速	65535	1.26	0.72
2019-01-31 06:41:11	3.2	303	2.64	3.02	2.31	217.6	217.1	222	远程	正常	调速	65535	1.26	0.72
2019-01-31 06:43:52	3.25	303	2.59	2.99	2.37	216.8	215.6	220.3	远程	正常	调速	65535	1.24	0.73
2019-01-31 06:46:30	3.21	303	2.63	2.94	2.32	217.3	216.5	221.7	远程	正常	调速	65535	1.25	0.73
2019-01-31 06:49:01	3.19	303	2.57	2.89	2.31	218.5	217.2	222.4	远程	正常	调速	65535	1.24	0.73
2019-01-31 06:51:32	3.15	303	2.57	2.92	2.31	218.2	217.3	223.5	远程	正常	调速	65535	1.25	0.73
2019-01-31 06:53:48	3.18	303	2.66	3.03	2.31	217	215.9	221.9	远程	正常	调速	65535	1.25	0.72
2019-01-31 06:56:19	3.21	303	2.68	3.01	2.37	218.3	216.9	222	远程	正常	调速	65535	1.26	0.73
2019-01-31 06:58:48	3.23	303	2.69	3.05	2.36	217	216.1	221.4	远程	正常	调速	65535	1.26	0.72
2019-01-31 07:01:19	3.15	302	2.59	2.99	2.37	217.4	216.9	221.7	远程	正常	调速	65535	1.25	0.73
2019-01-31 07:03:50	3.24	303	2.65	2.98	2.32	217	216.6	221.1	远程	正常	调速	65535	1.25	0.72
2019-01-31 07:06:20	3.14	303	2.65	3.03	2.34	217.6	217.3	221.9	远程	正常	调速	65535	1.25	0.72
2019-01-31 07:08:36	3.22	303	2.72	3.1	2.41	216.9	215.9	220.9	远程	正常	调速	65535	1.28	0.72
2019-01-31 07:11:07	3.28	303	2.67	2.97	2.28	217	216.6	221	远程	正常	调速	65535	1.26	0.73
2019-01-31 07:13:38	3.24	303	2.66	3	2.3	218	217.2	221.7	远程	正常	调速	65535	1.26	0.73
2019-01-31 07:16:09	3.09	303	2.69	3	2.35	218.7	217.6	222.3	远程	正常	调速	65535	1.26	0.73
2019-01-31 07:18:39	3.09	303	2.64	2.98	2.3	217.6	217	222.1	远程	正常	调速	65535	1.24	0.73
2019-01-31 07:21:09	3.11	303	2.63	3.01	2.33	218.4	217.3	221.8	远程	正常	调速	65535	1.25	0.72
2019-01-31 07:23:25	3.21	303	2.67	3.02	2.36	217.3	216.6	221.2	远程	正常	调速	65535	1.25	0.73
2019-01-31 07:25:55	3.18	303	2.71	3.03	2.31	217.7	216.9	221.4	远程	正常	调速	65535	1.26	0.72
2019-01-31 07:28:26	3.24	302	2.68	3.03	2.3	217.8	217.2	222.3	远程	正常	调速	65535	1.26	0.73
2019-01-31 07:30:58	3.14	303	2.67	2.99	2.31	217.6	216.8	222.2	远程	正常	调速	65535	1.26	0.72
2019-01-31 07:38:15	3.2	302	2.68	3.06	2.35	217.3	216.9	221.9	远程	正常	调速	65535	1.27	0.72
2019-01-31 07:40:30	3.2	302	2.7	3.09	2.4	217.4	216.3	221.6	远程	正常	调速	65535	1.28	0.72
2019-01-31 07:42:51	3.17	302	2.73	3	2.45	219.7	218.5	219.5	远程	正常	调速	65535	1.29	0.73
2019-01-31 07:45:17	3.16	303	2.67	2.99	2.46	220.1	218.3	219.1	远程	正常	调速	65535	1.29	0.73
2019-01-31 07:47:51	3.25	303	2.68	3.02	2.39	220.2	219	219.4	远程	正常	调速	65535	1.28	0.73
2019-01-31 07:50:22	3.23	302	2.68	2.95	2.36	220	218.8	219.6	远程	正常	调速	65535	1.27	0.73
2019-01-31 07:52:53	3.13	302	2.73	3.05	2.45	220.4	218.6	219.4	远程	正常	调速	65535	1.29	0.72
2019-01-31 07:55:24	3.16	303	2.71	3.05	2.47	219.6	217.8	218.8	远程	正常	调速	65535	1.28	0.72
2019-01-31 13:06:44	3.7	302	2.78	3.08	2.34	215.4	214.7	219.7	远程	正常	调速	65535	1.3	0.75
2019-01-31 13:09:14	3.48	302	2.78	3.14	2.42	216.6	215.5	220.3	远程	正常	调速	65535	1.32	0.73
2019-01-31 13:11:44	3.45	302	2.75	3.11	2.36	216.3	215.9	220.8	远程	正常	调速	65535	1.29	0.72
2019-01-31 13:14:15	3.46	302	2.78	3.14	2.42	216.5	215.7	220.8	远程	正常	调速	65535	1.3	0.73
2019-01-31 13:16:45	3.35	302	2.78	3.08	2.36	217.4	216.8	221.9	远程	正常	调速	65535	1.3	0.73
2019-01-31 13:19:01	3.72	302	2.74	3.05	2.34	216	215.5	220.4	远程	正常	调速	65535	1.32	0.75
2019-01-31 13:21:32	3.84	302	2.75	2.98	2.32	216.2	215.2	220.5	远程	正常	调速	65535	1.31	0.75
2019-01-31 13:24:03	3.56	302	2.78	3.14	2.41	214.6	213.6	218.9	远程	正常	调速	65535	1.29	0.72
2019-01-31 13:26:34	3.49	302	2.76	3.1	2.35	215.9	215.4	220.4	远程	正常	调速	65535	1.28	0.73
2019-01-31 13:29:04	3.44	302	2.83	3.19	2.42	216.3	215.6	220.2	远程	正常	调速	65535	1.31	0.72
2019-01-31 13:31:35	3.58	302	2.84	3.17	2.37	215.7	215.1	220.1	远程	正常	调速	65535	1.31	0.73
2019-01-31 13:33:35	3.61	302	2.81	3.1	2.4	215.7	214.5	219.5	远程	正常	调速	65535	1.3	0.73
2019-01-31 13:35:53	3.73	302	2.75	2.97	2.28	216.3	215	220.3	远程	正常	调速	65535	1.3	0.76
2019-01-31 13:38:18	3.86	302	2.78	2.96	2.26	216.5	215.1	220.1	远程	正常	调速	65535	1.32	0.76
2019-01-31 13:40:40	3.5	302	2.78	3.12	2.34	216.6	215.5	220.2	远程	正常	调速	65535	1.29	0.72
2019-01-31 13:43:13	3.47	302	2.79	3.11	2.36	217	215.8	220.5	远程	正常	调速	65535	1.3	0.73
2019-01-31 13:45:43	3.51	302	2.84	3.11	2.36	216.3	215	220.2	远程	正常	调速	65535	1.3	0.73
2019-01-31 13:48:13	3.46	302	2.82	3.09	2.38	216.1	215.5	220.4	远程	正常	调速	65535	1.3	0.73
2019-01-31 13:50:43	3.53	302	2.81	3.03	2.35	216.4	215.2	220.6	远程	正常	调速	65535	1.29	0.73
2019-01-31 13:53:14	3.48	302	2.79	3.07	2.39	217.6	216.6	221.9	远程	正常	调速	65535	1.31	0.73
2019-01-31 13:55:45	3.45	302	2.74	3.06	2.42	217.3	216.4	221	远程	正常	调速	65535	1.3	0.74
2019-01-31 13:58:08	3.89	302	2.76	2.95	2.37	216	214.6	219.5	远程	正常	调速	65535	1.32	0.75
2019-01-31 14:00:49	3.76	302	2.78	3.02	2.35	216.6	215.7	220.2	远程	正常	调速	65535	1.32	0.75
2019-01-31 14:03:21	3.6	302	2.78	3.1	2.4	215.4	214.7	219.4	远程	正常	调速	65535	1.29	0.73
2019-01-31 14:05:52	3.45	302	2.67	3.02	2.36	217.4	216	220.9	远程	正常	调速	65535	1.28	0.73
2019-01-31 14:08:22	3.45	302	2.77	3.04	2.37	217.2	216.2	220.7	远程	正常	调速	65535	1.29	0.73
2019-01-31 14:10:53	3.55	302	2.85	3.08	2.38	217.1	216.2	221.3	远程	正常	调速	65535	1.32	0.74
2019-01-31 14:13:23	3.38	302	2.78	3.06	2.42	216.8	216.3	221	远程	正常	调速	65535	1.3	0.73
2019-01-31 14:15:39	3.45	302	2.82	3.05	2.35	217	216.1	220.7	远程	正常	调速	65535	1.29	0.73
2019-01-31 14:18:10	3.32	302	2.74	3	2.33	218	217.1	221.7	远程	正常	调速	65535	1.29	0.73
2019-01-31 14:20:41	3.42	302	2.86	3.14	2.37	216.6	215.7	220.9	远程	正常	调速	65535	1.31	0.73
2019-01-31 14:23:12	3.5	302	2.78	3.04	2.36	216.3	215.2	220.5	远程	正常	调速	65535	1.29	0.73
2019-01-31 14:25:41	3.28	302	2.7	3.01	2.34	218.1	216.8	221.9	远程	正常	调速	65535	1.28	0.74
2019-01-31 14:28:12	3.31	302	2.72	3.07	2.35	218.4	217.7	222.9	远程	正常	调速	65535	1.3	0.73
2019-01-31 14:30:28	3.41	302	2.66	3.01	2.34	218.6	217.5	222.3	远程	正常	调速	65535	1.29	0.73
2019-01-31 14:32:59	3.25	302	2.74	3.04	2.29	218.8	217.8	223.1	远程	正常	调速	65535	1.28	0.73
2019-01-31 14:35:30	3.28	302	2.81	3.13	2.36	217.8	216.6	221.5	远程	正常	调速	65535	1.3	0.72
2019-01-31 14:38:01	3.44	302	2.85	3.17	2.27	216.5	215.5	220	远程	正常	调速	65535	1.29	0.72
2019-01-31 14:40:32	3.4	302	2.78	3.14	2.29	217.5	216.9	222.1	远程	正常	调速	65535	1.3	0.72
2019-01-31 14:42:52	3.21	302	2.69	3.06	2.23	219.7	218.4	223.6	远程	正常	调速	65535	1.27	0.72
2019-01-31 14:45:33	3.21	302	2.8	3.17	2.26	218.2	217.3	221.9	远程	正常	调速	65535	1.28	0.72
2019-01-31 14:48:08	3.32	302	2.78	3.18	2.32	216.6	216	220.7	远程	正常	调速	65535	1.28	0.71

## Sheet: Sheet5
时间	电流	转速	输入电流A	输入电流B	输入电流C	输入电压A	输入电压B	输入电压C	KA0	KA4	远程操作	操作时间	有功功率	功率因数	有功电量	井下压力	沉没度	无功电量	油压
2019-02-25 20:31:33	3.67	302	2.5	2.66	2.14	216.8	215.9	219.8	远程	正常	启动	65535	1.22	0.76
2019-02-25 20:33:57	3.57	302	2.53	2.66	2.03	218.1	216.6	221	远程	正常	启动	65535	1.21	0.77
2019-02-25 20:36:23	3.6	302	2.56	2.7	2.07	217.8	216.3	221	远程	正常	启动	65535	1.22	0.77
2019-02-25 20:38:48	3.7	302	2.52	2.61	2.1	217.2	216.2	220.2	远程	正常	启动	65535	1.22	0.78
2019-02-25 20:41:13	3.59	302	2.53	2.6	2.14	217.3	215.9	220.7	远程	正常	启动	65535	1.21	0.77
2019-02-25 20:43:39	3.74	302	2.56	2.66	2.13	217.6	216	220.8	远程	正常	启动	65535	1.23	0.77
2019-02-25 20:46:04	3.73	302	2.58	2.66	2.1	217	215	219.3	远程	正常	启动	65535	1.22	0.77
2019-02-25 20:48:29	3.65	302	2.54	2.7	2.09	217.1	215.4	219.7	远程	正常	启动	65535	1.21	0.76
2019-02-25 20:50:54	3.48	302	2.51	2.66	2.04	218.7	217.2	221.6	远程	正常	启动	65535	1.21	0.77
2019-02-25 20:53:19	3.54	302	2.51	2.69	2.21	217.1	215.5	219.6	远程	正常	启动	65535	1.21	0.76
2019-02-25 20:55:44	3.67	302	2.54	2.67	2.16	217.3	216	219.7	远程	正常	启动	65535	1.22	0.77
2019-02-25 20:58:09	3.63	302	2.56	2.7	2.17	216.7	215	219.5	远程	正常	启动	65535	1.21	0.76
2019-02-25 21:00:34	3.61	302	2.57	2.71	2.11	218.1	216.5	220.5	远程	正常	启动	65535	1.22	0.76
2019-02-25 21:02:59	3.8	302	2.59	2.74	2.19	216.7	215.1	219.9	远程	正常	启动	65535	1.23	0.77
2019-02-25 21:05:25	3.61	302	2.55	2.68	2.11	218.2	217	221.3	远程	正常	启动	65535	1.23	0.78
2019-02-25 21:07:50	3.65	302	2.52	2.56	2.03	218	216.5	221.3	远程	正常	启动	65535	1.22	0.78
2019-02-25 21:10:15	3.59	302	2.51	2.61	2.08	218.6	216.8	221.6	远程	正常	启动	65535	1.22	0.78
2019-02-25 21:12:40	3.74	302	2.56	2.67	2.11	217.4	215.4	219.8	远程	正常	启动	65535	1.22	0.77
2019-02-25 21:15:05	3.76	302	2.59	2.7	2.13	217.2	215.9	219.6	远程	正常	启动	65535	1.23	0.77
2019-02-25 21:17:30	3.57	302	2.53	2.67	2.12	217.3	216.4	220.4	远程	正常	启动	65535	1.21	0.77
2019-02-25 21:19:56	3.6	302	2.54	2.7	2.13	217.1	216	219.6	远程	正常	启动	65535	1.22	0.78
2019-02-25 21:22:21	3.59	302	2.55	2.7	2.14	217.5	216.4	220.4	远程	正常	启动	65535	1.22	0.77
2019-02-25 21:24:46	3.64	302	2.53	2.65	2.1	218.6	217	221.7	远程	正常	启动	65535	1.22	0.78
2019-02-25 21:27:12	3.64	302	2.49	2.64	2.11	217.8	216.4	221.1	远程	正常	启动	65535	1.22	0.78
2019-02-25 21:32:02	3.57	302	2.48	2.64	2.1	217.9	216.8	221.4	远程	正常	启动	65535	1.21	0.77
2019-02-25 21:34:26	3.52	302	2.53	2.68	2.1	217.4	215.8	220.5	远程	正常	启动	65535	1.2	0.76
2019-02-25 21:36:52	3.61	302	2.52	2.64	2.11	218.1	216.3	221	远程	正常	启动	65535	1.23	0.78
2019-02-25 21:39:17	3.56	302	2.53	2.63	2.1	218.7	216.7	221.3	远程	正常	启动	65535	1.22	0.77
2019-02-25 21:41:42	3.48	302	2.52	2.71	2.06	218.6	217.3	222.2	远程	正常	启动	65535	1.21	0.77
2019-02-25 21:48:58	3.46	302	2.42	2.61	2.03	218.8	218	222.2	远程	正常	启动	65535	1.21	0.77
2019-02-25 21:51:22	3.52	302	2.47	2.67	2.13	217.6	216.7	221	远程	正常	启动	65535	1.21	0.76
2019-02-25 21:53:48	3.54	302	2.53	2.64	2	218.7	217.7	222.2	远程	正常	启动	65535	1.22	0.79
2019-02-25 21:56:13	3.43	302	2.49	2.65	2.01	219.6	218.5	223.1	远程	正常	启动	65535	1.22	0.78
2019-02-25 21:58:38	3.6	302	2.5	2.68	2.06	218.7	217.6	221.8	远程	正常	启动	65535	1.22	0.78
2019-02-25 22:01:03	3.47	302	2.5	2.7	2.01	219.4	218.1	222.1	远程	正常	启动	65535	1.21	0.77
2019-02-25 22:03:28	3.67	302	2.54	2.69	2.09	218	217	220.9	远程	正常	启动	65535	1.22	0.76
2019-02-25 22:05:53	3.54	302	2.51	2.71	2.13	217	215.9	220.2	远程	正常	启动	65535	1.22	0.76
2019-02-25 22:08:19	3.48	302	2.49	2.7	2.13	218	217.1	221.3	远程	正常	启动	65535	1.21	0.77
2019-02-25 22:10:43	3.65	302	2.53	2.7	2.15	217.3	216.1	220.8	远程	正常	启动	65535	1.23	0.77
2019-02-25 22:13:09	3.55	302	2.46	2.7	2.13	217.9	216.2	220.7	远程	正常	启动	65535	1.21	0.77
2019-02-25 22:15:34	3.45	302	2.46	2.69	2.01	219.5	218.4	222.9	远程	正常	启动	65535	1.2	0.77
2019-02-25 22:18:00	3.53	302	2.46	2.64	2.07	218.7	217.3	222	远程	正常	启动	65535	1.21	0.77
2019-02-25 22:20:24	3.53	302	2.45	2.62	2.11	218.6	217.2	221.9	远程	正常	启动	65535	1.2	0.77
2019-02-25 22:22:49	3.7	302	2.52	2.68	2.12	217.3	215.6	220.2	远程	正常	启动	65535	1.23	0.78
2019-02-25 22:25:14	3.47	302	2.44	2.55	2.08	218.8	217.1	221.2	远程	正常	启动	65535	1.2	0.77
2019-02-25 22:27:40	3.43	302	2.53	2.66	2.08	219.6	218	222.6	远程	正常	启动	65535	1.22	0.78
2019-02-25 22:30:05	3.44	302	2.5	2.63	2.01	218.9	217.3	221.9	远程	正常	启动	65535	1.21	0.78
2019-02-25 22:32:30	3.44	302	2.51	2.64	2	218.9	217.7	222.2	远程	正常	启动	65535	1.2	0.77
2019-02-25 22:34:56	3.59	302	2.54	2.67	2.07	218.1	216.8	220.8	远程	正常	启动	65535	1.22	0.77
2019-02-25 22:37:21	3.48	302	2.53	2.62	2.07	219	217.3	222.1	远程	正常	启动	65535	1.21	0.78
2019-02-25 22:39:46	3.67	302	2.53	2.62	2.08	217.7	216.7	220.6	远程	正常	启动	65535	1.22	0.79
2019-02-25 22:42:10	3.53	302	2.49	2.6	2.08	218.5	217.7	221.8	远程	正常	启动	65535	1.22	0.77
2019-02-25 22:44:36	3.5	302	2.44	2.65	2.1	218.7	217.5	222	远程	正常	启动	65535	1.21	0.78
2019-02-25 22:47:01	3.56	302	2.48	2.64	2.05	218.8	218.1	222	远程	正常	启动	65535	1.21	0.78
2019-02-25 22:49:26	3.57	302	2.47	2.64	2.11	218.9	217.6	222.1	远程	正常	启动	65535	1.22	0.78
2019-02-25 22:51:52	3.75	302	2.48	2.58	2.12	217.7	216.2	220.4	远程	正常	启动	65535	1.22	0.78
2019-02-25 22:54:17	3.71	302	2.53	2.69	2.12	217.3	216.3	220.2	远程	正常	启动	65535	1.21	0.77
2019-02-25 22:56:43	3.82	302	2.57	2.64	2.15	216.9	216	219.8	远程	正常	启动	65535	1.24	0.78
2019-02-25 22:59:08	3.72	302	2.48	2.68	2.13	217.6	216.1	220.6	远程	正常	启动	65535	1.22	0.77
2019-02-25 23:01:32	3.61	302	2.51	2.63	2.09	218.9	217.1	221.5	远程	正常	启动	65535	1.23	0.77
2019-02-25 23:03:58	3.56	302	2.46	2.62	2.09	218.3	216.7	220.9	远程	正常	启动	65535	1.21	0.77
2019-02-25 23:06:23	3.38	302	2.6	2.69	2.04	219.2	217.7	221.7	远程	正常	启动	65535	1.22	0.77
2019-02-25 23:08:47	3.5	302	2.47	2.59	2.04	219.6	217.8	222.3	远程	正常	启动	65535	1.22	0.79
2019-02-25 23:11:13	3.34	302	2.53	2.64	2.12	219.7	217.9	222.2	远程	正常	启动	65535	1.21	0.77
2019-02-25 23:13:39	3.3	302	2.47	2.68	2.02	219.5	218.5	223.1	远程	正常	启动	65535	1.2	0.77
2019-02-25 23:16:03	3.49	302	2.51	2.72	2.11	218.3	217.4	221.6	远程	正常	启动	65535	1.22	0.77
2019-02-25 23:18:29	3.57	302	2.48	2.7	2.15	217.9	216.2	220.8	远程	正常	启动	65535	1.21	0.76
2019-02-25 23:20:54	3.41	302	2.46	2.63	2.06	219.9	218.3	222.6	远程	正常	启动	65535	1.2	0.77
2019-02-25 23:23:19	3.58	302	2.57	2.77	2.18	217.8	216.5	220.5	远程	正常	启动	65535	1.23	0.76
2019-02-25 23:25:44	3.42	302	2.48	2.65	2.06	219.7	218.5	223.1	远程	正常	启动	65535	1.22	0.77
2019-02-25 23:28:09	3.49	302	2.5	2.71	2.06	219.2	217.3	221.8	远程	正常	启动	65535	1.21	0.77
2019-02-25 23:30:34	3.45	302	2.49	2.61	2.05	219	217.3	222.2	远程	正常	启动	65535	1.2	0.76
2019-02-25 23:33:00	3.4	302	2.51	2.63	2.07	219	218	222.5	远程	正常	启动	65535	1.22	0.78
2019-02-25 23:35:24	3.43	302	2.42	2.62	2.06	219	217.4	222.3	远程	正常	启动	65535	1.2	0.77
2019-02-25 23:37:49	3.55	302	2.5	2.63	2	218.9	217.3	221.9	远程	正常	启动	65535	1.21	0.78
2019-02-25 23:40:15	3.38	302	2.42	2.59	2.06	219.8	218.6	222.5	远程	正常	启动	65535	1.21	0.77
2019-02-25 23:42:40	3.53	302	2.53	2.72	2.15	218.3	217.1	221.6	远程	正常	启动	65535	1.21	0.77
2019-02-25 23:45:06	3.42	302	2.5	2.72	2.07	219.4	217.8	221.9	远程	正常	启动	65535	1.21	0.77
2019-02-25 23:47:30	3.6	302	2.48	2.65	2.11	218.9	217.3	221.7	远程	正常	启动	65535	1.22	0.77
2019-02-25 23:49:56	3.62	302	2.42	2.59	2.1	219	217.2	221.5	远程	正常	启动	65535	1.21	0.78
2019-02-25 23:52:20	3.49	302	2.49	2.66	2.12	217.9	216.5	221.2	远程	正常	启动	65535	1.21	0.77
2019-02-25 23:54:46	3.45	302	2.47	2.61	2.07	219.8	218.6	222.6	远程	正常	启动	65535	1.21	0.77
2019-02-25 23:57:11	3.45	302	2.48	2.63	2.06	219.3	217.8	222.5	远程	正常	启动	65535	1.22	0.78
2019-02-25 23:59:36	3.46	302	2.49	2.66	2.11	219	217.7	222.4	远程	正常	启动	65535	1.22	0.78
2019-02-26 00:02:01	3.6	302	2.56	2.67	2.18	217.7	215.7	220.2	远程	正常	启动	65535	1.22	0.77
2019-02-26 00:04:27	3.51	302	2.53	2.63	2.03	219	217.4	221.5	远程	正常	启动	65535	1.22	0.78
2019-02-26 00:06:52	3.65	302	2.57	2.69	2.12	217.6	216.6	220.4	远程	正常	启动	65535	1.23	0.78
2019-02-26 00:09:17	3.77	302	2.52	2.67	2.13	217.2	216.4	220.4	远程	正常	启动	65535	1.23	0.78
2019-02-26 00:11:42	3.77	302	2.53	2.63	2.08	217.4	216.3	220.3	远程	正常	启动	65535	1.23	0.79
2019-02-26 00:14:07	3.58	302	2.46	2.59	1.98	218	216.9	221.3	远程	正常	启动	65535	1.21	0.79
2019-02-26 00:16:32	3.43	302	2.44	2.63	2.06	219.7	218.1	222.3	远程	正常	启动	65535	1.21	0.77
2019-02-26 00:18:58	3.57	302	2.49	2.64	2.01	219.2	218	221.9	远程	正常	启动	65535	1.23	0.79
2019-02-26 00:26:14	3.63	302	2.55	2.65	2.06	218.4	217.2	221.6	远程	正常	启动	65535	1.23	0.77
2019-02-26 00:28:39	3.65	302	2.53	2.65	2.05	218.4	216.9	221.7	远程	正常	启动	65535	1.23	0.78
2019-02-26 00:31:04	3.74	302	2.56	2.65	2.1	217.7	216	220.2	远程	正常	启动	65535	1.23	0.78
2019-02-26 00:33:28	3.55	302	2.54	2.69	2.06	218.7	217	221.1	远程	正常	启动	65535	1.22	0.77
2019-02-26 00:35:54	3.64	302	2.5	2.64	2.1	217.9	217	221.3	远程	正常	启动	65535	1.22	0.78
2019-02-26 00:38:19	3.55	302	2.52	2.66	2.06	218.2	217.2	221.1	远程	正常	启动	65535	1.21	0.77
2019-02-26 00:40:44	3.58	302	2.5	2.67	2.09	218.5	216.8	221	远程	正常	启动	65535	1.22	0.78
2019-02-26 00:43:09	3.43	302	2.51	2.68	2.14	220.1	218.2	222.8	远程	正常	启动	65535	1.22	0.78
2019-02-26 00:45:35	3.38	302	2.5	2.68	2.06	219.8	218.3	222.4	远程	正常	启动	65535	1.21	0.77
2019-02-26 00:48:00	3.59	302	2.5	2.67	2.08	218.4	217.1	221.2	远程	正常	启动	65535	1.21	0.77
2019-02-26 00:50:25	3.57	302	2.52	2.69	2.08	218	216.4	221.2	远程	正常	启动	65535	1.22	0.77
2019-02-26 00:52:50	3.36	302	2.48	2.62	2.04	219.9	218.3	222.9	远程	正常	启动	65535	1.21	0.78
2019-02-26 00:55:15	3.58	302	2.52	2.67	2.08	218.1	216.9	220.7	远程	正常	启动	65535	1.21	0.77
2019-02-26 00:57:41	3.59	302	2.51	2.69	2.09	218.4	216.7	221.1	远程	正常	启动	65535	1.21	0.77
2019-02-26 01:00:05	3.59	302	2.5	2.63	2.03	218	216.6	221.4	远程	正常	启动	65535	1.21	0.77
2019-02-26 01:02:31	3.55	302	2.57	2.75	2.16	218.3	216.7	220.9	远程	正常	启动	65535	1.22	0.76
2019-02-26 01:04:55	3.54	302	2.48	2.65	2.1	217.8	216.7	221.2	远程	正常	启动	65535	1.21	0.77
2019-02-26 01:07:21	3.55	302	2.48	2.67	2.13	218.9	217.4	221.6	远程	正常	启动	65535	1.23	0.77
2019-02-26 01:09:46	3.38	302	2.44	2.61	2.02	220.1	218.4	222.8	远程	正常	启动	65535	1.2	0.77
2019-02-26 01:12:11	3.43	302	2.46	2.61	2.05	219.8	218	222.3	远程	正常	启动	65535	1.22	0.79
2019-02-26 01:14:37	3.58	302	2.49	2.61	2.04	218.4	217.1	221.7	远程	正常	启动	65535	1.21	0.78
2019-02-26 01:17:02	3.52	302	2.48	2.6	2.03	219.6	218	222.7	远程	正常	启动	65535	1.21	0.78
2019-02-26 01:19:26	3.47	302	2.53	2.62	2.01	219	217.9	222.4	远程	正常	启动	65535	1.21	0.78
2019-02-26 01:21:52	3.52	302	2.54	2.64	2.06	218.6	216.9	221.2	远程	正常	启动	65535	1.21	0.78
2019-02-26 01:24:17	3.56	302	2.53	2.64	2.02	219	216.9	221.3	远程	正常	启动	65535	1.22	0.77
2019-02-26 01:26:43	3.58	302	2.53	2.67	2.02	219.1	217.5	221.7	远程	正常	启动	65535	1.22	0.77
2019-02-26 01:29:08	3.51	302	2.57	2.69	2.01	219.7	217.9	222.4	远程	正常	启动	65535	1.23	0.77
2019-02-26 01:31:34	3.43	302	2.54	2.7	2.07	218.9	217.7	221.5	远程	正常	启动	65535	1.21	0.77
2019-02-26 01:33:59	3.57	302	2.49	2.64	2.11	218.4	217.2	221.8	远程	正常	启动	65535	1.21	0.77
2019-02-26 01:36:24	3.38	302	2.45	2.59	2.05	219.5	217.9	222.4	远程	正常	启动	65535	1.2	0.77
2019-02-26 01:38:49	3.39	302	2.4	2.58	2	219.6	218	222.2	远程	正常	启动	65535	1.2	0.77
2019-02-26 01:41:15	3.6	302	2.48	2.66	2.11	218	216.6	221.3	远程	正常	启动	65535	1.21	0.77
2019-02-26 01:43:40	3.39	302	2.44	2.63	2.05	219.3	218.3	222.5	远程	正常	启动	65535	1.21	0.77
2019-02-26 01:46:06	3.47	302	2.5	2.68	2.04	219.9	217.9	222.4	远程	正常	启动	65535	1.22	0.78
2019-02-26 01:48:32	3.48	302	2.44	2.59	2.04	218.8	217.8	222.3	远程	正常	启动	65535	1.21	0.78
2019-02-26 01:50:57	3.48	302	2.47	2.64	2.09	219.2	218.2	222.1	远程	正常	启动	65535	1.22	0.78
2019-02-26 01:53:22	3.63	302	2.41	2.56	2.15	219.1	217.6	221.6	远程	正常	启动	65535	1.22	0.79
2019-02-26 01:55:48	3.5	302	2.46	2.65	2.13	219	218	222.5	远程	正常	启动	65535	1.23	0.78
2019-02-26 01:58:13	3.55	302	2.5	2.63	2.1	218.9	217.6	221.6	远程	正常	启动	65535	1.21	0.78
2019-02-26 02:00:38	3.47	302	2.47	2.63	2.04	220.1	218.2	222.5	远程	正常	启动	65535	1.22	0.78
2019-02-26 02:03:03	3.45	302	2.43	2.61	2.05	219	217.4	221.6	远程	正常	启动	65535	1.21	0.78
2019-02-26 02:05:28	3.47	302	2.43	2.59	2.05	219.7	218.6	222.4	远程	正常	启动	65535	1.22	0.78
2019-02-26 02:07:53	3.53	302	2.43	2.61	2.09	218.4	217.5	222.1	远程	正常	启动	65535	1.21	0.78
2019-02-26 02:10:18	3.65	302	2.47	2.62	2.05	218.9	217.3	221.4	远程	正常	启动	65535	1.23	0.78
2019-02-26 02:12:44	3.5	302	2.42	2.66	2.14	218.7	217.4	221.4	远程	正常	启动	65535	1.21	0.77
2019-02-26 02:15:09	3.53	302	2.46	2.63	2.05	219.5	218.2	223	远程	正常	启动	65535	1.21	0.77
2019-02-26 02:17:34	3.37	302	2.42	2.58	2.01	220.5	219.1	223.9	远程	正常	启动	65535	1.2	0.77
2019-02-26 02:19:59	3.41	302	2.46	2.63	2.03	219.9	218.1	222.4	远程	正常	启动	65535	1.21	0.77
2019-02-26 02:22:25	3.32	302	2.44	2.6	2.01	219.7	218.6	222.5	远程	正常	启动	65535	1.2	0.78
2019-02-26 02:24:49	3.37	302	2.51	2.65	1.99	219.9	218.2	222.7	远程	正常	启动	65535	1.21	0.77
2019-02-26 02:27:15	3.44	302	2.49	2.62	2.07	219.5	218.4	222.9	远程	正常	启动	65535	1.21	0.77
2019-02-26 02:29:40	3.41	302	2.48	2.61	2.05	220.4	218.8	222.9	远程	正常	启动	65535	1.21	0.78
2019-02-26 02:32:05	3.48	302	2.56	2.7	2.05	219.4	217.7	221.9	远程	正常	启动	65535	1.21	0.77
2019-02-26 02:34:30	3.47	302	2.46	2.66	2.09	219.5	218.2	222.1	远程	正常	启动	65535	1.21	0.77
2019-02-26 02:36:55	3.48	302	2.49	2.7	2.16	219.1	217.7	222.4	远程	正常	启动	65535	1.22	0.77
2019-02-26 02:39:21	3.5	302	2.44	2.6	2.06	219.4	218.5	222.5	远程	正常	启动	65535	1.21	0.78
2019-02-26 02:41:46	3.4	302	2.47	2.64	2.07	219.8	218.5	222.5	远程	正常	启动	65535	1.22	0.78
2019-02-26 02:44:11	3.32	302	2.49	2.66	2.05	220.3	219.1	223.7	远程	正常	启动	65535	1.22	0.79
2019-02-26 02:46:36	3.47	302	2.46	2.62	2.03	219.4	218.3	222.7	远程	正常	启动	65535	1.21	0.78
2019-02-26 02:49:01	3.48	302	2.37	2.57	2.05	219.5	218.4	222.2	远程	正常	启动	65535	1.2	0.77
2019-02-26 02:56:17	3.65	302	2.48	2.58	2.07	218.4	217.4	221.6	远程	正常	启动	65535	1.23	0.79
2019-02-26 02:58:42	3.57	302	2.53	2.62	2.08	218.7	217.5	221.6	远程	正常	启动	65535	1.22	0.79
2019-02-26 03:01:07	3.62	302	2.5	2.62	2.05	218.7	217.5	221.4	远程	正常	启动	65535	1.22	0.78
2019-02-26 03:03:33	3.41	302	2.42	2.58	2.05	220.2	218.5	222.8	远程	正常	启动	65535	1.21	0.79
2019-02-26 03:05:58	3.41	302	2.4	2.54	2.06	220.2	219.3	223.2	远程	正常	启动	65535	1.21	0.78
2019-02-26 03:08:23	3.52	302	2.44	2.6	2.04	219.1	217.9	222.5	远程	正常	启动	65535	1.21	0.78
2019-02-26 03:10:48	3.48	302	2.45	2.63	2.04	219.6	218.1	222.5	远程	正常	启动	65535	1.21	0.78
2019-02-26 03:13:13	3.51	302	2.41	2.6	2.11	218.6	217.3	221.8	远程	正常	启动	65535	1.21	0.78
2019-02-26 03:15:39	3.52	302	2.55	2.65	2.06	218.9	217.2	221.7	远程	正常	启动	65535	1.22	0.78
2019-02-26 03:18:03	3.46	302	2.45	2.63	2.03	219.9	218.5	222.4	远程	正常	启动	65535	1.2	0.77
2019-02-26 03:20:29	3.54	302	2.47	2.65	2.04	218.9	217.3	221.7	远程	正常	启动	65535	1.22	0.78
2019-02-26 03:22:54	3.45	302	2.47	2.65	2.03	219.9	218.8	222.6	远程	正常	启动	65535	1.21	0.78
2019-02-26 03:25:19	3.48	302	2.49	2.59	1.97	219.8	218.2	222.6	远程	正常	启动	65535	1.21	0.79
2019-02-26 03:27:45	3.48	302	2.47	2.57	2	219.6	218.6	222.7	远程	正常	启动	65535	1.21	0.78
2019-02-26 03:30:09	3.53	302	2.49	2.69	2.11	219	217.4	221.9	远程	正常	启动	65535	1.22	0.77
2019-02-26 03:32:35	3.51	302	2.42	2.63	2.09	218.6	217.9	222.2	远程	正常	启动	65535	1.21	0.78
2019-02-26 03:34:59	3.45	302	2.46	2.66	2.06	219.3	218.5	222.4	远程	正常	启动	65535	1.22	0.78
2019-02-26 03:37:25	3.61	302	2.43	2.6	2.09	217.7	217	220.9	远程	正常	启动	65535	1.21	0.78
2019-02-26 03:39:50	3.49	302	2.44	2.63	2.05	220	218.7	222.7	远程	正常	启动	65535	1.21	0.78
2019-02-26 03:42:15	3.5	302	2.43	2.6	2	219.6	218.7	223.1	远程	正常	启动	65535	1.21	0.79
2019-02-26 03:44:40	3.47	302	2.44	2.64	2.06	220.3	218.9	223.4	远程	正常	启动	65535	1.22	0.78
2019-02-26 03:47:06	3.61	302	2.44	2.57	2.06	218.9	218.3	222.3	远程	正常	启动	65535	1.22	0.79
2019-02-26 03:49:31	3.52	302	2.46	2.63	2.07	219.9	218.7	223.3	远程	正常	启动	65535	1.23	0.79
2019-02-26 03:51:56	3.43	302	2.48	2.65	2.06	219.8	218.9	223.2	远程	正常	启动	65535	1.21	0.78
2019-02-26 03:54:21	3.57	302	2.51	2.64	2.12	218.5	217.3	221.9	远程	正常	启动	65535	1.23	0.78
2019-02-26 03:56:46	3.38	302	2.5	2.62	2.06	220.2	219.2	223.7	远程	正常	启动	65535	1.21	0.78
2019-02-26 03:59:12	3.66	302	2.52	2.61	2.1	218	217	221.3	远程	正常	启动	65535	1.23	0.79
2019-02-26 04:01:36	3.48	302	2.5	2.66	2.1	219.2	217.9	222.5	远程	正常	启动	65535	1.21	0.77
2019-02-26 04:04:02	3.35	302	2.47	2.64	2.03	219.9	218.9	222.4	远程	正常	启动	65535	1.21	0.78
2019-02-26 04:06:27	3.55	302	2.45	2.62	2.05	219.8	218.7	222.5	远程	正常	启动	65535	1.22	0.78
2019-02-26 04:08:52	3.51	302	2.43	2.65	2.09	218.6	217.4	221.1	远程	正常	启动	65535	1.2	0.77
2019-02-26 04:11:18	3.44	302	2.51	2.68	2.14	219.2	218.3	222.3	远程	正常	启动	65535	1.21	0.77
2019-02-26 04:13:43	3.38	302	2.46	2.55	2.06	220	218.8	223	远程	正常	启动	65535	1.21	0.78
2019-02-26 04:16:08	3.26	302	2.43	2.55	2.01	220.6	219.6	224.2	远程	正常	启动	65535	1.2	0.77
2019-02-26 04:18:32	3.22	302	2.46	2.52	2.08	220.7	219.8	224.4	远程	正常	启动	65535	1.2	0.77
2019-02-26 04:20:58	3.34	302	2.5	2.67	2.08	220.2	219.4	223.6	远程	正常	启动	65535	1.21	0.78
2019-02-26 04:23:23	3.47	302	2.57	2.63	2.1	219.1	217.6	222.3	远程	正常	启动	65535	1.22	0.78
2019-02-26 04:25:48	3.67	302	2.48	2.59	2.11	218.6	217.4	221.5	远程	正常	启动	65535	1.22	0.77
2019-02-26 04:28:14	3.51	302	2.47	2.63	2.06	219.5	218.5	222.3	远程	正常	启动	65535	1.21	0.78
2019-02-26 04:30:38	3.61	302	2.48	2.65	2.06	218.6	217.4	221.5	远程	正常	启动	65535	1.22	0.78
2019-02-26 04:33:04	3.65	302	2.45	2.64	2.08	218.3	217.4	221.5	远程	正常	启动	65535	1.22	0.77
2019-02-26 04:35:29	3.61	302	2.45	2.64	2.1	219	218	222.1	远程	正常	启动	65535	1.23	0.78
2019-02-26 04:37:54	3.36	302	2.44	2.62	2.04	220.1	219.3	223.7	远程	正常	启动	65535	1.21	0.79
2019-02-26 04:40:19	3.45	302	2.43	2.52	2	220.7	219.6	223.5	远程	正常	启动	65535	1.21	0.79
2019-02-26 04:42:44	3.43	302	2.43	2.56	2.04	220.3	219.4	223.5	远程	正常	启动	65535	1.22	0.78
2019-02-26 04:45:09	3.65	302	2.57	2.68	2.05	218.9	217.1	221.6	远程	正常	启动	65535	1.23	0.79
2019-02-26 04:47:34	3.53	302	2.51	2.66	2.04	219.4	217.5	222.2	远程	正常	启动	65535	1.22	0.78
2019-02-26 04:50:00	3.57	302	2.54	2.65	2.13	218.8	217.6	221.9	远程	正常	启动	65535	1.22	0.78
2019-02-26 04:57:16	3.55	302	2.42	2.58	2.06	219.7	218.8	222.9	远程	正常	启动	65535	1.21	0.79
2019-02-26 04:59:41	3.54	302	2.42	2.61	2.2	218.2	216.8	220.8	远程	正常	启动	65535	1.21	0.77
2019-02-26 05:02:07	3.42	302	2.4	2.58	2.05	219.5	218.5	223.2	远程	正常	启动	65535	1.2	0.78
2019-02-26 05:04:33	3.53	302	2.52	2.68	2.07	219.3	218.1	222.1	远程	正常	启动	65535	1.21	0.77
2019-02-26 05:06:58	3.55	302	2.46	2.64	2.11	219.1	218.1	222.1	远程	正常	启动	65535	1.22	0.79
2019-02-26 05:09:23	3.54	302	2.47	2.63	2.04	219.4	218.3	223	远程	正常	启动	65535	1.22	0.79
2019-02-26 05:11:48	3.5	302	2.44	2.6	2.03	220.2	218.6	223	远程	正常	启动	65535	1.2	0.77
2019-02-26 05:14:14	3.52	302	2.46	2.64	2.04	218.9	218.1	222.2	远程	正常	启动	65535	1.21	0.78
2019-02-26 05:16:39	3.72	302	2.46	2.58	2.03	217.9	216.6	220.6	远程	正常	启动	65535	1.22	0.79
2019-02-26 05:19:04	3.56	302	2.47	2.63	2.13	218.3	217.1	221.8	远程	正常	启动	65535	1.22	0.77
2019-02-26 05:21:29	3.38	302	2.5	2.62	2.02	220.1	218.8	223.5	远程	正常	启动	65535	1.22	0.79
2019-02-26 05:23:54	3.45	302	2.53	2.61	2.1	219.3	217.6	222.4	远程	正常	启动	65535	1.21	0.78
2019-02-26 05:26:19	3.54	302	2.51	2.57	2.05	219.4	218.4	222.6	远程	正常	启动	65535	1.21	0.78
2019-02-26 05:28:44	3.47	302	2.44	2.6	2.07	219.6	218.3	222.9	远程	正常	启动	65535	1.21	0.78
2019-02-26 05:31:09	3.53	302	2.47	2.63	2.1	219.8	218.1	222.5	远程	正常	启动	65535	1.21	0.78
2019-02-26 05:33:34	3.69	302	2.48	2.56	2	218.6	217.1	221.4	远程	正常	启动	65535	1.22	0.79
2019-02-26 05:36:00	3.54	302	2.41	2.62	2.09	219.7	218.7	223.2	远程	正常	启动	65535	1.21	0.77
2019-02-26 05:38:25	3.58	302	2.36	2.63	2.09	218.6	217	221.5	远程	正常	启动	65535	1.21	0.78
2019-02-26 05:40:51	3.24	302	2.46	2.62	2.03	220.6	219.5	223.8	远程	正常	启动	65535	1.21	0.78
2019-02-26 05:48:06	3.31	302	2.41	2.58	2.09	220.2	218.5	222.9	远程	正常	启动	65535	1.2	0.77
2019-02-26 05:50:30	3.53	302	2.53	2.65	2.14	218.8	217.8	222.5	远程	正常	启动	65535	1.22	0.77
2019-02-26 05:52:56	3.38	302	2.48	2.58	2.08	218.8	217.9	222.6	远程	正常	启动	65535	1.2	0.77
2019-02-26 05:55:21	3.48	302	2.48	2.64	2.12	219.9	218.2	222.6	远程	正常	启动	65535	1.22	0.78
2019-02-26 05:57:46	3.54	302	2.44	2.62	2.18	219	217.8	222.5	远程	正常	启动	65535	1.22	0.78
2019-02-26 06:00:12	3.49	302	2.5	2.61	2.01	219.1	217.8	222.1	远程	正常	启动	65535	1.22	0.78
2019-02-26 06:02:36	3.61	302	2.47	2.62	2.04	217.4	216.4	221.2	远程	正常	启动	65535	1.21	0.78
2019-02-26 06:05:02	3.49	302	2.43	2.6	2.11	218.8	217.8	221.8	远程	正常	启动	65535	1.21	0.77
2019-02-26 06:07:27	3.37	302	2.5	2.59	2.04	220.1	218.5	222.7	远程	正常	启动	65535	1.21	0.78
2019-02-26 06:09:52	3.44	302	2.49	2.64	2.03	219.1	218.2	222.4	远程	正常	启动	65535	1.21	0.77
2019-02-26 06:12:17	3.49	302	2.5	2.69	2.01	219.1	217.9	222.5	远程	正常	启动	65535	1.21	0.78
2019-02-26 06:14:42	3.57	302	2.5	2.66	2	219.1	218	222.6	远程	正常	启动	65535	1.22	0.78
2019-02-26 06:17:07	3.62	302	2.49	2.62	2.03	218.8	217.3	221.7	远程	正常	启动	65535	1.22	0.78
2019-02-26 06:19:32	3.59	302	2.47	2.59	2.02	219.3	218.3	222.6	远程	正常	启动	65535	1.21	0.79
2019-02-26 06:21:58	3.5	302	2.51	2.67	1.99	219	218	222.1	远程	正常	启动	65535	1.21	0.78
2019-02-26 06:29:13	3.6	302	2.56	2.67	2.14	218.5	217	221.2	远程	正常	启动	65535	1.22	0.78
2019-02-26 06:31:39	3.67	302	2.51	2.61	2.09	217.7	216.7	221.1	远程	正常	启动	65535	1.22	0.78
2019-02-26 06:34:03	3.55	302	2.52	2.62	2.09	218.6	217.7	221.8	远程	正常	启动	65535	1.21	0.78
2019-02-26 06:36:29	3.5	302	2.42	2.57	2.11	218.9	217.4	222	远程	正常	启动	65535	1.2	0.78
2019-02-26 06:38:53	3.27	302	2.41	2.56	2.06	220.9	219.7	224	远程	正常	启动	65535	1.21	0.79
2019-02-26 06:41:19	3.42	302	2.46	2.59	2.04	220.1	218.9	223.4	远程	正常	启动	65535	1.21	0.78
2019-02-26 06:48:34	3.23	302	2.48	2.54	2.05	221.3	220	224.6	远程	正常	启动	65535	1.21	0.78
2019-02-26 06:51:00	3	302	2.37	2.56	2.03	222.5	220.9	225.1	远程	正常	启动	65535	1.2	0.77
2019-02-26 06:53:25	3.09	302	2.39	2.55	2.07	222.4	220.8	225	远程	正常	启动	65535	1.2	0.77
2019-02-26 06:55:50	3.03	302	2.45	2.62	2.06	222	220.6	224.9	远程	正常	启动	65535	1.2	0.77
2019-02-26 06:58:15	3.08	302	2.44	2.6	2.08	221.7	220	224.3	远程	正常	启动	65535	1.2	0.77
2019-02-26 07:00:40	2.96	302	2.38	2.51	1.93	223.1	222	225.9	远程	正常	启动	65535	1.2	0.78
2019-02-26 07:03:05	3.09	302	2.41	2.57	2.01	221.5	220.2	224.3	远程	正常	启动	65535	1.19	0.78
2019-02-26 07:05:31	2.93	302	2.39	2.51	1.99	222.6	221.7	225.9	远程	正常	启动	65535	1.19	0.78
2019-02-26 07:07:56	3	302	2.46	2.55	2	222.5	221.5	225.5	远程	正常	启动	65535	1.2	0.78
2019-02-26 07:10:21	2.91	302	2.42	2.58	1.96	222.9	221.7	226.6	远程	正常	启动	65535	1.19	0.78
2019-02-26 07:12:46	2.88	302	2.46	2.56	1.94	224.5	222.7	227.7	远程	正常	启动	65535	1.19	0.78
2019-02-26 07:15:11	2.96	302	2.47	2.61	2.03	223.3	221.5	225.8	远程	正常	启动	65535	1.2	0.77
2019-02-26 07:17:35	2.96	302	2.4	2.54	1.97	223.6	221.8	226.2	远程	正常	启动	65535	1.19	0.78
2019-02-26 07:20:01	2.84	302	2.49	2.64	1.97	223.4	221.6	226	远程	正常	启动	65535	1.19	0.77
2019-02-26 07:22:27	2.91	302	2.48	2.66	1.98	222.7	220.9	225.4	远程	正常	启动	65535	1.19	0.76
2019-02-26 07:24:52	2.89	302	2.39	2.56	1.94	223.4	221.5	226	远程	正常	启动	65535	1.19	0.77
2019-02-26 07:27:18	2.79	302	2.4	2.57	1.98	223.2	222.2	226.3	远程	正常	启动	65535	1.19	0.77
2019-02-26 07:29:43	2.77	302	2.42	2.59	1.93	224.3	222.9	227	远程	正常	启动	65535	1.19	0.76
2019-02-26 07:32:08	2.55	302	2.41	2.58	1.95	225	223.5	228.1	远程	正常	启动	65535	1.18	0.76
2019-02-26 07:34:33	2.57	302	2.44	2.62	2	224.7	222.9	227.7	远程	正常	启动	65535	1.19	0.76
2019-02-26 07:36:58	2.59	302	2.38	2.59	2	223.9	222.9	227.2	远程	正常	启动	65535	1.19	0.76
2019-02-26 07:39:24	2.67	302	2.38	2.52	1.95	224.5	222.9	227	远程	正常	启动	65535	1.18	0.76
2019-02-26 07:41:48	2.39	302	2.46	2.62	2.01	226	224.7	229	远程	正常	启动	65535	1.19	0.75
2019-02-26 07:44:14	2.27	302	2.45	2.67	2.04	226	224.8	229.1	远程	正常	启动	65535	1.19	0.74
2019-02-26 07:46:39	2.42	302	2.46	2.65	2.01	224.9	223.2	228.4	远程	正常	启动	65535	1.19	0.74
2019-02-26 07:49:04	2.25	302	2.45	2.68	2	226	225	229.3	远程	正常	启动	65535	1.18	0.74
2019-02-26 07:51:30	2.29	302	2.43	2.67	2.04	226.6	225.5	229.6	远程	正常	启动	65535	1.18	0.74
2019-02-26 07:53:55	2.25	302	2.35	2.61	2.04	227.2	225.7	230.7	远程	正常	启动	65535	1.18	0.74
2019-02-26 07:58:45	2.27	302	2.44	2.64	2.06	226.7	225.4	229.6	远程	正常	启动	65535	1.2	0.74
2019-02-26 08:01:10	2.25	302	2.42	2.65	2.09	226.2	224.5	229.5	远程	正常	启动	65535	1.18	0.74
2019-02-26 08:03:35	2.33	302	2.48	2.67	2	226.5	225	230	远程	正常	启动	65535	1.19	0.74
2019-02-26 08:06:00	2.2	302	2.41	2.61	2.06	227.3	225.3	230.4	远程	正常	启动	65535	1.18	0.74
2019-02-26 08:08:25	2.26	302	2.35	2.57	2.02	227.1	225.2	230.3	远程	正常	启动	65535	1.19	0.75
2019-02-26 08:10:50	2.06	302	2.44	2.62	1.93	227.8	225.8	230.5	远程	正常	启动	65535	1.18	0.74
2019-02-26 08:13:16	2.07	302	2.42	2.69	2	228.9	226.9	231.3	远程	正常	启动	65535	1.18	0.74
2019-02-26 08:15:41	2.11	302	2.42	2.6	1.99	228.3	226.6	230.9	远程	正常	启动	65535	1.18	0.74
2019-02-26 08:18:06	2.09	302	2.4	2.62	1.99	228.4	226.8	232	远程	正常	启动	65535	1.18	0.75
2019-02-26 08:20:32	2.09	302	2.3	2.32	1.75	232.9	231.3	235.7	远程	正常	启动	65535	1.19	0.82
2019-02-26 08:22:57	2.23	302	2.29	2.42	1.77	231.8	230.3	235.1	远程	正常	启动	65535	1.19	0.8
2019-02-26 08:25:22	2.23	302	2.34	2.38	1.69	231.7	230.1	234.8	远程	正常	启动	65535	1.18	0.79
2019-02-26 08:27:48	2.33	302	2.38	2.03	1.99	230.9	229.9	234.1	远程	正常	启动	65535	1.2	0.82
2019-02-26 08:30:12	2.24	302	2.36	2.04	1.9	231.8	230.3	235.3	远程	正常	启动	65535	1.19	0.82
2019-02-26 08:32:38	2.22	302	2.37	1.96	1.97	231.1	229.4	234.4	远程	正常	启动	65535	1.19	0.82
2019-02-26 08:35:03	2.32	302	2.34	2.13	1.88	230	228.3	233.4	远程	正常	启动	65535	1.18	0.82
2019-02-26 08:37:28	2.28	302	2.37	2.08	1.89	230.3	229.1	233.8	远程	正常	启动	65535	1.18	0.82
2019-02-26 08:39:53	2.36	302	2.4	1.96	2	231.1	229.2	234.2	远程	正常	启动	65535	1.19	0.82
2019-02-26 08:42:18	2.27	302	2.37	1.99	1.96	231.2	229.6	234	远程	正常	启动	65535	1.18	0.81
2019-02-26 08:44:43	2.2	302	2.41	1.97	2	232.1	229.9	234.6	远程	正常	启动	65535	1.19	0.82
2019-02-26 08:47:09	2.26	302	2.39	2.04	1.92	230.9	229.7	234.6	远程	正常	启动	65535	1.19	0.82
2019-02-26 08:49:34	2.22	302	2.4	1.94	1.96	231.2	229.7	234	远程	正常	启动	65535	1.18	0.81
2019-02-26 08:51:59	2.21	302	2.43	1.95	1.99	231.8	229.7	234.3	远程	正常	启动	65535	1.18	0.81
2019-02-26 08:54:24	2.26	302	2.44	1.9	2.06	231	228.8	233.5	远程	正常	启动	65535	1.19	0.8
2019-02-26 08:56:50	2.24	302	2.42	2.03	1.93	231.2	229.5	234.4	远程	正常	启动	65535	1.19	0.8
2019-02-26 08:59:14	2.21	302	2.38	1.96	1.98	231	228.9	234	远程	正常	启动	65535	1.18	0.81
2019-02-26 09:01:40	2.17	302	2.4	1.9	2.02	232.2	230.1	234.6	远程	正常	启动	65535	1.18	0.8
2019-02-26 09:04:04	2.11	302	2.43	1.91	2.04	231.9	230.5	234.6	远程	正常	启动	65535	1.19	0.81
2019-02-26 09:06:29	2.25	302	2.31	2.14	1.82	231.4	229.3	234	远程	正常	启动	65535	1.19	0.82
2019-02-26 09:08:55	2.28	302	2.31	2.18	1.79	231	229.5	233.8	远程	正常	启动	65535	1.18	0.81
2019-02-26 09:11:20	2.32	302	2.31	2.18	1.78	231.2	229	233.6	远程	正常	启动	65535	1.18	0.81
2019-02-26 09:13:45	2.38	302	2.33	2.05	1.9	230.4	228.5	232.9	远程	正常	启动	65535	1.19	0.82
