# Supplementary material for: Fault diagnosis method of submersible screw pump based on random forest
Source: PLoS One. 2020 Nov 16;15(11):e0242458. doi: 10.1371/journal.pone.0242458 (PMC7668568; doi:10.1371/journal.pone.0242458)
Supplement: S1 File — (ZIP) [file pone.0242458.s001.zip › Supporting Information/Partial source data of oil well/21 huabei M245.xlsx]

## Sheet: Sheet1
时间	电流	转速	输入电流A	输入电流B	输入电流C	输入电压A	输入电压B	输入电压C	KA0	KA4	远程操作	操作时间	有功功率	功率因数	有功电量	井下压力	沉没度	无功电量	油压	油压	套压	流量	井温	油温
2019-03-10 06:08:34	15.89	201	12.41	12.85	12.39	235.1	234.4	235.4	远程	正常	调速	65535	7.72	0.88		4.03	411		0				0	0
2019-03-10 06:10:58	15.86	200	12.38	12.76	12.66	235.8	234.7	236	远程	正常	调速	65535	7.7	0.88		4.02	410		0				0	0
2019-03-10 06:13:23	16.05	200	12.49	12.99	12.45	235.5	234.3	235.9	远程	正常	调速	65535	7.83	0.89		4.03	411		0				0	0
2019-03-10 06:15:47	16.26	200	12.53	12.89	12.8	235.6	235.2	236.2	远程	正常	调速	65535	7.94	0.89		4.02	410		0				0	0
2019-03-10 06:18:12	16.03	200	12.42	12.81	12.26	235.2	234.4	235	远程	正常	调速	65535	7.8	0.88		4.02	410		0				0	0
2019-03-10 06:20:36	15.84	200	12.24	12.58	12.13	235.5	234.7	235.2	远程	正常	调速	65535	7.68	0.88		4.02	410		0				0	0
2019-03-10 06:23:01	15.84	200	12.43	12.82	12.38	234.7	233.4	234.8	远程	正常	调速	65535	7.67	0.88		4.02	410		0				0	0
2019-03-10 06:25:26	15.96	200	12.43	12.79	12.47	234.6	233.5	235.1	远程	正常	调速	65535	7.76	0.88		4.03	411		0				0	0
2019-03-10 06:27:50	16.37	200	12.93	13.15	13.06	234.2	233.1	234.6	远程	正常	调速	65535	7.99	0.88		4.03	411		0				0	0
2019-03-10 06:30:15	15.69	200	12.29	12.5	12.16	234	233.2	233.8	远程	正常	调速	65535	7.6	0.88		4.02	410		0				0	0
2019-03-10 06:32:39	15.71	200	12.46	12.69	12.33	233.4	231.9	232.9	远程	正常	调速	65535	7.62	0.88		4.02	410		0				0	0
2019-03-10 06:35:04	15.92	201	12.39	12.55	12.47	234.8	233.3	234.7	远程	正常	调速	65535	7.73	0.89		4.03	411		0				0	0
2019-03-10 06:37:28	15.81	200	12.16	12.59	12.42	234.9	234.1	234.8	远程	正常	调速	65535	7.69	0.89		4.02	410		0				0	0
2019-03-10 06:39:53	15.79	200	12.39	12.63	12.09	234.4	233.5	234.6	远程	正常	调速	65535	7.64	0.88		4.03	411		0				0	0
2019-03-10 06:42:17	15.98	200	12.67	12.96	12.39	235.6	234.9	235.7	远程	正常	调速	65535	7.79	0.88		4.03	411		0				0	0
2019-03-10 06:44:42	15.84	200	12.66	12.8	12.44	234.9	233.9	234.6	远程	正常	调速	65535	7.71	0.88		4.02	410		0				0	0
2019-03-10 06:47:06	15.85	200	12.35	12.36	12.26	235.5	234.8	235.4	远程	正常	调速	65535	7.7	0.89		4.03	411		0				0	0
2019-03-10 06:49:31	15.78	200	12.33	12.6	12.14	235.6	234.8	235.7	远程	正常	调速	65535	7.67	0.89		4.02	410		0				0	0
2019-03-10 06:51:56	15.92	200	12.45	12.6	12.43	237	236.2	236.9	远程	正常	调速	65535	7.75	0.88		4.02	410		0				0	0
2019-03-10 06:54:20	15.73	200	12.35	12.6	12.2	236.4	234.8	236.1	远程	正常	调速	65535	7.65	0.88		4.02	410		0				0	0
2019-03-10 06:56:44	15.57	200	12.17	12.39	12.36	235.1	234.6	235.3	远程	正常	调速	65535	7.55	0.88		4.03	411		0				0	0
2019-03-10 06:59:09	16.05	201	12.65	12.84	12.87	234	232.7	233.9	远程	正常	调速	65535	7.82	0.88		4.03	411		0				0	0
2019-03-10 07:01:33	15.67	200	12.35	12.7	12.27	234.4	233	233.9	远程	正常	调速	65535	7.6	0.88		4.03	411		0				0	0
2019-03-10 07:03:58	15.48	200	12.06	12.34	11.88	234.2	232.9	234.4	远程	正常	调速	65535	7.48	0.88		4.03	411		0				0	0
2019-03-10 07:06:23	15.61	200	12.28	12.7	12.23	232.6	231.3	232.3	远程	正常	调速	65535	7.53	0.88		4.03	411		0				0	0
2019-03-10 07:08:47	15.64	201	12.4	12.53	12.46	232.1	230.9	232.1	远程	正常	调速	65535	7.56	0.88		4.03	411		0				0	0
2019-03-10 07:11:11	15.71	200	12.39	12.79	12.44	232.6	231.9	232.6	远程	正常	调速	65535	7.6	0.87		4.03	411		0				0	0
2019-03-10 07:13:36	15.66	200	12.52	12.64	12.57	231.2	230.6	231.5	远程	正常	调速	65535	7.57	0.87		4.03	411		0				0	0
2019-03-10 07:16:00	15.89	200	12.61	12.82	12.51	232.5	231	232	远程	正常	调速	65535	7.69	0.88		4.02	410		0				0	0
2019-03-10 07:18:25	15.61	200	12.36	12.52	12.53	232.2	231	232.5	远程	正常	调速	65535	7.54	0.88		4.03	411		0				0	0
2019-03-10 07:20:50	15.7	200	12.43	12.54	12.64	231.5	230.6	232.2	远程	正常	调速	65535	7.59	0.88		4.03	411		0				0	0
2019-03-10 07:25:38	15.46	200	12.19	12.46	12.04	231.8	230.7	232	远程	正常	调速	65535	7.47	0.89		4.03	411		0				0	0
2019-03-10 07:28:03	16.09	200	12.79	12.86	12.91	231.2	230.1	231.7	远程	正常	调速	65535	7.82	0.89		4.03	411		0				0	0
2019-03-10 07:30:28	15.69	200	12.51	12.8	12.66	230	229.5	230.1	远程	正常	调速	65535	7.6	0.88		4.03	411		0				0	0
2019-03-10 07:32:52	15.68	200	12.49	12.84	12.43	229.2	228.4	228.9	远程	正常	调速	65535	7.55	0.88		4.03	411		0				0	0
2019-03-10 07:35:17	15.44	201	12.26	12.42	12.45	229.3	228.4	230	远程	正常	调速	65535	7.4	0.87		4.03	411		0				0	0
2019-03-10 07:37:41	15.92	200	12.94	13.15	12.82	228.4	227.4	228.3	远程	正常	调速	65535	7.68	0.87		4.03	411		0				0	0
2019-03-10 07:40:06	15.87	200	12.53	12.8	12.81	228.3	227.9	228.6	远程	正常	调速	65535	7.64	0.88		4.03	411		0				0	0
2019-03-10 07:42:30	15.69	200	12.74	12.92	12.54	227.8	226.6	227.6	远程	正常	调速	65535	7.54	0.87		4.03	411		0				0	0
2019-03-10 07:44:55	15.94	200	12.91	13.04	13.07	227	226.7	227.2	远程	正常	调速	65535	7.7	0.88		4.03	411		0				0	0
2019-03-10 07:47:19	15.57	200	12.42	12.75	12.46	227.2	225.8	226.6	远程	正常	调速	65535	7.44	0.87		4.03	411		0				0	0
2019-03-10 07:49:44	15.85	200	12.75	12.84	12.78	226.8	225.9	226.6	远程	正常	调速	65535	7.63	0.88		4.03	411		0				0	0
2019-03-10 07:52:08	15.73	201	12.57	12.91	12.76	226.5	226.3	226.8	远程	正常	调速	65535	7.56	0.88		4.03	411		0				0	0
2019-03-10 07:54:33	15.9	200	12.91	13.14	12.73	225.7	224.1	225.3	远程	正常	调速	65535	7.63	0.88		4.03	411		0				0	0
2019-03-10 07:56:57	16.15	201	13.03	13.29	12.98	226.2	225.6	226.5	远程	正常	调速	65535	7.79	0.88		4.03	411		0				0	0
2019-03-10 07:59:25	16.09	200	12.99	13.39	12.76	226.4	225.8	226.1	远程	正常	调速	65535	7.76	0.88		4.03	411		0				0	0
2019-03-10 08:01:49	15.86	200	12.78	12.91	12.88	226.4	225.9	226.7	远程	正常	调速	65535	7.63	0.88		4.03	411		0				0	0
2019-03-10 08:04:14	15.65	200	12.67	12.82	12.48	226.8	226.2	227	远程	正常	调速	65535	7.51	0.88		4.03	411		0				0	0
2019-03-10 08:06:38	15.74	201	12.43	12.63	12.81	226.3	225.2	226.2	远程	正常	调速	65535	7.54	0.88		4.03	411		0				0	0
2019-03-10 08:09:02	16.06	201	12.95	13.23	12.9	226.7	226.2	226.5	远程	正常	调速	65535	7.76	0.88		4.03	411		0				0	0
2019-03-10 08:11:27	16.08	200	12.71	13.01	13.09	227.6	226.6	227.5	远程	正常	调速	65535	7.76	0.89		4.03	411		0				0	0
2019-03-10 08:13:53	16.03	201	12.82	13.02	12.86	226.6	225.3	226.2	远程	正常	调速	65535	7.73	0.89		4.03	411		0				0	0
2019-03-10 08:16:17	15.88	200	12.67	12.99	12.61	225.9	225.4	225.6	远程	正常	调速	65535	7.61	0.88		4.03	411		0				0	0
2019-03-10 08:18:42	15.41	200	12.45	12.66	12.18	226.2	224.8	225.6	远程	正常	调速	65535	7.37	0.89		4.03	411		0				0	0
2019-03-10 08:21:07	15.79	200	12.67	12.76	12.38	228.5	227.3	228.7	远程	正常	调速	65535	7.6	0.89		4.03	411		0				0	0
2019-03-10 08:23:31	15.71	200	12.5	12.69	12.56	227.6	226.4	227.7	远程	正常	调速	65535	7.54	0.89		4.03	411		0				0	0
2019-03-10 08:25:56	16.01	200	12.95	12.92	12.71	228.3	227.1	227.8	远程	正常	调速	65535	7.74	0.89		4.03	411		0				0	0
2019-03-10 08:28:21	16.15	200	12.94	12.98	13.08	228.1	227	228	远程	正常	调速	65535	7.8	0.89		4.03	411		0				0	0
2019-03-10 08:30:46	15.63	200	12.52	12.54	12.32	227.4	226.6	227.1	远程	正常	调速	65535	7.5	0.89		4.03	411		0				0	0
2019-03-10 08:33:10	15.44	201	12.36	12.41	12.49	226.1	225.7	226.2	远程	正常	调速	65535	7.39	0.89		4.03	411		0				0	0
2019-03-10 08:35:34	15.61	201	12.29	12.36	12.78	228.5	227.9	228.4	远程	正常	调速	65535	7.52	0.89		4.03	411		0				0	0
2019-03-10 08:37:59	15.65	200	12.35	12.59	12.34	228.6	227.8	228.7	远程	正常	调速	65535	7.51	0.89		4.03	411		0				0	0
2019-03-10 08:40:23	15.82	201	12.79	12.83	12.64	227.9	226.6	227.8	远程	正常	调速	65535	7.62	0.89		4.03	411		0				0	0
2019-03-10 08:42:48	16	200	12.78	12.88	12.78	228	227.5	228.2	远程	正常	调速	65535	7.72	0.89		4.03	411		0				0	0
2019-03-10 08:45:12	15.41	200	12.35	12.39	12.41	226.8	226.4	226.9	远程	正常	调速	65535	7.38	0.88		4.03	411		0				0	0
2019-03-10 08:47:37	16.04	200	12.94	13.01	12.78	227.5	226.2	227.4	远程	正常	调速	65535	7.72	0.88		4.03	411		0				0	0
2019-03-10 08:50:01	15.51	200	12.5	12.37	12.51	227.5	227	227.2	远程	正常	调速	65535	7.42	0.88		4.03	411		0				0	0
2019-03-10 08:52:26	16.02	200	12.79	13.09	12.83	227.8	227.4	227.8	远程	正常	调速	65535	7.72	0.88		4.03	411		0				0	0
2019-03-10 08:54:50	15.68	200	12.5	12.69	12.83	227	226.4	227.5	远程	正常	调速	65535	7.53	0.88		4.03	411		0				0	0
2019-03-10 08:57:15	15.76	200	12.7	12.84	12.85	227.3	226.1	227.2	远程	正常	调速	65535	7.58	0.88		4.03	411		0				0	0
2019-03-10 08:59:39	15.93	200	12.92	12.89	12.67	227.3	226.5	227.4	远程	正常	调速	65535	7.67	0.89		4.04	412		0				0	0
2019-03-10 09:02:03	15.88	200	12.6	12.75	12.93	227.7	227.5	228	远程	正常	调速	65535	7.66	0.89		4.03	411		0				0	0
2019-03-10 09:04:29	15.48	200	12.35	12.62	12.25	226.8	225.7	226.4	远程	正常	调速	65535	7.39	0.89		4.03	411		0				0	0
2019-03-10 09:06:53	15.62	200	12.38	12.45	12.57	226.5	225.4	226.3	远程	正常	调速	65535	7.48	0.89		4.03	411		0				0	0
2019-03-10 09:09:17	15.87	200	12.74	12.93	12.62	226.4	225.4	226.5	远程	正常	调速	65535	7.62	0.88		4.04	412		0				0	0
2019-03-10 09:11:42	15.55	200	12.23	12.57	12.58	226.4	225.7	226.7	远程	正常	调速	65535	7.45	0.88		4.04	412		0				0	0
2019-03-10 09:14:06	15.92	200	12.68	13.04	12.57	226.9	225.6	226.2	远程	正常	调速	65535	7.65	0.89		4.03	411		0				0	0
2019-03-10 09:16:31	15.43	200	12.15	12.2	12.31	227.5	226.9	227.4	远程	正常	调速	65535	7.38	0.89		4.03	411		0				0	0
2019-03-10 09:18:55	15.64	201	12.37	12.69	12.7	225.9	225.7	226.1	远程	正常	调速	65535	7.5	0.89		4.03	411		0				0	0
2019-03-10 09:26:09	15.32	200	12.03	12.28	11.98	226.7	226.3	226.9	远程	正常	调速	65535	7.3	0.89		4.03	411		0				0	0
2019-03-10 09:28:33	15.35	200	12.09	12.32	12.36	227.4	226.3	227.2	远程	正常	调速	65535	7.34	0.88		4.03	411		0				0	0
2019-03-10 09:30:57	15.53	200	12.4	12.69	12.31	226.8	225.9	226.8	远程	正常	调速	65535	7.42	0.88		4.04	412		0				0	0
2019-03-10 09:33:22	15.68	200	12.65	12.71	12.47	226.5	225.2	226.5	远程	正常	调速	65535	7.51	0.89		4.04	412		0				0	0
2019-03-10 09:35:47	15.69	200	12.38	12.56	12.28	226	225.5	226.1	远程	正常	调速	65535	7.51	0.89		4.04	412		0				0	0
2019-03-10 09:38:11	15.73	200	12.43	12.73	12.65	226.1	225.5	225.9	远程	正常	调速	65535	7.53	0.89		4.03	411		0				0	0
2019-03-10 09:40:36	15.92	201	12.81	12.75	12.96	226.3	225.4	226	远程	正常	调速	65535	7.65	0.89		4.04	412		0				0	0
2019-03-10 09:43:00	15.79	200	12.54	12.71	12.45	227.4	226.4	227.6	远程	正常	调速	65535	7.58	0.89		4.04	412		0				0	0
2019-03-10 09:45:24	15.3	200	12.03	12.32	12.22	226.4	226.1	226.1	远程	正常	调速	65535	7.3	0.89		4.04	412		0				0	0
2019-03-10 09:47:49	15.84	200	12.42	12.71	12.41	226.8	225.5	226.8	远程	正常	调速	65535	7.59	0.89		4.04	412		0				0	0
2019-03-10 09:50:13	15.4	200	12.22	12.41	12.29	226.8	225.8	226.6	远程	正常	调速	65535	7.35	0.89		4.03	411		0				0	0
2019-03-10 09:52:38	15.37	200	12.27	12.49	12.17	225.4	225	225.5	远程	正常	调速	65535	7.32	0.88		4.04	412		0				0	0
2019-03-10 09:55:02	15.54	200	12.29	12.56	12.36	225.6	224.8	225.7	远程	正常	调速	65535	7.41	0.88		4.04	412		0				0	0
2019-03-10 09:57:27	15.56	200	12.29	12.48	12.73	226	225.8	226.3	远程	正常	调速	65535	7.45	0.88		4.03	411		0				0	0
2019-03-10 09:59:52	15.64	200	12.55	12.69	12.85	225.2	224.7	225.6	远程	正常	调速	65535	7.49	0.88		4.04	412		0				0	0
2019-03-10 10:02:17	15.92	200	12.73	12.87	12.96	226.9	226	226.5	远程	正常	调速	65535	7.65	0.88		4.04	412		0				0	0
2019-03-10 10:04:41	15.48	200	12.28	12.45	12.26	227.1	225.9	226.6	远程	正常	调速	65535	7.38	0.88		4.03	411		0				0	0
2019-03-10 10:07:06	15.62	200	12.51	12.53	12.69	226.3	225.9	226.3	远程	正常	调速	65535	7.47	0.88		4.04	412		0				0	0
2019-03-10 10:09:30	15.79	200	12.59	12.91	12.63	226.4	225.1	226	远程	正常	调速	65535	7.54	0.88		4.04	412		0				0	0
2019-03-10 10:11:55	15.92	200	12.7	12.97	12.68	225.7	224.6	225.8	远程	正常	调速	65535	7.63	0.89		4.04	412		0				0	0
2019-03-10 10:14:19	15.8	200	12.63	12.81	12.82	225.7	224.6	225.3	远程	正常	调速	65535	7.57	0.89		4.04	412		0				0	0
2019-03-10 10:16:44	15.59	200	12.33	12.58	12.71	225.5	225.3	225.9	远程	正常	调速	65535	7.45	0.88		4.04	412		0				0	0
2019-03-10 10:19:08	15.92	200	12.63	12.95	12.6	226.8	226.2	226.2	远程	正常	调速	65535	7.64	0.89		4.04	412		0				0	0
2019-03-10 10:21:32	15.91	200	12.62	12.89	12.55	227.1	226.5	226.9	远程	正常	调速	65535	7.64	0.89		4.04	412		0				0	0
2019-03-10 10:23:57	15.62	200	12.35	12.61	12.49	227.5	227	227.7	远程	正常	调速	65535	7.5	0.89		4.04	412		0				0	0
2019-03-10 10:26:21	15.46	200	12.14	12.31	12.36	226.9	226	227.3	远程	正常	调速	65535	7.39	0.89		4.04	412		0				0	0
2019-03-10 10:28:46	15.46	200	12.34	12.63	12.15	226.8	225.6	226.3	远程	正常	调速	65535	7.4	0.89		4.04	412		0				0	0
2019-03-10 10:31:10	15.35	200	12.22	12.48	12.18	227	225.7	226.9	远程	正常	调速	65535	7.33	0.89		4.04	412		0				0	0
2019-03-10 10:33:35	15.95	200	12.78	12.96	12.86	227.9	226.8	227.5	远程	正常	调速	65535	7.69	0.88		4.04	412		0				0	0
2019-03-10 10:36:00	15.5	200	12.34	12.51	12.39	227	225.8	226.9	远程	正常	调速	65535	7.41	0.88		4.04	412		0				0	0
2019-03-10 10:38:23	15.62	200	12.34	12.67	12.42	228	226.7	227.7	远程	正常	调速	65535	7.49	0.88		4.04	412		0				0	0
2019-03-10 10:40:49	15.5	200	12.23	12.3	12.53	227.1	226.8	227.6	远程	正常	调速	65535	7.42	0.88		4.04	412		0				0	0
2019-03-10 10:43:14	15.84	200	12.82	12.96	12.71	227.2	225.7	226.7	远程	正常	调速	65535	7.61	0.88		4.04	412		0				0	0
2019-03-10 10:45:38	15.36	200	12.3	12.31	12.59	226	225.3	226.4	远程	正常	调速	65535	7.34	0.88		4.04	412		0				0	0
2019-03-10 10:48:02	15.81	200	12.66	12.78	12.64	227.7	226.3	227.4	远程	正常	调速	65535	7.59	0.88		4.04	412		0				0	0
2019-03-10 10:50:26	15.7	200	12.59	12.55	12.84	227.5	226.3	227.8	远程	正常	调速	65535	7.53	0.87		4.04	412		0				0	0
2019-03-10 10:52:51	15.78	200	12.53	12.7	12.98	226.8	226.7	227.6	远程	正常	调速	65535	7.58	0.88		4.04	412		0				0	0
2019-03-10 10:55:16	15.69	200	12.64	12.76	12.61	228	226.7	227.9	远程	正常	调速	65535	7.52	0.87		4.04	412		0				0	0
2019-03-10 10:57:40	15.85	200	12.56	12.78	12.73	228	227.8	228	远程	正常	调速	65535	7.62	0.88		4.04	412		0				0	0
2019-03-10 11:00:05	15.9	200	12.69	12.91	12.68	227.9	227	228.2	远程	正常	调速	65535	7.64	0.88		4.04	412		0				0	0
2019-03-10 11:02:29	15.86	200	12.7	12.71	12.58	228.2	226.8	227.7	远程	正常	调速	65535	7.62	0.89		4.04	412		0				0	0
2019-03-10 11:04:54	15.36	200	12.17	12.38	12.56	229.1	228.9	229.7	远程	正常	调速	65535	7.37	0.88		4.04	412		0				0	0
2019-03-10 11:12:07	15.8	200	12.56	12.68	12.91	229.1	228.6	229	远程	正常	调速	65535	7.6	0.88		4.04	412		0				0	0
2019-03-10 11:14:32	15.36	200	12.35	12.42	12.33	229	228.2	228.7	远程	正常	调速	65535	7.35	0.87		4.04	412		0				0	0
2019-03-10 11:16:56	15.84	200	12.71	12.74	13.01	228.4	228.2	228.6	远程	正常	调速	65535	7.64	0.88		4.04	412		0				0	0
2019-03-10 11:19:20	15.42	200	12.29	12.58	12.5	229.1	228.3	229.3	远程	正常	调速	65535	7.39	0.88		4.04	412		0				0	0
2019-03-10 11:21:45	15.72	200	12.57	12.77	12.56	229	227.6	228.5	远程	正常	调速	65535	7.55	0.88		4.04	412		0				0	0
2019-03-10 11:24:10	15.6	200	12.57	12.6	12.67	228.6	228.3	228.9	远程	正常	调速	65535	7.5	0.88		4.04	412		0				0	0
2019-03-10 11:26:34	15.7	200	12.53	12.72	12.49	231.1	229.6	230.7	远程	正常	调速	65535	7.57	0.88		4.04	412		0				0	0
2019-03-10 11:28:59	15.63	200	12.44	12.59	12.4	231.2	229.7	230.9	远程	正常	调速	65535	7.51	0.88		4.04	412		0				0	0
2019-03-10 11:31:23	15.33	200	12.12	12.17	12.25	233.1	232.1	233	远程	正常	调速	65535	7.37	0.87		4.04	412		0				0	0
2019-03-10 11:33:48	15.59	200	12.04	12.19	12.44	233	232.6	233.3	远程	正常	调速	65535	7.53	0.89		4.04	412		0				0	0
2019-03-10 11:36:12	15.85	200	12.38	12.49	12.25	233.8	232.3	233.4	远程	正常	调速	65535	7.66	0.89		4.04	412		0				0	0
2019-03-10 11:38:37	15.89	200	12.39	12.54	12.64	234.8	233.6	235.1	远程	正常	调速	65535	7.71	0.88		4.04	412		0				0	0
2019-03-10 11:41:01	15.75	200	12.23	12.31	12.3	234.9	234.1	234.7	远程	正常	调速	65535	7.62	0.89		4.04	412		0				0	0
2019-03-10 11:43:26	15.76	200	12.21	12.39	12.6	234	233.5	234.7	远程	正常	调速	65535	7.64	0.89		4.04	412		0				0	0
2019-03-10 11:45:50	15.55	200	12.09	12.33	12.21	235.8	234.8	236.3	远程	正常	调速	65535	7.54	0.88		4.04	412		0				0	0
2019-03-10 11:48:14	15.83	200	12.39	12.43	12.38	234.7	234.2	235.1	远程	正常	调速	65535	7.68	0.89		4.04	412		0				0	0
2019-03-10 11:50:39	15.47	200	12.1	12.14	12.37	233.9	233.2	234.6	远程	正常	调速	65535	7.46	0.88		4.04	412		0				0	0
2019-03-10 11:53:04	15.8	200	12.47	12.58	12.59	234.6	234	234.8	远程	正常	调速	65535	7.67	0.87		4.04	412		0				0	0
2019-03-10 11:55:28	15.7	200	12.44	12.65	12.46	234.1	233.6	234.6	远程	正常	调速	65535	7.63	0.88		4.04	412		0				0	0
2019-03-10 11:57:53	15.15	200	11.85	12.06	12.17	234	233.6	234	远程	正常	调速	65535	7.29	0.87		4.04	412		0				0	0
2019-03-10 12:00:17	14.99	200	11.71	11.99	11.73	236.1	235.3	236.1	远程	正常	调速	65535	7.22	0.86		4.04	412		0				0	0
2019-03-10 12:02:42	15.21	200	12.03	12.15	11.95	236.3	235	235.7	远程	正常	调速	65535	7.34	0.87		4.04	412		0				0	0
2019-03-10 12:05:06	15.32	200	11.96	12.3	11.99	237.2	236.5	236.9	远程	正常	调速	65535	7.43	0.87		4.03	411		0				0	0
2019-03-10 12:07:31	15.35	200	12.1	12.21	12.29	236	235.2	235.8	远程	正常	调速	65535	7.43	0.86		4.03	411		0				0	0
2019-03-10 12:09:55	15.41	200	12.14	12.2	12.2	235.9	235.4	236	远程	正常	调速	65535	7.46	0.87		4.04	412		0				0	0
2019-03-10 12:12:19	15.33	200	12.12	12.33	11.92	235.2	234.3	234.9	远程	正常	调速	65535	7.42	0.87		4.04	412		0				0	0
2019-03-10 12:14:44	15.72	200	12.31	12.35	12.42	235.7	234.5	235.3	远程	正常	调速	65535	7.61	0.88		4.03	411		0				0	0
2019-03-10 12:17:09	15.55	200	12.22	12.27	12.06	235.5	234.6	235.1	远程	正常	调速	65535	7.53	0.88		4.04	412		0				0	0
2019-03-10 12:19:33	15.43	200	12.18	12.34	12.12	236.2	235.4	235.8	远程	正常	调速	65535	7.48	0.87		4.04	412		0				0	0
2019-03-10 12:21:58	15.43	200	12.11	12.23	12.23	237.2	236	237.4	远程	正常	调速	65535	7.48	0.87		4.04	412		0				0	0
2019-03-10 12:24:22	15.45	200	12	12.11	12.01	237	235.9	237	远程	正常	调速	65535	7.47	0.88		4.04	412		0				0	0
2019-03-10 12:26:47	15.51	200	12.27	12.45	12.25	236.3	236	236	远程	正常	调速	65535	7.52	0.87		4.03	411		0				0	0
2019-03-10 12:29:11	15.32	200	12.05	12.18	12.28	235.1	234.8	235.5	远程	正常	调速	65535	7.42	0.87		4.03	411		0				0	0
2019-03-10 12:31:36	15.38	200	12.09	12.23	12.01	235.7	235.1	235.8	远程	正常	调速	65535	7.42	0.88		4.03	411		0				0	0
2019-03-10 12:34:00	15.3	200	11.9	12.07	12.27	236.5	235.6	236.2	远程	正常	调速	65535	7.41	0.87		4.03	411		0				0	0
2019-03-10 12:36:24	15.29	200	12.01	12.11	11.91	236.4	235.1	236.5	远程	正常	调速	65535	7.38	0.87		4.03	411		0				0	0
2019-03-10 12:38:50	15.22	200	12.11	12.09	11.94	236.1	234.9	235.9	远程	正常	调速	65535	7.36	0.87		4.03	411		0				0	0
2019-03-10 12:41:14	15.67	200	12.3	12.32	12.44	235.9	234.8	235.7	远程	正常	调速	65535	7.61	0.88		4.03	411		0				0	0
2019-03-10 12:43:39	14.93	200	11.8	11.86	11.63	236.1	234.3	235.8	远程	正常	调速	65535	7.19	0.87		4.04	412		0				0	0
2019-03-10 12:46:03	15.61	200	12.32	12.39	12.15	235.7	234.7	236.1	远程	正常	调速	65535	7.58	0.88		4.04	412		0				0	0
2019-03-10 12:48:28	15.22	200	12.01	12.06	12.03	235.4	234.7	235.8	远程	正常	调速	65535	7.37	0.88		4.03	411		0				0	0
2019-03-10 12:50:52	15.31	200	12.18	12.17	12.12	234.7	234	234.9	远程	正常	调速	65535	7.4	0.87		4.04	412		0				0	0
2019-03-10 12:53:16	15.19	200	11.93	12.06	11.83	235.9	235.2	236.3	远程	正常	调速	65535	7.33	0.87		4.04	412		0				0	0
2019-03-10 12:55:41	15.23	200	11.92	11.92	12.11	235.4	234.9	235.7	远程	正常	调速	65535	7.38	0.88		4.03	411		0				0	0
2019-03-10 12:58:06	15.33	200	12.25	12.24	12.07	235.7	234.7	235.2	远程	正常	调速	65535	7.4	0.87		4.03	411		0				0	0
2019-03-10 13:00:31	15.73	200	12.33	12.44	12.48	235.4	234.1	235.3	远程	正常	调速	65535	7.62	0.87		4.04	412		0				0	0
2019-03-10 13:02:55	15.51	200	12.35	12.47	12.24	233.8	232.9	233.3	远程	正常	调速	65535	7.48	0.87		4.04	412		0				0	0
2019-03-10 13:05:19	15.65	200	12.54	12.56	12.21	232.9	231.8	232.4	远程	正常	调速	65535	7.58	0.88		4.04	412		0				0	0
2019-03-10 13:07:44	15.28	200	12.12	12.2	11.95	232.8	231.9	232.9	远程	正常	调速	65535	7.35	0.87		4.04	412		0				0	0
2019-03-10 13:10:08	15.51	201	12.12	12.37	12.34	232.6	231.8	232.3	远程	正常	调速	65535	7.47	0.88		4.04	412		0				0	0
2019-03-10 13:12:33	15.27	200	12.22	12.23	12.17	232	231.3	232.2	远程	正常	调速	65535	7.34	0.87		4.04	412		0				0	0
2019-03-10 13:14:58	15.3	200	12.25	12.32	12.12	233.3	231.8	232.9	远程	正常	调速	65535	7.36	0.87		4.04	412		0				0	0
2019-03-10 13:17:22	15.59	200	12.28	12.47	12.61	232.3	232	232.5	远程	正常	调速	65535	7.55	0.88		4.04	412		0				0	0
2019-03-10 13:19:46	15.01	200	11.86	11.9	12.06	232.1	230.9	232.1	远程	正常	调速	65535	7.2	0.88		4.04	412		0				0	0
2019-03-10 13:22:11	15.36	200	12.31	12.48	12.4	232.2	230.8	231.8	远程	正常	调速	65535	7.39	0.87		4.04	412		0				0	0
2019-03-10 13:24:35	15.02	200	12.06	12.28	12.12	231.9	231.5	231.8	远程	正常	调速	65535	7.2	0.86		4.04	412		0				0	0
2019-03-10 13:27:00	15.31	200	12.13	12.3	12.48	231.2	230.9	231.5	远程	正常	调速	65535	7.37	0.86		4.04	412		0				0	0
2019-03-10 13:29:24	15.23	200	12.14	12.24	12.37	232.1	231.7	232.4	远程	正常	调速	65535	7.33	0.86		4.04	412		0				0	0
2019-03-10 13:31:49	15.4	200	12.38	12.58	12.38	232.2	230.8	231.8	远程	正常	调速	65535	7.42	0.86		4.04	412		0				0	0
2019-03-10 13:34:13	14.98	200	11.88	12.04	11.79	230.6	229.8	230.2	远程	正常	调速	65535	7.15	0.87		4.04	412		0				0	0
2019-03-10 13:36:38	15.58	200	12.38	12.5	12.61	230.2	229.4	230.5	远程	正常	调速	65535	7.51	0.88		4.04	412		0				0	0
2019-03-10 13:39:02	15.29	200	12.21	12.37	12.44	230.9	230.3	231.4	远程	正常	调速	65535	7.35	0.87		4.04	412		0				0	0
2019-03-10 13:41:26	15.23	200	12.19	12.25	12.17	231	230.5	230.8	远程	正常	调速	65535	7.32	0.87		4.04	412		0				0	0
2019-03-10 13:43:51	15.49	200	12.33	12.66	12.35	231.9	230.7	231.2	远程	正常	调速	65535	7.45	0.86		4.04	412		0				0	0
2019-03-10 13:51:04	15.5	200	12.11	12.44	12.13	231.8	231.1	231.3	远程	正常	调速	65535	7.45	0.88		4.04	412		0				0	0
2019-03-10 13:53:29	15.17	200	11.93	12.14	12.06	230.9	230.4	231.4	远程	正常	调速	65535	7.28	0.87		4.04	412		0				0	0
2019-03-10 13:55:53	15.47	200	12.27	12.44	12.28	231.2	230.8	231.3	远程	正常	调速	65535	7.44	0.88		4.04	412		0				0	0
2019-03-10 13:58:17	15.52	200	12.46	12.6	12.39	231.4	230.3	230.9	远程	正常	调速	65535	7.49	0.87		4.04	412		0				0	0
2019-03-10 14:00:42	15.29	200	12.29	12.5	12.17	230.3	229.8	230.1	远程	正常	调速	65535	7.36	0.87		4.04	412		0				0	0
2019-03-10 14:03:07	15.54	200	12.3	12.43	12.4	230.6	229.7	230.9	远程	正常	调速	65535	7.49	0.89		4.04	412		0				0	0
2019-03-10 14:05:31	15.26	200	12.14	12.33	12.01	230.6	229.2	230	远程	正常	调速	65535	7.32	0.88		4.04	412		0				0	0
2019-03-10 14:07:56	15.66	201	12.43	12.59	12.62	230	229.5	229.9	远程	正常	调速	65535	7.53	0.88		4.04	412		0				0	0
2019-03-10 14:10:20	15.25	200	12.27	12.49	12.21	230.1	229.2	230.2	远程	正常	调速	65535	7.31	0.87		4.04	412		0				0	0
2019-03-10 14:12:44	15.5	200	12.29	12.51	12.57	230.5	230.2	230.5	远程	正常	调速	65535	7.47	0.88		4.04	412		0				0	0
2019-03-10 14:15:09	15.39	200	12.2	12.28	12.38	230.8	229.9	231.2	远程	正常	调速	65535	7.41	0.88		4.04	412		0				0	0
2019-03-10 14:17:33	15.17	200	12.1	12.22	12.09	231.5	230.1	230.9	远程	正常	调速	65535	7.27	0.87		4.04	412		0				0	0
2019-03-10 14:19:58	15.19	200	11.94	12.02	12.18	231.6	230.7	231.9	远程	正常	调速	65535	7.28	0.87		4.04	412		0				0	0
2019-03-10 14:22:23	14.91	200	11.89	11.93	11.78	230.6	230.1	230.3	远程	正常	调速	65535	7.1	0.87		4.04	412		0				0	0
2019-03-10 14:24:47	15.27	200	12.34	12.33	12.33	230.8	229.4	230.5	远程	正常	调速	65535	7.33	0.87		4.04	412		0				0	0
2019-03-10 14:27:11	15.26	200	12.18	12.44	12.45	229.1	228.8	229.2	远程	正常	调速	65535	7.32	0.87		4.04	412		0				0	0
2019-03-10 14:29:35	15.09	200	11.99	12.12	12.1	230.2	229.1	230	远程	正常	调速	65535	7.2	0.86		4.04	412		0				0	0
2019-03-10 14:32:00	15.28	200	12.38	12.49	12.15	230.3	229.3	229.7	远程	正常	调速	65535	7.33	0.86		4.04	412		0				0	0
2019-03-10 14:34:25	14.99	200	12.07	12.2	12.26	230.1	229.2	229.6	远程	正常	调速	65535	7.17	0.86		4.04	412		0				0	0
2019-03-10 14:36:49	15.11	200	12.23	12.3	12.09	229.5	228.1	229.3	远程	正常	调速	65535	7.25	0.87		4.04	412		0				0	0
2019-03-10 14:39:14	14.88	200	11.88	12.11	12.18	229.4	229.1	229.3	远程	正常	调速	65535	7.09	0.86		4.04	412		0				0	0
2019-03-10 14:41:37	15.19	200	12.13	12.26	12.43	229.7	229.4	229.7	远程	正常	调速	65535	7.28	0.87		4.04	412		0				0	0
2019-03-10 14:44:02	15.11	200	12.04	12.19	12.18	230.6	229.3	230.6	远程	正常	调速	65535	7.21	0.87		4.05	413		0				0	0
2019-03-10 14:46:27	15.33	200	12.41	12.53	12.29	230.3	229.6	230.1	远程	正常	调速	65535	7.36	0.87		4.04	412		0				0	0
2019-03-10 14:48:52	15.38	200	12.23	12.3	12.15	230.9	230.4	230.8	远程	正常	调速	65535	7.38	0.88		4.04	412		0				0	0
2019-03-10 14:51:16	15.55	200	12.22	12.3	12.36	231.7	231	231.4	远程	正常	调速	65535	7.47	0.89		4.04	412		0				0	0
2019-03-10 14:53:40	15.07	200	11.91	12.13	12.02	230.5	229.5	230.5	远程	正常	调速	65535	7.19	0.87		4.05	413		0				0	0
2019-03-10 14:56:05	14.87	200	11.9	11.88	11.69	231.5	230	230.7	远程	正常	调速	65535	7.11	0.88		4.04	412		0				0	0
2019-03-10 14:58:29	15.15	200	11.97	12.13	11.87	231.2	230.5	231.1	远程	正常	调速	65535	7.25	0.87		4.05	413		0				0	0
2019-03-10 15:00:54	14.75	200	11.66	11.55	11.71	230.9	230.4	231.4	远程	正常	调速	65535	7.04	0.88		4.04	412		0				0	0
2019-03-10 15:03:18	15.15	200	11.86	12.04	12.06	231.7	231	231.3	远程	正常	调速	65535	7.26	0.88		4.04	412		0				0	0
2019-03-10 15:05:43	15.52	200	12.37	12.49	12.38	231.5	230.6	231.6	远程	正常	调速	65535	7.47	0.87		4.05	413		0				0	0
2019-03-10 15:08:07	15.19	200	11.94	12.03	12.22	232.5	231.5	232.3	远程	正常	调速	65535	7.29	0.87		4.04	412		0				0	0
2019-03-10 15:10:32	15.15	200	12.2	12.33	12.16	232.2	231.5	232.3	远程	正常	调速	65535	7.28	0.86		4.04	412		0				0	0
2019-03-10 15:12:56	15.17	200	12.09	12.33	12.11	231.3	230.6	231.6	远程	正常	调速	65535	7.27	0.87		4.05	413		0				0	0
2019-03-10 15:15:21	15.04	200	11.85	12.07	12.47	231.7	231	231.9	远程	正常	调速	65535	7.2	0.86		4.04	412		0				0	0
2019-03-10 15:17:45	15.15	200	11.96	12.14	12.3	231.4	230.8	231.8	远程	正常	调速	65535	7.27	0.87		4.05	413		0				0	0
2019-03-10 15:20:10	15.56	200	12.52	12.58	12.41	231.6	230.9	231.5	远程	正常	调速	65535	7.51	0.87		4.04	412		0				0	0
2019-03-10 15:22:33	15.28	200	12.1	12.28	12.14	231.2	230.6	231.2	远程	正常	调速	65535	7.32	0.87		4.05	413		0				0	0
2019-03-10 15:24:58	15.11	200	12.01	12.1	12.19	232	231.7	232.2	远程	正常	调速	65535	7.25	0.87		4.05	413		0				0	0
2019-03-10 15:27:23	15.22	200	12.04	12.09	12.22	232.4	231.7	232.9	远程	正常	调速	65535	7.32	0.87		4.05	413		0				0	0
2019-03-10 15:29:47	15.07	200	11.95	12.06	12.24	232.1	231.6	232	远程	正常	调速	65535	7.22	0.87		4.05	413		0				0	0
2019-03-10 15:32:12	15.25	200	12.09	12.23	12.06	232.5	231.7	231.7	远程	正常	调速	65535	7.32	0.87		4.05	413		0				0	0
2019-03-10 15:34:36	15.54	200	12.47	12.51	12.66	231.6	230.3	231.4	远程	正常	调速	65535	7.5	0.87		4.04	412		0				0	0
2019-03-10 15:37:00	15.37	200	12.27	12.49	12.26	231.9	230.4	231.4	远程	正常	调速	65535	7.41	0.87		4.05	413		0				0	0
2019-03-10 15:39:27	15.55	200	12.34	12.55	12.53	231.8	231.5	232.3	远程	正常	调速	65535	7.5	0.87		4.05	413		0				0	0
2019-03-10 15:41:51	15.12	200	11.99	12.15	11.94	232.5	231.2	232.3	远程	正常	调速	65535	7.25	0.87		4.05	413		0				0	0
2019-03-10 15:44:16	15.31	200	12.07	12.26	12.13	232.4	231	232.3	远程	正常	调速	65535	7.35	0.87		4.05	413		0				0	0
2019-03-10 15:46:40	15.11	200	11.91	12.12	12.26	231.5	231.3	231.7	远程	正常	调速	65535	7.25	0.87		4.05	413		0				0	0
2019-03-10 15:49:04	15.31	200	12.16	12.19	12.31	231.7	231.2	232.3	远程	正常	调速	65535	7.36	0.87		4.05	413		0				0	0
2019-03-10 15:51:29	15.17	200	12.05	12.01	12.11	231.5	230.4	231.2	远程	正常	调速	65535	7.26	0.87		4.05	413		0				0	0
2019-03-10 15:53:53	15.09	200	12.05	12.23	11.9	231	230.5	231	远程	正常	调速	65535	7.21	0.88		4.05	413		0				0	0
2019-03-10 15:56:18	15.19	200	12.18	12.26	12.15	231.8	231.3	231.8	远程	正常	调速	65535	7.28	0.87		4.05	413		0				0	0
2019-03-10 15:58:43	14.92	200	11.78	11.78	12.02	232.8	231.9	233.2	远程	正常	调速	65535	7.16	0.87		4.05	413		0				0	0
2019-03-10 16:01:07	15.2	200	12.05	12.14	12.12	231.7	230.9	231.9	远程	正常	调速	65535	7.3	0.87		4.05	413		0				0	0
2019-03-10 16:03:31	15.23	200	12.12	12.12	12.37	231.2	230.2	231.7	远程	正常	调速	65535	7.3	0.87		4.05	413		0				0	0
2019-03-10 16:05:55	15.02	200	11.94	11.86	12.15	231.8	231.1	232.2	远程	正常	调速	65535	7.18	0.86		4.05	413		0				0	0
2019-03-10 16:08:21	14.86	200	11.88	11.99	11.86	231.7	230.3	231.4	远程	正常	调速	65535	7.11	0.87		4.05	413		0				0	0
2019-03-10 16:10:45	15.26	200	12.14	12.29	12.31	230.7	229.9	231.2	远程	正常	调速	65535	7.33	0.88		4.05	413		0				0	0
2019-03-10 16:13:09	15.03	200	12.1	12.17	12	232.4	231.1	231.8	远程	正常	调速	65535	7.21	0.87		4.04	412		0				0	0
2019-03-10 16:15:33	15.13	200	12.01	12.04	12.19	231.8	230.9	231.4	远程	正常	调速	65535	7.25	0.86		4.05	413		0				0	0
2019-03-10 16:17:58	14.87	200	11.89	11.98	11.69	232.1	231	231.6	远程	正常	调速	65535	7.12	0.87		4.05	413		0				0	0
2019-03-10 16:20:23	15.07	200	11.92	11.96	11.88	232.7	231.4	232.5	远程	正常	调速	65535	7.21	0.87		4.05	413		0				0	0
2019-03-10 16:22:47	15.13	200	11.91	12.02	12.21	231.4	230.4	231.6	远程	正常	调速	65535	7.25	0.87		4.05	413		0				0	0
2019-03-10 16:25:12	15.27	200	12.23	12.21	11.98	231.9	230.8	232	远程	正常	调速	65535	7.34	0.88		4.05	413		0				0	0
2019-03-10 16:27:36	15.02	200	11.93	11.94	12.09	231.5	230.8	232	远程	正常	调速	65535	7.19	0.87		4.05	413		0				0	0
2019-03-10 16:30:00	15.2	200	12.06	12.24	12.01	232.3	231.7	232.1	远程	正常	调速	65535	7.29	0.87		4.05	413		0				0	0
2019-03-10 16:32:25	14.86	200	11.72	11.8	11.57	231.2	230.4	231.3	远程	正常	调速	65535	7.08	0.88		4.05	413		0				0	0
2019-03-10 16:34:49	15.1	200	11.84	11.97	12.2	231.7	230.8	232.1	远程	正常	调速	65535	7.24	0.88		4.05	413		0				0	0
2019-03-10 16:37:14	15.16	200	11.95	11.98	11.81	232.9	231.4	232.5	远程	正常	调速	65535	7.26	0.88		4.05	413		0				0	0
2019-03-10 16:39:39	15.04	200	12	11.91	12.19	232.2	231.5	232.8	远程	正常	调速	65535	7.23	0.87		4.05	413		0				0	0
2019-03-10 16:42:02	14.99	200	11.94	11.97	11.9	231.5	230.5	231.7	远程	正常	调速	65535	7.17	0.87		4.05	413		0				0	0
2019-03-10 16:44:28	14.98	200	11.88	11.97	11.8	231.6	230.6	231.7	远程	正常	调速	65535	7.17	0.87		4.05	413		0				0	0
2019-03-10 16:46:53	15.17	200	12.08	12.06	12.15	231.2	230.2	231.1	远程	正常	调速	65535	7.26	0.87		4.05	413		0				0	0
2019-03-10 16:49:17	15.03	200	11.88	11.73	11.85	231	229.9	231.2	远程	正常	调速	65535	7.18	0.88		4.05	413		0				0	0
2019-03-10 16:51:43	14.71	200	11.78	11.75	11.77	231.5	231	231.5	远程	正常	调速	65535	7.01	0.87		4.05	413		0				0	0
2019-03-10 16:54:07	14.74	200	11.7	11.88	11.68	230.6	229.6	230.7	远程	正常	调速	65535	7	0.87		4.05	413		0				0	0
2019-03-10 16:56:31	15.01	200	11.94	12.06	12.01	231	230.4	230.7	远程	正常	调速	65535	7.18	0.87		4.05	413		0				0	0
2019-03-10 16:58:56	14.94	200	11.92	11.97	12.14	230.2	229.3	229.9	远程	正常	调速	65535	7.14	0.87		4.05	413		0				0	0
2019-03-10 17:01:20	14.98	200	11.93	12.02	12.2	229.6	228.3	229.8	远程	正常	调速	65535	7.17	0.87		4.05	413		0				0	0
2019-03-10 17:03:45	14.77	200	11.76	11.97	12.06	230.2	229.7	230.7	远程	正常	调速	65535	7.05	0.86		4.05	413		0				0	0
2019-03-10 17:06:11	15.01	200	12.04	12.15	12.02	231.2	229.9	231.1	远程	正常	调速	65535	7.17	0.86		4.05	413		0				0	0
2019-03-10 17:08:36	14.87	200	11.8	11.93	11.89	230.6	230.1	230.3	远程	正常	调速	65535	7.09	0.87		4.05	413		0				0	0
2019-03-10 17:11:00	14.94	200	11.9	11.95	12	230	229.6	230.2	远程	正常	调速	65535	7.15	0.88		4.05	413		0				0	0
2019-03-10 17:13:24	15.03	200	12.01	11.95	12.18	230.9	229.3	230.8	远程	正常	调速	65535	7.2	0.87		4.05	413		0				0	0
2019-03-10 17:15:49	15.09	200	11.84	12.01	12.17	230.3	229.7	230.1	远程	正常	调速	65535	7.2	0.87		4.05	413		0				0	0
2019-03-10 17:18:14	14.95	200	11.94	12.12	11.87	230.4	229.2	229.8	远程	正常	调速	65535	7.16	0.87		4.05	413		0				0	0
2019-03-10 17:20:38	15.09	200	11.99	12.11	12.01	231.3	230	230.6	远程	正常	调速	65535	7.22	0.87		4.05	413		0				0	0
2019-03-10 17:23:02	14.77	200	11.67	11.81	11.99	229.5	229.1	229.6	远程	正常	调速	65535	7.04	0.87		4.05	413		0				0	0
2019-03-10 17:25:26	14.66	200	11.68	11.77	11.91	230.9	230.3	230.8	远程	正常	调速	65535	7.01	0.87		4.05	413		0				0	0
2019-03-10 17:27:51	14.83	200	11.65	11.77	11.94	231.8	231.1	231.5	远程	正常	调速	65535	7.09	0.87		4.05	413		0				0	0
2019-03-10 17:30:16	15.1	200	12.03	12.25	12.16	231.8	231	231.8	远程	正常	调速	65535	7.26	0.87		4.05	413		0				0	0
2019-03-10 17:32:40	14.88	200	11.75	11.97	11.84	232	230.7	231.6	远程	正常	调速	65535	7.12	0.87		4.05	413		0				0	0
2019-03-10 17:35:04	14.95	200	11.72	11.97	12.05	232.1	230.8	232	远程	正常	调速	65535	7.17	0.87		4.05	413		0				0	0
2019-03-10 17:37:28	14.85	200	11.75	11.8	11.89	232.7	232.2	232.5	远程	正常	调速	65535	7.12	0.87		4.05	413		0				0	0
2019-03-10 17:39:53	15.19	200	11.85	12.02	12.17	232.9	232.6	233.2	远程	正常	调速	65535	7.27	0.87		4.05	413		0				0	0
2019-03-10 17:42:17	14.97	200	11.82	11.95	11.8	233.2	232.3	232.9	远程	正常	调速	65535	7.21	0.88		4.05	413		0				0	0
2019-03-10 17:44:42	15.27	200	12.06	12.17	12.08	233.1	232.6	232.9	远程	正常	调速	65535	7.35	0.88		4.05	413		0				0	0
2019-03-10 17:47:06	15.04	200	11.75	11.8	12.15	232.6	231.5	232.5	远程	正常	调速	65535	7.23	0.88		4.05	413		0				0	0
2019-03-10 17:49:31	15.03	200	11.77	11.82	12.02	233.4	232.9	233.5	远程	正常	调速	65535	7.21	0.88		4.05	413		0				0	0
2019-03-10 17:51:55	15.16	200	11.87	11.99	12.18	233.7	232.9	233.5	远程	正常	调速	65535	7.31	0.87		4.05	413		0				0	0
2019-03-10 17:54:20	14.85	200	11.77	11.81	11.74	234.2	233	233.8	远程	正常	调速	65535	7.13	0.87		4.05	413		0				0	0
2019-03-10 17:56:44	14.91	200	11.8	11.83	11.92	234.8	233.3	234.7	远程	正常	调速	65535	7.18	0.87		4.05	413		0				0	0
2019-03-10 17:59:09	15.17	200	11.99	11.8	12.23	235.4	234.3	235.5	远程	正常	调速	65535	7.33	0.87		4.05	413		0				0	0
2019-03-10 18:01:33	14.85	200	11.67	11.68	11.9	235.1	234	234.9	远程	正常	调速	65535	7.13	0.86		4.05	413		0				0	0
2019-03-10 18:03:58	14.9	200	11.59	11.62	11.87	234.9	234.4	235.2	远程	正常	调速	65535	7.16	0.87		4.05	413		0				0	0
2019-03-10 18:06:23	14.88	200	11.77	11.93	11.99	234.3	233.4	234	远程	正常	调速	65535	7.16	0.87		4.05	413		0				0	0
2019-03-10 18:08:47	15.02	200	11.9	11.94	11.91	234.1	233.3	234.1	远程	正常	调速	65535	7.22	0.87		4.05	413		0				0	0
2019-03-10 18:11:12	14.86	200	11.88	11.89	11.94	235	233.6	234.8	远程	正常	调速	65535	7.16	0.86		4.05	413		0				0	0
2019-03-10 18:13:36	14.97	200	11.75	11.98	12.18	234.5	233.7	235.3	远程	正常	调速	65535	7.21	0.86		4.05	413		0				0	0
2019-03-10 18:16:00	14.69	200	11.45	11.59	11.83	234.8	234.4	235.6	远程	正常	调速	65535	7.04	0.86		4.05	413		0				0	0
2019-03-10 18:18:25	14.69	200	11.59	11.73	11.81	235.8	235.1	235.8	远程	正常	调速	65535	7.04	0.86		4.05	413		0				0	0
2019-03-10 18:25:41	15.12	200	11.88	12.33	12.15	233.4	232.9	233.8	远程	正常	调速	65535	7.27	0.87		4.05	413		0				0	0
2019-03-10 18:28:05	15.16	200	11.92	12.27	12.09	234.7	233.6	235.1	远程	正常	调速	65535	7.3	0.86		4.05	413		0				0	0
2019-03-10 18:30:30	14.78	200	11.58	12.05	11.52	234.9	233.5	234.3	远程	正常	调速	65535	7.09	0.87		4.05	413		0				0	0

## Sheet: Sheet2
时间	电流	转速	输入电流A	输入电流B	输入电流C	输入电压A	输入电压B	输入电压C	KA0	KA4	远程操作	操作时间	有功功率	功率因数	有功电量	井下压力	沉没度	无功电量	油压	油压	套压	流量	井温	油温
2019-03-11 21:09:17	13.6	200	10.46	11.6	10.25	230.9	230.2	229.7	远程	正常	调速	48689	6.41	0.87		4.2	428		0				0	0
2019-03-11 21:16:30	13.65	200	10.71	11.74	10.55	230.1	229.3	229.1	远程	正常	调速	49122	6.43	0.86		4.2	428		0				0	0
2019-03-11 21:18:55	13.3	200	10.45	11.38	10.29	230.5	229.4	229.2	远程	正常	调速	49267	6.25	0.85		4.2	428		0				0	0
2019-03-11 21:21:19	13.34	200	10.35	11.42	10.57	230.1	230	229.4	远程	正常	调速	49411	6.28	0.85		4.2	428		0				0	0
2019-03-11 21:23:44	13.76	200	10.47	11.62	10.57	231.6	231.5	230.6	远程	正常	调速	49556	6.49	0.86		4.2	428		0				0	0
2019-03-11 21:26:09	13.57	200	10.49	11.59	10.31	230.8	229.7	229.7	远程	正常	调速	49701	6.38	0.86		4.2	428		0				0	0
2019-03-11 21:28:33	13.86	200	10.73	11.87	10.8	230.1	230	229	远程	正常	调速	49845	6.56	0.86		4.19	427		0				0	0
2019-03-11 21:30:57	13.62	200	10.62	11.67	10.47	230.9	229.7	229.8	远程	正常	调速	49989	6.43	0.86		4.2	428		0				0	0
2019-03-11 21:33:22	13.68	200	10.62	11.71	10.78	229.9	229.4	229.2	远程	正常	调速	50133	6.46	0.86		4.2	428		0				0	0
2019-03-11 21:35:47	13.55	200	10.5	11.52	10.73	230.3	229.5	229.3	远程	正常	调速	50278	6.38	0.85		4.2	428		0				0	0
2019-03-11 21:38:11	13.67	200	10.64	11.76	10.6	231.2	230.1	229.9	远程	正常	调速	50423	6.45	0.86		4.19	427		0				0	0
2019-03-11 21:40:35	13.65	200	10.7	11.72	10.5	230.3	229.6	229.4	远程	正常	调速	50567	6.45	0.86		4.2	428		0				0	0
2019-03-11 21:43:00	13.27	200	10.28	11.32	9.94	231.7	230.7	230	远程	正常	调速	50712	6.25	0.86		4.2	428		0				0	0
2019-03-11 21:45:24	13.52	200	10.52	11.5	10.6	230	229.9	229.5	远程	正常	调速	50856	6.37	0.85		4.2	428		0				0	0
2019-03-11 21:47:48	13.41	201	10.46	11.49	10.31	230.5	229.7	229.5	远程	正常	调速	51000	6.3	0.85		4.2	428		0				0	0
2019-03-11 21:50:13	13.52	200	10.35	11.49	10.44	229.1	228.8	228.6	远程	正常	调速	51145	6.35	0.87		4.2	428		0				0	0
2019-03-11 21:52:38	13.43	200	10.52	11.52	10.33	229.6	229	228.1	远程	正常	调速	51290	6.3	0.85		4.19	427		0				0	0
2019-03-11 21:55:02	13.67	200	10.6	11.73	10.62	229.8	229.1	228.6	远程	正常	调速	51434	6.44	0.86		4.2	428		0				0	0
2019-03-11 21:57:28	13.59	200	10.65	11.63	10.75	229.9	230.1	229.2	远程	正常	调速	51580	6.4	0.85		4.2	428		0				0	0
2019-03-11 21:59:52	13.57	200	10.54	11.66	10.34	229.5	228.5	227.9	远程	正常	调速	51724	6.36	0.86		4.2	428		0				0	0
2019-03-11 22:02:17	13.32	200	10.41	11.43	10.22	230	228.9	228.2	远程	正常	调速	51869	6.25	0.85		4.19	427		0				0	0
2019-03-11 22:04:42	13.49	200	10.64	11.7	10.5	228.3	227.4	227.3	远程	正常	调速	52014	6.33	0.86		4.2	428		0				0	0
2019-03-11 22:07:06	13.15	200	10.32	11.37	10.44	226.2	226.3	225.1	远程	正常	调速	52158	6.15	0.85		4.2	428		0				0	0
2019-03-11 22:09:30	13.59	200	10.64	11.73	10.65	227.5	226.6	226	远程	正常	调速	52302	6.35	0.85		4.2	428		0				0	0
2019-03-11 22:11:55	13.49	200	10.54	11.59	10.68	227.6	227.5	226.7	远程	正常	调速	52447	6.33	0.85		4.2	428		0				0	0
2019-03-11 22:14:19	13.57	200	10.5	11.63	10.13	226.4	225.5	224.8	远程	正常	调速	52591	6.35	0.87		4.2	428		0				0	0
2019-03-11 22:16:44	13.38	200	10.64	11.53	10.74	227	226.5	226.4	远程	正常	调速	52736	6.27	0.85		4.2	428		0				0	0
2019-03-11 22:19:08	13.45	200	10.74	11.64	10.81	226.8	226.5	226.1	远程	正常	调速	52881	6.29	0.84		4.2	428		0				0	0
2019-03-11 22:21:33	13.52	200	10.86	11.78	10.74	225.7	225.6	224.4	远程	正常	调速	53025	6.32	0.84		4.2	428		0				0	0
2019-03-11 22:23:57	13.49	200	10.72	11.69	10.87	226.3	226.2	225.7	远程	正常	调速	53169	6.32	0.84		4.2	428		0				0	0
2019-03-11 22:26:22	13.54	200	10.91	11.84	10.85	226.5	225.8	224.9	远程	正常	调速	53314	6.34	0.84		4.2	428		0				0	0
2019-03-11 22:28:47	13.26	200	10.56	11.44	10.56	226.1	226	225.4	远程	正常	调速	53459	6.19	0.84		4.2	428		0				0	0
2019-03-11 22:31:12	13.48	200	10.59	11.63	10.66	226.1	226.1	225.2	远程	正常	调速	53604	6.31	0.86		4.2	428		0				0	0
2019-03-11 22:33:36	13.48	200	10.84	11.76	10.65	227	226.2	226.2	远程	正常	调速	53748	6.32	0.85		4.2	428		0				0	0
2019-03-11 22:36:01	13.63	200	10.9	11.81	10.73	226.7	225.6	225.7	远程	正常	调速	53893	6.39	0.85		4.2	428		0				0	0
2019-03-11 22:38:25	13.31	200	10.75	11.71	10.54	226.2	225.3	224.9	远程	正常	调速	54037	6.23	0.84		4.2	428		0				0	0
2019-03-11 22:40:49	13.47	200	10.77	11.66	10.88	225.6	225.4	224.5	远程	正常	调速	54181	6.29	0.85		4.2	428		0				0	0
2019-03-11 22:43:14	13.6	200	10.79	11.83	10.61	227.1	226.1	225.8	远程	正常	调速	54326	6.38	0.85		4.2	428		0				0	0
2019-03-11 22:45:39	13.2	200	10.18	11.34	10.18	225.8	225.7	225	远程	正常	调速	54472	6.15	0.86		4.2	428		0				0	0
2019-03-11 22:48:04	13.4	200	10.48	11.6	10.11	226.1	225.6	224.5	远程	正常	调速	54616	6.25	0.86		4.2	428		0				0	0
2019-03-11 22:50:28	13.45	200	10.32	11.55	10.09	225.9	225.1	224.3	远程	正常	调速	54760	6.27	0.88		4.2	428		0				0	0
2019-03-11 22:52:52	13.72	200	10.51	11.87	10.32	226.4	226	225.4	远程	正常	调速	54904	6.43	0.87		4.2	428		0				0	0
2019-03-11 22:55:17	13.62	200	10.65	12	10.31	226.1	225.3	224.3	远程	正常	调速	55049	6.37	0.87		4.2	428		0				0	0
2019-03-11 22:57:42	13.58	200	10.5	11.78	10.35	226.4	225.8	225.4	远程	正常	调速	55194	6.35	0.87		4.2	428		0				0	0
2019-03-11 23:00:07	13.41	200	10.21	11.62	9.82	227.4	226.9	225.6	远程	正常	调速	55339	6.26	0.88		4.2	428		0				0	0
2019-03-11 23:02:31	13.34	200	10.3	11.43	10.1	226.8	226.7	225.7	远程	正常	调速	55483	6.22	0.86		4.2	428		0				0	0
2019-03-11 23:04:55	13.57	200	10.28	11.6	10.16	226.5	226.2	225.1	远程	正常	调速	55627	6.37	0.88		4.19	427		0				0	0
2019-03-11 23:07:19	13.38	200	10.21	11.42	9.95	227.2	226.9	225.8	远程	正常	调速	55771	6.25	0.88		4.2	428		0				0	0
2019-03-11 23:09:44	13.54	200	10.46	11.72	9.89	227.1	226.7	226	远程	正常	调速	55916	6.34	0.88		4.2	428		0				0	0
2019-03-11 23:12:10	13.34	200	10.3	11.48	9.99	226.5	225.5	225.4	远程	正常	调速	56062	6.23	0.88		4.2	428		0				0	0
2019-03-11 23:14:34	13.55	200	10.29	11.59	10.35	226.6	225.8	225.7	远程	正常	调速	56206	6.34	0.88		4.2	428		0				0	0
2019-03-11 23:16:58	13.31	200	10.35	11.62	9.77	227.5	226.1	226.2	远程	正常	调速	56350	6.23	0.87		4.2	428		0				0	0
2019-03-11 23:19:22	13.34	200	10.38	11.67	9.85	227.2	225.7	225.5	远程	正常	调速	56495	6.25	0.87		4.2	428		0				0	0
2019-03-11 23:21:47	13.64	200	10.61	11.83	10.22	227	225.8	225.7	远程	正常	调速	56639	6.38	0.87		4.19	427		0				0	0
2019-03-11 23:24:12	13.38	200	10.33	11.54	10.1	226.6	226.4	225.4	远程	正常	调速	56784	6.25	0.87		4.19	427		0				0	0
2019-03-11 23:26:37	13.24	200	10.21	11.37	9.93	226.1	225.3	225	远程	正常	调速	56929	6.18	0.88		4.2	428		0				0	0
2019-03-11 23:29:01	13.34	200	10.46	11.56	10.07	226.3	225.2	224.3	远程	正常	调速	57073	6.22	0.86		4.19	427		0				0	0
2019-03-11 23:31:25	13.6	200	10.35	11.77	10.29	226.5	225.9	225.6	远程	正常	调速	57217	6.37	0.88		4.2	428		0				0	0
2019-03-11 23:33:49	13.55	200	10.37	11.74	10.1	227.4	226.1	225.9	远程	正常	调速	57362	6.34	0.87		4.2	428		0				0	0
2019-03-11 23:36:14	13.38	200	10.49	11.53	10.56	227.1	226.7	226.3	远程	正常	调速	57506	6.27	0.85		4.2	428		0				0	0
2019-03-11 23:38:39	13.56	200	10.65	11.73	10.81	227.9	227.5	226.6	远程	正常	调速	57651	6.38	0.85		4.19	427		0				0	0
2019-03-11 23:41:03	13.43	200	10.51	11.56	10.57	226.5	226.5	225.6	远程	正常	调速	57796	6.28	0.85		4.2	428		0				0	0
2019-03-11 23:43:27	13.54	200	10.69	11.73	10.64	227.4	227	226.4	远程	正常	调速	57940	6.34	0.85		4.2	428		0				0	0
2019-03-11 23:45:52	13.41	200	10.58	11.51	10.72	227.2	226.8	226.5	远程	正常	调速	58084	6.29	0.85		4.2	428		0				0	0
2019-03-11 23:48:16	13.39	200	10.5	11.63	10.66	228.1	227.8	226.8	远程	正常	调速	58229	6.27	0.85		4.19	427		0				0	0
2019-03-11 23:50:41	13.49	201	10.29	11.62	10.1	228	226.7	226.7	远程	正常	调速	58373	6.33	0.87		4.2	428		0				0	0
2019-03-11 23:53:05	13.32	200	10.14	11.54	10.08	227.3	226.7	225.8	远程	正常	调速	58518	6.23	0.88		4.19	427		0				0	0
2019-03-11 23:55:30	13.37	200	10.21	11.54	9.97	226.8	226	225	远程	正常	调速	58663	6.24	0.88		4.2	428		0				0	0
2019-03-11 23:57:54	13.48	200	10.43	11.68	10.26	226.7	225.4	225	远程	正常	调速	58807	6.3	0.87		4.2	428		0				0	0
2019-03-12 00:00:19	13.34	200	10.31	11.53	10.07	226.3	225.9	225.4	远程	正常	调速	58951	6.25	0.87		4.2	428		0				0	0
2019-03-12 00:02:43	13.3	200	10.27	11.57	10.21	226.6	226	225.9	远程	正常	调速	59096	6.23	0.87		4.2	428		0				0	0
2019-03-12 00:05:08	13.13	200	10.18	11.4	9.7	228	226.7	226.5	远程	正常	调速	59240	6.14	0.87		4.2	428		0				0	0
2019-03-12 00:07:32	13.5	200	10.44	11.78	9.98	226.5	226	225	远程	正常	调速	59385	6.31	0.87		4.2	428		0				0	0
2019-03-12 00:09:57	13.38	200	10.23	11.5	10.07	226.6	226	225.8	远程	正常	调速	59529	6.25	0.87		4.2	428		0				0	0
2019-03-12 00:12:21	13.44	200	10.38	11.62	10.08	226.9	226.4	225.2	远程	正常	调速	59674	6.29	0.87		4.2	428		0				0	0
2019-03-12 00:14:45	13.38	200	10.32	11.67	9.98	226.9	226	225.7	远程	正常	调速	59818	6.26	0.87		4.2	428		0				0	0
2019-03-12 00:17:10	13.26	201	10.08	11.53	9.82	227.3	226.4	225.7	远程	正常	调速	59963	6.18	0.87		4.19	427		0				0	0
2019-03-12 00:19:35	13.43	200	10.15	11.58	10.15	226.9	226.7	226.3	远程	正常	调速	60108	6.29	0.87		4.2	428		0				0	0
2019-03-12 00:22:02	13.23	201	10	11.18	9.98	227.8	227.1	227.4	远程	正常	调速	60254	6.2	0.88		4.2	428		0				0	0
2019-03-12 00:24:26	13.31	200	10.16	11.34	9.79	228.6	228.1	227.4	远程	正常	调速	60399	6.23	0.88		4.19	427		0				0	0
2019-03-12 00:26:50	13.28	200	10.15	11.31	9.8	228.6	227.4	227.3	远程	正常	调速	60543	6.23	0.88		4.2	428		0				0	0
2019-03-12 00:29:15	13.52	200	10.34	11.55	9.97	227.9	226.8	226.4	远程	正常	调速	60687	6.32	0.88		4.19	427		0				0	0
2019-03-12 00:31:40	13.38	200	10.22	11.12	9.91	228.4	227.5	227.2	远程	正常	调速	60832	6.27	0.88		4.2	428		0				0	0
2019-03-12 00:34:04	13.52	200	10.19	11.25	9.81	228.2	226.8	226.8	远程	正常	调速	60977	6.33	0.89		4.2	428		0				0	0
2019-03-12 00:36:29	13.41	200	10.34	11.27	10.54	228.1	227.3	227.1	远程	正常	调速	61121	6.28	0.87		4.2	428		0				0	0
2019-03-12 00:38:53	13.48	200	10.67	11.45	10.48	227.9	227.4	227.4	远程	正常	调速	61265	6.31	0.86		4.2	428		0				0	0
2019-03-12 00:41:17	13.24	200	10.4	11.2	10.51	227.2	226.4	226.2	远程	正常	调速	61410	6.2	0.86		4.2	428		0				0	0
2019-03-12 00:43:42	13.31	200	10.52	11.34	10.56	227.1	226.4	226.1	远程	正常	调速	61554	6.24	0.86		4.2	428		0				0	0
2019-03-12 00:46:07	13.35	200	10.53	11.33	10.33	227.1	226.1	225.7	远程	正常	调速	61699	6.24	0.86		4.19	427		0				0	0
2019-03-12 00:48:31	13.24	200	10.59	11.28	10.46	226.2	225.8	225.3	远程	正常	调速	61844	6.2	0.86		4.2	428		0				0	0
2019-03-12 00:50:55	13.24	200	10.43	11.22	10.6	226.4	225.3	225.6	远程	正常	调速	61988	6.19	0.86		4.2	428		0				0	0
2019-03-12 00:53:20	13.31	200	10.38	11.24	10.2	226.4	225.2	225.3	远程	正常	调速	62132	6.22	0.87		4.2	428		0				0	0
2019-03-12 00:55:44	13.54	200	10.59	11.36	10.5	226.2	226.1	225.6	远程	正常	调速	62277	6.35	0.87		4.2	428		0				0	0
2019-03-12 00:58:09	13.5	200	10.72	11.47	10.42	227	226.2	226.2	远程	正常	调速	62422	6.34	0.86		4.2	428		0				0	0
2019-03-12 01:00:33	13.39	200	10.64	11.38	10.23	227.4	226.6	226.9	远程	正常	调速	62566	6.28	0.87		4.2	428		0				0	0
2019-03-12 01:02:57	13.53	200	10.76	11.42	10.56	227.3	226.3	226	远程	正常	调速	62710	6.37	0.87		4.2	428		0				0	0
2019-03-12 01:05:22	13.4	200	10.48	11.22	10.29	228.2	227.6	227.7	远程	正常	调速	62855	6.29	0.87		4.19	427		0				0	0
2019-03-12 01:07:47	13.21	200	10.07	11	9.81	228.2	226.9	227.1	远程	正常	调速	62999	6.17	0.88		4.2	428		0				0	0
2019-03-12 01:10:11	13.5	200	10.21	11.2	10.15	226.9	226.3	226.8	远程	正常	调速	63144	6.33	0.89		4.2	428		0				0	0
2019-03-12 01:12:35	13.41	200	10.31	11.41	9.99	226.7	226	226.1	远程	正常	调速	63288	6.28	0.89		4.2	428		0				0	0
2019-03-12 01:15:00	13.37	201	10.08	11.15	10	226.7	226.1	225.9	远程	正常	调速	63433	6.25	0.89		4.2	428		0				0	0
2019-03-12 01:17:24	13.46	200	10.17	11.1	10.09	226.9	226	226.2	远程	正常	调速	63577	6.29	0.9		4.2	428		0				0	0
2019-03-12 01:19:49	13.55	201	10.37	11.3	10.2	227.4	226.4	226.6	远程	正常	调速	63721	6.35	0.88		4.2	428		0				0	0
2019-03-12 01:22:13	13.4	201	10.29	11.26	9.87	227.7	227.3	226.9	远程	正常	调速	63866	6.28	0.89		4.2	428		0				0	0
2019-03-12 01:24:38	13.29	200	9.99	11.05	9.81	228.6	227.4	227.4	远程	正常	调速	64011	6.22	0.89		4.2	428		0				0	0
2019-03-12 01:27:02	13.33	200	9.7	10.7	10.01	228	227.7	227.6	远程	正常	调速	64155	6.24	0.9		4.2	428		0				0	0
2019-03-12 01:29:27	13.5	200	10.38	11.34	10.04	228.3	227.7	227	远程	正常	调速	64300	6.35	0.88		4.19	427		0				0	0
2019-03-12 01:31:51	13.35	200	10.24	11.2	9.63	229	228.2	227.7	远程	正常	调速	64444	6.26	0.89		4.2	428		0				0	0
2019-03-12 01:34:15	13.42	200	10.18	11.12	9.87	228.9	227.7	228	远程	正常	调速	64588	6.29	0.89		4.2	428		0				0	0
2019-03-12 01:36:41	13.19	200	10.29	11.1	10.36	228.1	227.3	227.6	远程	正常	调速	64734	6.16	0.86		4.2	428		0				0	0
2019-03-12 01:39:06	13.43	200	10.72	11.38	10.73	226.6	226.1	226.5	远程	正常	调速	64879	6.29	0.86		4.2	428		0				0	0
2019-03-12 01:41:20	13.44	201	10.58	11.33	10.38	228.7	227.5	227.5	远程	正常	调速	65012	6.3	0.86		4.2	428		0				0	0
2019-03-12 01:43:38	13.31	200	10.59	11.24	10.56	227.8	227.5	227.7	远程	正常	调速	65151	6.23	0.85		4.2	428		0				0	0
2019-03-12 01:46:15	13.46	200	10.67	11.44	10.57	229	228.1	227.9	远程	正常	调速	65308	6.33	0.85		4.2	428		0				0	0
2019-03-12 01:48:45	13.45	200	10.58	11.32	10.72	228.7	227.8	228.1	远程	正常	调速	65458	6.3	0.85		4.2	428		0				0	0
2019-03-12 01:51:09	13.44	200	10.69	11.34	10.78	228.5	227.9	227.6	远程	正常	调速	65535	6.32	0.85		4.2	428		0				0	0
2019-03-12 01:53:34	13.43	201	10.56	11.37	10.7	228.3	228	228	远程	正常	调速	65535	6.29	0.85		4.2	428		0				0	0
2019-03-12 01:55:59	13.39	200	10.7	11.41	10.61	228.3	227.4	227.3	远程	正常	调速	65535	6.28	0.85		4.2	428		0				0	0
2019-03-12 01:58:23	13.46	200	10.54	11.34	10.57	228.5	228.5	228.1	远程	正常	调速	65535	6.31	0.86		4.2	428		0				0	0
2019-03-12 02:00:47	13.15	200	10.36	11	10.43	228.6	228.4	228.5	远程	正常	调速	65535	6.15	0.85		4.2	428		0				0	0
2019-03-12 02:03:12	13.38	200	10.62	11.3	10.48	228.5	227.4	227.7	远程	正常	调速	65535	6.27	0.85		4.2	428		0				0	0
2019-03-12 02:05:37	13.45	200	10.47	11.23	10.58	229.3	228.5	228.9	远程	正常	调速	65535	6.31	0.86		4.2	428		0				0	0
2019-03-12 02:08:01	13.15	200	10.42	11.15	10.33	228.8	228.4	227.5	远程	正常	调速	65535	6.16	0.85		4.2	428		0				0	0
2019-03-12 02:10:26	13.22	200	10.39	11.11	10.54	228.5	227.6	227.4	远程	正常	调速	65535	6.18	0.85		4.2	428		0				0	0
2019-03-12 02:12:27	13.35	200	10.49	11.18	10.58	228.6	227.5	227.5	远程	正常	调速	65535	6.25	0.86		4.2	428		0				0	0
2019-03-12 02:14:51	13.43	200	10.39	11.38	10.16	229.5	228.7	228.3	远程	正常	调速	65535	6.3	0.87		4.2	428		0				0	0
2019-03-12 02:17:27	13.39	200	10.29	11.25	10.21	228.1	227.8	227.6	远程	正常	调速	65535	6.27	0.87		4.2	428		0				0	0
2019-03-12 02:19:53	13.32	200	10.43	11.36	10.32	228.3	227.5	227	远程	正常	调速	65535	6.26	0.86		4.2	428		0				0	0
2019-03-12 02:22:18	13.35	200	10.38	11.13	10.37	228.6	227.9	228.1	远程	正常	调速	65535	6.27	0.86		4.2	428		0				0	0
2019-03-12 02:24:42	13.21	200	10.14	11.22	9.94	228.7	227.6	227.7	远程	正常	调速	65535	6.2	0.87		4.2	428		0				0	0
2019-03-12 02:27:07	13.21	201	10.2	11.05	10.06	228.6	228.3	227.7	远程	正常	调速	65535	6.17	0.87		4.2	428		0				0	0
2019-03-12 02:29:32	13.28	200	10.25	11.19	9.85	228.6	227.9	227.4	远程	正常	调速	65535	6.22	0.88		4.19	427		0				0	0
2019-03-12 02:31:56	13.34	200	10.34	11.23	10.17	229	228.6	228	远程	正常	调速	65535	6.26	0.87		4.2	428		0				0	0
2019-03-12 02:34:21	13.29	200	10.36	11.15	10.19	228.1	227.1	227.5	远程	正常	调速	65535	6.22	0.87		4.2	428		0				0	0
2019-03-12 02:36:46	13.35	200	10.32	11.15	10.05	228.1	227.5	226.8	远程	正常	调速	65535	6.25	0.87		4.2	428		0				0	0
2019-03-12 02:39:11	13.24	200	10.24	11.15	10.15	228.5	227.6	228	远程	正常	调速	65535	6.21	0.87		4.2	428		0				0	0
2019-03-12 02:41:35	13.24	200	10.41	11.2	9.92	229.6	228.3	228.6	远程	正常	调速	65535	6.21	0.87		4.2	428		0				0	0
2019-03-12 02:44:00	13.47	200	10.26	11.2	10.15	228.4	228	228.2	远程	正常	调速	65535	6.32	0.88		4.2	428		0				0	0
2019-03-12 02:46:24	13.27	200	10.15	11.06	9.97	228.8	228.1	228.5	远程	正常	调速	65535	6.23	0.88		4.2	428		0				0	0
2019-03-12 02:48:48	13.18	200	10.3	11.12	10.05	228.7	228.3	228.3	远程	正常	调速	65535	6.18	0.87		4.2	428		0				0	0
2019-03-12 02:51:13	13.03	200	9.95	10.72	10.03	229.5	229	229.3	远程	正常	调速	65535	6.1	0.87		4.2	428		0				0	0
2019-03-12 02:53:37	13.24	200	10.17	11.08	9.97	228.9	228.2	227.8	远程	正常	调速	65535	6.22	0.88		4.2	428		0				0	0
2019-03-12 02:56:02	13.3	200	10.25	11.07	10.21	227.4	227.3	226.9	远程	正常	调速	65535	6.23	0.87		4.2	428		0				0	0
2019-03-12 02:58:27	13.2	201	10.15	10.96	9.74	228.8	228.2	227.9	远程	正常	调速	65535	6.17	0.88		4.2	428		0				0	0
2019-03-12 03:00:51	13.11	200	10.1	11	9.61	228.9	227.6	227.6	远程	正常	调速	65535	6.14	0.88		4.2	428		0				0	0
2019-03-12 03:03:16	13.41	200	10.23	11.28	9.9	228.4	227.9	227.5	远程	正常	调速	65535	6.28	0.88		4.2	428		0				0	0
2019-03-12 03:05:41	13.18	200	10.22	11.02	9.98	228.6	228.3	227.8	远程	正常	调速	65535	6.16	0.87		4.2	428		0				0	0
2019-03-12 03:08:05	13.15	200	10.33	11.08	10.4	228.1	227.7	227.2	远程	正常	调速	65535	6.15	0.86		4.2	428		0				0	0
2019-03-12 03:10:29	13.16	200	10.37	11.12	10.29	228	227.5	226.7	远程	正常	调速	65535	6.16	0.86		4.2	428		0				0	0
2019-03-12 03:12:54	13.53	200	10.84	11.48	10.89	227.9	226.7	227.1	远程	正常	调速	65535	6.36	0.85		4.2	428		0				0	0
2019-03-12 03:15:19	13.24	201	10.58	11.34	10.46	227.5	227	226.5	远程	正常	调速	65535	6.2	0.85		4.2	428		0				0	0
2019-03-12 03:17:43	13.21	200	10.46	11.17	10.59	227.7	227.6	227.2	远程	正常	调速	65535	6.19	0.85		4.2	428		0				0	0
2019-03-12 03:20:07	13.02	200	10.39	10.95	10.43	227.8	227.7	227.5	远程	正常	调速	65535	6.1	0.85		4.2	428		0				0	0
2019-03-12 03:22:32	13.22	200	10.72	11.21	10.56	227.7	226.7	226.5	远程	正常	调速	65535	6.2	0.85		4.2	428		0				0	0
2019-03-12 03:24:56	13.15	200	10.22	10.83	10.07	226.6	226.5	226.2	远程	正常	调速	65535	6.15	0.88		4.2	428		0				0	0
2019-03-12 03:27:21	13.27	200	10.35	11.1	10.04	225.9	225.4	225.5	远程	正常	调速	65535	6.18	0.87		4.2	428		0				0	0
2019-03-12 03:29:45	13.38	200	10.19	11.09	10.01	226.4	225.9	225.9	远程	正常	调速	65535	6.25	0.89		4.2	428		0				0	0
2019-03-12 03:32:10	13.32	200	10.02	10.85	10.03	227.5	226.8	227.2	远程	正常	调速	65535	6.24	0.89		4.2	428		0				0	0
2019-03-12 03:34:34	13.31	200	10.32	11.08	9.91	228.2	227	227	远程	正常	调速	65535	6.23	0.88		4.2	428		0				0	0
2019-03-12 03:36:58	13.21	201	10.38	11.07	9.9	227.6	226.2	226.5	远程	正常	调速	65535	6.17	0.88		4.2	428		0				0	0
2019-03-12 03:39:23	13.24	200	10.31	11	9.89	227.2	226.8	226.9	远程	正常	调速	65535	6.19	0.88		4.2	428		0				0	0
2019-03-12 03:41:48	13.28	200	10.08	10.91	10	227	226.4	226.8	远程	正常	调速	65535	6.21	0.89		4.2	428		0				0	0
2019-03-12 03:44:12	13.32	200	10.21	11.07	9.82	227.9	227.1	227.6	远程	正常	调速	65535	6.26	0.89		4.2	428		0				0	0
2019-03-12 03:46:36	13.28	200	10.04	10.93	9.87	227.9	226.7	227.2	远程	正常	调速	65535	6.22	0.89		4.2	428		0				0	0
2019-03-12 03:49:01	13.25	200	10.24	11.02	9.76	226.1	225.5	225.4	远程	正常	调速	65535	6.19	0.89		4.2	428		0				0	0
2019-03-12 03:51:25	13.35	200	10.2	10.98	10.05	226.7	226.6	226.3	远程	正常	调速	65535	6.24	0.89		4.2	428		0				0	0
2019-03-12 03:53:50	13.26	200	10.21	10.89	10.12	227.3	227.2	227	远程	正常	调速	65535	6.2	0.88		4.2	428		0				0	0
2019-03-12 03:56:14	13.02	200	10.11	10.77	9.75	228.7	228	228.3	远程	正常	调速	65535	6.11	0.89		4.2	428		0				0	0
2019-03-12 03:58:39	13.25	200	10.24	10.9	9.98	228.5	227.7	228.2	远程	正常	调速	65535	6.21	0.88		4.2	428		0				0	0
2019-03-12 04:01:03	13.42	200	10.41	11.18	9.94	229.3	228	228.2	远程	正常	调速	65535	6.3	0.88		4.2	428		0				0	0
2019-03-12 04:03:27	13.2	200	10.07	10.86	9.83	229.2	228.4	229	远程	正常	调速	65535	6.2	0.89		4.2	428		0				0	0
2019-03-12 04:05:52	13.2	200	10.02	10.84	9.77	228.3	228.2	227.8	远程	正常	调速	65535	6.19	0.89		4.2	428		0				0	0
2019-03-12 04:08:17	13.24	200	10.32	10.98	10.26	228.3	228.1	227.7	远程	正常	调速	65535	6.19	0.88		4.2	428		0				0	0
2019-03-12 04:10:41	13.35	200	10.53	11.2	10.57	228.6	228	228.7	远程	正常	调速	65535	6.28	0.86		4.2	428		0				0	0
2019-03-12 04:13:05	13.22	200	10.62	11.11	10.48	228.3	227.2	227.8	远程	正常	调速	65535	6.19	0.85		4.2	428		0				0	0
2019-03-12 04:15:30	13.38	200	10.64	11.15	10.69	229	227.9	228.5	远程	正常	调速	65535	6.28	0.85		4.2	428		0				0	0
2019-03-12 04:17:55	12.97	200	10.45	10.91	10.27	228.3	227.8	227.7	远程	正常	调速	65535	6.07	0.85		4.2	428		0				0	0
2019-03-12 04:20:19	13.33	200	10.8	11.36	10.74	228.6	227.8	227.5	远程	正常	调速	65535	6.27	0.84		4.2	428		0				0	0
2019-03-12 04:22:44	13.34	200	10.68	11.22	10.52	228.9	227.7	227.8	远程	正常	调速	65535	6.26	0.85		4.2	428		0				0	0
2019-03-12 04:25:09	13.01	200	10.32	10.89	10.37	229.4	228.3	228.9	远程	正常	调速	65535	6.11	0.85		4.2	428		0				0	0
2019-03-12 04:27:33	13.25	200	10.18	10.93	10.01	228.1	227.9	227.8	远程	正常	调速	65535	6.2	0.88		4.2	428		0				0	0
2019-03-12 04:29:58	13.12	200	10.38	10.99	10.11	228	227.4	227.3	远程	正常	调速	65535	6.14	0.86		4.2	428		0				0	0
2019-03-12 04:32:22	13.21	200	10.25	10.87	10.17	228.6	228.4	228.3	远程	正常	调速	65535	6.19	0.87		4.2	428		0				0	0
2019-03-12 04:34:47	13.38	200	10.57	11.13	10.01	229.7	228.4	228.7	远程	正常	调速	65535	6.3	0.88		4.2	428		0				0	0
2019-03-12 04:37:11	13.23	200	10.21	10.9	10.09	228.3	227.8	228	远程	正常	调速	65535	6.18	0.87		4.2	428		0				0	0
2019-03-12 04:39:36	13.17	201	10.26	10.87	10.03	228.9	228.7	228.3	远程	正常	调速	65535	6.18	0.87		4.2	428		0				0	0
2019-03-12 04:42:00	13.19	200	10.34	10.99	9.82	228	227.1	227.5	远程	正常	调速	65535	6.18	0.88		4.2	428		0				0	0
2019-03-12 04:44:24	13.08	200	10.25	10.77	9.93	228.1	227.6	227.6	远程	正常	调速	65535	6.11	0.87		4.2	428		0				0	0
2019-03-12 04:46:49	12.98	200	10.17	10.71	9.69	228.7	227.8	228.4	远程	正常	调速	65535	6.07	0.87		4.2	428		0				0	0
2019-03-12 04:49:13	12.98	200	9.96	10.73	9.83	229.5	228.6	228.7	远程	正常	调速	65535	6.09	0.88		4.2	428		0				0	0
2019-03-12 04:51:38	13.33	200	10.28	10.99	10.2	228.3	227.9	228.1	远程	正常	调速	65535	6.26	0.88		4.2	428		0				0	0
2019-03-12 04:54:02	13.15	200	10.13	11.01	9.77	228.5	227.3	227.7	远程	正常	调速	65535	6.17	0.88		4.2	428		0				0	0
2019-03-12 04:56:26	13.26	200	10.09	10.83	10.04	229.7	228.9	228.7	远程	正常	调速	65535	6.22	0.88		4.2	428		0				0	0
2019-03-12 04:58:51	13.25	200	10.32	11.02	9.94	229.8	228.8	228.5	远程	正常	调速	65535	6.23	0.88		4.2	428		0				0	0
2019-03-12 05:01:16	13.19	200	10.16	10.83	10.1	229	228	228.1	远程	正常	调速	65535	6.18	0.87		4.2	428		0				0	0
2019-03-12 05:03:40	13.22	200	10.27	11.01	9.86	229.8	229.5	229.1	远程	正常	调速	65535	6.23	0.88		4.2	428		0				0	0
2019-03-12 05:06:05	13.09	200	10.18	10.84	10	229.1	228.2	228.2	远程	正常	调速	65535	6.14	0.88		4.2	428		0				0	0
2019-03-12 05:08:29	13.27	200	10.15	11.03	9.72	229	227.9	228.2	远程	正常	调速	65535	6.23	0.89		4.2	428		0				0	0
2019-03-12 05:10:53	13.27	200	10.19	11.01	10.06	228.4	227.2	227.6	远程	正常	调速	65535	6.23	0.89		4.2	428		0				0	0
2019-03-12 05:13:18	13.15	200	10.5	11.14	10.55	228.5	227.7	228.3	远程	正常	调速	65535	6.17	0.85		4.2	428		0				0	0
2019-03-12 05:15:42	13.27	200	10.61	11.22	10.48	228.3	227	227.4	远程	正常	调速	65535	6.23	0.85		4.2	428		0				0	0
2019-03-12 05:18:07	13.25	200	10.53	11.17	10.62	228.2	228	227.9	远程	正常	调速	65535	6.22	0.85		4.2	428		0				0	0
2019-03-12 05:20:31	13.08	200	10.49	11.03	10.32	230	229.1	229.5	远程	正常	调速	65535	6.15	0.85		4.2	428		0				0	0
2019-03-12 05:27:44	13.38	200	10.72	11.17	10.44	229.9	228.8	228.8	远程	正常	调速	65535	6.29	0.86		4.2	428		0				0	0
2019-03-12 05:30:10	13.33	200	10.26	11.09	10	228.2	227.7	227.6	远程	正常	调速	65535	6.25	0.88		4.2	428		0				0	0
2019-03-12 05:32:34	13.15	200	10.19	10.77	9.69	229.6	228	228.6	远程	正常	调速	65535	6.15	0.88		4.2	428		0				0	0
2019-03-12 05:34:58	13.29	200	10.28	10.85	10.07	229	228.6	229	远程	正常	调速	65535	6.23	0.88		4.2	428		0				0	0
2019-03-12 05:37:23	13.26	200	10.22	10.83	9.84	229.9	228.6	229.2	远程	正常	调速	65535	6.23	0.89		4.2	428		0				0	0
2019-03-12 05:39:47	13.07	200	10.08	10.69	9.99	229.6	229.1	228.9	远程	正常	调速	65535	6.13	0.88		4.2	428		0				0	0
2019-03-12 05:42:12	13.31	200	10.33	10.91	9.87	229.9	229.5	229.3	远程	正常	调速	65535	6.25	0.88		4.2	428		0				0	0
2019-03-12 05:44:37	13.24	200	10.11	10.76	9.95	230.1	228.8	229.5	远程	正常	调速	65535	6.22	0.89		4.2	428		0				0	0
2019-03-12 05:47:01	13.32	200	10.26	10.93	10.14	230.7	229.4	230	远程	正常	调速	65535	6.29	0.88		4.2	428		0				0	0
2019-03-12 05:49:25	13.28	200	10.21	10.99	9.78	229.7	228.4	229.2	远程	正常	调速	65535	6.23	0.88		4.2	428		0				0	0
2019-03-12 05:51:49	13.35	200	10.14	10.83	9.96	230.7	229.9	230.1	远程	正常	调速	65535	6.28	0.89		4.2	428		0				0	0
2019-03-12 05:54:14	13.44	200	10.23	10.99	9.76	231	230	230.6	远程	正常	调速	65535	6.35	0.89		4.2	428		0				0	0
2019-03-12 05:56:39	13.34	200	10.08	10.77	9.84	231.1	230.9	230.9	远程	正常	调速	65535	6.27	0.89		4.2	428		0				0	0
2019-03-12 05:59:04	13.15	200	9.98	10.67	9.9	231	230	230.5	远程	正常	调速	65535	6.18	0.89		4.2	428		0				0	0
2019-03-12 06:01:28	13.27	200	10.18	10.86	9.89	230.4	229.4	229.9	远程	正常	调速	65535	6.24	0.88		4.2	428		0				0	0
2019-03-12 06:03:52	13.29	200	10.1	10.73	10.04	231.5	230.5	231.3	远程	正常	调速	65535	6.28	0.89		4.2	428		0				0	0
2019-03-12 06:06:17	13.1	200	10.04	10.68	9.83	230.8	230.5	230.2	远程	正常	调速	65535	6.16	0.88		4.2	428		0				0	0
2019-03-12 06:08:44	13.18	200	10.08	10.62	9.84	231.3	230.4	231.1	远程	正常	调速	65535	6.2	0.88		4.2	428		0				0	0
2019-03-12 06:11:09	13.22	200	10.42	10.95	10.61	230.6	230.3	230.7	远程	正常	调速	65535	6.23	0.85		4.2	428		0				0	0
2019-03-12 06:13:33	13.23	200	10.39	10.89	10.26	231.3	230.4	231	远程	正常	调速	65535	6.22	0.86		4.2	428		0				0	0
2019-03-12 06:15:57	13.19	200	10.46	10.87	10.29	230.9	230.4	231	远程	正常	调速	65535	6.21	0.86		4.2	428		0				0	0
2019-03-12 06:18:22	13.3	200	10.45	10.99	10.48	232.1	230.7	231.4	远程	正常	调速	65535	6.28	0.85		4.2	428		0				0	0
2019-03-12 06:20:46	13.08	200	10.19	10.71	10.3	231.6	231.1	231.7	远程	正常	调速	65535	6.15	0.86		4.2	428		0				0	0
2019-03-12 06:23:11	13.18	200	10.32	10.97	10.3	232.1	231.1	231.1	远程	正常	调速	65535	6.22	0.86		4.2	428		0				0	0
2019-03-12 06:25:36	13.24	200	10.4	10.85	10.55	231.1	230.3	231.1	远程	正常	调速	65535	6.25	0.86		4.2	428		0				0	0
2019-03-12 06:28:00	13.14	200	10.37	10.85	10.16	230.6	229.5	230.3	远程	正常	调速	65535	6.19	0.87		4.2	428		0				0	0
2019-03-12 06:30:24	13.22	200	10.29	10.7	10.43	230.9	230.4	231	远程	正常	调速	65535	6.21	0.86		4.2	428		0				0	0
2019-03-12 06:32:48	13.08	200	10.22	10.66	10.38	231.8	231.1	231.2	远程	正常	调速	65535	6.16	0.85		4.2	428		0				0	0
2019-03-12 06:35:14	13.23	200	10.44	10.87	10.34	232.8	231.7	231.9	远程	正常	调速	65535	6.24	0.85		4.2	428		0				0	0
2019-03-12 06:37:39	13.17	200	10.42	10.92	10.38	231.9	231.2	231.3	远程	正常	调速	65535	6.22	0.86		4.2	428		0				0	0
2019-03-12 06:40:03	13.09	200	10.29	10.72	10.3	231.5	230.3	231.2	远程	正常	调速	65535	6.15	0.85		4.2	428		0				0	0
2019-03-12 06:42:27	13.25	200	10.38	10.9	10.59	231.7	230.8	230.9	远程	正常	调速	65535	6.27	0.86		4.2	428		0				0	0
2019-03-12 06:44:52	13.12	200	10.46	10.9	10.33	231.6	231.2	230.9	远程	正常	调速	65535	6.2	0.85		4.2	428		0				0	0
2019-03-12 06:47:22	12.95	200	10.25	10.62	10.35	232	231.2	231.9	远程	正常	调速	65535	6.11	0.86		4.2	428		0				0	0
2019-03-12 06:49:47	13.06	200	10.35	10.83	10.32	231.8	230.5	231.5	远程	正常	调速	65535	6.15	0.85		4.2	428		0				0	0
2019-03-12 06:52:11	13.25	200	10.5	10.92	10.61	231	230.1	231.1	远程	正常	调速	65535	6.25	0.85		4.2	428		0				0	0
2019-03-12 06:54:36	13.06	200	10.32	10.7	10.4	231.1	229.7	230.4	远程	正常	调速	65535	6.13	0.85		4.2	428		0				0	0
2019-03-12 06:57:01	13.1	200	10.31	10.79	10.18	231.8	230.8	231.1	远程	正常	调速	65535	6.17	0.86		4.2	428		0				0	0
2019-03-12 06:59:26	13.42	200	10.57	10.88	10.7	230.9	229.7	230.7	远程	正常	调速	65535	6.31	0.86		4.2	428		0				0	0
2019-03-12 07:01:39	13.28	200	10.59	10.93	10.47	229.4	228.1	228.9	远程	正常	调速	65535	6.25	0.86		4.2	428		0				0	0
2019-03-12 07:03:53	13.26	200	10.47	10.93	10.69	228.5	228.1	228	远程	正常	调速	65535	6.22	0.85		4.2	428		0				0	0
2019-03-12 07:06:11	13.12	201	10.33	10.78	10.57	228.5	227.4	227.9	远程	正常	调速	65535	6.15	0.86		4.2	428		0				0	0
2019-03-12 07:06:23	13.12	200	10.3	10.74	10.43	229.6	228.5	229.1	远程	正常	调速	65535	6.15	0.86		4.2	428		0				0	0
2019-03-12 07:08:59	13.14	200	10.39	10.9	10.36	229	227.8	228.2	远程	正常	调速	65535	6.16	0.86		4.2	428		0				0	0
2019-03-12 07:11:29	13.2	200	10.46	10.72	10.63	229.1	228.1	228.7	远程	正常	调速	65535	6.21	0.86		4.2	428		0				0	0
2019-03-12 07:13:54	13.24	200	10.68	10.75	10.54	227.9	226.9	227.9	远程	正常	调速	65535	6.19	0.85		4.2	428		0				0	0
2019-03-12 07:16:18	13.18	200	10.51	10.91	10.55	227.7	226.8	227.6	远程	正常	调速	65535	6.19	0.86		4.2	428		0				0	0
2019-03-12 07:18:43	13.12	201	10.38	10.78	10.53	227.7	226.8	227.5	远程	正常	调速	65535	6.15	0.86		4.2	428		0				0	0
2019-03-12 07:21:07	13.2	200	10.57	10.94	10.36	227	226.5	226.9	远程	正常	调速	65535	6.17	0.86		4.2	428		0				0	0
2019-03-12 07:23:32	13.37	200	10.76	11.14	10.88	227.4	227.2	226.9	远程	正常	调速	65535	6.29	0.85		4.2	428		0				0	0
2019-03-12 07:25:56	13.03	200	10.45	10.87	10.39	228.4	227.3	227.7	远程	正常	调速	65535	6.11	0.85		4.2	428		0				0	0
2019-03-12 07:28:21	13.32	200	10.56	11.07	10.78	227.2	227.1	227.4	远程	正常	调速	65535	6.25	0.85		4.2	428		0				0	0
2019-03-12 07:30:45	13.26	200	10.52	10.99	10.75	225.9	225.9	226.2	远程	正常	调速	65535	6.22	0.86		4.2	428		0				0	0
2019-03-12 07:33:10	12.87	200	10.34	10.72	10.47	225.4	224.5	224.9	远程	正常	调速	65535	5.98	0.85		4.2	428		0				0	0
2019-03-12 07:35:37	13.18	200	10.47	11.06	10.71	225.4	225.4	224.9	远程	正常	调速	65535	6.16	0.85		4.2	428		0				0	0
2019-03-12 07:38:01	13.36	200	10.69	11.18	10.77	225.1	224.7	224.8	远程	正常	调速	65535	6.26	0.86		4.2	428		0				0	0
2019-03-12 07:40:27	13.27	200	10.54	11.11	10.88	224.2	223.6	223.6	远程	正常	调速	65535	6.18	0.85		4.2	428		0				0	0
2019-03-12 07:42:51	13.22	200	10.66	11.04	10.82	222.9	222.4	223	远程	正常	调速	65535	6.15	0.85		4.2	428		0				0	0
2019-03-12 07:45:16	13.02	200	10.54	11.02	10.52	223.5	222.8	222.7	远程	正常	调速	65535	6.05	0.85		4.2	428		0				0	0
2019-03-12 07:52:29	13.25	201	10.59	11.12	10.9	223	222.4	222.2	远程	正常	调速	65535	6.17	0.85		4.2	428		0				0	0
2019-03-12 07:54:54	13.17	200	10.58	11.06	10.62	224.2	223.5	223.2	远程	正常	调速	65535	6.12	0.85		4.2	428		0				0	0
2019-03-12 07:57:18	13.26	200	10.72	11.15	10.73	224.6	223.6	223.4	远程	正常	调速	65535	6.19	0.85		4.2	428		0				0	0
2019-03-12 07:59:43	12.95	200	10.37	10.88	10.55	223.3	222.2	222.7	远程	正常	调速	65535	6.01	0.85		4.2	428		0				0	0
2019-03-12 08:02:07	12.97	200	10.44	10.85	10.55	225.7	225.6	225.3	远程	正常	调速	65535	6.06	0.85		4.2	428		0				0	0
2019-03-12 08:04:32	12.98	200	10.42	10.71	10.55	226	225	225.2	远程	正常	调速	65535	6.05	0.85		4.2	428		0				0	0
2019-03-12 08:06:56	13.21	200	10.58	11	10.73	225.6	224.9	225.3	远程	正常	调速	65535	6.18	0.85		4.2	428		0				0	0
2019-03-12 08:09:09	13.11	200	10.46	10.89	10.58	225.9	225.5	225.7	远程	正常	调速	65535	6.14	0.86		4.2	428		0				0	0
2019-03-12 08:11:34	12.99	200	10.34	10.79	10.53	224.8	224.1	224.5	远程	正常	调速	65535	6.05	0.86		4.22	430		0				0	0
2019-03-12 08:13:58	13.04	200	10.34	10.83	10.35	226	225.2	225.1	远程	正常	调速	65535	6.08	0.86		4.2	428		0				0	0
2019-03-12 08:16:23	13.09	200	10.38	10.85	10.6	225.7	225.5	225.3	远程	正常	调速	65535	6.12	0.86		4.2	428		0				0	0
2019-03-12 08:18:47	13.08	200	10.47	10.89	10.56	225.3	224.7	224.5	远程	正常	调速	65535	6.1	0.86		4.2	428		0				0	0
2019-03-12 08:21:12	13	200	10.42	10.69	10.48	224.5	224.3	224.1	远程	正常	调速	65535	6.07	0.86		4.2	428		0				0	0
2019-03-12 08:23:36	12.97	200	10.38	10.64	10.66	223.1	222.8	223.5	远程	正常	调速	65535	6.02	0.86		4.2	428		0				0	0
2019-03-12 08:26:01	12.99	200	10.37	10.84	10.68	223.7	223.6	223.2	远程	正常	调速	65535	6.05	0.86		4.2	428		0				0	0
2019-03-12 08:28:26	12.9	200	10.28	10.72	10.56	223.2	223.1	223.3	远程	正常	调速	65535	5.99	0.85		4.22	430		0				0	0
2019-03-12 08:30:50	13.08	200	10.54	10.96	10.59	223.3	223.1	223	远程	正常	调速	65535	6.09	0.86		4.22	430		0				0	0
2019-03-12 08:33:14	13.14	200	10.49	11.02	10.62	222.1	222	222	远程	正常	调速	65535	6.09	0.86		4.22	430		0				0	0
2019-03-12 08:35:38	13.07	200	10.29	10.88	10.54	223.5	222.6	222.9	远程	正常	调速	65535	6.07	0.87		4.22	430		0				0	0
2019-03-12 08:38:03	13.09	200	10.49	10.92	10.68	222.2	222.2	221.8	远程	正常	调速	65535	6.07	0.86		4.22	430		0				0	0
2019-03-12 08:40:27	13.26	200	10.53	11.04	10.74	223	222.3	222.4	远程	正常	调速	65535	6.17	0.86		4.2	428		0				0	0
2019-03-12 08:42:52	13.21	200	10.62	11.02	10.57	223.5	222.6	223	远程	正常	调速	65535	6.13	0.86		4.2	428		0				0	0
2019-03-12 08:45:16	13.23	200	10.76	11.11	10.78	222.6	221.4	221.7	远程	正常	调速	65535	6.15	0.86		4.2	428		0				0	0
2019-03-12 08:47:41	12.98	200	10.4	10.78	10.51	223	221.9	222.3	远程	正常	调速	65535	6.02	0.86		4.22	430		0				0	0
2019-03-12 08:50:05	13.07	200	10.46	10.87	10.74	223.3	223.4	223.1	远程	正常	调速	65535	6.09	0.86		4.2	428		0				0	0
2019-03-12 08:52:30	13.16	201	10.54	10.91	10.7	222.9	222.4	222.3	远程	正常	调速	65535	6.11	0.86		4.2	428		0				0	0
2019-03-12 08:54:54	13.07	200	10.49	10.81	10.49	223.3	222.9	222.7	远程	正常	调速	65535	6.05	0.86		4.2	428		0				0	0
2019-03-12 08:57:19	13.27	201	10.68	10.92	10.65	223.9	223.1	223.6	远程	正常	调速	65535	6.18	0.86		4.2	428		0				0	0
2019-03-12 08:59:43	13.11	200	10.51	10.84	10.64	223.6	222.6	222.9	远程	正常	调速	65535	6.09	0.86		4.2	428		0				0	0
2019-03-12 09:02:07	13.19	200	10.63	10.96	10.84	222.9	222.2	222.6	远程	正常	调速	65535	6.13	0.85		4.22	430		0				0	0
2019-03-12 09:04:32	12.97	200	10.48	10.74	10.7	222.6	222.3	222	远程	正常	调速	65535	6.02	0.86		4.2	428		0				0	0
2019-03-12 09:06:57	13.08	200	10.51	10.87	10.47	223.1	222.6	222.5	远程	正常	调速	65535	6.08	0.86		4.22	430		0				0	0
2019-03-12 09:09:38	12.97	200	10.23	10.75	10.29	223.7	223.2	222.7	远程	正常	调速	65535	6.01	0.87		4.2	428		0				0	0
2019-03-12 09:12:02	13.15	200	10.48	10.72	10.73	222.9	222.8	222.9	远程	正常	调速	65535	6.11	0.86		4.22	430		0				0	0
2019-03-12 09:14:26	13.17	200	10.51	10.71	10.78	223.7	223.6	223.5	远程	正常	调速	65535	6.12	0.86		4.22	430		0				0	0
2019-03-12 09:16:51	13.31	200	10.44	10.87	10.7	224.5	223.4	224.1	远程	正常	调速	65535	6.18	0.86		4.2	428		0				0	0
2019-03-12 09:19:25	13.06	200	10.34	10.7	10.37	225.5	225.2	225.3	远程	正常	调速	65535	6.08	0.86		4.22	430		0				0	0
2019-03-12 09:26:38	13.18	200	10.46	10.86	10.78	225.8	224.8	225.7	远程	正常	调速	65535	6.15	0.86		4.22	430		0				0	0
