# Supplementary material for: Fault diagnosis method of submersible screw pump based on random forest
Source: PLoS One. 2020 Nov 16;15(11):e0242458. doi: 10.1371/journal.pone.0242458 (PMC7668568; doi:10.1371/journal.pone.0242458)
Supplement: S1 File — (ZIP) [file pone.0242458.s001.zip › Supporting Information/Partial source data of oil well/22 daqing B2-D3-455.xlsx]

## Sheet: Sheet1
时间	电流	转速	输入电流A	输入电流B	输入电流C	输入电压A	输入电压B	输入电压C	KA0	KA4	远程操作	操作时间	有功功率	功率因数
2018-05-15 07:22:36	24.56	201	16.73	17.31	17.47	228	227.9	227.3	本地	正常	无	57316	9.73	0.83
2018-05-15 07:23:45	24.52	201	16.83	17.52	17.55	228.1	227.9	227.2	本地	正常	无	57385	9.71	0.83
2018-05-15 07:24:52	24.5	201	16.68	17.29	17.46	227.6	227.3	226.8	本地	正常	无	57452	9.7	0.83
2018-05-15 07:28:19	24.34	201	16.67	17.14	17.33	228.4	227.7	227	本地	正常	无	57659	9.63	0.83
2018-05-15 07:29:27	24.15	201	16.49	16.98	17.09	227.9	227.4	226.9	本地	正常	无	57727	9.53	0.83
2018-05-15 07:30:36	24.19	201	16.7	17.15	17.14	227.7	227.4	226.8	本地	正常	无	57796	9.55	0.83
2018-05-15 07:31:44	24.14	201	16.39	17.05	17.08	228.2	227.1	226.5	本地	正常	无	57864	9.52	0.83
2018-05-15 07:32:53	24.13	201	16.45	17.17	17.21	228.2	227.6	227.1	本地	正常	无	57933	9.52	0.83
2018-05-15 07:34:02	24.15	201	16.59	17.21	17.08	228.4	227.7	227.2	本地	正常	无	58002	9.54	0.83
2018-05-15 07:35:09	24.16	201	16.74	17.41	17.38	228.1	227.6	227.1	本地	正常	无	58069	9.53	0.82
2018-05-15 07:36:19	24.39	201	16.86	17.48	17.46	228.4	228.2	227.1	本地	正常	无	58139	9.66	0.83
2018-05-15 07:37:27	24.39	201	16.74	17.18	17.46	227.6	227.6	227	本地	正常	无	58207	9.65	0.83
2018-05-15 07:38:36	24.48	201	16.83	17.43	17.72	227.8	227.3	226.4	本地	正常	无	58276	9.69	0.83
2018-05-15 07:39:45	24.49	201	16.76	17.3	17.5	228.5	227.7	227	本地	正常	无	58345	9.7	0.83
2018-05-15 07:40:54	24.5	201	16.94	17.44	17.71	227.7	227.3	226.9	本地	正常	无	58415	9.7	0.82
2018-05-15 07:42:02	24.45	201	16.88	17.38	17.64	228.2	228	227.3	本地	正常	无	58482	9.69	0.82
2018-05-15 07:43:11	24.54	201	16.77	17.19	17.5	227.9	227.6	227.1	本地	正常	无	58551	9.71	0.83
2018-05-15 07:44:20	24.54	201	16.78	17.36	17.59	228.5	228.5	227.2	本地	正常	无	58620	9.72	0.83
2018-05-15 07:45:28	24.54	201	16.84	17.38	17.73	227.6	227.8	226.7	本地	正常	无	58688	9.74	0.83
2018-05-15 07:46:37	24.57	201	16.98	17.49	17.88	227.7	226.9	226.7	本地	正常	无	58757	9.74	0.83
2018-05-15 07:47:45	24.57	201	17	17.48	17.76	228	227.6	226.7	本地	正常	无	58825	9.74	0.83
2018-05-15 07:48:53	24.59	201	16.96	17.5	17.82	228	227.5	227.2	本地	正常	无	58893	9.74	0.83
2018-05-15 07:50:02	24.56	201	16.77	17.32	17.6	228	228	227.3	本地	正常	无	58962	9.73	0.83
2018-05-15 07:51:10	24.55	201	16.68	17.3	17.67	227.5	227.3	226.8	本地	正常	无	59030	9.72	0.83
2018-05-15 07:52:18	24.51	201	16.82	17.34	17.63	227.6	226.8	226.6	本地	正常	无	59098	9.7	0.83
2018-05-15 07:53:28	24.45	201	16.74	17.29	17.49	227.9	227.1	226.8	本地	正常	无	59169	9.67	0.83
2018-05-15 07:54:36	24.45	201	16.87	17.43	17.78	227.4	227.4	226.3	本地	正常	无	59236	9.68	0.82
2018-05-15 07:55:45	24.28	201	16.75	17.19	17.42	227.9	227.1	226.9	本地	正常	无	59305	9.6	0.83
2018-05-15 07:56:55	24.11	201	16.64	17.15	17.37	227.2	227.1	226.5	本地	正常	无	59375	9.51	0.82
2018-05-15 07:58:04	24.15	201	16.51	17	17.44	227.4	226.5	226.2	本地	正常	无	59444	9.52	0.83
2018-05-15 07:59:11	24.13	201	16.47	17.12	17.31	227	226.9	226	本地	正常	无	59511	9.51	0.83
2018-05-15 08:00:19	24.11	201	16.62	17.24	17.51	226.7	226.8	225.8	本地	正常	无	59579	9.51	0.82
2018-05-15 08:01:28	24.31	201	16.76	17.46	17.55	226.8	227	225.8	本地	正常	无	59648	9.6	0.82
2018-05-15 08:02:36	24.31	201	16.9	17.55	17.74	226.3	226	225.6	本地	正常	无	59716	9.6	0.82
2018-05-15 08:06:02	24.22	200	16.76	17.28	17.55	226.5	226.3	225.9	本地	正常	无	59922	9.55	0.83
2018-05-15 08:07:10	24.19	200	16.79	17.31	17.46	226.8	225.9	225.5	本地	正常	无	59990	9.52	0.82
2018-05-15 08:08:19	24.25	201	16.71	17.31	17.54	226.7	226.4	225.8	本地	正常	无	60059	9.57	0.82
2018-05-15 08:09:27	24.43	201	16.65	17.36	17.63	227	226.3	225.8	本地	正常	无	60127	9.65	0.83
2018-05-15 08:10:36	24.35	201	16.68	17.38	17.66	226.5	226.1	225.8	本地	正常	无	60196	9.62	0.83
2018-05-15 08:11:43	24.38	201	16.95	17.58	17.72	225.9	225.1	224.8	本地	正常	无	60263	9.63	0.82
2018-05-15 08:12:52	24.37	201	16.87	17.55	17.9	226.6	226	225.1	本地	正常	无	60332	9.62	0.82
2018-05-15 08:14:01	24.5	201	16.87	17.55	17.8	226.6	226.6	225.5	本地	正常	无	60401	9.69	0.83
2018-05-15 08:15:09	24.52	201	16.87	17.68	17.83	226.8	226.5	225.9	本地	正常	无	60469	9.7	0.82
2018-05-15 08:16:18	24.55	201	16.9	17.73	17.88	226.7	226.5	225.5	本地	正常	无	60538	9.72	0.83
2018-05-15 08:17:27	24.49	201	16.92	17.67	17.93	226.7	226	225.8	本地	正常	无	60607	9.69	0.82
2018-05-15 08:18:35	24.53	201	17.11	17.69	18.03	226.6	225.9	225.7	本地	正常	无	60675	9.7	0.82
2018-05-15 08:19:44	24.54	201	16.79	17.34	17.76	226.3	225.8	225.1	本地	正常	无	60744	9.7	0.82
2018-05-15 08:20:53	24.46	201	16.99	17.61	17.78	226.7	227	225.7	本地	正常	无	60813	9.68	0.82
2018-05-15 08:22:01	24.58	201	17.04	17.87	18	226.4	226.6	225.7	本地	正常	无	60881	9.73	0.82
2018-05-15 08:23:10	24.65	201	17.16	17.7	17.99	226.6	226.6	225.3	本地	正常	无	60950	9.76	0.82
2018-05-15 08:24:18	24.64	201	17.06	17.63	17.83	226.4	226.4	225.2	本地	正常	无	61018	9.75	0.83
2018-05-15 08:25:26	24.65	201	17.14	17.8	17.9	226.7	226.1	225.6	本地	正常	无	61086	9.76	0.82
2018-05-15 08:26:36	24.57	200	16.84	17.55	17.8	226.3	226.3	225.1	本地	正常	无	61156	9.72	0.83
2018-05-15 08:27:44	24.56	201	16.97	17.58	17.78	226.5	225.8	225.2	本地	正常	无	61224	9.7	0.83
2018-05-15 08:28:52	24.53	201	16.92	17.72	17.75	226.7	226.7	225.4	本地	正常	无	61292	9.7	0.82
2018-05-15 08:30:01	24.52	201	16.99	17.73	17.72	226.7	225.9	225.2	本地	正常	无	61361	9.7	0.83
2018-05-15 08:31:09	24.44	201	17.01	17.74	17.65	226.3	226.4	225.4	本地	正常	无	61429	9.65	0.82
2018-05-15 08:32:17	24.42	201	17.1	17.68	17.66	225.8	225.9	224.8	本地	正常	无	61497	9.64	0.83
2018-05-15 08:33:26	24.47	201	17.08	17.88	17.97	226.6	226.6	225.4	本地	正常	无	61566	9.68	0.81
2018-05-15 08:34:34	24.6	201	17.23	17.94	17.97	226.4	225.7	225.4	本地	正常	无	61634	9.73	0.82
2018-05-15 08:35:42	24.39	201	17.11	17.69	17.72	226.7	225.9	225.2	本地	正常	无	61702	9.63	0.82
2018-05-15 08:36:51	24.53	200	16.89	17.44	17.47	226.3	225.3	225	本地	正常	无	61771	9.69	0.83
2018-05-15 08:38:00	24.44	201	16.82	17.52	17.41	226.5	225.7	225.4	本地	正常	无	61840	9.66	0.83
2018-05-15 08:39:08	24.42	201	16.96	17.53	17.48	226.6	225.6	225.2	本地	正常	无	61908	9.65	0.82
2018-05-15 08:40:18	24.27	201	16.82	17.42	17.39	226.9	226.1	225.4	本地	正常	无	61978	9.57	0.82
2018-05-15 08:41:26	24.21	200	17.03	17.56	17.53	226.3	226.2	225.1	本地	正常	无	62046	9.56	0.82
2018-05-15 08:42:33	24.09	201	16.82	17.34	17.39	226.5	226.4	225.7	本地	正常	无	62113	9.5	0.82
2018-05-15 08:43:43	24.17	201	16.6	17.09	17.44	226.6	225.5	225.5	本地	正常	无	62183	9.52	0.82
2018-05-15 08:44:51	24.12	201	16.81	17.32	17.26	226.2	225.5	225.4	本地	正常	无	62251	9.5	0.82
2018-05-15 08:46:00	24.16	200	16.77	17.31	17.6	226.4	225.4	225.2	本地	正常	无	62320	9.51	0.82
2018-05-15 08:47:08	24.3	201	16.85	17.33	17.47	226.4	226	225	本地	正常	无	62388	9.58	0.83
2018-05-15 08:48:17	24.5	201	17.12	17.5	17.72	226.4	226.6	225.6	本地	正常	无	62457	9.69	0.83
2018-05-15 08:49:24	24.61	201	17.41	18.01	18.08	226.5	226.5	225.4	本地	正常	无	62524	9.74	0.81
2018-05-15 08:50:34	24.64	201	17.62	18.08	18.14	226.8	226.1	225.2	本地	正常	无	62594	9.75	0.81
2018-05-15 08:51:42	24.71	201	16.8	17.54	17.59	226.4	226.6	225.5	本地	正常	无	62662	9.78	0.83
2018-05-15 08:52:50	24.66	201	17.2	17.91	18.1	226.9	226.3	225.6	本地	正常	无	62730	9.77	0.82
2018-05-15 08:54:00	24.67	201	16.66	17.25	17.47	226.3	226.5	225.6	本地	正常	无	62800	9.76	0.84
2018-05-15 08:55:07	24.59	201	16.97	17.43	17.51	226.5	226.3	226	本地	正常	无	62867	9.73	0.84
2018-05-15 08:56:16	24.63	201	16.88	17.48	17.69	226.6	226.7	225.9	本地	正常	无	62936	9.74	0.83
2018-05-15 08:57:25	24.41	200	17.05	17.39	17.64	226.7	226.4	226.1	本地	正常	无	63005	9.65	0.83
2018-05-15 08:58:32	24.28	200	16.72	17.19	17.31	226.9	226.4	225.6	本地	正常	无	63072	9.58	0.84
2018-05-15 09:01:59	24.35	201	16.58	17.21	17.24	226.6	226.4	225.2	本地	正常	无	63279	9.62	0.83
2018-05-15 09:03:09	24.32	200	17.15	17.65	17.75	226.4	225.8	225.5	本地	正常	无	63349	9.6	0.82
2018-05-15 09:04:18	24.51	200	16.79	17.42	17.4	226.2	226.3	225.1	本地	正常	无	63418	9.68	0.84
2018-05-15 09:05:26	24.41	201	16.9	17.55	17.82	225.7	225.8	224.5	本地	正常	无	63486	9.63	0.83
2018-05-15 09:06:36	24.63	200	17.14	17.71	17.82	225.4	225.7	224.5	本地	正常	无	63556	9.75	0.83
2018-05-15 09:07:45	24.65	200	16.94	17.66	17.58	226.1	225.3	224.9	本地	正常	无	63626	9.75	0.84
2018-05-15 09:08:53	24.61	201	16.84	17.51	17.48	225.9	225.2	224.6	本地	正常	无	63693	9.73	0.84
2018-05-15 09:10:01	24.41	201	17.25	17.88	18.09	225.7	225.3	224.7	本地	正常	无	63762	9.64	0.81
2018-05-15 09:11:12	24.62	201	16.86	17.78	17.74	226.2	225.4	224.7	本地	正常	无	63832	9.73	0.82
2018-05-15 09:12:19	24.54	200	17.17	17.84	17.77	225.6	225.8	224.8	本地	正常	无	63900	9.7	0.83
2018-05-15 09:13:27	24.62	201	16.83	17.72	17.55	225.3	225.5	223.9	本地	正常	无	63967	9.73	0.84
2018-05-15 09:14:37	24.65	201	16.83	17.68	17.69	225.8	225.2	224.6	本地	正常	无	64037	9.74	0.82
2018-05-15 09:15:44	24.67	201	16.98	17.54	17.54	225.5	225.2	224.5	本地	正常	无	64104	9.75	0.84
2018-05-15 09:16:52	24.62	201	17.28	17.94	18.12	226	225.8	224.4	本地	正常	无	64172	9.73	0.82
2018-05-15 09:18:01	24.55	201	16.68	17.43	17.3	225.8	225.5	224.3	本地	正常	无	64242	9.7	0.84
2018-05-15 09:19:08	24.47	200	17.1	17.83	17.85	226.2	225.3	224.6	本地	正常	无	64309	9.65	0.82
2018-05-15 09:20:18	24.43	200	17.09	17.54	17.52	225.5	225.3	224.1	本地	正常	无	64378	9.64	0.83
2018-05-15 09:21:26	24.54	201	16.95	17.52	17.44	225.4	225.1	224.5	本地	正常	无	64446	9.69	0.83
2018-05-15 09:22:33	24.62	201	16.93	17.68	17.73	225.5	225.2	224.6	本地	正常	无	64514	9.71	0.82
2018-05-15 09:23:43	24.4	201	17.07	17.46	17.7	225.8	225.3	224.9	本地	正常	无	64583	9.63	0.83
2018-05-15 09:24:52	24.59	201	17.01	17.55	17.67	226.1	225	224.6	本地	正常	无	64652	9.73	0.84
2018-05-15 09:25:59	24.6	201	17.06	17.6	18.04	226.5	225.4	225	本地	正常	无	64719	9.73	0.82
2018-05-15 09:27:08	24.46	200	17.23	17.77	18.1	225.8	225.5	224.8	本地	正常	无	64788	9.66	0.81
2018-05-15 09:28:17	24.56	201	16.93	17.66	17.89	225.7	225.6	224.6	本地	正常	无	64857	9.7	0.82
2018-05-15 09:29:25	24.63	200	17.08	17.72	18.03	226.2	225.3	224.5	本地	正常	无	64925	9.72	0.82
2018-05-15 09:30:35	24.48	201	17.07	17.66	18.01	226.1	225.3	224.9	本地	正常	无	64995	9.66	0.82
2018-05-15 09:31:43	24.52	200	17.05	17.83	18.08	226.3	225.7	224.8	本地	正常	无	65063	9.69	0.81
2018-05-15 09:32:51	24.44	201	16.92	17.5	17.67	225.8	225.8	224.7	本地	正常	无	65132	9.64	0.83
2018-05-15 09:34:00	24.79	201	17.33	18.03	18.27	226.2	225.9	224.8	本地	正常	无	65200	9.8	0.81
2018-05-15 09:35:09	24.77	201	17.21	17.61	17.88	225.9	225.6	224.4	本地	正常	无	65269	9.8	0.83
2018-05-15 09:36:16	24.81	201	17.49	18.13	18.26	225.7	225.7	224.7	本地	正常	无	65336	9.81	0.82
2018-05-15 09:37:24	24.78	201	16.91	17.52	17.7	225.7	225.4	224.9	本地	正常	无	65405	9.82	0.83
2018-05-15 09:38:33	24.78	201	17.28	18.17	18.18	226.1	226	224.6	本地	正常	无	65474	9.81	0.82
2018-05-15 09:39:43	24.69	200	16.89	17.67	17.71	225.7	225.9	224.7	本地	正常	无	65535	9.76	0.83
2018-05-15 09:40:52	24.55	200	16.83	17.59	17.62	226.3	225.5	224.9	本地	正常	无	65535	9.71	0.83
2018-05-15 09:42:00	24.72	200	17.32	18.05	18.18	225.9	225.4	224.9	本地	正常	无	65535	9.77	0.82
2018-05-15 09:43:08	24.61	201	16.83	17.69	17.62	226.2	225.5	225.2	本地	正常	无	65535	9.73	0.83
2018-05-15 09:44:17	24.73	200	16.83	17.63	17.73	226.2	226	225.2	本地	正常	无	65535	9.79	0.83
2018-05-15 09:45:25	24.76	201	17.36	17.96	18	226.4	226	224.9	本地	正常	无	65535	9.8	0.82
2018-05-15 09:46:33	24.84	201	17.13	17.69	17.75	225.8	225.4	224.5	本地	正常	无	65535	9.83	0.84
2018-05-15 09:47:42	24.86	201	17.31	17.98	18.19	225.9	225.6	225.1	本地	正常	无	65535	9.84	0.82
2018-05-15 09:48:51	24.88	200	17.45	18.06	18.24	225.9	225.5	225.1	本地	正常	无	65535	9.86	0.82
2018-05-15 09:49:59	24.88	201	17.06	17.67	17.62	225.5	224.8	224.5	本地	正常	无	65535	9.85	0.84
2018-05-15 09:51:07	24.88	201	17.35	18.15	18.28	226.1	225.7	224.5	本地	正常	无	65535	9.87	0.82
2018-05-15 09:52:15	24.89	200	17.3	18.08	18.21	226.3	225.1	224.8	本地	正常	无	65535	9.87	0.82
2018-05-15 09:53:24	24.88	201	17.2	17.9	18.08	225.8	225.5	224.7	本地	正常	无	65535	9.86	0.82
2018-05-15 09:54:33	24.9	201	17.08	17.63	17.73	225.5	225.4	224.1	本地	正常	无	65535	9.85	0.83
2018-05-15 09:55:41	24.86	201	17.17	17.97	17.84	225.6	224.9	224.1	本地	正常	无	65535	9.85	0.84
2018-05-15 09:56:49	24.88	200	17.4	18.12	18.29	225.2	225.1	223.7	本地	正常	无	65535	9.85	0.82
2018-05-15 09:57:57	24.81	201	16.99	17.82	17.76	225.5	225.6	224.4	本地	正常	无	65535	9.82	0.83
2018-05-15 09:59:06	24.89	201	17.62	18.41	18.45	225.7	225.2	224.8	本地	正常	无	65535	9.87	0.81
2018-05-15 10:00:14	24.91	200	17.43	18.11	18.17	225.5	225.5	224.2	本地	正常	无	65535	9.87	0.83
2018-05-15 10:01:23	24.92	200	17.49	18.25	18.3	225.8	225.4	224.3	本地	正常	无	65535	9.88	0.82
2018-05-15 10:02:31	24.9	200	17.23	17.85	18.12	225.4	225.1	224.7	本地	正常	无	65535	9.87	0.82
2018-05-15 10:03:40	24.88	201	17.44	17.82	17.84	225.5	225.5	224.3	本地	正常	无	65535	9.84	0.83
2018-05-15 10:04:48	24.85	201	17.68	18.13	18.28	225.8	225.2	224.3	本地	正常	无	65535	9.84	0.82
2018-05-15 10:05:56	24.8	200	17.69	18.16	18.29	225.9	225.2	224.9	本地	正常	无	65535	9.82	0.82
2018-05-15 10:07:05	24.78	200	17.4	17.87	18.08	225.6	225.7	224.6	本地	正常	无	65535	9.82	0.83
2018-05-15 10:08:14	24.7	200	17.2	17.63	17.78	225.8	225.7	224.7	本地	正常	无	65535	9.77	0.83
2018-05-15 10:09:23	24.61	200	17.16	17.61	17.72	225.8	225.4	224.3	本地	正常	无	65535	9.72	0.83
2018-05-15 10:10:30	24.66	200	17.4	17.88	18.07	226.1	225.1	224.7	本地	正常	无	65535	9.75	0.81
2018-05-15 10:11:40	24.7	200	17.11	17.65	17.66	225.6	225.6	224.5	本地	正常	无	65535	9.77	0.83
2018-05-15 10:12:48	24.8	200	17.12	17.46	17.73	225.6	225.1	224.8	本地	正常	无	65535	9.82	0.83
2018-05-15 10:13:57	24.85	201	17.4	17.79	17.95	225.6	225.5	224.3	本地	正常	无	65535	9.84	0.83
2018-05-15 10:15:06	24.94	201	17.36	17.99	18.28	225.9	225	224.9	本地	正常	无	65535	9.88	0.82
2018-05-15 10:16:15	24.96	200	17.56	17.88	18.13	225.5	225.5	224.7	本地	正常	无	65535	9.91	0.83
2018-05-15 10:17:24	24.95	201	17.56	17.87	18.23	225.5	224.7	224.5	本地	正常	无	65535	9.87	0.83
2018-05-15 10:18:32	24.91	201	17.47	17.88	17.95	225.6	224.9	224.2	本地	正常	无	65535	9.85	0.83
2018-05-15 10:19:41	24.83	201	17.23	17.81	18.06	225.9	225	224.4	本地	正常	无	65535	9.82	0.82
2018-05-15 10:20:51	24.79	200	17.54	17.79	18.17	225.5	225.2	224.8	本地	正常	无	65535	9.82	0.83
2018-05-15 10:22:00	24.71	200	17.19	17.56	17.73	226	225	224.7	本地	正常	无	65535	9.79	0.84
2018-05-15 10:23:07	24.87	200	17.02	17.53	17.89	225.6	224.8	224.7	本地	正常	无	65535	9.85	0.84
2018-05-15 10:24:17	24.89	201	17.46	17.75	18.09	225.5	225.3	224.8	本地	正常	无	65535	9.85	0.83
2018-05-15 10:25:26	24.93	201	17.64	18.11	18.26	226.2	225.4	224.6	本地	正常	无	65535	9.88	0.82
2018-05-15 10:26:34	24.78	201	17.27	17.62	17.94	225.5	224.8	224.6	本地	正常	无	65535	9.82	0.83
2018-05-15 10:27:41	24.9	200	17.53	18	18.44	225.7	225.1	224.4	本地	正常	无	65535	9.87	0.81
2018-05-15 10:28:50	24.94	200	17.52	18.02	18.15	225.7	225.3	224.3	本地	正常	无	65535	9.89	0.83
2018-05-15 10:29:57	27.21	200	19.6	20.02	20.16	225.4	225.6	224.5	本地	正常	无	65535	11.02	0.83
2018-05-15 10:31:06	27.65	200	20.09	20.59	20.78	225.1	224.8	223.5	本地	正常	无	65535	11.23	0.82
2018-05-15 10:32:16	23.52	201	16.54	16.97	17.26	225.5	225.5	224.3	本地	正常	无	65535	9.21	0.82
2018-05-15 10:33:22	22.82	201	15.73	16.19	16.23	224.8	224.6	224	本地	正常	无	65535	8.86	0.82
2018-05-15 10:34:32	22.73	200	15.62	16.05	16.31	225.1	224.1	223.8	本地	正常	无	65535	8.83	0.83
2018-05-15 10:35:40	22.69	200	15.83	16.4	16.44	225.8	225.6	224.6	本地	正常	无	65535	8.82	0.81
2018-05-15 10:36:48	22.64	200	15.82	16.31	16.44	225.9	225	224.4	本地	正常	无	65535	8.79	0.81
2018-05-15 10:37:57	22.63	200	15.6	15.96	15.93	226.3	225.7	225.4	本地	正常	无	65535	8.79	0.83
2018-05-15 10:39:06	22.59	201	15.47	16.02	16.16	226.6	225.7	225.2	本地	正常	无	65535	8.77	0.82
2018-05-15 10:42:32	22.5	200	15.38	15.97	16.09	226.4	225.8	224.8	本地	正常	无	65535	8.74	0.82
2018-05-15 10:43:41	22.5	200	15.24	15.61	15.78	226.4	225.5	225.5	本地	正常	无	65535	8.73	0.84
2018-05-15 10:44:50	22.44	200	15.39	15.86	15.9	226.9	226.2	225.3	本地	正常	无	65535	8.71	0.83
2018-05-15 10:45:58	22.46	201	15.17	15.82	15.97	226.3	226.3	225.1	本地	正常	无	65535	8.71	0.82
2018-05-15 10:47:06	22.42	200	15.32	15.93	15.88	226.4	225.7	225	本地	正常	无	65535	8.69	0.83
2018-05-15 10:48:15	22.36	200	15.04	15.65	15.62	226.7	226	225.5	本地	正常	无	65535	8.66	0.84
2018-05-15 10:49:23	22.39	200	15.33	15.78	15.87	226.7	226.1	225.8	本地	正常	无	65535	8.67	0.82
2018-05-15 10:50:31	22.34	201	15.27	15.95	16.21	226.4	226.3	225.7	本地	正常	无	65535	8.67	0.81
2018-05-15 10:51:40	22.35	200	15.35	15.88	16.09	226.7	226.9	225.7	本地	正常	无	65535	8.66	0.82
2018-05-15 10:52:49	22.3	201	15.29	15.92	16.06	227	226.7	225.5	本地	正常	无	65535	8.65	0.82
2018-05-15 10:53:56	22.28	200	15.3	15.92	15.88	226.9	226.2	225.4	本地	正常	无	65535	8.63	0.82
2018-05-15 10:55:06	22.29	200	15.04	15.57	15.72	227	226.2	225.4	本地	正常	无	65535	8.64	0.82
2018-05-15 10:56:14	22.26	200	15.18	15.6	15.78	226.9	226.1	225.9	本地	正常	无	65535	8.62	0.83
2018-05-15 10:57:22	22.27	201	15.1	15.52	15.66	227.2	226.5	225.8	本地	正常	无	65535	8.63	0.83
2018-05-15 10:58:30	22.26	200	15.04	15.77	15.88	227.1	226.1	225.6	本地	正常	无	65535	8.62	0.82
2018-05-15 10:59:40	22.24	200	15.33	15.83	15.98	226.9	226.5	225.9	本地	正常	无	65535	8.61	0.82
2018-05-15 11:00:47	22.26	200	15.12	15.73	15.76	226.8	226.4	225.9	本地	正常	无	65535	8.62	0.82
2018-05-15 11:01:57	22.25	200	15.05	15.71	15.78	227.9	227.2	226.3	本地	正常	无	65535	8.62	0.82
2018-05-15 11:03:04	22.17	200	15.25	15.62	15.77	226.8	226.9	225.8	本地	正常	无	65535	8.59	0.82
2018-05-15 11:04:13	22.23	200	15.14	15.7	15.7	227.6	226.7	226	本地	正常	无	65535	8.6	0.82
2018-05-15 11:05:20	22.14	201	15.2	15.77	15.96	227.4	227.3	226	本地	正常	无	65535	8.57	0.81
2018-05-15 11:06:30	21.88	200	15.12	15.5	15.66	227.8	227	226.4	本地	正常	无	65535	8.45	0.81
2018-05-15 11:07:38	21.77	201	14.81	15.24	15.3	227.2	226.8	225.8	本地	正常	无	65535	8.4	0.82
2018-05-15 11:08:48	21.88	200	15.15	15.56	15.58	227.7	227.1	226.8	本地	正常	无	65535	8.45	0.81
2018-05-15 11:09:56	21.93	200	14.89	15.13	15.34	227.4	227	226	本地	正常	无	65535	8.46	0.83
2018-05-15 11:11:03	22.01	200	14.67	15.18	15.45	227.7	227	226.7	本地	正常	无	65535	8.5	0.82
2018-05-15 11:12:12	22.11	200	15.08	15.63	15.59	227.6	226.8	226.3	本地	正常	无	65535	8.55	0.82
2018-05-15 11:13:20	22.22	200	15.25	15.67	15.84	227.1	227.1	225.9	本地	正常	无	65535	8.6	0.82
2018-05-15 11:14:30	22.17	201	15.25	15.7	16.04	227.5	226.7	226.1	本地	正常	无	65535	8.59	0.81
2018-05-15 11:15:37	22.25	200	14.97	15.51	15.71	227.1	227.2	226.1	本地	正常	无	65535	8.62	0.82
2018-05-15 11:16:47	22.26	201	14.98	15.45	15.84	227.5	226.7	226.4	本地	正常	无	65535	8.62	0.82
2018-05-15 11:17:54	22.12	200	15.07	15.31	15.78	226.9	226.6	226.2	本地	正常	无	65535	8.55	0.83
2018-05-15 11:19:03	21.98	201	14.91	15.35	15.48	227.1	227.1	226	本地	正常	无	65535	8.5	0.83
2018-05-15 11:20:11	22.08	200	15.01	15.38	15.61	227.8	226.7	226.7	本地	正常	无	65535	8.55	0.82
2018-05-15 11:21:20	22.2	200	15.34	15.69	15.98	227.6	226.6	226.4	本地	正常	无	65535	8.6	0.81
2018-05-15 11:22:28	22.2	200	15.11	15.56	15.63	227.4	226.7	226.3	本地	正常	无	65535	8.59	0.83
2018-05-15 11:23:36	22.33	200	15.3	15.91	15.97	227.6	227.3	226	本地	正常	无	65535	8.66	0.81
2018-05-15 11:24:45	22.4	201	15.33	15.73	15.82	227.3	226.4	226.2	本地	正常	无	65535	8.68	0.82
2018-05-15 11:25:54	22.34	200	15.37	16	16.03	227.2	227	226.2	本地	正常	无	65535	8.66	0.81
2018-05-15 11:27:02	22.34	201	15.26	15.85	16.02	227	227.1	225.8	本地	正常	无	65535	8.67	0.81
2018-05-15 11:28:10	22.15	201	15.03	15.66	15.69	228.2	227.3	226.8	本地	正常	无	65535	8.58	0.82
2018-05-15 11:29:19	22.16	200	14.99	15.58	15.72	227.8	227.1	226.4	本地	正常	无	65535	8.58	0.82
2018-05-15 11:30:26	22.4	200	15.19	15.69	15.93	227.5	227.1	226.7	本地	正常	无	65535	8.68	0.82
2018-05-15 11:31:36	22.46	200	15.45	15.99	16.1	227.4	227.2	226	本地	正常	无	65535	8.72	0.82
2018-05-15 11:32:45	22.46	200	15.42	15.99	16.1	227.5	227.3	226.7	本地	正常	无	65535	8.71	0.81
2018-05-15 11:33:52	22.12	201	15.12	15.64	15.71	227.7	227.2	226.1	本地	正常	无	65535	8.57	0.82
2018-05-15 11:35:01	22.38	200	15.3	15.87	15.91	227.9	227.1	226.3	本地	正常	无	65535	8.68	0.82
2018-05-15 11:36:10	22.17	201	15.11	15.56	15.68	227.9	227.1	226.7	本地	正常	无	65535	8.58	0.82
2018-05-15 11:37:18	22.04	201	15.04	15.57	15.7	227.4	226.8	225.9	本地	正常	无	65535	8.53	0.82
2018-05-15 11:38:27	21.96	201	15.12	15.64	15.68	227.5	226.9	225.8	本地	正常	无	65535	8.48	0.81
2018-05-15 11:39:37	21.85	200	14.88	15.46	15.42	227.9	227	226.6	本地	正常	无	65535	8.44	0.82
2018-05-15 11:40:44	21.52	200	14.45	15.1	15.27	227.8	227.3	226.8	本地	正常	无	65535	8.29	0.82
2018-05-15 11:41:53	21.45	201	14.45	15.11	14.98	227.9	227.5	226.3	本地	正常	无	65535	8.26	0.82
2018-05-15 11:43:02	21.56	200	14.63	15.23	15.12	227.6	227.7	226.4	本地	正常	无	65535	8.31	0.82
2018-05-15 11:44:10	21.58	201	14.66	15.16	15.23	227.5	227.5	226.4	本地	正常	无	65535	8.32	0.82
2018-05-15 11:45:19	21.64	201	14.75	15.41	15.35	227.5	227.5	226.2	本地	正常	无	65535	8.34	0.81
2018-05-15 11:46:28	21.6	201	14.54	15.12	15.1	228	227.6	226.5	本地	正常	无	65535	8.32	0.82
2018-05-15 11:47:36	21.62	200	14.57	15.28	15.23	227.8	227.4	226.8	本地	正常	无	65535	8.35	0.82
2018-05-15 11:48:45	21.67	200	14.6	15.23	15.34	227.7	226.7	226.1	本地	正常	无	65535	8.36	0.82
2018-05-15 11:49:54	22.07	200	15.14	15.63	15.61	227.7	227.2	226.9	本地	正常	无	65535	8.53	0.81
2018-05-15 11:51:02	22.25	200	15.19	15.77	15.78	227.8	226.9	226.7	本地	正常	无	65535	8.62	0.82
2018-05-15 11:52:11	22.39	201	15.21	15.75	15.83	228.3	228	226.9	本地	正常	无	65535	8.69	0.82
2018-05-15 11:53:20	22.49	200	15.33	15.99	16.06	228.1	227.4	226.9	本地	正常	无	65535	8.74	0.82
2018-05-15 11:54:29	21.8	200	14.67	15.33	15.4	227.6	227.9	226.7	本地	正常	无	65535	8.42	0.82
2018-05-15 11:55:37	21.89	201	14.71	15.44	15.38	227.9	228.2	227	本地	正常	无	65535	8.46	0.82
2018-05-15 11:56:46	21.94	200	14.74	15.35	15.62	227.7	227.9	226.9	本地	正常	无	65535	8.5	0.82
2018-05-15 11:57:55	22.01	201	14.97	15.48	15.76	227.7	227.8	227	本地	正常	无	65535	8.52	0.82
2018-05-15 11:59:03	21.84	200	14.72	15.28	15.59	227.7	227.4	227.1	本地	正常	无	65535	8.44	0.82
2018-05-15 12:00:12	22.03	200	14.99	15.55	15.73	227.6	227.7	226.4	本地	正常	无	65535	8.51	0.81
2018-05-15 12:01:20	21.8	200	14.96	15.62	15.87	224.1	224.4	223.3	本地	正常	无	65535	8.4	0.81
2018-05-15 12:02:28	22.62	200	15.68	16.36	16.39	224.4	224.5	223.4	本地	正常	无	65535	8.76	0.81
2018-05-15 12:03:37	22.18	201	15.05	15.55	15.83	227.9	227.5	226.6	本地	正常	无	65535	8.6	0.82
2018-05-15 12:04:45	22.47	200	15.53	16.29	16.42	224.3	223.8	223.2	本地	正常	无	65535	8.69	0.81
2018-05-15 12:05:54	22.47	201	15.64	16.4	16.38	224.5	223.9	223.5	本地	正常	无	65535	8.71	0.81
2018-05-15 12:07:03	22.41	200	15.17	15.9	15.9	227.9	227.4	226.9	本地	正常	无	65535	8.69	0.82
2018-05-15 12:08:11	22.12	200	15.17	15.87	16	224.5	224.2	223.8	本地	正常	无	65535	8.54	0.82
2018-05-15 12:09:20	22.43	200	15.2	15.75	16.01	227.8	227.6	226.4	本地	正常	无	65535	8.7	0.82
2018-05-15 12:10:29	22.4	200	15.53	16.24	16.22	224.5	224.7	223.4	本地	正常	无	65535	8.67	0.81
2018-05-15 12:11:37	22.42	200	15.19	15.85	15.88	228	227.4	226.5	本地	正常	无	65535	8.7	0.82
2018-05-15 12:12:46	22.38	200	15.3	16.08	16.13	224.2	224	223.3	本地	正常	无	65535	8.65	0.82
2018-05-15 12:13:55	22.38	200	15.11	15.72	15.8	227.6	227.2	226.7	本地	正常	无	65535	8.68	0.83
2018-05-15 12:15:02	22.39	200	15.38	16.21	16.22	224.6	224.4	223.2	本地	正常	无	65535	8.66	0.81
2018-05-15 12:16:11	22.35	200	15.2	15.83	15.98	227.5	227.6	226.2	本地	正常	无	65535	8.67	0.82
2018-05-15 12:17:20	22.32	200	15.3	15.78	15.97	227.7	227	226.6	本地	正常	无	65535	8.65	0.82
2018-05-15 12:18:27	22.31	200	15.33	16.13	16.06	224.7	224.1	223.2	本地	正常	无	65535	8.63	0.82
2018-05-15 12:19:36	22.32	200	14.97	15.68	15.8	227.2	227.4	226.2	本地	正常	无	65535	8.65	0.82
2018-05-15 12:20:44	22.18	200	15.46	16.14	16.29	224.4	223.5	223	本地	正常	无	65535	8.56	0.81
2018-05-15 12:21:54	22.23	200	15.05	15.78	16.1	227.6	226.7	226.3	本地	正常	无	65535	8.61	0.81
2018-05-15 12:23:02	22.28	201	15.47	16.22	16.39	223.8	223.9	223.1	本地	正常	无	65535	8.61	0.8
2018-05-15 12:24:11	22.29	200	15	15.75	15.88	227.4	227.4	226.2	本地	正常	无	65535	8.65	0.82
2018-05-15 12:25:18	22.29	201	15.28	16.03	16.11	224.1	224	222.9	本地	正常	无	65535	8.62	0.81
2018-05-15 12:26:27	22.3	200	15.32	16.08	16.05	223.3	223.3	222.3	本地	正常	无	65535	8.6	0.82
2018-05-15 12:27:36	22.32	200	15.17	15.63	15.66	227.4	227.1	226.6	本地	正常	无	65535	8.65	0.83
2018-05-15 12:29:53	22.29	200	15.12	15.76	15.62	227.4	227.4	226.5	本地	正常	无	65535	8.64	0.82
2018-05-15 12:31:01	22.27	200	15.15	15.92	15.83	224	223.6	223.3	本地	正常	无	65535	8.6	0.82
2018-05-15 12:32:10	22.28	200	14.99	15.68	15.81	227.3	227.2	225.9	本地	正常	无	65535	8.63	0.82
2018-05-15 12:35:34	22.3	201	15.38	15.99	15.85	227.5	227.3	226.3	本地	正常	无	65535	8.64	0.81
2018-05-15 12:36:44	22.24	200	15.39	16.03	15.74	223.9	223.1	222.7	本地	正常	无	65535	8.59	0.83
2018-05-15 12:37:51	22.21	200	15.19	15.94	15.75	227.7	226.8	226.2	本地	正常	无	65535	8.61	0.82
2018-05-15 12:39:00	22.16	200	15.34	16.16	15.97	224.1	223.3	223	本地	正常	无	65535	8.55	0.81
2018-05-15 12:40:08	22.07	200	14.84	15.39	15.27	227.5	226.8	226.4	本地	正常	无	65535	8.52	0.82
2018-05-15 12:41:16	22.18	200	15.29	16.02	15.81	223.7	223.8	222.6	本地	正常	无	65535	8.56	0.82
2018-05-15 12:42:25	22.16	200	14.96	15.53	15.55	227.3	227.2	226.3	本地	正常	无	65535	8.58	0.83
2018-05-15 12:43:33	22.19	200	15.2	16.11	15.94	224	224	222.9	本地	正常	无	65535	8.57	0.82
2018-05-15 12:44:42	22.08	200	15.23	16.04	16.01	223.7	223.6	223	本地	正常	无	65535	8.52	0.81
2018-05-15 12:45:51	22.26	200	14.99	15.72	15.81	227.3	227.4	226.4	本地	正常	无	65535	8.63	0.82
2018-05-15 12:47:00	22.24	200	15.32	16.08	16.13	224.5	223.6	223.1	本地	正常	无	65535	8.58	0.81
2018-05-15 12:48:09	22.31	200	15.24	15.8	15.94	227.3	227.4	226.5	本地	正常	无	65535	8.65	0.82
2018-05-15 12:49:17	22.28	200	15.29	16.16	16.09	224.1	223.5	222.6	本地	正常	无	65535	8.62	0.82
2018-05-15 12:50:27	22.32	200	15.09	15.67	15.78	227.8	227.1	226.2	本地	正常	无	65535	8.65	0.82
2018-05-15 12:51:34	22.3	200	15.35	16.1	16.12	224.3	223.7	222.7	本地	正常	无	65535	8.62	0.82
2018-05-15 12:52:42	22.27	200	15.18	15.77	15.79	227.9	227.3	226.4	本地	正常	无	65535	8.64	0.82
2018-05-15 12:53:51	22.27	200	15.3	15.98	15.81	227.6	227.6	226.4	本地	正常	无	65535	8.64	0.81
2018-05-15 12:54:58	22.22	200	15.22	16	15.96	224.6	223.9	223.2	本地	正常	无	65535	8.59	0.82
2018-05-15 12:56:07	22.21	200	15.09	15.74	15.66	227.3	227.3	226	本地	正常	无	65535	8.61	0.82
2018-05-15 12:57:16	22.07	200	15.31	16.1	15.9	224.4	224.2	222.9	本地	正常	无	65535	8.52	0.81
2018-05-15 12:58:24	22	200	15.03	15.54	15.72	228	226.8	226.5	本地	正常	无	65535	8.5	0.82
2018-05-15 12:59:34	21.98	201	15.2	15.85	15.84	224.3	223.7	222.8	本地	正常	无	65535	8.48	0.81
2018-05-15 13:00:42	22.19	200	15.29	15.82	15.83	227.9	227.4	226.3	本地	正常	无	65535	8.6	0.82
2018-05-15 13:01:51	22.11	200	14.8	15.49	15.54	227.5	227.2	226.4	本地	正常	无	65535	8.56	0.82
2018-05-15 13:03:01	22.15	200	14.9	15.54	15.5	227.6	226.6	226.1	本地	正常	无	65535	8.58	0.83
2018-05-15 13:04:08	22.16	200	15.18	15.61	15.67	227.7	226.7	225.8	本地	正常	无	65535	8.58	0.83
2018-05-15 13:05:17	22.15	200	15	15.41	15.66	227.2	226.7	226.2	本地	正常	无	65535	8.57	0.82
2018-05-15 13:06:26	22.03	200	15.11	15.46	15.59	226.9	226.6	225.7	本地	正常	无	65535	8.52	0.82
2018-05-15 13:07:35	22	201	14.89	15.4	15.55	227.8	226.8	226.2	本地	正常	无	65535	8.5	0.82
2018-05-15 13:08:42	21.8	201	14.82	15.25	15.3	227.7	226.7	226.7	本地	正常	无	65535	8.42	0.82
2018-05-15 13:09:51	21.7	201	14.75	15.3	15.43	227.8	226.6	226.3	本地	正常	无	65535	8.38	0.82
2018-05-15 13:10:59	21.89	200	14.9	15.37	15.33	227.6	227	226.1	本地	正常	无	65535	8.44	0.82
2018-05-15 13:12:07	21.9	201	14.93	15.49	15.38	228.1	227.3	227.1	本地	正常	无	65535	8.46	0.82
2018-05-15 13:13:16	21.77	201	14.76	15.28	15.3	227.9	227.5	226.6	本地	正常	无	65535	8.4	0.82
2018-05-15 13:14:24	21.85	201	14.87	15.27	15.24	228.1	227.1	226.7	本地	正常	无	65535	8.45	0.83
2018-05-15 13:15:32	21.74	200	14.78	15.15	15.14	227.9	226.7	226.9	本地	正常	无	65535	8.4	0.83
2018-05-15 13:16:41	21.74	201	14.75	15.24	15.28	227.5	226.8	226.5	本地	正常	无	65535	8.38	0.82

## Sheet: Sheet2
时间	电流	转速	输入电流A	输入电流B	输入电流C	输入电压A	输入电压B	输入电压C	KA0	KA4	远程操作	操作时间	有功功率	功率因数
2018-06-08 02:22:01	30.05	201	21.42	22.38	22.26	228.9	229	228.2	本地	正常	无	65535	12.48	0.83
2018-06-08 02:23:11	30.06	201	21.57	22.36	22.14	229.3	228.6	228.6	本地	正常	无	65535	12.47	0.83
2018-06-08 02:24:21	30.12	201	21.89	22.67	22.24	229.4	229.7	228.5	本地	正常	无	65535	12.52	0.83
2018-06-08 02:25:32	29.97	201	21.34	22.18	22.26	229.3	228.8	228.1	本地	正常	无	65535	12.45	0.83
2018-06-08 02:26:43	30.01	201	21.33	22.38	22.07	229.4	228.4	228.2	本地	正常	无	65535	12.45	0.83
2018-06-08 02:27:53	29.69	201	21.31	21.95	21.94	229	229.2	227.9	本地	正常	无	65535	12.29	0.83
2018-06-08 02:29:05	29.92	201	21.63	22.59	22.06	229.6	228.9	228.3	本地	正常	无	65535	12.41	0.83
2018-06-08 02:30:14	29.88	201	21.19	21.94	21.92	229	229	227.9	本地	正常	无	65535	12.39	0.83
2018-06-08 02:31:25	29.82	201	21.44	22.29	21.99	229.2	228.8	228.5	本地	正常	无	65535	12.37	0.83
2018-06-08 02:32:36	30	201	21.24	22.16	22.11	229.1	228.8	228.4	本地	正常	无	65535	12.46	0.83
2018-06-08 02:33:45	29.99	201	21.11	22.31	22.19	229.6	229.3	228.1	本地	正常	无	65535	12.46	0.83
2018-06-08 02:34:56	30.05	201	21.74	22.58	22.11	229.4	229.5	228.3	本地	正常	无	65535	12.47	0.83
2018-06-08 02:36:07	29.89	201	21.34	22.33	22.01	229.3	228.7	228.1	本地	正常	无	65535	12.39	0.83
2018-06-08 02:37:17	30.18	201	21.8	22.71	22.2	229.8	228.8	228.6	本地	正常	无	65535	12.55	0.83
2018-06-08 02:38:27	30.22	201	21.45	22.34	22.44	229.4	229	227.9	本地	正常	无	65535	12.58	0.83
2018-06-08 02:39:38	30.24	201	21.69	22.71	22.3	229.2	229	228	本地	正常	无	65535	12.58	0.83
2018-06-08 02:40:49	30.28	201	21.44	22.53	22.43	229.3	229	228.1	本地	正常	无	65535	12.61	0.83
2018-06-08 02:41:59	30.31	201	21.65	22.63	22.53	229.3	228.6	228.4	本地	正常	无	65535	12.64	0.83
2018-06-08 02:43:11	30.27	201	22.06	22.72	22.53	229.1	229.4	228.1	本地	正常	无	65535	12.6	0.83
2018-06-08 02:44:21	30.41	201	21.95	22.85	22.58	229.4	229	228.8	本地	正常	无	65535	12.68	0.83
2018-06-08 02:45:31	30.41	201	22.04	22.49	22.6	229.4	228.9	228.2	本地	正常	无	65535	12.68	0.83
2018-06-08 02:46:43	30.43	201	21.83	22.3	22.63	229.4	228.8	228.6	本地	正常	无	65535	12.69	0.83
2018-06-08 02:47:52	30.48	201	22.12	22.96	22.71	229.3	229.1	228.7	本地	正常	无	65535	12.71	0.83
2018-06-08 02:49:03	30.46	201	21.67	22.35	22.7	229.1	228.5	228.1	本地	正常	无	65535	12.71	0.84
2018-06-08 02:50:13	30.48	201	21.83	22.52	22.64	229.4	228.5	228.3	本地	正常	无	65535	12.72	0.83
2018-06-08 02:51:23	30.51	201	22.11	23.05	22.64	229.3	229.5	228.6	本地	正常	无	65535	12.73	0.83
2018-06-08 02:52:34	30.27	201	21.49	22.35	22.46	228.9	228.6	228	本地	正常	无	65535	12.6	0.83
2018-06-08 02:53:46	30.38	201	21.66	22.62	22.59	229.4	228.6	228.4	本地	正常	无	65535	12.67	0.83
2018-06-08 02:54:56	30.43	201	22.13	22.55	22.56	229.2	229.3	228	本地	正常	无	65535	12.69	0.83
2018-06-08 02:56:07	30.38	201	21.57	22.57	22.46	229.7	228.8	228.2	本地	正常	无	65535	12.66	0.83
2018-06-08 02:57:16	30.44	201	21.95	22.5	22.58	229.1	229.1	228.3	本地	正常	无	65535	12.71	0.83
2018-06-08 02:58:27	30.24	201	21.79	22.65	22.4	229.4	228.8	228.6	本地	正常	无	65535	12.57	0.83
2018-06-08 02:59:38	30.43	201	22.05	22.43	22.44	229.6	228.8	228.3	本地	正常	无	65535	12.69	0.83
2018-06-08 03:00:48	30.14	201	21.64	22.41	22.34	229.4	229.2	228.1	本地	正常	无	65535	12.54	0.83
2018-06-08 03:02:00	30.43	201	22	22.84	22.56	229.1	229.2	228.3	本地	正常	无	65535	12.69	0.83
2018-06-08 03:03:09	30.47	201	21.83	22.54	22.76	229.3	228.4	228.1	本地	正常	无	65535	12.71	0.83
2018-06-08 03:04:19	30.45	201	22.24	22.85	22.62	229.5	228.9	228.2	本地	正常	无	65535	12.69	0.83
2018-06-08 03:05:31	30.48	201	22.01	22.57	22.56	229.5	229.2	228	本地	正常	无	65535	12.72	0.83
2018-06-08 03:06:40	30.4	201	22.03	22.74	22.49	229.5	228.6	228.4	本地	正常	无	65535	12.68	0.83
2018-06-08 03:07:50	30.42	201	21.82	22.57	22.67	229.7	228.9	228.2	本地	正常	无	65535	12.69	0.83
2018-06-08 03:09:02	30.49	201	22.17	22.75	22.49	229.2	228.7	228.3	本地	正常	无	65535	12.72	0.83
2018-06-08 03:10:12	30.43	201	21.92	22.87	22.41	229.2	229	228.1	本地	正常	无	65535	12.68	0.83
2018-06-08 03:11:22	30.32	201	21.75	22.65	22.33	229.2	229.2	228.1	本地	正常	无	65535	12.62	0.83
2018-06-08 03:12:33	30.45	201	21.85	22.54	22.6	229.5	229.3	228.1	本地	正常	无	65535	12.7	0.83
2018-06-08 03:13:44	30.54	201	22.1	22.66	22.64	229.7	229	228.5	本地	正常	无	65535	12.75	0.83
2018-06-08 03:14:54	30.46	201	21.68	22.75	22.57	229.3	228.6	228.5	本地	正常	无	65535	12.7	0.83
2018-06-08 03:16:05	30.52	201	22.06	22.66	22.73	229.3	229.3	228	本地	正常	无	65535	12.74	0.83
2018-06-08 03:17:15	30.53	201	21.93	22.83	22.75	229.5	229	228.8	本地	正常	无	65535	12.74	0.83
2018-06-08 03:18:26	30.44	201	21.86	22.7	22.67	229.1	229.1	228.1	本地	正常	无	65535	12.69	0.83
2018-06-08 03:19:37	30.62	201	22.19	22.97	22.81	229.3	229	228.6	本地	正常	无	65535	12.79	0.83
2018-06-08 03:20:47	30.73	201	22.11	23.18	22.86	229.8	228.7	228.4	本地	正常	无	65535	12.85	0.83
2018-06-08 03:21:57	30.49	201	21.71	22.8	22.67	229.2	229	227.8	本地	正常	无	65535	12.73	0.83
2018-06-08 03:23:08	30.74	201	22.34	23.03	22.73	229.7	229	228.3	本地	正常	无	65535	12.85	0.83
2018-06-08 03:24:18	30.73	201	21.97	22.76	22.84	229.2	228.7	228.2	本地	正常	无	65535	12.85	0.83
2018-06-08 03:25:29	30.72	201	22.28	23.18	22.93	229.3	228.9	228.3	本地	正常	无	65535	12.85	0.83
2018-06-08 03:26:39	30.52	201	22.2	23.04	22.51	229.6	228.7	228.6	本地	正常	无	65535	12.74	0.83
2018-06-08 03:27:51	30.8	201	22.22	23.01	22.89	228.7	228.9	227.7	本地	正常	无	65535	12.9	0.83
2018-06-08 03:29:00	30.84	201	22.29	23.27	23.04	229.3	228.3	228	本地	正常	无	65535	12.89	0.83
2018-06-08 03:30:11	30.79	201	22.22	22.93	22.94	229.3	228.6	227.8	本地	正常	无	65535	12.87	0.83
2018-06-08 03:31:22	30.79	201	22.11	22.89	23.12	228.8	228.7	228.2	本地	正常	无	65535	12.89	0.83
2018-06-08 03:32:32	30.79	201	22.08	22.91	22.99	229.3	228.5	227.9	本地	正常	无	65535	12.88	0.83
2018-06-08 03:33:43	30.8	201	21.96	22.78	22.97	229	228.8	228.3	本地	正常	无	65535	12.89	0.83
2018-06-08 03:34:55	30.84	201	22.35	23.07	23	229.1	229.3	228.1	本地	正常	无	65535	12.92	0.83
2018-06-08 03:36:04	30.82	201	22.45	22.94	23.15	229	229.1	228	本地	正常	无	65535	12.92	0.83
2018-06-08 03:37:14	30.83	201	22.5	23.13	23.09	228.7	228.5	228	本地	正常	无	65535	12.9	0.83
2018-06-08 03:38:26	30.84	201	22.31	22.91	23.05	229.1	228.9	227.8	本地	正常	无	65535	12.9	0.83
2018-06-08 03:39:36	30.81	201	22.28	23.16	22.93	229.3	228.3	227.9	本地	正常	无	65535	12.89	0.83
2018-06-08 03:40:46	30.83	201	22.42	23.26	22.96	229.2	228.7	227.9	本地	正常	无	65535	12.9	0.83
2018-06-08 03:41:56	30.83	201	22.38	22.91	23.01	229	228.4	228.2	本地	正常	无	65535	12.91	0.83
2018-06-08 03:43:07	30.86	201	22.56	23.24	23.07	229.3	228.5	227.9	本地	正常	无	65535	12.92	0.83
2018-06-08 03:44:17	30.85	201	22.16	23.02	22.91	229	229	228	本地	正常	无	65535	12.92	0.83
2018-06-08 03:45:29	30.89	201	22.3	22.91	23.02	229	228.3	227.9	本地	正常	无	65535	12.93	0.83
2018-06-08 03:46:39	30.92	201	22.48	22.78	23.06	228.7	228.4	228	本地	正常	无	65535	12.94	0.83
2018-06-08 03:47:49	30.89	201	21.97	23.23	23.08	229.1	228.9	227.9	本地	正常	无	65535	12.94	0.83
2018-06-08 03:49:00	30.82	201	22.28	23.22	22.86	229	228.6	227.8	本地	正常	无	65535	12.9	0.83
2018-06-08 03:50:10	30.9	201	22.5	23.21	22.96	228.7	228.8	227.8	本地	正常	无	65535	12.93	0.83
2018-06-08 03:51:21	30.86	201	22.52	23.08	23.11	228.5	228.9	227.8	本地	正常	无	65535	12.92	0.83
2018-06-08 03:52:32	30.84	201	22.47	23.05	22.91	229.1	228.6	228.3	本地	正常	无	65535	12.91	0.83
2018-06-08 03:53:43	30.75	201	22.07	23.02	23.02	229	228.1	228.1	本地	正常	无	65535	12.85	0.83
2018-06-08 03:54:52	30.74	201	22.48	23.09	22.89	228.8	228.9	227.8	本地	正常	无	65535	12.85	0.83
2018-06-08 03:56:02	30.83	201	22.45	23.31	23.02	229.2	228.8	227.9	本地	正常	无	65535	12.91	0.83
2018-06-08 03:57:14	30.75	201	22.26	22.82	22.9	228.8	228.9	228.1	本地	正常	无	65535	12.88	0.83
2018-06-08 03:58:23	30.79	201	22.54	23.19	22.92	228.6	228.8	227.7	本地	正常	无	65535	12.88	0.83
2018-06-08 03:59:34	30.63	201	22.33	22.94	22.59	228.8	228.8	228.2	本地	正常	无	65535	12.79	0.83
2018-06-08 04:00:45	30.79	201	22.06	22.79	22.93	229.2	228.4	227.7	本地	正常	无	65535	12.88	0.83
2018-06-08 04:01:55	30.77	201	22.64	23.03	22.97	228.8	228	227.8	本地	正常	无	65535	12.88	0.83
2018-06-08 04:03:06	30.64	201	22.28	22.76	22.71	228.8	228.9	227.8	本地	正常	无	65535	12.8	0.84
2018-06-08 04:04:18	30.79	201	22.41	23.14	22.95	229.2	228.9	227.8	本地	正常	无	65535	12.88	0.83
2018-06-08 04:05:28	30.73	201	22.12	22.87	22.98	229.1	228.3	227.8	本地	正常	无	65535	12.85	0.83
2018-06-08 04:06:38	30.81	201	22	23.05	22.9	228.7	228.3	227.3	本地	正常	无	65535	12.9	0.83
2018-06-08 04:07:48	30.85	201	21.98	22.88	23.1	229	228.1	227.6	本地	正常	无	65535	12.91	0.84
2018-06-08 04:08:59	30.85	201	22.46	23.2	23.11	228.5	228.8	227.4	本地	正常	无	65535	12.92	0.83
2018-06-08 04:10:09	30.75	201	21.82	22.92	23.01	228.6	228.4	227.1	本地	正常	无	65535	12.86	0.83
2018-06-08 04:11:20	30.87	201	22.57	23.11	23.03	228.6	228.5	228	本地	正常	无	65535	12.93	0.83
2018-06-08 04:12:30	30.88	201	22.41	23.15	23.07	228.7	228	227.4	本地	正常	无	65535	12.93	0.84
2018-06-08 04:13:40	30.9	201	22.39	23.37	23.07	228.7	228.4	227.6	本地	正常	无	65535	12.93	0.83
2018-06-08 04:14:51	30.79	201	22.26	22.88	23.14	228.9	228.1	227.7	本地	正常	无	65535	12.89	0.83
2018-06-08 04:16:01	30.85	201	22.39	23.05	23.09	228.3	228.4	227.4	本地	正常	无	65535	12.9	0.83
2018-06-08 04:17:12	30.9	201	22.58	23.13	23.16	228.7	228.6	227.7	本地	正常	无	65535	12.95	0.83
2018-06-08 04:18:24	30.59	201	22.09	22.67	22.97	228.4	228.3	227.3	本地	正常	无	65535	12.77	0.83
2018-06-08 04:19:34	30.73	201	22.19	23.05	22.82	228.8	228.5	227.6	本地	正常	无	65535	12.84	0.83
2018-06-08 04:20:44	30.95	201	22.5	23.32	23.21	228.7	228.2	228	本地	正常	无	65535	12.96	0.83
2018-06-08 04:21:54	30.99	201	22.63	23.02	23.17	228.6	228.2	227.7	本地	正常	无	65535	12.98	0.83
2018-06-08 04:23:05	30.99	201	22.71	23.32	23.34	228.7	228.3	227.7	本地	正常	无	65535	12.99	0.83
2018-06-08 04:24:15	31.01	201	22.84	23.33	23.17	228.6	228.8	228	本地	正常	无	65535	13	0.83
2018-06-08 04:25:26	31	201	22.14	22.94	23.22	228.6	227.8	227.6	本地	正常	无	65535	12.99	0.84
2018-06-08 04:26:37	30.93	201	22.73	23.27	23.19	228.4	228.6	227.9	本地	正常	无	65535	12.95	0.83
2018-06-08 04:27:47	31.08	201	22.61	23.28	23.41	228.2	228.4	227.2	本地	正常	无	65535	13.03	0.83
2018-06-08 04:28:57	31.11	201	22.78	23.46	23.35	228.3	228.4	227.6	本地	正常	无	65535	13.05	0.83
2018-06-08 04:30:09	31.11	201	22.18	23.15	23.21	228.5	227.9	227	本地	正常	无	65535	13.04	0.83
2018-06-08 04:31:18	31.14	201	22.39	23.29	23.49	228.1	228.4	227	本地	正常	无	65535	13.06	0.83
2018-06-08 04:32:28	31.1	201	22.72	23.56	23.39	228.5	228.1	227.6	本地	正常	无	65535	13.04	0.83
2018-06-08 04:33:40	31.07	201	22.42	23.24	23.36	228.6	227.7	227.3	本地	正常	无	65535	13.04	0.83
2018-06-08 04:34:49	31.12	201	22.8	23.52	23.27	229.1	228.2	227.9	本地	正常	无	65535	13.05	0.83
2018-06-08 04:36:00	31.07	201	22.48	23.27	23.22	228.9	228.1	227.7	本地	正常	无	65535	13.03	0.83
2018-06-08 04:37:11	31.05	201	22.45	23.43	23.22	228.3	228.3	227.6	本地	正常	无	65535	13.01	0.83
2018-06-08 04:38:22	31.06	201	22.26	23.29	23.28	229	228	227.8	本地	正常	无	65535	13.02	0.83
2018-06-08 04:39:32	31.04	201	22.58	23.21	23.29	228.2	228.1	227.6	本地	正常	无	65535	13	0.83
2018-06-08 04:40:43	31.07	201	22.35	23.11	23.39	228.7	227.9	227.7	本地	正常	无	65535	13.04	0.83
2018-06-08 04:41:55	31.13	201	22.57	23.43	23.12	228.5	228.5	227.5	本地	正常	无	65535	13.05	0.83
2018-06-08 04:43:04	31.12	201	22.68	23.24	23.39	228.6	228.1	227.7	本地	正常	无	65535	13.05	0.83
2018-06-08 04:44:15	31.15	201	22.72	23.24	23.47	228.4	227.9	227.2	本地	正常	无	65535	13.07	0.83
2018-06-08 04:45:26	31.16	201	22.26	23.37	23.37	228.8	228.3	227.6	本地	正常	无	65535	13.07	0.83
2018-06-08 04:46:35	31.17	201	22.55	23.12	23.33	228.4	228.6	227.7	本地	正常	无	65535	13.07	0.83
2018-06-08 04:47:45	31.23	201	22.73	23.65	23.44	228.9	228.2	227.8	本地	正常	无	65535	13.12	0.83
2018-06-08 04:48:57	31.15	201	22.75	23.61	23.14	228.3	228.2	227.4	本地	正常	无	65535	13.07	0.83
2018-06-08 04:50:07	30.98	201	22.18	23.09	23.28	228.5	227.9	227	本地	正常	无	65535	12.98	0.83
2018-06-08 04:51:18	30.86	201	22.08	22.94	23.08	228.3	227.6	227.4	本地	正常	无	65535	12.93	0.83
2018-06-08 04:52:29	30.75	201	22.48	23.17	23.03	228.2	227.9	227.7	本地	正常	无	65535	12.85	0.83
2018-06-08 04:53:39	30.62	201	22.05	22.69	22.82	228.6	227.8	227.3	本地	正常	无	65535	12.78	0.83
2018-06-08 04:54:49	30.56	201	22.11	22.99	22.65	228.1	227.8	227.7	本地	正常	无	65535	12.73	0.83
2018-06-08 04:56:00	30.47	201	21.98	23.01	22.68	228.3	228	227.2	本地	正常	无	65535	12.69	0.83
2018-06-08 04:57:10	30.39	201	21.97	22.78	22.87	228.1	228.1	226.9	本地	正常	无	65535	12.65	0.83
2018-06-08 04:58:21	30.35	201	21.53	22.7	22.55	228	228.2	227.4	本地	正常	无	65535	12.64	0.83
2018-06-08 04:59:33	30.31	201	22.14	22.64	22.58	227.9	228.3	227.4	本地	正常	无	65535	12.61	0.83
2018-06-08 05:00:42	30.31	201	21.92	22.68	22.73	227.8	227.7	227.1	本地	正常	无	65535	12.61	0.83
2018-06-08 05:01:52	30.29	201	21.56	22.47	22.47	228	228.2	227.2	本地	正常	无	65535	12.59	0.83
2018-06-08 05:03:04	30.25	201	21.85	22.36	22.58	227.7	227.9	227.3	本地	正常	无	65535	12.58	0.83
2018-06-08 05:04:13	30.3	201	21.72	22.64	22.52	228.4	227.4	227.2	本地	正常	无	65535	12.6	0.83
2018-06-08 05:05:23	30.3	201	22.02	22.73	22.59	228.3	227.9	227.1	本地	正常	无	65535	12.6	0.83
2018-06-08 05:06:35	30.41	201	21.75	22.59	22.66	228.1	228.2	227.4	本地	正常	无	65535	12.66	0.83
2018-06-08 05:07:45	30.16	201	21.71	22.66	22.54	228.8	227.8	227.7	本地	正常	无	65535	12.52	0.83
2018-06-08 05:08:55	30.43	201	22.11	22.8	22.54	228.4	228.1	227.3	本地	正常	无	65535	12.67	0.83
2018-06-08 05:10:07	30.6	201	21.72	22.81	22.91	228.7	228.3	227.5	本地	正常	无	65535	12.77	0.83
2018-06-08 05:13:37	30.79	201	22.35	23.02	22.96	228	228.4	227.2	本地	正常	无	65535	12.87	0.84
2018-06-08 05:14:49	30.8	201	22.3	23.39	23.07	228.2	228.2	227.4	本地	正常	无	65535	12.87	0.83
2018-06-08 05:15:58	30.8	201	22.28	23.03	23.13	228	227.4	227.3	本地	正常	无	65535	12.88	0.83
2018-06-08 05:17:09	30.8	201	22.22	23.24	22.83	228.6	228	227.4	本地	正常	无	65535	12.88	0.83
2018-06-08 05:18:21	30.8	201	22.11	22.85	23.01	228.4	227.7	227	本地	正常	无	65535	12.88	0.84
2018-06-08 05:19:30	30.82	201	21.99	22.84	23.01	228.4	227.6	227.3	本地	正常	无	65535	12.87	0.83
2018-06-08 05:20:40	30.81	201	22.26	22.87	23.07	228.4	227.7	227.3	本地	正常	无	65535	12.87	0.84
2018-06-08 05:21:52	30.81	201	21.99	22.84	23.19	227.7	227.7	226.7	本地	正常	无	65535	12.88	0.84
2018-06-08 05:23:01	30.79	201	22.06	22.93	23.15	228.2	227.9	227	本地	正常	无	65535	12.87	0.83
2018-06-08 05:24:13	30.8	201	22.18	23.22	23.07	227.8	228	226.8	本地	正常	无	65535	12.87	0.83
2018-06-08 05:25:23	30.81	201	21.95	22.98	22.97	228.2	227.8	227.1	本地	正常	无	65535	12.87	0.84
2018-06-08 05:26:33	30.77	201	22.28	22.83	22.97	227.9	228	227.3	本地	正常	无	65535	12.86	0.84
2018-06-08 05:27:44	30.81	201	22.48	23.12	22.95	228.2	227.6	227.5	本地	正常	无	65535	12.88	0.84
2018-06-08 05:28:56	30.8	201	22.05	22.94	22.96	227.9	228	226.9	本地	正常	无	65535	12.87	0.83
2018-06-08 05:30:05	30.79	201	22.1	22.85	23.01	228	227.5	227	本地	正常	无	65535	12.86	0.84
2018-06-08 05:31:15	30.73	201	22.35	22.91	22.77	228.2	227.9	226.8	本地	正常	无	65535	12.84	0.83
2018-06-08 05:32:27	30.75	201	22.07	22.91	23.11	228.2	227.1	226.7	本地	正常	无	65535	12.84	0.83
2018-06-08 05:33:36	30.75	201	22.38	22.96	22.91	227.9	227.7	226.8	本地	正常	无	65535	12.83	0.83
2018-06-08 05:34:47	30.72	201	22	22.69	22.83	228	227.6	226.9	本地	正常	无	65535	12.82	0.84
2018-06-08 05:35:58	30.69	201	22.45	22.92	23	227.8	228	227.2	本地	正常	无	65535	12.8	0.83
2018-06-08 05:37:07	30.66	201	22.25	22.56	22.93	228.4	227.6	227.5	本地	正常	无	65535	12.8	0.83
2018-06-08 05:38:18	30.67	201	22.43	22.86	22.82	227.6	227.9	226.9	本地	正常	无	65535	12.79	0.83
2018-06-08 05:39:29	30.67	201	22.31	22.83	22.84	228.1	227.9	226.8	本地	正常	无	65535	12.8	0.83
2018-06-08 05:40:39	30.66	201	22.21	23.15	22.87	228	227.7	226.8	本地	正常	无	65535	12.79	0.83
2018-06-08 05:41:49	30.63	201	22.32	23.03	22.95	227.9	227.5	227.3	本地	正常	无	65535	12.76	0.83
2018-06-08 05:43:00	30.64	201	22.36	22.97	22.78	227.8	227.2	227.4	本地	正常	无	65535	12.78	0.83
2018-06-08 05:44:12	30.65	201	22.08	22.7	22.91	227.9	227.6	226.7	本地	正常	无	65535	12.79	0.83
2018-06-08 05:45:22	30.67	201	22.12	22.71	23.07	227.7	227.7	226.7	本地	正常	无	65535	12.79	0.83
2018-06-08 05:46:32	30.67	201	22.4	22.96	23.02	228.1	227.8	226.9	本地	正常	无	65535	12.8	0.83
2018-06-08 05:47:44	30.69	201	22.39	22.76	22.88	228.3	227.8	227.6	本地	正常	无	65535	12.81	0.83
2018-06-08 05:48:53	30.75	201	22.55	23.12	22.99	227.8	227.6	227.5	本地	正常	无	65535	12.83	0.83
2018-06-08 05:52:24	30.83	201	22.38	22.82	23.06	227.7	227.4	227.2	本地	正常	无	65535	12.88	0.84
2018-06-08 05:53:35	30.86	201	22.53	22.89	23.08	227.8	227.8	227	本地	正常	无	65535	12.9	0.84
2018-06-08 05:54:47	30.85	201	22.46	23.11	23.05	227.8	227.9	227.4	本地	正常	无	65535	12.89	0.83
2018-06-08 05:55:56	30.92	201	22.9	23.15	23.15	228	227.3	227.5	本地	正常	无	65535	12.93	0.83
2018-06-08 05:57:07	30.9	201	22.25	22.94	23.11	227.8	227.5	226.8	本地	正常	无	65535	12.92	0.83
2018-06-08 05:58:18	30.85	201	22.26	23.23	23.19	227.7	227.3	226.5	本地	正常	无	65535	12.89	0.83
2018-06-08 05:59:28	30.83	201	22.27	22.95	23.06	227.8	227.7	226.7	本地	正常	无	65535	12.89	0.83
2018-06-08 06:00:38	30.69	201	21.98	22.68	23.02	228	227.3	227	本地	正常	无	65535	12.81	0.84
2018-06-08 06:01:50	30.76	201	22	22.86	22.94	227.6	226.7	226.8	本地	正常	无	65535	12.82	0.84
2018-06-08 06:03:00	30.6	201	21.98	22.66	23.03	227.7	227.3	227.2	本地	正常	无	65535	12.76	0.83
2018-06-08 06:04:11	30.7	201	21.82	22.72	23.1	227.3	227.3	226.5	本地	正常	无	65535	12.8	0.83
2018-06-08 06:05:22	30.73	201	22.38	23.02	23.07	228.1	227.1	226.9	本地	正常	无	65535	12.82	0.84
2018-06-08 06:06:32	30.74	201	22.36	22.68	23.07	227.8	227	226.7	本地	正常	无	65535	12.83	0.84
2018-06-08 06:07:42	30.64	201	22.26	22.79	23.02	227.7	227.3	227.2	本地	正常	无	65535	12.79	0.83
2018-06-08 06:08:52	30.87	201	22.19	23.18	23.12	227.4	227.4	227	本地	正常	无	65535	12.9	0.83
2018-06-08 06:10:03	30.73	201	22.3	22.92	22.99	227.5	227.5	226.9	本地	正常	无	65535	12.82	0.84
2018-06-08 06:11:13	30.83	201	22.43	22.95	23.18	227.4	227.3	226.7	本地	正常	无	65535	12.89	0.83
2018-06-08 06:12:24	30.93	201	22.42	23.46	23.17	227.8	227.4	226.6	本地	正常	无	65535	12.93	0.83
2018-06-08 06:13:36	30.82	201	22.45	23.19	23.08	227.7	227.2	227.1	本地	正常	无	65535	12.88	0.83
2018-06-08 06:14:45	30.74	201	22.44	23.15	22.93	227.8	226.6	226.6	本地	正常	无	65535	12.82	0.83
2018-06-08 06:15:56	30.92	201	22.31	22.81	23.01	227.7	226.7	226.5	本地	正常	无	65535	12.92	0.84
2018-06-08 06:17:06	30.91	201	22.65	23.21	22.97	228	227	227.2	本地	正常	无	65535	12.91	0.83
2018-06-08 06:18:16	30.94	201	22.5	23.22	23.1	227	227	226.3	本地	正常	无	65535	12.93	0.84
2018-06-08 06:19:28	30.76	201	22.45	23.33	23.03	227.5	227.1	226.9	本地	正常	无	65535	12.83	0.83
2018-06-08 06:20:39	30.75	201	22.28	22.89	22.87	227.2	226.8	226.4	本地	正常	无	65535	12.83	0.83
2018-06-08 06:21:49	30.77	201	22.6	23.17	23.04	227.2	227.2	226.5	本地	正常	无	65535	12.85	0.83
2018-06-08 06:22:59	30.82	201	22.56	23.26	23.12	227.3	227.4	226.2	本地	正常	无	65535	12.87	0.83
2018-06-08 06:24:10	30.72	200	22.48	23.05	22.97	227.1	227.3	226.2	本地	正常	无	65535	12.81	0.83
2018-06-08 06:25:20	30.74	200	22.6	23.11	22.95	227.3	227.1	226.2	本地	正常	无	65535	12.82	0.83
2018-06-08 06:26:31	30.84	201	22.7	23.26	22.99	227.8	226.7	226.6	本地	正常	无	65535	12.87	0.83
2018-06-08 06:27:42	30.84	201	22.26	22.84	23.04	226.9	226.6	225.9	本地	正常	无	65535	12.87	0.84
2018-06-08 06:28:52	30.86	201	22.27	23.09	23.05	227.4	226.8	226.6	本地	正常	无	65535	12.89	0.83
2018-06-08 06:30:02	30.82	201	22.47	22.98	23.07	227.3	227.3	226.3	本地	正常	无	65535	12.87	0.83
2018-06-08 06:31:14	30.92	201	22.28	23.01	23.13	227.5	226.8	226.1	本地	正常	无	65535	12.92	0.83
2018-06-08 06:32:24	30.94	201	22.7	23.39	23.15	227.2	227.1	226.5	本地	正常	无	65535	12.92	0.83
2018-06-08 06:33:34	30.91	201	22.63	23.23	23.15	227	227.2	226.5	本地	正常	无	65535	12.91	0.83
2018-06-08 06:34:45	30.99	201	22.71	23.24	23.23	227.7	226.8	226.6	本地	正常	无	65535	12.96	0.84
2018-06-08 06:35:55	30.99	201	22.57	23.28	23.34	226.8	227	226.1	本地	正常	无	65535	12.96	0.83
2018-06-08 06:37:06	31.02	201	22.38	23.18	23.29	227.5	226.6	226.5	本地	正常	无	65535	12.97	0.83
2018-06-08 06:38:16	31.02	201	22.79	23.39	23.32	227.5	226.9	226.4	本地	正常	无	65535	12.96	0.83
2018-06-08 06:39:27	30.95	201	22.57	23.32	23.33	227.4	227.3	226.4	本地	正常	无	65535	12.92	0.83
2018-06-08 06:40:37	30.98	201	22.28	22.85	23.2	227.2	227	226	本地	正常	无	65535	12.95	0.83
2018-06-08 06:41:47	30.67	201	22.1	22.65	23.06	227.8	226.7	226.3	本地	正常	无	65535	12.78	0.83
2018-06-08 06:42:57	30.58	201	22.46	22.97	22.9	227.4	226.9	226.8	本地	正常	无	65535	12.73	0.83
2018-06-08 06:44:08	30.82	200	22.33	23.13	23.01	227.7	226.9	226.5	本地	正常	无	65535	12.87	0.83
2018-06-08 06:45:19	30.88	201	22.79	23.22	23.13	227.5	227.1	226.3	本地	正常	无	65535	12.89	0.83
2018-06-08 06:46:29	30.77	201	22.21	22.9	23.06	227.4	226.8	226.7	本地	正常	无	65535	12.84	0.83
2018-06-08 06:47:39	30.9	201	22.72	23.05	23.15	227.4	227	226.7	本地	正常	无	65535	12.91	0.83
2018-06-08 06:48:50	30.94	201	22.35	22.96	23.11	227.3	226.9	226.8	本地	正常	无	65535	12.93	0.83
2018-06-08 06:50:02	30.97	201	22.7	23.28	23.3	227.3	226.9	226.2	本地	正常	无	65535	12.95	0.83
2018-06-08 06:51:12	30.86	201	22.41	22.76	23.05	227.2	227.2	226.5	本地	正常	无	65535	12.9	0.84
2018-06-08 06:52:22	30.79	201	22.39	22.79	23.12	227.4	227.1	226.8	本地	正常	无	65535	12.86	0.83
2018-06-08 06:55:54	30.9	201	22.71	23.02	23.3	227.2	227	226.7	本地	正常	无	65535	12.9	0.83
2018-06-08 06:57:05	30.97	201	22.75	23.17	23.24	226.9	227	226.1	本地	正常	无	65535	12.94	0.83
2018-06-08 06:58:16	31.02	201	22.65	23.38	23.39	227.2	226.8	226.6	本地	正常	无	65535	12.97	0.83
2018-06-08 06:59:26	31.02	201	22.51	23.01	23.22	227.5	226.9	226.2	本地	正常	无	65535	12.99	0.84
2018-06-08 07:00:36	31.02	201	22.85	23.35	23.16	227.2	227	226.4	本地	正常	无	65535	12.97	0.84
2018-06-08 07:01:47	30.98	200	22.48	22.86	23.32	227.3	226.8	226.6	本地	正常	无	65535	12.95	0.83
2018-06-08 07:02:57	30.93	200	22.68	23.39	23.27	227.2	226.6	225.9	本地	正常	无	65535	12.91	0.83
2018-06-08 07:06:29	30.93	201	22.31	23.07	23.26	226.9	226.6	226.2	本地	正常	无	65535	12.93	0.83
2018-06-08 07:07:39	29.15	201	20.68	21.17	21.6	227.9	226.6	226.7	本地	正常	无	65535	11.97	0.83
2018-06-08 07:08:50	27.87	201	20.01	20.56	20.37	227.3	227	227	本地	正常	无	65535	11.3	0.83
2018-06-08 07:10:01	27.47	201	19.52	20.13	19.95	227.3	226.8	226.7	本地	正常	无	65535	11.09	0.83
2018-06-08 07:11:12	27.36	201	19.13	19.7	20.01	227.3	227.2	226.4	本地	正常	无	65535	11.04	0.83
2018-06-08 07:12:23	27.17	201	19.02	19.46	19.89	227.1	227.1	226.7	本地	正常	无	65535	10.94	0.83
2018-06-08 07:13:32	27.23	201	19.08	19.56	19.78	227	227	226	本地	正常	无	65535	10.95	0.83
2018-06-08 07:14:43	27.31	201	19.36	19.65	19.81	227.3	227.4	226.4	本地	正常	无	65535	11.02	0.83
2018-06-08 07:15:54	27.24	201	19.34	19.66	19.61	227.4	227.5	226.6	本地	正常	无	65535	10.97	0.83
2018-06-08 07:17:04	27.16	201	19.25	19.77	19.61	227.3	227	226.1	本地	正常	无	65535	10.94	0.83
2018-06-08 07:18:14	27.12	201	19.12	19.47	19.64	227.3	227.4	226.3	本地	正常	无	65535	10.92	0.83
2018-06-08 07:19:26	27.01	201	18.69	19.57	19.67	227.1	226.9	226.5	本地	正常	无	65535	10.86	0.83
2018-06-08 07:20:35	26.96	201	18.7	19.59	19.54	227.6	227.3	226.4	本地	正常	无	65535	10.83	0.83
2018-06-08 07:21:46	26.96	201	18.81	19.44	19.66	227.6	227.4	226.2	本地	正常	无	65535	10.84	0.83
2018-06-08 07:22:58	26.84	201	18.7	19.64	19.49	227.4	227.2	226.1	本地	正常	无	65535	10.77	0.83
2018-06-08 07:24:08	26.86	201	18.79	19.32	19.46	227.4	226.8	226.6	本地	正常	无	65535	10.79	0.83
2018-06-08 07:25:18	26.88	201	18.56	19.5	19.64	226.9	226.9	226.1	本地	正常	无	65535	10.79	0.83
2018-06-08 07:26:29	26.81	201	18.48	19.18	19.44	227.3	226.9	226.5	本地	正常	无	65535	10.76	0.83
2018-06-08 07:27:40	26.83	200	18.87	19.72	19.44	227.3	227.5	226.5	本地	正常	无	65535	10.76	0.83
2018-06-08 07:28:50	26.84	201	18.64	19.26	19.47	227.3	227.1	226.8	本地	正常	无	65535	10.77	0.83
2018-06-08 07:30:02	26.81	201	18.82	19.43	19.35	227.3	227.5	226.4	本地	正常	无	65535	10.75	0.83
2018-06-08 07:31:12	26.84	201	18.71	19.42	19.41	227.5	226.8	226.6	本地	正常	无	65535	10.77	0.83
2018-06-08 07:32:22	26.83	201	18.84	19.42	19.34	227.6	226.7	226.4	本地	正常	无	65535	10.75	0.83
2018-06-08 07:33:32	26.81	201	18.57	19.28	19.34	227.2	226.9	225.9	本地	正常	无	65535	10.76	0.83
2018-06-08 07:34:42	26.74	201	18.5	19.2	19.37	227	227.3	226.1	本地	正常	无	65535	10.72	0.83
2018-06-08 07:35:53	26.75	201	18.61	19.3	19.52	227.5	226.6	226.5	本地	正常	无	65535	10.74	0.83
2018-06-08 07:37:05	26.67	201	18.65	19.13	19.35	226.8	226.5	226	本地	正常	无	65535	10.7	0.83
2018-06-08 07:38:16	26.61	201	18.74	19.46	19.22	227.6	226.8	226.9	本地	正常	无	65535	10.65	0.82
2018-06-08 07:39:25	26.6	201	18.61	19.37	19.17	227.4	226.7	226.1	本地	正常	无	65535	10.64	0.83
2018-06-08 07:40:36	26.52	200	18.86	19.02	19.18	227.3	226.7	226.3	本地	正常	无	65535	10.6	0.83
2018-06-08 07:41:46	26.54	201	18.33	19.06	19.15	226.7	226.7	226.1	本地	正常	无	65535	10.61	0.83
2018-06-08 07:42:57	26.53	201	18.58	19.07	19.17	227.1	226.7	225.9	本地	正常	无	65535	10.62	0.83
2018-06-08 07:44:07	26.54	201	18.41	19.06	19.38	227	226.5	226.3	本地	正常	无	65535	10.63	0.83
2018-06-08 07:45:19	26.55	201	18.55	18.97	19.28	227	226.8	226	本地	正常	无	65535	10.63	0.83
2018-06-08 07:46:28	26.66	201	18.64	19.51	19.21	227.4	226.6	226.2	本地	正常	无	65535	10.67	0.83
2018-06-08 07:47:40	26.64	200	18.56	18.92	19.38	227.1	227.1	226	本地	正常	无	65535	10.67	0.83
2018-06-08 07:48:50	26.7	201	18.66	19.03	19.33	227.1	226.9	226	本地	正常	无	65535	10.69	0.83
2018-06-08 07:50:01	26.71	201	18.8	19.04	19.48	226.6	226.8	226.2	本地	正常	无	65535	10.7	0.83
2018-06-08 07:51:11	26.77	201	18.94	19.23	19.42	227.1	227.3	226.2	本地	正常	无	65535	10.74	0.83
2018-06-08 07:52:22	26.73	201	18.68	19.26	19.45	226.8	225.9	227.5	本地	正常	无	65535	10.71	0.83
2018-06-08 07:53:32	26.83	200	19.13	19.42	19.61	226.4	226	227.4	本地	正常	无	65535	10.76	0.83
2018-06-08 07:54:42	26.81	200	18.66	19.15	19.62	226.5	226	227	本地	正常	无	65535	10.74	0.83
2018-06-08 07:55:54	26.83	201	18.76	19.43	19.42	226.5	226.1	226.9	本地	正常	无	65535	10.76	0.83
2018-06-08 07:57:05	26.82	201	19.22	19.41	19.39	226.5	225.7	227.1	本地	正常	无	65535	10.74	0.83
2018-06-08 07:58:14	26.81	201	18.94	19.5	19.55	226.2	226	226.9	本地	正常	无	65535	10.75	0.83
2018-06-08 07:59:25	26.83	201	18.9	19.66	19.47	226.1	226	226.8	本地	正常	无	65535	10.76	0.83
2018-06-08 08:00:35	26.78	201	18.68	19.15	19.59	225.8	225.2	227.2	本地	正常	无	65535	10.74	0.83
2018-06-08 08:01:46	26.76	200	18.89	19.47	19.42	226.6	225.4	227.2	本地	正常	无	65535	10.72	0.83
2018-06-08 08:02:57	26.74	200	19.01	19.36	19.49	226.4	225.7	227.4	本地	正常	无	65535	10.72	0.83
2018-06-08 08:04:07	26.71	201	18.71	19.16	19.42	225.9	225.2	227.1	本地	正常	无	65535	10.7	0.83
2018-06-08 08:05:17	26.7	200	19.02	19.44	19.39	226.5	225.3	227.2	本地	正常	无	65535	10.68	0.83
2018-06-08 08:06:28	26.58	201	18.97	19.01	19.38	225.5	225.2	226.9	本地	正常	无	65535	10.62	0.83
2018-06-08 08:07:38	26.54	200	18.77	19.08	19.29	226.1	225.3	226.8	本地	正常	无	65535	10.59	0.83
2018-06-08 08:08:49	26.49	201	18.37	18.96	19.09	226	225.4	226.6	本地	正常	无	65535	10.58	0.83
2018-06-08 08:10:00	26.46	201	18.73	19.13	19.17	225.7	225.4	226.2	本地	正常	无	65535	10.56	0.83
2018-06-08 08:11:11	26.45	201	18.63	18.95	19.18	225.9	225.1	226.7	本地	正常	无	65535	10.56	0.83
2018-06-08 08:12:20	26.44	201	18.86	19.44	19.21	225.9	225.7	226.7	本地	正常	无	65535	10.55	0.82
2018-06-08 08:13:31	26.43	201	18.51	19.16	18.78	225.7	225.2	227.1	本地	正常	无	65535	10.56	0.83
2018-06-08 08:14:42	26.44	201	18.6	19.25	19.24	226	225.5	226.5	本地	正常	无	65535	10.56	0.82
2018-06-08 08:15:52	26.48	201	18.43	18.75	19.11	225.5	225.3	226.3	本地	正常	无	65535	10.58	0.84
2018-06-08 08:17:02	26.48	201	18.4	19.03	19.1	225.7	225.5	226.2	本地	正常	无	65535	10.57	0.83
2018-06-08 08:18:14	26.47	201	18.31	19.12	19.05	225.7	224.9	226.7	本地	正常	无	65535	10.56	0.83
2018-06-08 08:19:23	26.46	201	18.31	19.09	18.92	225.8	225	226	本地	正常	无	65535	10.56	0.83
2018-06-08 08:20:35	26.47	201	18.68	19.43	19.11	225.6	225.2	226.1	本地	正常	无	65535	10.55	0.82
2018-06-08 08:21:45	26.43	201	18.5	19.01	19.03	225.6	224.9	226.3	本地	正常	无	65535	10.55	0.83
2018-06-08 08:22:56	15.29	96	2.81	2.8	2.85	226.6	226.2	227.7	本地	正常	无	65535	3.63	0.44

## Sheet: Sheet3
时间	电流	转速	输入电流A	输入电流B	输入电流C	输入电压A	输入电压B	输入电压C	KA0	KA4	远程操作	操作时间	有功功率	功率因数
2018-08-04 02:09:28	33.89	201	25.96	25.84	25.29	222.8	222.9	222.3	本地	正常	无	65535	14.48	0.85
2018-08-04 02:10:38	34.03	201	25.95	26.05	25.34	223.2	222.5	222.2	本地	正常	无	65535	14.57	0.85
2018-08-04 02:11:48	34.21	201	25.99	26.03	25.46	223.1	223	222.6	本地	正常	无	65535	14.67	0.85
2018-08-04 02:13:00	34.28	201	26.18	26.11	25.58	223	223.2	222.3	本地	正常	无	65535	14.71	0.85
2018-08-04 02:14:09	34.42	201	26.39	26.29	25.74	222.8	222.8	222.5	本地	正常	无	65535	14.78	0.86
2018-08-04 02:15:19	34.61	200	26.69	26.58	26	222.9	223	222.7	本地	正常	无	65535	14.89	0.85
2018-08-04 02:16:30	34.73	201	26.62	26.56	26.05	223.2	222.8	222.6	本地	正常	无	65535	14.97	0.85
2018-08-04 02:17:40	34.73	201	26.6	26.63	26.09	222.9	223.3	222.3	本地	正常	无	65535	14.97	0.85
2018-08-04 02:18:50	34.88	200	26.85	26.91	26.36	222.7	222.9	222.4	本地	正常	无	65535	15.05	0.85
2018-08-04 02:20:01	34.82	201	26.65	26.67	26.12	223.1	222.6	222.3	本地	正常	无	65535	15.02	0.85
2018-08-04 02:21:11	34.8	201	26.77	26.85	26.2	223.3	223.2	222.3	本地	正常	无	65535	15	0.85
2018-08-04 02:22:22	35.03	200	26.73	26.68	26.14	223.4	222.8	222.8	本地	正常	无	65535	15.14	0.86
2018-08-04 02:23:31	34.92	201	26.91	27	26.28	223.2	222.6	222.4	本地	正常	无	65535	15.08	0.85
2018-08-04 02:24:41	34.79	200	26.73	26.78	26.08	223.1	223.1	222.1	本地	正常	无	65535	15	0.85
2018-08-04 02:25:51	34.64	201	26.69	26.73	25.94	223	223.4	222.3	本地	正常	无	65535	14.91	0.85
2018-08-04 02:27:02	34.57	201	26.68	26.65	26.11	223.2	223.2	223	本地	正常	无	65535	14.89	0.85
2018-08-04 02:28:12	34.68	201	26.94	26.86	26.23	223.3	223.1	222.9	本地	正常	无	65535	14.94	0.84
2018-08-04 02:29:23	34.63	200	26.71	26.54	26.09	223.5	223.5	223.2	本地	正常	无	65535	14.91	0.85
2018-08-04 02:30:33	34.6	201	26.62	26.5	25.94	223.4	223.5	222.5	本地	正常	无	65535	14.9	0.85
2018-08-04 02:31:43	34.57	201	26.37	26.17	25.8	223.5	223.3	222.6	本地	正常	无	65535	14.88	0.86
2018-08-04 02:35:14	34.39	201	26.21	26.11	25.62	223.2	222.5	222.5	本地	正常	无	65535	14.76	0.86
2018-08-04 02:36:23	34.31	201	26.36	26.31	25.74	223.4	223.2	223.1	本地	正常	无	65535	14.73	0.85
2018-08-04 02:37:34	34.24	201	26.12	26.03	25.48	223.1	223.3	222.5	本地	正常	无	65535	14.69	0.86
2018-08-04 02:38:44	33.97	201	26.05	25.99	25.4	223.5	222.9	222.6	本地	正常	无	65535	14.53	0.85
2018-08-04 02:39:54	34.02	201	25.86	25.78	25.2	222.9	223.2	222.3	本地	正常	无	65535	14.55	0.86
2018-08-04 02:41:05	34.05	201	26.36	26.29	25.57	223.1	222.8	222.8	本地	正常	无	65535	14.58	0.84
2018-08-04 02:42:16	33.92	201	25.68	25.74	25.09	223.5	222.9	222.8	本地	正常	无	65535	14.51	0.86
2018-08-04 02:43:25	33.98	201	26.15	26.19	25.45	222.7	222.7	222.4	本地	正常	无	65535	14.54	0.85
2018-08-04 02:44:37	33.96	200	25.9	25.89	25.28	223.1	222.9	222.6	本地	正常	无	65535	14.51	0.85
2018-08-04 02:45:46	33.93	201	26.09	26.23	25.49	223.5	223	222.5	本地	正常	无	65535	14.52	0.84
2018-08-04 02:46:56	33.93	201	25.8	25.94	25.25	223.6	223.9	222.9	本地	正常	无	65535	14.51	0.85
2018-08-04 02:48:06	33.9	201	25.9	26.03	25.21	223.5	222.9	222.6	本地	正常	无	65535	14.48	0.85
2018-08-04 02:49:17	34.03	201	26.02	26.15	25.37	223.3	223.5	222.4	本地	正常	无	65535	14.57	0.85
2018-08-04 02:52:48	34.6	201	26.38	26.46	25.8	223.3	223.4	222.2	本地	正常	无	65535	14.89	0.86
2018-08-04 02:53:58	34.57	201	26.22	26.41	25.86	223.5	223.3	222.3	本地	正常	无	65535	14.88	0.85
2018-08-04 02:55:07	34.84	201	26.76	26.68	26.06	223.2	223.4	222.5	本地	正常	无	65535	15.04	0.85
2018-08-04 02:56:18	34.97	201	26.89	27.02	26.28	223.3	223.3	222.3	本地	正常	无	65535	15.13	0.85
2018-08-04 02:57:29	34.88	201	26.7	26.63	26.14	222.6	222.9	222.2	本地	正常	无	65535	15.06	0.86
2018-08-04 02:58:38	35.03	201	27.14	27.19	26.55	223.5	223.3	222.4	本地	正常	无	65535	15.15	0.85
2018-08-04 02:59:49	35.01	201	26.63	26.53	26.07	222.8	222.5	222.3	本地	正常	无	65535	15.12	0.86
2018-08-04 03:01:00	35.1	201	27.22	27.17	26.49	222.9	223.2	222.6	本地	正常	无	65535	15.19	0.85
2018-08-04 03:02:09	35.18	201	26.87	26.9	26.16	222.7	222.9	222.1	本地	正常	无	65535	15.22	0.86
2018-08-04 03:03:19	35.14	201	27.35	27.26	26.61	222.8	223.1	222.5	本地	正常	无	65535	15.21	0.85
2018-08-04 03:04:29	35.26	201	27.34	27.28	26.57	223.3	222.7	222.7	本地	正常	无	65535	15.28	0.85
2018-08-04 03:05:39	35.29	201	27.25	27.17	26.67	223.1	222.9	222.8	本地	正常	无	65535	15.29	0.85
2018-08-04 03:06:50	35.16	201	27.05	26.88	26.43	223	223.2	222.6	本地	正常	无	65535	15.23	0.86
2018-08-04 03:08:01	34.98	201	26.85	26.75	26.19	223.1	223.1	222.2	本地	正常	无	65535	15.11	0.86
2018-08-04 03:09:10	34.97	200	26.91	26.85	26.23	223.3	222.7	222.5	本地	正常	无	65535	15.1	0.85
2018-08-04 03:10:21	34.98	201	26.8	26.61	26.14	222.9	222.9	222.5	本地	正常	无	65535	15.11	0.86
2018-08-04 03:11:32	34.87	200	27.09	26.94	26.28	223.4	222.9	222.6	本地	正常	无	65535	15.07	0.85
2018-08-04 03:12:41	35.06	201	27.04	26.93	26.4	223.3	223.4	222.4	本地	正常	无	65535	15.16	0.85
2018-08-04 03:13:51	34.96	201	26.9	27.03	26.3	223.7	223	222.5	本地	正常	无	65535	15.11	0.85
2018-08-04 03:15:02	34.83	201	26.32	26.43	25.88	223	222.9	222.5	本地	正常	无	65535	15.03	0.86
2018-08-04 03:16:12	34.84	201	26.96	27.04	26.28	223.4	222.6	222.4	本地	正常	无	65535	15.04	0.85
2018-08-04 03:17:22	34.76	201	26.51	26.53	25.94	223	222.7	222.4	本地	正常	无	65535	14.98	0.85
2018-08-04 03:18:33	34.92	201	26.86	27.02	26.25	222.9	223.1	222.1	本地	正常	无	65535	15.07	0.85
2018-08-04 03:19:42	34.75	201	26.63	26.78	26.02	223.4	222.7	222.3	本地	正常	无	65535	14.98	0.85
2018-08-04 03:20:53	34.69	201	26.47	26.75	25.98	222.9	222.9	222.4	本地	正常	无	65535	14.96	0.85
2018-08-04 03:22:04	34.7	200	26.38	26.55	25.82	223.3	222.7	222.4	本地	正常	无	65535	14.94	0.86
2018-08-04 03:23:15	34.83	201	26.73	26.97	26.23	223.4	223.4	222.3	本地	正常	无	65535	15.02	0.85
2018-08-04 03:24:24	34.78	201	26.72	26.86	26.03	223.2	222.5	222.4	本地	正常	无	65535	15.01	0.85
2018-08-04 03:25:34	34.8	201	26.73	26.85	26.11	223.1	223.2	222.7	本地	正常	无	65535	15.01	0.85
2018-08-04 03:26:44	34.87	200	26.74	26.95	26.02	222.6	222.4	222.1	本地	正常	无	65535	15.05	0.85
2018-08-04 03:27:54	34.9	200	26.91	27.02	26.29	223.1	222.6	222.1	本地	正常	无	65535	15.06	0.85
2018-08-04 03:29:05	34.94	201	26.74	26.78	26.16	222.7	222.8	222.2	本地	正常	无	65535	15.09	0.86
2018-08-04 03:30:16	34.94	200	26.77	26.8	26.26	223.5	222.9	222.5	本地	正常	无	65535	15.1	0.86
2018-08-04 03:31:25	34.78	201	26.79	26.74	26.19	223.5	222.8	222.4	本地	正常	无	65535	15	0.85
2018-08-04 03:32:37	34.97	200	26.81	26.79	26.3	222.9	223.1	222.5	本地	正常	无	65535	15.1	0.85
2018-08-04 03:33:47	34.94	200	27.01	27.03	26.47	223	223.3	222.3	本地	正常	无	65535	15.09	0.85
2018-08-04 03:34:56	35.04	201	26.85	26.86	26.36	223	223.3	222.6	本地	正常	无	65535	15.14	0.85
2018-08-04 03:36:08	34.99	200	27.03	27.04	26.44	223.4	223	222.9	本地	正常	无	65535	15.11	0.85
2018-08-04 03:37:18	35.06	201	26.72	26.77	26.27	223.1	223.4	222.4	本地	正常	无	65535	15.16	0.86
2018-08-04 03:38:27	35.18	201	27.11	27.17	26.56	223.1	222.9	222.7	本地	正常	无	65535	15.23	0.85
2018-08-04 03:39:38	35.14	201	26.84	26.87	26.32	222.7	222.5	222.3	本地	正常	无	65535	15.21	0.86
2018-08-04 03:40:48	35.18	201	27.18	27.09	26.5	223.1	222.6	222.3	本地	正常	无	65535	15.22	0.85
2018-08-04 03:41:59	35.05	201	26.97	26.88	26.25	223.2	222.7	222.5	本地	正常	无	65535	15.14	0.85
2018-08-04 03:43:08	35.19	200	27.02	27.06	26.5	223	223	222.6	本地	正常	无	65535	15.24	0.86
2018-08-04 03:44:19	35.23	201	27.28	27.46	26.74	223.4	223.4	222.4	本地	正常	无	65535	15.28	0.85
2018-08-04 03:45:29	35.11	201	26.93	26.95	26.46	223.5	223	222.6	本地	正常	无	65535	15.18	0.85
2018-08-04 03:46:40	35.08	201	27.18	27.14	26.53	223.4	223.3	222.5	本地	正常	无	65535	15.18	0.85
2018-08-04 03:47:49	34.94	200	26.77	26.79	26.24	223	223.1	222	本地	正常	无	65535	15.09	0.85
2018-08-04 03:48:59	35.14	201	26.98	27	26.42	222.9	222.5	222.4	本地	正常	无	65535	15.21	0.85
2018-08-04 03:50:09	35.04	200	27.13	27.22	26.48	223.4	223.5	222.3	本地	正常	无	65535	15.15	0.85
2018-08-04 03:51:19	34.94	200	26.86	26.94	26.28	223.1	222.6	222.4	本地	正常	无	65535	15.09	0.85
2018-08-04 03:52:29	35.08	201	26.8	26.97	26.44	223.3	223	222.6	本地	正常	无	65535	15.18	0.86
2018-08-04 03:53:40	34.95	200	26.64	26.85	26.34	223	223.4	222.4	本地	正常	无	65535	15.1	0.86
2018-08-04 03:54:50	34.91	200	26.84	27.02	26.39	222.9	223.2	222.4	本地	正常	无	65535	15.09	0.85
2018-08-04 03:56:01	34.93	200	26.81	26.85	26.31	223.1	222.6	222.5	本地	正常	无	65535	15.09	0.85
2018-08-04 03:57:11	34.93	201	26.91	26.87	26.37	222.7	223	222.3	本地	正常	无	65535	15.09	0.85
2018-08-04 03:58:21	34.95	201	26.92	26.97	26.42	222.8	222.3	222.1	本地	正常	无	65535	15.11	0.85
2018-08-04 03:59:32	34.95	201	27.02	27.11	26.51	223	223	222.1	本地	正常	无	65535	15.11	0.85
2018-08-04 04:00:41	34.86	200	26.83	26.8	26.19	222.6	222.6	222.3	本地	正常	无	65535	15.04	0.85
2018-08-04 04:01:53	34.91	201	26.93	26.95	26.32	222.7	222.9	222	本地	正常	无	65535	15.08	0.85
2018-08-04 04:03:02	34.84	200	27.07	27.07	26.38	223.1	223.3	222.7	本地	正常	无	65535	15.05	0.84
2018-08-04 04:04:12	34.93	201	26.98	26.91	26.35	223.2	222.4	222.5	本地	正常	无	65535	15.09	0.85
2018-08-04 04:05:23	34.83	200	26.86	26.81	26.36	222.8	222.9	222.5	本地	正常	无	65535	15.03	0.85
2018-08-04 04:06:33	34.97	201	27.01	26.93	26.27	223.2	222.4	222.2	本地	正常	无	65535	15.11	0.85
2018-08-04 04:07:43	34.95	201	26.91	26.75	26.42	223	223.4	222.4	本地	正常	无	65535	15.11	0.85
2018-08-04 04:08:54	35.04	201	26.86	26.76	26.32	223.1	222.5	222.6	本地	正常	无	65535	15.15	0.86
2018-08-04 04:10:04	35.07	201	27.21	27.03	26.53	223.6	222.9	222.5	本地	正常	无	65535	15.18	0.85
2018-08-04 04:11:13	35.17	201	27.28	27.25	26.61	223.2	222.5	222.2	本地	正常	无	65535	15.24	0.85
2018-08-04 04:12:24	35.31	200	27.25	27.14	26.58	223.3	222.5	222.4	本地	正常	无	65535	15.3	0.85
2018-08-04 04:13:34	35.24	200	27.05	26.97	26.36	223.1	222.5	222.1	本地	正常	无	65535	15.25	0.86
2018-08-04 04:14:44	35.27	201	27.48	27.54	26.8	223.1	222.5	222.5	本地	正常	无	65535	15.31	0.85
2018-08-04 04:15:54	35.21	201	27.03	27.03	26.42	223.1	222.9	222.1	本地	正常	无	65535	15.26	0.85
2018-08-04 04:17:04	35.25	201	27.45	27.55	26.82	222.9	223.2	222.4	本地	正常	无	65535	15.28	0.84
2018-08-04 04:18:15	35.26	201	26.91	26.92	26.38	223.3	222.7	222.5	本地	正常	无	65535	15.27	0.86
2018-08-04 04:19:25	35.21	201	27.34	27.29	26.74	223	223.3	222.4	本地	正常	无	65535	15.26	0.85
2018-08-04 04:20:37	35.2	200	27.11	27.16	26.48	223.2	223	222.5	本地	正常	无	65535	15.24	0.85
2018-08-04 04:21:46	35.21	201	27.1	27.33	26.62	223.2	222.9	222.7	本地	正常	无	65535	15.26	0.85
2018-08-04 04:22:56	35.2	201	26.97	27.21	26.45	223.5	222.9	222.3	本地	正常	无	65535	15.24	0.85
2018-08-04 04:24:07	35.21	201	27	27.21	26.42	223.2	223	222.1	本地	正常	无	65535	15.25	0.85
2018-08-04 04:25:17	35.15	201	27.25	27.48	26.66	223.3	223.5	223	本地	正常	无	65535	15.23	0.84
2018-08-04 04:26:27	35.28	201	27.04	27.26	26.51	223.4	223	222.8	本地	正常	无	65535	15.29	0.85
2018-08-04 04:27:37	35.11	201	26.88	27.13	26.42	223.6	223	222.3	本地	正常	无	65535	15.2	0.85
2018-08-04 04:28:47	35.25	201	26.97	27.23	26.42	223.2	223.1	222.5	本地	正常	无	65535	15.27	0.85
2018-08-04 04:29:58	35.21	201	26.91	27.06	26.35	223.1	223.2	222.3	本地	正常	无	65535	15.25	0.86
2018-08-04 04:31:09	35.09	201	26.97	27.07	26.35	223	223.1	222.1	本地	正常	无	65535	15.19	0.85
2018-08-04 04:32:19	35.11	201	26.89	26.9	26.4	223.3	222.8	222.5	本地	正常	无	65535	15.19	0.86
2018-08-04 04:33:29	35.27	201	27.2	27.2	26.65	222.9	223.3	222.3	本地	正常	无	65535	15.29	0.85
2018-08-04 04:34:40	35.2	201	27.32	27.31	26.72	222.9	223	222.5	本地	正常	无	65535	15.25	0.85
2018-08-04 04:35:49	35.3	201	27.07	27.01	26.48	223.4	222.9	222.4	本地	正常	无	65535	15.31	0.86
2018-08-04 04:36:59	35.25	201	27.43	27.36	26.86	223.8	223.3	223.1	本地	正常	无	65535	15.3	0.85
2018-08-04 04:38:10	35.34	201	27.28	27.2	26.76	223.4	223.2	223	本地	正常	无	65535	15.33	0.85
2018-08-04 04:39:20	35.36	201	27.45	27.48	26.87	223.4	223.3	222.5	本地	正常	无	65535	15.35	0.85
2018-08-04 04:40:30	35.36	201	27.36	27.2	26.79	223.1	223.1	222.9	本地	正常	无	65535	15.34	0.85
2018-08-04 04:41:40	35.43	201	27.41	27.38	26.79	223.4	223	222.4	本地	正常	无	65535	15.39	0.85
2018-08-04 04:42:51	35.49	201	27.5	27.56	26.91	223	223.4	222.6	本地	正常	无	65535	15.42	0.85
2018-08-04 04:44:01	35.61	201	27.57	27.6	26.94	223.4	223.1	222.9	本地	正常	无	65535	15.5	0.85
2018-08-04 04:45:11	35.63	201	27.7	27.62	27.14	223.4	223.5	222.6	本地	正常	无	65535	15.5	0.85
2018-08-04 04:46:22	35.65	201	27.5	27.5	26.99	223.2	223.4	222.8	本地	正常	无	65535	15.51	0.85
2018-08-04 04:47:31	35.6	200	27.58	27.54	26.95	223.6	223.3	222.6	本地	正常	无	65535	15.49	0.85
2018-08-04 04:48:42	35.48	201	27.38	27.36	26.81	223.1	223.5	222.5	本地	正常	无	65535	15.42	0.85
2018-08-04 04:49:53	35.51	201	27.27	27.39	26.77	222.8	223	222.1	本地	正常	无	65535	15.43	0.86
2018-08-04 04:51:03	35.56	200	27.35	27.48	26.76	223.6	222.9	222.5	本地	正常	无	65535	15.45	0.86
2018-08-04 04:52:13	35.45	201	27.28	27.38	26.7	223	223.1	222.3	本地	正常	无	65535	15.4	0.86
2018-08-04 04:53:24	35.29	201	27.14	27.22	26.53	223.4	223.5	223	本地	正常	无	65535	15.31	0.86
2018-08-04 04:54:34	35.33	201	27.41	27.55	26.77	223.1	223.2	222.5	本地	正常	无	65535	15.33	0.85
2018-08-04 04:55:45	35.16	201	27.09	27.18	26.53	223.2	223.3	222.2	本地	正常	无	65535	15.23	0.85
2018-08-04 04:56:54	35.22	201	27.34	27.49	26.66	223.8	223.4	222.5	本地	正常	无	65535	15.25	0.84
2018-08-04 04:58:04	35.12	201	26.84	26.85	26.28	223.4	222.9	222.8	本地	正常	无	65535	15.2	0.86
2018-08-04 05:01:34	34.72	201	26.54	26.52	26.07	223.5	223	222.7	本地	正常	无	65535	14.96	0.85
2018-08-04 05:02:45	34.74	200	26.66	26.7	26.14	223.4	223.5	222.5	本地	正常	无	65535	14.98	0.85
2018-08-04 05:03:55	34.92	201	26.85	26.91	26.24	223.5	223.1	223	本地	正常	无	65535	15.09	0.85
2018-08-04 05:05:05	34.88	201	26.92	26.97	26.34	223.3	223.7	222.7	本地	正常	无	65535	15.07	0.85
2018-08-04 05:06:15	34.83	201	26.79	26.74	26.11	223.4	223	222.8	本地	正常	无	65535	15.02	0.85
2018-08-04 05:07:26	34.66	201	26.5	26.55	25.97	223.7	223.1	222.7	本地	正常	无	65535	14.94	0.85
2018-08-04 05:08:37	34.63	201	26.59	26.7	26.1	223.4	223.4	223	本地	正常	无	65535	14.93	0.85
2018-08-04 05:09:46	35.05	201	26.85	27.05	26.29	223.4	223.3	222.8	本地	正常	无	65535	15.16	0.85
2018-08-04 05:10:57	35.2	201	26.97	26.94	26.27	222.8	223.1	222	本地	正常	无	65535	15.24	0.86
2018-08-04 05:12:08	35.2	201	26.95	26.98	26.29	223.3	223	222.7	本地	正常	无	65535	15.25	0.86
2018-08-04 05:13:17	35.16	201	26.95	27.14	26.4	223.2	223.3	222.2	本地	正常	无	65535	15.22	0.85
2018-08-04 05:14:29	35.2	201	27.17	27.35	26.68	222.9	223	222.4	本地	正常	无	65535	15.25	0.85
2018-08-04 05:15:38	35.23	201	26.77	26.81	26.16	223.2	222.7	222.4	本地	正常	无	65535	15.25	0.86
2018-08-04 05:16:48	35.33	201	27.21	27.27	26.65	223.1	222.7	222.6	本地	正常	无	65535	15.33	0.85
2018-08-04 05:17:58	35.37	201	27.34	27.5	26.75	223.4	223.1	222.3	本地	正常	无	65535	15.34	0.85
2018-08-04 05:19:09	35.35	201	27.12	27.16	26.66	223	223.3	222.2	本地	正常	无	65535	15.34	0.86
2018-08-04 05:20:18	35.39	201	27.31	27.32	26.8	222.8	222.8	222.6	本地	正常	无	65535	15.36	0.85
2018-08-04 05:21:30	35.44	201	27.26	27.38	26.75	223.4	222.9	222.4	本地	正常	无	65535	15.4	0.85
2018-08-04 05:22:40	35.49	201	27.41	27.45	26.98	223.1	223.4	222.4	本地	正常	无	65535	15.43	0.85
2018-08-04 05:23:49	35.46	201	27.22	27.18	26.73	223.5	223.1	222.6	本地	正常	无	65535	15.39	0.85
2018-08-04 05:25:00	35.45	201	27.12	27.21	26.87	223.2	222.6	222.5	本地	正常	无	65535	15.39	0.86
2018-08-04 05:26:10	35.43	201	27.37	27.39	26.94	223.3	222.6	222.5	本地	正常	无	65535	15.39	0.85
2018-08-04 05:27:20	35.32	201	27.17	27.35	26.86	222.9	222.5	222.4	本地	正常	无	65535	15.32	0.85
2018-08-04 05:28:31	35.44	201	27.25	27.32	26.91	223.3	223.3	222.3	本地	正常	无	65535	15.38	0.85
2018-08-04 05:29:41	35.34	200	27.23	27.43	26.76	223	223.3	222.1	本地	正常	无	65535	15.34	0.85
2018-08-04 05:30:51	35.36	201	27.06	27.1	26.65	223.1	222.6	222.1	本地	正常	无	65535	15.33	0.86
2018-08-04 05:32:01	35.26	201	27.15	27.23	26.81	223.4	223	222.6	本地	正常	无	65535	15.28	0.85
2018-08-04 05:33:11	35.2	201	26.85	26.97	26.49	223.1	223.2	222.7	本地	正常	无	65535	15.25	0.85
2018-08-04 05:34:21	35.19	201	27.03	27.2	26.68	223.2	223.2	222.3	本地	正常	无	65535	15.24	0.85
2018-08-04 05:35:32	35.11	201	26.82	26.84	26.35	223	222.6	222.1	本地	正常	无	65535	15.19	0.86
2018-08-04 05:36:44	35.2	201	27.08	27.1	26.77	223.2	223	222.5	本地	正常	无	65535	15.25	0.85
2018-08-04 05:37:53	35.15	200	26.89	27	26.46	222.6	222.9	222.2	本地	正常	无	65535	15.2	0.86
2018-08-04 05:39:04	35.13	201	26.92	26.97	26.44	222.8	223.1	222.4	本地	正常	无	65535	15.2	0.86
2018-08-04 05:40:15	35.06	201	26.87	26.99	26.44	222.9	223.1	222.6	本地	正常	无	65535	15.16	0.85
2018-08-04 05:41:24	35.1	200	26.89	26.99	26.52	223.2	223.4	222.5	本地	正常	无	65535	15.19	0.85
2018-08-04 05:42:33	35.14	201	26.9	27.05	26.48	223.1	222.8	222.1	本地	正常	无	65535	15.21	0.85
2018-08-04 05:43:45	35.06	201	26.99	27.08	26.6	222.8	223.1	222.4	本地	正常	无	65535	15.16	0.85
2018-08-04 05:44:54	35.01	200	26.76	26.82	26.35	223.3	222.9	222.8	本地	正常	无	65535	15.14	0.86
2018-08-04 05:46:04	35.07	201	26.85	26.99	26.44	223.4	223.2	222.4	本地	正常	无	65535	15.17	0.85
2018-08-04 05:47:16	35.1	201	26.96	27.02	26.4	223.4	222.8	222.6	本地	正常	无	65535	15.2	0.85
2018-08-04 05:48:26	35.17	201	26.89	27.03	26.47	223.6	223	222.4	本地	正常	无	65535	15.25	0.86
2018-08-04 05:49:35	35.24	201	27.01	27.13	26.47	223.6	222.9	222.4	本地	正常	无	65535	15.26	0.85
2018-08-04 05:50:46	35.26	201	27.18	27.28	26.55	223.3	222.7	222.6	本地	正常	无	65535	15.3	0.85
2018-08-04 05:51:58	35.14	201	26.91	27.03	26.45	223.4	222.8	222.6	本地	正常	无	65535	15.22	0.85
2018-08-04 05:53:06	35.15	201	26.88	27.08	26.44	222.8	222.8	222.5	本地	正常	无	65535	15.23	0.86
2018-08-04 05:54:16	35.16	201	26.9	27.18	26.5	223.2	223.1	222	本地	正常	无	65535	15.22	0.85
2018-08-04 05:55:26	35.13	201	26.81	26.94	26.35	222.4	222.9	222	本地	正常	无	65535	15.2	0.86
2018-08-04 05:56:37	35.12	201	26.77	26.86	26.28	222.8	222.4	222.1	本地	正常	无	65535	15.2	0.86
2018-08-04 05:57:47	35.09	201	27.07	27.21	26.53	222.6	223	222.1	本地	正常	无	65535	15.19	0.85
2018-08-04 05:58:57	35.03	201	26.85	26.92	26.44	222.9	223.1	222	本地	正常	无	65535	15.15	0.85
2018-08-04 06:00:08	34.97	201	26.84	27	26.4	222.6	222.7	222.3	本地	正常	无	65535	15.12	0.85
2018-08-04 06:01:18	34.89	201	26.63	26.75	26.17	222.7	223	222.4	本地	正常	无	65535	15.06	0.85
2018-08-04 06:02:30	34.87	201	26.85	27.18	26.41	223	222.8	222.4	本地	正常	无	65535	15.07	0.85
2018-08-04 06:03:39	34.77	201	26.53	26.77	26.11	223.5	223	222.7	本地	正常	无	65535	15	0.85
2018-08-04 06:04:51	34.81	201	26.65	26.86	26.21	223.5	223.3	222.3	本地	正常	无	65535	15.03	0.85
2018-08-04 06:06:01	34.75	201	26.72	26.77	26.18	222.8	222.8	222.4	本地	正常	无	65535	14.99	0.85
2018-08-04 06:07:10	34.76	201	26.69	26.69	26.13	223	222.6	222.3	本地	正常	无	65535	15	0.85
2018-08-04 06:08:20	34.74	201	26.8	26.82	26.26	222.6	222.8	222.1	本地	正常	无	65535	14.99	0.85
2018-08-04 06:09:31	34.83	201	26.84	26.86	26.42	222.7	223.3	222.4	本地	正常	无	65535	15.04	0.85
2018-08-04 06:10:40	34.99	201	26.69	26.72	26.26	223.1	222.6	222.4	本地	正常	无	65535	15.11	0.86
2018-08-04 06:11:52	35.07	201	26.77	26.72	26.46	223	222.8	222.5	本地	正常	无	65535	15.17	0.86
2018-08-04 06:13:02	35.17	201	26.89	27.03	26.57	222.8	222.6	221.8	本地	正常	无	65535	15.23	0.86
2018-08-04 06:14:14	35.29	200	27.19	27.31	26.83	223.7	223.1	222.7	本地	正常	无	65535	15.31	0.85
2018-08-04 06:15:23	35.34	201	27.11	27.21	26.8	222.7	222.9	222.4	本地	正常	无	65535	15.33	0.85
2018-08-04 06:16:33	35.43	201	27.32	27.37	26.91	222.8	223.2	222.1	本地	正常	无	65535	15.39	0.85
2018-08-04 06:17:44	35.46	201	27.42	27.48	27	223.4	222.8	222.7	本地	正常	无	65535	15.41	0.85
2018-08-04 06:18:53	35.52	201	27.46	27.54	27.13	223.3	223.4	222.4	本地	正常	无	65535	15.44	0.85
2018-08-04 06:20:03	35.51	201	27.26	27.38	26.75	222.9	223.1	222.5	本地	正常	无	65535	15.44	0.86
2018-08-04 06:21:13	35.54	201	27.29	27.52	26.85	223.2	222.7	222.3	本地	正常	无	65535	15.45	0.86
2018-08-04 06:22:24	35.47	201	27.28	27.58	26.83	223.2	223	222.1	本地	正常	无	65535	15.4	0.85
2018-08-04 06:23:34	35.43	201	27.23	27.47	26.65	223.3	223.3	222.2	本地	正常	无	65535	15.38	0.85
2018-08-04 06:24:44	35.48	201	27.09	27.22	26.62	223.3	222.9	222.1	本地	正常	无	65535	15.41	0.86
2018-08-04 06:25:55	35.44	201	27.46	27.63	26.93	223.3	223	222.2	本地	正常	无	65535	15.39	0.85
2018-08-04 06:27:06	35.4	201	27.16	27.35	26.74	223	223.4	222	本地	正常	无	65535	15.37	0.85
2018-08-04 06:28:16	35.39	200	27.28	27.33	26.91	223.1	223.5	222.4	本地	正常	无	65535	15.36	0.85
2018-08-04 06:29:25	35.44	201	27.29	27.27	26.93	223.3	223.3	223	本地	正常	无	65535	15.39	0.85
2018-08-04 06:30:35	35.36	201	27.06	27.16	26.63	222.9	223.2	222.1	本地	正常	无	65535	15.34	0.86
2018-08-04 06:31:46	35.31	201	27.17	27.14	26.65	223.2	222.9	222.6	本地	正常	无	65535	15.31	0.85
2018-08-04 06:32:56	35.3	201	26.89	27.12	26.6	222.8	222.5	222	本地	正常	无	65535	15.29	0.86
2018-08-04 06:34:07	35.3	200	26.96	27.16	26.72	223.2	222.8	222.1	本地	正常	无	65535	15.31	0.86
2018-08-04 06:35:17	35.26	201	27.05	27.29	26.63	222.6	222.6	222.1	本地	正常	无	65535	15.28	0.85
2018-08-04 06:36:27	35.19	201	26.83	26.8	26.39	223.4	222.7	222.5	本地	正常	无	65535	15.24	0.86
2018-08-04 06:37:38	35.16	201	27.13	27.19	26.56	223.1	223	222.7	本地	正常	无	65535	15.23	0.85
2018-08-04 06:38:48	35.05	201	26.84	26.89	26.48	222.8	223.2	222.5	本地	正常	无	65535	15.17	0.85
2018-08-04 06:39:58	34.97	201	27	27.11	26.38	222.8	223.3	222.2	本地	正常	无	65535	15.11	0.85
2018-08-04 06:41:09	34.97	201	26.81	26.99	26.33	223.1	223.4	222.3	本地	正常	无	65535	15.11	0.85
2018-08-04 06:42:20	35.02	201	26.85	26.89	26.37	223.4	223.6	222.5	本地	正常	无	65535	15.15	0.85
2018-08-04 06:43:28	34.92	200	26.81	26.91	26.39	223	223.1	222.6	本地	正常	无	65535	15.09	0.85
2018-08-04 06:44:39	35.07	200	26.96	27.08	26.42	222.9	222.9	222.5	本地	正常	无	65535	15.17	0.85
2018-08-04 06:45:49	34.99	201	27.09	27.38	26.38	223.2	222.8	222.1	本地	正常	无	65535	15.15	0.85
2018-08-04 06:46:59	35.1	201	26.91	27.1	26.4	223.7	223.2	222.5	本地	正常	无	65535	15.19	0.85
2018-08-04 06:48:10	35.13	201	27.01	27.21	26.5	222.9	223.2	222.4	本地	正常	无	65535	15.22	0.85
2018-08-04 06:49:20	35.16	201	26.84	27.06	26.34	223	222.8	222.5	本地	正常	无	65535	15.22	0.86
2018-08-04 06:50:31	35.07	201	26.88	26.95	26.29	223.1	222.9	222.6	本地	正常	无	65535	15.18	0.86
2018-08-04 06:51:40	35.09	201	27.05	27.15	26.5	223.4	223.1	222.7	本地	正常	无	65535	15.19	0.85
2018-08-04 06:52:51	35.14	201	27	27.16	26.45	223.2	222.8	222.4	本地	正常	无	65535	15.21	0.85
2018-08-04 06:54:00	35.21	201	26.88	27.02	26.39	223	222.7	222.4	本地	正常	无	65535	15.26	0.86
2018-08-04 06:55:11	35.25	201	26.85	27.02	26.41	223.2	223	222.6	本地	正常	无	65535	15.28	0.86
2018-08-04 06:56:22	35.29	201	27.01	27.06	26.55	222.9	222.8	222.5	本地	正常	无	65535	15.3	0.86
2018-08-04 06:57:32	35.36	201	27.16	27.2	26.71	222.9	223.2	222.2	本地	正常	无	65535	15.35	0.85
2018-08-04 06:58:42	35.45	200	27.17	27.17	26.77	222.8	222.5	222.4	本地	正常	无	65535	15.37	0.86
2018-08-04 07:02:13	35.5	201	27.26	27.33	26.73	222.9	222.6	222.4	本地	正常	无	65535	15.42	0.86
2018-08-04 07:03:23	35.53	201	27.71	28.03	27.13	223.3	223.1	222.2	本地	正常	无	65535	15.44	0.84
2018-08-04 07:04:33	35.48	201	27.23	27.42	26.77	223.5	222.7	222.4	本地	正常	无	65535	15.41	0.86
2018-08-04 07:05:43	35.5	201	27.6	27.81	27.02	222.8	222.7	222.4	本地	正常	无	65535	15.44	0.85
2018-08-04 07:06:54	35.56	200	27.32	27.43	26.83	223	223.2	222.4	本地	正常	无	65535	15.46	0.86
2018-08-04 07:08:05	35.51	201	27.3	27.45	26.76	222.9	222.8	221.9	本地	正常	无	65535	15.42	0.85
2018-08-04 07:09:14	35.6	201	27.3	27.41	26.8	223.3	223.1	222.2	本地	正常	无	65535	15.48	0.86
2018-08-04 07:10:24	35.55	201	27.48	27.66	27.11	223	223.1	222.1	本地	正常	无	65535	15.45	0.85
2018-08-04 07:11:34	35.59	201	27.39	27.36	26.88	223	223.3	222.2	本地	正常	无	65535	15.47	0.86
2018-08-04 07:12:44	35.55	201	27.74	27.73	27.14	223	223.4	222.2	本地	正常	无	65535	15.47	0.85
2018-08-04 07:13:55	35.52	201	27.32	27.38	26.83	222.5	222.9	221.9	本地	正常	无	65535	15.43	0.86
2018-08-04 07:15:06	35.51	201	27.35	27.31	26.83	222.8	222.5	222.4	本地	正常	无	65535	15.43	0.86
2018-08-04 07:16:16	35.47	201	27.32	27.41	26.87	222.6	223	222	本地	正常	无	65535	15.41	0.85
2018-08-04 07:17:25	35.43	201	27.19	27.12	26.71	222.8	223	222.4	本地	正常	无	65535	15.38	0.86
2018-08-04 07:18:37	35.5	201	27.33	27.38	26.94	222.6	223	222.1	本地	正常	无	65535	15.43	0.85
2018-08-04 07:19:46	35.39	200	26.93	26.97	26.55	222.8	222.9	222	本地	正常	无	65535	15.35	0.86
2018-08-04 07:20:58	35.49	200	27.39	27.54	26.85	222.9	223.2	222.2	本地	正常	无	65535	15.41	0.85
2018-08-04 07:22:08	35.5	201	27.25	27.49	26.82	223.1	222.5	222.2	本地	正常	无	65535	15.44	0.86
2018-08-04 07:23:18	35.64	201	27.69	28.02	27.1	223.4	223.1	222.3	本地	正常	无	65535	15.52	0.84
2018-08-04 07:24:27	35.61	201	27.36	27.56	26.78	222.8	222.8	222.2	本地	正常	无	65535	15.49	0.86
2018-08-04 07:25:38	35.55	201	27.56	27.85	26.9	223.4	223	222.7	本地	正常	无	65535	15.47	0.85
2018-08-04 07:26:48	35.53	201	27.37	27.68	26.71	223.5	222.8	222.4	本地	正常	无	65535	15.45	0.86
2018-08-04 07:27:58	35.43	200	27.34	27.59	26.69	223.3	222.8	222.5	本地	正常	无	65535	15.38	0.85
2018-08-04 07:29:09	35.55	201	27.31	27.46	26.59	222.9	223.1	221.9	本地	正常	无	65535	15.44	0.86
2018-08-04 07:30:19	35.51	200	27.2	27.26	26.39	223.2	222.9	222	本地	正常	无	65535	15.43	0.86
2018-08-04 07:31:29	35.45	201	27.38	27.37	26.58	223.1	222.9	222.5	本地	正常	无	65535	15.4	0.86
2018-08-04 07:35:00	35.35	201	27.32	27.48	26.62	223	222.8	221.8	本地	正常	无	65535	15.33	0.85
2018-08-04 07:36:10	35.31	201	27.42	27.57	26.79	223.2	222.7	222.3	本地	正常	无	65535	15.32	0.84
2018-08-04 07:37:21	35.26	201	27.08	27.2	26.47	222.9	223	222.2	本地	正常	无	65535	15.29	0.86
2018-08-04 07:38:31	35.22	201	27.16	27.41	26.5	223.2	222.8	222	本地	正常	无	65535	15.27	0.85
2018-08-04 07:39:42	35.18	201	26.76	26.81	26.11	222.4	222.2	221.8	本地	正常	无	65535	15.22	0.87
2018-08-04 07:40:51	35.22	201	27.22	27.46	26.55	223.1	222.5	222.4	本地	正常	无	65535	15.27	0.85
2018-08-04 07:42:02	35.22	201	26.96	26.97	26.36	222.4	222.7	221.6	本地	正常	无	65535	15.25	0.86
2018-08-04 07:43:13	35.26	201	27.14	27.28	26.52	222.9	223.2	222.1	本地	正常	无	65535	15.28	0.85
2018-08-04 07:44:23	35.28	201	27.06	27.04	26.43	222.9	222.8	222.4	本地	正常	无	65535	15.29	0.86
2018-08-04 07:45:34	35.3	201	27.25	27.2	26.58	222.8	223	222	本地	正常	无	65535	15.31	0.85
2018-08-04 07:46:44	35.34	201	27.13	27.13	26.53	222.8	222.3	221.8	本地	正常	无	65535	15.32	0.86
2018-08-04 07:47:53	35.37	201	27.23	27.26	26.74	222.8	223	222.5	本地	正常	无	65535	15.35	0.85
2018-08-04 07:49:03	35.31	201	27.36	27.16	26.66	222.8	222.3	222	本地	正常	无	65535	15.31	0.85
2018-08-04 07:50:13	35.28	201	27.21	27.13	26.62	222.3	222.6	221.9	本地	正常	无	65535	15.29	0.85
2018-08-04 07:51:24	35.27	201	27.2	27.01	26.47	223.1	222.6	222.1	本地	正常	无	65535	15.28	0.86
2018-08-04 07:52:34	35.28	201	27.43	27.21	26.83	222.7	222.9	222.6	本地	正常	无	65535	15.31	0.85
2018-08-04 07:53:45	35.29	200	27.46	27.07	26.76	222.5	222.8	222.4	本地	正常	无	65535	15.29	0.85
2018-08-04 07:54:56	35.29	201	27.35	27.07	26.71	222.6	222.9	221.9	本地	正常	无	65535	15.31	0.86
2018-08-04 07:56:06	35.26	201	27.22	27.16	26.61	222.9	222.8	222	本地	正常	无	65535	15.28	0.85
2018-08-04 07:58:25	35.19	201	27.39	27.26	26.67	222.8	223	222.2	本地	正常	无	65535	15.24	0.85
2018-08-04 07:59:35	35.16	201	26.98	26.83	26.47	222.3	222.6	221.8	本地	正常	无	65535	15.21	0.85
2018-08-04 08:00:46	35.2	201	27.16	27	26.64	222.4	222.7	221.9	本地	正常	无	65535	15.25	0.85
2018-08-04 08:01:56	35.21	201	27.11	26.91	26.49	222.4	222.1	222.1	本地	正常	无	65535	15.24	0.86
2018-08-04 08:03:06	35.27	201	27.37	27.42	26.92	218.6	219	217.8	本地	正常	无	65535	15.24	0.86
2018-08-04 08:04:17	35.35	201	27.59	27.59	27.18	219.1	218.8	218.7	本地	正常	无	65535	15.3	0.86
2018-08-04 08:05:28	35.41	201	27.59	27.66	27.15	219.3	219.1	218.3	本地	正常	无	65535	15.34	0.86
2018-08-04 08:06:38	35.44	200	27.3	27.35	26.76	223	222.9	221.9	本地	正常	无	65535	15.39	0.86
2018-08-04 08:07:49	35.52	201	27.7	27.79	27.19	218.9	219.2	218.2	本地	正常	无	65535	15.39	0.86
2018-08-04 08:08:59	35.58	201	27.47	27.39	26.87	222.6	222.4	221.6	本地	正常	无	65535	15.47	0.86
2018-08-04 08:10:08	35.54	200	28.11	27.98	27.5	219.6	218.9	218.6	本地	正常	无	65535	15.41	0.85
2018-08-04 08:11:18	35.69	201	28	28.11	27.47	219.1	218.9	218.1	本地	正常	无	65535	15.49	0.85
2018-08-04 08:12:29	35.66	201	27.67	27.68	27.01	222.8	223.1	221.9	本地	正常	无	65535	15.52	0.85

## Sheet: Sheet4
时间	电流	转速	输入电流A	输入电流B	输入电流C	输入电压A	输入电压B	输入电压C	KA0	KA4	远程操作	操作时间	有功功率	功率因数
2018-08-27 12:35:42	31.56	200	24.55	24.63	24.3	206	205.3	205.5	本地	正常	无	65535	13.03	0.87
2018-08-27 12:38:11	31.61	200	23.98	24.27	23.81	208.6	208.6	208.3	本地	正常	无	65535	13.08	0.88
2018-08-27 12:40:38	31.65	200	24.71	24.78	24.47	205.5	205	205	本地	正常	无	65535	13.06	0.86
2018-08-27 12:43:04	31.58	201	24.66	24.66	24.43	205.4	205.4	204.9	本地	正常	无	65535	13.03	0.87
2018-08-27 12:45:33	31.54	200	24.78	24.84	24.54	205.7	205.5	205	本地	正常	无	65535	13.02	0.86
2018-08-27 12:48:01	31.5	200	24.43	24.51	24.17	208.8	209.2	208.4	本地	正常	无	65535	13.03	0.86
2018-08-27 12:50:29	31.51	200	24.18	24.27	23.9	209	208.4	208.6	本地	正常	无	65535	13.03	0.87
2018-08-27 12:52:56	31.51	200	24.74	24.88	24.44	205.7	205.2	205.2	本地	正常	无	65535	13	0.86
2018-08-27 12:55:25	31.48	201	24.75	24.87	24.43	205.7	205.4	205.5	本地	正常	无	65535	12.99	0.86
2018-08-27 12:57:53	31.45	200	23.99	24.21	23.82	208.5	208.9	208.2	本地	正常	无	65535	12.99	0.87
2018-08-27 13:00:21	31.46	200	23.74	24.07	23.71	208.4	208.8	208	本地	正常	无	65535	12.99	0.88
2018-08-27 13:02:49	31.42	201	24.53	24.61	24.2	205.2	205.2	204.5	本地	正常	无	65535	12.95	0.87
2018-08-27 13:05:16	31.36	200	24.69	24.74	24.33	205.6	205.6	205	本地	正常	无	65535	12.91	0.86
2018-08-27 13:07:43	31.35	200	24.22	24.32	23.84	208.8	208.2	208.3	本地	正常	无	65535	12.94	0.86
2018-08-27 13:10:12	31.38	200	24.47	24.42	24	205.2	204.9	204.9	本地	正常	无	65535	12.92	0.87
2018-08-27 13:12:40	31.32	200	24.42	24.3	23.96	204.9	205	204.6	本地	正常	无	65535	12.89	0.87
2018-08-27 13:15:07	31.28	200	24.54	24.46	24.04	205	204.6	204.9	本地	正常	无	65535	12.86	0.86
2018-08-27 13:17:36	31.28	200	24.19	24.24	23.84	208.4	208.4	207.9	本地	正常	无	65535	12.89	0.87
2018-08-27 13:20:04	31.34	200	24.54	24.36	24.19	205.6	205	205	本地	正常	无	65535	12.89	0.86
2018-08-27 13:22:31	31.34	201	24.41	24.14	24.15	205.1	205.3	204.9	本地	正常	无	65535	12.9	0.87
2018-08-27 13:25:00	31.28	200	24.24	24	23.87	209.2	208.8	209.1	本地	正常	无	65535	12.9	0.86
2018-08-27 13:27:27	31.31	200	24.2	24.04	23.81	208.5	208.6	208.1	本地	正常	无	65535	12.91	0.87
2018-08-27 13:29:56	31.3	200	24.56	24.29	24.23	205.3	204.7	205	本地	正常	无	65535	12.87	0.86
2018-08-27 13:32:23	31.22	200	24.55	24.29	24.08	205	204.4	204.8	本地	正常	无	65535	12.83	0.87
2018-08-27 13:34:52	31.23	200	24.11	24.02	23.74	208.5	208.3	208.3	本地	正常	无	65535	12.87	0.87
2018-08-27 13:37:19	31.24	200	24.35	24.22	24.06	205	204.6	204.5	本地	正常	无	65535	12.84	0.87
2018-08-27 13:39:47	31.23	200	24.54	24.38	24.16	205	205.1	204.6	本地	正常	无	65535	12.84	0.86
2018-08-27 13:42:14	31.21	200	24.58	24.33	24.21	205.3	204.6	204.9	本地	正常	无	65535	12.83	0.86
2018-08-27 13:44:43	31.26	200	24.09	24.06	23.71	208.7	208	208.3	本地	正常	无	65535	12.89	0.87
2018-08-27 13:47:10	31.32	200	24.51	24.47	24.05	204.2	204.2	203.7	本地	正常	无	65535	12.88	0.87
2018-08-27 13:49:38	31.28	200	24.48	24.32	23.99	205.4	204.6	204.8	本地	正常	无	65535	12.86	0.87
2018-08-27 13:52:05	31.26	200	24.04	23.99	23.56	208.6	208.1	208.3	本地	正常	无	65535	12.88	0.87
2018-08-27 13:54:34	31.3	200	24.63	24.62	24.12	204.8	204.4	204.5	本地	正常	无	65535	12.87	0.86
2018-08-27 13:57:01	31.28	200	24.36	24.29	23.92	204.7	204.2	204.1	本地	正常	无	65535	12.85	0.87
2018-08-27 13:59:30	31.23	200	23.87	23.94	23.5	208	208	207.4	本地	正常	无	65535	12.85	0.87
2018-08-27 14:01:57	31.25	200	24.25	24.15	23.84	204.7	204.5	204.6	本地	正常	无	65535	12.83	0.87
2018-08-27 14:04:25	31.24	200	24.57	24.49	24.21	205.2	204.6	204.8	本地	正常	无	65535	12.84	0.86
2018-08-27 14:06:54	31.18	200	24.65	24.5	24.2	205.1	204.6	204.6	本地	正常	无	65535	12.8	0.86
2018-08-27 14:09:21	31.19	200	24.19	24.14	23.86	208.6	208.7	208.3	本地	正常	无	65535	12.85	0.86
2018-08-27 14:11:48	31.15	200	24.54	24.3	24.06	205.1	204.5	204.8	本地	正常	无	65535	12.8	0.86
2018-08-27 14:14:17	31.14	200	24.34	24.15	23.97	205.4	204.6	204.8	本地	正常	无	65535	12.78	0.87
2018-08-27 14:16:45	31.13	200	23.82	23.72	23.51	208.4	207.8	208.2	本地	正常	无	65535	12.8	0.87
2018-08-27 14:24:08	31.1	200	24.23	24.14	23.99	205.2	205.2	204.7	本地	正常	无	65535	12.76	0.86
2018-08-27 14:26:36	31.11	200	24.03	23.93	23.69	207.9	208.2	207.9	本地	正常	无	65535	12.79	0.86
2018-08-27 14:29:04	31.1	200	24.37	24.35	24.09	205.1	204.3	204.5	本地	正常	无	65535	12.75	0.86
2018-08-27 14:31:32	31.1	200	24.35	24.37	24.11	204.8	204.7	204.6	本地	正常	无	65535	12.77	0.86
2018-08-27 14:33:59	31.1	200	23.91	23.93	23.65	208.4	208	208.3	本地	正常	无	65535	12.8	0.87
2018-08-27 14:36:28	31.14	200	24.14	24.13	23.96	205.2	204.8	204.5	本地	正常	无	65535	12.78	0.87
2018-08-27 14:38:55	31.15	200	24.32	24.27	24.24	204.6	204.8	204.7	本地	正常	无	65535	12.79	0.86
2018-08-27 14:41:24	31.09	200	24.33	24.2	24.02	204.9	204.3	204.4	本地	正常	无	65535	12.75	0.87
2018-08-27 14:43:52	31.14	200	23.97	23.97	23.68	207.7	207.9	207.6	本地	正常	无	65535	12.8	0.86
2018-08-27 14:46:19	31.14	200	24.22	24.14	23.95	204.9	204.3	204.6	本地	正常	无	65535	12.78	0.87
2018-08-27 14:48:47	31.12	200	24.49	24.51	24.18	204.6	205	204.5	本地	正常	无	65535	12.77	0.86
2018-08-27 14:51:15	31.12	200	24.24	24.26	24.16	205.3	204.9	205.2	本地	正常	无	65535	12.77	0.86
2018-08-27 14:53:44	31.14	200	23.98	24.07	23.86	207.6	207.8	207.4	本地	正常	无	65535	12.8	0.87
2018-08-27 14:56:11	31.11	200	24.36	24.36	24.14	204.8	204.8	204.9	本地	正常	无	65535	12.75	0.86
2018-08-27 14:58:38	31.09	200	24.47	24.44	24.09	204.9	205	204.7	本地	正常	无	65535	12.75	0.86
2018-08-27 15:01:06	31.11	200	24.59	24.49	24.05	204.5	204.4	204.4	本地	正常	无	65535	12.76	0.86
2018-08-27 15:03:34	31.17	200	23.94	24.06	23.46	208	207.6	207.7	本地	正常	无	65535	12.81	0.87
2018-08-27 15:06:02	31.14	200	24.19	24.16	23.84	204.7	204.7	204.3	本地	正常	无	65535	12.77	0.87
2018-08-27 15:08:31	31.1	200	24.55	24.43	24.24	204.6	204.4	204.6	本地	正常	无	65535	12.76	0.86
2018-08-27 15:10:57	31.09	200	23.92	23.72	23.73	208.1	207.9	208.1	本地	正常	无	65535	12.79	0.87
2018-08-27 15:13:26	31.1	200	24.47	24.39	24.24	204.9	204.4	204.4	本地	正常	无	65535	12.75	0.86
2018-08-27 15:15:53	31.09	200	24.28	24.2	24.05	204.3	204.2	204.3	本地	正常	无	65535	12.76	0.87
2018-08-27 15:18:22	31.04	200	24.1	24.25	23.94	204.3	204.3	203.8	本地	正常	无	65535	12.73	0.87
2018-08-27 15:20:49	31.02	200	23.86	24.01	23.49	207.9	207.9	207.2	本地	正常	无	65535	12.76	0.87
2018-08-27 15:23:18	31.02	200	23.82	23.99	23.44	208.1	207.5	207.3	本地	正常	无	65535	12.76	0.87
2018-08-27 15:25:45	30.91	201	24.01	24.18	23.52	204.9	204.7	204.5	本地	正常	无	65535	12.67	0.87
2018-08-27 15:28:13	30.9	200	24.32	24.48	23.66	205.3	204.7	204.9	本地	正常	无	65535	12.66	0.86
2018-08-27 15:30:41	30.98	201	23.93	24.01	23.22	208.9	207.9	208	本地	正常	无	65535	12.74	0.86
2018-08-27 15:33:08	31.09	200	24.6	24.71	23.89	204.7	204.4	203.8	本地	正常	无	65535	12.76	0.86
2018-08-27 15:35:36	31.08	200	24.59	24.65	23.81	205.3	204.9	204.4	本地	正常	无	65535	12.77	0.86
2018-08-27 15:38:03	31.04	200	24.34	24.29	23.65	204.8	204	203.8	本地	正常	无	65535	12.74	0.87
2018-08-27 15:40:32	31.03	200	24.2	24.11	23.5	208.2	208.1	207.9	本地	正常	无	65535	12.77	0.86
2018-08-27 15:43:00	31.03	200	24.56	24.41	23.95	204.5	204.6	204.2	本地	正常	无	65535	12.74	0.86
2018-08-27 15:45:28	31.04	200	24.48	24.32	23.93	205.7	205.7	205.2	本地	正常	无	65535	12.75	0.86
2018-08-27 15:47:56	31.02	200	24.44	24.24	23.88	205.5	204.8	205.1	本地	正常	无	65535	12.74	0.86
2018-08-27 15:50:23	31.04	201	23.67	23.69	23.28	209.2	209	208.5	本地	正常	无	65535	12.78	0.87
2018-08-27 15:52:52	31.01	200	23.96	23.85	23.37	209.4	209.2	209.2	本地	正常	无	65535	12.76	0.86
2018-08-27 15:55:19	31	201	24.35	24.21	23.78	205.9	205.7	205.7	本地	正常	无	65535	12.73	0.86
2018-08-27 15:57:47	31	200	24.18	24.15	23.86	205.1	205.4	205	本地	正常	无	65535	12.72	0.86
2018-08-27 16:00:14	31.01	200	24.12	24.32	23.83	205.9	205.3	205	本地	正常	无	65535	12.71	0.86
2018-08-27 16:02:43	30.99	201	23.74	23.9	23.4	209	208.3	208.5	本地	正常	无	65535	12.75	0.87
2018-08-27 16:05:10	30.92	200	23.78	23.96	23.49	209.2	208.9	208.6	本地	正常	无	65535	12.71	0.86
2018-08-27 16:15:03	30.89	200	23.73	23.94	23.51	209.6	209.1	209.3	本地	正常	无	65535	12.71	0.86
2018-08-27 16:17:30	30.88	200	23.74	23.87	23.56	209.6	208.9	209	本地	正常	无	65535	12.69	0.86
2018-08-27 16:19:59	30.87	200	23.54	23.54	23.18	208.7	208.5	208.6	本地	正常	无	65535	12.68	0.87
2018-08-27 16:22:26	30.89	200	23.45	23.37	23.03	209.3	208.6	208.6	本地	正常	无	65535	12.69	0.88
2018-08-27 16:24:54	30.92	201	23.71	23.68	23.4	209.5	209.5	209.5	本地	正常	无	65535	12.71	0.86
2018-08-27 16:27:21	30.9	200	23.89	23.86	23.54	209.3	208.6	208.8	本地	正常	无	65535	12.71	0.86
2018-08-27 16:29:50	30.94	200	23.84	23.84	23.45	209.3	208.6	209	本地	正常	无	65535	12.72	0.86
2018-08-27 16:32:17	30.94	200	23.66	23.73	23.45	208.9	209	208.3	本地	正常	无	65535	12.71	0.86
2018-08-27 16:40:45	30.92	200	23.66	23.73	23.2	208.8	208.1	208.3	本地	正常	无	65535	12.69	0.87
2018-08-27 16:43:19	30.94	200	23.64	23.55	23.1	209.1	208.3	208.6	本地	正常	无	65535	12.7	0.87
2018-08-27 16:45:43	30.91	200	23.9	23.8	23.36	208.9	208.3	208.8	本地	正常	无	65535	12.7	0.86
2018-08-27 16:48:08	30.92	200	23.78	23.74	23.14	208.9	208.5	208.7	本地	正常	无	65535	12.7	0.87
2018-08-27 16:50:34	30.93	200	24.02	24.03	23.45	208.9	208.9	208.7	本地	正常	无	65535	12.7	0.86
2018-08-27 16:52:59	30.94	200	24.12	24.07	23.43	208.7	208.4	208.3	本地	正常	无	65535	12.7	0.86
2018-08-27 16:55:24	30.92	200	24.01	23.92	23.23	209.2	209	208.5	本地	正常	无	65535	12.7	0.86
2018-08-27 16:57:50	30.91	200	23.9	23.77	23.22	208.3	208.2	208.2	本地	正常	无	65535	12.68	0.86
2018-08-27 17:00:15	30.91	200	23.95	23.85	23.27	209.1	208.3	208.5	本地	正常	无	65535	12.7	0.87
2018-08-27 17:02:40	30.91	200	24.12	23.93	23.29	209.1	208.5	208.9	本地	正常	无	65535	12.69	0.86
2018-08-27 17:05:06	30.88	200	23.82	23.69	23.08	209.3	208.3	208.8	本地	正常	无	65535	12.67	0.86
2018-08-27 17:07:30	30.89	200	24.06	23.87	23.35	209.8	209.2	209	本地	正常	无	65535	12.69	0.86
2018-08-27 17:09:56	30.92	200	24.07	23.85	23.34	208.7	208.5	208.6	本地	正常	无	65535	12.69	0.86
2018-08-27 17:12:21	30.9	200	23.91	23.77	23.24	209.8	209.2	209.1	本地	正常	无	65535	12.69	0.86
2018-08-27 17:14:47	30.88	200	23.83	23.75	23.32	209.1	208.2	208.6	本地	正常	无	65535	12.68	0.86
2018-08-27 17:17:13	30.89	200	23.78	23.87	23.32	209.6	209.3	208.9	本地	正常	无	65535	12.7	0.86
2018-08-27 17:19:37	30.92	200	23.62	23.6	23.15	209.2	208.3	208.7	本地	正常	无	65535	12.69	0.87
2018-08-27 17:22:02	30.91	200	23.61	23.66	23.27	209	209.1	208.5	本地	正常	无	65535	12.7	0.87
2018-08-27 17:24:28	30.93	200	23.93	24.07	23.37	209.5	209	208.7	本地	正常	无	65535	12.71	0.86
2018-08-27 17:26:53	30.98	200	23.78	24.01	23.32	209.3	208.4	208.6	本地	正常	无	65535	12.71	0.86
2018-08-27 17:29:18	30.99	200	23.77	23.98	23.33	209.4	209.1	208.5	本地	正常	无	65535	12.74	0.86
2018-08-27 17:31:43	31	200	23.81	23.86	23.31	209.6	209.5	209	本地	正常	无	65535	12.74	0.86
2018-08-27 17:34:09	31	200	23.99	23.9	23.41	210.1	209.4	209.6	本地	正常	无	65535	12.74	0.86
2018-08-27 17:36:34	31.03	200	24.11	24.02	23.45	209.5	208.9	209.2	本地	正常	无	65535	12.76	0.86
2018-08-27 17:38:59	31.01	200	23.71	23.7	23.23	209.9	209.2	209.5	本地	正常	无	65535	12.75	0.87
2018-08-27 17:41:24	31.02	200	23.74	23.75	23.27	210.4	209.6	209.5	本地	正常	无	65535	12.76	0.86
2018-08-27 17:43:50	31.01	200	23.62	23.61	23.21	209.7	209.5	209.5	本地	正常	无	65535	12.76	0.87
2018-08-27 17:46:15	31.02	200	24.03	23.88	23.47	209.9	209.9	209.8	本地	正常	无	65535	12.75	0.86
2018-08-27 17:48:39	31	200	23.78	23.68	23.28	210.2	209.5	209.8	本地	正常	无	65535	12.76	0.87
2018-08-27 17:51:05	31	200	23.85	23.77	23.35	209.8	209.8	209.6	本地	正常	无	65535	12.75	0.86
2018-08-27 17:53:31	30.98	200	23.86	23.95	23.54	210.6	210.3	209.8	本地	正常	无	65535	12.74	0.86
2018-08-27 17:55:57	30.99	200	23.68	23.88	23.37	209.9	209.6	209.7	本地	正常	无	65535	12.75	0.86
2018-08-27 17:58:22	31.02	200	23.81	24.01	23.44	210.2	210.1	209.5	本地	正常	无	65535	12.76	0.86
2018-08-27 18:00:46	31.03	200	23.62	23.85	23.25	210.3	209.6	209.5	本地	正常	无	65535	12.76	0.87
2018-08-27 18:03:12	31	200	23.71	23.94	23.42	209.6	209.8	209.4	本地	正常	无	65535	12.75	0.86
2018-08-27 18:08:03	30.95	200	23.85	23.8	23.3	210.4	210	209.7	本地	正常	无	65535	12.73	0.86
2018-08-27 18:10:27	30.99	201	23.55	23.52	23.03	210	209.9	209.4	本地	正常	无	65535	12.74	0.87
2018-08-27 18:12:54	31.03	200	23.54	23.51	23.05	209.8	209.6	209.7	本地	正常	无	65535	12.76	0.88
2018-08-27 18:15:18	31.05	200	23.83	23.72	23.22	210	209.5	209.2	本地	正常	无	65535	12.77	0.87
2018-08-27 18:17:44	31.06	200	23.95	23.86	23.38	210.4	210.3	209.9	本地	正常	无	65535	12.79	0.86
2018-08-27 18:20:09	31.11	201	23.58	23.54	23.09	210.8	210.1	210.2	本地	正常	无	65535	12.81	0.87
2018-08-27 18:22:33	31.11	201	23.66	23.72	23.22	210.9	210.4	210.1	本地	正常	无	65535	12.82	0.87
2018-08-27 18:24:59	31.08	201	23.81	23.85	23.33	210.1	210.2	210.1	本地	正常	无	65535	12.79	0.86
2018-08-27 18:27:23	31.09	200	23.81	23.78	23.29	211	210.5	210.3	本地	正常	无	65535	12.81	0.86
2018-08-27 18:29:50	31.08	200	23.58	23.58	23.23	210.3	210.1	210.3	本地	正常	无	65535	12.8	0.87
2018-08-27 18:32:14	31.08	200	23.8	23.79	23.42	210.8	210.4	210.5	本地	正常	无	65535	12.81	0.87
2018-08-27 18:34:40	31.06	200	23.76	23.69	23.28	210.8	210.7	210.8	本地	正常	无	65535	12.8	0.86
2018-08-27 18:37:05	31.07	200	23.8	23.81	23.34	210.7	210.7	210.3	本地	正常	无	65535	12.8	0.86
2018-08-27 18:39:30	31.05	200	23.67	23.66	23.15	210.8	210.6	210.7	本地	正常	无	65535	12.79	0.87
2018-08-27 18:41:55	31.06	201	23.43	23.5	23.05	211.3	210.9	210.5	本地	正常	无	65535	12.8	0.87
2018-08-27 18:49:12	31.03	201	23.89	23.84	23.29	211	210.1	210.2	本地	正常	无	65535	12.79	0.86
2018-08-27 18:51:36	31.02	200	23.76	23.77	23.15	211.1	210.4	210.8	本地	正常	无	65535	12.78	0.87
2018-08-27 18:54:02	30.97	200	23.87	24.08	23.24	211.3	210.7	210.3	本地	正常	无	65535	12.76	0.86
2018-08-27 18:56:27	30.94	200	23.82	24.05	23.26	211.1	210.4	210.7	本地	正常	无	65535	12.74	0.86
2018-08-27 18:58:52	30.96	200	23.65	24.04	23.21	210.7	210.8	210	本地	正常	无	65535	12.75	0.86
2018-08-27 19:01:18	31.04	200	23.68	23.87	23.11	211.1	210.4	210.5	本地	正常	无	65535	12.79	0.87
2018-08-27 19:03:42	31.07	201	23.68	23.8	23.11	210.7	210.6	209.9	本地	正常	无	65535	12.8	0.87
2018-08-27 19:06:08	31.15	200	24.05	24.28	23.36	211	210.5	210.6	本地	正常	无	65535	12.84	0.86
2018-08-27 19:08:33	31.18	201	24.1	24.12	23.28	211.3	210.6	210.5	本地	正常	无	65535	12.86	0.86
2018-08-27 19:10:59	31.16	201	24.12	24.23	23.18	211.2	210.1	210.4	本地	正常	无	65535	12.86	0.86
2018-08-27 19:13:24	31.16	200	23.98	23.97	23.13	211.3	210.6	210.3	本地	正常	无	65535	12.85	0.86
2018-08-27 19:15:49	31.19	200	24.04	24.05	23.16	210.7	210.4	210.4	本地	正常	无	65535	12.86	0.86
2018-08-27 19:18:14	31.19	201	24.38	24.25	23.43	210.3	210.1	209.8	本地	正常	无	65535	12.85	0.86
2018-08-27 19:20:40	31.2	201	24.14	24.12	23.36	211	210.5	210	本地	正常	无	65535	12.88	0.86
2018-08-27 19:23:04	31.21	201	24.24	24.21	23.38	210.9	210.4	210.6	本地	正常	无	65535	12.87	0.86
2018-08-27 19:25:31	31.25	201	24.02	24.06	23.26	211.1	210	210.3	本地	正常	无	65535	12.9	0.87
2018-08-27 19:27:55	31.24	201	24.08	24.03	23.32	210.4	210	210.2	本地	正常	无	65535	12.89	0.86
2018-08-27 19:30:21	31.25	201	24.18	23.99	23.32	210.7	209.6	209.8	本地	正常	无	65535	12.89	0.87
2018-08-27 19:32:46	31.23	201	23.87	23.8	23.19	210.5	210.1	209.7	本地	正常	无	65535	12.89	0.87
2018-08-27 19:35:11	31.2	200	23.9	23.95	23.26	210.3	210.2	210.2	本地	正常	无	65535	12.86	0.87
2018-08-27 19:37:36	31.18	201	23.9	23.97	23.25	210.5	210.5	210	本地	正常	无	65535	12.86	0.87
2018-08-27 19:40:02	31.19	200	24.13	24.19	23.32	210.7	210.2	210.3	本地	正常	无	65535	12.86	0.86
2018-08-27 19:42:27	31.17	200	23.88	23.83	23.2	210.8	210.8	210.6	本地	正常	无	65535	12.85	0.86
2018-08-27 19:44:53	31.18	201	23.87	23.93	23.22	210.4	210.4	209.9	本地	正常	无	65535	12.86	0.86
2018-08-27 19:47:18	31.18	201	23.95	23.96	23.3	210.9	210.1	209.8	本地	正常	无	65535	12.86	0.86
2018-08-27 19:49:43	31.19	201	23.83	23.93	23.19	211.1	210.3	210.3	本地	正常	无	65535	12.86	0.86
2018-08-27 19:52:08	31.22	201	23.87	24.07	23.4	210	209.5	209.3	本地	正常	无	65535	12.87	0.87
2018-08-27 19:54:34	31.23	201	23.59	23.82	23.05	211	210.4	210.1	本地	正常	无	65535	12.88	0.88
2018-08-27 19:56:58	31.22	201	24.04	24.28	23.48	211.1	211.1	210.3	本地	正常	无	65535	12.89	0.86
2018-08-27 19:59:23	31.21	201	24.06	24.24	23.49	210.7	210.3	210.4	本地	正常	无	65535	12.88	0.86
2018-08-27 20:01:49	31.24	201	24.09	24.07	23.5	211	210.5	210.8	本地	正常	无	65535	12.9	0.86
2018-08-27 20:04:14	31.27	201	23.99	24.2	23.51	211	210.5	210.2	本地	正常	无	65535	12.92	0.86
2018-08-27 20:06:40	31.31	200	24.03	24.35	23.49	211	210.7	210	本地	正常	无	65535	12.93	0.86
2018-08-27 20:09:06	31.3	201	24.2	24.22	23.56	210.7	210.8	210.5	本地	正常	无	65535	12.93	0.86
2018-08-27 20:11:30	31.31	201	24.28	24.13	23.53	210.6	210.1	210.3	本地	正常	无	65535	12.93	0.86
2018-08-27 20:13:56	31.31	201	24.23	24.18	23.54	210.9	210.6	210.2	本地	正常	无	65535	12.94	0.86
2018-08-27 20:16:22	31.28	201	24.13	24.05	23.49	210.7	210.2	209.9	本地	正常	无	65535	12.91	0.86
2018-08-27 20:18:47	31.32	201	24.1	24.1	23.51	210.9	211	210.5	本地	正常	无	65535	12.94	0.86
2018-08-27 20:21:11	31.3	201	23.93	24.22	23.45	211.2	210.5	210.7	本地	正常	无	65535	12.93	0.86
2018-08-27 20:23:36	31.39	201	24.1	24.43	23.67	211.1	210.3	210.5	本地	正常	无	65535	12.97	0.86
2018-08-27 20:26:02	31.41	201	24.11	24.38	23.55	211.5	210.7	210.9	本地	正常	无	65535	13	0.86
2018-08-27 20:28:28	31.36	200	24.07	24.46	23.53	211.4	210.6	210.4	本地	正常	无	65535	12.97	0.86
2018-08-27 20:30:52	31.43	200	24.3	24.25	23.57	210.8	210.7	210.5	本地	正常	无	65535	13	0.86
2018-08-27 20:33:18	31.42	201	24.45	24.53	23.62	211.3	211.2	210.7	本地	正常	无	65535	13	0.86
2018-08-27 20:35:43	31.43	201	24.3	24.29	23.57	211.4	210.8	210.5	本地	正常	无	65535	13.01	0.86
2018-08-27 20:38:09	31.42	201	24.32	24.21	23.63	211	210.6	210.9	本地	正常	无	65535	13	0.86
2018-08-27 20:40:34	31.49	201	24.05	23.99	23.47	211.1	210.8	210.9	本地	正常	无	65535	13.03	0.87
2018-08-27 20:42:58	31.51	201	24.07	24.37	23.58	210.8	210.7	210.5	本地	正常	无	65535	13.05	0.86
2018-08-27 20:45:24	31.5	200	23.97	24.24	23.47	211.1	211.1	210.5	本地	正常	无	65535	13.04	0.87
2018-08-27 20:47:50	31.53	200	23.99	24.31	23.57	210.6	210.5	210.1	本地	正常	无	65535	13.06	0.87
2018-08-27 20:50:16	31.56	200	24.16	24.41	23.49	210.9	210.7	210	本地	正常	无	65535	13.07	0.87
2018-08-27 20:52:41	31.56	201	24.1	24.21	23.42	211	210.5	210.6	本地	正常	无	65535	13.07	0.87
2018-08-27 20:55:05	31.55	201	24.16	24.33	23.5	210.5	210.4	209.6	本地	正常	无	65535	13.06	0.87
2018-08-27 20:57:31	31.54	201	24.44	24.48	23.65	211.2	210.7	210.8	本地	正常	无	65535	13.07	0.86
2018-08-27 20:59:56	31.54	201	24.32	24.3	23.73	211.1	211.1	210.7	本地	正常	无	65535	13.07	0.86
2018-08-27 21:02:22	31.48	201	24.14	24.1	23.61	210.7	210.7	210.4	本地	正常	无	65535	13.02	0.87
2018-08-27 21:04:46	31.49	201	23.96	24.17	23.49	210.7	210.8	210.3	本地	正常	无	65535	13.03	0.87
2018-08-27 21:07:11	31.45	201	24.11	24.03	23.62	210.9	210.7	210.6	本地	正常	无	65535	13.01	0.87
2018-08-27 21:09:37	31.47	200	23.87	24.15	23.58	210.7	210.8	210.5	本地	正常	无	65535	13.03	0.87
2018-08-27 21:12:03	31.48	201	23.88	23.9	23.42	210.9	211	210.4	本地	正常	无	65535	13.03	0.87
2018-08-27 21:14:27	31.48	201	24.03	24	23.53	210.8	210.9	210.4	本地	正常	无	65535	13.02	0.87
2018-08-27 21:16:52	31.45	200	23.99	24.09	23.49	211.2	210.3	210.5	本地	正常	无	65535	13.01	0.87
2018-08-27 21:19:17	31.46	200	24.11	24.1	23.55	210.9	210.6	210.7	本地	正常	无	65535	13.01	0.87
2018-08-27 21:21:43	31.5	201	24.3	24.36	23.67	211.2	210.5	210.7	本地	正常	无	65535	13.04	0.86
2018-08-27 21:24:09	31.53	200	24.24	24.45	23.64	211.3	210.7	210.6	本地	正常	无	65535	13.05	0.86
2018-08-27 21:26:33	31.53	201	23.99	24.14	23.36	211.2	210.7	210.3	本地	正常	无	65535	13.06	0.87
2018-08-27 21:28:59	31.57	201	24.37	24.59	23.57	210.9	210.8	210.3	本地	正常	无	65535	13.08	0.86
2018-08-27 21:31:25	31.59	201	24.19	24.42	23.45	211	210.9	210.3	本地	正常	无	65535	13.1	0.87
2018-08-27 21:33:50	31.59	200	23.89	24.25	23.29	211.4	210.8	210.8	本地	正常	无	65535	13.09	0.87
2018-08-27 21:36:15	31.6	201	24.23	24.5	23.52	211	210	210.3	本地	正常	无	65535	13.08	0.87
2018-08-27 21:41:05	31.64	201	24.41	24.69	23.68	211.5	210.9	210.9	本地	正常	无	65535	13.12	0.86
2018-08-27 21:43:31	31.65	201	24.23	24.54	23.58	211.2	211.2	210.8	本地	正常	无	65535	13.13	0.86
2018-08-27 21:45:56	31.67	201	24.4	24.57	23.83	211.5	211.5	210.8	本地	正常	无	65535	13.14	0.86
2018-08-27 21:48:21	31.68	201	24.21	24.37	23.69	211.1	210.3	210.6	本地	正常	无	65535	13.15	0.87
2018-08-27 21:50:46	31.67	201	24.36	24.45	23.77	211.6	210.9	210.8	本地	正常	无	65535	13.14	0.86
2018-08-27 21:53:12	31.68	201	24.03	24.23	23.5	211.4	211.1	211.2	本地	正常	无	65535	13.14	0.87
2018-08-27 21:55:36	31.7	200	24.48	24.5	23.84	211.2	210.6	210.9	本地	正常	无	65535	13.15	0.86
2018-08-27 21:58:03	31.7	201	24.58	24.48	23.88	211.4	210.5	210.5	本地	正常	无	65535	13.15	0.86
2018-08-27 22:00:27	31.68	201	24.23	24.19	23.49	211.5	211.4	210.8	本地	正常	无	65535	13.14	0.87
2018-08-27 22:02:51	31.68	201	24.38	24.53	23.89	211.4	211	210.6	本地	正常	无	65535	13.14	0.86
2018-08-27 22:05:18	31.68	200	24.32	24.52	23.86	211.3	210.8	210.9	本地	正常	无	65535	13.14	0.86
2018-08-27 22:07:44	31.67	201	24.49	24.5	23.89	211.4	210.6	211	本地	正常	无	65535	13.13	0.86
2018-08-27 22:10:08	31.68	201	24.39	24.32	23.81	211.4	210.7	211.1	本地	正常	无	65535	13.14	0.87
2018-08-27 22:12:33	31.7	201	24.45	24.44	23.85	211.2	211.2	211	本地	正常	无	65535	13.16	0.86
2018-08-27 22:14:58	31.72	201	24.56	24.66	23.95	211.1	211.2	210.7	本地	正常	无	65535	13.16	0.86
2018-08-27 22:17:23	31.73	201	24.36	24.34	23.71	211.5	210.8	210.8	本地	正常	无	65535	13.18	0.87
2018-08-27 22:19:49	31.74	201	24.39	24.5	23.85	211.2	211.2	210.6	本地	正常	无	65535	13.18	0.86
2018-08-27 22:22:14	31.77	201	24.31	24.27	23.69	211.3	210.8	211.1	本地	正常	无	65535	13.18	0.87
2018-08-27 22:24:38	31.79	201	24.33	24.31	23.72	211.5	210.7	210.8	本地	正常	无	65535	13.2	0.87
2018-08-27 22:27:03	31.8	201	24.32	24.34	23.83	211.3	211.2	210.6	本地	正常	无	65535	13.22	0.87
2018-08-27 22:29:30	31.8	201	24.63	24.67	24.05	211.5	210.8	211	本地	正常	无	65535	13.22	0.86
2018-08-27 22:31:55	31.8	201	24.58	24.6	23.84	211.6	210.9	210.8	本地	正常	无	65535	13.21	0.86
2018-08-27 22:34:21	31.78	200	24.11	24.26	23.6	211.2	210.5	210.4	本地	正常	无	65535	13.19	0.88
2018-08-27 22:36:46	31.78	201	24.24	24.36	23.75	210.9	210.6	210.8	本地	正常	无	65535	13.19	0.87
2018-08-27 22:39:11	31.78	201	24.35	24.27	23.81	211.3	211	211.2	本地	正常	无	65535	13.19	0.87
2018-08-27 22:41:36	31.81	201	24.36	24.32	23.8	211.4	211.3	210.8	本地	正常	无	65535	13.22	0.87
2018-08-27 22:44:01	31.81	201	24.6	24.56	23.98	211	210.7	210.7	本地	正常	无	65535	13.21	0.86
2018-08-27 22:46:27	31.86	201	24.68	24.68	24.02	211.3	211.3	210.9	本地	正常	无	65535	13.23	0.86
2018-08-27 22:48:53	31.79	201	24.71	24.54	24	211.2	211.2	210.7	本地	正常	无	65535	13.2	0.86
2018-08-27 22:51:17	31.81	201	24.5	24.48	23.8	210.8	210.6	210	本地	正常	无	65535	13.21	0.87
2018-08-27 22:53:42	31.76	201	24.48	24.34	23.82	210.6	210.5	210.4	本地	正常	无	65535	13.18	0.87
2018-08-27 22:56:08	31.85	200	24.37	24.3	23.75	211.2	211.1	210.6	本地	正常	无	65535	13.23	0.87
2018-08-27 22:58:33	31.85	201	24.34	24.21	23.78	210.5	210.2	210.5	本地	正常	无	65535	13.23	0.88
2018-08-27 23:00:58	31.87	201	24.39	24.26	23.75	211.1	211.2	211	本地	正常	无	65535	13.24	0.87
2018-08-27 23:05:49	31.97	201	24.45	24.56	23.73	210.8	210.3	210.5	本地	正常	无	65535	13.29	0.87
2018-08-27 23:08:14	31.98	201	24.82	24.62	24.04	211.2	210.9	211	本地	正常	无	65535	13.3	0.87
2018-08-27 23:10:39	31.92	201	25	24.84	24.15	211.5	211.3	210.9	本地	正常	无	65535	13.28	0.86
2018-08-27 23:13:04	31.89	201	24.78	24.65	24.05	211.1	210.5	210.3	本地	正常	无	65535	13.25	0.86
2018-08-27 23:15:30	31.93	201	24.57	24.47	23.96	211.4	210.8	211.1	本地	正常	无	65535	13.27	0.87
2018-08-27 23:17:55	31.99	201	24.53	24.54	23.97	210.9	211.1	210.5	本地	正常	无	65535	13.32	0.87
2018-08-27 23:20:19	32.05	201	24.68	24.63	24.05	211	210.2	210.6	本地	正常	无	65535	13.35	0.87
2018-08-27 23:22:45	32	201	24.54	24.44	23.9	211.3	210.6	210.7	本地	正常	无	65535	13.32	0.87
2018-08-27 23:25:11	32.03	201	24.43	24.53	23.97	211.6	211.5	211.3	本地	正常	无	65535	13.34	0.87
2018-08-27 23:27:37	32.1	201	24.62	24.61	24.01	211.7	210.9	210.9	本地	正常	无	65535	13.37	0.87
2018-08-27 23:30:02	32.06	201	24.79	24.82	24.18	211.3	211.3	210.7	本地	正常	无	65535	13.35	0.86
2018-08-27 23:32:26	32.03	201	24.72	24.64	24.06	211.7	211	210.8	本地	正常	无	65535	13.33	0.86
2018-08-27 23:34:51	32.07	201	24.59	24.74	24.08	211.7	211.3	210.8	本地	正常	无	65535	13.34	0.87
2018-08-27 23:37:17	32.07	201	24.98	25.11	24.36	211.6	211.1	211.3	本地	正常	无	65535	13.37	0.86
2018-08-27 23:39:43	32.13	201	24.77	24.89	24.25	211.6	211.6	211	本地	正常	无	65535	13.39	0.86
2018-08-27 23:42:07	32.12	201	24.78	24.92	24.25	211.8	211.2	210.8	本地	正常	无	65535	13.4	0.87
2018-08-27 23:44:33	32.15	201	24.57	24.78	24.11	211.7	211.5	210.9	本地	正常	无	65535	13.4	0.87
2018-08-27 23:46:57	32.1	201	24.35	24.6	23.84	211.2	211.1	210.4	本地	正常	无	65535	13.38	0.88
2018-08-27 23:49:24	32.29	201	24.84	25.1	24.25	211.5	211.3	210.7	本地	正常	无	65535	13.48	0.87
2018-08-27 23:51:48	32.29	201	24.86	25	24.27	211.5	211.1	211.2	本地	正常	无	65535	13.48	0.87
2018-08-27 23:54:13	32.29	201	24.81	25.04	24.31	211.5	211.6	210.9	本地	正常	无	65535	13.48	0.87
2018-08-27 23:56:39	32.28	201	24.89	24.97	24.33	211.6	211.4	210.9	本地	正常	无	65535	13.49	0.87
2018-08-27 23:59:03	32.28	201	24.53	24.68	24.03	211.2	210.8	210.9	本地	正常	无	65535	13.48	0.88
2018-08-28 00:01:30	32.29	201	24.44	24.52	23.94	211.7	212	211.4	本地	正常	无	65535	13.47	0.88
2018-08-28 00:03:54	32.29	201	24.43	24.62	24.03	212.8	212.5	212.5	本地	正常	无	65535	13.49	0.87
2018-08-28 00:11:11	32.36	201	24.68	24.93	24.07	214.2	213.6	213.2	本地	正常	无	65535	13.54	0.87
2018-08-28 00:13:36	32.37	201	24.67	24.69	24.02	213.8	213.7	213.6	本地	正常	无	65535	13.55	0.87
2018-08-28 00:16:00	32.4	201	24.87	24.81	24.25	214	213.9	213.3	本地	正常	无	65535	13.56	0.86
2018-08-28 00:18:26	32.4	201	24.64	24.61	24.08	213.6	213.3	213.4	本地	正常	无	65535	13.56	0.87
2018-08-28 00:20:51	32.4	201	24.54	24.66	24.07	213.9	214	213.3	本地	正常	无	65535	13.57	0.87
2018-08-28 00:23:17	32.42	201	24.54	24.59	23.99	214.5	213.6	213.9	本地	正常	无	65535	13.58	0.88
2018-08-28 00:25:42	32.42	200	24.57	24.64	24.12	214.1	214.1	213.4	本地	正常	无	65535	13.58	0.87
2018-08-28 00:28:07	32.41	201	24.64	24.8	24.12	214.6	213.9	213.9	本地	正常	无	65535	13.57	0.87
2018-08-28 00:30:33	32.45	201	24.79	24.81	24.29	214.6	213.7	213.8	本地	正常	无	65535	13.59	0.86
2018-08-28 00:32:58	32.46	201	24.79	24.86	24.26	214.2	214.5	213.9	本地	正常	无	65535	13.6	0.86
2018-08-28 00:35:22	32.47	201	24.81	24.82	24.2	214.4	213.7	213.6	本地	正常	无	65535	13.61	0.87
2018-08-28 00:37:48	32.48	201	24.76	24.99	24.28	214.8	214.3	213.8	本地	正常	无	65535	13.61	0.86
2018-08-28 00:40:13	32.45	201	24.78	24.93	24.23	214.3	213.9	214.1	本地	正常	无	65535	13.59	0.86
2018-08-28 00:42:39	32.44	201	24.76	24.73	24.19	214.9	214.2	214.1	本地	正常	无	65535	13.6	0.87
2018-08-28 00:45:04	32.45	201	24.73	24.66	24.12	214.3	213.8	214	本地	正常	无	65535	13.59	0.87
2018-08-28 00:47:29	32.45	201	24.7	24.76	24.17	214.6	214	214.1	本地	正常	无	65535	13.59	0.87
2018-08-28 00:49:54	32.46	201	24.56	24.62	24.02	214.2	214.1	213.5	本地	正常	无	65535	13.58	0.87
2018-08-28 00:52:20	32.47	201	24.84	24.77	24.26	214.8	213.9	214.2	本地	正常	无	65535	13.6	0.87
2018-08-28 00:54:45	32.48	201	24.66	24.71	24.13	214.6	214.1	213.7	本地	正常	无	65535	13.61	0.87
2018-08-28 00:57:09	32.47	201	24.69	24.82	24.18	214.1	214.3	213.5	本地	正常	无	65535	13.6	0.87
2018-08-28 00:59:35	32.48	201	24.47	24.66	24.03	213.9	213.9	213.5	本地	正常	无	65535	13.61	0.87
2018-08-28 01:02:00	32.48	201	24.74	24.98	24.31	213.7	213.1	212.8	本地	正常	无	65535	13.6	0.87
2018-08-28 01:04:26	32.5	201	24.58	24.74	24.03	213.6	213.9	213.1	本地	正常	无	65535	13.61	0.87
2018-08-28 01:06:50	32.5	201	24.87	24.95	24.43	213.9	213.8	213.2	本地	正常	无	65535	13.63	0.87
2018-08-28 01:09:16	32.54	201	25.08	25.17	24.58	213.5	213.6	212.9	本地	正常	无	65535	13.64	0.86
2018-08-28 01:11:41	32.54	201	24.97	25.02	24.42	214.1	213.8	213.3	本地	正常	无	65535	13.64	0.87
2018-08-28 01:14:07	32.57	201	25.06	24.94	24.51	214.2	214.2	213.7	本地	正常	无	65535	13.67	0.87
2018-08-28 01:16:32	32.53	201	24.64	24.65	24.01	214	213.3	213	本地	正常	无	65535	13.63	0.88
2018-08-28 01:18:56	32.57	201	24.88	24.87	24.31	213.7	213	213.1	本地	正常	无	65535	13.64	0.87

## Sheet: Sheet5
时间	电流	转速	输入电流A	输入电流B	输入电流C	输入电压A	输入电压B	输入电压C	KA0	KA4	远程操作	操作时间	有功功率	功率因数
2018-12-10 19:07:43	30.38	250	25.99	26.79	26.63	215.5	214.6	214	本地	正常	无	65535	14.11	0.83
2018-12-10 19:10:08	30.35	250	26.11	26.65	26.33	215.2	214.8	213.8	本地	正常	无	65535	14.07	0.83
2018-12-10 19:12:33	30.33	250	26.05	26.8	26.88	214.5	214.4	213.7	本地	正常	无	65535	14.07	0.83
2018-12-10 19:14:57	30.24	250	25.27	26	26.1	217.7	217.4	217.2	本地	正常	无	65535	14.05	0.84
2018-12-10 19:17:22	30.24	250	25.79	26.38	26.23	215.1	214.7	213.6	本地	正常	无	65535	14	0.84
2018-12-10 19:19:46	30.23	250	25.79	26.61	26.58	215.1	214.9	213.8	本地	正常	无	65535	14.02	0.83
2018-12-10 19:22:11	30.2	250	25.33	26.05	26.22	218	217.2	217	本地	正常	无	65535	14.03	0.84
2018-12-10 19:24:36	30.17	250	25.86	26.5	26.66	215.3	214.6	213.9	本地	正常	无	65535	13.99	0.83
2018-12-10 19:27:00	30.21	250	25.71	26.17	26.65	214.7	214.8	214	本地	正常	无	65535	14	0.84
2018-12-10 19:29:25	30.18	250	25.43	25.74	26.19	218.1	217.5	217.7	本地	正常	无	65535	14.01	0.84
2018-12-10 19:31:50	30.24	250	25.98	26.41	26.59	215.1	214.9	214	本地	正常	无	65535	14	0.83
2018-12-10 19:34:14	30.22	250	25.87	26.24	26.52	215.4	214.7	214.6	本地	正常	无	65535	14.01	0.84
2018-12-10 19:36:39	30.33	250	25.53	26.61	26.6	214.7	214.8	213.7	本地	正常	无	65535	14.06	0.84
2018-12-10 19:39:03	30.39	250	25.88	26.75	26.97	214.7	214.8	213.6	本地	正常	无	65535	14.1	0.83
2018-12-10 19:41:28	30.5	250	26.01	26.53	26.83	214.7	214.2	213.8	本地	正常	无	65535	14.15	0.84
2018-12-10 19:43:53	30.52	250	25.99	26.82	26.92	214.6	214.2	213.2	本地	正常	无	65535	14.17	0.84
2018-12-10 19:46:18	30.59	250	25.92	26.6	26.8	217.7	217.4	216.9	本地	正常	无	65535	14.26	0.84
2018-12-10 19:48:42	30.62	250	26.07	27.06	27.06	215	214.3	213.9	本地	正常	无	65535	14.23	0.83
2018-12-10 19:51:07	30.69	250	26.08	27.18	26.92	214.7	214.8	213.6	本地	正常	无	65535	14.28	0.84
2018-12-10 19:53:31	30.69	250	25.76	26.88	26.84	218	217.3	217	本地	正常	无	65535	14.32	0.84
2018-12-10 19:55:56	30.73	250	26.23	26.9	26.97	215	214.8	214	本地	正常	无	65535	14.29	0.84
2018-12-10 19:58:21	30.69	250	26.28	27.08	27.06	214.8	214.5	213.4	本地	正常	无	65535	14.27	0.83
2018-12-10 20:00:45	30.67	250	25.73	26.39	26.68	217.7	217.6	217.1	本地	正常	无	65535	14.29	0.84
2018-12-10 20:03:10	30.66	250	26.24	26.59	27.26	214.9	214.9	214.1	本地	正常	无	65535	14.27	0.84
2018-12-10 20:05:34	30.58	250	26.48	26.89	26.94	215.1	214.3	213.8	本地	正常	无	65535	14.2	0.83
2018-12-10 20:07:59	30.61	250	25.5	26.3	26.49	218.2	217.7	216.7	本地	正常	无	65535	14.26	0.84
2018-12-10 20:10:24	30.57	250	26.25	26.73	26.78	215	214.8	213.6	本地	正常	无	65535	14.21	0.84
2018-12-10 20:12:48	30.57	250	26.43	26.9	27.01	215.3	214.5	214.2	本地	正常	无	65535	14.21	0.83
2018-12-10 20:15:13	30.58	250	25.95	26.94	26.97	215.3	214.7	214.4	本地	正常	无	65535	14.21	0.83
2018-12-10 20:17:38	30.55	250	25.68	26.36	26.68	218	218.1	216.9	本地	正常	无	65535	14.24	0.84
2018-12-10 20:20:03	30.52	250	26.29	26.63	26.85	215.3	214.7	214.2	本地	正常	无	65535	14.18	0.83
2018-12-10 20:22:27	30.61	250	26.09	26.89	26.73	215.5	214.7	214.1	本地	正常	无	65535	14.23	0.84
2018-12-10 20:24:52	30.54	250	25.74	26.32	26.47	218.2	218.1	216.9	本地	正常	无	65535	14.22	0.84
2018-12-10 20:27:16	30.56	250	26.29	26.81	26.87	214.9	214.4	214.1	本地	正常	无	65535	14.19	0.83
2018-12-10 20:29:41	30.56	250	26.06	26.77	26.86	215.6	215.1	214.3	本地	正常	无	65535	14.2	0.84
2018-12-10 20:32:05	30.62	250	26.13	26.92	26.91	214.9	215.1	214.4	本地	正常	无	65535	14.24	0.83
2018-12-10 20:34:30	30.61	250	25.88	26.3	26.67	218.1	218.1	216.9	本地	正常	无	65535	14.26	0.84
2018-12-10 20:36:55	30.63	250	25.81	26.61	26.86	215.2	215.1	213.9	本地	正常	无	65535	14.25	0.84
2018-12-10 20:39:19	30.63	250	26.48	26.77	27.17	215.2	214.5	214.3	本地	正常	无	65535	14.23	0.83
2018-12-10 20:41:44	30.64	250	25.84	26.25	26.63	218.2	217.3	216.9	本地	正常	无	65535	14.28	0.84
2018-12-10 20:44:09	30.62	250	26.21	26.82	26.7	215.3	215.1	214.1	本地	正常	无	65535	14.24	0.84
2018-12-10 20:46:33	30.64	250	26.22	26.88	27.05	214.9	214.9	214.1	本地	正常	无	65535	14.25	0.83
2018-12-10 20:48:58	30.62	250	26.26	26.65	27.06	215.1	214.8	213.8	本地	正常	无	65535	14.23	0.83
2018-12-10 20:51:23	30.68	250	25.91	26.49	26.68	218.3	218.2	216.9	本地	正常	无	65535	14.31	0.84
2018-12-10 20:53:47	30.68	250	26.17	27.17	27	215.1	215	214.2	本地	正常	无	65535	14.28	0.83
2018-12-10 20:56:11	30.75	250	26.04	26.96	27.05	215.3	215	214.5	本地	正常	无	65535	14.31	0.84
2018-12-10 20:58:37	30.75	250	25.89	26.48	26.72	218.5	217.7	217	本地	正常	无	65535	14.35	0.84
2018-12-10 21:01:01	30.79	250	26.53	27.01	27.17	215.4	214.9	214.7	本地	正常	无	65535	14.34	0.83
2018-12-10 21:03:26	30.85	250	26.35	27.18	27.29	215.2	215	213.8	本地	正常	无	65535	14.37	0.83
2018-12-10 21:05:50	30.81	250	26.41	27.04	27.05	215.6	214.8	214.6	本地	正常	无	65535	14.34	0.83
2018-12-10 21:13:05	30.89	250	26.38	27.1	27.24	215.5	214.6	214.5	本地	正常	无	65535	14.4	0.84
2018-12-10 21:15:29	30.88	250	25.78	26.9	27.04	218.5	217.7	217	本地	正常	无	65535	14.43	0.84
2018-12-10 21:17:54	30.85	250	26.17	27.12	27.13	215.5	214.8	214	本地	正常	无	65535	14.37	0.84
2018-12-10 21:20:18	30.88	250	26.47	27	27.38	215.4	214.8	214	本地	正常	无	65535	14.4	0.83
2018-12-10 21:22:42	30.9	250	25.82	26.69	27.08	218	218	217.3	本地	正常	无	65535	14.44	0.84
2018-12-10 21:25:06	30.86	250	26.04	27.29	27.04	215.1	215.2	214.2	本地	正常	无	65535	14.38	0.84
2018-12-10 21:27:32	30.85	250	26.27	27.06	27.06	215.2	215.4	214.2	本地	正常	无	65535	14.37	0.84
2018-12-10 21:29:57	30.87	250	26.36	27.28	27.02	215.4	215.4	214.4	本地	正常	无	65535	14.39	0.84
2018-12-10 21:32:21	30.92	250	26.06	26.82	26.86	218.5	218	217.7	本地	正常	无	65535	14.45	0.84
2018-12-10 21:34:45	30.86	250	26.58	27.08	27.09	215.6	215	214.7	本地	正常	无	65535	14.37	0.83
2018-12-10 21:37:09	30.9	250	26.52	26.79	27.28	215.1	215	214.4	本地	正常	无	65535	14.39	0.84
2018-12-10 21:39:34	30.82	250	26.27	26.95	27.14	215.1	215	214.6	本地	正常	无	65535	14.36	0.84
2018-12-10 21:42:00	30.94	250	26.36	26.7	26.97	218.5	217.9	217.3	本地	正常	无	65535	14.46	0.83
2018-12-10 21:46:48	30.85	250	26.42	27.11	27.11	215.9	215.7	214.7	本地	正常	无	65535	14.38	0.83
2018-12-10 21:49:13	30.82	250	26.64	26.96	27.43	215.6	215.7	214.6	本地	正常	无	65535	14.37	0.83
2018-12-10 21:51:37	30.8	250	25.89	26.42	26.81	218.5	218.6	217.4	本地	正常	无	65535	14.38	0.84
2018-12-10 21:54:03	30.86	250	26.15	27.09	27.19	215.7	215.6	214.5	本地	正常	无	65535	14.39	0.84
2018-12-10 21:56:28	30.78	250	26.36	27.05	27.13	215.8	215.2	214.3	本地	正常	无	65535	14.33	0.83
2018-12-10 21:58:53	30.79	250	25.79	26.63	26.85	218.9	219	217.9	本地	正常	无	65535	14.38	0.84
2018-12-10 22:01:16	30.83	250	26.34	27.33	27.18	215.7	215.5	214.3	本地	正常	无	65535	14.35	0.83
2018-12-10 22:03:40	30.88	250	26.1	26.97	27.19	215.7	215.5	214.9	本地	正常	无	65535	14.4	0.84
2018-12-10 22:06:06	30.86	250	26.34	26.81	27.26	215.5	215.6	214.5	本地	正常	无	65535	14.38	0.84
2018-12-10 22:08:31	30.94	250	25.85	26.73	27.02	218.5	218.5	217.4	本地	正常	无	65535	14.46	0.84
2018-12-10 22:10:56	30.91	250	26.6	27.16	27.21	216.3	215.4	214.9	本地	正常	无	65535	14.43	0.83
2018-12-10 22:13:19	30.87	250	26.34	26.94	27.13	215.8	215.9	214.8	本地	正常	无	65535	14.4	0.84
2018-12-10 22:15:44	30.87	250	26.42	27.33	27.04	216.2	215.1	214.9	本地	正常	无	65535	14.39	0.83
2018-12-10 22:20:34	30.82	250	26.42	26.84	27.1	216.2	215.7	215.5	本地	正常	无	65535	14.37	0.83
2018-12-10 22:22:59	30.89	250	26.73	27.01	27.34	216	215.8	215.6	本地	正常	无	65535	14.4	0.83
2018-12-10 22:25:22	30.87	250	26.21	26.51	27.24	216	216.3	215.3	本地	正常	无	65535	14.4	0.84
2018-12-10 22:27:47	30.89	250	25.87	26.44	27.13	218.9	218.7	217.8	本地	正常	无	65535	14.45	0.84
2018-12-10 22:30:12	30.91	250	26.31	27.11	27.3	216.2	215.8	215.2	本地	正常	无	65535	14.42	0.83
2018-12-10 22:32:38	30.92	250	26.11	26.95	27.17	216.2	216.3	215.5	本地	正常	无	65535	14.42	0.84
2018-12-10 22:35:02	30.88	250	26.38	27.07	27.06	216.1	216	214.7	本地	正常	无	65535	14.41	0.84
2018-12-10 22:37:27	30.79	250	25.86	26.77	26.75	219.6	218.7	218.1	本地	正常	无	65535	14.39	0.83
2018-12-10 22:39:51	30.79	250	25.84	26.49	26.66	219.7	219	218.1	本地	正常	无	65535	14.39	0.84
2018-12-10 22:42:15	30.8	250	26.1	26.94	27.18	216.3	215.5	215.1	本地	正常	无	65535	14.36	0.83
2018-12-10 22:44:41	30.85	250	26.34	27.03	27.29	216.5	215.9	215.5	本地	正常	无	65535	14.39	0.83
2018-12-10 22:47:05	30.83	250	25.72	26.66	26.83	219.7	218.9	218.4	本地	正常	无	65535	14.42	0.84
2018-12-10 22:49:30	30.85	250	26.33	27.2	27.3	216.6	216.1	215.1	本地	正常	无	65535	14.39	0.83
2018-12-10 22:51:54	30.91	250	26.38	27.24	27.26	216.1	215.6	215.3	本地	正常	无	65535	14.42	0.83
2018-12-10 22:54:18	30.96	250	26.3	27.28	27.27	216.4	216	215.5	本地	正常	无	65535	14.46	0.83
2018-12-10 22:56:44	30.93	250	26.11	26.68	26.99	218.9	218.9	218.1	本地	正常	无	65535	14.46	0.84
2018-12-10 22:59:09	30.98	250	26.4	27.06	27.2	216.6	215.8	215.1	本地	正常	无	65535	14.46	0.83
2018-12-10 23:01:33	30.97	250	26.41	27.25	27.18	216.8	216	215.5	本地	正常	无	65535	14.47	0.83
2018-12-10 23:03:58	30.96	250	26.53	27.24	27.38	215.8	215.9	215.1	本地	正常	无	65535	14.45	0.83
2018-12-10 23:06:23	30.92	250	25.92	26.47	26.59	219.4	218.4	218.1	本地	正常	无	65535	14.45	0.84
2018-12-10 23:08:47	30.94	250	26.17	27.23	27.03	216.4	215.5	215.2	本地	正常	无	65535	14.44	0.84
2018-12-10 23:11:12	30.93	250	26.23	27.25	27.05	216.7	215.9	215.1	本地	正常	无	65535	14.43	0.84
2018-12-10 23:13:36	30.85	250	25.79	26.5	26.67	218.9	218.7	218.1	本地	正常	无	65535	14.41	0.84
2018-12-10 23:16:01	30.78	250	25.48	26.53	26.48	219.2	219.1	218.2	本地	正常	无	65535	14.37	0.84
2018-12-10 23:18:24	30.82	250	25.98	27.26	27.15	216.4	215.7	215.1	本地	正常	无	65535	14.36	0.83
2018-12-10 23:20:49	30.84	250	26.18	26.98	27.07	216.3	216	214.8	本地	正常	无	65535	14.37	0.84
2018-12-10 23:23:15	30.77	250	25.65	26.44	26.7	219.4	219.5	218.7	本地	正常	无	65535	14.38	0.84
2018-12-10 23:25:40	30.78	250	25.82	26.65	26.6	219.9	218.9	218.4	本地	正常	无	65535	14.38	0.84
2018-12-10 23:28:03	30.77	250	26.25	26.73	26.95	216.5	215.8	215.4	本地	正常	无	65535	14.34	0.84
2018-12-10 23:30:27	30.77	250	26.42	26.98	26.88	216.7	215.9	215.3	本地	正常	无	65535	14.34	0.83
2018-12-10 23:32:52	30.77	250	26.11	26.78	26.79	216.3	216	214.8	本地	正常	无	65535	14.33	0.84
2018-12-10 23:35:17	30.71	250	25.8	26.46	26.48	219.3	218.7	218.3	本地	正常	无	65535	14.32	0.84
2018-12-10 23:37:43	30.69	250	26.26	26.79	26.98	216.6	215.6	215.4	本地	正常	无	65535	14.3	0.83
2018-12-10 23:40:06	30.68	250	25.97	26.67	26.92	216.7	215.9	215.6	本地	正常	无	65535	14.29	0.84
2018-12-10 23:42:31	30.69	250	26	26.83	26.76	216.5	215.7	214.9	本地	正常	无	65535	14.29	0.84
2018-12-10 23:44:55	30.76	250	26.11	26.49	26.84	219.6	218.6	218.3	本地	正常	无	65535	14.38	0.83
2018-12-10 23:47:19	30.85	250	26.18	27.09	27.11	216.7	216	215.5	本地	正常	无	65535	14.39	0.83
2018-12-10 23:49:45	30.87	250	26.23	27.14	27.07	216.7	215.9	215.1	本地	正常	无	65535	14.38	0.83
2018-12-10 23:52:09	30.87	250	26.61	27.07	27.09	216.3	216	214.8	本地	正常	无	65535	14.4	0.83
2018-12-10 23:54:34	30.9	250	26.24	26.48	26.8	219	218.9	218.1	本地	正常	无	65535	14.44	0.84
2018-12-10 23:56:58	30.89	250	26.3	27.16	27.11	216.4	216.3	215.2	本地	正常	无	65535	14.41	0.83
2018-12-10 23:59:23	30.88	250	26.58	27	27.31	216.4	215.8	215.1	本地	正常	无	65535	14.4	0.83
2018-12-11 00:01:48	30.88	250	25.96	26.38	26.83	219.2	219.2	218.4	本地	正常	无	65535	14.43	0.84
2018-12-11 00:04:13	30.9	250	26.35	27.08	27.19	216.6	216.2	215.4	本地	正常	无	65535	14.41	0.83
2018-12-11 00:06:37	30.87	250	26.23	26.98	27.01	216.4	215.9	214.9	本地	正常	无	65535	14.39	0.84
2018-12-11 00:09:02	30.86	250	26.23	27.03	27.07	216.5	215.9	215.3	本地	正常	无	65535	14.39	0.84
2018-12-11 00:11:26	30.97	250	25.94	26.88	26.94	219.2	219.3	218	本地	正常	无	65535	14.48	0.83
2018-12-11 00:13:51	30.83	250	25.7	26.72	26.83	219.2	218.8	218.2	本地	正常	无	65535	14.42	0.84
2018-12-11 00:16:16	30.83	250	26.3	26.87	27.04	216.6	216	215.2	本地	正常	无	65535	14.39	0.84
2018-12-11 00:18:40	30.85	250	26.43	27.18	26.93	216.8	216.1	215.5	本地	正常	无	65535	14.39	0.83
2018-12-11 00:21:05	30.81	250	26.18	26.84	26.93	216.2	216.2	215.2	本地	正常	无	65535	14.35	0.84
2018-12-11 00:23:30	30.82	250	25.88	26.53	26.6	219.6	218.8	218.6	本地	正常	无	65535	14.39	0.84
2018-12-11 00:25:54	30.82	250	26.31	26.94	27.02	216.1	216.1	215.1	本地	正常	无	65535	14.37	0.83
2018-12-11 00:28:19	30.72	250	26.02	26.81	26.98	216.6	216.2	215.7	本地	正常	无	65535	14.31	0.84
2018-12-11 00:30:45	30.72	250	25.96	26.69	26.71	216.9	216.3	215.7	本地	正常	无	65535	14.3	0.84
2018-12-11 00:33:08	30.81	250	25.97	26.71	26.65	219.4	219.6	218.3	本地	正常	无	65535	14.39	0.84
2018-12-11 00:35:33	30.81	250	26.13	26.92	26.88	216.3	216.1	215.4	本地	正常	无	65535	14.36	0.84
2018-12-11 00:37:57	30.75	250	26.3	26.9	27.05	216.7	216.1	215.3	本地	正常	无	65535	14.32	0.83
2018-12-11 00:40:23	30.74	250	26.18	26.97	27.02	216.6	215.9	215.4	本地	正常	无	65535	14.31	0.83
2018-12-11 00:42:48	30.82	250	25.79	26.58	26.77	219.3	219.4	218.1	本地	正常	无	65535	14.41	0.84
2018-12-11 00:45:13	30.77	250	26.15	27.04	27.11	216.5	216.5	215.7	本地	正常	无	65535	14.34	0.83
2018-12-11 00:47:36	30.81	250	26.26	27.04	27.08	216.8	216.2	215.6	本地	正常	无	65535	14.37	0.83
2018-12-11 00:50:01	30.74	250	25.77	27.09	26.89	216.4	216.4	215.6	本地	正常	无	65535	14.32	0.84
2018-12-11 00:52:26	30.73	250	25.75	26.51	26.74	219.2	219.3	218.2	本地	正常	无	65535	14.34	0.83
2018-12-11 00:54:51	30.79	250	26.28	27.06	27.09	216.2	216.1	215.2	本地	正常	无	65535	14.35	0.84
2018-12-11 00:57:14	30.81	250	26.38	26.93	26.86	216.5	216.2	215.6	本地	正常	无	65535	14.36	0.83
2018-12-11 00:59:39	30.8	250	26.52	26.89	26.89	216.8	216	215.7	本地	正常	无	65535	14.35	0.83
2018-12-11 01:02:04	30.84	250	25.96	26.29	26.68	219.8	218.9	218.7	本地	正常	无	65535	14.42	0.84
2018-12-11 01:04:28	30.86	250	26.15	26.96	27.13	216.4	216	215.6	本地	正常	无	65535	14.41	0.84
2018-12-11 01:06:55	30.9	250	26.49	26.98	27.15	216.3	215.9	214.8	本地	正常	无	65535	14.4	0.83
2018-12-11 01:09:19	30.92	250	26.15	26.7	27.12	216.2	216	215.5	本地	正常	无	65535	14.4	0.84
2018-12-11 01:11:42	30.96	250	26	26.5	26.87	219.8	218.8	218.5	本地	正常	无	65535	14.49	0.84
2018-12-11 01:14:07	30.96	250	26.39	27.26	27.19	216.3	215.9	215.3	本地	正常	无	65535	14.44	0.83
2018-12-11 01:16:32	30.99	250	26.5	27.03	27.11	216.4	216.5	215.3	本地	正常	无	65535	14.47	0.84
2018-12-11 01:18:56	31.01	250	26.29	27.28	27.25	216.5	216.6	215.1	本地	正常	无	65535	14.49	0.83
2018-12-11 01:21:22	30.96	250	26.24	27.1	26.86	219.5	219.3	218.5	本地	正常	无	65535	14.5	0.83
2018-12-11 01:23:45	30.98	250	25.85	26.79	26.74	219.8	219.3	218.2	本地	正常	无	65535	14.49	0.84
2018-12-11 01:26:10	30.92	250	26.21	27.33	27.14	216.3	216.5	215	本地	正常	无	65535	14.42	0.83
2018-12-11 01:28:35	30.97	250	26.19	27.13	27.19	216.2	216.1	215.2	本地	正常	无	65535	14.45	0.84
2018-12-11 01:31:00	30.93	250	26.07	26.82	26.69	219.3	218.6	218.2	本地	正常	无	65535	14.46	0.84
2018-12-11 01:33:26	30.9	250	26.03	26.78	26.62	219.7	218.6	218	本地	正常	无	65535	14.45	0.84
2018-12-11 01:35:49	30.96	250	26.14	27.21	26.71	216.4	216.1	214.9	本地	正常	无	65535	14.45	0.84
2018-12-11 01:38:13	30.87	250	26.37	26.94	26.93	216.3	215.4	214.7	本地	正常	无	65535	14.38	0.84
2018-12-11 01:40:38	30.9	250	26.17	26.64	26.92	218.8	218.5	218.1	本地	正常	无	65535	14.44	0.84
2018-12-11 01:43:03	30.88	250	26.17	27.01	26.92	216.1	215.9	215.2	本地	正常	无	65535	14.4	0.84
2018-12-11 01:45:29	30.93	250	26.38	26.94	27.07	216.5	216	214.9	本地	正常	无	65535	14.42	0.84
2018-12-11 01:47:53	31	250	26.47	27.6	27.34	216.6	216	215.1	本地	正常	无	65535	14.48	0.83
2018-12-11 01:50:17	30.99	250	25.83	27.02	26.75	219.3	219.6	218	本地	正常	无	65535	14.5	0.84
2018-12-11 01:52:41	30.99	250	25.86	26.98	26.84	218.7	218.8	217.8	本地	正常	无	65535	14.51	0.84
2018-12-11 01:55:06	31.04	250	26.56	27.17	27.2	216.4	215.9	214.9	本地	正常	无	65535	14.5	0.84
2018-12-11 01:57:32	31	250	26.36	27.15	27.25	216.3	216	215.7	本地	正常	无	65535	14.48	0.84
2018-12-11 01:59:56	31.02	250	26.05	26.89	27.18	219	219.3	218.3	本地	正常	无	65535	14.54	0.83
2018-12-11 02:02:21	31.08	250	26.68	27.24	27.61	216.5	216.2	215.3	本地	正常	无	65535	14.52	0.83
2018-12-11 02:04:44	31.03	250	26.35	27.22	27.3	216.2	216.1	215	本地	正常	无	65535	14.48	0.84
2018-12-11 02:07:09	31.02	250	26.3	27.47	27.56	216	215.8	215.1	本地	正常	无	65535	14.48	0.83
2018-12-11 02:09:35	30.95	250	25.89	26.59	26.75	219.2	219	218.4	本地	正常	无	65535	14.48	0.84
2018-12-11 02:12:00	31	250	26.32	27.25	27.13	216.7	216.1	215.7	本地	正常	无	65535	14.47	0.83
2018-12-11 02:14:24	31.02	250	26.55	27.28	27.4	216.5	216.5	215.5	本地	正常	无	65535	14.49	0.83
2018-12-11 08:28:07	31.06	250	26.77	27.43	27.68	213.9	213.8	213.3	本地	正常	无	65535	14.48	0.83
2018-12-11 08:30:45	31.07	250	26.91	27.16	27.58	213.9	213.5	212.9	本地	正常	无	65535	14.47	0.84
2018-12-11 08:33:12	31.06	250	26.89	27.35	27.4	214	214	213.1	本地	正常	无	65535	14.48	0.83
2018-12-11 08:38:01	31.04	250	26.54	27.4	27.71	213.8	213.3	213.2	本地	正常	无	65535	14.48	0.84
2018-12-11 08:40:26	31.01	250	26.63	27.24	27.54	214.3	213.8	213.4	本地	正常	无	65535	14.44	0.84
2018-12-11 08:42:50	30.91	250	26.82	27.33	27.5	213.9	213.6	212.7	本地	正常	无	65535	14.4	0.83
2018-12-11 08:45:15	30.83	249	25.99	26.9	26.97	217	216.5	216	本地	正常	无	65535	14.37	0.84
2018-12-11 08:47:39	30.91	250	26.6	27.31	27.57	213.6	213.6	213.3	本地	正常	无	65535	14.39	0.83
2018-12-11 08:50:04	30.95	250	26.92	27.35	27.5	213.6	213.6	213.1	本地	正常	无	65535	14.42	0.83
2018-12-11 08:52:29	31.07	250	26.28	27.03	27.09	217	216.7	215.8	本地	正常	无	65535	14.51	0.84
2018-12-11 08:54:54	31.26	250	26.93	27.15	27.2	216.8	216.6	215.8	本地	正常	无	65535	14.62	0.84
2018-12-11 08:57:18	31.34	249	27.42	27.64	27.89	213.5	213	213	本地	正常	无	65535	14.63	0.83
2018-12-11 08:59:33	31.31	249	27.18	27.54	27.74	213.4	213.2	212.8	本地	正常	无	65535	14.62	0.84
2018-12-11 09:01:47	31.25	250	26.42	27.17	27.31	216.9	216.5	216.2	本地	正常	无	65535	14.63	0.84
2018-12-11 09:04:24	31.25	250	26.92	27.6	27.69	214	214	212.9	本地	正常	无	65535	14.59	0.84
2018-12-11 09:07:00	31.17	250	26.93	27.55	27.95	213.4	213.6	212.4	本地	正常	无	65535	14.54	0.83
2018-12-11 09:09:25	31.11	250	26.3	27.17	27.12	216.6	216.5	215.4	本地	正常	无	65535	14.54	0.84
2018-12-11 09:11:50	31.04	250	26.95	27.39	27.56	213.5	212.8	212.6	本地	正常	无	65535	14.46	0.84
2018-12-11 09:14:13	30.98	250	27.11	27.3	27.52	213.6	213.1	212.5	本地	正常	无	65535	14.41	0.83
2018-12-11 09:16:39	30.86	250	26.69	27.19	27.22	213.6	212.9	212.9	本地	正常	无	65535	14.36	0.84
2018-12-11 09:19:04	30.86	250	26.52	26.9	27.14	216.1	216.2	215.4	本地	正常	无	65535	14.39	0.83
2018-12-11 09:21:28	30.81	250	26.81	27.01	27.35	213.1	213	212.7	本地	正常	无	65535	14.32	0.83
2018-12-11 09:23:53	30.81	250	26.44	26.89	27.17	213.5	213.5	212.8	本地	正常	无	65535	14.33	0.84
2018-12-11 09:26:18	30.83	249	26.27	26.73	26.97	216.5	215.8	215.9	本地	正常	无	65535	14.37	0.84
2018-12-11 09:28:42	30.73	250	26.79	26.98	27.35	213.1	213	212.3	本地	正常	无	65535	14.28	0.83
2018-12-11 09:31:07	30.74	250	26.45	27.11	27.26	213.5	213	212.9	本地	正常	无	65535	14.29	0.83
2018-12-11 09:33:31	30.72	250	26.7	27.06	27.33	213.3	213	212.7	本地	正常	无	65535	14.27	0.83
2018-12-11 09:35:56	30.7	249	26.01	26.5	26.85	216.1	215.7	215.4	本地	正常	无	65535	14.29	0.84
2018-12-11 09:38:21	30.77	249	26.42	27.23	27.17	213.4	213.3	212.1	本地	正常	无	65535	14.3	0.84
2018-12-11 09:40:46	30.74	250	26.65	27.12	27.18	213.4	213.4	212.3	本地	正常	无	65535	14.3	0.83
2018-12-11 09:47:59	30.86	249	26.83	27.43	27.59	213.4	212.9	212.8	本地	正常	无	65535	14.34	0.83
2018-12-11 09:50:24	30.83	249	26.78	27.18	27.47	213.4	212.8	212.5	本地	正常	无	65535	14.32	0.83
2018-12-11 09:52:48	30.88	250	26.18	26.87	26.91	216.6	215.9	215.4	本地	正常	无	65535	14.4	0.84
2018-12-11 09:55:13	30.95	250	27.12	27.64	27.71	213	213	212	本地	正常	无	65535	14.39	0.83
2018-12-11 09:57:38	30.99	250	27.1	27.38	27.57	213.2	213.2	212.3	本地	正常	无	65535	14.45	0.83
2018-12-11 10:00:03	31.05	249	26.37	27.15	27.18	215.6	215	214.9	本地	正常	无	65535	14.49	0.84
2018-12-11 10:04:52	30.97	249	26.76	27.48	27.61	212.3	212.6	211.6	本地	正常	无	65535	14.4	0.83
2018-12-11 10:07:16	30.94	250	26.26	26.88	26.95	215.6	215.9	215.1	本地	正常	无	65535	14.43	0.84
2018-12-11 10:09:41	30.86	250	26.67	27.31	27.44	213.1	212.5	212.3	本地	正常	无	65535	14.35	0.83
2018-12-11 10:12:06	30.86	249	26.68	27.63	27.66	212.8	213.1	212	本地	正常	无	65535	14.36	0.83
2018-12-11 10:14:30	30.83	250	26.48	27.26	27.41	213.1	213.1	212.7	本地	正常	无	65535	14.34	0.84
2018-12-11 10:16:55	30.86	249	26.32	27.03	27.1	216.4	215.9	215.3	本地	正常	无	65535	14.4	0.84
2018-12-11 10:19:21	30.79	249	26.7	27.5	27.29	213.1	212.7	212.5	本地	正常	无	65535	14.31	0.83
2018-12-11 10:21:44	30.76	250	26.4	27.21	27.45	212.5	212.5	212	本地	正常	无	65535	14.28	0.83
2018-12-11 10:24:09	30.74	250	26.27	26.67	27.01	215.8	215.5	215.3	本地	正常	无	65535	14.31	0.84
2018-12-11 10:26:34	30.76	249	26.78	27.38	27.32	213.3	212.5	212.2	本地	正常	无	65535	14.29	0.83
2018-12-11 10:28:58	30.76	249	26.77	27.23	27.32	213.1	213.2	212.3	本地	正常	无	65535	14.3	0.83
2018-12-11 10:31:24	30.78	249	26.61	27.27	27.25	213.7	213.1	212.7	本地	正常	无	65535	14.3	0.83
2018-12-11 10:33:47	30.74	249	26.07	26.82	27.14	216.6	216.8	215.5	本地	正常	无	65535	14.31	0.83
2018-12-11 10:36:12	30.77	249	26.4	26.95	27.17	213.7	213.8	213	本地	正常	无	65535	14.3	0.84
2018-12-11 10:38:37	30.8	250	26.57	27.15	27.15	214	213.5	213	本地	正常	无	65535	14.32	0.83
2018-12-11 10:41:01	30.87	250	26.1	27.09	26.99	216.3	216.6	215.5	本地	正常	无	65535	14.4	0.84
2018-12-11 10:43:26	30.89	249	26.59	27.2	27.58	213.3	213.7	212.7	本地	正常	无	65535	14.39	0.84
2018-12-11 10:45:51	30.98	249	26.8	27.45	27.72	213.2	212.7	212.5	本地	正常	无	65535	14.42	0.83
2018-12-11 10:48:15	31.06	250	26.67	27.59	27.71	212.5	212.6	212.2	本地	正常	无	65535	14.46	0.83
2018-12-11 10:50:40	31.02	249	26.36	26.82	27.24	216.2	216.4	215.4	本地	正常	无	65535	14.48	0.84
2018-12-11 10:53:05	31.04	249	26.76	27.1	27.52	213.4	213.2	213.1	本地	正常	无	65535	14.45	0.84
2018-12-11 10:55:30	30.97	250	27.08	27.12	27.87	213	213.2	212.4	本地	正常	无	65535	14.41	0.83
2018-12-11 10:57:55	30.94	250	26.26	26.73	27.13	216.6	216.7	215.8	本地	正常	无	65535	14.44	0.84
2018-12-11 11:00:19	30.93	249	26.58	27.33	27.44	213.5	213	213	本地	正常	无	65535	14.39	0.84
2018-12-11 11:02:43	30.83	249	26.64	27.29	27.42	213.5	213.6	213.1	本地	正常	无	65535	14.34	0.83
2018-12-11 11:05:08	30.85	249	26.25	26.76	26.9	216.9	216.2	216.2	本地	正常	无	65535	14.39	0.84
2018-12-11 11:07:32	30.84	249	26.7	27.3	27.52	213.7	213.8	213.3	本地	正常	无	65535	14.35	0.83
2018-12-11 11:09:58	30.83	249	26.9	27.36	27.64	213.7	213.5	213.4	本地	正常	无	65535	14.35	0.83
2018-12-11 11:12:22	30.77	249	26.45	26.88	27.37	213.9	213.8	213.6	本地	正常	无	65535	14.3	0.83
2018-12-11 11:14:46	30.76	249	25.97	26.76	26.84	217	216.4	215.7	本地	正常	无	65535	14.32	0.84
2018-12-11 11:17:11	30.72	249	26.6	27.24	27.44	213.5	213.8	213	本地	正常	无	65535	14.28	0.83
2018-12-11 11:19:37	30.7	249	26.36	27.08	27.36	214.1	213.7	213.3	本地	正常	无	65535	14.26	0.83
2018-12-11 11:22:01	30.67	249	26.01	26.87	27.23	214.2	213.6	213.1	本地	正常	无	65535	14.24	0.84
2018-12-11 11:24:26	30.71	249	26.02	26.79	26.98	217.1	217.1	215.9	本地	正常	无	65535	14.3	0.83
2018-12-11 11:31:40	29.93	200	22.95	23.34	23.61	214.1	214.3	213.5	本地	正常	无	65535	12.27	0.82
2018-12-11 11:34:05	29.95	200	22.44	23.17	23.02	217.5	217.2	216.8	本地	正常	无	65535	12.31	0.83
2018-12-11 11:36:30	29.88	200	22.92	23.48	23.47	214.8	214.2	213.6	本地	正常	无	65535	12.25	0.82
2018-12-11 11:38:54	29.89	200	22.98	23.51	23.47	214.6	214.4	213.5	本地	正常	无	65535	12.24	0.82
2018-12-11 11:41:19	29.82	200	22.33	23.02	23.23	217.5	216.8	216.8	本地	正常	无	65535	12.23	0.83
2018-12-11 11:43:43	29.77	200	22.8	23.36	23.66	214.5	214	213.5	本地	正常	无	65535	12.19	0.82
2018-12-11 11:46:08	29.75	200	22.71	23.38	23.67	214.3	214.6	213.4	本地	正常	无	65535	12.17	0.82
2018-12-11 11:48:33	29.68	200	22.54	23.34	23.39	214.5	214.8	213.8	本地	正常	无	65535	12.13	0.82
2018-12-11 11:50:57	29.62	200	22.06	22.63	23.05	217.3	217.7	216.9	本地	正常	无	65535	12.11	0.83
2018-12-11 11:53:20	29.54	200	22.5	23.29	23.31	214.7	214.2	213.5	本地	正常	无	65535	12.06	0.82
2018-12-11 11:55:47	29.53	200	22.42	23.21	23.14	214.7	214.5	213.6	本地	正常	无	65535	12.06	0.82
2018-12-11 11:58:00	29.53	200	22.4	22.93	23.12	214.8	214	213.9	本地	正常	无	65535	12.05	0.83
2018-12-11 12:00:24	29.56	200	22.47	23.08	23.26	214.2	213.8	213.6	本地	正常	无	65535	12.05	0.82
2018-12-11 12:02:49	29.58	200	22.8	23.16	23.17	213.9	213.3	213.3	本地	正常	无	65535	12.05	0.82
2018-12-11 12:05:26	29.48	200	22.05	22.53	22.75	216.9	216.9	216	本地	正常	无	65535	12.06	0.83
2018-12-11 12:08:04	29.56	200	22.38	23.21	23.23	213.8	213.7	212.7	本地	正常	无	65535	12.06	0.83
2018-12-11 12:10:28	29.48	200	22.69	23.17	23.2	214	213.6	212.9	本地	正常	无	65535	12.03	0.82
2018-12-11 12:12:52	29.53	200	22.27	22.54	22.78	217.3	216.5	216.5	本地	正常	无	65535	12.07	0.83
2018-12-11 12:15:18	29.52	200	22.45	23.14	23.11	214	214	213.1	本地	正常	无	65535	12.04	0.83
2018-12-11 12:17:42	29.52	200	22.7	23.07	23.19	213.5	213.3	213.1	本地	正常	无	65535	12.04	0.82
2018-12-11 12:20:07	29.51	200	22.2	22.66	22.95	217.1	217.3	216.4	本地	正常	无	65535	12.08	0.83
2018-12-11 12:22:32	29.45	200	22.31	23.07	23.23	214.1	213.6	213.5	本地	正常	无	65535	12	0.82
2018-12-11 12:24:56	29.44	200	22.72	23.17	22.89	214.4	213.6	213	本地	正常	无	65535	12	0.82
2018-12-11 12:27:21	29.39	200	22.35	23.03	22.73	214.4	213.9	213.7	本地	正常	无	65535	11.97	0.83
2018-12-11 12:29:45	29.29	200	22.26	22.95	22.64	214.4	214.1	213.5	本地	正常	无	65535	11.91	0.82
2018-12-11 12:32:10	29.26	200	22.19	22.62	22.7	216.9	217	216.4	本地	正常	无	65535	11.92	0.82
2018-12-11 12:34:35	29.23	200	22.01	22.8	22.87	214.2	214	213.2	本地	正常	无	65535	11.88	0.82
2018-12-11 12:37:00	29.32	200	22.43	22.88	23.21	214	214.3	213.4	本地	正常	无	65535	11.93	0.82
2018-12-11 12:39:24	29.23	200	22.21	22.41	22.8	217	217.3	216.6	本地	正常	无	65535	11.92	0.82
2018-12-11 12:41:48	29.29	200	22.23	22.71	22.82	214.4	214.5	213.8	本地	正常	无	65535	11.92	0.83
2018-12-11 12:44:13	29.3	200	22.53	22.74	22.8	213.9	214.1	213.3	本地	正常	无	65535	11.92	0.82
2018-12-11 12:46:38	29.24	200	21.97	22.27	22.45	217.2	217.2	216.9	本地	正常	无	65535	11.91	0.83
2018-12-11 12:49:03	29.26	200	22.15	22.78	22.97	214.5	214.5	213.5	本地	正常	无	65535	11.91	0.82
2018-12-11 12:51:27	29.29	200	22.16	22.77	22.97	214.4	214.2	213.3	本地	正常	无	65535	11.93	0.83
2018-12-11 12:53:52	29.27	200	21.8	22.54	22.68	217.4	217.6	216.6	本地	正常	无	65535	11.94	0.83
2018-12-11 12:56:17	29.33	200	22.07	22.86	23.07	214.5	214.2	214	本地	正常	无	65535	11.94	0.83
2018-12-11 12:58:41	29.34	200	22.3	22.72	22.98	214.1	214.1	213.2	本地	正常	无	65535	11.94	0.83
2018-12-11 13:01:06	29.31	200	22.19	23.01	22.89	214.4	213.9	213.5	本地	正常	无	65535	11.95	0.83
2018-12-11 13:03:31	29.27	200	22.22	22.67	22.99	214.4	213.6	213.5	本地	正常	无	65535	11.91	0.83
2018-12-11 13:05:55	29.23	200	21.83	22.21	22.53	217.8	217.3	217.1	本地	正常	无	65535	11.91	0.83
2018-12-11 13:08:20	29.27	200	22.2	22.95	22.92	214.6	214.6	213.8	本地	正常	无	65535	11.92	0.82
2018-12-11 13:10:44	29.17	200	22.16	22.89	22.89	214.6	214.3	213.5	本地	正常	无	65535	11.86	0.82
2018-12-11 13:13:09	29.18	200	21.84	22.27	22.41	217.5	217.4	216.4	本地	正常	无	65535	11.88	0.83
2018-12-11 13:15:34	29.19	200	22.29	22.9	22.63	215.1	214.2	214.3	本地	正常	无	65535	11.87	0.82
2018-12-11 13:17:58	29.25	200	22.49	22.7	22.9	214.7	214.6	213.9	本地	正常	无	65535	11.92	0.82
2018-12-11 13:20:23	29.25	200	22.19	22.65	22.74	215	214.9	214.1	本地	正常	无	65535	11.92	0.83
2018-12-11 13:22:47	29.27	200	22.31	22.81	23.11	214.4	214.6	213.8	本地	正常	无	65535	11.92	0.82
2018-12-11 13:25:12	29.32	200	21.86	22.18	22.67	217.2	217.5	216.9	本地	正常	无	65535	11.96	0.83
2018-12-11 13:27:37	29.38	200	22.18	22.78	22.97	214.5	214.1	213.9	本地	正常	无	65535	11.96	0.83
2018-12-11 13:30:01	29.41	200	22.41	23.1	23.07	214.7	214	213.9	本地	正常	无	65535	11.99	0.82
2018-12-11 13:32:26	29.4	200	22.02	22.54	22.65	217.6	217.7	216.7	本地	正常	无	65535	12.01	0.83
2018-12-11 13:34:51	29.34	200	22.1	22.8	22.87	215	214.2	213.9	本地	正常	无	65535	11.94	0.83
2018-12-11 13:37:16	29.35	200	21.93	22.43	22.59	217.9	217.1	216.8	本地	正常	无	65535	11.98	0.83
2018-12-11 13:39:40	29.37	200	22.26	22.93	22.97	214.8	214.1	213.6	本地	正常	无	65535	11.97	0.82
2018-12-11 13:42:05	29.31	200	22.24	22.93	22.89	214.9	214.9	213.9	本地	正常	无	65535	11.93	0.82
2018-12-11 13:44:31	29.36	200	22.07	22.49	22.51	217.8	217.1	216.7	本地	正常	无	65535	11.98	0.83
