# Supplementary material for: Fault diagnosis method of submersible screw pump based on random forest
Source: PLoS One. 2020 Nov 16;15(11):e0242458. doi: 10.1371/journal.pone.0242458 (PMC7668568; doi:10.1371/journal.pone.0242458)
Supplement: S1 File — (ZIP) [file pone.0242458.s001.zip › Supporting Information/Partial source data of oil well/23 daqing B2-312-53.xlsx]

## Sheet: Sheet1
时间	电流	转速	输入电流A	输入电流B	输入电流C	输入电压A	输入电压B	输入电压C	KA0	KA4	远程操作	操作时间	有功功率	功率因数	有功电量	井下压力	沉没度	无功电量	油压	油压	套压	流量	井温	油温
2019-03-20 02:56:34	37.1	252	30.29	30.22	30.01	220.8	220.6	221.8	远程	正常	调速	65535	18.84	0.95		0	0		0				0	0
2019-03-20 02:58:57	37.11	252	30.12	30.67	29.83	221.4	220.7	221.6	远程	正常	调速	65535	18.85	0.95		0	0		0				0	0
2019-03-20 03:01:23	37.15	252	30.13	30.4	30.27	220.8	220.6	221.2	远程	正常	调速	65535	18.87	0.95		0	0		0				0	0
2019-03-20 03:03:47	37.2	252	30.36	30.76	30.16	220.8	220.1	221.5	远程	正常	调速	65535	18.91	0.95		0	0		0				0	0
2019-03-20 03:06:12	37.27	252	30.65	30.48	30.14	221.4	220.8	221.7	远程	正常	调速	65535	18.99	0.95		0	0		0				0	0
2019-03-20 03:08:36	37.43	252	30.38	30.84	30.41	220.6	220	221.4	远程	正常	调速	65535	19.06	0.95		0	0		0				0	0
2019-03-20 03:11:03	37.42	252	30.53	30.81	30.39	220.8	220.7	221.9	远程	正常	调速	65535	19.07	0.95		0	0		0				0	0
2019-03-20 03:13:27	37.4	252	30.79	30.82	30.39	220.9	220.3	221.1	远程	正常	调速	65535	19.06	0.94		0	0		0				0	0
2019-03-20 03:15:53	37.46	252	30.57	30.98	30.71	220.6	220.5	221.5	远程	正常	调速	65535	19.09	0.94		0	0		0				0	0
2019-03-20 03:18:18	37.42	252	30.85	30.77	30.2	221.1	220.9	222.1	远程	正常	调速	65535	19.07	0.95		0	0		0				0	0
2019-03-20 03:20:44	37.49	252	30.74	30.82	30.36	221.1	220.9	221.5	远程	正常	调速	65535	19.12	0.95		0	0		0				0	0
2019-03-20 03:23:08	37.47	252	30.88	30.74	30.48	221	220.7	221.2	远程	正常	调速	65535	19.11	0.95		0	0		0				0	0
2019-03-20 03:25:32	37.43	252	30.63	31.02	30.45	220.4	219.8	221.2	远程	正常	调速	65535	19.07	0.95		0	0		0				0	0
2019-03-20 03:27:57	37.48	252	30.81	30.92	30.68	220.6	220.5	221.2	远程	正常	调速	65535	19.12	0.95		0	0		0				0	0
2019-03-20 03:30:22	37.58	252	31	31.01	30.55	221	220.5	221.2	远程	正常	调速	65535	19.19	0.94		0	0		0				0	0
2019-03-20 03:32:46	37.67	252	31.14	31.26	30.66	220.8	219.9	221.1	远程	正常	调速	65535	19.26	0.95		0	0		0				0	0
2019-03-20 03:35:10	37.83	252	31.05	31.31	30.92	221	220.3	221	远程	正常	调速	65535	19.37	0.95		0	0		0				0	0
2019-03-20 03:37:35	37.87	252	31.47	31.45	30.82	220.1	219.9	221.1	远程	正常	调速	65535	19.38	0.95		0	0		0				0	0
2019-03-20 03:39:59	38.01	252	31.63	31.57	30.85	220.7	220.5	221.1	远程	正常	调速	65535	19.5	0.95		0	0		0				0	0
2019-03-20 03:42:24	38.14	252	31.63	31.54	31.34	220.3	220.2	220.9	远程	正常	调速	65535	19.61	0.95		0	0		0				0	0
2019-03-20 03:44:48	38.25	252	31.83	31.83	31.54	220.9	220.2	220.9	远程	正常	调速	65535	19.68	0.95		0	0		0				0	0
2019-03-20 03:47:13	37.38	252	30.88	30.95	30.24	220.7	220	221.4	远程	正常	调速	65535	19.06	0.94		0	0		0				0	0
2019-03-20 03:49:38	37.44	252	30.93	30.78	30.25	220.7	220.4	221.6	远程	正常	调速	65535	19.09	0.95		0	0		0				0	0
2019-03-20 03:52:02	37.34	252	30.63	30.68	30.44	220.2	220.2	221.2	远程	正常	调速	65535	19.01	0.95		0	0		0				0	0
2019-03-20 03:54:26	37.3	252	30.85	30.69	30.23	220.5	220	221.3	远程	正常	调速	65535	19	0.94		0	0		0				0	0
2019-03-20 03:56:51	37.46	252	30.96	30.77	30.56	219.9	219.6	220.9	远程	正常	调速	65535	19.11	0.95		0	0		0				0	0
2019-03-20 03:59:16	37.59	252	30.87	31.05	30.66	220.7	220.2	220.7	远程	正常	调速	65535	19.19	0.95		0	0		0				0	0
2019-03-20 04:01:40	37.62	252	31.08	31.21	30.55	220.3	220.4	221	远程	正常	调速	65535	19.22	0.95		0	0		0				0	0
2019-03-20 04:04:05	37.66	252	30.97	31.17	30.86	220.5	219.8	220.5	远程	正常	调速	65535	19.23	0.95		0	0		0				0	0
2019-03-20 04:06:29	37.57	252	30.93	31.08	30.47	220.6	220	221.4	远程	正常	调速	65535	19.18	0.95		0	0		0				0	0
2019-03-20 04:08:54	37.87	252	31.21	31.42	31	220.4	219.8	220.4	远程	正常	调速	65535	19.38	0.95		0	0		0				0	0
2019-03-20 04:11:18	37.74	252	30.97	31.27	30.84	220.3	220.2	221.3	远程	正常	调速	65535	19.32	0.95		0	0		0				0	0
2019-03-20 04:13:43	37.55	252	30.82	31.03	30.64	220.7	220.3	220.8	远程	正常	调速	65535	19.17	0.95		0	0		0				0	0
2019-03-20 04:16:07	37.75	252	31.2	31.24	30.65	220.7	219.9	220.8	远程	正常	调速	65535	19.3	0.95		0	0		0				0	0
2019-03-20 04:18:32	37.88	252	31.32	31.2	31.15	220.3	219.8	221.1	远程	正常	调速	65535	19.4	0.95		0	0		0				0	0
2019-03-20 04:20:56	37.66	252	31.11	30.92	30.78	220.5	220	220.8	远程	正常	调速	65535	19.25	0.95		0	0		0				0	0
2019-03-20 04:23:21	37.69	252	30.93	31.36	30.87	220.1	220	221.2	远程	正常	调速	65535	19.28	0.95		0	0		0				0	0
2019-03-20 04:25:46	37.6	252	31.03	31.25	30.44	220.5	220.2	220.8	远程	正常	调速	65535	19.2	0.95		0	0		0				0	0
2019-03-20 04:28:10	37.67	252	30.94	31.12	30.83	220.5	220.1	221.5	远程	正常	调速	65535	19.26	0.95		0	0		0				0	0
2019-03-20 04:30:34	37.77	252	31.39	31.3	30.72	219.9	219.8	220.8	远程	正常	调速	65535	19.32	0.95		0	0		0				0	0
2019-03-20 04:32:59	37.86	252	31.34	31.19	30.89	220.6	220.7	221.7	远程	正常	调速	65535	19.4	0.95		0	0		0				0	0
2019-03-20 04:35:23	37.94	252	31.16	31.74	30.96	220.5	219.9	220.7	远程	正常	调速	65535	19.45	0.95		0	0		0				0	0
2019-03-20 04:37:48	38.56	251	32.12	32.04	31.55	220.4	220.3	221	远程	正常	调速	65535	19.89	0.95		0	0		0				0	0
2019-03-20 04:40:12	38.79	252	32.29	32.38	31.8	220.8	220.2	221.4	远程	正常	调速	65535	20.07	0.95		0	0		0				0	0
2019-03-20 04:42:37	38.72	252	32.11	32.26	31.79	220.3	219.6	221	远程	正常	调速	65535	20.02	0.95		0	0		0				0	0
2019-03-20 04:45:01	38.89	252	32.49	32.41	32.29	220.1	219.8	221.3	远程	正常	调速	65535	20.17	0.95		0	0		0				0	0
2019-03-20 04:47:26	38.69	252	32.18	32.16	32.1	220.2	220.2	220.9	远程	正常	调速	65535	20	0.95		0	0		0				0	0
2019-03-20 04:49:50	38.82	252	32.3	32.32	32.33	220.5	219.9	221	远程	正常	调速	65535	20.1	0.95		0	0		0				0	0
2019-03-20 04:52:15	38.55	252	32.15	32.01	31.85	220.6	219.9	221	远程	正常	调速	65535	19.91	0.95		0	0		0				0	0
2019-03-20 04:54:40	38.5	252	31.9	32.27	31.53	220.8	221	221.8	远程	正常	调速	65535	19.88	0.95		0	0		0				0	0
2019-03-20 04:57:05	38.43	252	31.76	32.01	31.65	220.4	220	221.3	远程	正常	调速	65535	19.82	0.95		0	0		0				0	0
2019-03-20 04:59:29	37.98	252	31.2	31.69	30.91	221.4	221.1	221.7	远程	正常	调速	65535	19.48	0.95		0	0		0				0	0
2019-03-20 05:01:53	38.09	252	31.5	31.59	31.08	221.4	221.1	221.6	远程	正常	调速	65535	19.57	0.95		0	0		0				0	0
2019-03-20 05:04:18	38.11	252	31.38	31.85	31.18	220.4	219.9	221	远程	正常	调速	65535	19.57	0.95		0	0		0				0	0
2019-03-20 05:06:43	38.17	252	31.42	31.79	31.21	220.7	220.4	221.7	远程	正常	调速	65535	19.62	0.95		0	0		0				0	0
2019-03-20 05:09:06	38.21	252	31.68	31.62	31.4	220.3	219.9	221.2	远程	正常	调速	65535	19.65	0.95		0	0		0				0	0
2019-03-20 05:11:32	38.29	252	31.61	31.8	31.46	220.5	220.4	221.4	远程	正常	调速	65535	19.7	0.95		0	0		0				0	0
2019-03-20 05:13:56	38.37	252	31.97	31.7	31.45	221.2	220.5	221.4	远程	正常	调速	65535	19.76	0.95		0	0		0				0	0
2019-03-20 05:16:21	38.39	252	32.11	31.96	31.31	220.6	220.3	221.6	远程	正常	调速	65535	19.77	0.95		0	0		0				0	0
2019-03-20 05:18:45	38.41	252	31.98	32.12	31.39	220.4	219.7	221	远程	正常	调速	65535	19.8	0.95		0	0		0				0	0
2019-03-20 05:21:09	38.37	252	31.66	31.66	31.64	221	220.7	221.1	远程	正常	调速	65535	19.77	0.95		0	0		0				0	0
2019-03-20 05:23:34	38.38	252	31.69	32.19	31.42	220.5	220.4	221.2	远程	正常	调速	65535	19.79	0.95		0	0		0				0	0
2019-03-20 05:25:59	38.61	252	32.25	32.26	31.48	220.9	220.2	221	远程	正常	调速	65535	19.94	0.95		0	0		0				0	0
2019-03-20 05:28:23	38.57	252	31.97	32.26	31.6	221.2	220.3	221	远程	正常	调速	65535	19.9	0.95		0	0		0				0	0
2019-03-20 05:30:50	38.71	252	32.13	32.54	31.91	221	220	221.2	远程	正常	调速	65535	20.01	0.95		0	0		0				0	0
2019-03-20 05:33:15	38.82	252	32.44	32.15	32.33	221	220.1	221.4	远程	正常	调速	65535	20.09	0.95		0	0		0				0	0
2019-03-20 05:35:39	38	252	31.51	31.34	31.06	220.9	220.7	221.4	远程	正常	调速	65535	19.51	0.95		0	0		0				0	0
2019-03-20 05:38:04	38.27	252	31.82	31.73	31.51	221.1	220.4	221	远程	正常	调速	65535	19.69	0.95		0	0		0				0	0
2019-03-20 05:40:28	38.38	252	31.7	31.78	31.53	220.6	220.2	221.5	远程	正常	调速	65535	19.78	0.95		0	0		0				0	0
2019-03-20 05:42:53	38.57	252	31.92	32.16	31.92	220.2	219.8	221.1	远程	正常	调速	65535	19.91	0.95		0	0		0				0	0
2019-03-20 05:45:18	38.61	252	32.02	32.29	31.79	221	220.3	221.1	远程	正常	调速	65535	19.95	0.95		0	0		0				0	0
2019-03-20 05:47:43	38.32	252	31.79	31.89	31.64	220.2	219.8	221	远程	正常	调速	65535	19.73	0.95		0	0		0				0	0
2019-03-20 05:50:07	38.3	252	31.81	31.84	31.2	220.1	219.7	221	远程	正常	调速	65535	19.72	0.95		0	0		0				0	0
2019-03-20 05:52:31	38.24	252	31.64	31.47	31.42	220.5	219.7	220.8	远程	正常	调速	65535	19.65	0.95		0	0		0				0	0
2019-03-20 05:54:55	38.19	252	31.6	31.48	31.38	220.7	220.3	220.8	远程	正常	调速	65535	19.64	0.95		0	0		0				0	0
2019-03-20 05:57:20	38.3	252	31.71	32.03	31.39	220.2	219.8	220.4	远程	正常	调速	65535	19.72	0.95		0	0		0				0	0
2019-03-20 05:59:45	38.37	252	31.77	31.95	31.39	220.7	219.8	221	远程	正常	调速	65535	19.76	0.95		0	0		0				0	0
2019-03-20 06:02:09	38.4	252	31.94	32	31.51	220.2	220.2	220.9	远程	正常	调速	65535	19.79	0.95		0	0		0				0	0
2019-03-20 06:04:33	38.53	252	32.04	32.06	31.86	220.6	219.8	220.5	远程	正常	调速	65535	19.89	0.95		0	0		0				0	0
2019-03-20 06:06:58	38.62	252	32.39	32.31	31.78	220.5	219.7	220.7	远程	正常	调速	65535	19.96	0.95		0	0		0				0	0
2019-03-20 06:09:22	38.52	252	31.88	32.29	31.9	219.9	219.8	220.6	远程	正常	调速	65535	19.86	0.95		0	0		0				0	0
2019-03-20 06:11:48	38.46	252	32.05	32.15	31.59	220.3	220	220.7	远程	正常	调速	65535	19.84	0.95		0	0		0				0	0
2019-03-20 06:14:14	38.56	252	32.25	32.05	31.76	220	219.2	220.4	远程	正常	调速	65535	19.91	0.95		0	0		0				0	0
2019-03-20 06:16:37	38.55	252	32.14	32.24	31.75	220.2	219.4	220.4	远程	正常	调速	65535	19.89	0.95		0	0		0				0	0
2019-03-20 06:19:02	38.72	252	32.34	32.21	32.24	219.8	219.1	220.3	远程	正常	调速	65535	20.01	0.95		0	0		0				0	0
2019-03-20 06:21:26	38.73	252	32.26	32.34	32.16	219.9	219.5	220.6	远程	正常	调速	65535	20.02	0.95		0	0		0				0	0
2019-03-20 06:23:51	38.77	252	32.16	32.41	32.38	219.7	219.1	220.1	远程	正常	调速	65535	20.04	0.95		0	0		0				0	0
2019-03-20 06:26:15	38.85	252	32.59	32.58	32.28	219	218.9	220	远程	正常	调速	65535	20.1	0.95		0	0		0				0	0
2019-03-20 06:28:40	38.84	252	32.49	32.48	32.2	219.3	218.9	220.3	远程	正常	调速	65535	20.11	0.95		0	0		0				0	0
2019-03-20 06:31:04	38.88	252	32.72	32.59	32.43	218.9	218.4	219.8	远程	正常	调速	65535	20.13	0.95		0	0		0				0	0
2019-03-20 06:33:29	39.13	252	32.66	33	32.74	219.3	218.9	220.2	远程	正常	调速	65535	20.32	0.95		0	0		0				0	0
2019-03-20 06:35:54	39.51	252	33.51	33.21	33.04	218.6	218.7	219.3	远程	正常	调速	65535	20.62	0.95		0	0		0				0	0
2019-03-20 06:38:17	38.93	252	32.64	32.44	32.4	219.4	219	220.3	远程	正常	调速	65535	20.17	0.95		0	0		0				0	0
2019-03-20 06:40:43	38.71	252	32.15	32.44	31.95	219.4	218.8	220.1	远程	正常	调速	65535	20	0.95		0	0		0				0	0
2019-03-20 06:43:07	38.66	252	32.44	32.57	31.82	219.6	219.1	219.8	远程	正常	调速	65535	19.97	0.94		0	0		0				0	0
2019-03-20 06:45:31	38.69	252	32.17	32.41	31.87	219	218.8	220.2	远程	正常	调速	65535	19.97	0.95		0	0		0				0	0
2019-03-20 06:47:56	38.73	252	32.44	32.17	32.07	219.3	218.9	220.2	远程	正常	调速	65535	20.01	0.95		0	0		0				0	0
2019-03-20 06:50:21	38.87	252	32.49	32.56	32.19	219.6	219.4	220	远程	正常	调速	65535	20.13	0.95		0	0		0				0	0
2019-03-20 06:52:45	38.23	252	31.64	32.02	31.44	219.1	219.1	219.6	远程	正常	调速	65535	19.63	0.95		0	0		0				0	0
2019-03-20 06:55:09	38.6	252	32.15	32	31.79	219.9	219.7	220.2	远程	正常	调速	65535	19.9	0.95		0	0		0				0	0
2019-03-20 06:57:34	38.81	252	32.43	32.55	32.34	219.1	219	220	远程	正常	调速	65535	20.08	0.95		0	0		0				0	0
2019-03-20 06:59:39	38.97	252	32.81	32.74	32.41	219.5	218.7	219.9	远程	正常	调速	65535	20.22	0.95		0	0		0				0	0
2019-03-20 07:02:04	38.8	252	32.63	32.35	32.33	219.4	218.7	219.8	远程	正常	调速	65535	20.09	0.95		0	0		0				0	0
2019-03-20 07:04:05	38.6	252	32.25	32.21	32.01	219.4	218.8	220.1	远程	正常	调速	65535	19.93	0.95		0	0		0				0	0
2019-03-20 07:07:10	38.66	252	32.07	32.58	31.87	219.5	218.6	219.8	远程	正常	调速	65535	19.97	0.95		0	0		0				0	0
2019-03-20 07:09:51	38.81	252	32.25	32.61	32.37	219.4	218.7	219.8	远程	正常	调速	65535	20.07	0.95		0	0		0				0	0
2019-03-20 07:12:16	39.05	252	32.72	32.71	32.58	219.7	219.5	219.9	远程	正常	调速	65535	20.25	0.95		0	0		0				0	0
2019-03-20 07:14:40	39.22	252	33.08	33.15	32.65	219.3	218.7	220.1	远程	正常	调速	65535	20.4	0.95		0	0		0				0	0
2019-03-20 07:17:04	39.15	252	32.92	33	32.49	219.8	219	220.1	远程	正常	调速	65535	20.33	0.95		0	0		0				0	0
2019-03-20 07:19:29	38.96	252	32.48	32.83	32.38	219.5	218.9	220.2	远程	正常	调速	65535	20.19	0.95		0	0		0				0	0
2019-03-20 07:21:54	38.87	252	32.37	32.87	32.39	219.4	218.5	219.4	远程	正常	调速	65535	20.12	0.95		0	0		0				0	0
2019-03-20 07:24:18	38.49	252	32.19	32.31	31.83	219.4	218.7	220	远程	正常	调速	65535	19.86	0.95		0	0		0				0	0
2019-03-20 07:26:43	38.56	252	31.93	32.25	32.14	219.1	218.6	219.9	远程	正常	调速	65535	19.89	0.95		0	0		0				0	0
2019-03-20 07:29:08	38.6	252	32.1	32.25	32.28	219.5	218.7	219.6	远程	正常	调速	65535	19.93	0.95		0	0		0				0	0
2019-03-20 07:31:32	38.82	252	32.4	32.73	32.05	219.8	219.1	219.8	远程	正常	调速	65535	20.08	0.95		0	0		0				0	0
2019-03-20 07:33:57	38.84	252	32.43	32.46	32.03	219.9	219.2	219.9	远程	正常	调速	65535	20.11	0.95		0	0		0				0	0
2019-03-20 07:36:21	38.85	252	32.59	32.41	32.32	219.1	218.9	219.7	远程	正常	调速	65535	20.11	0.95		0	0		0				0	0
2019-03-20 07:38:46	38.9	252	32.72	32.66	32.06	219.9	219	219.6	远程	正常	调速	65535	20.15	0.95		0	0		0				0	0
2019-03-20 07:41:12	38.86	252	32.6	32.43	32.22	218.9	218.7	219.6	远程	正常	调速	65535	20.11	0.95		0	0		0				0	0
2019-03-20 07:43:36	38.88	252	32.25	32.81	32.35	219.3	218.5	220	远程	正常	调速	65535	20.14	0.95		0	0		0				0	0
2019-03-20 07:46:02	39.12	252	32.48	32.89	32.83	218.9	218.7	219.9	远程	正常	调速	65535	20.3	0.95		0	0		0				0	0
2019-03-20 07:48:25	39.18	252	32.94	33.15	32.73	219.1	218.7	220.2	远程	正常	调速	65535	20.38	0.95		0	0		0				0	0
2019-03-20 07:50:50	39.2	252	33.14	33.08	32.87	219	218.2	219.2	远程	正常	调速	65535	20.37	0.95		0	0		0				0	0
2019-03-20 07:53:15	39.27	252	33.2	33.19	32.93	218.2	217.9	218.8	远程	正常	调速	65535	20.4	0.95		0	0		0				0	0
2019-03-20 07:55:39	39.32	252	33.17	33.37	33.22	217.8	217.8	218.8	远程	正常	调速	65535	20.45	0.95		0	0		0				0	0
2019-03-20 07:58:03	39.6	252	33.78	33.91	33.04	218.1	217.8	219	远程	正常	调速	65535	20.67	0.95		0	0		0				0	0
2019-03-20 08:00:28	39.71	252	33.83	33.98	33.27	218.5	217.9	218.7	远程	正常	调速	65535	20.78	0.95		0	0		0				0	0
2019-03-20 08:02:53	39.97	252	33.66	34.13	33.82	217.9	217.3	218.5	远程	正常	调速	65535	20.92	0.95		0	0		0				0	0
2019-03-20 08:05:09	39.95	252	33.78	34.3	33.73	218.2	218.1	218.7	远程	正常	调速	65535	20.93	0.95		0	0		0				0	0
2019-03-20 08:07:33	39.82	252	33.81	34.18	33.48	218.1	217.8	219.1	远程	正常	调速	65535	20.83	0.95		0	0		0				0	0
2019-03-20 08:09:59	39.95	252	34.24	34.17	33.91	217.3	216.8	217.9	远程	正常	调速	65535	20.92	0.95		0	0		0				0	0
2019-03-20 08:10:10	39.99	252	34.36	34.27	33.64	217.4	217.3	217.9	远程	正常	调速	65535	20.94	0.95		0	0		0				0	0
2019-03-20 08:12:47	40.19	252	34.51	34.36	34.33	217.4	217	218.2	远程	正常	调速	65535	21.11	0.95		0	0		0				0	0
2019-03-20 08:15:20	40.37	252	34.68	34.74	34.49	217.1	217.1	218.2	远程	正常	调速	65535	21.24	0.95		0	0		0				0	0
2019-03-20 08:17:44	40.57	252	34.77	34.86	34.66	217.4	217.3	218.2	远程	正常	调速	65535	21.38	0.95		0	0		0				0	0
2019-03-20 08:20:09	40.8	252	34.92	35.25	35.01	217.9	217	218.2	远程	正常	调速	65535	21.58	0.95		0	0		0				0	0
2019-03-20 08:22:33	40.27	252	34.34	34.5	34.54	217.3	217.2	218.2	远程	正常	调速	65535	21.15	0.95		0	0		0				0	0
2019-03-20 08:24:58	40.37	252	34.54	35.06	34.42	217.8	217.2	217.9	远程	正常	调速	65535	21.22	0.95		0	0		0				0	0
2019-03-20 08:27:22	40.5	252	34.64	34.63	34.75	217.3	216.8	218.2	远程	正常	调速	65535	21.35	0.95		0	0		0				0	0
2019-03-20 08:29:48	40.99	252	35.21	35.4	35.38	217.7	217.2	217.9	远程	正常	调速	65535	21.72	0.95		0	0		0				0	0
2019-03-20 08:32:12	41.55	251	35.96	36.27	36.04	216.9	216.6	218	远程	正常	调速	65535	22.16	0.95		0	0		0				0	0
2019-03-20 08:34:36	41.97	251	36.35	36.97	36.6	217.4	217.1	217.9	远程	正常	调速	65535	22.52	0.95		0	0		0				0	0
2019-03-20 08:37:01	40.92	252	35.18	35.44	35.09	217.5	216.9	218.3	远程	正常	调速	65535	21.65	0.95		0	0		0				0	0
2019-03-20 08:39:25	39.5	252	33.27	33.91	33.52	218.1	217.4	218.2	远程	正常	调速	65535	20.58	0.95		0	0		0				0	0
2019-03-20 08:41:51	40.14	252	34.06	34.43	34.4	217.9	217.7	218.8	远程	正常	调速	65535	21.07	0.95		0	0		0				0	0
2019-03-20 08:44:16	39.57	252	33.24	33.74	33.62	217.9	217.1	218.4	远程	正常	调速	65535	20.63	0.95		0	0		0				0	0
2019-03-20 08:46:41	39.54	252	33.42	33.86	33.64	218.2	217.7	218.3	远程	正常	调速	65535	20.6	0.95		0	0		0				0	0
2019-03-20 08:49:05	39.24	252	33.05	33.68	32.95	217.2	216.8	218.3	远程	正常	调速	65535	20.36	0.95		0	0		0				0	0
2019-03-20 08:51:31	39.35	252	33.47	33.21	33.17	217.8	217.3	218.8	远程	正常	调速	65535	20.43	0.95		0	0		0				0	0
2019-03-20 08:53:55	39.62	252	33.36	33.84	33.74	217.4	217	217.7	远程	正常	调速	65535	20.62	0.95		0	0		0				0	0
2019-03-20 08:56:20	39.67	252	33.82	33.95	33.37	217.8	216.9	217.9	远程	正常	调速	65535	20.7	0.95		0	0		0				0	0
2019-03-20 08:58:44	39.33	252	33.11	33.25	33.45	217.7	216.8	217.9	远程	正常	调速	65535	20.44	0.95		0	0		0				0	0
2019-03-20 09:01:09	39.72	252	33.8	33.87	33.42	217.8	217.2	217.9	远程	正常	调速	65535	20.73	0.95		0	0		0				0	0
2019-03-20 09:03:33	40.27	252	34.58	34.63	34.46	217	216.9	217.9	远程	正常	调速	65535	21.15	0.95		0	0		0				0	0
2019-03-20 09:05:51	40.19	252	34.39	34.52	34.31	217.1	216.8	218	远程	正常	调速	65535	21.09	0.95		0	0		0				0	0
2019-03-20 09:08:27	40.14	252	34.29	34.85	34.1	217.1	216.3	217.8	远程	正常	调速	65535	21.05	0.95		0	0		0				0	0
2019-03-20 09:10:59	39.97	252	34.4	34.24	34.19	216.8	216.8	217.6	远程	正常	调速	65535	20.94	0.95		0	0		0				0	0
2019-03-20 09:13:01	39.91	252	34.1	33.99	33.85	217.2	216.6	217.6	远程	正常	调速	65535	20.87	0.95		0	0		0				0	0
2019-03-20 09:15:27	39.98	252	34.2	34.25	33.96	217.3	217.2	218	远程	正常	调速	65535	20.94	0.95		0	0		0				0	0
2019-03-20 09:18:16	39.56	252	33.77	33.51	33.6	217.5	217	217.4	远程	正常	调速	65535	20.62	0.95		0	0		0				0	0
2019-03-20 09:20:56	39.45	252	33.68	33.66	33.08	217	217	217.6	远程	正常	调速	65535	20.52	0.95		0	0		0				0	0
2019-03-20 09:22:56	39.45	252	33.62	33.34	33.3	216.8	216.7	217.5	远程	正常	调速	65535	20.52	0.95		0	0		0				0	0
2019-03-20 09:25:07	39.41	252	33.54	33.68	33.32	216.7	216.7	217.4	远程	正常	调速	65535	20.48	0.95		0	0		0				0	0
2019-03-20 09:27:32	39.41	252	33.45	33.46	33.47	216.8	216.5	217.6	远程	正常	调速	65535	20.5	0.95		0	0		0				0	0
2019-03-20 09:30:21	39.4	252	33.36	33.33	33.48	217.7	216.8	217.7	远程	正常	调速	65535	20.47	0.95		0	0		0				0	0
2019-03-20 09:32:38	39.37	252	33.27	33.79	33.16	217.6	216.8	217.7	远程	正常	调速	65535	20.47	0.95		0	0		0				0	0
2019-03-20 09:34:58	39.47	252	33.53	33.71	33.64	217.2	216.8	217.2	远程	正常	调速	65535	20.57	0.95		0	0		0				0	0
2019-03-20 09:42:02	39.67	252	34	33.84	33.47	217.2	216.5	217	远程	正常	调速	65535	20.68	0.95		0	0		0				0	0
2019-03-20 09:44:23	39.79	252	33.87	34.2	33.88	216.5	215.8	217	远程	正常	调速	65535	20.79	0.95		0	0		0				0	0
2019-03-20 09:46:41	39.83	252	33.83	34.15	34.16	216.8	216.1	217.3	远程	正常	调速	65535	20.81	0.95		0	0		0				0	0
2019-03-20 09:49:17	39.86	252	34.29	34.05	33.82	217.1	216.4	217.1	远程	正常	调速	65535	20.83	0.95		0	0		0				0	0
2019-03-20 09:51:31	39.97	252	34.42	34.11	34.01	216.9	216.5	217	远程	正常	调速	65535	20.9	0.95		0	0		0				0	0
2019-03-20 09:53:56	40.05	252	34.51	34.35	33.89	217.2	216.3	217.2	远程	正常	调速	65535	20.96	0.95		0	0		0				0	0
2019-03-20 09:56:45	40.3	252	34.27	34.79	34.44	216.5	216.4	217.6	远程	正常	调速	65535	21.19	0.95		0	0		0				0	0
2019-03-20 09:59:20	40.49	251	34.91	34.88	35	216.5	216.1	216.6	远程	正常	调速	65535	21.3	0.95		0	0		0				0	0
2019-03-20 10:01:48	40.67	252	35.19	35.13	35.2	216.8	216.4	216.7	远程	正常	调速	65535	21.46	0.95		0	0		0				0	0
2019-03-20 10:03:58	40.59	252	34.82	35.09	34.79	217.2	216.3	217.4	远程	正常	调速	65535	21.39	0.95		0	0		0				0	0
2019-03-20 10:06:13	40.57	252	34.89	34.91	35.05	217	216.3	217.5	远程	正常	调速	65535	21.38	0.95		0	0		0				0	0
2019-03-20 10:11:01	40.52	252	34.94	34.64	34.84	217.1	216.3	216.8	远程	正常	调速	65535	21.33	0.95		0	0		0				0	0
2019-03-20 10:13:26	40.73	252	35.05	35.16	34.9	217	216.8	217.8	远程	正常	调速	65535	21.49	0.95		0	0		0				0	0
2019-03-20 10:15:49	40.67	252	34.83	35.07	34.89	217.1	216.5	217.7	远程	正常	调速	65535	21.43	0.95		0	0		0				0	0
2019-03-20 10:18:10	40.57	252	34.82	35.35	34.86	216.6	216.2	217.3	远程	正常	调速	65535	21.36	0.95		0	0		0				0	0
2019-03-20 10:20:31	40.6	252	35.05	34.94	34.45	217.3	216.6	217.5	远程	正常	调速	65535	21.38	0.95		0	0		0				0	0
2019-03-20 10:27:22	40.87	252	35.43	35.3	34.9	217.1	216.2	217.3	远程	正常	调速	65535	21.61	0.95		0	0		0				0	0
2019-03-20 10:29:50	40.95	252	35.28	35.33	35.26	217.7	216.9	217.7	远程	正常	调速	65535	21.68	0.95		0	0		0				0	0
2019-03-20 10:32:14	41.09	252	35.6	35.71	35.07	217.9	217.1	217.7	远程	正常	调速	65535	21.75	0.95		0	0		0				0	0
2019-03-20 10:34:34	41.16	252	35.61	35.89	35.26	217.9	217	218	远程	正常	调速	65535	21.82	0.95		0	0		0				0	0
2019-03-20 10:36:55	41.39	251	35.87	35.88	35.59	217.3	217.2	217.9	远程	正常	调速	65535	21.99	0.95		0	0		0				0	0
2019-03-20 10:39:15	40.99	252	35.34	35.54	35.04	217.2	216.5	217.6	远程	正常	调速	65535	21.69	0.95		0	0		0				0	0
2019-03-20 10:41:33	41.01	252	35.52	35.38	35.43	217.2	217.1	217.6	远程	正常	调速	65535	21.7	0.95		0	0		0				0	0
2019-03-20 10:43:57	41.17	251	35.65	35.81	35.05	217.8	217.1	218.1	远程	正常	调速	65535	21.86	0.95		0	0		0				0	0
2019-03-20 10:46:22	41.37	252	36.05	35.72	35.39	217.3	216.7	217.9	远程	正常	调速	65535	22	0.95		0	0		0				0	0
2019-03-20 10:48:25	41.38	252	36.07	35.84	35.39	217.9	216.9	217.6	远程	正常	调速	65535	22	0.95		0	0		0				0	0
2019-03-20 10:50:39	41.31	252	35.72	35.61	35.63	217.8	217	218.1	远程	正常	调速	65535	21.93	0.95		0	0		0				0	0
2019-03-20 10:53:03	41.28	252	35.56	35.6	35.56	218.4	217.5	218.1	远程	正常	调速	65535	21.93	0.95		0	0		0				0	0
2019-03-20 10:55:29	41.46	252	35.81	35.74	35.73	217.1	217.1	217.9	远程	正常	调速	65535	22.06	0.95		0	0		0				0	0
2019-03-20 10:57:53	41.54	252	36.13	36.04	35.91	218	217.2	217.7	远程	正常	调速	65535	22.13	0.95		0	0		0				0	0
2019-03-20 11:00:43	41.75	251	36.16	36.54	36.05	217.9	217.1	217.9	远程	正常	调速	65535	22.3	0.95		0	0		0				0	0
2019-03-20 11:03:10	41.75	251	36.54	36.25	36.18	217.4	217.2	217.9	远程	正常	调速	65535	22.3	0.95		0	0		0				0	0
2019-03-20 11:05:34	41.79	252	36.42	36.27	36.14	217.7	217.2	217.8	远程	正常	调速	65535	22.34	0.95		0	0		0				0	0
2019-03-20 11:07:59	41.79	252	36.3	36.36	36.01	218.1	217.3	218.3	远程	正常	调速	65535	22.33	0.95		0	0		0				0	0
2019-03-20 11:10:24	41.87	252	36.27	36.55	36.47	217.8	217.3	217.8	远程	正常	调速	65535	22.37	0.95		0	0		0				0	0
2019-03-20 11:12:49	41.95	252	36.17	36.7	36.26	218.3	217.3	218.4	远程	正常	调速	65535	22.43	0.95		0	0		0				0	0
2019-03-20 11:15:13	41.91	252	36.4	36.71	36.4	217.5	216.8	217.6	远程	正常	调速	65535	22.39	0.95		0	0		0				0	0
2019-03-20 11:17:38	42.31	251	36.78	37.3	36.87	217.3	216.7	218.1	远程	正常	调速	65535	22.71	0.95		0	0		0				0	0
2019-03-20 11:20:02	42.49	251	36.75	37.24	37.09	217.8	216.9	217.9	远程	正常	调速	65535	22.85	0.95		0	0		0				0	0
2019-03-20 11:22:27	42.54	252	37.33	37.22	37.2	217.7	216.9	217.6	远程	正常	调速	65535	22.9	0.95		0	0		0				0	0
2019-03-20 11:24:51	42.41	252	36.98	37.52	36.87	217.3	217	217.4	远程	正常	调速	65535	22.81	0.95		0	0		0				0	0
2019-03-20 11:26:57	42.24	251	36.54	37.3	36.74	216.7	216.7	217.4	远程	正常	调速	65535	22.66	0.95		0	0		0				0	0
2019-03-20 11:29:33	42.25	251	37.17	37.34	36.59	217.6	217	217.7	远程	正常	调速	65535	22.7	0.95		0	0		0				0	0
2019-03-20 11:32:08	42.19	252	36.84	37.06	36.99	216.8	216.3	217.7	远程	正常	调速	65535	22.63	0.95		0	0		0				0	0
2019-03-20 11:34:32	42.15	252	36.69	37.12	36.38	217.7	217.1	218.3	远程	正常	调速	65535	22.59	0.95		0	0		0				0	0
2019-03-20 11:36:57	42.22	251	36.71	37.07	36.8	217.3	217.1	217.6	远程	正常	调速	65535	22.67	0.95		0	0		0				0	0
2019-03-20 11:39:22	42.22	251	37.35	37	36.64	217.4	217.2	218	远程	正常	调速	65535	22.67	0.95		0	0		0				0	0
2019-03-20 11:41:48	42.35	252	37.06	37.07	36.93	217.5	217.3	218.3	远程	正常	调速	65535	22.73	0.95		0	0		0				0	0
2019-03-20 11:44:13	42.42	252	36.8	37.25	36.92	216.9	216.5	217.7	远程	正常	调速	65535	22.8	0.95		0	0		0				0	0
2019-03-20 11:46:36	42.52	252	37.56	37.58	36.84	217.3	217.1	218.2	远程	正常	调速	65535	22.88	0.95		0	0		0				0	0
2019-03-20 11:49:01	41.66	252	36.05	36.51	35.91	217.5	216.9	217.5	远程	正常	调速	65535	22.18	0.95		0	0		0				0	0
2019-03-20 11:51:29	41.81	251	36.24	36.58	36.14	217.4	217.3	217.7	远程	正常	调速	65535	22.33	0.95		0	0		0				0	0
2019-03-20 11:53:52	41.89	251	36.74	36.41	36.4	217.6	216.7	217.4	远程	正常	调速	65535	22.4	0.95		0	0		0				0	0
2019-03-20 11:56:16	41.84	251	36.17	36.55	36.32	217.4	217.3	218.3	远程	正常	调速	65535	22.35	0.95		0	0		0				0	0
2019-03-20 11:58:41	41.77	251	36.28	36.27	36.04	217.1	216.2	217.2	远程	正常	调速	65535	22.27	0.95		0	0		0				0	0
2019-03-20 12:01:06	41.69	252	36.1	36.27	36.33	217.2	217.1	217.8	远程	正常	调速	65535	22.19	0.95		0	0		0				0	0
2019-03-20 12:03:30	41.78	251	36.23	36.74	36.16	216.7	215.9	217.1	远程	正常	调速	65535	22.29	0.95		0	0		0				0	0
2019-03-20 12:05:55	41.98	251	36.74	37.08	36.39	217.3	216.4	217.1	远程	正常	调速	65535	22.47	0.95		0	0		0				0	0
2019-03-20 12:08:20	41.97	252	36.52	36.73	36.75	216.8	215.8	217	远程	正常	调速	65535	22.44	0.95		0	0		0				0	0
2019-03-20 12:10:44	41.97	251	36.49	36.74	36.54	217.4	216.5	217.8	远程	正常	调速	65535	22.43	0.95		0	0		0				0	0
2019-03-20 12:13:08	42.29	252	37.33	37.07	36.83	217	216.4	217.1	远程	正常	调速	65535	22.7	0.95		0	0		0				0	0
2019-03-20 12:15:22	42.46	251	37.41	37.21	37.08	216.7	216.6	217.3	远程	正常	调速	65535	22.83	0.95		0	0		0				0	0
2019-03-20 12:17:40	42.51	252	37.28	37.73	37.07	217.2	216.7	217.3	远程	正常	调速	65535	22.86	0.95		0	0		0				0	0
2019-03-20 12:20:17	42.26	252	36.74	37.21	36.46	217.2	217.2	218	远程	正常	调速	65535	22.64	0.95		0	0		0				0	0
2019-03-20 12:22:41	42.8	251	37.87	37.96	37.26	217.1	216.3	217.2	远程	正常	调速	65535	23.12	0.95		0	0		0				0	0
2019-03-20 12:25:00	39.27	182	31.52	31.08	32.35	217.1	217	217.5	远程	正常	调速	65535	18.01	0.96		0	0		0				0	0
2019-03-20 12:27:40	43.13	257	38.21	40.47	38.72	216.3	216	217.3	远程	正常	调速	65535	23.67	0.95		0	0		0				0	0
2019-03-20 12:29:55	43.07	305	40.99	41.34	41.16	216.6	216.4	216.8	远程	正常	调速	65535	25.19	0.95		0	0		0				0	0
2019-03-20 12:32:29	42.12	340	41.34	41.76	41.29	217.1	216.4	217.3	远程	正常	调速	65535	25.46	0.95		0	0		0				0	0
2019-03-20 12:34:54	41.9	359	41.81	42.07	42.05	216.6	216.1	217.5	远程	正常	调速	65535	25.7	0.95		0	0		0				0	0
2019-03-20 12:37:19	42.73	377	43.04	43.42	43.15	216.6	216.1	216.7	远程	正常	调速	65535	26.52	0.95		0	0		0				0	0
2019-03-20 12:39:43	41.66	385	42.33	42.43	42.09	216.9	216.3	216.9	远程	正常	调速	65535	25.93	0.95		0	0		0				0	0
2019-03-20 12:42:07	40.27	385	40.63	40.97	40.67	216.1	216	217.2	远程	正常	调速	65535	25.03	0.95		0	0		0				0	0
2019-03-20 12:44:34	39.57	385	40.09	40.23	40.03	216.5	216.3	217.3	远程	正常	调速	65535	24.6	0.95		0	0		0				0	0
2019-03-20 12:46:58	39.26	385	39.92	39.97	39.71	216.3	216.3	217	远程	正常	调速	65535	24.47	0.95		0	0		0				0	0
2019-03-20 12:49:23	38.29	385	38.74	38.81	38.62	217	216.4	217.7	远程	正常	调速	65535	23.81	0.95		0	0		0				0	0
2019-03-20 12:51:50	38.6	385	39.04	39.2	38.89	217.1	216.5	217.2	远程	正常	调速	65535	24.01	0.95		0	0		0				0	0
2019-03-20 12:54:14	38.24	385	38.69	38.85	38.67	216.4	216.4	217.4	远程	正常	调速	65535	23.8	0.95		0	0		0				0	0
2019-03-20 12:56:38	38.8	385	39.51	39.64	39.48	216.6	216	217.3	远程	正常	调速	65535	24.21	0.95		0	0		0				0	0
2019-03-20 12:59:03	37.63	385	38.4	38.58	38.25	216.5	216.5	217.3	远程	正常	调速	65535	23.51	0.95		0	0		0				0	0
2019-03-20 13:01:32	37.2	385	37.92	37.99	37.73	216.1	216.1	216.7	远程	正常	调速	65535	23.16	0.95		0	0		0				0	0
2019-03-20 13:03:57	37.4	385	38.08	38.1	37.98	216.9	216.1	217	远程	正常	调速	65535	23.3	0.95		0	0		0				0	0
2019-03-20 13:06:21	37.8	385	38.42	38.63	38.29	216.9	216.4	217.6	远程	正常	调速	65535	23.61	0.95		0	0		0				0	0
2019-03-20 13:08:42	37.82	385	38.42	38.5	38.33	216.6	216.4	217.3	远程	正常	调速	65535	23.63	0.95		0	0		0				0	0
2019-03-20 13:11:07	37.47	385	38.06	38.23	38.01	217.6	216.7	217.5	远程	正常	调速	65535	23.44	0.95		0	0		0				0	0
2019-03-20 13:13:33	37.75	385	38.46	38.31	38.3	217	216.3	216.9	远程	正常	调速	65535	23.57	0.95		0	0		0				0	0
2019-03-20 13:16:17	37.26	385	37.96	38.04	37.68	217.3	216.8	217.2	远程	正常	调速	65535	23.28	0.95		0	0		0				0	0
2019-03-20 13:18:21	36.93	385	37.53	37.59	37.27	217.4	216.9	217.4	远程	正常	调速	65535	23.04	0.95		0	0		0				0	0
2019-03-20 13:20:45	36.28	385	36.82	36.77	36.59	217.3	216.9	217.3	远程	正常	调速	65535	22.61	0.95		0	0		0				0	0
2019-03-20 13:23:10	35	385	35.36	35.46	35.31	217.6	217	217.7	远程	正常	调速	65535	21.74	0.95		0	0		0				0	0
2019-03-20 13:25:34	32.57	385	32.45	32.67	32.63	217.9	217.1	218.4	远程	正常	调速	65535	20.03	0.95		0	0		0				0	0
2019-03-20 13:27:59	27.12	385	26.47	26.52	26.14	218	217.7	218.1	远程	正常	调速	65535	16.14	0.94		0	0		0				0	0
2019-03-20 13:30:23	20.65	385	19.61	19.54	19.17	218.2	217.9	218.8	远程	正常	调速	65535	11.77	0.93		0	0		0				0	0
2019-03-20 13:32:48	14.12	385	13.28	13.47	13.12	218.7	218.4	219.5	远程	正常	调速	65535	7.83	0.91		0	0		0				0	0
2019-03-20 13:35:12	11.74	385	11.28	11.25	11.11	218.5	217.8	218.8	远程	正常	调速	65535	6.49	0.89		0	0		0				0	0
2019-03-20 13:37:37	10.9	385	10.74	10.46	10.54	218.8	218.2	219.3	远程	正常	调速	65535	6.04	0.88		0	0		0				0	0
2019-03-20 13:40:02	12.94	385	12.28	12.54	12.15	218.8	218.1	218.8	远程	正常	调速	65535	7.17	0.89		0	0		0				0	0
2019-03-20 13:42:26	8.42	385	8.56	8.37	8.28	218.1	218.2	219.2	远程	正常	调速	65535	4.73	0.87		0	0		0				0	0
2019-03-20 13:44:51	7.15	385	7.59	7.29	7.13	218.7	218.6	219	远程	正常	调速	65535	4.08	0.85		0	0		0				0	0
2019-03-20 13:47:15	6.92	385	7.36	6.96	7	219.5	219.5	219.9	远程	正常	调速	65535	3.97	0.85		0	0		0				0	0
2019-03-20 13:49:39	6.77	398	7.36	6.98	7.01	219.4	218.9	219.5	远程	正常	调速	65535	3.99	0.86		0	0		0				0	0
2019-03-20 13:52:04	6.76	398	7.29	7	7.05	219.7	219.2	219.8	远程	正常	调速	65535	3.99	0.86		0	0		0				0	0
2019-03-20 13:54:29	6.61	398	7.26	6.99	6.91	218.9	219	219.9	远程	正常	调速	65535	3.91	0.85		0	0		0				0	0
2019-03-20 13:56:53	6.54	398	7.1	6.91	6.85	218.8	218.8	219.3	远程	正常	调速	65535	3.87	0.85		0	0		0				0	0
2019-03-20 13:59:21	6.37	398	6.95	6.74	6.68	219.1	218.6	219.8	远程	正常	调速	65535	3.79	0.85		0	0		0				0	0
2019-03-20 14:01:42	6.1	398	6.82	6.44	6.44	219.6	219.3	220.5	远程	正常	调速	65535	3.66	0.85		0	0		0				0	0
2019-03-20 14:04:07	6.15	398	6.83	6.48	6.52	219.4	219.3	219.8	远程	正常	调速	65535	3.68	0.85		0	0		0				0	0
2019-03-20 14:06:20	5.87	398	6.5	6.3	6.16	219.8	219.5	220	远程	正常	调速	65535	3.54	0.85		0	0		0				0	0
2019-03-20 14:08:38	5.55	398	6.24	5.96	5.95	219.6	219.5	219.9	远程	正常	调速	65535	3.38	0.85		0	0		0				0	0
2019-03-20 14:11:15	5.42	398	6.11	5.86	5.84	219.6	219.6	220.7	远程	正常	调速	65535	3.32	0.86		0	0		0				0	0
2019-03-20 14:13:28	5.3	398	5.95	5.73	5.71	220.3	220.2	220.7	远程	正常	调速	65535	3.26	0.86		0	0		0				0	0
2019-03-20 14:15:53	5.31	398	6.03	5.78	5.71	220.3	219.6	220.8	远程	正常	调速	65535	3.27	0.85		0	0		0				0	0
2019-03-20 14:18:36	5.15	398	5.84	5.63	5.5	220.1	220.3	220.8	远程	正常	调速	65535	3.18	0.85		0	0		0				0	0
2019-03-20 14:21:01	9.55	397	9.7	9.6	9.5	220	219.9	220.7	远程	正常	调速	65535	5.49	0.87		0	0		0				0	0
2019-03-20 14:23:27	11.98	398	11.75	11.97	11.67	220.1	219.3	220.2	远程	正常	调速	65535	6.84	0.88		0	0		0				0	0
2019-03-20 14:25:29	12.66	398	12.36	12.57	12.28	219.3	219.3	220.3	远程	正常	调速	65535	7.23	0.89		0	0		0				0	0
2019-03-20 14:27:43	13.08	398	12.74	12.86	12.53	220.2	219.4	220.7	远程	正常	调速	65535	7.47	0.9		0	0		0				0	0
2019-03-20 14:30:31	13.49	398	12.89	13.24	12.99	219.4	218.9	220.2	远程	正常	调速	65535	7.7	0.9		0	0		0				0	0
2019-03-20 14:33:06	14.17	398	13.67	13.83	13.59	219.6	219	220.4	远程	正常	调速	65535	8.11	0.9		0	0		0				0	0
2019-03-20 14:35:30	14.54	398	13.87	14	13.87	219	218.6	219.2	远程	正常	调速	65535	8.31	0.91		0	0		0				0	0
2019-03-20 14:37:44	15.16	398	14.47	14.62	14.42	218.6	218.1	219.3	远程	正常	调速	65535	8.69	0.92		0	0		0				0	0
2019-03-20 14:40:08	21.99	399	21.48	21.66	21.42	218.5	218.2	219	远程	正常	调速	65535	13.05	0.93		0	0		0				0	0
2019-03-20 14:42:32	29.16	397	29.26	29.44	29.32	217.8	217.6	218.4	远程	正常	调速	65535	18.03	0.95		0	0		0				0	0
2019-03-20 14:44:57	28.82	398	28.95	29.05	28.87	217.8	217.3	218.7	远程	正常	调速	65535	17.78	0.95		0	0		0				0	0
2019-03-20 14:47:23	29.97	398	30.37	30.36	30.27	217.5	216.9	217.5	远程	正常	调速	65535	18.58	0.95		0	0		0				0	0
2019-03-20 14:49:48	29.53	398	29.96	29.93	29.79	217.9	217.1	217.7	远程	正常	调速	65535	18.28	0.94		0	0		0				0	0
2019-03-20 14:52:26	27.56	398	27.74	27.55	27.45	218	217.1	217.9	远程	正常	调速	65535	16.86	0.94		0	0		0				0	0
2019-03-20 14:54:53	19.9	398	19.37	19.33	19.15	218.9	218.2	218.7	远程	正常	调速	65535	11.64	0.93		0	0		0				0	0
2019-03-20 14:57:19	10.73	398	10.65	10.51	10.44	219.6	219.1	219.6	远程	正常	调速	65535	6.1	0.89		0	0		0				0	0
2019-03-20 14:59:42	5.17	397	6	5.64	5.58	219.4	219.2	220.1	远程	正常	调速	65535	3.17	0.85		0	0		0				0	0
2019-03-20 15:02:06	3.28	398	4.18	4	3.86	219.6	219	220.1	远程	正常	调速	65535	2.26	0.86		0	0		0				0	0
2019-03-20 15:04:31	2.45	398	3.4	3.31	3.16	219.1	218.8	220	远程	正常	调速	65535	1.86	0.87		0	0		0				0	0
2019-03-20 15:06:45	1.54	398	2.61	2.58	2.48	219.5	219.7	220	远程	正常	调速	65535	1.45	0.87		0	0		0				0	0
