# Supplementary material for: Fault diagnosis method of submersible screw pump based on random forest
Source: PLoS One. 2020 Nov 16;15(11):e0242458. doi: 10.1371/journal.pone.0242458 (PMC7668568; doi:10.1371/journal.pone.0242458)
Supplement: S1 File — (ZIP) [file pone.0242458.s001.zip › Supporting Information/Partial source data of oil well/24 daqing B3-D4-P56.xlsx]

## Sheet: Sheet1
时间	电流	转速	输入电流A	输入电流B	输入电流C	输入电压A	输入电压B	输入电压C	KA0	KA4	远程操作	操作时间	有功功率	功率因数
2019-01-01 22:16:42	18.62	402	17.61	17.91	17.75	221.7	223.5	223.4	本地	正常	无	65535	11.05	0.94
2019-01-01 22:19:07	18.61	402	17.41	17.67	17.54	225.1	226.3	226.2	本地	正常	无	65535	11.1	0.94
2019-01-01 22:21:53	18.61	402	17.63	17.87	17.77	221.6	222.4	222.8	本地	正常	无	65535	11.04	0.94
2019-01-01 22:23:56	18.62	402	17.62	17.89	17.69	222	222.9	223.3	本地	正常	无	65535	11.06	0.94
2019-01-01 22:26:21	18.64	402	17.43	17.71	17.55	225.3	226.7	227.3	本地	正常	无	65535	11.13	0.94
2019-01-01 22:28:46	18.67	402	17.69	18.06	17.77	222	223	223.3	本地	正常	无	65535	11.09	0.94
2019-01-01 22:31:13	18.62	402	17.4	17.64	17.54	225.2	226.2	226.9	本地	正常	无	65535	11.11	0.94
2019-01-01 22:33:40	18.67	402	17.62	17.96	17.72	221.8	223	223.7	本地	正常	无	65535	11.08	0.94
2019-01-01 22:36:02	18.65	402	17.33	17.64	17.48	225.4	226.4	226.8	本地	正常	无	65535	11.12	0.94
2019-01-01 22:38:25	18.64	402	17.37	17.64	17.45	225.3	227	227.5	本地	正常	无	65535	11.12	0.94
2019-01-01 22:41:09	18.65	402	17.52	17.82	17.65	222	223.7	224.2	本地	正常	无	65535	11.06	0.94
2019-01-01 22:50:32	18.62	402	17.45	17.59	17.52	225.6	227.2	227.7	本地	正常	无	65535	11.13	0.94
2019-01-01 22:53:16	18.62	402	17.67	17.97	17.74	222.6	224.3	224.6	本地	正常	无	65535	11.08	0.94
2019-01-01 22:55:19	18.62	402	17.55	17.8	17.62	223.4	224.2	224.6	本地	正常	无	65535	11.06	0.94
2019-01-01 22:57:46	18.61	402	17.39	17.56	17.52	226	227	227.8	本地	正常	无	65535	11.11	0.94
2019-01-01 23:00:09	18.6	402	17.64	17.93	17.7	222.9	224	224.3	本地	正常	无	65535	11.06	0.94
2019-01-01 23:02:32	18.62	402	17.29	17.55	17.51	225.9	226.8	227.1	本地	正常	无	65535	11.11	0.94
2019-01-01 23:04:57	18.65	402	17.32	17.62	17.47	225.4	226.9	227.5	本地	正常	无	65535	11.12	0.94
2019-01-01 23:07:26	18.65	402	17.63	17.88	17.65	222.7	224.3	224.4	本地	正常	无	65535	11.08	0.94
2019-01-01 23:09:49	18.67	402	17.62	17.85	17.75	223	223.9	224.6	本地	正常	无	65535	11.09	0.94
2019-01-01 23:12:16	18.62	402	17.42	17.61	17.59	225.5	226.5	226.7	本地	正常	无	65535	11.11	0.94
2019-01-01 23:14:59	18.63	402	17.58	17.89	17.68	222.3	223.6	224.2	本地	正常	无	65535	11.06	0.94
2019-01-01 23:17:03	18.64	402	17.68	17.86	17.71	222.6	223.8	223.8	本地	正常	无	65535	11.07	0.94
2019-01-01 23:19:30	18.67	402	17.39	17.62	17.56	225.8	226.7	226.7	本地	正常	无	65535	11.14	0.94
2019-01-01 23:21:52	18.65	402	17.58	17.84	17.61	222.4	224.1	224.6	本地	正常	无	65535	11.08	0.94
2019-01-01 23:24:14	18.65	402	17.56	17.82	17.65	223.2	224.2	224.4	本地	正常	无	65535	11.08	0.94
2019-01-01 23:26:39	18.65	402	17.6	17.85	17.63	222.3	223.9	224.3	本地	正常	无	65535	11.07	0.94
2019-01-01 23:29:23	18.63	402	17.34	17.61	17.45	225.4	227	227.5	本地	正常	无	65535	11.12	0.94
2019-01-01 23:31:28	18.67	402	17.63	17.88	17.68	222.7	224.5	224.4	本地	正常	无	65535	11.1	0.94
2019-01-01 23:33:52	18.62	402	17.58	17.84	17.67	222.9	223.9	224.2	本地	正常	无	65535	11.07	0.94
2019-01-01 23:37:18	18.62	402	17.35	17.52	17.4	225.9	227.4	227.9	本地	正常	无	65535	11.11	0.94
2019-01-01 23:38:42	18.68	402	17.65	17.92	17.66	222.9	224.2	225	本地	正常	无	65535	11.11	0.94
2019-01-01 23:41:07	18.66	402	17.59	17.73	17.65	223.2	224.4	224.4	本地	正常	无	65535	11.07	0.94
2019-01-01 23:43:38	18.65	402	17.41	17.59	17.44	225.9	227.5	227.8	本地	正常	无	65535	11.13	0.94
2019-01-01 23:45:58	18.65	402	17.62	17.82	17.67	222.6	224.1	224.6	本地	正常	无	65535	11.08	0.94
2019-01-01 23:48:59	18.67	402	17.61	17.79	17.63	223	224.5	224.3	本地	正常	无	65535	11.09	0.94
2019-01-01 23:51:15	18.7	402	17.72	17.9	17.72	223.1	224.2	225	本地	正常	无	65535	11.11	0.94
2019-01-01 23:53:10	18.67	402	17.66	17.81	17.63	223.5	224.5	225.1	本地	正常	无	65535	11.1	0.94
2019-01-01 23:55:37	18.65	402	17.4	17.62	17.4	226.3	227.3	227.6	本地	正常	无	65535	11.13	0.94
2019-01-01 23:58:01	18.7	402	17.58	17.85	17.64	223.2	224.1	224.5	本地	正常	无	65535	11.1	0.94
2019-01-02 00:00:45	18.67	402	17.6	17.87	17.61	223.2	224.3	224.9	本地	正常	无	65535	11.1	0.94
2019-01-02 00:02:48	18.67	402	17.65	18	17.7	222.6	224.3	224.6	本地	正常	无	65535	11.11	0.94
2019-01-02 00:05:13	18.67	402	17.48	17.67	17.41	225.7	227.5	227.4	本地	正常	无	65535	11.14	0.94
2019-01-02 00:07:38	18.67	402	17.59	17.79	17.66	223	224.5	225	本地	正常	无	65535	11.08	0.94
2019-01-02 00:10:24	18.67	402	17.62	17.88	17.64	223.2	224.2	224.6	本地	正常	无	65535	11.11	0.94
2019-01-02 00:12:27	18.67	402	17.36	17.62	17.38	226	227.5	228	本地	正常	无	65535	11.14	0.94
2019-01-02 00:15:11	18.67	402	17.42	17.67	17.5	226.2	227.3	227.2	本地	正常	无	65535	11.14	0.94
2019-01-02 00:17:16	18.65	402	17.62	17.84	17.68	223	224	224.3	本地	正常	无	65535	11.08	0.94
2019-01-02 00:19:41	18.65	402	17.38	17.67	17.46	226	227.7	227.8	本地	正常	无	65535	11.15	0.94
2019-01-02 00:22:11	18.67	402	17.61	17.82	17.69	222.9	224.4	224.5	本地	正常	无	65535	11.1	0.94
2019-01-02 00:29:49	18.69	402	17.57	17.88	17.76	222.3	223.6	224.1	本地	正常	无	65535	11.09	0.94
2019-01-02 00:31:49	18.67	402	17.44	17.65	17.52	225.8	227.3	227.6	本地	正常	无	65535	11.15	0.94
2019-01-02 00:34:12	18.7	402	17.62	17.89	17.61	222.7	223.7	224.5	本地	正常	无	65535	11.11	0.94
2019-01-02 00:36:58	18.68	402	17.61	17.86	17.74	223.2	224.3	224.6	本地	正常	无	65535	11.11	0.94
2019-01-02 00:38:58	18.68	402	17.47	17.63	17.51	225.7	227.3	227.8	本地	正常	无	65535	11.16	0.94
2019-01-02 00:41:23	18.69	402	17.58	17.86	17.75	222.8	224.3	224.9	本地	正常	无	65535	11.11	0.94
2019-01-02 00:43:52	18.7	402	17.59	17.87	17.74	223.3	224.3	224.7	本地	正常	无	65535	11.11	0.94
2019-01-02 00:46:14	18.7	402	17.58	17.95	17.75	222.6	224.4	224.6	本地	正常	无	65535	11.11	0.94
2019-01-02 00:48:46	18.72	402	17.42	17.57	17.55	226.4	227.5	227.4	本地	正常	无	65535	11.17	0.94
2019-01-02 00:51:02	18.74	402	17.68	17.92	17.73	223.2	224.1	224.8	本地	正常	无	65535	11.14	0.94
2019-01-02 00:53:31	18.76	402	17.61	17.93	17.73	223.1	224.8	225.2	本地	正常	无	65535	11.15	0.94
2019-01-02 00:55:53	18.7	402	17.42	17.67	17.51	226.4	227.5	227.5	本地	正常	无	65535	11.17	0.94
2019-01-02 00:58:21	18.68	402	17.57	17.88	17.72	223	224.2	225.1	本地	正常	无	65535	11.1	0.94
2019-01-02 01:00:45	18.7	402	17.36	17.67	17.53	226.1	227.3	228.1	本地	正常	无	65535	11.17	0.94
2019-01-02 01:03:06	18.7	402	17.58	17.84	17.64	223.2	224.6	225.4	本地	正常	无	65535	11.12	0.94
2019-01-02 01:05:33	18.74	402	17.63	17.9	17.75	223.2	224.2	224.5	本地	正常	无	65535	11.13	0.94
2019-01-02 01:08:00	18.74	402	17.38	17.67	17.45	226.9	227.9	228.1	本地	正常	无	65535	11.19	0.94
2019-01-02 01:10:22	18.7	402	17.39	17.54	17.55	226.6	227.4	227.6	本地	正常	无	65535	11.15	0.94
2019-01-02 01:12:49	18.7	402	17.59	17.73	17.69	223.4	224.8	224.8	本地	正常	无	65535	11.1	0.94
2019-01-02 01:15:13	18.7	402	17.39	17.71	17.58	226.5	228.1	228.1	本地	正常	无	65535	11.18	0.94
2019-01-02 01:17:40	18.74	402	17.65	17.91	17.73	223	224.1	224.3	本地	正常	无	65535	11.12	0.94
2019-01-02 01:19:58	18.67	402	17.54	17.88	17.63	223.4	224.3	225	本地	正常	无	65535	11.09	0.94
2019-01-02 01:22:29	18.65	402	17.56	17.85	17.67	223.6	224.5	225	本地	正常	无	65535	11.09	0.94
2019-01-02 01:25:16	18.67	402	17.34	17.6	17.54	226.7	227.7	227.9	本地	正常	无	65535	11.15	0.94
2019-01-02 01:27:15	18.67	402	17.54	17.86	17.71	223.4	224.4	224.9	本地	正常	无	65535	11.1	0.94
2019-01-02 01:29:36	18.67	402	17.59	17.81	17.67	223.6	224.8	224.9	本地	正常	无	65535	11.1	0.94
2019-01-02 01:32:03	18.65	402	17.33	17.57	17.44	226.3	227.6	227.5	本地	正常	无	65535	11.13	0.94
2019-01-02 01:34:46	18.65	402	17.35	17.62	17.43	226.4	227.8	227.5	本地	正常	无	65535	11.13	0.94
2019-01-02 01:36:51	18.67	402	17.6	17.86	17.68	223.6	224.7	225.1	本地	正常	无	65535	11.09	0.94
2019-01-02 01:40:32	18.66	402	17.5	17.82	17.71	223.3	224.4	224.8	本地	正常	无	65535	11.09	0.94
2019-01-02 01:41:40	18.66	402	17.39	17.61	17.44	226.5	228.1	228.4	本地	正常	无	65535	11.15	0.94
2019-01-02 01:44:06	18.62	402	17.33	17.68	17.44	226	227.8	227.5	本地	正常	无	65535	11.12	0.94
2019-01-02 01:46:35	18.72	402	17.62	17.86	17.71	223.5	225.2	225.2	本地	正常	无	65535	11.13	0.94
2019-01-02 01:48:54	18.62	402	17.34	17.59	17.37	226.5	227.5	228	本地	正常	无	65535	11.12	0.94
2019-01-02 01:51:22	18.67	402	17.56	17.85	17.68	223.1	224.2	224.4	本地	正常	无	65535	11.09	0.94
2019-01-02 01:53:51	18.67	402	17.54	17.8	17.68	223.3	224.4	224.6	本地	正常	无	65535	11.09	0.94
2019-01-02 01:56:08	18.67	402	17.59	17.89	17.7	223.7	224.6	225.1	本地	正常	无	65535	11.11	0.94
2019-01-02 01:58:32	18.7	402	17.42	17.65	17.54	226.1	227.5	227.4	本地	正常	无	65535	11.17	0.94
2019-01-02 02:01:16	18.68	402	17.4	17.63	17.52	226.3	227.4	227.7	本地	正常	无	65535	11.16	0.94
2019-01-02 02:03:22	18.74	402	17.63	17.9	17.71	223.3	224.6	224.5	本地	正常	无	65535	11.13	0.94
2019-01-02 02:06:18	18.7	402	17.39	17.64	17.54	226.2	227.1	227.3	本地	正常	无	65535	11.16	0.94
2019-01-02 02:08:20	18.69	402	17.58	17.85	17.73	222.4	224.1	224.4	本地	正常	无	65535	11.1	0.94
2019-01-02 02:11:02	18.71	402	17.49	17.81	17.62	225.8	227.4	227.3	本地	正常	无	65535	11.17	0.94
2019-01-02 02:17:53	18.72	402	17.47	17.57	17.54	226.2	227.3	227.3	本地	正常	无	65535	11.17	0.94
2019-01-02 02:20:16	18.77	402	17.63	17.97	17.76	223.3	224.8	225.4	本地	正常	无	65535	11.16	0.94
2019-01-02 02:22:42	18.77	402	17.49	17.7	17.6	226.2	227.3	227.8	本地	正常	无	65535	11.21	0.94
2019-01-02 02:25:26	18.75	402	17.62	18	17.77	222.8	224.4	225.1	本地	正常	无	65535	11.13	0.94
2019-01-02 02:27:29	18.75	402	17.48	17.72	17.61	225.9	227.1	227.6	本地	正常	无	65535	11.2	0.94
2019-01-02 02:29:56	18.74	402	17.39	17.65	17.48	226.3	227.8	227.4	本地	正常	无	65535	11.17	0.94
2019-01-02 02:32:59	18.74	402	17.64	17.96	17.78	223.3	224.6	224.5	本地	正常	无	65535	11.14	0.94
2019-01-02 02:34:43	18.74	402	17.44	17.64	17.58	226.3	227.5	227.4	本地	正常	无	65535	11.18	0.94
2019-01-02 02:37:26	18.74	402	17.55	17.95	17.7	223.4	224.6	224.8	本地	正常	无	65535	11.14	0.94
2019-01-02 02:39:33	18.7	402	17.49	17.88	17.7	223.1	224.5	225.4	本地	正常	无	65535	11.12	0.94
2019-01-02 02:42:14	18.77	402	17.44	17.7	17.55	226.4	228	227.9	本地	正常	无	65535	11.21	0.94
2019-01-02 02:44:21	18.75	402	17.68	17.93	17.74	223.4	224.6	224.6	本地	正常	无	65535	11.14	0.94
2019-01-02 02:47:23	18.74	402	17.34	17.6	17.5	226.7	227.7	227.8	本地	正常	无	65535	11.19	0.94
2019-01-02 02:49:12	18.74	402	17.34	17.64	17.54	226.9	227.8	228	本地	正常	无	65535	11.19	0.94
2019-01-02 02:51:40	18.75	402	17.58	17.93	17.75	223.1	224.3	225.1	本地	正常	无	65535	11.13	0.94
2019-01-02 02:54:05	18.71	402	17.51	17.84	17.76	223.6	225.4	225.8	本地	正常	无	65535	11.16	0.94
2019-01-02 02:56:27	18.74	402	17.53	17.84	17.75	222.9	224.3	224.9	本地	正常	无	65535	11.12	0.94
2019-01-02 02:58:54	18.72	402	17.58	17.94	17.73	223	224.6	225.2	本地	正常	无	65535	11.12	0.94
2019-01-02 03:01:14	18.77	402	17.41	17.7	17.5	226.7	228	227.9	本地	正常	无	65535	11.21	0.94
2019-01-02 03:03:40	18.77	402	17.69	17.88	17.69	223.2	224.4	224.5	本地	正常	无	65535	11.15	0.94
2019-01-02 03:06:09	18.76	402	17.59	17.97	17.76	223	224.1	224.7	本地	正常	无	65535	11.15	0.94
2019-01-02 03:08:52	18.74	402	17.38	17.7	17.5	226	227.1	227.7	本地	正常	无	65535	11.17	0.94
2019-01-02 03:10:56	18.75	402	17.63	17.95	17.82	223.1	224	224.6	本地	正常	无	65535	11.14	0.94
2019-01-02 03:13:39	18.75	402	17.51	17.69	17.49	226.7	227.7	227.8	本地	正常	无	65535	11.19	0.94
2019-01-02 03:15:42	18.77	402	17.46	17.77	17.57	226.2	227.4	227.9	本地	正常	无	65535	11.22	0.94
2019-01-02 03:18:26	18.71	402	17.65	17.91	17.75	222.9	224.2	224.5	本地	正常	无	65535	11.12	0.94
2019-01-02 03:20:31	18.72	402	17.36	17.66	17.44	226.7	227.8	227.7	本地	正常	无	65535	11.18	0.94
2019-01-02 03:22:57	18.74	402	17.72	17.97	17.78	223	224.5	224.5	本地	正常	无	65535	11.14	0.94
2019-01-02 03:25:23	18.75	402	17.63	17.96	17.77	223.2	224.2	224.5	本地	正常	无	65535	11.14	0.94
2019-01-02 03:27:50	18.77	402	17.49	17.81	17.62	225.6	227.2	227.7	本地	正常	无	65535	11.21	0.94
2019-01-02 03:30:09	18.75	402	17.65	17.98	17.82	222.5	224.1	224.7	本地	正常	无	65535	11.14	0.94
2019-01-02 03:32:36	18.76	402	17.53	17.74	17.57	225.9	227	227.5	本地	正常	无	65535	11.19	0.94
2019-01-02 03:35:01	18.77	402	17.67	17.94	17.75	223.1	224.9	225	本地	正常	无	65535	11.15	0.94
2019-01-02 03:37:29	18.77	402	17.7	18.01	17.75	222.6	224.4	224.6	本地	正常	无	65535	11.15	0.94
2019-01-02 03:39:51	18.76	402	17.48	17.73	17.55	226.5	227.7	227.5	本地	正常	无	65535	11.21	0.94
2019-01-02 03:42:18	18.79	402	17.55	17.65	17.6	226.6	227.8	227.5	本地	正常	无	65535	11.23	0.94
2019-01-02 03:44:39	18.77	402	17.7	17.9	17.8	223	224.1	224.7	本地	正常	无	65535	11.15	0.94
2019-01-02 03:47:24	18.77	402	17.71	17.91	17.87	223.1	224.1	224.5	本地	正常	无	65535	11.16	0.94
2019-01-02 03:49:27	18.79	402	17.56	17.77	17.64	226.2	227.3	227.6	本地	正常	无	65535	11.23	0.94
2019-01-02 03:52:09	18.76	402	17.48	17.71	17.58	225.6	227.2	227.4	本地	正常	无	65535	11.2	0.94
2019-01-02 03:54:19	18.77	402	17.74	17.96	17.74	223.1	224.1	224.7	本地	正常	无	65535	11.15	0.94
2019-01-02 04:01:31	18.76	402	17.49	17.74	17.65	225.7	226.9	227.5	本地	正常	无	65535	11.2	0.94
2019-01-02 04:04:55	18.79	402	17.69	17.98	17.77	223	224.1	224.9	本地	正常	无	65535	11.17	0.94
2019-01-02 04:06:20	18.77	402	17.51	17.76	17.62	226.2	227	227.4	本地	正常	无	65535	11.21	0.94
2019-01-02 04:09:05	18.8	402	17.74	17.94	17.79	222.8	224.5	224.6	本地	正常	无	65535	11.17	0.94
2019-01-02 04:11:08	18.8	402	17.72	18.01	17.77	223.4	224.5	224.4	本地	正常	无	65535	11.18	0.94
2019-01-02 04:13:36	18.81	402	17.76	18.06	17.89	222.8	223.9	224.6	本地	正常	无	65535	11.18	0.94
2019-01-02 04:16:19	18.79	402	17.53	17.74	17.66	225.9	227.4	227.4	本地	正常	无	65535	11.22	0.94
2019-01-02 04:18:22	18.79	402	17.7	18	17.87	222.7	224.3	224.8	本地	正常	无	65535	11.18	0.94
2019-01-02 04:21:06	18.85	402	17.78	18.07	17.94	222.7	224.3	224.3	本地	正常	无	65535	11.2	0.94
2019-01-02 04:23:12	18.79	402	17.49	17.74	17.62	225.6	227	227.6	本地	正常	无	65535	11.22	0.94
2019-01-02 04:25:38	18.81	402	17.71	17.96	17.88	222.9	224.4	225.1	本地	正常	无	65535	11.19	0.94
2019-01-02 04:28:06	18.79	402	17.75	18.01	17.87	222.9	224.2	225	本地	正常	无	65535	11.18	0.94
2019-01-02 04:30:29	18.82	402	17.71	18	17.83	222.7	224.5	224.7	本地	正常	无	65535	11.18	0.94
2019-01-02 04:32:56	18.81	402	17.53	17.77	17.68	225.7	226.6	227	本地	正常	无	65535	11.23	0.94
2019-01-02 04:35:17	18.81	402	17.75	18.02	17.86	222.6	224.1	224.6	本地	正常	无	65535	11.17	0.94
2019-01-02 04:37:43	18.82	402	17.78	17.99	17.81	223.2	224.4	224.4	本地	正常	无	65535	11.18	0.94
2019-01-02 04:40:08	18.82	402	17.72	18.02	17.9	222.6	224	223.8	本地	正常	无	65535	11.19	0.94
2019-01-02 04:42:30	18.8	402	17.49	17.78	17.64	225.3	226.9	227.3	本地	正常	无	65535	11.22	0.94
2019-01-02 04:44:55	18.82	402	17.72	18.08	17.82	222.7	224.6	224.9	本地	正常	无	65535	11.19	0.94
2019-01-02 04:47:45	18.85	402	17.78	18.09	17.89	222.5	224.4	224.7	本地	正常	无	65535	11.21	0.94
2019-01-02 04:49:47	18.8	402	17.57	17.81	17.64	225.6	227.2	227.7	本地	正常	无	65535	11.24	0.94
2019-01-02 04:52:31	18.82	402	17.79	18.04	17.9	222.5	223.8	224.6	本地	正常	无	65535	11.19	0.94
2019-01-02 04:54:35	18.85	402	17.8	18.01	17.88	222.8	223.8	224.3	本地	正常	无	65535	11.2	0.94
2019-01-02 04:57:17	18.79	402	17.46	17.81	17.64	225.7	227.1	227.5	本地	正常	无	65535	11.22	0.94
2019-01-02 04:59:24	18.79	402	17.7	17.99	17.91	222.9	223.8	224.1	本地	正常	无	65535	11.17	0.94
2019-01-02 05:02:52	18.85	402	17.52	17.79	17.57	226	227	227.4	本地	正常	无	65535	11.25	0.94
2019-01-02 05:04:12	18.86	402	17.6	17.8	17.71	225.6	226.9	227.3	本地	正常	无	65535	11.27	0.94
2019-01-02 05:06:39	18.87	402	17.79	18.08	17.85	223	223.9	224.3	本地	正常	无	65535	11.22	0.94
2019-01-02 05:09:07	18.87	402	17.75	18.01	17.95	223.1	224.2	224.9	本地	正常	无	65535	11.22	0.94
2019-01-02 05:11:25	18.85	402	17.68	17.86	17.67	225.9	227	227.2	本地	正常	无	65535	11.25	0.94
2019-01-02 05:13:53	18.87	402	17.75	18.06	17.9	222.4	223.9	224.6	本地	正常	无	65535	11.22	0.94
2019-01-02 05:16:38	18.84	402	17.57	17.9	17.61	225.7	227.4	227.9	本地	正常	无	65535	11.26	0.94
2019-01-02 05:18:41	18.87	402	17.81	18.05	17.9	222.6	223.9	224.5	本地	正常	无	65535	11.21	0.94
2019-01-02 05:21:09	18.85	402	17.55	17.86	17.67	225.6	227.3	227.5	本地	正常	无	65535	11.26	0.94
2019-01-02 05:23:52	18.85	402	17.82	18.09	17.86	222.5	224.3	224.1	本地	正常	无	65535	11.21	0.94
2019-01-02 05:25:54	18.87	402	17.56	17.85	17.72	225.2	226.7	227.2	本地	正常	无	65535	11.26	0.94
2019-01-02 05:29:17	18.85	402	17.7	18.01	17.9	222.8	224.1	224.7	本地	正常	无	65535	11.2	0.94
2019-01-02 05:30:43	18.85	402	17.71	18.08	17.96	222.6	223.9	224.5	本地	正常	无	65535	11.2	0.94
2019-01-02 05:33:26	18.85	402	17.63	17.89	17.72	225.6	227.2	227.7	本地	正常	无	65535	11.27	0.94
2019-01-02 05:35:31	18.87	402	17.74	18.09	17.89	222.5	223.6	224.5	本地	正常	无	65535	11.22	0.94
2019-01-02 05:37:59	18.87	402	17.59	17.9	17.72	225.5	226.8	226.9	本地	正常	无	65535	11.27	0.94
2019-01-02 05:40:21	18.83	402	17.8	18.08	17.95	222	223.7	223.9	本地	正常	无	65535	11.19	0.94
2019-01-02 05:42:53	18.85	402	17.54	17.8	17.64	225	226.6	227.1	本地	正常	无	65535	11.24	0.94
2019-01-02 05:45:10	18.85	402	17.9	18.12	17.96	222.3	223.2	223.3	本地	正常	无	65535	11.2	0.94
2019-01-02 05:47:55	18.87	402	17.66	17.84	17.75	225	226.2	226.7	本地	正常	无	65535	11.27	0.94
2019-01-02 05:50:00	18.85	402	17.84	18.14	18.06	222.5	223.6	223.7	本地	正常	无	65535	11.21	0.94
2019-01-02 05:52:27	18.83	402	17.98	18.23	18.05	221.6	223.3	223.1	本地	正常	无	65535	11.19	0.93
2019-01-02 05:54:50	18.85	402	17.61	17.85	17.73	225.7	226.6	226.6	本地	正常	无	65535	11.26	0.94
2019-01-02 05:57:34	18.87	402	17.87	18.11	17.93	222	223.8	224	本地	正常	无	65535	11.21	0.94
2019-01-02 05:59:38	18.87	402	17.63	17.85	17.77	224.9	226.4	226.9	本地	正常	无	65535	11.26	0.94
2019-01-02 06:02:12	18.87	402	17.79	18.16	17.96	221.7	223.5	223.5	本地	正常	无	65535	11.22	0.94
2019-01-02 06:04:34	18.87	402	17.66	17.91	17.79	225	226.3	226.2	本地	正常	无	65535	11.26	0.94
2019-01-02 06:07:18	18.87	402	17.82	18.04	17.99	221.6	222.8	223.3	本地	正常	无	65535	11.2	0.94
2019-01-02 06:09:21	18.91	402	17.72	17.92	17.85	225	226.7	226.6	本地	正常	无	65535	11.3	0.94
2019-01-02 06:11:41	18.92	402	17.86	18.22	18.05	221.6	222.7	223.4	本地	正常	无	65535	11.24	0.94
2019-01-02 06:14:11	18.9	402	17.87	18.17	18.06	221.8	223.3	223.9	本地	正常	无	65535	11.23	0.94
2019-01-02 06:16:33	18.9	402	17.8	18.08	18	221.9	223.6	223.8	本地	正常	无	65535	11.23	0.94
2019-01-02 06:19:17	18.89	402	17.65	17.95	17.75	225.1	226.5	226.4	本地	正常	无	65535	11.28	0.94
2019-01-02 06:23:45	18.89	402	17.82	18.23	17.95	221.2	222.8	223.5	本地	正常	无	65535	11.22	0.94
2019-01-02 06:26:14	18.87	402	17.66	17.92	17.77	224.5	226	226.5	本地	正常	无	65535	11.26	0.94
2019-01-02 06:28:36	18.94	402	17.96	18.27	18.13	221.5	223	223.5	本地	正常	无	65535	11.26	0.94
2019-01-02 06:31:04	18.88	402	17.83	18.13	18.01	221.9	223	223.5	本地	正常	无	65535	11.22	0.94
2019-01-02 06:33:49	18.87	402	17.64	17.91	17.91	224	225.5	226	本地	正常	无	65535	11.26	0.94
2019-01-02 06:35:51	18.88	402	17.87	18.17	18.1	221.3	223	223	本地	正常	无	65535	11.22	0.94
2019-01-02 06:38:35	18.86	402	17.7	18	17.81	224.7	225.8	225.7	本地	正常	无	65535	11.26	0.94
2019-01-02 06:40:38	18.9	402	17.67	17.96	17.88	224.8	225.9	225.8	本地	正常	无	65535	11.29	0.94
2019-01-02 06:43:22	18.9	402	17.89	18.15	18.06	221.5	223	223.2	本地	正常	无	65535	11.23	0.94
2019-01-02 06:45:26	18.87	402	17.76	17.94	17.81	224.8	225.9	225.7	本地	正常	无	65535	11.28	0.94
2019-01-02 06:48:11	18.9	402	17.93	18.14	18.03	221.6	222.4	223.2	本地	正常	无	65535	11.23	0.94
2019-01-02 06:50:16	18.9	402	17.76	17.93	17.9	224	225.4	225.8	本地	正常	无	65535	11.29	0.94
2019-01-02 06:52:46	18.99	402	18.05	18.22	18.11	221.5	222.9	222.7	本地	正常	无	65535	11.29	0.94
2019-01-02 06:55:08	18.99	402	17.94	18.2	18.12	221.4	222.3	222.4	本地	正常	无	65535	11.26	0.94
2019-01-02 06:57:53	18.96	402	17.99	18.26	18.1	221.5	223	222.8	本地	正常	无	65535	11.26	0.94
2019-01-02 06:59:56	18.93	402	17.76	17.99	17.81	224.5	226.3	226.1	本地	正常	无	65535	11.3	0.94
2019-01-02 07:02:20	18.9	402	17.93	18.18	18.08	221.6	222.5	222.5	本地	正常	无	65535	11.23	0.94
2019-01-02 07:05:05	18.92	402	17.92	18.15	18.06	221.3	222.3	222.6	本地	正常	无	65535	11.23	0.94
2019-01-02 07:07:09	18.93	402	17.7	17.95	17.87	224.5	225.4	225.8	本地	正常	无	65535	11.3	0.94
2019-01-02 07:09:35	18.92	402	17.86	18.24	18.07	220.8	222.4	223	本地	正常	无	65535	11.23	0.94
2019-01-02 07:12:18	18.9	402	17.84	18.12	18.05	221.3	223	223.2	本地	正常	无	65535	11.23	0.94
2019-01-02 07:19:19	18.87	402	17.67	17.9	17.85	223.9	225.1	225.1	本地	正常	无	65535	11.25	0.94
2019-01-02 07:21:40	18.88	402	17.87	18.24	18.09	221.1	222.2	222.5	本地	正常	无	65535	11.21	0.94
2019-01-02 07:24:27	18.88	402	17.65	18.07	17.88	223.5	225.4	225.5	本地	正常	无	65535	11.26	0.94
2019-01-02 07:26:29	18.89	402	17.62	17.98	17.87	223.9	225.6	225.6	本地	正常	无	65535	11.27	0.94
2019-01-02 07:28:51	18.94	402	17.89	18.31	18.14	220.9	222.2	222.9	本地	正常	无	65535	11.24	0.94
2019-01-02 07:31:34	18.88	402	17.65	17.96	17.86	224.1	225.1	225.6	本地	正常	无	65535	11.26	0.94
2019-01-02 07:33:40	18.87	402	17.79	18.16	17.99	221.4	222.8	223.4	本地	正常	无	65535	11.24	0.94
2019-01-02 07:36:25	18.96	402	17.88	18.29	18.1	221.1	222.5	222.6	本地	正常	无	65535	11.25	0.94
2019-01-02 07:38:29	18.94	402	17.73	18	17.85	223.9	225.2	225.2	本地	正常	无	65535	11.3	0.94
2019-01-02 07:40:59	18.9	402	17.94	18.26	18.15	220.3	221.7	222.3	本地	正常	无	65535	11.22	0.94
2019-01-02 07:43:43	18.9	402	18	18.2	18.09	221	222.2	222.5	本地	正常	无	65535	11.22	0.94
2019-01-02 07:45:44	18.9	402	17.78	17.91	17.83	223.6	224.8	225.2	本地	正常	无	65535	11.26	0.94
2019-01-02 07:48:15	18.9	402	17.97	18.13	18.07	220.9	222.3	222	本地	正常	无	65535	11.22	0.94
2019-01-02 07:51:00	18.94	402	17.98	18.17	18.13	220.2	221.9	222.2	本地	正常	无	65535	11.23	0.94
2019-01-02 07:53:05	18.91	402	17.84	18.08	17.95	223.2	224.9	225.1	本地	正常	无	65535	11.28	0.94
2019-01-02 07:55:22	18.93	402	17.99	18.27	18.1	220.7	221.6	221.8	本地	正常	无	65535	11.23	0.94
2019-01-02 07:58:08	18.91	402	17.97	18.19	18.16	220.3	221.6	222.2	本地	正常	无	65535	11.23	0.94
2019-01-02 08:00:11	18.9	402	17.8	18.13	17.98	223.2	224.8	225.2	本地	正常	无	65535	11.28	0.94
2019-01-02 08:02:37	18.9	402	17.73	17.97	17.86	223.2	224.7	225.1	本地	正常	无	65535	11.26	0.94
2019-01-02 08:05:05	18.9	402	17.97	18.22	18.19	220.6	221.4	222.4	本地	正常	无	65535	11.23	0.94
2019-01-02 08:07:32	18.9	402	17.69	18.01	17.83	223.6	225.4	225.4	本地	正常	无	65535	11.28	0.94
2019-01-02 08:09:50	18.94	402	17.98	18.25	18.11	220.1	221.5	221.9	本地	正常	无	65535	11.22	0.94
2019-01-02 08:12:17	18.94	402	18.03	18.17	18.16	220.6	222	221.8	本地	正常	无	65535	11.25	0.94
2019-01-02 08:14:40	18.94	402	17.81	18.04	18.04	223	224.4	224.7	本地	正常	无	65535	11.28	0.94
2019-01-02 08:17:07	18.96	402	18.1	18.28	18.16	219.9	221.6	221.4	本地	正常	无	65535	11.24	0.94
2019-01-02 08:19:50	18.99	402	17.84	18.2	18.06	223.3	224.2	224.7	本地	正常	无	65535	11.32	0.94
2019-01-02 08:21:53	18.96	402	18.01	18.22	18.14	220	221.6	221.8	本地	正常	无	65535	11.25	0.94
2019-01-02 08:24:25	18.97	402	18.08	18.31	18.12	219.9	221.4	221.3	本地	正常	无	65535	11.24	0.94
2019-01-02 08:26:42	18.97	402	17.79	18.1	18.03	223.1	224	224.6	本地	正常	无	65535	11.3	0.94
2019-01-02 08:29:11	18.97	402	18.05	18.29	18.21	220.5	221.6	221.8	本地	正常	无	65535	11.26	0.94
2019-01-02 08:31:32	18.96	402	18.02	18.21	18.15	220.2	221.7	222.1	本地	正常	无	65535	11.25	0.94
2019-01-02 08:34:28	18.97	402	18.09	18.25	18.17	220.5	221.6	221.5	本地	正常	无	65535	11.25	0.94
2019-01-02 08:36:30	18.95	402	18.03	18.24	18.19	219.8	221.1	221.7	本地	正常	无	65535	11.24	0.94
2019-01-02 08:38:47	18.95	402	17.99	18.25	18.21	220.3	222	221.8	本地	正常	无	65535	11.24	0.94
2019-01-02 08:41:32	18.97	402	17.78	17.96	17.92	223.6	224.4	224.9	本地	正常	无	65535	11.3	0.94
2019-01-02 08:43:36	18.97	402	18.07	18.32	18.22	219.7	221.5	221.9	本地	正常	无	65535	11.25	0.94
2019-01-02 08:46:21	18.97	402	17.89	18.14	18.07	223.1	224.4	224.4	本地	正常	无	65535	11.31	0.94
2019-01-02 08:48:24	18.97	402	18	18.21	18.2	220.1	221.5	222.2	本地	正常	无	65535	11.25	0.94
2019-01-02 08:50:56	18.96	402	18.08	18.38	18.23	219.9	221.4	221.6	本地	正常	无	65535	11.25	0.94
2019-01-02 08:53:18	18.97	402	18	18.12	18.19	220.5	221.2	222.2	本地	正常	无	65535	11.25	0.94
2019-01-02 08:56:02	18.97	402	18.1	18.28	18.24	220.3	221.6	222.1	本地	正常	无	65535	11.26	0.94
2019-01-02 08:58:03	18.97	402	17.77	18.05	18.05	223.2	224.1	224.5	本地	正常	无	65535	11.3	0.94
2019-01-02 09:00:27	18.96	402	18.16	18.27	18.26	219.5	221	221.4	本地	正常	无	65535	11.25	0.94
2019-01-02 09:02:59	18.99	402	18.12	18.29	18.29	219.8	220.7	221.4	本地	正常	无	65535	11.26	0.94
2019-01-02 09:05:16	18.97	402	17.89	18.09	18.11	222.6	223.8	224.4	本地	正常	无	65535	11.31	0.94
2019-01-02 09:07:48	18.97	402	18.11	18.31	18.3	219.9	220.8	221.2	本地	正常	无	65535	11.25	0.94
2019-01-02 09:10:14	19.02	402	18.09	18.34	18.24	219.8	221.3	221.6	本地	正常	无	65535	11.28	0.94
2019-01-02 09:12:37	19.01	402	18.07	18.32	18.29	219.6	221	221.5	本地	正常	无	65535	11.27	0.94
2019-01-02 09:15:31	19.04	402	17.95	18.17	18.17	222.8	223.8	224.4	本地	正常	无	65535	11.36	0.94
2019-01-02 09:17:22	19.02	402	18.17	18.41	18.3	219.7	220.8	220.9	本地	正常	无	65535	11.28	0.94
2019-01-02 09:19:44	19.01	402	17.93	18.12	18.04	222.6	223.8	223.6	本地	正常	无	65535	11.32	0.94
2019-01-02 09:22:27	19.02	402	18.18	18.31	18.24	219.6	221.2	221.3	本地	正常	无	65535	11.27	0.94
2019-01-02 09:24:34	19.05	402	18.15	18.3	18.39	220.2	220.8	221.3	本地	正常	无	65535	11.29	0.94
2019-01-02 09:27:08	19.08	402	18.24	18.44	18.42	220	221	220.9	本地	正常	无	65535	11.33	0.94
2019-01-02 09:29:30	19.07	402	18.18	18.41	18.41	219.1	220.6	221	本地	正常	无	65535	11.32	0.94
2019-01-02 09:31:50	19.08	402	18.21	18.44	18.3	220	221.1	221.3	本地	正常	无	65535	11.32	0.94
2019-01-02 09:34:37	19.11	402	18.09	18.33	18.24	222.5	223.9	223.7	本地	正常	无	65535	11.4	0.94
2019-01-02 09:36:41	19.1	402	18.15	18.52	18.43	219.5	220.6	220.8	本地	正常	无	65535	11.33	0.94
2019-01-02 09:39:08	19.12	402	18.24	18.48	18.35	219.6	221.2	221.2	本地	正常	无	65535	11.35	0.94
2019-01-02 09:41:28	19.07	402	18.01	18.2	18.12	222.4	223.9	224.3	本地	正常	无	65535	11.37	0.94
2019-01-02 09:44:13	19.07	402	18.19	18.42	18.34	219.6	220.7	220.8	本地	正常	无	65535	11.31	0.94
2019-01-02 09:46:16	19.02	402	17.86	18.24	18.11	222.6	223.6	224	本地	正常	无	65535	11.33	0.94
2019-01-02 09:48:40	19.09	402	18.22	18.41	18.39	219.2	220.6	220.6	本地	正常	无	65535	11.32	0.94
2019-01-02 09:51:28	19.1	402	18.19	18.49	18.41	219.4	220.3	220.7	本地	正常	无	65535	11.33	0.94
2019-01-02 09:53:30	19.1	402	17.99	18.28	18.16	222.2	223.3	224	本地	正常	无	65535	11.38	0.94
2019-01-02 09:56:04	19.13	402	18.21	18.42	18.44	219.6	220.9	220.9	本地	正常	无	65535	11.35	0.94
2019-01-02 09:58:22	19.12	402	18.34	18.55	18.45	218.9	220.2	220.9	本地	正常	无	65535	11.35	0.94
2019-01-02 10:01:10	19.07	402	18.12	18.51	18.35	219.1	220.3	220.9	本地	正常	无	65535	11.31	0.94
2019-01-02 10:03:10	19.03	402	17.94	18.26	18.14	222.6	223.6	223.6	本地	正常	无	65535	11.34	0.94
2019-01-02 10:05:52	19.03	402	18.14	18.37	18.28	219.5	220.4	221	本地	正常	无	65535	11.28	0.94
2019-01-02 10:07:57	19.02	402	18.2	18.43	18.3	219.7	220.4	220.8	本地	正常	无	65535	11.28	0.94
2019-01-02 10:10:41	19.02	402	18	18.17	18.12	222.6	223.5	223.6	本地	正常	无	65535	11.33	0.94
2019-01-02 10:12:47	19.05	402	18.19	18.43	18.32	219.2	220.1	220.6	本地	正常	无	65535	11.28	0.94
2019-01-02 10:15:30	19.04	402	18.16	18.38	18.34	218.8	220.1	220.6	本地	正常	无	65535	11.28	0.94
2019-01-02 10:17:37	19.07	402	18.24	18.33	18.36	219.6	221.1	221	本地	正常	无	65535	11.32	0.94
2019-01-02 10:20:06	19.05	402	18.2	18.4	18.4	219.5	220.3	221.1	本地	正常	无	65535	11.29	0.94
2019-01-02 10:22:28	19.05	402	18.01	18.25	18.14	222.8	223.5	223.7	本地	正常	无	65535	11.36	0.94
2019-01-02 10:24:49	19.09	402	18.23	18.36	18.42	219.4	220.8	221.3	本地	正常	无	65535	11.32	0.94
2019-01-02 10:27:16	19.09	402	18.2	18.33	18.42	219.3	220.5	221	本地	正常	无	65535	11.32	0.94
2019-01-02 10:29:40	19.07	402	18.03	18.2	18.03	222.9	224.1	223.9	本地	正常	无	65535	11.38	0.94
2019-01-02 10:32:11	19.05	402	18.19	18.38	18.33	219.6	220.4	220.8	本地	正常	无	65535	11.29	0.94
2019-01-02 10:34:30	19.06	402	18.21	18.43	18.34	219.8	220.6	220.8	本地	正常	无	65535	11.31	0.94
2019-01-02 10:37:01	19.04	402	17.95	18.16	18.04	223.1	224	224	本地	正常	无	65535	11.34	0.94
2019-01-02 10:39:24	19.05	402	18.04	18.16	18.05	222.5	223.5	223.9	本地	正常	无	65535	11.35	0.94
2019-01-02 10:46:37	19.1	402	18.27	18.5	18.38	219.8	220.5	220.9	本地	正常	无	65535	11.34	0.94
2019-01-02 10:49:01	19.05	402	18.18	18.37	18.34	219.9	220.9	221	本地	正常	无	65535	11.3	0.94
2019-01-02 10:51:25	19.09	402	18.03	18.24	18.13	222.1	223.6	224.2	本地	正常	无	65535	11.38	0.94

## Sheet: Sheet2
时间	电流	转速	输入电流A	输入电流B	输入电流C	输入电压A	输入电压B	输入电压C	KA0	KA4	远程操作	操作时间	有功功率	功率因数
2019-01-07 20:48:00	17.31	402	16.33	16.46	16.42	223.3	224.5	224.5	本地	正常	无	65535	10.23	0.93
2019-01-07 20:50:24	17.31	402	16.1	16.38	16.19	226.1	227.5	227.7	本地	正常	无	65535	10.3	0.94
2019-01-07 20:52:49	17.28	402	16.32	16.54	16.38	222.6	224.1	224.6	本地	正常	无	65535	10.23	0.93
2019-01-07 20:55:13	17.3	402	16.46	16.54	16.39	223.2	224.8	224.8	本地	正常	无	65535	10.25	0.93
2019-01-07 20:57:39	17.35	402	16.35	16.55	16.42	223.5	224.8	224.6	本地	正常	无	65535	10.26	0.93
2019-01-07 21:00:03	17.28	402	16.13	16.35	16.19	226.2	227.6	227.4	本地	正常	无	65535	10.29	0.94
2019-01-07 21:02:28	17.34	402	16.4	16.59	16.48	223.1	224.9	225	本地	正常	无	65535	10.26	0.93
2019-01-07 21:04:53	17.34	402	16.22	16.52	16.4	223.3	224.4	224.4	本地	正常	无	65535	10.25	0.94
2019-01-07 21:07:17	17.32	402	16.31	16.57	16.43	222.6	224.5	224.5	本地	正常	无	65535	10.23	0.93
2019-01-07 21:09:42	17.35	402	16.16	16.35	16.22	226.3	228	227.5	本地	正常	无	65535	10.31	0.94
2019-01-07 21:12:06	17.35	402	16.22	16.22	16.29	226.2	227.8	227.6	本地	正常	无	65535	10.31	0.94
2019-01-07 21:14:32	17.31	402	16.37	16.54	16.32	223.5	224.8	225.4	本地	正常	无	65535	10.25	0.93
2019-01-07 21:16:57	17.34	402	16.22	16.39	16.27	226.8	228	227.9	本地	正常	无	65535	10.32	0.93
2019-01-07 21:19:21	17.37	402	16.34	16.53	16.42	223.3	225	224.8	本地	正常	无	65535	10.28	0.94
2019-01-07 21:21:46	17.33	402	16.34	16.57	16.42	223.3	224.9	225.5	本地	正常	无	65535	10.26	0.93
2019-01-07 21:24:10	17.33	402	16.19	16.25	16.26	226.5	227.5	228.2	本地	正常	无	65535	10.31	0.94
2019-01-07 21:26:35	17.35	402	16.37	16.64	16.37	223	224.6	225.2	本地	正常	无	65535	10.26	0.93
2019-01-07 21:29:00	17.29	402	16.3	16.53	16.35	223.8	225	225.1	本地	正常	无	65535	10.23	0.93
2019-01-07 21:31:24	17.29	402	16.25	16.3	16.17	226.5	228.1	227.7	本地	正常	无	65535	10.29	0.94
2019-01-07 21:33:49	17.35	402	16.41	16.69	16.53	223.2	224.6	224.6	本地	正常	无	65535	10.27	0.93
2019-01-07 21:36:13	17.32	402	16.34	16.52	16.51	223.5	225.3	225.3	本地	正常	无	65535	10.26	0.93
2019-01-07 21:38:38	17.31	402	16.13	16.28	16.23	226.7	227.8	227.8	本地	正常	无	65535	10.3	0.94
2019-01-07 21:41:03	17.35	402	16.25	16.57	16.43	224.1	225.1	225.2	本地	正常	无	65535	10.27	0.93
2019-01-07 21:43:27	17.35	402	16.43	16.56	16.42	223.5	225	225.6	本地	正常	无	65535	10.26	0.93
2019-01-07 21:45:53	17.33	402	16.2	16.37	16.2	226.4	227.8	228.3	本地	正常	无	65535	10.31	0.94
2019-01-07 21:48:17	17.4	402	16.39	16.56	16.42	224	225.4	225.9	本地	正常	无	65535	10.31	0.93
2019-01-07 21:50:41	17.31	402	16.13	16.31	16.09	226.5	228.4	228.3	本地	正常	无	65535	10.3	0.94
2019-01-07 21:53:06	17.37	402	16.21	16.43	16.25	226.7	228.5	228.3	本地	正常	无	65535	10.34	0.93
2019-01-07 21:55:30	17.37	402	16.29	16.54	16.41	223.6	225.1	225	本地	正常	无	65535	10.28	0.94
2019-01-07 21:57:55	17.31	402	16.22	16.27	16.22	226.7	227.9	228.4	本地	正常	无	65535	10.3	0.94
2019-01-07 22:00:20	17.37	402	16.45	16.51	16.46	223.5	225.2	225.2	本地	正常	无	65535	10.28	0.93
2019-01-07 22:02:44	17.34	402	16.42	16.53	16.5	223.8	224.8	225.4	本地	正常	无	65535	10.27	0.93
2019-01-07 22:05:09	17.32	402	16.2	16.22	16.25	226.5	228.3	228.3	本地	正常	无	65535	10.3	0.94
2019-01-07 22:07:34	17.33	402	16.12	16.31	16.11	227	228.6	228.9	本地	正常	无	65535	10.32	0.94
2019-01-07 22:09:58	17.35	402	16.5	16.53	16.36	223.6	224.5	224.8	本地	正常	无	65535	10.27	0.93
2019-01-07 22:12:23	17.35	402	16.33	16.51	16.4	223.8	224.8	225.3	本地	正常	无	65535	10.26	0.93
2019-01-07 22:14:48	17.37	402	16.42	16.66	16.46	223.4	224.6	225.4	本地	正常	无	65535	10.28	0.93
2019-01-07 22:17:13	17.35	402	16.35	16.5	16.4	223.5	224.7	224.8	本地	正常	无	65535	10.26	0.93
2019-01-07 22:19:37	17.32	402	16.26	16.44	16.16	226.9	228.4	228	本地	正常	无	65535	10.31	0.93
2019-01-07 22:22:02	17.35	402	16.36	16.49	16.39	223.9	225	225.4	本地	正常	无	65535	10.27	0.93
2019-01-07 22:24:26	17.34	402	16.31	16.41	16.36	224.2	225.6	225.2	本地	正常	无	65535	10.26	0.93
2019-01-07 22:26:51	17.35	402	16.23	16.35	16.24	226.9	228.3	227.8	本地	正常	无	65535	10.32	0.93
2019-01-07 22:29:16	17.4	402	16.21	16.64	16.36	223.1	225	225.5	本地	正常	无	65535	10.29	0.94
2019-01-07 22:31:40	17.37	402	16.17	16.3	16.16	226.9	228.8	228.3	本地	正常	无	65535	10.34	0.94
2019-01-07 22:34:05	17.35	402	16.41	16.58	16.37	223.7	225.5	225.6	本地	正常	无	65535	10.27	0.93
2019-01-07 22:36:29	17.35	402	16.43	16.45	16.42	224	225.7	225.9	本地	正常	无	65535	10.28	0.93
2019-01-07 22:38:58	17.4	402	16.3	16.38	16.21	227.1	228.3	228	本地	正常	无	65535	10.36	0.94
2019-01-07 22:41:19	17.35	402	16.21	16.53	16.4	223.9	225.5	226	本地	正常	无	65535	10.27	0.93
2019-01-07 22:43:44	17.37	402	16.13	16.25	16.14	227.5	228.4	228.4	本地	正常	无	65535	10.34	0.94
2019-01-07 22:46:09	17.4	402	16.28	16.6	16.41	224.1	225.5	226.1	本地	正常	无	65535	10.3	0.93
2019-01-07 22:48:33	17.37	402	16.23	16.37	16.28	226.9	228.7	228.4	本地	正常	无	65535	10.34	0.93
2019-01-07 22:50:57	17.37	402	16.37	16.5	16.49	224	225.2	225.7	本地	正常	无	65535	10.28	0.93
2019-01-07 22:53:22	17.4	402	16.34	16.56	16.48	224	225.4	225.3	本地	正常	无	65535	10.3	0.93
2019-01-07 22:55:47	17.37	402	16.24	16.36	16.15	227.2	228.9	229.1	本地	正常	无	65535	10.35	0.93
2019-01-07 22:58:13	17.36	402	16.13	16.22	16.16	227.8	229.1	228.8	本地	正常	无	65535	10.34	0.94
2019-01-07 23:00:37	17.38	402	16.36	16.61	16.5	224	225.7	225.7	本地	正常	无	65535	10.29	0.93
2019-01-07 23:03:02	17.35	402	16.34	16.57	16.39	224	225.7	226.1	本地	正常	无	65535	10.28	0.93
2019-01-07 23:05:27	17.36	402	16.21	16.31	16.18	227.5	229	229.2	本地	正常	无	65535	10.35	0.93
2019-01-07 23:07:52	17.38	402	16.16	16.23	16.15	227.4	229.2	228.9	本地	正常	无	65535	10.35	0.94
2019-01-07 23:10:16	17.43	402	16.44	16.63	16.41	224	225.6	226	本地	正常	无	65535	10.33	0.93
2019-01-07 23:12:41	17.37	402	16.24	16.35	16.22	227.5	229.2	229.3	本地	正常	无	65535	10.35	0.93
2019-01-07 23:15:05	17.4	402	16.32	16.42	16.37	224.6	226.2	225.9	本地	正常	无	65535	10.3	0.94
2019-01-07 23:17:30	17.43	402	16.3	16.53	16.45	224.7	225.8	226.4	本地	正常	无	65535	10.33	0.93
2019-01-07 23:19:55	17.4	402	16.39	16.59	16.42	224.6	226	225.9	本地	正常	无	65535	10.31	0.93
2019-01-07 23:22:19	17.4	402	16.23	16.31	16.17	228.1	229.1	229	本地	正常	无	65535	10.36	0.94
2019-01-07 23:24:44	17.4	402	16.36	16.52	16.34	224.7	226	225.8	本地	正常	无	65535	10.3	0.93
2019-01-07 23:27:09	17.45	402	16.4	16.55	16.37	224.4	225.7	226.2	本地	正常	无	65535	10.33	0.94
2019-01-07 23:29:33	17.41	402	16.19	16.25	16.21	227.4	229.1	229.1	本地	正常	无	65535	10.36	0.94
2019-01-07 23:31:57	17.4	402	16.43	16.66	16.47	224.4	226.1	226.4	本地	正常	无	65535	10.31	0.93
2019-01-07 23:34:22	17.42	402	16.35	16.5	16.44	224.7	225.9	225.7	本地	正常	无	65535	10.32	0.93
2019-01-07 23:36:47	17.46	402	16.38	16.6	16.46	224.6	226	226.3	本地	正常	无	65535	10.35	0.93
2019-01-07 23:39:12	17.44	402	16.18	16.35	16.26	227.8	229.3	229.7	本地	正常	无	65535	10.39	0.94
2019-01-07 23:41:37	17.43	402	16.4	16.59	16.41	224.6	226.3	226.5	本地	正常	无	65535	10.33	0.93
2019-01-07 23:44:01	17.46	402	16.26	16.38	16.3	228.1	229.2	229.2	本地	正常	无	65535	10.4	0.93
2019-01-07 23:46:25	17.43	402	16.28	16.51	16.41	224.6	226.1	226.7	本地	正常	无	65535	10.32	0.93
2019-01-07 23:48:50	17.4	402	16.23	16.33	16.19	227.6	228.8	229.3	本地	正常	无	65535	10.36	0.94
2019-01-07 23:51:15	17.45	402	16.49	16.7	16.45	224.5	226.3	226.4	本地	正常	无	65535	10.35	0.93
2019-01-07 23:53:41	17.46	402	16.37	16.59	16.39	224.9	226.1	226.1	本地	正常	无	65535	10.34	0.93
2019-01-07 23:56:05	17.42	402	16.14	16.24	16.14	228.2	229.3	229	本地	正常	无	65535	10.37	0.94
2019-01-07 23:58:29	17.45	402	16.34	16.52	16.43	224.9	226.7	226.5	本地	正常	无	65535	10.35	0.93
2019-01-08 00:00:53	17.46	402	16.42	16.52	16.42	224.7	226.3	226.6	本地	正常	无	65535	10.34	0.93
2019-01-08 00:03:18	17.42	402	16.35	16.47	16.41	225.3	226.3	226.3	本地	正常	无	65535	10.33	0.93
2019-01-08 00:05:44	17.4	402	16.17	16.28	16.13	228.4	229.3	229.2	本地	正常	无	65535	10.37	0.94
2019-01-08 00:08:08	17.43	402	16.17	16.3	16.24	227.6	229.4	229.3	本地	正常	无	65535	10.38	0.94
2019-01-08 00:10:33	17.43	402	16.41	16.55	16.49	224.9	226	226.7	本地	正常	无	65535	10.33	0.93
2019-01-08 00:12:57	17.43	402	16.24	16.21	16.2	228.4	229.4	229.8	本地	正常	无	65535	10.39	0.94
2019-01-08 00:15:22	17.41	402	16.32	16.51	16.38	224.6	226.3	226.4	本地	正常	无	65535	10.32	0.93
2019-01-08 00:17:46	17.42	402	16.44	16.59	16.51	225.1	226	226.3	本地	正常	无	65535	10.34	0.93
2019-01-08 00:20:11	17.47	402	16.44	16.61	16.52	224.6	225.9	226.4	本地	正常	无	65535	10.35	0.93
2019-01-08 00:22:36	17.41	402	16.27	16.26	16.26	228.2	229.2	229.3	本地	正常	无	65535	10.37	0.94
2019-01-08 00:25:00	17.43	402	16.31	16.48	16.39	225.2	226.5	226.4	本地	正常	无	65535	10.32	0.93
2019-01-08 00:27:25	17.46	402	16.36	16.59	16.49	225	226	226.2	本地	正常	无	65535	10.35	0.93
2019-01-08 00:29:49	17.46	402	16.27	16.45	16.27	227.6	229.6	229.5	本地	正常	无	65535	10.41	0.94
2019-01-08 00:34:15	17.43	402	16.46	16.59	16.39	224.9	226.4	226.1	本地	正常	无	65535	10.32	0.93
2019-01-08 00:36:27	17.46	402	16.33	16.44	16.34	227.6	229.4	229.5	本地	正常	无	65535	10.41	0.93
2019-01-08 00:39:18	17.46	402	16.42	16.52	16.42	224.5	226.2	226.4	本地	正常	无	65535	10.34	0.93
2019-01-08 00:41:54	17.47	402	16.3	16.43	16.27	227.8	229	229.3	本地	正常	无	65535	10.41	0.93
2019-01-08 00:44:18	17.44	402	16.33	16.47	16.46	224.9	226.6	226.9	本地	正常	无	65535	10.34	0.93
2019-01-08 00:46:44	17.45	402	16.16	16.39	16.2	227.8	229.2	229.6	本地	正常	无	65535	10.4	0.94
2019-01-08 00:49:08	17.48	402	16.41	16.55	16.55	225.1	226.2	226.3	本地	正常	无	65535	10.36	0.93
2019-01-08 00:56:22	17.46	402	16.4	16.61	16.48	224.2	225.8	226.3	本地	正常	无	65535	10.34	0.93
2019-01-08 00:58:46	17.46	402	16.33	16.44	16.28	227.1	229.1	228.8	本地	正常	无	65535	10.4	0.94
2019-01-08 01:06:00	17.46	402	16.44	16.56	16.53	224.8	225.9	226.2	本地	正常	无	65535	10.35	0.93
2019-01-08 01:08:25	17.48	402	16.24	16.41	16.27	227.7	229.1	228.9	本地	正常	无	65535	10.42	0.94
2019-01-08 01:10:50	17.52	402	16.32	16.49	16.3	227.9	229	228.9	本地	正常	无	65535	10.43	0.93
2019-01-08 01:13:14	17.46	402	16.36	16.47	16.36	225.2	226.5	226.4	本地	正常	无	65535	10.34	0.94
2019-01-08 01:15:39	17.46	402	16.42	16.57	16.41	224.4	226.1	226	本地	正常	无	65535	10.34	0.93
2019-01-08 01:18:03	17.48	402	16.2	16.38	16.18	227.8	228.9	228.8	本地	正常	无	65535	10.41	0.94
2019-01-08 01:20:28	17.49	402	16.36	16.43	16.31	227.7	229.5	229.1	本地	正常	无	65535	10.42	0.93
2019-01-08 01:22:53	17.51	402	16.38	16.51	16.5	224.7	226.5	226.7	本地	正常	无	65535	10.37	0.94
2019-01-08 01:25:18	17.47	402	16.53	16.65	16.51	224.6	226.6	226.4	本地	正常	无	65535	10.37	0.93
2019-01-08 01:27:42	17.49	402	16.51	16.69	16.47	224.8	226.6	226.4	本地	正常	无	65535	10.37	0.93
2019-01-08 01:30:07	17.48	402	16.39	16.47	16.28	227.4	229.4	229.5	本地	正常	无	65535	10.42	0.93
2019-01-08 01:32:32	17.49	402	16.44	16.57	16.43	224.9	226.2	226.1	本地	正常	无	65535	10.36	0.93
2019-01-08 01:34:56	17.48	402	16.29	16.34	16.33	227.7	229.4	229.6	本地	正常	无	65535	10.41	0.94
2019-01-08 01:37:21	17.46	402	16.23	16.37	16.31	227.7	229.2	229.7	本地	正常	无	65535	10.41	0.94
2019-01-08 01:39:46	17.51	402	16.5	16.66	16.56	224.6	226.1	226.7	本地	正常	无	65535	10.38	0.93
2019-01-08 01:42:10	17.52	402	16.41	16.36	16.39	227.5	229.2	229	本地	正常	无	65535	10.45	0.94
2019-01-08 01:44:35	17.52	402	16.4	16.65	16.53	224.5	226.1	226.5	本地	正常	无	65535	10.39	0.93
2019-01-08 01:46:59	17.48	402	16.53	16.62	16.53	225.2	226.1	226.4	本地	正常	无	65535	10.37	0.93
2019-01-08 01:49:24	17.48	402	16.52	16.64	16.55	225.1	226.2	226.2	本地	正常	无	65535	10.37	0.93
2019-01-08 01:51:49	17.51	402	16.28	16.34	16.34	227.6	229.3	229.6	本地	正常	无	65535	10.44	0.94
2019-01-08 01:54:13	17.52	402	16.36	16.58	16.47	225.1	226.5	226.5	本地	正常	无	65535	10.38	0.94
2019-01-08 01:56:38	17.49	402	16.36	16.55	16.44	224.7	226.3	226.4	本地	正常	无	65535	10.37	0.94
2019-01-08 01:59:03	17.47	402	16.48	16.61	16.48	225.2	226.5	226.4	本地	正常	无	65535	10.36	0.93
2019-01-08 02:01:27	17.48	402	16.29	16.49	16.26	227.9	229.7	229.6	本地	正常	无	65535	10.42	0.93
2019-01-08 02:03:51	17.49	402	16.31	16.35	16.3	227.3	229.2	228.9	本地	正常	无	65535	10.42	0.94
2019-01-08 02:06:16	17.5	402	16.4	16.49	16.46	225	226.2	226.5	本地	正常	无	65535	10.36	0.94
2019-01-08 02:08:42	17.53	402	16.45	16.6	16.48	224.9	226.5	226.3	本地	正常	无	65535	10.39	0.93
2019-01-08 02:11:06	17.51	402	16.36	16.62	16.5	224.7	226.2	226.7	本地	正常	无	65535	10.37	0.93
2019-01-08 02:13:30	17.52	402	16.35	16.44	16.44	225.2	227	227.1	本地	正常	无	65535	10.37	0.94
2019-01-08 02:15:55	17.49	402	16.3	16.44	16.3	227.6	229.1	229.6	本地	正常	无	65535	10.42	0.93
2019-01-08 02:18:19	17.52	402	16.45	16.66	16.45	224.8	226.1	226.6	本地	正常	无	65535	10.38	0.93
2019-01-08 02:20:44	17.52	402	16.43	16.63	16.37	227.3	228.6	228.8	本地	正常	无	65535	10.41	0.93
2019-01-08 02:23:10	17.55	402	16.55	16.62	16.58	224.6	226	226.4	本地	正常	无	65535	10.41	0.94
2019-01-08 02:25:34	17.54	402	16.54	16.53	16.46	224.7	226.5	226	本地	正常	无	65535	10.39	0.94
2019-01-08 02:27:58	17.52	402	16.33	16.39	16.29	228.2	229.5	228.9	本地	正常	无	65535	10.43	0.94
2019-01-08 02:30:23	17.52	402	16.25	16.37	16.22	228.3	229.7	229.3	本地	正常	无	65535	10.43	0.94
2019-01-08 02:32:48	17.56	402	16.44	16.72	16.48	224.9	226.5	227	本地	正常	无	65535	10.41	0.93
2019-01-08 02:35:13	17.57	402	16.45	16.66	16.52	225.4	226.4	226.6	本地	正常	无	65535	10.42	0.93
2019-01-08 02:37:37	17.59	402	16.28	16.44	16.34	228.1	229.2	229.6	本地	正常	无	65535	10.48	0.94
2019-01-08 02:40:02	17.53	402	16.49	16.65	16.47	224.8	226.6	226.9	本地	正常	无	65535	10.4	0.93
2019-01-08 02:42:26	17.51	402	16.36	16.42	16.36	228.4	229.5	229.3	本地	正常	无	65535	10.45	0.94
2019-01-08 02:44:51	17.54	402	16.48	16.56	16.51	224.9	226.6	226.2	本地	正常	无	65535	10.39	0.94
2019-01-08 02:47:16	17.55	402	16.43	16.39	16.34	228.3	229.5	229.3	本地	正常	无	65535	10.45	0.94
2019-01-08 02:49:41	17.57	402	16.43	16.4	16.29	227.7	229.4	229.4	本地	正常	无	65535	10.47	0.94
2019-01-08 02:52:05	17.56	402	16.53	16.6	16.56	224.9	226.1	226.4	本地	正常	无	65535	10.41	0.93
2019-01-08 02:54:30	17.52	402	16.34	16.44	16.3	228.6	230.4	229.9	本地	正常	无	65535	10.46	0.93
2019-01-08 02:56:54	17.49	402	16.32	16.55	16.43	225.1	226.4	226.3	本地	正常	无	65535	10.37	0.94
2019-01-08 02:59:19	17.52	402	16.42	16.48	16.35	228.4	229.5	229.6	本地	正常	无	65535	10.45	0.93
2019-01-08 03:01:44	17.55	402	16.42	16.61	16.46	225.5	226.7	226.6	本地	正常	无	65535	10.4	0.93
2019-01-08 03:04:09	17.57	402	16.3	16.44	16.27	228.1	229.3	229.9	本地	正常	无	65535	10.47	0.94
2019-01-08 03:06:33	17.56	402	16.29	16.4	16.34	228.5	229.7	229.4	本地	正常	无	65535	10.47	0.94
2019-01-08 03:08:58	17.55	402	16.53	16.71	16.59	224.5	226.3	226.3	本地	正常	无	65535	10.4	0.93
2019-01-08 03:11:22	17.55	402	16.47	16.6	16.56	225.1	226.1	226.1	本地	正常	无	65535	10.4	0.94
2019-01-08 03:13:47	17.57	402	16.52	16.65	16.59	225.1	226.8	226.7	本地	正常	无	65535	10.42	0.93
2019-01-08 03:16:12	17.57	402	16.41	16.62	16.51	225.3	226.5	226.7	本地	正常	无	65535	10.42	0.94
2019-01-08 03:23:26	17.57	402	16.5	16.69	16.58	225	226.9	227.1	本地	正常	无	65535	10.43	0.93
2019-01-08 03:25:50	17.58	402	16.51	16.65	16.54	225	226.4	227.1	本地	正常	无	65535	10.43	0.93
2019-01-08 03:28:16	17.58	402	16.37	16.58	16.45	227.7	229.3	229.7	本地	正常	无	65535	10.48	0.93
2019-01-08 03:30:39	17.65	402	16.55	16.69	16.66	225.3	226.4	226.5	本地	正常	无	65535	10.47	0.93
2019-01-08 03:33:04	17.68	402	16.63	16.7	16.67	224.8	226.6	226.6	本地	正常	无	65535	10.49	0.93
2019-01-08 03:35:29	17.69	402	16.66	16.79	16.71	224.7	226.2	226.7	本地	正常	无	65535	10.5	0.93
2019-01-08 03:37:54	17.61	403	16.42	16.46	16.35	227.9	229.7	229.5	本地	正常	无	65535	10.5	0.94
2019-01-08 03:40:19	17.57	402	16.37	16.52	16.36	227.8	229.6	229.6	本地	正常	无	65535	10.49	0.94
2019-01-08 03:42:43	17.37	402	16.25	16.55	16.37	225	226	226.6	本地	正常	无	65535	10.29	0.93
2019-01-08 03:45:08	17.47	402	16.18	16.38	16.24	228.1	229.4	230	本地	正常	无	65535	10.42	0.94
2019-01-08 03:47:32	17.74	402	16.63	16.89	16.75	224.9	226.6	226.9	本地	正常	无	65535	10.53	0.93
2019-01-08 03:49:57	17.55	402	16.34	16.39	16.27	227.9	229.6	229.8	本地	正常	无	65535	10.45	0.94
2019-01-08 03:52:22	17.32	402	16.24	16.31	16.33	224.8	226.5	226.9	本地	正常	无	65535	10.26	0.94
2019-01-08 03:54:46	17.32	402	16.2	16.3	16.2	225	226.6	226.9	本地	正常	无	65535	10.25	0.94
2019-01-08 03:57:11	17.33	402	16.33	16.47	16.38	224.9	226.6	226.7	本地	正常	无	65535	10.28	0.93
2019-01-08 03:59:35	17.37	402	16.1	16.26	16.16	228.4	229.5	229.7	本地	正常	无	65535	10.35	0.94
2019-01-08 04:02:00	17.43	402	16.23	16.4	16.34	225.5	226.5	226.7	本地	正常	无	65535	10.31	0.94
2019-01-08 04:04:25	17.39	402	16.37	16.48	16.4	224.8	226.1	226.6	本地	正常	无	65535	10.3	0.93
2019-01-08 04:06:50	17.43	402	16.25	16.32	16.18	227.5	229.2	229.3	本地	正常	无	65535	10.38	0.94
2019-01-08 04:09:15	17.44	402	16.37	16.53	16.43	225.1	226.7	226.5	本地	正常	无	65535	10.33	0.93
2019-01-08 04:11:39	17.47	402	16.43	16.62	16.5	224.9	226.2	226.5	本地	正常	无	65535	10.36	0.93
2019-01-08 04:14:04	17.49	402	16.15	16.32	16.21	228	229.6	229.2	本地	正常	无	65535	10.41	0.94
2019-01-08 04:16:29	17.52	402	16.56	16.68	16.56	224.6	225.8	226	本地	正常	无	65535	10.38	0.93
2019-01-08 04:18:53	17.52	402	16.36	16.46	16.31	227.6	229.4	229.3	本地	正常	无	65535	10.45	0.94
2019-01-08 04:21:18	17.55	402	16.2	16.4	16.31	228.2	229.2	229.5	本地	正常	无	65535	10.45	0.94
2019-01-08 04:23:43	17.55	402	16.37	16.61	16.49	224.9	226.7	226.6	本地	正常	无	65535	10.4	0.94
2019-01-08 04:26:08	17.57	402	16.64	16.8	16.54	225	226.7	227	本地	正常	无	65535	10.43	0.93
2019-01-08 04:28:33	17.57	402	16.3	16.47	16.36	228.1	229.7	229.3	本地	正常	无	65535	10.47	0.94
2019-01-08 04:30:57	17.6	402	16.34	16.43	16.35	228.2	229.4	229.1	本地	正常	无	65535	10.49	0.94
2019-01-08 04:33:23	17.62	402	16.52	16.66	16.56	224.8	226.3	226	本地	正常	无	65535	10.45	0.94
2019-01-08 04:35:47	17.65	402	16.62	16.74	16.69	225.2	226.3	226.2	本地	正常	无	65535	10.46	0.93
2019-01-08 04:38:12	17.67	402	16.42	16.56	16.45	228	229.3	229.4	本地	正常	无	65535	10.55	0.94
2019-01-08 04:40:36	17.6	402	16.37	16.49	16.36	228.1	229.4	229.8	本地	正常	无	65535	10.5	0.94
2019-01-08 04:43:01	17.57	402	16.5	16.66	16.55	224.8	226.4	226.8	本地	正常	无	65535	10.42	0.93
2019-01-08 04:45:26	17.58	402	16.35	16.48	16.35	228	229.8	229.5	本地	正常	无	65535	10.49	0.94
2019-01-08 04:47:50	17.57	402	16.48	16.59	16.51	225.1	226.2	226.6	本地	正常	无	65535	10.42	0.94
2019-01-08 04:50:15	17.52	402	16.39	16.59	16.45	225	226.9	226.7	本地	正常	无	65535	10.38	0.93
2019-01-08 04:52:39	17.49	402	16.24	16.32	16.27	228.2	230	229.6	本地	正常	无	65535	10.43	0.94
2019-01-08 04:55:04	17.55	402	16.38	16.59	16.54	225.2	226.7	227.1	本地	正常	无	65535	10.41	0.93
2019-01-08 04:57:29	17.53	402	16.43	16.64	16.57	225.2	226.5	226.8	本地	正常	无	65535	10.39	0.93
2019-01-08 04:59:54	17.58	402	16.28	16.32	16.35	228.1	229.2	229.3	本地	正常	无	65535	10.48	0.94
2019-01-08 05:02:19	17.55	402	16.47	16.63	16.52	224.6	226.5	226.7	本地	正常	无	65535	10.4	0.93
2019-01-08 05:04:43	17.56	402	16.35	16.45	16.31	228.2	229.8	229.5	本地	正常	无	65535	10.47	0.94
2019-01-08 05:07:07	17.57	402	16.52	16.67	16.5	224.7	226.5	226.7	本地	正常	无	65535	10.42	0.93
2019-01-08 05:09:32	17.57	402	16.32	16.49	16.34	228.2	229.6	229.3	本地	正常	无	65535	10.47	0.93
2019-01-08 05:11:56	17.6	402	16.5	16.75	16.52	224.2	226.1	226.4	本地	正常	无	65535	10.43	0.93
2019-01-08 05:14:21	17.62	402	16.52	16.72	16.6	225.1	226.3	226.4	本地	正常	无	65535	10.46	0.94
2019-01-08 05:16:46	17.62	402	16.52	16.67	16.66	224.7	225.9	225.7	本地	正常	无	65535	10.44	0.93
2019-01-08 05:19:13	17.62	402	16.38	16.46	16.34	227.7	229.4	228.9	本地	正常	无	65535	10.49	0.94
2019-01-08 05:21:35	17.61	402	16.59	16.7	16.63	225.1	226.5	226.2	本地	正常	无	65535	10.45	0.93
2019-01-08 05:24:00	17.62	402	16.52	16.68	16.62	224.9	226	226.2	本地	正常	无	65535	10.45	0.94
2019-01-08 05:26:24	17.64	402	16.45	16.6	16.41	228	229	229	本地	正常	无	65535	10.52	0.94
2019-01-08 05:28:50	17.61	402	16.56	16.76	16.6	225.1	226.3	226.4	本地	正常	无	65535	10.44	0.93
2019-01-08 05:31:14	17.53	402	16.34	16.47	16.38	228.1	229.1	229.4	本地	正常	无	65535	10.46	0.94
2019-01-08 05:33:40	17.62	402	16.61	16.73	16.6	224.6	226.2	226.4	本地	正常	无	65535	10.45	0.93
2019-01-08 05:36:04	17.66	402	16.59	16.8	16.67	224.6	226.4	226.2	本地	正常	无	65535	10.48	0.93
2019-01-08 05:38:31	17.64	402	16.44	16.57	16.5	227.4	228.8	229.1	本地	正常	无	65535	10.51	0.93
2019-01-08 05:40:53	17.62	402	16.59	16.67	16.64	224.6	225.7	226.1	本地	正常	无	65535	10.45	0.94
2019-01-08 05:43:18	17.62	402	16.58	16.67	16.56	224.3	226	225.6	本地	正常	无	65535	10.44	0.94
2019-01-08 05:45:43	17.63	402	16.51	16.57	16.4	227.4	228.8	229	本地	正常	无	65535	10.52	0.94
2019-01-08 05:48:08	17.64	402	16.55	16.77	16.69	224.6	225.6	226.1	本地	正常	无	65535	10.46	0.93
2019-01-08 05:50:32	17.65	402	16.52	16.74	16.63	224.3	225.6	226	本地	正常	无	65535	10.46	0.94
2019-01-08 05:53:01	17.65	402	16.51	16.62	16.53	227.4	228.6	228.7	本地	正常	无	65535	10.53	0.93
2019-01-08 05:55:21	17.62	402	16.59	16.73	16.66	224.6	225.6	226	本地	正常	无	65535	10.45	0.93
2019-01-08 05:57:46	17.62	402	16.45	16.55	16.38	227.2	229	229	本地	正常	无	65535	10.5	0.94
2019-01-08 06:00:11	17.64	402	16.5	16.53	16.45	227.1	228.7	228.7	本地	正常	无	65535	10.52	0.94
2019-01-08 06:02:36	17.67	402	16.61	16.73	16.69	224.7	225.9	225.7	本地	正常	无	65535	10.47	0.93
2019-01-08 06:05:00	17.65	402	16.38	16.5	16.45	227.6	228.8	228.9	本地	正常	无	65535	10.52	0.94
2019-01-08 06:07:25	17.64	402	16.63	16.83	16.74	223.9	225.9	226	本地	正常	无	65535	10.46	0.93
2019-01-08 06:09:49	17.62	402	16.69	16.8	16.69	224.2	225.3	225.5	本地	正常	无	65535	10.45	0.93
2019-01-08 06:12:14	17.65	402	16.63	16.76	16.57	223.9	225.7	225.9	本地	正常	无	65535	10.46	0.94
2019-01-08 06:14:39	17.67	402	16.45	16.55	16.48	227	228.5	228.8	本地	正常	无	65535	10.53	0.94
2019-01-08 06:17:04	17.68	402	16.69	16.81	16.65	224.1	225.4	225.5	本地	正常	无	65535	10.48	0.93
2019-01-08 06:19:28	17.73	402	16.53	16.67	16.62	227.1	228.9	228.5	本地	正常	无	65535	10.57	0.94
2019-01-08 06:21:53	17.67	402	16.63	16.8	16.72	224	225.3	225.4	本地	正常	无	65535	10.48	0.93
2019-01-08 06:24:17	17.65	402	16.76	16.83	16.64	224.1	225.7	225.9	本地	正常	无	65535	10.47	0.93
2019-01-08 06:26:42	17.65	402	16.49	16.59	16.47	226.9	228.1	228	本地	正常	无	65535	10.51	0.94
2019-01-08 06:29:07	17.65	402	16.67	16.73	16.66	223.8	224.8	225.1	本地	正常	无	65535	10.46	0.94
2019-01-08 06:31:31	17.6	402	16.36	16.51	16.34	226.6	228.3	228	本地	正常	无	65535	10.48	0.94
2019-01-08 06:34:00	17.6	402	16.57	16.64	16.55	223.5	225.2	225	本地	正常	无	65535	10.43	0.94
2019-01-08 06:36:21	17.6	402	16.58	16.75	16.59	223.2	224.9	224.7	本地	正常	无	65535	10.41	0.94
2019-01-08 06:38:45	17.57	402	16.53	16.6	16.61	223.9	225.3	225.7	本地	正常	无	65535	10.41	0.94
2019-01-08 06:41:09	17.6	402	16.63	16.68	16.57	223.9	225.1	225.4	本地	正常	无	65535	10.43	0.94
2019-01-08 06:43:34	17.61	402	16.52	16.55	16.49	226.2	227.9	227.8	本地	正常	无	65535	10.49	0.94
2019-01-08 06:45:59	17.61	402	16.62	16.81	16.59	223.6	225.6	225.4	本地	正常	无	65535	10.43	0.93
2019-01-08 06:48:24	17.57	402	16.57	16.71	16.58	223.8	224.9	225.3	本地	正常	无	65535	10.41	0.93
2019-01-08 06:50:48	17.57	402	16.44	16.54	16.35	227.2	228.7	228.3	本地	正常	无	65535	10.48	0.94
2019-01-08 06:53:13	17.6	402	16.69	16.86	16.6	223.9	225.1	225.1	本地	正常	无	65535	10.43	0.93
2019-01-08 06:55:37	17.6	402	16.52	16.71	16.63	223.4	224.5	224.9	本地	正常	无	65535	10.42	0.94
2019-01-08 06:58:02	17.62	402	16.42	16.55	16.46	226.9	228.2	227.8	本地	正常	无	65535	10.5	0.94
2019-01-08 07:00:27	17.61	402	16.55	16.77	16.69	223.3	225.2	225.1	本地	正常	无	65535	10.44	0.94
2019-01-08 07:02:52	17.6	402	16.54	16.72	16.55	223.7	225	224.7	本地	正常	无	65535	10.43	0.94
2019-01-08 07:05:18	17.57	402	16.39	16.46	16.46	226.6	228.5	228.2	本地	正常	无	65535	10.46	0.94
2019-01-08 07:07:41	17.58	402	16.58	16.75	16.66	223.2	224.4	225	本地	正常	无	65535	10.42	0.94
2019-01-08 07:10:05	17.59	402	16.49	16.64	16.6	223	224.8	224.8	本地	正常	无	65535	10.41	0.94
2019-01-08 07:12:30	17.62	402	16.48	16.62	16.44	226.3	227.9	227.4	本地	正常	无	65535	10.49	0.94
2019-01-08 07:14:57	17.62	402	16.62	16.74	16.57	223.2	224.8	225.1	本地	正常	无	65535	10.43	0.94
2019-01-08 07:17:20	17.62	402	16.64	16.82	16.66	223.1	224.5	224.9	本地	正常	无	65535	10.43	0.94
2019-01-08 07:19:44	17.62	402	16.49	16.53	16.46	226.7	227.6	227.6	本地	正常	无	65535	10.49	0.94
2019-01-08 07:22:08	17.62	402	16.67	16.72	16.66	223.1	224.8	224.5	本地	正常	无	65535	10.44	0.94
2019-01-08 07:24:33	17.6	402	16.45	16.63	16.47	226	227.2	227.5	本地	正常	无	65535	10.48	0.94
2019-01-08 07:26:58	17.62	402	16.39	16.57	16.47	226.1	227.8	227.8	本地	正常	无	65535	10.48	0.94
2019-01-08 07:29:23	17.62	402	16.59	16.68	16.62	223.4	224.5	224.4	本地	正常	无	65535	10.43	0.94
2019-01-08 07:31:48	17.62	402	16.38	16.47	16.43	226.2	227.2	227.5	本地	正常	无	65535	10.47	0.94
2019-01-08 07:34:14	17.62	402	16.64	16.75	16.64	223.7	224.9	224.5	本地	正常	无	65535	10.43	0.94
2019-01-08 07:36:36	17.6	402	16.55	16.61	16.44	226.2	227.3	227	本地	正常	无	65535	10.47	0.94
2019-01-08 07:39:01	17.62	402	16.57	16.74	16.56	223	224.4	225	本地	正常	无	65535	10.43	0.94
2019-01-08 07:41:26	17.65	402	16.63	16.69	16.69	223.1	224.3	224.5	本地	正常	无	65535	10.45	0.94
2019-01-08 07:43:51	17.6	402	16.53	16.71	16.65	222.9	224.6	224.9	本地	正常	无	65535	10.42	0.94
2019-01-08 07:46:16	17.6	402	16.53	16.54	16.6	225.5	227.3	227.1	本地	正常	无	65535	10.48	0.94
2019-01-08 07:48:41	17.59	402	16.41	16.45	16.4	225.2	227	227	本地	正常	无	65535	10.45	0.94
2019-01-08 07:51:05	17.6	402	16.61	16.76	16.68	223.1	224.6	224.4	本地	正常	无	65535	10.42	0.94
2019-01-08 07:53:30	17.61	402	16.43	16.59	16.45	225.8	226.9	227.4	本地	正常	无	65535	10.48	0.94
2019-01-08 07:55:54	17.62	402	16.67	16.84	16.71	222.7	223.8	224.1	本地	正常	无	65535	10.44	0.94
2019-01-08 07:58:19	17.62	402	16.56	16.76	16.62	222.6	224.5	224.3	本地	正常	无	65535	10.43	0.94
2019-01-08 08:00:43	17.58	402	16.58	16.69	16.7	222.1	223.8	223.5	本地	正常	无	65535	10.4	0.94
2019-01-08 08:03:08	17.6	402	16.68	16.72	16.72	222.7	224.4	224.1	本地	正常	无	65535	10.42	0.94
2019-01-08 08:05:32	17.65	402	16.69	16.87	16.8	222.6	224.2	223.8	本地	正常	无	65535	10.45	0.93
2019-01-08 08:07:57	17.69	402	16.68	16.95	16.79	221.9	223.4	223.9	本地	正常	无	65535	10.46	0.94
2019-01-08 08:10:22	17.65	402	16.74	16.88	16.74	222.7	223.8	223.6	本地	正常	无	65535	10.45	0.94
2019-01-08 08:12:46	17.66	402	16.73	16.85	16.73	222	223.6	224	本地	正常	无	65535	10.44	0.94
2019-01-08 08:15:11	17.67	402	16.56	16.79	16.64	224.9	226.6	226.8	本地	正常	无	65535	10.52	0.94
2019-01-08 08:17:37	17.68	402	16.78	16.89	16.78	222.1	223.6	224.1	本地	正常	无	65535	10.46	0.94
2019-01-08 08:20:00	17.55	402	16.47	16.62	16.45	225.1	226.7	226.9	本地	正常	无	65535	10.44	0.94
2019-01-08 08:22:25	17.55	402	16.6	16.68	16.66	222.5	223.7	223.8	本地	正常	无	65535	10.37	0.94
2019-01-08 08:24:50	17.54	402	16.69	16.79	16.65	222	223.2	223.2	本地	正常	无	65535	10.36	0.93
2019-01-08 08:27:15	17.59	402	16.65	16.74	16.67	222.2	223.9	223.5	本地	正常	无	65535	10.4	0.94
2019-01-08 08:29:39	17.59	402	16.36	16.6	16.48	225.2	226.5	226.4	本地	正常	无	65535	10.45	0.94
2019-01-08 08:32:05	17.63	402	16.72	16.87	16.85	222.1	223.2	223.4	本地	正常	无	65535	10.44	0.93
2019-01-08 08:34:29	17.6	402	16.67	16.8	16.73	222.3	223.7	223.5	本地	正常	无	65535	10.41	0.93
2019-01-08 08:36:53	17.64	402	16.54	16.62	16.6	224.9	226.3	226.7	本地	正常	无	65535	10.49	0.94
2019-01-08 08:39:18	17.66	402	16.63	16.81	16.75	221.8	222.9	223.3	本地	正常	无	65535	10.43	0.94
2019-01-08 08:41:43	17.66	402	16.73	16.84	16.76	222.4	223.9	223.6	本地	正常	无	65535	10.45	0.94
2019-01-08 08:44:07	17.64	402	16.59	16.67	16.63	224.3	226.1	225.5	本地	正常	无	65535	10.48	0.94
2019-01-08 08:46:33	17.66	402	16.77	16.75	16.73	221.5	223.2	223.3	本地	正常	无	65535	10.44	0.94
2019-01-08 08:48:56	17.65	402	16.7	16.7	16.74	222.1	223.5	223.7	本地	正常	无	65535	10.44	0.94
2019-01-08 08:51:21	17.65	402	16.57	16.65	16.57	224.9	226.4	226.5	本地	正常	无	65535	10.49	0.94
2019-01-08 08:53:46	17.67	402	16.72	16.89	16.76	222.3	223.3	223.4	本地	正常	无	65535	10.46	0.94
2019-01-08 08:56:13	17.67	402	16.71	16.82	16.81	222.8	223.8	224	本地	正常	无	65535	10.47	0.94
2019-01-08 08:58:35	17.71	402	16.56	16.73	16.54	225.4	227.3	227.1	本地	正常	无	65535	10.55	0.94
2019-01-08 09:01:00	17.68	402	16.8	16.92	16.78	222.3	224.1	223.8	本地	正常	无	65535	10.48	0.94
2019-01-08 09:03:24	17.67	402	16.77	16.92	16.85	221.9	223.6	223.6	本地	正常	无	65535	10.46	0.94
2019-01-08 09:05:48	17.73	402	16.85	16.9	16.91	222.6	223.5	223.5	本地	正常	无	65535	10.5	0.93

## Sheet: Sheet3
时间	电流	转速	输入电流A	输入电流B	输入电流C	输入电压A	输入电压B	输入电压C	KA0	KA4	远程操作	操作时间	有功功率	功率因数
2019-01-19 01:15:56	8.8	402	8.61	8.91	8.69	225	226.8	226.9	本地	正常	无	65535	5.25	0.89
2019-01-19 01:18:20	8.81	402	8.56	8.88	8.65	225.5	227.2	227.1	本地	正常	无	65535	5.26	0.9
2019-01-19 01:20:45	8.85	402	8.7	9.01	8.79	225.2	226.6	227.2	本地	正常	无	65535	5.27	0.88
2019-01-19 01:23:09	8.85	402	8.74	8.97	8.71	224.9	226.5	227.1	本地	正常	无	65535	5.27	0.89
2019-01-19 01:25:34	8.85	402	8.8	9.06	8.82	225.2	226.7	227.4	本地	正常	无	65535	5.28	0.88
2019-01-19 01:27:58	8.85	402	8.71	8.99	8.76	225.1	227	227	本地	正常	无	65535	5.27	0.88
2019-01-19 01:30:25	8.82	403	8.5	8.81	8.53	225	226.1	226.3	本地	正常	无	65535	5.25	0.91
2019-01-19 01:32:47	8.85	402	8.75	8.98	8.78	225.3	226.4	226.9	本地	正常	无	65535	5.27	0.88
2019-01-19 01:35:12	8.87	402	8.76	8.98	8.79	225.5	226.4	226.8	本地	正常	无	65535	5.28	0.88
2019-01-19 01:37:37	8.87	402	8.59	8.94	8.66	225.3	226.3	226.9	本地	正常	无	65535	5.28	0.9
2019-01-19 01:40:01	8.86	403	8.76	9	8.79	225.1	226.3	226.9	本地	正常	无	65535	5.28	0.89
2019-01-19 01:42:26	8.87	403	8.77	9.1	8.87	225.6	226.8	227	本地	正常	无	65535	5.3	0.88
2019-01-19 01:44:50	8.9	402	8.64	8.91	8.68	224.9	226.5	227	本地	正常	无	65535	5.3	0.9
2019-01-19 01:47:14	8.93	402	8.75	9.03	8.77	225.7	226.8	226.9	本地	正常	无	65535	5.32	0.89
2019-01-19 01:49:39	8.92	403	8.73	9	8.84	225.6	226.8	226.8	本地	正常	无	65535	5.31	0.89
2019-01-19 01:52:03	8.9	403	8.78	9.07	8.8	225.3	226.5	227.1	本地	正常	无	65535	5.3	0.88
2019-01-19 01:54:30	8.9	403	8.74	9.02	8.79	225.2	226.5	227	本地	正常	无	65535	5.3	0.89
2019-01-19 01:56:52	8.89	403	8.71	9	8.79	225.4	226.8	226.7	本地	正常	无	65535	5.3	0.89
2019-01-19 01:59:17	8.93	402	8.83	9.05	8.79	224.9	226.3	227	本地	正常	无	65535	5.32	0.89
2019-01-19 02:01:41	8.95	403	8.87	9.05	8.89	225.2	226.8	227.3	本地	正常	无	65535	5.33	0.89
2019-01-19 02:04:07	8.93	403	8.8	9.02	8.8	225.8	227.4	227.1	本地	正常	无	65535	5.32	0.89
2019-01-19 02:06:30	8.96	403	8.78	9.07	8.85	225	226.6	226.9	本地	正常	无	65535	5.33	0.9
2019-01-19 02:08:55	8.97	402	8.86	9.18	8.95	225.8	226.8	227.1	本地	正常	无	65535	5.34	0.88
2019-01-19 02:11:19	8.99	402	8.71	8.99	8.82	225.1	226.8	227	本地	正常	无	65535	5.34	0.9
2019-01-19 02:13:43	8.97	403	8.82	9.06	8.83	225.4	226.4	226.6	本地	正常	无	65535	5.33	0.89
2019-01-19 02:16:08	8.99	403	8.84	9.19	8.91	225.5	227.1	227.5	本地	正常	无	65535	5.35	0.89
2019-01-19 02:18:33	9.02	403	8.86	9.19	8.86	225.4	227.1	227	本地	正常	无	65535	5.36	0.89
2019-01-19 02:20:57	9.06	402	8.89	9.16	8.92	225.3	226.5	227.3	本地	正常	无	65535	5.39	0.89
2019-01-19 02:23:21	9.07	402	8.91	9.18	8.88	225.4	227.2	227.1	本地	正常	无	65535	5.4	0.89
2019-01-19 02:25:46	9.1	402	8.88	9.2	8.88	225.2	226.7	227.3	本地	正常	无	65535	5.4	0.89
2019-01-19 02:28:10	9.12	403	8.94	9.23	8.96	225.1	226.7	226.5	本地	正常	无	65535	5.42	0.89
2019-01-19 02:30:37	9.1	402	8.82	9.1	8.81	225.7	226.8	227.1	本地	正常	无	65535	5.41	0.9
2019-01-19 02:33:00	9.1	403	8.96	9.18	8.87	225.6	226.9	226.7	本地	正常	无	65535	5.42	0.89
2019-01-19 02:35:24	9.15	403	8.96	9.21	8.91	225.3	226.5	227.1	本地	正常	无	65535	5.44	0.89
2019-01-19 02:42:37	9.17	403	9.04	9.27	9.02	225.4	226.8	226.6	本地	正常	无	65535	5.46	0.89
2019-01-19 02:45:03	9.18	402	8.94	9.31	9	225	226.5	227.1	本地	正常	无	65535	5.46	0.89
2019-01-19 02:47:27	9.2	403	9.03	9.31	9.02	224.9	226.8	226.7	本地	正常	无	65535	5.47	0.89
2019-01-19 02:49:51	9.23	403	8.98	9.24	9	225.2	226.4	226.8	本地	正常	无	65535	5.48	0.9
2019-01-19 02:52:16	9.25	403	9.07	9.3	9	225.4	226.4	226.4	本地	正常	无	65535	5.48	0.89
2019-01-19 02:54:40	9.27	403	9.06	9.3	9.09	224.9	226.6	226.8	本地	正常	无	65535	5.51	0.89
2019-01-19 02:57:05	9.28	402	9.19	9.42	9.21	225	226.3	226.8	本地	正常	无	65535	5.51	0.88
2019-01-19 02:59:31	9.29	403	9.07	9.25	8.99	225.3	226.7	226.6	本地	正常	无	65535	5.51	0.9
2019-01-19 03:01:54	9.29	403	9.03	9.39	9.07	225.1	226.6	227.2	本地	正常	无	65535	5.52	0.89
2019-01-19 03:04:19	9.3	403	8.99	9.22	8.99	225	226.5	226.3	本地	正常	无	65535	5.51	0.9
2019-01-19 03:06:43	9.34	403	9.17	9.46	9.07	224.9	226.7	227	本地	正常	无	65535	5.54	0.89
2019-01-19 03:09:07	9.34	403	9.03	9.34	9.13	224.6	226.4	226.6	本地	正常	无	65535	5.53	0.9
2019-01-19 03:11:32	9.3	403	9.09	9.38	9.16	225.2	226.3	226.6	本地	正常	无	65535	5.52	0.89
2019-01-19 03:13:57	9.31	403	9	9.3	9.03	225	226.3	227	本地	正常	无	65535	5.53	0.9
2019-01-19 03:16:21	9.34	403	9.04	9.43	9.1	224.9	226.7	227	本地	正常	无	65535	5.54	0.89
2019-01-19 03:18:45	9.37	403	9.09	9.36	9.09	225.7	226.8	226.9	本地	正常	无	65535	5.57	0.9
2019-01-19 03:21:10	9.4	402	9.21	9.41	9.16	225.7	226.9	226.8	本地	正常	无	65535	5.57	0.89
2019-01-19 03:23:34	9.41	402	9.14	9.37	9.28	224.8	226.4	226.1	本地	正常	无	65535	5.57	0.89
2019-01-19 03:25:58	9.42	403	9.09	9.43	9.14	224.9	226.1	226.9	本地	正常	无	65535	5.58	0.9
2019-01-19 03:28:23	9.42	402	9.15	9.44	9.16	225.1	226.9	227	本地	正常	无	65535	5.59	0.9
2019-01-19 03:30:51	9.45	402	9.09	9.42	9.22	224.9	226.5	226.4	本地	正常	无	65535	5.6	0.9
2019-01-19 03:33:13	9.47	402	9.19	9.45	9.19	224.5	226.3	226.5	本地	正常	无	65535	5.61	0.9
2019-01-19 03:35:19	9.45	402	9.24	9.54	9.26	225	226.8	226.8	本地	正常	无	65535	5.6	0.89
2019-01-19 03:37:44	9.47	402	9.1	9.42	9.18	225	226.3	226.9	本地	正常	无	65535	5.61	0.9
2019-01-19 03:40:27	9.51	403	9.29	9.53	9.26	225.7	226.8	227.3	本地	正常	无	65535	5.64	0.89
2019-01-19 03:42:53	9.48	402	9.37	9.59	9.4	225.6	226.6	227.4	本地	正常	无	65535	5.63	0.88
2019-01-19 03:45:16	9.51	402	9.26	9.58	9.39	225.7	227.1	227.6	本地	正常	无	65535	5.65	0.89
2019-01-19 03:47:41	9.51	402	9.18	9.42	9.15	226	227.4	227.1	本地	正常	无	65535	5.64	0.9
2019-01-19 03:50:05	9.53	402	9.33	9.58	9.4	225.3	227.1	227	本地	正常	无	65535	5.65	0.89
2019-01-19 03:52:30	9.56	402	9.28	9.57	9.3	225.7	226.7	227	本地	正常	无	65535	5.66	0.89
2019-01-19 03:54:54	9.56	402	9.38	9.62	9.37	225.5	226.9	227.5	本地	正常	无	65535	5.67	0.89
2019-01-19 03:57:21	9.57	402	9.37	9.62	9.37	226	227.1	227.5	本地	正常	无	65535	5.68	0.89
2019-01-19 03:59:43	9.57	402	9.43	9.63	9.35	225.5	227.3	227.3	本地	正常	无	65535	5.68	0.89
2019-01-19 04:02:08	9.6	402	9.54	9.83	9.5	225.4	226.4	227.1	本地	正常	无	65535	5.7	0.88
2019-01-19 04:04:33	9.64	402	9.38	9.58	9.44	225.5	227	227.6	本地	正常	无	65535	5.72	0.89
2019-01-19 04:06:57	9.69	402	9.34	9.57	9.38	225.1	226.3	226.8	本地	正常	无	65535	5.73	0.9
2019-01-19 04:09:23	9.68	402	9.36	9.58	9.46	225.4	226.4	226.8	本地	正常	无	65535	5.73	0.9
2019-01-19 04:11:48	9.69	402	9.49	9.73	9.49	224.9	226.5	227.1	本地	正常	无	65535	5.74	0.89
2019-01-19 04:14:11	9.69	402	9.34	9.66	9.37	224.9	226.6	227	本地	正常	无	65535	5.74	0.9
2019-01-19 04:16:35	9.69	402	9.22	9.53	9.36	224.9	226.4	226.9	本地	正常	无	65535	5.73	0.91
2019-01-19 04:19:00	9.71	402	9.41	9.75	9.42	225.2	226.3	226.5	本地	正常	无	65535	5.75	0.89
2019-01-19 04:21:24	9.72	402	9.4	9.66	9.41	225	226	226.7	本地	正常	无	65535	5.76	0.9
2019-01-19 04:23:49	9.73	402	9.42	9.75	9.43	225.4	226.9	226.8	本地	正常	无	65535	5.77	0.9
2019-01-19 04:26:13	9.73	402	9.35	9.57	9.36	225	226.2	226.6	本地	正常	无	65535	5.75	0.9
2019-01-19 04:28:38	9.75	402	9.39	9.61	9.48	224.8	226.5	226.8	本地	正常	无	65535	5.77	0.9
2019-01-19 04:31:05	9.75	402	9.49	9.72	9.53	225.3	226.5	226.3	本地	正常	无	65535	5.77	0.9
2019-01-19 04:33:27	9.77	402	9.39	9.71	9.38	225.1	226.7	227.2	本地	正常	无	65535	5.78	0.9
2019-01-19 04:35:51	9.75	402	9.37	9.72	9.4	224.6	226.3	226.5	本地	正常	无	65535	5.77	0.9
2019-01-19 04:38:16	9.77	402	9.48	9.78	9.59	224.8	226.5	226.6	本地	正常	无	65535	5.78	0.89
2019-01-19 04:40:40	9.77	402	9.48	9.75	9.47	225.2	226.2	226.6	本地	正常	无	65535	5.79	0.9
2019-01-19 04:43:05	9.8	402	9.53	9.79	9.56	225	226.8	226.7	本地	正常	无	65535	5.79	0.9
2019-01-19 04:45:29	9.8	402	9.53	9.8	9.58	225	226.7	226.6	本地	正常	无	65535	5.8	0.89
2019-01-19 04:47:56	9.83	402	9.49	9.78	9.58	224.8	225.8	226.6	本地	正常	无	65535	5.81	0.9
2019-01-19 04:50:19	9.85	402	9.51	9.8	9.51	225.3	226.5	226.4	本地	正常	无	65535	5.82	0.9
2019-01-19 04:52:43	9.85	402	9.5	9.78	9.53	225.2	226.3	226.3	本地	正常	无	65535	5.82	0.9
2019-01-19 04:55:07	9.86	402	9.44	9.74	9.45	224.7	225.7	226.3	本地	正常	无	65535	5.82	0.91
2019-01-19 05:02:21	9.91	402	9.53	9.81	9.56	224.3	225.8	226.5	本地	正常	无	65535	5.85	0.9
2019-01-19 05:04:47	9.95	402	9.55	9.77	9.59	225.2	226.4	226.6	本地	正常	无	65535	5.87	0.9
2019-01-19 05:07:11	9.94	403	9.72	9.86	9.65	225	226.7	226.6	本地	正常	无	65535	5.87	0.89
2019-01-19 05:09:34	9.98	403	9.55	9.79	9.56	224.6	226.2	226.4	本地	正常	无	65535	5.88	0.91
2019-01-19 05:11:59	10.02	403	9.61	9.81	9.61	225.5	226.5	226.7	本地	正常	无	65535	5.91	0.91
2019-01-19 05:14:23	9.99	402	9.68	9.87	9.68	224.8	226.5	226.6	本地	正常	无	65535	5.91	0.9
2019-01-19 05:16:49	10.02	403	9.67	9.81	9.65	225	226.5	227	本地	正常	无	65535	5.91	0.91
2019-01-19 05:19:13	10.04	402	9.67	9.88	9.74	225.1	226.2	226.1	本地	正常	无	65535	5.92	0.9
2019-01-19 05:21:37	10.07	402	9.73	9.91	9.72	224.7	226.5	226.6	本地	正常	无	65535	5.94	0.9
2019-01-19 05:24:02	10.07	402	9.69	9.93	9.71	224.7	225.9	226.5	本地	正常	无	65535	5.95	0.9
2019-01-19 05:26:26	10.07	402	9.84	10.01	9.81	224.7	225.8	225.9	本地	正常	无	65535	5.94	0.9
2019-01-19 05:28:51	10.11	402	9.72	9.92	9.67	224.7	226.4	226.3	本地	正常	无	65535	5.97	0.91
2019-01-19 05:31:18	10.1	402	9.59	9.84	9.64	224.8	226.4	226.3	本地	正常	无	65535	5.95	0.91
2019-01-19 05:33:40	10.09	402	9.75	9.98	9.82	225	225.9	226.1	本地	正常	无	65535	5.96	0.9
2019-01-19 05:36:05	10.09	402	9.87	10.04	9.83	224.5	226	226.3	本地	正常	无	65535	5.96	0.9
2019-01-19 05:38:30	10.12	402	9.76	9.98	9.74	224.7	226.4	226.5	本地	正常	无	65535	5.97	0.9
2019-01-19 05:40:53	10.16	402	9.9	10.03	9.8	225	226	226.2	本地	正常	无	65535	6	0.9
2019-01-19 05:43:19	10.15	402	9.74	10.04	9.83	224.4	225.4	226.1	本地	正常	无	65535	5.98	0.9
2019-01-19 05:45:42	10.15	402	9.87	10.1	9.88	224.1	225.6	226.2	本地	正常	无	65535	5.99	0.9
2019-01-19 05:48:06	10.17	402	9.81	10.07	9.79	224.2	225.6	226.1	本地	正常	无	65535	5.99	0.9
2019-01-19 05:50:31	10.17	402	9.88	10.13	9.83	224.4	225.5	225.7	本地	正常	无	65535	6	0.9
2019-01-19 05:52:55	10.24	402	9.89	10.18	9.85	224.3	225.8	226.3	本地	正常	无	65535	6.04	0.9
2019-01-19 05:55:20	10.24	402	9.91	10.08	9.87	225	225.9	226.1	本地	正常	无	65535	6.03	0.9
2019-01-19 05:57:45	10.2	402	9.86	10.07	9.82	224.4	226.1	226.4	本地	正常	无	65535	6.02	0.91
2019-01-19 06:00:11	10.23	402	9.92	10.09	9.92	224.6	226.4	226.2	本地	正常	无	65535	6.03	0.9
2019-01-19 06:02:34	10.2	403	9.79	10.07	9.86	224.7	225.8	225.9	本地	正常	无	65535	6.01	0.9
2019-01-19 06:04:58	10.25	403	9.74	10.01	9.82	224.3	225.9	226.3	本地	正常	无	65535	6.04	0.91
2019-01-19 06:07:23	10.29	402	9.86	10.09	9.93	224.3	225.6	226.2	本地	正常	无	65535	6.06	0.9
2019-01-19 06:09:48	10.32	403	9.9	10.16	9.95	224.3	225.5	225.5	本地	正常	无	65535	6.07	0.9
2019-01-19 06:12:13	10.35	402	9.99	10.25	10	224	225.4	226.1	本地	正常	无	65535	6.1	0.9
2019-01-19 06:14:37	10.4	402	10.02	10.2	10.06	224.4	225.5	225.5	本地	正常	无	65535	6.12	0.9
2019-01-19 06:17:01	10.38	402	9.93	10.21	9.93	224.4	225.4	225.4	本地	正常	无	65535	6.11	0.91
2019-01-19 06:19:26	10.37	402	9.99	10.14	9.95	224.7	226	225.7	本地	正常	无	65535	6.11	0.91
2019-01-19 06:21:51	10.39	402	9.9	10.17	9.99	224.3	225.9	226	本地	正常	无	65535	6.12	0.91
2019-01-19 06:24:15	10.39	402	10.02	10.23	9.96	224	225.5	225.1	本地	正常	无	65535	6.12	0.91
2019-01-19 06:26:40	10.37	402	10.01	10.23	10	224.1	225.5	225.2	本地	正常	无	65535	6.1	0.91
2019-01-19 06:29:04	10.4	402	10.1	10.31	10.08	224.3	225.5	226	本地	正常	无	65535	6.12	0.9
2019-01-19 06:31:31	10.39	402	10.07	10.26	10.03	223.9	225	225.4	本地	正常	无	65535	6.11	0.9
2019-01-19 06:33:53	10.4	402	9.95	10.22	10.05	224.3	225.6	226.2	本地	正常	无	65535	6.12	0.91
2019-01-19 06:36:18	10.45	402	9.9	10.23	10.02	224.2	226	226.2	本地	正常	无	65535	6.15	0.91
2019-01-19 06:38:42	10.46	402	10.1	10.34	10.19	224.2	225.5	225.2	本地	正常	无	65535	6.15	0.9
2019-01-19 06:41:07	10.42	402	9.99	10.27	10.06	223.7	225.6	225.5	本地	正常	无	65535	6.13	0.91
2019-01-19 06:43:31	10.45	402	10.2	10.43	10.18	224	225.2	225.1	本地	正常	无	65535	6.16	0.9
2019-01-19 06:45:56	10.43	402	10.01	10.34	10.1	223.8	225.1	225.8	本地	正常	无	65535	6.14	0.9
2019-01-19 06:48:20	10.47	402	10.03	10.36	10.13	223.4	225.1	225.6	本地	正常	无	65535	6.16	0.9
2019-01-19 06:50:45	10.5	403	9.95	10.25	10.06	224.2	225.2	225.5	本地	正常	无	65535	6.18	0.91
2019-01-19 06:53:10	10.52	402	10.05	10.33	10.14	224	225.6	225.5	本地	正常	无	65535	6.18	0.9
2019-01-19 06:55:34	10.51	402	10.14	10.49	10.19	224	225.1	225.6	本地	正常	无	65535	6.18	0.9
2019-01-19 06:57:58	10.57	402	10.08	10.34	10.18	223.2	224.8	225.3	本地	正常	无	65535	6.21	0.91
2019-01-19 07:00:23	10.53	402	10.03	10.27	10.1	224.2	225.3	225.1	本地	正常	无	65535	6.19	0.91
2019-01-19 07:02:48	10.56	402	10.18	10.37	10.21	223.6	225.3	225.1	本地	正常	无	65535	6.2	0.9
2019-01-19 07:05:13	10.56	402	10.01	10.27	10.14	223.3	225.1	225	本地	正常	无	65535	6.2	0.91
2019-01-19 07:07:37	10.59	402	10.17	10.37	10.2	223.2	224.8	225.3	本地	正常	无	65535	6.22	0.91
2019-01-19 07:10:01	10.63	402	10.15	10.42	10.23	223.4	225.1	225.4	本地	正常	无	65535	6.25	0.91
2019-01-19 07:12:25	10.65	402	10.28	10.5	10.27	223.6	225.5	225.3	本地	正常	无	65535	6.26	0.9
2019-01-19 07:14:50	10.59	402	10.13	10.43	10.2	223.6	224.6	224.8	本地	正常	无	65535	6.22	0.91
2019-01-19 07:17:15	10.56	402	10.12	10.42	10.22	223.8	224.9	224.9	本地	正常	无	65535	6.21	0.91
2019-01-19 07:19:40	10.53	402	10.2	10.43	10.2	223.7	225.2	225.6	本地	正常	无	65535	6.2	0.9
2019-01-19 07:22:04	10.58	402	10.26	10.45	10.26	223.4	225.1	225.3	本地	正常	无	65535	6.23	0.9
2019-01-19 07:24:28	10.62	402	10.41	10.66	10.4	223.6	225.6	225.6	本地	正常	无	65535	6.25	0.89
2019-01-19 07:26:53	10.62	403	10.32	10.54	10.36	224	225.2	225.3	本地	正常	无	65535	6.25	0.9
2019-01-19 07:29:17	10.64	403	10.26	10.56	10.33	224	225.1	225.3	本地	正常	无	65535	6.25	0.9
2019-01-19 07:31:44	10.67	402	10.38	10.55	10.39	223.8	225.4	225.4	本地	正常	无	65535	6.28	0.9
2019-01-19 07:34:08	10.74	402	10.35	10.55	10.33	223.8	224.8	224.9	本地	正常	无	65535	6.31	0.91
2019-01-19 07:36:31	10.73	403	10.43	10.62	10.44	223.5	224.8	225.3	本地	正常	无	65535	6.31	0.9
2019-01-19 07:38:55	10.76	403	10.35	10.59	10.39	223	224.8	225.1	本地	正常	无	65535	6.32	0.91
2019-01-19 07:41:20	10.77	403	10.34	10.53	10.33	224	225	225	本地	正常	无	65535	6.33	0.91
2019-01-19 07:43:45	10.77	403	10.54	10.56	10.56	223.6	224.6	224.5	本地	正常	无	65535	6.33	0.9
2019-01-19 07:46:09	10.7	403	10.33	10.49	10.39	223.8	224.8	225	本地	正常	无	65535	6.29	0.9
2019-01-19 07:48:34	10.72	403	10.4	10.64	10.48	223.2	224.8	225.3	本地	正常	无	65535	6.31	0.9
2019-01-19 07:50:58	10.77	403	10.44	10.62	10.41	223.8	225.1	224.9	本地	正常	无	65535	6.32	0.9
2019-01-19 07:53:24	10.77	402	10.27	10.54	10.38	222.9	224.3	224.9	本地	正常	无	65535	6.32	0.91
2019-01-19 07:55:49	10.77	403	10.41	10.59	10.4	222.7	224.3	224.4	本地	正常	无	65535	6.32	0.91
2019-01-19 07:58:11	10.82	403	10.3	10.59	10.41	223	224.8	224.9	本地	正常	无	65535	6.35	0.91
2019-01-19 08:00:36	10.82	402	10.22	10.42	10.31	222.7	224.2	224.6	本地	正常	无	65535	6.34	0.92
2019-01-19 08:03:01	10.82	402	10.44	10.53	10.52	222.6	223.9	224.3	本地	正常	无	65535	6.35	0.91
2019-01-19 08:05:24	10.87	402	10.37	10.57	10.51	222.8	224.2	224.4	本地	正常	无	65535	6.38	0.91
2019-01-19 08:07:50	10.87	402	10.41	10.63	10.48	223.1	224.3	224.3	本地	正常	无	65535	6.38	0.91
2019-01-19 08:10:14	10.85	403	10.41	10.61	10.45	222.5	224.1	224.4	本地	正常	无	65535	6.37	0.91
2019-01-19 08:12:39	10.87	403	10.45	10.77	10.48	222.7	224.4	224.7	本地	正常	无	65535	6.39	0.91
2019-01-19 08:15:03	10.91	402	10.39	10.65	10.45	223	223.8	224	本地	正常	无	65535	6.39	0.91
2019-01-19 08:17:28	10.87	403	10.4	10.57	10.42	223	224.1	224.5	本地	正常	无	65535	6.38	0.91
2019-01-19 08:19:52	10.9	403	10.46	10.76	10.53	222.9	224	224.1	本地	正常	无	65535	6.39	0.91
2019-01-19 08:22:16	10.91	403	10.47	10.6	10.48	222.7	224	224.5	本地	正常	无	65535	6.39	0.91
2019-01-19 08:24:41	10.92	402	10.5	10.62	10.45	223.2	224.4	224.4	本地	正常	无	65535	6.41	0.91
2019-01-19 08:27:06	10.97	402	10.52	10.76	10.58	222.7	224.2	224.4	本地	正常	无	65535	6.43	0.91
2019-01-19 08:29:30	10.94	403	10.52	10.73	10.58	222.6	224	224.2	本地	正常	无	65535	6.41	0.91
2019-01-19 08:31:58	10.95	403	10.57	10.69	10.61	222.6	224.3	224	本地	正常	无	65535	6.42	0.91
2019-01-19 08:34:20	10.9	402	10.38	10.56	10.37	223.3	224.4	224.2	本地	正常	无	65535	6.4	0.92
2019-01-19 08:36:45	11.02	402	10.59	10.81	10.65	222.8	224.1	224.3	本地	正常	无	65535	6.46	0.91
2019-01-19 08:39:08	11.05	402	10.6	10.82	10.71	222.6	223.9	224.3	本地	正常	无	65535	6.49	0.91
2019-01-19 08:41:33	11.12	402	10.62	10.8	10.69	222.7	223.7	224.2	本地	正常	无	65535	6.52	0.91
2019-01-19 08:43:58	11.1	402	10.62	10.82	10.7	222.2	223.8	224.2	本地	正常	无	65535	6.5	0.91
2019-01-19 08:46:23	11.16	402	10.69	10.88	10.76	223.1	224.2	224.6	本地	正常	无	65535	6.54	0.91
2019-01-19 08:48:46	11.16	402	10.63	10.87	10.7	222.3	223.9	224	本地	正常	无	65535	6.53	0.91
2019-01-19 08:51:11	11.12	403	10.67	10.83	10.76	222.9	223.7	223.9	本地	正常	无	65535	6.51	0.91
2019-01-19 08:53:36	11.16	402	10.67	10.77	10.74	222.9	224.4	224	本地	正常	无	65535	6.53	0.92
2019-01-19 08:56:01	11.16	402	10.69	10.83	10.73	222.2	223.9	223.7	本地	正常	无	65535	6.53	0.91
2019-01-19 08:58:26	11.18	402	10.66	10.91	10.86	222.5	223.3	223.7	本地	正常	无	65535	6.56	0.91
2019-01-19 09:00:51	11.23	402	10.74	10.87	10.8	222.4	224.1	223.9	本地	正常	无	65535	6.57	0.92
2019-01-19 09:03:13	11.27	402	10.71	10.93	10.76	222.4	223.5	223.9	本地	正常	无	65535	6.59	0.92
2019-01-19 09:05:38	11.23	403	10.83	11.01	10.9	222	223.3	223.8	本地	正常	无	65535	6.58	0.91
2019-01-19 09:08:05	11.26	402	10.83	11.04	10.88	222.2	223.5	223.3	本地	正常	无	65535	6.59	0.91
2019-01-19 09:10:27	11.29	402	10.92	11.05	10.82	222.1	223.8	224	本地	正常	无	65535	6.62	0.91
2019-01-19 09:12:52	11.35	402	10.95	11.03	10.91	222.6	223.6	223.4	本地	正常	无	65535	6.65	0.91
2019-01-19 09:15:17	11.35	402	10.85	11.02	10.88	222.3	223.6	223.3	本地	正常	无	65535	6.64	0.91
2019-01-19 09:17:40	11.32	403	10.81	10.91	10.84	222.2	223.3	223.5	本地	正常	无	65535	6.62	0.92
2019-01-19 09:20:05	11.33	402	11.02	11.12	10.99	222.1	223.7	223.6	本地	正常	无	65535	6.64	0.91
2019-01-19 09:22:30	11.37	402	10.92	10.97	10.84	222.2	223.5	223.1	本地	正常	无	65535	6.65	0.92
2019-01-19 09:24:56	11.38	402	11.05	11.2	11.01	222.4	223.4	223.1	本地	正常	无	65535	6.67	0.91
2019-01-19 09:27:19	11.4	403	10.87	11.1	10.93	222.5	223.4	223.4	本地	正常	无	65535	6.67	0.92
2019-01-19 09:29:45	11.38	402	10.96	11.13	10.99	222.7	223.4	224.1	本地	正常	无	65535	6.66	0.91
2019-01-19 09:32:07	11.4	402	10.91	11.07	10.91	222	223.3	223.8	本地	正常	无	65535	6.67	0.91
2019-01-19 09:34:32	11.45	402	11.02	11.17	11.07	222.5	223.7	223.5	本地	正常	无	65535	6.71	0.91
2019-01-19 09:36:57	11.42	402	10.93	11.19	10.95	221.9	223.6	223.4	本地	正常	无	65535	6.69	0.91
2019-01-19 09:39:21	11.47	402	10.96	11.21	11.01	222.3	223.5	224.1	本地	正常	无	65535	6.73	0.92
2019-01-19 09:41:45	11.5	402	10.98	11.21	11.06	222.6	223.6	223.6	本地	正常	无	65535	6.74	0.91
2019-01-19 09:44:10	11.45	402	10.93	11.19	11.06	222	223.5	224	本地	正常	无	65535	6.7	0.91
2019-01-19 09:46:34	11.47	402	11.02	11.07	11.03	222.5	223.6	224	本地	正常	无	65535	6.72	0.91
2019-01-19 09:48:59	11.56	402	11.09	11.22	11.11	222	223.6	223.8	本地	正常	无	65535	6.75	0.91
2019-01-19 09:51:24	11.5	402	11.06	11.15	11.04	221.7	223	223.5	本地	正常	无	65535	6.72	0.91
2019-01-19 09:53:48	11.53	402	11.08	11.34	11.15	222.9	223.7	224.1	本地	正常	无	65535	6.75	0.91
2019-01-19 09:56:13	11.5	403	11.15	11.26	11.09	222.9	223.6	224	本地	正常	无	65535	6.74	0.91
2019-01-19 09:58:38	11.56	402	11.04	11.28	11.07	222.5	223.8	224.4	本地	正常	无	65535	6.76	0.91
2019-01-19 10:01:02	11.56	402	11.22	11.41	11.25	222.5	224.1	223.9	本地	正常	无	65535	6.78	0.9
2019-01-19 10:03:27	11.5	402	11.12	11.24	11.1	222.9	223.9	224.1	本地	正常	无	65535	6.75	0.91
2019-01-19 10:05:53	11.72	402	11.29	11.38	11.22	222.8	224.3	223.9	本地	正常	无	65535	6.87	0.91
2019-01-19 10:08:17	11.53	402	11.05	11.29	11.1	222.5	223.4	223.9	本地	正常	无	65535	6.75	0.91
2019-01-19 10:10:41	11.56	402	11.17	11.41	11.2	222.7	224.1	223.9	本地	正常	无	65535	6.78	0.91
2019-01-19 10:13:08	11.53	402	11.19	11.39	11.26	222.7	224.1	224	本地	正常	无	65535	6.77	0.9
2019-01-19 10:15:31	11.62	402	11.15	11.39	11.24	222.2	223.3	223.9	本地	正常	无	65535	6.81	0.91
2019-01-19 10:17:55	11.55	402	11.18	11.49	11.12	222.7	223.8	224	本地	正常	无	65535	6.78	0.91
2019-01-19 10:20:19	11.61	402	11.31	11.48	11.29	222.6	224.1	223.9	本地	正常	无	65535	6.81	0.9
2019-01-19 10:22:45	11.57	402	11.1	11.26	11.15	222.2	223.7	223.8	本地	正常	无	65535	6.77	0.91
2019-01-19 10:25:10	11.67	402	11.14	11.31	11.13	222	223.1	222.9	本地	正常	无	65535	6.82	0.92
2019-01-19 10:27:34	11.6	402	11.17	11.37	11.25	222.1	223.7	223.7	本地	正常	无	65535	6.8	0.91
2019-01-19 10:29:58	11.66	402	11.08	11.24	11.17	221.9	223	223	本地	正常	无	65535	6.82	0.92
2019-01-19 10:32:24	11.67	402	11.2	11.38	11.23	221.6	223.3	223.4	本地	正常	无	65535	6.82	0.91
2019-01-19 10:34:46	11.67	402	11.29	11.4	11.27	221.8	223.2	223.6	本地	正常	无	65535	6.82	0.91
2019-01-19 10:37:12	11.69	402	11.23	11.36	11.23	222.2	223.1	223.4	本地	正常	无	65535	6.85	0.92
2019-01-19 10:39:35	11.67	402	11.24	11.43	11.23	222	223	223.3	本地	正常	无	65535	6.83	0.91
2019-01-19 10:42:04	11.72	402	11.28	11.4	11.25	221.9	223.1	223.3	本地	正常	无	65535	6.86	0.91
2019-01-19 10:44:26	11.68	402	11.24	11.41	11.25	222.1	223	223.1	本地	正常	无	65535	6.84	0.91
2019-01-19 10:46:49	11.74	402	11.2	11.41	11.22	221.9	223.4	223.7	本地	正常	无	65535	6.86	0.92
2019-01-19 10:49:15	11.8	402	11.46	11.5	11.4	222.1	223.5	223.5	本地	正常	无	65535	6.9	0.91
2019-01-19 10:51:38	11.67	402	11.22	11.32	11.21	221.5	222.9	223.1	本地	正常	无	65535	6.83	0.92
2019-01-19 10:54:03	11.7	402	11.16	11.35	11.21	222.5	223.3	223.5	本地	正常	无	65535	6.84	0.92
2019-01-19 10:56:28	11.58	402	11.15	11.32	11.19	221.8	223	223.5	本地	正常	无	65535	6.79	0.91
2019-01-19 10:58:54	11.57	402	11.15	11.27	11.17	222	223	223.4	本地	正常	无	65535	6.77	0.91
2019-01-19 11:01:18	11.62	402	11.08	11.31	11.11	222	223.6	223.8	本地	正常	无	65535	6.8	0.92
2019-01-19 11:03:42	11.55	402	11.11	11.31	11.16	222.3	223.6	223.4	本地	正常	无	65535	6.76	0.91
2019-01-19 11:06:07	11.58	402	11.07	11.21	11.1	222.6	223.9	223.6	本地	正常	无	65535	6.78	0.91
2019-01-19 11:13:19	11.65	402	11.08	11.26	11.13	222.2	223.5	223.8	本地	正常	无	65535	6.82	0.92
2019-01-19 11:15:43	11.63	402	11.23	11.4	11.24	222.7	223.6	223.5	本地	正常	无	65535	6.82	0.91
2019-01-19 11:18:08	11.6	402	11.14	11.31	11.08	222.8	224.1	223.8	本地	正常	无	65535	6.8	0.91
2019-01-19 11:20:32	11.65	402	11.13	11.24	11.17	222.5	223.9	224.1	本地	正常	无	65535	6.83	0.92
2019-01-19 11:22:57	11.67	402	11.24	11.46	11.31	222.4	223.7	224.1	本地	正常	无	65535	6.84	0.91
2019-01-19 11:25:22	11.62	402	11.2	11.32	11.23	222.2	223.5	223.2	本地	正常	无	65535	6.8	0.91
2019-01-19 11:27:47	11.7	402	11.13	11.34	11.17	222.3	223.6	224.1	本地	正常	无	65535	6.85	0.92
2019-01-19 11:30:11	11.67	402	11.16	11.44	11.23	222.2	223.8	223.9	本地	正常	无	65535	6.85	0.91
2019-01-19 11:32:38	11.67	402	11.16	11.34	11.17	222.6	223.4	223.5	本地	正常	无	65535	6.83	0.92
2019-01-19 11:35:00	11.67	402	11.22	11.45	11.26	221.8	223.5	223.2	本地	正常	无	65535	6.84	0.91
2019-01-19 11:37:24	11.76	402	11.28	11.45	11.36	222.5	223.3	223.4	本地	正常	无	65535	6.88	0.91
2019-01-19 11:39:49	11.71	402	11.14	11.41	11.22	222.3	223.9	223.8	本地	正常	无	65535	6.87	0.92
2019-01-19 11:42:13	11.7	402	11.22	11.37	11.22	222.7	223.5	223.9	本地	正常	无	65535	6.86	0.92
2019-01-19 11:44:37	11.74	402	11.45	11.56	11.32	222.2	223.6	223.8	本地	正常	无	65535	6.88	0.9
2019-01-19 11:47:02	11.76	402	11.21	11.38	11.25	222.3	223.8	223.4	本地	正常	无	65535	6.89	0.92
2019-01-19 11:49:27	11.74	402	11.24	11.4	11.25	222.8	224.3	224.1	本地	正常	无	65535	6.88	0.91
2019-01-19 11:51:52	11.71	402	11.16	11.32	11.22	222.5	224.1	224	本地	正常	无	65535	6.86	0.92
2019-01-19 11:54:17	11.76	402	11.28	11.45	11.35	222.5	223.5	223.9	本地	正常	无	65535	6.89	0.91
2019-01-19 11:56:41	11.79	402	11.23	11.32	11.24	222.9	224	223.8	本地	正常	无	65535	6.9	0.92
2019-01-19 11:59:05	11.76	402	11.24	11.41	11.35	222.9	223.6	224.2	本地	正常	无	65535	6.89	0.91
2019-01-19 12:01:29	11.73	402	11.27	11.42	11.32	222.7	223.8	223.6	本地	正常	无	65535	6.87	0.91
2019-01-19 12:03:55	11.73	402	11.29	11.43	11.25	222.9	223.7	223.7	本地	正常	无	65535	6.88	0.91
2019-01-19 12:06:20	11.76	402	11.31	11.45	11.27	222.7	223.5	223.7	本地	正常	无	65535	6.89	0.91
2019-01-19 12:08:44	11.78	402	11.21	11.35	11.25	222.5	223.4	223.9	本地	正常	无	65535	6.9	0.92
2019-01-19 12:15:58	11.79	402	11.21	11.42	11.24	222.5	223.4	223.7	本地	正常	无	65535	6.89	0.92
2019-01-19 12:18:23	11.85	402	11.41	11.59	11.42	222.7	223.9	223.6	本地	正常	无	65535	6.93	0.91
2019-01-19 12:20:45	11.9	402	11.42	11.55	11.41	222.5	223.7	223.5	本地	正常	无	65535	6.96	0.91
2019-01-19 12:23:11	11.86	402	11.21	11.42	11.31	223.1	223.9	224.4	本地	正常	无	65535	6.95	0.92
2019-01-19 12:25:34	11.87	402	11.38	11.55	11.44	222.5	224	223.7	本地	正常	无	65535	6.95	0.91
2019-01-19 12:27:59	11.9	402	11.54	11.63	11.48	222.9	223.9	223.7	本地	正常	无	65535	6.96	0.91
2019-01-19 12:30:25	11.87	402	11.45	11.58	11.39	222.7	223.6	224.1	本地	正常	无	65535	6.95	0.91
2019-01-19 12:32:51	11.87	402	11.34	11.52	11.34	222.8	224.2	223.9	本地	正常	无	65535	6.95	0.91
2019-01-19 12:35:13	11.81	402	11.31	11.38	11.29	222.5	223.5	224.1	本地	正常	无	65535	6.91	0.91
2019-01-19 12:37:38	11.88	402	11.46	11.58	11.41	222.6	223.8	223.5	本地	正常	无	65535	6.95	0.91
2019-01-19 12:40:02	11.92	402	11.43	11.58	11.38	222.8	224.1	224.5	本地	正常	无	65535	6.98	0.91
2019-01-19 12:42:27	11.92	402	11.43	11.5	11.37	223.1	224.4	224	本地	正常	无	65535	6.97	0.91
2019-01-19 12:49:41	12.07	402	11.44	11.67	11.52	222.4	223.7	223.3	本地	正常	无	65535	7.05	0.92
2019-01-19 12:52:06	12.07	402	11.46	11.7	11.49	222.7	223.5	223.9	本地	正常	无	65535	7.05	0.92
2019-01-19 12:54:32	12.04	402	11.47	11.62	11.51	222.5	223.9	224.3	本地	正常	无	65535	7.04	0.91
2019-01-19 12:56:54	12.02	402	11.55	11.72	11.56	222.7	223.9	223.6	本地	正常	无	65535	7.03	0.91
2019-01-19 12:59:19	12.01	402	11.49	11.65	11.48	223	224.4	224.1	本地	正常	无	65535	7.04	0.92
2019-01-19 13:01:43	12.03	402	11.43	11.62	11.38	222.5	223.7	224.2	本地	正常	无	65535	7.03	0.92
2019-01-19 13:04:08	12.02	402	11.5	11.64	11.53	223.1	224.4	224.1	本地	正常	无	65535	7.04	0.92
2019-01-19 13:06:34	12.06	402	11.57	11.64	11.57	222.7	223.7	224.2	本地	正常	无	65535	7.05	0.91
2019-01-19 13:08:56	12.09	402	11.57	11.7	11.61	222.3	223.2	223.8	本地	正常	无	65535	7.06	0.92
2019-01-19 13:11:22	12.15	402	11.51	11.67	11.57	222.6	224	224.3	本地	正常	无	65535	7.09	0.92
2019-01-19 13:13:46	12.12	402	11.58	11.65	11.62	223	223.7	224	本地	正常	无	65535	7.09	0.92
2019-01-19 13:16:10	12.12	402	11.64	11.78	11.6	222.9	223.9	224	本地	正常	无	65535	7.09	0.91
2019-01-19 13:18:37	12.12	402	11.53	11.74	11.62	222.6	224.1	224.4	本地	正常	无	65535	7.09	0.92
2019-01-19 13:20:59	12.1	402	11.58	11.7	11.62	222.8	224.3	224.6	本地	正常	无	65535	7.08	0.91
2019-01-19 13:23:25	12.05	402	11.41	11.63	11.42	222.8	224.2	224.1	本地	正常	无	65535	7.04	0.92
2019-01-19 13:25:48	12.08	402	11.67	11.81	11.62	222.7	224.2	223.8	本地	正常	无	65535	7.07	0.91
2019-01-19 13:28:13	12.09	402	11.77	11.81	11.64	222.6	223.7	223.8	本地	正常	无	65535	7.08	0.91
2019-01-19 13:30:39	12.15	402	11.53	11.65	11.55	222.5	223.6	224	本地	正常	无	65535	7.09	0.92
2019-01-19 13:33:04	12.13	402	11.69	11.84	11.68	223.3	224.2	224.1	本地	正常	无	65535	7.1	0.91
2019-01-19 13:35:26	12.1	402	11.52	11.68	11.48	222.8	224.3	224.3	本地	正常	无	65535	7.07	0.92
2019-01-19 13:37:53	12.15	402	11.57	11.72	11.51	222.3	224.1	223.8	本地	正常	无	65535	7.1	0.92
2019-01-19 13:45:04	12.22	402	11.66	11.88	11.69	223.3	224.5	224.3	本地	正常	无	65535	7.16	0.92

## Sheet: Sheet4
时间	电流	转速	输入电流A	输入电流B	输入电流C	输入电压A	输入电压B	输入电压C	KA0	KA4	远程操作	操作时间	有功功率	功率因数
2019-01-25 02:34:01	9.68	402	9.4	9.69	9.4	226.6	228.2	228.6	本地	正常	无	65535	5.75	0.89
2019-01-25 02:36:15	9.65	402	9.34	9.63	9.32	227.2	229.1	229	本地	正常	无	65535	5.74	0.89
2019-01-25 02:38:40	9.65	402	9.33	9.64	9.34	227.4	228.9	228.8	本地	正常	无	65535	5.74	0.9
2019-01-25 02:41:12	9.67	402	9.38	9.61	9.34	227.4	228.6	228.6	本地	正常	无	65535	5.75	0.9
2019-01-25 02:43:32	9.71	402	9.34	9.62	9.35	227.1	228.2	228.8	本地	正常	无	65535	5.77	0.9
2019-01-25 02:45:52	9.76	402	9.42	9.65	9.45	226.8	228.3	228.7	本地	正常	无	65535	5.79	0.9
2019-01-25 02:48:13	9.77	402	9.36	9.67	9.34	227.5	228.6	228.5	本地	正常	无	65535	5.8	0.9
2019-01-25 02:50:33	9.76	402	9.4	9.68	9.41	226.8	228.5	228.7	本地	正常	无	65535	5.79	0.9
2019-01-25 02:52:55	9.77	402	9.34	9.61	9.33	227.6	229	228.8	本地	正常	无	65535	5.79	0.9
2019-01-25 02:55:14	9.7	402	9.34	9.55	9.24	227.5	228.7	228.6	本地	正常	无	65535	5.76	0.9
2019-01-25 02:57:33	9.75	402	9.36	9.6	9.27	227.5	229	228.6	本地	正常	无	65535	5.78	0.9
2019-01-25 02:59:54	9.79	402	9.4	9.67	9.32	227.4	229.3	229.2	本地	正常	无	65535	5.81	0.9
2019-01-25 03:02:15	9.79	402	9.48	9.74	9.52	227.1	228.8	228.6	本地	正常	无	65535	5.82	0.89
2019-01-25 03:04:35	9.82	402	9.42	9.79	9.44	227.1	229.1	229.3	本地	正常	无	65535	5.83	0.9
2019-01-25 03:06:55	9.82	402	9.34	9.7	9.38	227.6	228.8	229	本地	正常	无	65535	5.82	0.9
2019-01-25 03:09:16	9.79	402	9.45	9.79	9.47	227.5	228.7	229.1	本地	正常	无	65535	5.82	0.89
2019-01-25 03:11:36	9.77	402	9.47	9.77	9.45	227.3	228.5	228.9	本地	正常	无	65535	5.8	0.89
2019-01-25 03:13:56	9.76	402	9.38	9.68	9.39	227.1	228.3	228.3	本地	正常	无	65535	5.79	0.9
2019-01-25 03:16:19	9.79	402	9.41	9.76	9.43	227.3	228.6	228.6	本地	正常	无	65535	5.81	0.9
2019-01-25 03:18:37	9.82	402	9.47	9.73	9.46	227.2	228.4	229	本地	正常	无	65535	5.83	0.9
2019-01-25 03:20:57	9.85	402	9.49	9.73	9.51	226.9	228.7	228.9	本地	正常	无	65535	5.85	0.9
2019-01-25 03:23:18	9.86	402	9.5	9.77	9.45	227	229	228.9	本地	正常	无	65535	5.85	0.9
2019-01-25 03:25:38	9.85	402	9.52	9.88	9.51	227.2	228.7	228.5	本地	正常	无	65535	5.84	0.89
2019-01-25 03:27:59	9.82	402	9.45	9.74	9.44	227.5	228.6	228.6	本地	正常	无	65535	5.83	0.9
2019-01-25 03:30:19	9.82	402	9.39	9.68	9.44	227.1	228.6	229.1	本地	正常	无	65535	5.82	0.9
2019-01-25 03:32:39	9.95	402	9.57	9.92	9.61	227.3	228.5	228.8	本地	正常	无	65535	5.9	0.89
2019-01-25 03:34:59	10	402	9.6	9.96	9.68	227.4	228.5	228.8	本地	正常	无	65535	5.94	0.9
2019-01-25 03:37:20	9.97	402	9.67	9.98	9.7	227.8	228.9	229	本地	正常	无	65535	5.93	0.89
2019-01-25 03:39:40	10	402	9.43	9.76	9.52	227.4	228.4	228.8	本地	正常	无	65535	5.92	0.91
2019-01-25 03:42:00	9.97	402	9.53	9.88	9.57	227.6	228.9	228.8	本地	正常	无	65535	5.91	0.9
2019-01-25 03:44:20	9.92	402	9.5	9.82	9.53	227.4	228.5	228.8	本地	正常	无	65535	5.89	0.9
2019-01-25 03:46:41	9.99	402	9.77	10	9.68	227.1	228.8	228.7	本地	正常	无	65535	5.93	0.89
2019-01-25 03:49:01	10.05	402	9.64	9.9	9.6	226.9	228.6	229	本地	正常	无	65535	5.95	0.9
2019-01-25 03:51:23	10.02	402	9.64	9.92	9.69	227.3	228.5	228.8	本地	正常	无	65535	5.95	0.9
2019-01-25 03:53:42	10.02	402	9.57	9.9	9.56	227.5	228.6	228.6	本地	正常	无	65535	5.94	0.9
2019-01-25 03:56:02	10	402	9.54	9.93	9.63	227	228.8	228.7	本地	正常	无	65535	5.93	0.9
2019-01-25 03:58:22	10.03	402	9.56	9.87	9.56	227	228	228.6	本地	正常	无	65535	5.94	0.91
2019-01-25 04:00:43	9.97	402	9.49	9.83	9.58	227.4	229.2	229.1	本地	正常	无	65535	5.91	0.9
2019-01-25 04:03:04	9.96	402	9.48	9.84	9.53	227.2	228.8	228.7	本地	正常	无	65535	5.9	0.9
2019-01-25 04:05:23	9.97	402	9.53	9.79	9.57	226.8	228.5	228.9	本地	正常	无	65535	5.9	0.9
2019-01-25 04:07:41	9.95	402	9.56	9.88	9.55	227.2	229	229.1	本地	正常	无	65535	5.9	0.9
2019-01-25 04:10:06	9.97	402	9.56	9.83	9.53	227.2	228.8	228.6	本地	正常	无	65535	5.92	0.9
2019-01-25 04:12:34	10.03	402	9.6	9.93	9.57	227	228.8	228.7	本地	正常	无	65535	5.95	0.9
2019-01-25 04:14:55	10.06	402	9.6	9.95	9.63	227.1	229	228.9	本地	正常	无	65535	5.96	0.9
2019-01-25 04:17:15	10.04	402	9.55	9.87	9.55	227	228.7	229.2	本地	正常	无	65535	5.95	0.9
2019-01-25 04:19:35	10.02	402	9.48	9.84	9.61	226.7	228.3	228.9	本地	正常	无	65535	5.94	0.91
2019-01-25 04:21:55	10.06	402	9.53	9.85	9.62	227.2	228.3	228.7	本地	正常	无	65535	5.96	0.91
2019-01-25 04:24:16	10.11	402	9.69	9.98	9.69	227	228.7	229.2	本地	正常	无	65535	5.99	0.9
2019-01-25 04:26:37	10.15	402	9.79	10.05	9.78	226.8	228.4	228.9	本地	正常	无	65535	6.02	0.89
2019-01-25 04:28:57	10.11	402	9.66	9.95	9.73	227.1	228.9	229.3	本地	正常	无	65535	5.99	0.9
2019-01-25 04:31:17	10.06	402	9.68	9.97	9.73	227	228.8	228.8	本地	正常	无	65535	5.96	0.9
2019-01-25 04:33:38	10.09	402	9.63	9.85	9.56	227.2	228.9	228.6	本地	正常	无	65535	5.97	0.9
2019-01-25 04:35:57	10.17	402	9.71	9.88	9.66	226.8	227.8	228.1	本地	正常	无	65535	6.01	0.91
2019-01-25 04:38:18	10.13	402	9.62	9.89	9.66	226.9	228.8	228.7	本地	正常	无	65535	6	0.91
2019-01-25 04:40:38	10.11	402	9.69	9.94	9.68	227.2	228.2	228.7	本地	正常	无	65535	5.99	0.9
2019-01-25 04:42:58	10.17	402	9.63	9.91	9.68	227.2	228.6	228.4	本地	正常	无	65535	6.01	0.91
2019-01-25 04:45:19	10.2	402	9.71	10.01	9.73	226.9	228.9	229.1	本地	正常	无	65535	6.03	0.91
2019-01-25 04:47:40	10.14	402	9.76	10	9.73	227.3	228.3	228.5	本地	正常	无	65535	6.01	0.9
2019-01-25 04:50:00	10.11	402	9.67	9.91	9.69	227.1	228.4	229.1	本地	正常	无	65535	5.98	0.9
2019-01-25 04:52:20	10.15	402	9.7	10.02	9.77	226.8	228.2	228.7	本地	正常	无	65535	6.01	0.9
2019-01-25 04:54:40	10.2	402	9.78	10.04	9.76	226.8	227.9	228	本地	正常	无	65535	6.03	0.9
2019-01-25 04:57:01	10.22	402	9.84	10.09	9.79	227.1	228.4	228.7	本地	正常	无	65535	6.05	0.9
2019-01-25 04:59:21	10.18	402	9.75	10.05	9.74	227	228.6	228.3	本地	正常	无	65535	6.03	0.9
2019-01-25 05:01:41	10.2	402	9.78	10.07	9.8	226.5	228.2	228.7	本地	正常	无	65535	6.04	0.9
2019-01-25 05:04:02	10.25	402	9.73	9.93	9.78	226.6	228	228.6	本地	正常	无	65535	6.06	0.91
2019-01-25 05:06:22	10.22	402	9.88	10.13	9.9	226.7	227.9	228.1	本地	正常	无	65535	6.05	0.89
2019-01-25 05:08:42	10.21	402	9.87	10.13	9.9	227.1	228.3	228.4	本地	正常	无	65535	6.05	0.9
2019-01-25 05:11:02	10.22	402	9.87	10.13	9.9	226.8	228.5	228.9	本地	正常	无	65535	6.05	0.89
2019-01-25 05:13:23	10.27	402	9.79	10.07	9.79	227	228.8	228.8	本地	正常	无	65535	6.08	0.9
2019-01-25 05:15:43	10.27	402	9.83	10.14	9.91	227.2	228.6	228.4	本地	正常	无	65535	6.08	0.9
2019-01-25 05:18:03	10.25	402	9.98	10.17	9.91	226.8	228.6	228.8	本地	正常	无	65535	6.07	0.89
2019-01-25 05:20:23	10.25	402	9.84	10.03	9.79	226.9	228.7	228.4	本地	正常	无	65535	6.07	0.9
2019-01-25 05:22:44	10.32	402	9.95	10.09	9.85	226.9	228.5	228.2	本地	正常	无	65535	6.1	0.9
2019-01-25 05:25:05	10.3	402	9.87	10.09	9.84	226.6	228.5	228.4	本地	正常	无	65535	6.09	0.9
2019-01-25 05:27:24	10.27	402	9.89	10.1	9.86	227.1	228.3	228.2	本地	正常	无	65535	6.07	0.9
2019-01-25 05:29:44	10.28	402	9.86	10.1	9.9	226.7	228.2	228.8	本地	正常	无	65535	6.09	0.9
2019-01-25 05:32:05	10.37	402	9.86	10.13	9.89	226.8	228.6	228.6	本地	正常	无	65535	6.12	0.9
2019-01-25 05:34:26	10.33	402	9.99	10.14	9.98	227	228.2	228.2	本地	正常	无	65535	6.11	0.89
2019-01-25 05:36:46	10.29	402	9.92	10.12	9.9	226.6	228.2	228.6	本地	正常	无	65535	6.09	0.9
2019-01-25 05:39:06	10.3	402	9.91	10.22	9.92	226.3	228.2	228.5	本地	正常	无	65535	6.09	0.9
2019-01-25 05:41:26	10.32	402	9.85	10.11	9.85	226.5	228.1	228.7	本地	正常	无	65535	6.09	0.9
2019-01-25 05:43:47	10.34	402	9.88	10.21	9.95	226.7	227.9	228.1	本地	正常	无	65535	6.12	0.9
2019-01-25 05:46:07	10.3	402	9.79	10.07	9.79	226.5	228.2	228.6	本地	正常	无	65535	6.09	0.91
2019-01-25 05:48:27	10.28	402	9.7	9.99	9.73	226.6	228.2	228.6	本地	正常	无	65535	6.08	0.91
2019-01-25 05:50:48	10.33	402	9.82	10.04	9.88	226.9	228	228	本地	正常	无	65535	6.1	0.91
2019-01-25 05:53:08	10.36	402	9.88	10.14	9.9	226.3	228.2	228.2	本地	正常	无	65535	6.11	0.9
2019-01-25 05:55:28	10.34	402	9.81	10.1	9.79	226.5	228.2	228.6	本地	正常	无	65535	6.11	0.91
2019-01-25 05:57:49	10.3	402	9.91	10.17	9.98	226	227.7	228.2	本地	正常	无	65535	6.09	0.9
2019-01-25 06:00:09	10.35	402	9.9	10.14	9.88	226	227.5	228.1	本地	正常	无	65535	6.11	0.91
2019-01-25 06:02:29	10.37	402	9.97	10.26	10.03	226.5	227.7	227.9	本地	正常	无	65535	6.14	0.9
2019-01-25 06:04:50	10.37	402	9.88	10.13	9.91	226.5	227.6	227.9	本地	正常	无	65535	6.13	0.91
2019-01-25 06:07:10	10.34	402	9.95	10.2	9.94	226.2	228	228.3	本地	正常	无	65535	6.11	0.9
2019-01-25 06:09:30	10.34	402	9.85	10.16	9.82	226.2	227.6	227.6	本地	正常	无	65535	6.11	0.91
2019-01-25 06:11:50	10.38	402	9.91	10.17	9.9	226.2	228.2	228.2	本地	正常	无	65535	6.13	0.91
2019-01-25 06:14:11	10.41	402	10.02	10.23	10.03	226.1	227.7	227.5	本地	正常	无	65535	6.15	0.9
2019-01-25 06:16:31	10.38	402	10.04	10.33	9.99	226.7	227.8	228	本地	正常	无	65535	6.15	0.9
2019-01-25 06:18:51	10.37	402	10	10.22	9.95	226	227.7	228	本地	正常	无	65535	6.12	0.9
2019-01-25 06:21:12	10.41	402	10	10.33	10.07	226.4	228.1	228.5	本地	正常	无	65535	6.15	0.89
2019-01-25 06:23:32	10.45	402	10.05	10.15	9.93	226.2	227.2	227.3	本地	正常	无	65535	6.16	0.91
2019-01-25 06:25:52	10.44	402	10	10.22	10.02	226.2	227.9	228.1	本地	正常	无	65535	6.17	0.9
2019-01-25 06:28:13	10.44	402	9.97	10.21	9.99	226.2	227.7	228.1	本地	正常	无	65535	6.16	0.91
2019-01-25 06:30:32	10.45	402	9.97	10.28	10	226.2	228.1	227.8	本地	正常	无	65535	6.17	0.9
2019-01-25 06:32:53	10.48	402	9.87	10.24	9.96	226.2	227.4	228.1	本地	正常	无	65535	6.19	0.92
2019-01-25 06:35:14	10.48	402	9.88	10.21	9.93	226.4	227.8	227.6	本地	正常	无	65535	6.19	0.91
2019-01-25 06:37:33	10.44	402	10.07	10.3	10.04	226	227.7	228	本地	正常	无	65535	6.17	0.9
2019-01-25 06:39:54	10.44	402	10.02	10.27	9.97	226	227.1	227.1	本地	正常	无	65535	6.16	0.9
2019-01-25 06:42:15	10.5	402	10.01	10.23	10.01	225.6	227.1	227.5	本地	正常	无	65535	6.2	0.91
2019-01-25 06:44:35	10.52	402	10	10.26	10.02	226	227.3	227.4	本地	正常	无	65535	6.2	0.91
2019-01-25 06:46:56	10.5	402	9.99	10.34	10.06	226	227.5	227.8	本地	正常	无	65535	6.19	0.9
2019-01-25 06:49:16	10.47	402	9.99	10.26	10.02	226	227.8	227.7	本地	正常	无	65535	6.18	0.91
2019-01-25 06:51:36	10.54	402	9.97	10.17	9.98	225.5	227.4	227.3	本地	正常	无	65535	6.21	0.91
2019-01-25 06:53:56	10.57	402	10.09	10.35	10.04	226	228	227.9	本地	正常	无	65535	6.24	0.91
2019-01-25 06:56:17	10.52	402	10.08	10.32	10.05	225.4	227.3	227	本地	正常	无	65535	6.2	0.9
2019-01-25 06:58:36	11.04	402	10.5	10.77	10.49	226.4	227.5	227.5	本地	正常	无	65535	6.51	0.91
2019-01-25 07:00:57	10.63	402	10.06	10.32	10.11	225.2	227.1	227.2	本地	正常	无	65535	6.26	0.91
2019-01-25 07:03:17	10.41	402	9.9	10.14	9.92	226	227.7	227.3	本地	正常	无	65535	6.14	0.91
2019-01-25 07:05:38	10.2	402	9.94	10.1	9.9	225.7	227.5	227.3	本地	正常	无	65535	6.03	0.89
2019-01-25 07:07:58	10.07	402	9.7	9.91	9.77	225.7	227.5	227.3	本地	正常	无	65535	5.96	0.9
2019-01-25 07:10:18	9.98	402	9.5	9.8	9.65	225.7	227.2	227.6	本地	正常	无	65535	5.91	0.91
2019-01-25 07:12:38	9.99	402	9.62	9.94	9.68	225.8	227.3	227.1	本地	正常	无	65535	5.91	0.9
2019-01-25 07:14:59	9.96	402	9.6	9.91	9.64	225.3	226.8	226.7	本地	正常	无	65535	5.88	0.9
2019-01-25 07:17:19	9.87	402	9.49	9.79	9.6	225.5	226.6	226.8	本地	正常	无	65535	5.84	0.9
2019-01-25 07:19:40	9.9	402	9.5	9.78	9.57	225.3	227	226.8	本地	正常	无	65535	5.85	0.9
2019-01-25 07:22:00	9.96	402	9.62	9.91	9.66	225.2	226.2	226.6	本地	正常	无	65535	5.88	0.9
2019-01-25 07:24:20	9.92	402	9.52	9.81	9.59	225.8	227	226.9	本地	正常	无	65535	5.87	0.9
2019-01-25 07:26:41	9.87	402	9.41	9.65	9.48	225.2	227.1	226.7	本地	正常	无	65535	5.84	0.91
2019-01-25 07:29:01	9.94	402	9.57	9.87	9.57	225.5	226.7	226.7	本地	正常	无	65535	5.87	0.9
2019-01-25 07:31:21	9.97	402	9.7	9.82	9.62	225.6	227.2	226.7	本地	正常	无	65535	5.89	0.9
2019-01-25 07:33:42	9.91	402	9.52	9.68	9.53	225.5	227.2	226.7	本地	正常	无	65535	5.86	0.91
2019-01-25 07:36:02	9.9	402	9.43	9.72	9.46	225.2	227.1	227.1	本地	正常	无	65535	5.85	0.91
2019-01-25 07:43:03	9.94	402	9.66	9.89	9.64	225.2	226.8	226.7	本地	正常	无	65535	5.88	0.9
2019-01-25 07:45:23	9.9	402	9.49	9.76	9.58	225	226.2	226.7	本地	正常	无	65535	5.86	0.9
2019-01-25 07:47:44	9.96	402	9.63	9.81	9.62	224.6	226.2	226	本地	正常	无	65535	5.88	0.9
2019-01-25 07:50:04	9.97	402	9.55	9.73	9.58	224.9	226.7	226.5	本地	正常	无	65535	5.89	0.91
2019-01-25 07:52:24	9.97	402	9.51	9.79	9.6	225.1	226.5	226.4	本地	正常	无	65535	5.88	0.91
2019-01-25 07:54:45	9.9	402	9.47	9.69	9.51	225.2	226.2	226	本地	正常	无	65535	5.85	0.91
2019-01-25 07:57:05	9.94	402	9.58	9.82	9.71	225.1	226.3	226.6	本地	正常	无	65535	5.86	0.9
2019-01-25 07:59:25	9.99	402	9.56	9.82	9.63	225	226.4	226.7	本地	正常	无	65535	5.91	0.91
2019-01-25 08:01:46	9.97	402	9.48	9.78	9.52	225.4	226.5	226.5	本地	正常	无	65535	5.89	0.91
2019-01-25 08:04:06	9.96	402	9.45	9.71	9.58	224.9	226.6	226.2	本地	正常	无	65535	5.87	0.91
2019-01-25 08:06:27	9.94	402	9.53	9.76	9.55	224.4	226.3	226.3	本地	正常	无	65535	5.85	0.9
2019-01-25 08:08:46	9.96	402	9.53	9.74	9.57	225.1	226.5	226.8	本地	正常	无	65535	5.88	0.91
2019-01-25 08:11:06	9.97	402	9.52	9.77	9.61	224.9	226.1	226.4	本地	正常	无	65535	5.9	0.91
2019-01-25 08:13:27	9.97	402	9.62	9.82	9.61	224.7	226.4	226.9	本地	正常	无	65535	5.89	0.91
2019-01-25 08:15:49	9.97	402	9.53	9.73	9.56	224.6	226.4	226.6	本地	正常	无	65535	5.88	0.91
2019-01-25 08:18:08	9.96	402	9.44	9.75	9.55	224.5	226.3	226.6	本地	正常	无	65535	5.88	0.91
2019-01-25 08:20:29	9.9	402	9.38	9.78	9.51	225	226.8	226.6	本地	正常	无	65535	5.85	0.9
2019-01-25 08:22:49	9.9	402	9.54	9.76	9.57	224.7	225.8	226.1	本地	正常	无	65535	5.85	0.9
2019-01-25 08:25:10	9.9	402	9.46	9.69	9.51	224.8	226.7	226.3	本地	正常	无	65535	5.85	0.91
2019-01-25 08:27:33	9.96	402	9.46	9.66	9.5	224.8	226	226	本地	正常	无	65535	5.86	0.92
2019-01-25 08:29:51	9.97	402	9.5	9.71	9.6	224.3	226.2	226.3	本地	正常	无	65535	5.88	0.91
2019-01-25 08:32:11	9.97	402	9.57	9.83	9.64	224.4	226.1	225.8	本地	正常	无	65535	5.89	0.91
2019-01-25 08:34:31	9.93	402	9.46	9.67	9.52	224.8	225.9	226.1	本地	正常	无	65535	5.85	0.91
2019-01-25 08:36:51	9.92	402	9.55	9.73	9.5	224.7	225.9	225.7	本地	正常	无	65535	5.85	0.91
2019-01-25 08:39:11	10	402	9.49	9.71	9.5	225.2	226.5	226.3	本地	正常	无	65535	5.9	0.91
2019-01-25 08:41:32	9.97	402	9.73	9.96	9.67	224.7	226.3	226	本地	正常	无	65535	5.89	0.9
2019-01-25 08:43:52	9.9	402	9.42	9.7	9.44	224.6	226.3	226.6	本地	正常	无	65535	5.85	0.91
2019-01-25 08:46:15	9.94	402	9.49	9.74	9.54	224.6	226.4	226.2	本地	正常	无	65535	5.86	0.91
2019-01-25 08:48:33	10.07	402	9.47	9.78	9.58	224.4	226.1	225.8	本地	正常	无	65535	5.93	0.92
2019-01-25 08:50:55	9.97	402	9.64	9.9	9.72	224.6	226.5	226.3	本地	正常	无	65535	5.89	0.9
2019-01-25 08:53:13	9.9	402	9.48	9.69	9.59	224.3	226	226.1	本地	正常	无	65535	5.85	0.91
2019-01-25 08:55:34	9.92	402	9.58	9.87	9.63	224.5	225.7	225.6	本地	正常	无	65535	5.85	0.9
2019-01-25 08:57:54	9.96	402	9.55	9.73	9.64	224.2	225.9	226.1	本地	正常	无	65535	5.86	0.91
2019-01-25 09:00:14	9.92	402	9.54	9.79	9.6	224.5	226	225.6	本地	正常	无	65535	5.85	0.9
2019-01-25 09:02:35	9.8	402	9.48	9.71	9.51	224.1	225.6	226	本地	正常	无	65535	5.79	0.9
2019-01-25 09:04:55	9.8	402	9.52	9.76	9.51	223.6	225.5	225.5	本地	正常	无	65535	5.79	0.9
2019-01-25 09:07:16	9.82	402	9.51	9.74	9.6	223.9	225.5	225.7	本地	正常	无	65535	5.79	0.89
2019-01-25 09:09:36	9.87	402	9.56	9.74	9.61	223.7	225.3	225.2	本地	正常	无	65535	5.82	0.9
2019-01-25 09:11:57	9.93	402	9.6	9.83	9.67	223.9	225.6	225.8	本地	正常	无	65535	5.85	0.9
2019-01-25 09:14:16	9.97	402	9.67	9.88	9.73	224	225	225.3	本地	正常	无	65535	5.87	0.9
2019-01-25 09:16:37	9.97	402	9.82	10.03	9.8	224.3	225.4	225.4	本地	正常	无	65535	5.88	0.89
2019-01-25 09:18:57	9.8	402	9.65	9.92	9.72	224.2	225.8	225.6	本地	正常	无	65535	5.79	0.89
2019-01-25 09:21:17	9.95	402	9.61	9.86	9.59	224.3	225.5	225.4	本地	正常	无	65535	5.87	0.9
2019-01-25 09:23:37	10.07	402	9.71	9.88	9.7	224.3	225.3	225.2	本地	正常	无	65535	5.93	0.91
2019-01-25 09:25:58	10.07	402	9.87	10	9.8	224.3	226	225.5	本地	正常	无	65535	5.95	0.9
2019-01-25 09:28:18	10.09	402	9.76	10.01	9.81	223.9	225.1	225.6	本地	正常	无	65535	5.94	0.9
2019-01-25 09:30:38	10.12	402	9.56	9.87	9.69	223.3	224.9	225.3	本地	正常	无	65535	5.95	0.91
2019-01-25 09:32:58	10	402	9.61	9.86	9.73	224.2	225.5	225.3	本地	正常	无	65535	5.9	0.9
2019-01-25 09:35:21	10.05	402	9.6	9.88	9.67	224	225.4	225.3	本地	正常	无	65535	5.91	0.91
2019-01-25 09:37:39	10.23	402	9.81	10.06	9.85	223.9	225.7	225.4	本地	正常	无	65535	6.02	0.91
2019-01-25 09:40:02	10.45	402	9.95	10.2	10.04	223.8	225	225.6	本地	正常	无	65535	6.14	0.91
2019-01-25 09:42:21	10.57	402	10.17	10.42	10.22	224.2	225.2	225.4	本地	正常	无	65535	6.22	0.91
2019-01-25 09:44:42	10.64	402	10.16	10.42	10.24	223.6	225.4	225.7	本地	正常	无	65535	6.25	0.91
2019-01-25 09:47:03	10.79	402	10.24	10.54	10.35	223.8	225.4	225.8	本地	正常	无	65535	6.34	0.91
2019-01-25 09:49:24	10.92	402	10.34	10.7	10.47	223.8	225.2	225.7	本地	正常	无	65535	6.41	0.91
2019-01-25 09:51:44	10.92	402	10.45	10.71	10.48	224.1	225.2	225.6	本地	正常	无	65535	6.42	0.91
2019-01-25 09:54:03	10.94	402	10.39	10.58	10.4	224	225.1	225.3	本地	正常	无	65535	6.43	0.92
2019-01-25 09:56:24	10.95	402	10.28	10.65	10.48	224.1	225.4	225.8	本地	正常	无	65535	6.44	0.92
2019-01-25 09:58:44	10.97	402	10.47	10.58	10.49	224.1	225.1	225.3	本地	正常	无	65535	6.43	0.91
2019-01-25 10:01:04	11.01	402	10.46	10.67	10.54	224	225.1	225.6	本地	正常	无	65535	6.47	0.92
2019-01-25 10:03:25	11.04	402	10.42	10.67	10.56	224	225.2	225.8	本地	正常	无	65535	6.47	0.91
2019-01-25 10:05:45	11.04	402	10.52	10.68	10.48	223.7	225.3	225.4	本地	正常	无	65535	6.48	0.92
2019-01-25 10:08:06	11.05	402	10.51	10.77	10.56	223.7	225.1	225.5	本地	正常	无	65535	6.48	0.91
2019-01-25 10:10:27	11.01	402	10.58	10.85	10.61	224.1	225.1	225.3	本地	正常	无	65535	6.48	0.9
2019-01-25 10:12:48	11.03	402	10.58	10.75	10.59	223.6	224.8	225.4	本地	正常	无	65535	6.47	0.91
2019-01-25 10:15:08	10.98	402	10.5	10.73	10.56	223.9	224.9	225.3	本地	正常	无	65535	6.45	0.91
2019-01-25 10:17:30	10.98	402	10.47	10.75	10.56	223.4	225.2	224.8	本地	正常	无	65535	6.45	0.91
2019-01-25 10:19:48	11	402	10.52	10.71	10.56	223.5	225	225.4	本地	正常	无	65535	6.45	0.91
2019-01-25 10:22:09	11.03	402	10.48	10.71	10.51	224	225.2	225.3	本地	正常	无	65535	6.47	0.91
2019-01-25 10:24:29	11.04	402	10.67	10.82	10.64	223.8	225.1	225.7	本地	正常	无	65535	6.48	0.9
2019-01-25 10:26:50	11.07	402	10.67	10.88	10.64	223.5	225.3	225.2	本地	正常	无	65535	6.49	0.91
2019-01-25 10:29:10	11.08	402	10.55	10.86	10.59	223.7	225.5	225.7	本地	正常	无	65535	6.51	0.91
2019-01-25 10:31:31	11.09	402	10.64	10.87	10.68	223.6	224.9	225.4	本地	正常	无	65535	6.51	0.91
2019-01-25 10:33:51	11.12	402	10.64	10.91	10.75	223.4	225.2	225.4	本地	正常	无	65535	6.52	0.9
2019-01-25 10:36:11	11.13	402	10.66	10.87	10.71	223.8	225.1	224.9	本地	正常	无	65535	6.53	0.91
2019-01-25 10:38:31	11.15	402	10.55	10.8	10.68	224	225.2	225.3	本地	正常	无	65535	6.53	0.91
2019-01-25 10:40:55	11.15	402	10.56	10.88	10.67	223.8	224.8	225.2	本地	正常	无	65535	6.54	0.91
2019-01-25 10:43:13	11.15	402	10.66	10.86	10.73	223.4	224.8	225.1	本地	正常	无	65535	6.54	0.91
2019-01-25 10:45:34	11.15	402	10.59	10.87	10.62	223.9	225.3	224.9	本地	正常	无	65535	6.55	0.92
2019-01-25 10:47:54	11.17	402	10.65	10.84	10.67	223.8	225.2	224.9	本地	正常	无	65535	6.55	0.91
2019-01-25 10:50:16	11.18	402	10.61	10.82	10.64	223.8	225.1	225.4	本地	正常	无	65535	6.56	0.92
2019-01-25 10:52:34	11.17	402	10.65	10.84	10.66	223.9	225.3	225.6	本地	正常	无	65535	6.56	0.91
2019-01-25 10:54:55	11.16	402	10.58	10.95	10.65	223.9	225.2	225.7	本地	正常	无	65535	6.56	0.91
2019-01-25 10:57:15	11.17	402	10.56	10.85	10.68	223.7	225.5	225.2	本地	正常	无	65535	6.55	0.91
2019-01-25 10:59:37	11.17	402	10.68	11.01	10.68	223.5	225.2	225.4	本地	正常	无	65535	6.55	0.91
2019-01-25 11:01:56	11.19	402	10.61	10.85	10.65	223.8	225.4	225.1	本地	正常	无	65535	6.56	0.92
2019-01-25 11:04:16	11.22	402	10.69	10.89	10.74	223.8	225.7	225.7	本地	正常	无	65535	6.59	0.91
2019-01-25 11:06:37	11.24	402	10.71	10.97	10.75	223.7	224.8	225.4	本地	正常	无	65535	6.59	0.91
2019-01-25 11:08:57	11.27	402	10.86	11.09	10.85	223.8	225.7	225.4	本地	正常	无	65535	6.62	0.9
2019-01-25 11:11:18	11.27	402	10.7	10.98	10.76	223.6	225.5	225.8	本地	正常	无	65535	6.62	0.91
2019-01-25 11:13:38	11.3	402	10.73	10.97	10.74	224.3	226	225.8	本地	正常	无	65535	6.63	0.91
2019-01-25 11:15:58	11.35	402	10.79	11.05	10.92	223.5	224.9	225.4	本地	正常	无	65535	6.65	0.91
2019-01-25 11:18:18	11.35	402	10.82	11.08	10.89	223.7	225	225.4	本地	正常	无	65535	6.66	0.91
2019-01-25 11:20:39	11.36	402	10.81	11.04	10.86	224.2	225.2	225.6	本地	正常	无	65535	6.67	0.91
2019-01-25 11:22:59	11.38	402	10.8	10.93	10.75	223.8	225.6	225.3	本地	正常	无	65535	6.68	0.92
2019-01-25 11:25:19	11.38	402	10.85	11.03	10.84	223.7	225.4	225.6	本地	正常	无	65535	6.67	0.91
2019-01-25 11:27:39	11.38	402	10.86	11.16	10.89	224.2	225.4	225.6	本地	正常	无	65535	6.68	0.91
2019-01-25 11:30:00	11.39	402	10.81	11.08	10.92	223.9	225.3	225.8	本地	正常	无	65535	6.68	0.91
2019-01-25 11:32:21	11.41	402	10.85	11.07	10.91	224.1	225.2	225.6	本地	正常	无	65535	6.7	0.91
2019-01-25 11:34:42	11.45	402	11	11.28	10.99	223.9	225.2	225.6	本地	正常	无	65535	6.71	0.9
2019-01-25 11:37:02	11.43	402	10.91	11.04	11	224.5	225.3	225.6	本地	正常	无	65535	6.7	0.91
2019-01-25 11:39:22	11.44	402	10.86	11.07	10.93	224.4	226.1	225.9	本地	正常	无	65535	6.7	0.91
2019-01-25 11:41:43	11.41	402	10.9	11.1	10.93	224.5	225.9	225.6	本地	正常	无	65535	6.7	0.91
2019-01-25 11:44:02	11.4	402	10.83	11.09	10.84	224.1	225.6	226	本地	正常	无	65535	6.69	0.91
2019-01-25 11:46:23	11.41	402	10.75	11.04	10.86	224.2	225.9	225.5	本地	正常	无	65535	6.69	0.92
2019-01-25 11:48:43	11.45	402	10.88	11.05	10.91	225	226.1	225.7	本地	正常	无	65535	6.72	0.91
2019-01-25 11:51:03	11.48	402	10.9	11.15	10.98	224.3	225.7	226.1	本地	正常	无	65535	6.74	0.91
2019-01-25 11:53:24	11.51	402	10.97	11.2	11.05	224.2	225.6	226	本地	正常	无	65535	6.75	0.91
2019-01-25 11:55:44	11.52	402	10.95	11.14	10.93	224.6	226.1	226.3	本地	正常	无	65535	6.76	0.92
2019-01-25 11:58:05	11.55	402	10.96	11.12	10.96	224.6	226.1	225.7	本地	正常	无	65535	6.78	0.92
2019-01-25 12:00:25	11.57	402	11.03	11.29	11.1	224.6	226.3	226.2	本地	正常	无	65535	6.8	0.91
2019-01-25 12:02:45	11.55	402	11	11.23	11.06	224.5	225.4	225.8	本地	正常	无	65535	6.78	0.91
2019-01-25 12:05:06	11.57	402	10.95	11.2	11.01	224.5	226.1	226	本地	正常	无	65535	6.79	0.92
2019-01-25 12:07:26	11.55	402	11.06	11.21	11.06	224.6	225.7	225.7	本地	正常	无	65535	6.78	0.91
2019-01-25 12:09:46	11.58	402	10.95	11.1	10.99	224.4	226	226	本地	正常	无	65535	6.8	0.92
2019-01-25 12:12:06	11.61	402	10.93	11.27	11.11	224.5	225.3	225.5	本地	正常	无	65535	6.81	0.91
2019-01-25 12:14:28	11.61	402	10.93	11.21	11.1	224.6	225.6	226.2	本地	正常	无	65535	6.81	0.91
2019-01-25 12:16:47	11.57	402	10.97	11.15	11.07	224.5	225.8	225.8	本地	正常	无	65535	6.8	0.92
2019-01-25 12:19:07	11.59	402	10.91	11.21	11.06	224.3	225.7	226.2	本地	正常	无	65535	6.8	0.91
2019-01-25 12:21:29	11.62	402	11.1	11.3	11.18	224.2	225.8	225.7	本地	正常	无	65535	6.82	0.91
2019-01-25 12:23:48	11.62	402	11.06	11.28	11.11	224.3	225.7	226.2	本地	正常	无	65535	6.83	0.91
2019-01-25 12:26:09	11.61	402	10.93	11.19	11.08	224.3	225.8	226.3	本地	正常	无	65535	6.81	0.92
2019-01-25 12:28:29	11.61	402	11.11	11.28	11.08	224.5	225.4	226	本地	正常	无	65535	6.82	0.91
2019-01-25 12:30:49	11.61	402	10.91	11.1	11.02	224.7	226.1	225.8	本地	正常	无	65535	6.81	0.92
2019-01-25 12:33:09	11.65	402	11.06	11.31	11.15	224.2	225.4	226.1	本地	正常	无	65535	6.84	0.91
2019-01-25 12:35:30	11.71	402	11.05	11.33	11.12	224.2	225.8	225.6	本地	正常	无	65535	6.87	0.92
2019-01-25 12:37:50	11.67	402	11.01	11.31	11.12	224.5	225.7	226.3	本地	正常	无	65535	6.86	0.92
2019-01-25 12:40:12	11.7	402	11.1	11.35	11.12	225	226.1	225.8	本地	正常	无	65535	6.87	0.91
2019-01-25 12:42:30	11.69	402	11.11	11.31	11.2	224.6	226.1	225.9	本地	正常	无	65535	6.87	0.91
2019-01-25 12:44:51	11.69	402	11.07	11.27	11.18	224.9	226.2	226.1	本地	正常	无	65535	6.86	0.91
2019-01-25 12:47:11	11.67	402	11.13	11.33	11.21	225	225.8	226.4	本地	正常	无	65535	6.85	0.91
2019-01-25 12:49:31	11.67	402	11.03	11.29	11.17	224.5	225.5	226.1	本地	正常	无	65535	6.86	0.91
2019-01-25 12:51:52	11.7	402	11.07	11.32	11.16	224.4	226	226.3	本地	正常	无	65535	6.87	0.91
2019-01-25 12:54:12	11.73	402	11.21	11.36	11.26	224.3	225.9	226	本地	正常	无	65535	6.89	0.91
2019-01-25 12:56:33	11.77	402	11.18	11.39	11.3	224.4	225.3	226	本地	正常	无	65535	6.91	0.91
2019-01-25 12:58:53	11.8	402	11.26	11.39	11.23	224.2	225.8	226.1	本地	正常	无	65535	6.93	0.91
2019-01-25 13:01:13	11.78	402	11.22	11.33	11.27	224.7	225.2	225.5	本地	正常	无	65535	6.91	0.92
2019-01-25 13:03:33	11.76	402	11.21	11.42	11.24	224.3	225.6	226	本地	正常	无	65535	6.9	0.91
2019-01-25 13:05:54	11.78	402	11.33	11.47	11.37	224.5	225.6	225.4	本地	正常	无	65535	6.91	0.9
2019-01-25 13:08:14	11.79	402	11.14	11.37	11.23	225	226.3	226.1	本地	正常	无	65535	6.92	0.91
2019-01-25 13:10:34	11.8	402	11.28	11.49	11.34	224.6	226.2	226.2	本地	正常	无	65535	6.93	0.91
2019-01-25 13:12:55	11.8	402	11.11	11.29	11.13	225	226.4	226	本地	正常	无	65535	6.92	0.92
2019-01-25 13:15:15	11.8	402	11.29	11.49	11.3	224.8	225.5	225.9	本地	正常	无	65535	6.94	0.91
2019-01-25 13:17:35	11.72	402	11.08	11.28	11.13	224.9	225.9	225.9	本地	正常	无	65535	6.88	0.91
2019-01-25 13:19:56	11.75	402	11.15	11.47	11.21	224.5	225.9	225.7	本地	正常	无	65535	6.9	0.91
2019-01-25 13:22:16	11.78	402	11.01	11.3	11.12	224.8	226	225.9	本地	正常	无	65535	6.92	0.92
2019-01-25 13:24:36	11.75	402	11.13	11.37	11.14	223.9	225.6	225.6	本地	正常	无	65535	6.89	0.92
2019-01-25 13:26:57	11.77	402	11.19	11.38	11.13	224.8	226.1	225.6	本地	正常	无	65535	6.92	0.92
2019-01-25 13:29:17	11.7	402	11.13	11.28	11.07	224.1	226	225.6	本地	正常	无	65535	6.86	0.91
2019-01-25 13:31:39	11.69	402	11.26	11.44	11.34	224.1	225.7	225.5	本地	正常	无	65535	6.86	0.9
2019-01-25 13:33:59	11.72	402	11.24	11.46	11.22	224.1	225.9	225.5	本地	正常	无	65535	6.88	0.91
2019-01-25 13:36:20	11.77	402	11.27	11.41	11.22	224.3	225.4	225.6	本地	正常	无	65535	6.91	0.91
2019-01-25 13:38:40	11.76	402	11.23	11.41	11.19	224	225.4	225.7	本地	正常	无	65535	6.9	0.91
2019-01-25 13:41:15	11.57	402	10.97	11.26	10.98	224.3	225.7	225.5	本地	正常	无	65535	6.78	0.91
2019-01-25 13:43:36	11.75	402	11.24	11.4	11.3	224.4	225.5	225.8	本地	正常	无	65535	6.9	0.91
2019-01-25 13:45:59	11.87	402	11.22	11.45	11.29	224.7	225.8	225.9	本地	正常	无	65535	6.96	0.92
2019-01-25 13:48:19	11.94	402	11.37	11.52	11.35	223.9	225.5	225.9	本地	正常	无	65535	7	0.91
2019-01-25 13:50:40	11.8	402	11.17	11.46	11.14	224.2	225.9	225.5	本地	正常	无	65535	6.92	0.92
2019-01-25 13:53:01	12.28	402	11.69	11.96	11.79	224.1	225.7	226.1	本地	正常	无	65535	7.21	0.91
2019-01-25 13:55:21	12	402	11.23	11.61	11.37	224.1	225.9	225.8	本地	正常	无	65535	7.03	0.92
2019-01-25 13:57:41	12.07	402	11.54	11.69	11.59	224.7	225.6	225.8	本地	正常	无	65535	7.09	0.91
2019-01-25 14:04:42	12.1	402	11.39	11.69	11.5	224.3	226.1	225.8	本地	正常	无	65535	7.08	0.91
2019-01-25 14:07:03	12.07	402	11.51	11.68	11.5	223.8	225.4	225.6	本地	正常	无	65535	7.08	0.92
2019-01-25 14:09:23	12.12	402	11.46	11.72	11.46	223.9	225.7	225.7	本地	正常	无	65535	7.1	0.92
2019-01-25 14:11:43	12.25	402	11.54	11.74	11.5	224.8	225.7	225.8	本地	正常	无	65535	7.16	0.92
2019-01-25 14:14:04	12.08	402	11.35	11.48	11.36	224.5	225.6	225.5	本地	正常	无	65535	7.06	0.92
2019-01-25 14:16:25	12.14	402	11.55	11.68	11.52	224.3	225.9	225.7	本地	正常	无	65535	7.11	0.91
2019-01-25 14:18:45	12.25	402	11.69	11.79	11.64	224.7	225.9	226.1	本地	正常	无	65535	7.17	0.91
2019-01-25 14:21:05	12.25	402	11.52	11.73	11.6	224.8	225.8	225.6	本地	正常	无	65535	7.17	0.92
2019-01-25 14:23:25	12.26	402	11.47	11.71	11.6	224.9	225.8	226.5	本地	正常	无	65535	7.18	0.92
