# Supplementary material for: Fault diagnosis method of submersible screw pump based on random forest
Source: PLoS One. 2020 Nov 16;15(11):e0242458. doi: 10.1371/journal.pone.0242458 (PMC7668568; doi:10.1371/journal.pone.0242458)
Supplement: S1 File — (ZIP) [file pone.0242458.s001.zip › Supporting Information/Partial source data of oil well/25 daqing B2-D3-P69.xlsx]

## Sheet: Sheet1
时间	电流	转速	输入电流A	输入电流B	输入电流C	输入电压A	输入电压B	输入电压C	KA0	KA4	远程操作	操作时间	有功功率	功率因数	有功电量	井下压力	沉没度	无功电量	油压	油压	套压	流量	井温	油温
2018-12-21 00:57:20	9.93	302	15.85	16.04	16.39	219.7	222.4	219.7	本地	正常	无	65535	10.02	0.95		0	0		0				0	0
2018-12-21 00:59:45	9.92	302	15.84	16.1	16.33	220	222.4	220.1	本地	正常	无	65535	10.03	0.95		0	0		0				0	0
2018-12-21 01:02:09	9.93	302	15.83	15.96	16.36	221	223.3	221.1	本地	正常	无	65535	10.04	0.95		0	0		0				0	0
2018-12-21 01:04:34	9.95	302	15.79	16.04	16.39	220.4	223.1	221.1	本地	正常	无	65535	10.05	0.95		0	0		0				0	0
2018-12-21 01:06:59	9.93	302	15.75	16.11	16.4	219.8	222.5	219.9	本地	正常	无	65535	10.03	0.95		0	0		0				0	0
2018-12-21 01:09:26	9.93	302	15.78	16.02	16.16	220.1	222.5	220.1	本地	正常	无	65535	10.03	0.95		0	0		0				0	0
2018-12-21 01:11:48	9.95	302	15.89	15.99	16.28	220.7	223.6	220.8	本地	正常	无	65535	10.05	0.95		0	0		0				0	0
2018-12-21 01:14:12	9.93	302	15.81	15.94	16.33	220.4	222.8	220.9	本地	正常	无	65535	10.04	0.95		0	0		0				0	0
2018-12-21 01:16:37	9.93	302	15.77	15.92	16.27	220.3	222.8	220.4	本地	正常	无	65535	10.04	0.95		0	0		0				0	0
2018-12-21 01:19:02	9.93	302	15.75	15.94	16.32	220.5	223	220.7	本地	正常	无	65535	10.04	0.95		0	0		0				0	0
2018-12-21 01:21:27	9.94	302	15.86	16.05	16.28	220.1	222.8	220.1	本地	正常	无	65535	10.04	0.95		0	0		0				0	0
2018-12-21 01:23:51	9.95	302	15.77	16.04	16.32	220.2	223.6	220.7	本地	正常	无	65535	10.05	0.95		0	0		0				0	0
2018-12-21 01:26:16	9.93	302	15.74	15.98	16.34	219.6	222.7	220	本地	正常	无	65535	10.02	0.95		0	0		0				0	0
2018-12-21 01:28:41	9.93	302	15.79	15.92	16.38	220.6	222.8	221	本地	正常	无	65535	10.04	0.95		0	0		0				0	0
2018-12-21 01:31:06	9.93	302	15.79	15.91	16.22	220.4	223.5	221	本地	正常	无	65535	10.04	0.95		0	0		0				0	0
2018-12-21 01:33:31	9.93	302	15.73	15.98	16.28	220.4	222.7	220.4	本地	正常	无	65535	10.03	0.95		0	0		0				0	0
2018-12-21 01:35:56	9.94	302	15.67	15.93	16.31	220.6	223	220.5	本地	正常	无	65535	10.04	0.95		0	0		0				0	0
2018-12-21 01:43:09	9.93	302	15.86	15.93	16.24	220.4	222.7	220.7	本地	正常	无	65535	10.03	0.95		0	0		0				0	0
2018-12-21 01:45:34	9.93	302	15.8	15.93	16.24	220	222.4	220.6	本地	正常	无	65535	10.02	0.95		0	0		0				0	0
2018-12-21 01:47:59	9.93	302	15.6	15.96	16.25	220.8	223.5	220.8	本地	正常	无	65535	10.03	0.95		0	0		0				0	0
2018-12-21 01:50:23	9.92	302	15.73	15.95	16.32	220.7	223.1	221.3	本地	正常	无	65535	10.02	0.95		0	0		0				0	0
2018-12-21 01:52:48	9.93	302	15.81	16.06	16.17	219.9	222.5	220.4	本地	正常	无	65535	10.02	0.95		0	0		0				0	0
2018-12-21 01:55:13	9.93	302	15.79	15.96	16.26	220.5	222.8	220.9	本地	正常	无	65535	10.04	0.95		0	0		0				0	0
2018-12-21 01:57:37	9.93	302	15.82	16.04	16.36	220	223	220.1	本地	正常	无	65535	10.03	0.95		0	0		0				0	0
2018-12-21 02:00:02	9.93	302	15.69	15.96	16.25	220.8	223.1	220.5	本地	正常	无	65535	10.03	0.95		0	0		0				0	0
2018-12-21 02:02:26	9.93	302	15.73	15.9	16.28	220	223.1	220.2	本地	正常	无	65535	10.04	0.96		0	0		0				0	0
2018-12-21 02:04:51	9.92	302	15.79	15.94	16.26	220.4	222.7	220.2	本地	正常	无	65535	10.02	0.95		0	0		0				0	0
2018-12-21 02:07:16	9.95	302	15.76	16.04	16.34	220.5	222.9	220.4	本地	正常	无	65535	10.05	0.95		0	0		0				0	0
2018-12-21 02:09:40	9.92	302	15.65	15.98	16.36	219.6	222.3	220.2	本地	正常	无	65535	10.02	0.95		0	0		0				0	0
2018-12-21 02:12:05	9.93	302	15.72	16.02	16.3	219.6	222.8	220.2	本地	正常	无	65535	10.04	0.95		0	0		0				0	0
2018-12-21 02:14:30	9.93	302	15.64	16.05	16.2	220.2	223.1	220.4	本地	正常	无	65535	10.03	0.95		0	0		0				0	0
2018-12-21 02:16:54	9.93	302	15.75	15.99	16.21	220	222.8	220.6	本地	正常	无	65535	10.03	0.95		0	0		0				0	0
2018-12-21 02:19:19	9.93	302	15.7	15.94	16.28	220.3	223.4	220.7	本地	正常	无	65535	10.03	0.95		0	0		0				0	0
2018-12-21 02:21:44	9.93	302	15.68	15.86	16.23	220.6	223.5	220.7	本地	正常	无	65535	10.04	0.95		0	0		0				0	0
2018-12-21 02:24:08	9.93	302	15.73	15.96	16.35	220.4	223.5	220.8	本地	正常	无	65535	10.03	0.95		0	0		0				0	0
2018-12-21 02:26:33	9.93	302	15.76	15.98	16.21	219.8	222.8	220.5	本地	正常	无	65535	10.03	0.95		0	0		0				0	0
2018-12-21 02:28:58	9.93	302	15.69	15.98	16.16	221.4	223.9	221.4	本地	正常	无	65535	10.04	0.95		0	0		0				0	0
2018-12-21 02:31:23	9.93	302	15.81	15.97	16.38	220.6	222.9	221	本地	正常	无	65535	10.03	0.95		0	0		0				0	0
2018-12-21 02:33:47	9.93	302	15.74	15.96	16.43	220.5	223.7	221.1	本地	正常	无	65535	10.04	0.95		0	0		0				0	0
2018-12-21 02:36:12	9.93	302	15.63	15.95	16.25	221.2	223.7	221	本地	正常	无	65535	10.03	0.95		0	0		0				0	0
2018-12-21 02:38:36	9.93	302	15.61	15.93	16.15	221.5	223.9	221.5	本地	正常	无	65535	10.04	0.95		0	0		0				0	0
2018-12-21 02:41:01	9.92	302	15.7	15.93	16.23	220.7	223.1	221.2	本地	正常	无	65535	10.03	0.95		0	0		0				0	0
2018-12-21 02:43:25	9.93	302	15.66	15.98	16.37	220.5	223.4	221.1	本地	正常	无	65535	10.04	0.95		0	0		0				0	0
2018-12-21 02:45:50	9.92	302	15.71	15.89	16.26	220.6	222.8	221.1	本地	正常	无	65535	10.02	0.95		0	0		0				0	0
2018-12-21 02:48:15	9.93	302	15.74	15.96	16.25	219.7	222.7	220.3	本地	正常	无	65535	10.03	0.95		0	0		0				0	0
2018-12-21 02:50:40	9.92	302	15.73	15.93	16.25	220.9	223.2	221.4	本地	正常	无	65535	10.02	0.95		0	0		0				0	0
2018-12-21 02:53:04	9.92	302	15.74	15.89	16.33	220.9	223.4	220.7	本地	正常	无	65535	10.02	0.95		0	0		0				0	0
2018-12-21 02:55:29	9.92	302	15.65	15.93	16.3	219.9	222.4	220.4	本地	正常	无	65535	10.01	0.95		0	0		0				0	0
2018-12-21 02:57:53	9.92	302	15.64	15.91	16.22	220.3	223.4	220.9	本地	正常	无	65535	10.02	0.95		0	0		0				0	0
2018-12-21 03:00:18	9.91	302	15.72	16	16.23	219.8	222.9	220.4	本地	正常	无	65535	10	0.95		0	0		0				0	0
2018-12-21 03:02:31	9.92	302	15.67	15.89	16.22	221	223.4	221.1	本地	正常	无	65535	10.02	0.95		0	0		0				0	0
2018-12-21 03:04:50	9.93	302	15.74	15.95	16.13	220.5	223.3	221.2	本地	正常	无	65535	10.03	0.95		0	0		0				0	0
2018-12-21 03:07:28	9.92	302	15.66	15.9	16.26	220.9	223.3	221.2	本地	正常	无	65535	10.02	0.95		0	0		0				0	0
2018-12-21 03:09:58	9.91	302	15.66	15.95	16.14	220.6	223	220.6	本地	正常	无	65535	10.01	0.95		0	0		0				0	0
2018-12-21 03:12:22	9.92	302	15.71	15.9	16.14	220.4	223.7	220.9	本地	正常	无	65535	10.02	0.95		0	0		0				0	0
2018-12-21 03:14:47	9.91	302	15.69	15.88	16.27	220.1	222.9	220.8	本地	正常	无	65535	10.01	0.95		0	0		0				0	0
2018-12-21 03:17:12	9.92	302	15.72	15.94	16.32	220	223.1	220.1	本地	正常	无	65535	10.02	0.95		0	0		0				0	0
2018-12-21 03:19:37	9.92	302	15.76	15.98	16.22	220.4	223.3	220.5	本地	正常	无	65535	10.02	0.95		0	0		0				0	0
2018-12-21 03:22:01	9.91	302	15.76	15.98	16.21	220.3	223.2	221	本地	正常	无	65535	10.01	0.95		0	0		0				0	0
2018-12-21 03:24:26	9.93	302	15.68	15.88	16.23	220.7	223	221.1	本地	正常	无	65535	10.03	0.95		0	0		0				0	0
2018-12-21 03:26:50	9.92	302	15.72	15.89	16.36	220	222.6	220.7	本地	正常	无	65535	10.01	0.95		0	0		0				0	0
2018-12-21 03:29:15	9.93	302	15.8	15.96	16.39	220.6	222.8	220.9	本地	正常	无	65535	10.03	0.95		0	0		0				0	0
2018-12-21 03:31:40	9.92	302	15.62	15.97	16.2	220.7	223.3	220.8	本地	正常	无	65535	10.02	0.95		0	0		0				0	0
2018-12-21 03:34:05	9.95	302	15.7	15.93	16.27	220.3	222.4	220.5	本地	正常	无	65535	10.05	0.96		0	0		0				0	0
2018-12-21 03:36:29	9.93	302	15.72	15.94	16.43	219.6	222.6	220.2	本地	正常	无	65535	10.02	0.95		0	0		0				0	0
2018-12-21 03:38:54	9.93	302	15.76	15.9	16.37	220.5	223.2	221.2	本地	正常	无	65535	10.04	0.95		0	0		0				0	0
2018-12-21 03:41:18	9.92	302	15.64	15.94	16.37	220.6	222.9	220.6	本地	正常	无	65535	10.03	0.95		0	0		0				0	0
2018-12-21 03:43:43	9.94	302	15.77	16.01	16.28	220.5	223.2	220.3	本地	正常	无	65535	10.05	0.95		0	0		0				0	0
2018-12-21 03:46:08	9.92	302	15.74	16.02	16.27	220	222.4	219.7	本地	正常	无	65535	10.01	0.95		0	0		0				0	0
2018-12-21 03:48:33	9.93	302	15.76	15.9	16.29	220.9	223.2	220.9	本地	正常	无	65535	10.03	0.95		0	0		0				0	0
2018-12-21 03:50:57	9.91	302	15.69	15.94	16.25	220.2	223.3	220.5	本地	正常	无	65535	10.01	0.95		0	0		0				0	0
2018-12-21 03:58:11	9.92	302	15.68	15.87	16.26	220	223.1	220.6	本地	正常	无	65535	10.03	0.96		0	0		0				0	0
2018-12-21 04:00:36	9.92	302	15.66	15.85	16.23	220.6	223.2	221.3	本地	正常	无	65535	10.02	0.95		0	0		0				0	0
2018-12-21 04:03:01	9.92	302	15.73	15.93	16.32	220.6	223.2	221.2	本地	正常	无	65535	10.03	0.95		0	0		0				0	0
2018-12-21 04:05:25	9.92	302	15.75	16.06	16.15	219.8	222.9	220.3	本地	正常	无	65535	10.02	0.95		0	0		0				0	0
2018-12-21 04:07:50	9.93	302	15.87	16.05	16.32	219.8	222.7	220	本地	正常	无	65535	10.04	0.95		0	0		0				0	0
2018-12-21 04:10:14	9.91	302	15.81	15.92	16.43	219.7	222.4	220.4	本地	正常	无	65535	10.01	0.95		0	0		0				0	0
2018-12-21 04:12:38	9.93	302	15.74	15.88	16.26	220.2	223.5	220.9	本地	正常	无	65535	10.03	0.95		0	0		0				0	0
2018-12-21 04:15:03	9.93	302	15.8	15.97	16.21	219.9	222.2	220.1	本地	正常	无	65535	10.02	0.95		0	0		0				0	0
2018-12-21 04:17:28	9.93	302	15.8	16.03	16.26	219.9	222.5	220.6	本地	正常	无	65535	10.04	0.95		0	0		0				0	0
2018-12-21 04:19:53	9.93	302	15.68	15.88	16.27	219.8	222.6	220.4	本地	正常	无	65535	10.01	0.95		0	0		0				0	0
2018-12-21 04:22:18	9.93	302	15.66	16.05	16.33	219.4	222.6	219.5	本地	正常	无	65535	10.03	0.95		0	0		0				0	0
2018-12-21 04:24:42	9.92	302	15.81	15.99	16.42	220.4	223.1	220.5	本地	正常	无	65535	10.02	0.94		0	0		0				0	0
2018-12-21 04:27:07	9.93	302	15.71	15.98	16.14	220.4	223.1	220.2	本地	正常	无	65535	10.02	0.95		0	0		0				0	0
2018-12-21 04:29:32	9.92	302	15.69	15.96	16.21	220	223.2	220.4	本地	正常	无	65535	10.01	0.95		0	0		0				0	0
2018-12-21 04:31:56	9.93	302	15.76	16.01	16.25	219.2	222.3	219.6	本地	正常	无	65535	10.02	0.95		0	0		0				0	0
2018-12-21 04:34:21	9.93	302	15.6	15.95	16.25	220.1	222.3	220.2	本地	正常	无	65535	10.01	0.95		0	0		0				0	0
2018-12-21 04:36:46	9.94	302	15.64	15.97	16.32	220.5	222.9	220.6	本地	正常	无	65535	10.04	0.95		0	0		0				0	0
2018-12-21 04:39:10	9.93	302	15.73	16.01	16.33	219.1	221.7	219.8	本地	正常	无	65535	10.01	0.95		0	0		0				0	0
2018-12-21 04:41:35	9.92	302	15.71	15.94	16.26	220.4	223.6	220.7	本地	正常	无	65535	10.01	0.95		0	0		0				0	0
2018-12-21 04:44:00	9.92	302	15.69	15.95	16.25	220.4	223.1	221.2	本地	正常	无	65535	10.02	0.95		0	0		0				0	0
2018-12-21 04:46:25	9.92	302	15.73	15.98	16.37	220.4	223.5	221.1	本地	正常	无	65535	10.02	0.95		0	0		0				0	0
2018-12-21 04:48:49	9.93	302	15.68	15.91	16.21	221.3	223.5	221.6	本地	正常	无	65535	10.03	0.95		0	0		0				0	0
2018-12-21 04:51:14	9.91	302	15.71	15.91	16.24	220.3	223.3	221.2	本地	正常	无	65535	10.02	0.95		0	0		0				0	0
2018-12-21 04:53:39	9.93	302	15.76	15.95	16.36	219.7	222.6	220.6	本地	正常	无	65535	10.02	0.95		0	0		0				0	0
2018-12-21 04:56:03	9.93	302	15.79	16.03	16.3	219.9	222.6	220	本地	正常	无	65535	10.02	0.95		0	0		0				0	0
2018-12-21 04:58:29	9.93	302	15.8	16.04	16.26	219.9	222.4	220.4	本地	正常	无	65535	10.04	0.95		0	0		0				0	0
2018-12-21 05:00:53	9.93	302	15.81	16	16.37	219.3	222.4	220	本地	正常	无	65535	10.02	0.95		0	0		0				0	0
2018-12-21 05:03:18	9.93	302	15.72	16.05	16.41	220.3	222.4	220.3	本地	正常	无	65535	10.02	0.95		0	0		0				0	0
2018-12-21 05:05:43	9.92	302	15.63	15.97	16.35	220.9	223.2	221	本地	正常	无	65535	10.02	0.95		0	0		0				0	0
2018-12-21 05:08:07	9.93	303	15.68	15.97	16.33	220	222.5	220.5	本地	正常	无	65535	10.03	0.95		0	0		0				0	0
2018-12-21 05:10:32	9.92	302	15.76	16.04	16.12	219.5	222.3	219.5	本地	正常	无	65535	10.01	0.95		0	0		0				0	0
2018-12-21 05:12:56	9.92	302	15.74	15.96	16.19	220.1	222.3	220	本地	正常	无	65535	10.01	0.95		0	0		0				0	0
2018-12-21 05:15:20	9.93	302	15.71	15.97	16.3	220.4	222.6	220.4	本地	正常	无	65535	10.02	0.95		0	0		0				0	0
2018-12-21 05:17:45	9.93	303	15.72	15.93	16.26	219.9	222.1	220.3	本地	正常	无	65535	10.02	0.95		0	0		0				0	0
2018-12-21 05:20:10	9.93	302	15.8	16.06	16.23	219.7	222	219.7	本地	正常	无	65535	10.02	0.95		0	0		0				0	0
2018-12-21 05:22:34	9.92	302	15.75	15.97	16.18	220.8	223.1	221.2	本地	正常	无	65535	10.01	0.95		0	0		0				0	0
2018-12-21 05:24:59	9.92	302	15.65	15.9	16.21	220.5	222.7	220.8	本地	正常	无	65535	10.02	0.95		0	0		0				0	0
2018-12-21 05:27:24	9.93	302	15.75	15.91	16.3	219.6	222.5	220.4	本地	正常	无	65535	10.02	0.95		0	0		0				0	0
2018-12-21 05:29:49	9.93	302	15.72	15.92	16.43	220.1	222.3	220.1	本地	正常	无	65535	10.01	0.95		0	0		0				0	0
2018-12-21 05:32:14	9.92	302	15.78	15.94	16.11	219.8	222.1	220.3	本地	正常	无	65535	10.01	0.95		0	0		0				0	0
2018-12-21 05:34:38	9.92	302	15.84	15.98	16.21	218.5	221.6	219.1	本地	正常	无	65535	10	0.95		0	0		0				0	0
2018-12-21 05:37:02	9.93	302	15.75	15.96	16.33	220	222.1	220.2	本地	正常	无	65535	10.02	0.95		0	0		0				0	0
2018-12-21 05:39:27	9.93	302	15.83	16.03	16.34	219.3	221.9	219.2	本地	正常	无	65535	10.02	0.95		0	0		0				0	0
2018-12-21 05:41:52	9.92	302	15.74	16.04	16.21	219.1	221.9	219.2	本地	正常	无	65535	9.99	0.95		0	0		0				0	0
2018-12-21 05:44:17	9.92	302	15.6	16.02	16.24	219.4	221.9	219.8	本地	正常	无	65535	10	0.95		0	0		0				0	0
2018-12-21 05:46:42	9.91	302	15.66	15.98	16.3	220.3	222.7	220.7	本地	正常	无	65535	10.02	0.95		0	0		0				0	0
2018-12-21 05:49:06	9.93	302	15.8	16.06	16.3	219.3	221.7	219.3	本地	正常	无	65535	10.03	0.95		0	0		0				0	0
2018-12-21 05:51:31	9.92	302	15.69	16	16.37	220	222.2	219.9	本地	正常	无	65535	10.01	0.95		0	0		0				0	0
2018-12-21 05:53:56	9.93	302	15.76	16.06	16.16	219.2	222.2	219.5	本地	正常	无	65535	10.02	0.95		0	0		0				0	0
2018-12-21 05:56:20	9.92	302	15.73	16.02	16.19	219.1	222	219.7	本地	正常	无	65535	10	0.95		0	0		0				0	0
2018-12-21 05:58:45	9.93	302	15.63	15.97	16.31	220.1	222.1	220.2	本地	正常	无	65535	10.01	0.95		0	0		0				0	0
2018-12-21 06:01:10	9.92	302	15.69	15.97	16.31	220.1	223.2	220.3	本地	正常	无	65535	10.01	0.95		0	0		0				0	0
2018-12-21 06:03:34	9.92	302	15.74	16.04	16.25	219.7	221.9	219.6	本地	正常	无	65535	10	0.95		0	0		0				0	0
2018-12-21 06:05:59	9.92	302	15.73	16.05	16.17	219.9	222	220	本地	正常	无	65535	10	0.95		0	0		0				0	0
2018-12-21 06:08:23	9.91	302	15.82	15.99	16.23	219.4	222.6	219.8	本地	正常	无	65535	10	0.95		0	0		0				0	0
2018-12-21 06:10:48	9.93	302	15.76	15.99	16.36	219.3	221.7	219.6	本地	正常	无	65535	10.02	0.95		0	0		0				0	0
2018-12-21 06:13:13	9.92	302	15.72	15.87	16.33	220.5	222.7	220.9	本地	正常	无	65535	10	0.95		0	0		0				0	0
2018-12-21 06:15:38	9.91	302	15.73	16.07	16.22	219.2	222.1	219.5	本地	正常	无	65535	10.01	0.96		0	0		0				0	0
2018-12-21 06:18:02	9.92	302	15.76	16.01	16.26	219.2	221.9	220	本地	正常	无	65535	10.01	0.95		0	0		0				0	0
2018-12-21 06:20:27	9.92	302	15.72	15.99	16.26	220	222.9	220.3	本地	正常	无	65535	10	0.95		0	0		0				0	0
2018-12-21 06:22:51	9.91	302	15.74	15.98	16.29	218.9	221.7	219.8	本地	正常	无	65535	9.99	0.95		0	0		0				0	0
2018-12-21 06:25:16	9.92	302	15.74	15.99	16.39	219.2	222.2	219.9	本地	正常	无	65535	10	0.95		0	0		0				0	0
2018-12-21 06:27:40	9.92	302	15.8	16.11	16.24	219.6	222.2	219.6	本地	正常	无	65535	10.01	0.95		0	0		0				0	0
2018-12-21 06:34:55	9.9	302	15.71	15.87	16.21	219.9	222.1	220.2	本地	正常	无	65535	10	0.96		0	0		0				0	0
2018-12-21 06:37:19	9.93	302	15.81	15.98	16.23	219	222	219.5	本地	正常	无	65535	10.02	0.95		0	0		0				0	0
2018-12-21 06:39:43	9.92	302	15.75	16.03	16.29	220	222.8	220	本地	正常	无	65535	10.01	0.95		0	0		0				0	0
2018-12-21 06:42:08	9.93	302	15.81	16.01	16.25	219.9	222.4	220.5	本地	正常	无	65535	10.02	0.95		0	0		0				0	0
2018-12-21 06:44:33	9.9	302	15.6	15.95	16.22	219.5	222.4	220	本地	正常	无	65535	9.99	0.95		0	0		0				0	0
2018-12-21 06:46:58	9.92	303	15.67	15.99	16.27	219.8	222.4	219.9	本地	正常	无	65535	10	0.95		0	0		0				0	0
2018-12-21 06:49:22	9.9	302	15.79	16.03	16.28	219.1	222	219.7	本地	正常	无	65535	9.99	0.95		0	0		0				0	0
2018-12-21 06:51:47	9.9	302	15.75	15.95	16.18	218.9	221.4	219.6	本地	正常	无	65535	9.99	0.95		0	0		0				0	0
2018-12-21 06:54:13	9.92	302	15.73	16	16.3	218.6	221.6	219.3	本地	正常	无	65535	10	0.95		0	0		0				0	0
2018-12-21 06:56:37	9.9	302	15.67	16.02	16.27	219.7	221.8	219.8	本地	正常	无	65535	9.99	0.95		0	0		0				0	0
2018-12-21 06:59:01	9.91	302	15.71	16	16.22	220.1	222.1	220.2	本地	正常	无	65535	10	0.95		0	0		0				0	0
2018-12-21 07:01:26	9.88	302	15.73	16.01	16.12	219.3	221.4	219.6	本地	正常	无	65535	9.97	0.95		0	0		0				0	0
2018-12-21 07:03:50	9.92	302	15.8	16.07	16.25	219.5	221.7	219.6	本地	正常	无	65535	10.01	0.95		0	0		0				0	0
2018-12-21 07:06:15	9.9	302	15.7	16.02	16.27	219.3	221.3	219.3	本地	正常	无	65535	9.98	0.95		0	0		0				0	0
2018-12-21 07:08:40	9.9	302	15.63	15.99	16.18	219.3	221.8	219.9	本地	正常	无	65535	9.99	0.95		0	0		0				0	0
2018-12-21 07:11:04	9.89	302	15.68	15.93	16.2	219.7	222	219.6	本地	正常	无	65535	9.97	0.95		0	0		0				0	0
2018-12-21 07:13:30	9.9	302	15.74	16.01	16.2	219.5	222	220	本地	正常	无	65535	9.99	0.95		0	0		0				0	0
2018-12-21 07:15:54	9.89	302	15.72	16.01	16.29	219.5	221.9	220	本地	正常	无	65535	9.98	0.95		0	0		0				0	0
2018-12-21 07:18:19	9.89	302	15.77	15.91	16.34	219.7	221.8	219.8	本地	正常	无	65535	9.98	0.95		0	0		0				0	0
2018-12-21 07:20:43	9.89	302	15.68	16.02	16.35	218.9	221.4	219.7	本地	正常	无	65535	9.98	0.95		0	0		0				0	0
2018-12-21 07:23:08	9.88	302	15.77	16.06	16.2	218.9	221.7	219.6	本地	正常	无	65535	9.98	0.95		0	0		0				0	0
2018-12-21 07:25:33	9.9	302	15.65	15.94	16.28	219.1	222	219.6	本地	正常	无	65535	9.98	0.95		0	0		0				0	0
2018-12-21 07:27:57	9.87	302	15.7	15.94	16.32	219.1	221.9	219.4	本地	正常	无	65535	9.97	0.95		0	0		0				0	0
2018-12-21 07:30:22	9.89	302	15.71	15.96	16.31	218.8	220.8	219	本地	正常	无	65535	9.97	0.95		0	0		0				0	0
2018-12-21 07:32:47	9.87	302	15.74	16	16.19	217.9	220.9	218.4	本地	正常	无	65535	9.95	0.95		0	0		0				0	0
2018-12-21 07:35:11	9.88	302	15.8	16.08	16.21	219.3	221.4	219.4	本地	正常	无	65535	9.97	0.95		0	0		0				0	0
2018-12-21 07:37:36	9.87	302	15.7	16	16.25	218.7	221.2	218.6	本地	正常	无	65535	9.95	0.95		0	0		0				0	0
2018-12-21 07:40:01	9.87	302	15.72	16.04	16.27	218.5	220.6	218.5	本地	正常	无	65535	9.94	0.95		0	0		0				0	0
2018-12-21 07:42:26	9.88	302	15.88	16.02	16.31	218.3	221.3	218.5	本地	正常	无	65535	9.96	0.95		0	0		0				0	0
2018-12-21 07:44:50	9.86	302	15.72	15.98	16.12	218.7	221.5	218.9	本地	正常	无	65535	9.94	0.95		0	0		0				0	0
2018-12-21 07:47:14	9.87	302	15.68	16.01	16.27	218.3	220.4	218.3	本地	正常	无	65535	9.95	0.96		0	0		0				0	0
2018-12-21 07:49:39	9.86	302	15.64	16.02	16.35	217.8	220.4	218.2	本地	正常	无	65535	9.93	0.95		0	0		0				0	0
2018-12-21 07:52:04	9.87	303	15.69	15.98	16.16	218.4	220.4	218.3	本地	正常	无	65535	9.94	0.95		0	0		0				0	0
2018-12-21 07:54:29	9.86	302	15.71	16.1	16.09	218.2	220.4	218.5	本地	正常	无	65535	9.94	0.96		0	0		0				0	0
2018-12-21 07:56:54	9.86	302	15.7	16.04	16.23	217.8	220.7	218.4	本地	正常	无	65535	9.93	0.95		0	0		0				0	0
2018-12-21 07:59:19	9.87	302	15.87	15.99	16.29	218.1	220.4	218.8	本地	正常	无	65535	9.95	0.95		0	0		0				0	0
2018-12-21 08:01:43	9.86	302	15.76	15.84	16.15	218.6	220.9	218.8	本地	正常	无	65535	9.93	0.95		0	0		0				0	0
2018-12-21 08:04:08	9.86	302	15.75	15.94	16.3	218.7	220.9	218.9	本地	正常	无	65535	9.93	0.95		0	0		0				0	0
2018-12-21 08:06:32	9.86	302	15.76	16	16.18	218.2	220.4	218.4	本地	正常	无	65535	9.92	0.95		0	0		0				0	0
2018-12-21 08:11:22	9.87	302	15.84	15.99	16.3	218.1	220.1	218.4	本地	正常	无	65535	9.94	0.95		0	0		0				0	0
2018-12-21 08:13:48	9.85	302	15.73	15.92	16.29	218.2	221.1	218.9	本地	正常	无	65535	9.93	0.95		0	0		0				0	0
2018-12-21 08:16:11	9.86	302	15.72	15.99	16.24	218.5	220.5	218.7	本地	正常	无	65535	9.93	0.95		0	0		0				0	0
2018-12-21 08:18:36	9.87	302	15.75	16.07	16.2	218	220.4	218.7	本地	正常	无	65535	9.94	0.95		0	0		0				0	0
2018-12-21 08:21:00	9.86	302	15.74	15.96	16.17	218.4	220.9	219.2	本地	正常	无	65535	9.94	0.95		0	0		0				0	0
2018-12-21 08:23:25	9.87	302	15.77	15.97	16.24	218.4	220.5	218.5	本地	正常	无	65535	9.94	0.95		0	0		0				0	0
2018-12-21 08:25:50	9.86	302	15.7	16.03	16.25	217.5	219.9	218	本地	正常	无	65535	9.92	0.95		0	0		0				0	0
2018-12-21 08:28:15	9.86	302	15.79	16.03	16.23	217.5	220	218.2	本地	正常	无	65535	9.93	0.95		0	0		0				0	0
2018-12-21 08:30:39	9.86	302	15.66	16.01	16.2	218.1	220.1	218	本地	正常	无	65535	9.92	0.95		0	0		0				0	0
2018-12-21 08:33:03	9.85	302	15.7	15.95	16.22	218	220.9	218.4	本地	正常	无	65535	9.92	0.95		0	0		0				0	0
2018-12-21 08:35:28	9.86	302	15.81	15.98	16.26	217.6	220.5	217.7	本地	正常	无	65535	9.93	0.95		0	0		0				0	0
2018-12-21 08:37:53	9.86	302	15.7	15.95	16.27	218.2	220.4	218.6	本地	正常	无	65535	9.94	0.95		0	0		0				0	0
2018-12-21 08:40:18	9.86	302	15.78	16.05	16.2	217.5	220.4	217.9	本地	正常	无	65535	9.93	0.95		0	0		0				0	0
2018-12-21 08:42:42	9.85	302	15.71	15.99	16.26	216.9	219.8	217.4	本地	正常	无	65535	9.92	0.95		0	0		0				0	0
2018-12-21 08:45:07	9.85	302	15.64	15.97	16.27	217.7	220.6	218.3	本地	正常	无	65535	9.92	0.95		0	0		0				0	0
2018-12-21 08:47:32	9.84	302	15.79	15.95	16.3	217.3	219.8	218.1	本地	正常	无	65535	9.91	0.95		0	0		0				0	0
2018-12-21 08:49:57	9.85	302	15.84	16.06	16.14	217.6	220	218.3	本地	正常	无	65535	9.92	0.95		0	0		0				0	0
2018-12-21 08:52:20	9.84	302	15.81	16.04	16.23	218	220.3	218.1	本地	正常	无	65535	9.91	0.95		0	0		0				0	0
2018-12-21 08:54:45	9.85	302	15.85	15.92	16.24	218.2	220.5	218.5	本地	正常	无	65535	9.92	0.95		0	0		0				0	0
2018-12-21 08:57:11	9.84	302	15.78	15.97	16.34	218	220.3	218.6	本地	正常	无	65535	9.91	0.95		0	0		0				0	0
2018-12-21 08:59:35	9.84	302	15.71	15.93	16.37	217.7	220.2	218.4	本地	正常	无	65535	9.92	0.95		0	0		0				0	0
2018-12-21 09:01:59	9.85	302	15.81	16.02	16.18	217.6	220.6	217.8	本地	正常	无	65535	9.92	0.95		0	0		0				0	0
2018-12-21 09:04:24	9.85	302	15.81	15.94	16.21	217.9	220	218.1	本地	正常	无	65535	9.91	0.95		0	0		0				0	0
2018-12-21 09:06:49	9.84	302	15.83	15.91	16.22	217.5	219.9	218	本地	正常	无	65535	9.9	0.95		0	0		0				0	0
2018-12-21 09:09:13	9.83	302	15.65	15.97	16.2	217.3	219.9	218	本地	正常	无	65535	9.9	0.95		0	0		0				0	0
2018-12-21 09:11:38	9.84	302	15.71	15.9	16.23	217.1	220	217.6	本地	正常	无	65535	9.91	0.95		0	0		0				0	0
2018-12-21 09:14:02	9.84	302	15.8	16.03	16.23	217.6	219.7	217.4	本地	正常	无	65535	9.9	0.95		0	0		0				0	0
2018-12-21 09:16:27	9.85	302	15.68	15.96	16.19	217.9	220	217.8	本地	正常	无	65535	9.92	0.95		0	0		0				0	0
2018-12-21 09:18:51	9.85	302	15.71	15.95	16.22	217.4	220.2	217.9	本地	正常	无	65535	9.92	0.95		0	0		0				0	0
2018-12-21 09:21:16	9.86	302	15.65	15.92	16.32	217.9	220.3	218.3	本地	正常	无	65535	9.93	0.95		0	0		0				0	0
2018-12-21 09:23:41	9.85	302	15.74	16.09	16.16	217.1	219.7	217.7	本地	正常	无	65535	9.91	0.95		0	0		0				0	0
2018-12-21 09:26:06	9.85	302	15.83	16.12	16.26	216.7	218.8	217	本地	正常	无	65535	9.92	0.95		0	0		0				0	0
2018-12-21 09:33:20	9.86	302	15.76	15.99	16.36	218	220.5	218	本地	正常	无	65535	9.94	0.95		0	0		0				0	0
2018-12-21 09:35:45	9.85	302	15.81	16.1	16.24	217.4	219.7	217.3	本地	正常	无	65535	9.91	0.95		0	0		0				0	0
2018-12-21 09:38:09	9.85	302	15.76	16.05	16.28	218.1	220.7	218.7	本地	正常	无	65535	9.93	0.95		0	0		0				0	0
2018-12-21 09:40:34	9.85	302	15.88	15.93	16.33	217.6	219.8	217.9	本地	正常	无	65535	9.92	0.95		0	0		0				0	0
2018-12-21 09:42:59	9.85	302	15.83	16.08	16.3	217.3	219.4	217.5	本地	正常	无	65535	9.91	0.95		0	0		0				0	0
2018-12-21 09:45:23	9.83	302	15.85	16.06	16.21	217	219.9	217.5	本地	正常	无	65535	9.9	0.95		0	0		0				0	0
2018-12-21 09:47:48	9.84	302	15.76	16.09	16.22	217.4	219.9	217.2	本地	正常	无	65535	9.9	0.95		0	0		0				0	0
2018-12-21 09:50:13	9.83	302	15.79	15.99	16.31	217.6	220.3	217.6	本地	正常	无	65535	9.91	0.95		0	0		0				0	0
2018-12-21 09:52:38	9.84	302	15.78	15.96	16.25	217	220.1	217.7	本地	正常	无	65535	9.9	0.95		0	0		0				0	0
2018-12-21 09:55:02	9.83	302	15.76	15.96	16.24	217.3	220.1	217.9	本地	正常	无	65535	9.89	0.95		0	0		0				0	0
2018-12-21 09:57:27	9.83	302	15.75	16	16.04	218.2	220.7	218	本地	正常	无	65535	9.9	0.95		0	0		0				0	0
2018-12-21 09:59:51	9.82	302	15.68	16.06	16.17	217.1	219.4	217.7	本地	正常	无	65535	9.89	0.95		0	0		0				0	0
2018-12-21 10:02:16	9.83	302	15.75	16.01	16.35	217.8	219.7	217.8	本地	正常	无	65535	9.89	0.95		0	0		0				0	0
2018-12-21 10:04:41	9.82	302	15.8	15.97	16.3	216.2	218.9	216.3	本地	正常	无	65535	9.88	0.95		0	0		0				0	0
2018-12-21 10:07:05	9.82	302	15.72	15.92	16.13	216.9	219.3	217.4	本地	正常	无	65535	9.87	0.95		0	0		0				0	0
2018-12-21 10:09:31	9.82	302	15.74	15.99	16.14	217.6	219.6	217.5	本地	正常	无	65535	9.88	0.95		0	0		0				0	0
2018-12-21 10:11:54	9.82	302	15.77	16.01	16.22	217.5	219.6	217.4	本地	正常	无	65535	9.88	0.95		0	0		0				0	0
2018-12-21 10:14:19	9.82	302	15.79	16.01	16.34	217	219.8	217.7	本地	正常	无	65535	9.88	0.95		0	0		0				0	0
2018-12-21 10:16:44	9.82	302	15.75	16.02	16.31	217	219	217	本地	正常	无	65535	9.87	0.95		0	0		0				0	0
2018-12-21 10:19:08	9.82	302	15.77	16.05	16.12	216.6	218.7	216.8	本地	正常	无	65535	9.87	0.95		0	0		0				0	0
2018-12-21 10:21:33	9.81	302	15.82	15.91	16.14	216.5	219.5	216.9	本地	正常	无	65535	9.88	0.95		0	0		0				0	0
2018-12-21 10:23:58	9.82	302	15.82	16.05	16.39	215.6	218	216	本地	正常	无	65535	9.87	0.95		0	0		0				0	0
2018-12-21 10:26:22	9.81	302	15.65	15.91	16.24	217.2	220	217.2	本地	正常	无	65535	9.87	0.95		0	0		0				0	0
2018-12-21 10:28:47	9.82	302	15.7	15.94	16.26	217.7	220	217.6	本地	正常	无	65535	9.89	0.95		0	0		0				0	0
2018-12-21 10:30:48	9.8	302	15.74	16.01	16.18	217	219	217	本地	正常	无	65535	9.86	0.95		0	0		0				0	0
2018-12-21 10:33:07	9.83	302	15.67	15.94	16.15	217.5	219.5	217.7	本地	正常	无	65535	9.89	0.95		0	0		0				0	0
2018-12-21 10:35:32	9.83	302	15.82	16.07	16.08	216.4	218.7	216.9	本地	正常	无	65535	9.88	0.95		0	0		0				0	0
2018-12-21 10:37:57	9.8	302	15.78	15.88	16.09	217	219.4	217.7	本地	正常	无	65535	9.87	0.95		0	0		0				0	0
2018-12-21 10:40:47	9.82	302	15.71	15.97	16.26	217.1	219.7	217.8	本地	正常	无	65535	9.88	0.95		0	0		0				0	0
2018-12-21 10:43:17	9.8	302	15.71	16.02	16.18	217.3	219.7	217.9	本地	正常	无	65535	9.88	0.95		0	0		0				0	0
2018-12-21 10:45:42	9.81	302	15.62	15.91	16.28	216.5	219.1	217.1	本地	正常	无	65535	9.87	0.95		0	0		0				0	0
2018-12-21 10:48:07	9.8	302	15.69	15.88	16.12	217.6	219.5	217.6	本地	正常	无	65535	9.86	0.95		0	0		0				0	0
2018-12-21 10:50:31	9.82	302	15.79	15.96	16.22	216.7	219.6	216.9	本地	正常	无	65535	9.87	0.95		0	0		0				0	0
2018-12-21 10:52:56	9.8	302	15.76	16.03	16.18	217.4	219.7	218	本地	正常	无	65535	9.87	0.95		0	0		0				0	0
2018-12-21 10:55:21	9.79	302	15.78	15.93	16.29	216.6	219.2	217.2	本地	正常	无	65535	9.85	0.95		0	0		0				0	0
2018-12-21 10:57:46	9.8	302	15.72	15.95	16.29	217.7	219.8	217.8	本地	正常	无	65535	9.87	0.95		0	0		0				0	0
2018-12-21 11:00:10	9.8	302	15.71	15.89	16.25	217	219.1	217.4	本地	正常	无	65535	9.86	0.95		0	0		0				0	0
2018-12-21 11:02:35	9.79	302	15.75	15.92	16.16	217	219.4	217.3	本地	正常	无	65535	9.84	0.95		0	0		0				0	0
2018-12-21 11:04:59	9.81	302	15.69	15.96	16.07	218	220.1	218.1	本地	正常	无	65535	9.87	0.95		0	0		0				0	0
2018-12-21 11:07:24	9.8	302	15.63	15.84	16.2	217.5	219.7	217.2	本地	正常	无	65535	9.85	0.95		0	0		0				0	0
2018-12-21 11:09:49	9.78	302	15.6	15.89	16.22	217	219.5	217.4	本地	正常	无	65535	9.84	0.95		0	0		0				0	0
2018-12-21 11:12:13	9.79	302	15.69	15.91	16.23	218.1	220.7	218.1	本地	正常	无	65535	9.86	0.95		0	0		0				0	0
2018-12-21 11:14:37	9.8	302	15.68	15.98	16.05	218.5	221.1	218.4	本地	正常	无	65535	9.87	0.95		0	0		0				0	0
2018-12-21 11:17:02	9.79	302	15.59	15.85	16.12	217.6	220.5	217.6	本地	正常	无	65535	9.86	0.96		0	0		0				0	0
2018-12-21 11:19:27	9.78	302	15.62	15.93	16.1	218.4	220.6	218.3	本地	正常	无	65535	9.85	0.95		0	0		0				0	0
2018-12-21 11:21:52	9.78	302	15.6	15.88	16.16	217.9	220.3	218	本地	正常	无	65535	9.85	0.95		0	0		0				0	0
2018-12-21 11:24:17	9.8	302	15.69	15.96	16.1	217.7	219.8	218	本地	正常	无	65535	9.86	0.95		0	0		0				0	0
2018-12-21 11:26:41	9.8	302	15.69	15.93	16.09	216.8	219.7	217	本地	正常	无	65535	9.85	0.95		0	0		0				0	0
2018-12-21 11:29:06	9.78	302	15.59	15.82	16.18	217.5	220.3	217.9	本地	正常	无	65535	9.84	0.95		0	0		0				0	0
2018-12-21 11:31:31	9.79	302	15.7	15.96	16.31	217.5	220	218.3	本地	正常	无	65535	9.86	0.95		0	0		0				0	0
2018-12-21 11:33:56	9.78	302	15.72	15.87	16.16	217.1	220	217.4	本地	正常	无	65535	9.85	0.95		0	0		0				0	0
2018-12-21 11:36:20	9.8	302	15.74	15.94	16.17	217.6	220.2	217.7	本地	正常	无	65535	9.86	0.95		0	0		0				0	0
2018-12-21 11:38:45	9.78	302	15.72	15.95	16.15	217.2	220.2	217.7	本地	正常	无	65535	9.85	0.95		0	0		0				0	0
2018-12-21 11:41:10	9.78	302	15.65	15.87	16.16	218.1	220.3	218	本地	正常	无	65535	9.85	0.95		0	0		0				0	0
2018-12-21 11:43:34	9.78	302	15.69	15.88	16.21	217.4	220	218.1	本地	正常	无	65535	9.84	0.95		0	0		0				0	0
2018-12-21 11:45:58	9.78	302	15.72	15.93	16.2	218	220	218.1	本地	正常	无	65535	9.85	0.95		0	0		0				0	0
2018-12-21 11:48:23	9.78	302	15.62	15.87	16.07	218.4	220.6	218.5	本地	正常	无	65535	9.84	0.95		0	0		0				0	0
2018-12-21 11:50:48	9.78	302	15.62	15.84	16.1	218	220.2	218.2	本地	正常	无	65535	9.84	0.95		0	0		0				0	0
2018-12-21 11:53:12	9.77	302	15.54	15.76	16.17	217.8	220.9	218.3	本地	正常	无	65535	9.83	0.95		0	0		0				0	0
2018-12-21 11:55:38	9.78	302	15.63	15.74	16.06	218.1	220.8	218.8	本地	正常	无	65535	9.85	0.95		0	0		0				0	0
2018-12-21 11:58:02	9.77	302	15.73	15.86	15.98	218.1	220.9	218.3	本地	正常	无	65535	9.84	0.95		0	0		0				0	0
2018-12-21 12:00:26	9.78	302	15.67	15.83	16.1	217.4	219.6	217.4	本地	正常	无	65535	9.82	0.95		0	0		0				0	0
2018-12-21 12:02:52	9.78	302	15.52	15.88	16.11	217.5	220.5	218	本地	正常	无	65535	9.85	0.95		0	0		0				0	0
2018-12-21 12:05:16	9.77	302	15.55	15.82	16.12	218.8	221	218.8	本地	正常	无	65535	9.84	0.95		0	0		0				0	0
2018-12-21 12:07:42	9.78	302	15.63	15.84	16.04	218.3	220.6	218.2	本地	正常	无	65535	9.84	0.95		0	0		0				0	0
2018-12-21 12:10:05	9.77	302	15.62	15.9	16.03	218.4	220.4	218.2	本地	正常	无	65535	9.83	0.95		0	0		0				0	0
2018-12-21 12:12:31	9.78	302	15.62	15.81	16.19	217.5	220.3	218.1	本地	正常	无	65535	9.84	0.95		0	0		0				0	0
2018-12-21 12:14:55	9.77	302	15.63	15.84	16.17	217.9	220.8	218.5	本地	正常	无	65535	9.84	0.95		0	0		0				0	0
2018-12-21 12:17:20	9.77	302	15.62	15.85	16.21	217.9	220.5	218.7	本地	正常	无	65535	9.83	0.95		0	0		0				0	0
2018-12-21 12:19:45	9.77	302	15.64	15.84	16.01	217.4	220.3	218	本地	正常	无	65535	9.82	0.95		0	0		0				0	0
2018-12-21 12:22:10	9.78	302	15.56	15.75	16.14	219.1	221.4	219.3	本地	正常	无	65535	9.85	0.95		0	0		0				0	0
2018-12-21 12:24:34	9.78	302	15.65	15.79	16.1	218.3	220.9	219	本地	正常	无	65535	9.84	0.95		0	0		0				0	0
2018-12-21 12:26:59	9.77	302	15.57	15.87	16.06	218.4	220.7	218.5	本地	正常	无	65535	9.83	0.95		0	0		0				0	0
2018-12-21 12:29:24	9.77	302	15.65	15.78	16.02	218.2	220.9	218.9	本地	正常	无	65535	9.83	0.95		0	0		0				0	0
2018-12-21 12:31:48	9.78	302	15.59	15.89	16.03	218.6	220.6	219.1	本地	正常	无	65535	9.84	0.95		0	0		0				0	0
2018-12-21 12:34:13	9.77	302	15.57	15.79	16.06	217.9	220.5	218.8	本地	正常	无	65535	9.83	0.95		0	0		0				0	0
2018-12-21 12:36:38	9.78	302	15.67	15.82	16.15	217.9	220	217.9	本地	正常	无	65535	9.84	0.95		0	0		0				0	0
2018-12-21 12:39:03	9.78	302	15.58	15.83	16.02	217.8	220.4	217.8	本地	正常	无	65535	9.84	0.95		0	0		0				0	0
2018-12-21 12:41:27	9.77	302	15.72	15.88	16.03	218.3	221	218.5	本地	正常	无	65535	9.84	0.95		0	0		0				0	0
2018-12-21 12:43:53	9.77	302	15.58	15.72	16.06	218.3	220.3	218.7	本地	正常	无	65535	9.84	0.95		0	0		0				0	0
2018-12-21 12:46:16	9.77	302	15.51	15.78	15.99	218.4	220.5	218.7	本地	正常	无	65535	9.83	0.95		0	0		0				0	0
2018-12-21 12:48:41	9.76	302	15.68	15.81	16.08	218.9	221.2	219	本地	正常	无	65535	9.83	0.95		0	0		0				0	0
2018-12-21 12:51:06	9.77	302	15.61	15.88	16.06	217.4	220.2	218	本地	正常	无	65535	9.82	0.95		0	0		0				0	0
2018-12-21 12:53:30	9.77	302	15.66	15.84	16.01	217.5	219.9	218.1	本地	正常	无	65535	9.82	0.95		0	0		0				0	0
2018-12-21 12:55:55	9.77	302	15.65	15.83	16.13	218	220.2	218.4	本地	正常	无	65535	9.83	0.95		0	0		0				0	0
2018-12-21 12:58:20	9.77	302	15.6	15.87	16.13	218	220.7	218.1	本地	正常	无	65535	9.83	0.95		0	0		0				0	0
2018-12-21 13:00:44	9.77	302	15.68	15.83	16.17	217.9	220.1	217.9	本地	正常	无	65535	9.83	0.95		0	0		0				0	0
2018-12-21 13:03:09	9.77	302	15.75	15.83	16.05	217.3	220.1	217.3	本地	正常	无	65535	9.82	0.95		0	0		0				0	0
2018-12-21 13:05:33	9.76	302	15.71	15.82	15.94	217.6	220.4	218.2	本地	正常	无	65535	9.81	0.95		0	0		0				0	0
2018-12-21 13:07:59	9.75	302	15.7	15.86	16.13	217.5	220.6	217.8	本地	正常	无	65535	9.81	0.95		0	0		0				0	0
2018-12-21 13:10:23	9.76	302	15.58	15.82	16.09	217.6	220.2	217.7	本地	正常	无	65535	9.81	0.95		0	0		0				0	0
2018-12-21 13:12:47	9.76	302	15.55	15.79	16.06	217.7	219.8	218.2	本地	正常	无	65535	9.82	0.96		0	0		0				0	0
2018-12-21 13:15:12	9.77	302	15.72	15.87	16.07	217.3	219.9	217.9	本地	正常	无	65535	9.82	0.95		0	0		0				0	0
2018-12-21 13:17:37	9.76	302	15.62	15.81	16.01	217.1	220.1	217.9	本地	正常	无	65535	9.81	0.95		0	0		0				0	0
2018-12-21 13:20:02	9.75	302	15.39	15.55	15.87	220.3	222.5	220.6	本地	正常	无	65535	9.83	0.96		0	0		0				0	0

## Sheet: Sheet2
时间	电流	转速	输入电流A	输入电流B	输入电流C	输入电压A	输入电压B	输入电压C	KA0	KA4	远程操作	操作时间	有功功率	功率因数	有功电量	井下压力	沉没度	无功电量	油压	油压	套压	流量	井温	油温
2019-02-08 15:11:50	3.58	301	5.82	6.03	6.25	223.8	226.5	224.7	远程	正常	启动	65535	3.57	0.89		0	0		0				0	0
2019-02-08 15:14:11	3.57	301	5.79	6.02	6.23	224.1	226.1	224.8	远程	正常	启动	65535	3.56	0.88		0	0		0				0	0
2019-02-08 15:16:32	3.6	301	5.82	6.06	6.27	220.6	222.9	221.8	远程	正常	启动	65535	3.55	0.89		0	0		0				0	0
2019-02-08 15:18:53	3.6	301	5.92	6.13	6.37	221.8	223.8	222.3	远程	正常	启动	65535	3.57	0.88		0	0		0				0	0
2019-02-08 15:21:14	3.6	301	5.9	6.09	6.29	221.7	224.1	222.4	远程	正常	启动	65535	3.57	0.88		0	0		0				0	0
2019-02-08 15:23:34	3.6	301	5.89	6.07	6.3	221.9	223.7	222.5	远程	正常	启动	65535	3.56	0.88		0	0		0				0	0
2019-02-08 15:25:55	3.59	301	5.86	6.04	6.21	221.7	223.9	222.2	远程	正常	启动	65535	3.55	0.89		0	0		0				0	0
2019-02-08 15:28:16	3.57	301	5.76	6.02	6.24	223.3	225.7	224.8	远程	正常	启动	65535	3.57	0.89		0	0		0				0	0
2019-02-08 15:30:38	3.59	301	5.92	6.09	6.31	221.1	223.1	222.2	远程	正常	启动	65535	3.55	0.88		0	0		0				0	0
2019-02-08 15:32:59	3.59	301	5.87	6.06	6.23	220.5	223.3	221.7	远程	正常	启动	65535	3.55	0.89		0	0		0				0	0
2019-02-08 15:35:19	3.58	300	5.85	6.03	6.31	221.2	223.7	222.5	远程	正常	启动	65535	3.54	0.88		0	0		0				0	0
2019-02-08 15:37:42	3.59	301	5.86	6.09	6.32	221.1	224	221.9	远程	正常	启动	65535	3.55	0.88		0	0		0				0	0
2019-02-08 15:40:01	3.59	301	5.87	6.03	6.3	221.7	224.3	222.9	远程	正常	启动	65535	3.55	0.88		0	0		0				0	0
2019-02-08 15:42:23	3.57	301	5.82	5.98	6.27	223.9	226	224.7	远程	正常	启动	65535	3.56	0.88		0	0		0				0	0
2019-02-08 15:44:43	3.59	301	5.82	6.08	6.29	221.6	224.2	222.1	远程	正常	启动	65535	3.56	0.89		0	0		0				0	0
2019-02-08 15:47:03	3.58	301	5.84	6.06	6.3	220.9	223.4	222.1	远程	正常	启动	65535	3.55	0.88		0	0		0				0	0
2019-02-08 15:49:24	3.58	301	5.88	6.07	6.29	221.5	223.5	222	远程	正常	启动	65535	3.55	0.88		0	0		0				0	0
2019-02-08 15:51:45	3.57	301	5.85	5.99	6.23	221.1	222.9	221.8	远程	正常	启动	65535	3.53	0.88		0	0		0				0	0
2019-02-08 15:54:06	3.58	301	5.77	6.03	6.29	221.5	223.5	222.2	远程	正常	启动	65535	3.54	0.88		0	0		0				0	0
2019-02-08 15:56:27	3.58	301	5.82	6.05	6.29	221.1	224	222	远程	正常	启动	65535	3.54	0.88		0	0		0				0	0
2019-02-08 15:58:47	3.57	301	5.74	6.01	6.24	224.2	226.1	224.8	远程	正常	启动	65535	3.56	0.89		0	0		0				0	0
2019-02-08 16:01:09	3.59	301	5.87	6.15	6.37	221.5	223.9	222	远程	正常	启动	65535	3.57	0.88		0	0		0				0	0
2019-02-08 16:03:31	3.58	301	5.83	6.01	6.24	221.7	224	222.9	远程	正常	启动	65535	3.55	0.89		0	0		0				0	0
2019-02-08 16:05:52	3.59	301	5.85	6.08	6.26	221.3	223.7	222.6	远程	正常	启动	65535	3.55	0.89		0	0		0				0	0
2019-02-08 16:08:12	3.58	301	5.81	5.93	6.24	223.9	225.8	225.1	远程	正常	启动	65535	3.57	0.89		0	0		0				0	0
2019-02-08 16:10:32	3.57	301	5.78	5.93	6.28	223.6	225.8	224.3	远程	正常	启动	65535	3.56	0.89		0	0		0				0	0
2019-02-08 16:17:35	3.59	301	5.87	6.14	6.29	221	223.8	222.2	远程	正常	启动	65535	3.55	0.88		0	0		0				0	0
2019-02-08 16:19:56	3.58	301	5.81	5.95	6.25	223.5	225.3	224.1	远程	正常	启动	65535	3.56	0.89		0	0		0				0	0
2019-02-08 16:22:16	3.6	301	5.84	6.08	6.28	221.6	223.7	222.3	远程	正常	启动	65535	3.56	0.88		0	0		0				0	0
2019-02-08 16:24:37	3.58	301	5.8	6.01	6.24	221.3	224.2	222.5	远程	正常	启动	65535	3.55	0.89		0	0		0				0	0
2019-02-08 16:26:59	3.59	301	5.83	6.05	6.25	221.2	223.1	221.7	远程	正常	启动	65535	3.55	0.89		0	0		0				0	0
2019-02-08 16:29:20	3.59	301	5.84	6.1	6.29	221.2	223.4	221.8	远程	正常	启动	65535	3.55	0.88		0	0		0				0	0
2019-02-08 16:31:40	3.58	301	5.89	6.01	6.32	223.4	226.2	224.5	远程	正常	启动	65535	3.57	0.88		0	0		0				0	0
2019-02-08 16:34:01	3.6	301	5.82	6.06	6.32	221.5	223.5	222.2	远程	正常	启动	65535	3.57	0.89		0	0		0				0	0
2019-02-08 16:36:22	3.58	301	5.81	6.08	6.31	221.4	223.3	221.7	远程	正常	启动	65535	3.55	0.89		0	0		0				0	0
2019-02-08 16:38:44	3.59	301	5.86	6.13	6.3	220.8	223.3	221.4	远程	正常	启动	65535	3.55	0.88		0	0		0				0	0
2019-02-08 16:41:04	3.58	301	5.84	6.08	6.33	223.9	226.1	224.4	远程	正常	启动	65535	3.58	0.88		0	0		0				0	0
2019-02-08 16:43:24	3.58	301	5.87	6.08	6.32	220.4	223.1	221.5	远程	正常	启动	65535	3.55	0.89		0	0		0				0	0
2019-02-08 16:45:45	3.58	301	5.78	6.07	6.29	220.8	222.7	221.1	远程	正常	启动	65535	3.54	0.88		0	0		0				0	0
2019-02-08 16:48:06	3.58	301	5.82	6.11	6.34	220.6	222.9	221.5	远程	正常	启动	65535	3.54	0.88		0	0		0				0	0
2019-02-08 16:50:27	3.58	301	5.83	6.04	6.37	221.1	223.7	222.1	远程	正常	启动	65535	3.55	0.88		0	0		0				0	0
2019-02-08 16:52:48	3.59	301	5.87	6.07	6.33	220.9	223.4	222.1	远程	正常	启动	65535	3.55	0.88		0	0		0				0	0
2019-02-08 16:55:08	3.58	301	5.84	6.05	6.31	220.7	222.8	221.1	远程	正常	启动	65535	3.54	0.89		0	0		0				0	0
2019-02-08 16:57:29	3.58	301	5.89	6.04	6.2	221.1	223	221.7	远程	正常	启动	65535	3.55	0.89		0	0		0				0	0
2019-02-08 16:59:50	3.59	301	5.82	6.06	6.26	221.6	224.4	222.5	远程	正常	启动	65535	3.55	0.88		0	0		0				0	0
2019-02-08 17:02:12	3.58	301	5.82	5.99	6.26	221	223.1	221.5	远程	正常	启动	65535	3.54	0.89		0	0		0				0	0
2019-02-08 17:04:32	3.59	301	5.84	6.08	6.29	220.7	223.6	221.3	远程	正常	启动	65535	3.56	0.89		0	0		0				0	0
2019-02-08 17:06:53	3.59	301	5.87	6.04	6.28	220.8	223.6	221.9	远程	正常	启动	65535	3.56	0.89		0	0		0				0	0
2019-02-08 17:09:13	3.58	300	5.82	6.08	6.33	220	222.6	221.1	远程	正常	启动	65535	3.54	0.88		0	0		0				0	0
2019-02-08 17:11:35	3.59	300	5.86	6.12	6.36	221.2	223.5	222.2	远程	正常	启动	65535	3.56	0.88		0	0		0				0	0
2019-02-08 17:13:56	3.58	301	5.84	5.99	6.29	222.9	225.7	224.1	远程	正常	启动	65535	3.57	0.89		0	0		0				0	0
2019-02-08 17:16:16	3.58	301	5.81	6.01	6.3	223.6	225.8	224.8	远程	正常	启动	65535	3.57	0.88		0	0		0				0	0
2019-02-08 17:18:37	3.6	300	5.87	6.09	6.28	220.4	222.3	220.8	远程	正常	启动	65535	3.55	0.89		0	0		0				0	0
2019-02-08 17:20:58	3.58	300	5.83	6.05	6.33	220.4	222.3	221.3	远程	正常	启动	65535	3.55	0.89		0	0		0				0	0
2019-02-08 17:23:19	3.6	300	5.82	6.11	6.3	220.7	223	221.6	远程	正常	启动	65535	3.56	0.89		0	0		0				0	0
2019-02-08 17:25:40	3.57	301	5.78	5.97	6.33	223.4	225.5	224	远程	正常	启动	65535	3.56	0.89		0	0		0				0	0
2019-02-08 17:28:01	3.61	301	5.85	6.13	6.39	220.9	222.8	221.3	远程	正常	启动	65535	3.56	0.88		0	0		0				0	0
2019-02-08 17:30:21	3.59	300	5.82	6.01	6.3	220.8	223.4	221.7	远程	正常	启动	65535	3.54	0.89		0	0		0				0	0
2019-02-08 17:32:43	3.6	300	5.84	6.04	6.29	220.2	222.1	220.9	远程	正常	启动	65535	3.55	0.89		0	0		0				0	0
2019-02-08 17:35:03	3.6	300	5.82	6.02	6.28	220.9	223.4	221.7	远程	正常	启动	65535	3.56	0.89		0	0		0				0	0
2019-02-08 17:37:26	3.57	301	5.77	5.98	6.25	222.7	224.9	223.4	远程	正常	启动	65535	3.55	0.89		0	0		0				0	0
2019-02-08 17:39:46	3.61	300	5.93	6.03	6.27	220.6	223.2	221.8	远程	正常	启动	65535	3.56	0.89		0	0		0				0	0
2019-02-08 17:42:06	3.6	300	5.85	6.07	6.28	221.2	223.1	221.8	远程	正常	启动	65535	3.55	0.89		0	0		0				0	0
2019-02-08 17:44:26	3.59	300	5.81	6.03	6.24	220.9	223.5	222	远程	正常	启动	65535	3.55	0.89		0	0		0				0	0
2019-02-08 17:46:47	3.61	301	5.78	5.99	6.27	223.6	225.7	224.3	远程	正常	启动	65535	3.6	0.9		0	0		0				0	0
2019-02-08 17:49:08	3.58	300	5.79	6.05	6.25	221.4	223.5	222.4	远程	正常	启动	65535	3.55	0.89		0	0		0				0	0
2019-02-08 17:51:29	3.58	301	5.82	6.01	6.25	220.9	223.7	221.8	远程	正常	启动	65535	3.54	0.89		0	0		0				0	0
2019-02-08 17:53:49	3.58	301	5.8	6.07	6.36	223.9	226.5	225.1	远程	正常	启动	65535	3.58	0.88		0	0		0				0	0
2019-02-08 17:56:10	3.6	300	5.85	6.04	6.31	220.8	223.3	221.8	远程	正常	启动	65535	3.55	0.88		0	0		0				0	0
2019-02-08 17:58:31	3.6	300	5.84	6.02	6.3	221.7	224.5	222.4	远程	正常	启动	65535	3.56	0.89		0	0		0				0	0
2019-02-08 18:00:52	3.58	301	5.79	6.04	6.3	224.1	226.7	224.7	远程	正常	启动	65535	3.58	0.88		0	0		0				0	0
2019-02-08 18:03:13	3.61	301	5.83	6.12	6.39	221.5	224.2	222.2	远程	正常	启动	65535	3.57	0.88		0	0		0				0	0
2019-02-08 18:05:33	3.6	300	5.81	6.06	6.36	221.9	224.1	222.6	远程	正常	启动	65535	3.56	0.88		0	0		0				0	0
2019-02-08 18:07:54	3.61	300	5.8	6.06	6.3	221.9	223.7	222.2	远程	正常	启动	65535	3.56	0.89		0	0		0				0	0
2019-02-08 18:10:15	3.58	301	5.77	6.04	6.29	224.4	226.7	224.7	远程	正常	启动	65535	3.58	0.88		0	0		0				0	0
2019-02-08 18:12:37	3.62	300	5.88	6.08	6.39	220.9	223.3	222	远程	正常	启动	65535	3.57	0.88		0	0		0				0	0
2019-02-08 18:14:57	3.6	300	5.84	6	6.29	221.6	223.9	222.2	远程	正常	启动	65535	3.56	0.89		0	0		0				0	0
2019-02-08 18:17:17	3.6	300	5.8	6.1	6.29	221.1	224	221.8	远程	正常	启动	65535	3.55	0.89		0	0		0				0	0
2019-02-08 18:19:38	3.61	300	5.87	6.05	6.37	221.4	224.2	222.6	远程	正常	启动	65535	3.57	0.88		0	0		0				0	0
2019-02-08 18:22:00	3.57	301	5.8	5.99	6.29	223.9	225.8	224.7	远程	正常	启动	65535	3.57	0.88		0	0		0				0	0
2019-02-08 18:24:22	3.61	300	5.87	6.05	6.41	221.2	223.8	222.4	远程	正常	启动	65535	3.56	0.88		0	0		0				0	0
2019-02-08 18:26:42	3.6	300	5.81	6.01	6.26	221.4	224.1	222.1	远程	正常	启动	65535	3.55	0.89		0	0		0				0	0
2019-02-08 18:29:02	3.6	300	5.81	6.05	6.29	221.4	223.7	222.4	远程	正常	启动	65535	3.56	0.89		0	0		0				0	0
2019-02-08 18:31:23	3.6	301	5.85	6.03	6.39	224.2	226.5	224.7	远程	正常	启动	65535	3.59	0.88		0	0		0				0	0
2019-02-08 18:33:44	3.58	301	5.85	6	6.32	223.5	225.7	223.9	远程	正常	启动	65535	3.57	0.88		0	0		0				0	0
2019-02-08 18:36:06	3.6	300	5.85	6.08	6.34	220.9	223.7	222.1	远程	正常	启动	65535	3.56	0.89		0	0		0				0	0
2019-02-08 18:38:26	3.6	300	5.87	6.08	6.31	221.6	223.8	222.3	远程	正常	启动	65535	3.56	0.89		0	0		0				0	0
2019-02-08 18:40:46	3.6	300	5.85	6.09	6.36	222.4	224.3	222.9	远程	正常	启动	65535	3.56	0.88		0	0		0				0	0
2019-02-08 18:43:07	3.58	300	5.78	6.07	6.35	221	223.5	222	远程	正常	启动	65535	3.54	0.88		0	0		0				0	0
2019-02-08 18:45:28	3.58	300	5.76	6.04	6.32	221.4	223.2	221.9	远程	正常	启动	65535	3.54	0.88		0	0		0				0	0
2019-02-08 18:47:50	3.6	300	5.83	6	6.3	221.3	223.2	221.7	远程	正常	启动	65535	3.55	0.89		0	0		0				0	0
2019-02-08 18:50:10	3.58	301	5.83	5.96	6.29	223.7	226.4	224.9	远程	正常	启动	65535	3.58	0.89		0	0		0				0	0
2019-02-08 18:52:30	3.62	300	5.88	6.1	6.34	221.4	224.2	222.3	远程	正常	启动	65535	3.58	0.88		0	0		0				0	0
2019-02-08 18:54:51	3.6	300	5.86	6.07	6.31	221	223.5	222.2	远程	正常	启动	65535	3.55	0.88		0	0		0				0	0
2019-02-08 18:57:13	3.6	300	5.8	6.03	6.31	222.5	224.7	222.7	远程	正常	启动	65535	3.56	0.88		0	0		0				0	0
2019-02-08 18:59:34	3.59	301	5.81	5.96	6.37	223.8	226.4	224.4	远程	正常	启动	65535	3.58	0.88		0	0		0				0	0
2019-02-08 19:01:54	3.58	301	5.8	5.95	6.26	224.6	227.1	225.3	远程	正常	启动	65535	3.59	0.89		0	0		0				0	0
2019-02-08 19:04:15	3.6	300	5.77	6.09	6.27	221.5	223.7	221.8	远程	正常	启动	65535	3.56	0.89		0	0		0				0	0
2019-02-08 19:06:36	3.6	300	5.82	6.07	6.36	222	224.1	222.7	远程	正常	启动	65535	3.56	0.88		0	0		0				0	0
2019-02-08 19:08:57	3.6	300	5.88	6.12	6.37	221.5	224.4	222.2	远程	正常	启动	65535	3.57	0.88		0	0		0				0	0
2019-02-08 19:16:00	3.6	300	5.78	6.1	6.38	222.3	224.8	222.7	远程	正常	启动	65535	3.56	0.88		0	0		0				0	0
2019-02-08 19:18:20	3.61	300	5.84	6.08	6.36	221.6	224.1	222	远程	正常	启动	65535	3.57	0.88		0	0		0				0	0
2019-02-08 19:20:41	3.6	300	5.82	6.02	6.3	221.3	224.1	222.4	远程	正常	启动	65535	3.56	0.89		0	0		0				0	0
2019-02-08 19:23:02	3.6	300	5.79	5.99	6.3	222.1	224.9	223.1	远程	正常	启动	65535	3.56	0.89		0	0		0				0	0
2019-02-08 19:25:23	3.58	301	5.83	6.04	6.38	225	226.9	225.8	远程	正常	启动	65535	3.59	0.88		0	0		0				0	0
2019-02-08 19:27:43	3.58	301	5.73	5.89	6.26	224.4	227.3	225.3	远程	正常	启动	65535	3.59	0.9		0	0		0				0	0
2019-02-08 19:30:04	3.62	300	5.84	6.05	6.32	222	224.5	223.2	远程	正常	启动	65535	3.58	0.89		0	0		0				0	0
2019-02-08 19:32:26	3.61	300	5.86	6.05	6.29	222.2	224.3	222.9	远程	正常	启动	65535	3.56	0.88		0	0		0				0	0
2019-02-08 19:34:46	3.61	300	5.87	6.07	6.37	222.4	224.7	222.8	远程	正常	启动	65535	3.58	0.88		0	0		0				0	0
2019-02-08 19:37:06	3.61	300	5.84	6.11	6.35	222.5	224.9	223	远程	正常	启动	65535	3.57	0.88		0	0		0				0	0
2019-02-08 19:39:27	3.6	300	5.77	6.11	6.4	222.1	224.4	223.1	远程	正常	启动	65535	3.57	0.88		0	0		0				0	0
2019-02-08 19:41:48	3.58	301	5.74	5.96	6.24	224.5	226.3	225.2	远程	正常	启动	65535	3.58	0.89		0	0		0				0	0
2019-02-08 19:44:09	3.59	301	5.79	5.94	6.24	224.4	226.5	224.9	远程	正常	启动	65535	3.58	0.89		0	0		0				0	0
2019-02-08 19:46:30	3.61	300	5.78	6.09	6.29	222.6	224.5	222.7	远程	正常	启动	65535	3.57	0.88		0	0		0				0	0
2019-02-08 19:48:50	3.6	300	5.84	6.15	6.37	222.1	224.6	223.1	远程	正常	启动	65535	3.56	0.87		0	0		0				0	0
2019-02-08 19:53:32	3.6	300	5.83	6.05	6.27	222.6	224.3	223	远程	正常	启动	65535	3.57	0.89		0	0		0				0	0
2019-02-08 19:55:52	3.6	300	5.85	6.04	6.32	222.4	224.5	222.6	远程	正常	启动	65535	3.57	0.88		0	0		0				0	0
2019-02-08 19:58:13	3.58	301	5.79	5.92	6.28	224.7	227	225.5	远程	正常	启动	65535	3.59	0.89		0	0		0				0	0
2019-02-08 20:00:33	3.62	300	5.83	6.08	6.31	222.4	224.4	222.8	远程	正常	启动	65535	3.57	0.88		0	0		0				0	0
2019-02-08 20:02:54	3.6	300	5.82	6.02	6.33	222.7	225	223.8	远程	正常	启动	65535	3.57	0.88		0	0		0				0	0
2019-02-08 20:05:15	3.6	300	5.83	6.02	6.35	222.5	224.7	223.5	远程	正常	启动	65535	3.57	0.88		0	0		0				0	0
2019-02-08 20:07:36	3.58	301	5.78	5.99	6.29	224.4	227.3	225.7	远程	正常	启动	65535	3.59	0.89		0	0		0				0	0
2019-02-08 20:09:58	3.63	300	5.85	6.11	6.39	222.3	225.2	222.9	远程	正常	启动	65535	3.59	0.88		0	0		0				0	0
2019-02-08 20:12:17	3.6	300	5.8	6.08	6.33	222.1	225	222.5	远程	正常	启动	65535	3.57	0.88		0	0		0				0	0
2019-02-08 20:14:39	3.6	300	5.8	6.12	6.36	221.8	224.7	222.4	远程	正常	启动	65535	3.57	0.88		0	0		0				0	0
2019-02-08 20:16:59	3.58	301	5.82	6.05	6.36	224.5	226.3	225.1	远程	正常	启动	65535	3.58	0.88		0	0		0				0	0
2019-02-08 20:19:20	3.63	300	5.9	6.08	6.35	221.9	224.6	222.9	远程	正常	启动	65535	3.58	0.88		0	0		0				0	0
2019-02-08 20:21:42	3.6	300	5.83	6.05	6.31	222.3	224.4	223	远程	正常	启动	65535	3.56	0.88		0	0		0				0	0
2019-02-08 20:24:01	3.6	300	5.81	6.05	6.29	223	225.2	223.4	远程	正常	启动	65535	3.57	0.88		0	0		0				0	0
2019-02-08 20:26:22	3.61	300	5.77	6.07	6.41	222.7	225	223.7	远程	正常	启动	65535	3.58	0.88		0	0		0				0	0
2019-02-08 20:28:43	3.6	300	5.79	6.02	6.28	222.4	225	222.8	远程	正常	启动	65535	3.56	0.88		0	0		0				0	0
2019-02-08 20:31:05	3.6	300	5.82	6.1	6.4	222.6	225.5	223.3	远程	正常	启动	65535	3.57	0.88		0	0		0				0	0
2019-02-08 20:33:26	3.6	300	5.85	6.09	6.34	222.6	224.8	223.3	远程	正常	启动	65535	3.57	0.88		0	0		0				0	0
2019-02-08 20:35:46	3.6	301	5.78	6	6.31	224.9	227	225.6	远程	正常	启动	65535	3.59	0.88		0	0		0				0	0
2019-02-08 20:38:07	3.61	300	5.85	6.05	6.31	222	224.7	222.5	远程	正常	启动	65535	3.57	0.88		0	0		0				0	0
2019-02-08 20:40:27	3.62	300	5.86	6.09	6.34	222.3	224.3	223	远程	正常	启动	65535	3.57	0.88		0	0		0				0	0
2019-02-08 20:42:49	3.59	301	5.78	5.94	6.28	224.7	227.5	225.6	远程	正常	启动	65535	3.59	0.89		0	0		0				0	0
2019-02-08 20:45:10	3.63	300	5.88	6.06	6.32	222.9	224.8	223.5	远程	正常	启动	65535	3.59	0.88		0	0		0				0	0
2019-02-08 20:47:30	3.61	300	5.84	6.08	6.34	222.2	225	222.9	远程	正常	启动	65535	3.56	0.88		0	0		0				0	0
2019-02-08 20:49:50	3.62	301	5.83	5.98	6.28	224.3	226.7	225.5	远程	正常	启动	65535	3.6	0.89		0	0		0				0	0
2019-02-08 20:52:12	3.6	301	5.74	5.96	6.29	224.5	227	225.5	远程	正常	启动	65535	3.59	0.89		0	0		0				0	0
2019-02-08 20:54:32	3.63	300	5.81	6.06	6.29	223	225	223.5	远程	正常	启动	65535	3.59	0.89		0	0		0				0	0
2019-02-08 20:56:54	3.6	300	5.8	6.09	6.34	222.6	224.8	222.9	远程	正常	启动	65535	3.57	0.88		0	0		0				0	0
2019-02-08 20:59:14	3.61	301	5.83	5.94	6.27	224.7	227.5	225.6	远程	正常	启动	65535	3.6	0.89		0	0		0				0	0
2019-02-08 21:01:35	3.6	301	5.79	6.03	6.28	224.3	226.9	225.1	远程	正常	启动	65535	3.59	0.89		0	0		0				0	0
2019-02-08 21:03:56	3.63	300	5.84	6.13	6.39	222.3	225.2	223.3	远程	正常	启动	65535	3.59	0.88		0	0		0				0	0
2019-02-08 21:06:17	3.62	300	5.79	6.13	6.34	222.2	225.1	223	远程	正常	启动	65535	3.58	0.88		0	0		0				0	0
2019-02-08 21:08:38	3.63	300	5.89	6.09	6.38	222.9	225.4	223.5	远程	正常	启动	65535	3.59	0.88		0	0		0				0	0
2019-02-08 21:10:58	3.62	300	5.85	6.06	6.3	222.2	225	223	远程	正常	启动	65535	3.58	0.89		0	0		0				0	0
2019-02-08 21:13:19	3.61	300	5.79	6.06	6.35	222.9	225	223.9	远程	正常	启动	65535	3.58	0.88		0	0		0				0	0
2019-02-08 21:15:40	3.59	301	5.78	5.93	6.25	224.6	227	226	远程	正常	启动	65535	3.58	0.89		0	0		0				0	0
2019-02-08 21:18:01	3.63	300	5.85	6.04	6.31	222.4	225.1	223.1	远程	正常	启动	65535	3.58	0.89		0	0		0				0	0
2019-02-08 21:20:22	3.62	300	5.79	6.04	6.33	222.6	225.7	223.5	远程	正常	启动	65535	3.58	0.89		0	0		0				0	0
2019-02-08 21:22:42	3.62	300	5.82	6.08	6.36	223.1	225.8	223.6	远程	正常	启动	65535	3.57	0.88		0	0		0				0	0
2019-02-08 21:25:03	3.58	301	5.77	5.94	6.32	225.1	228	226	远程	正常	启动	65535	3.59	0.89		0	0		0				0	0
2019-02-08 21:27:24	3.63	300	5.85	6.08	6.41	223	225.4	223.9	远程	正常	启动	65535	3.6	0.88		0	0		0				0	0
2019-02-08 21:29:45	3.61	300	5.79	6.06	6.31	222.9	225.1	223.9	远程	正常	启动	65535	3.57	0.89		0	0		0				0	0
2019-02-08 21:32:06	3.6	301	5.8	6	6.33	225.4	227.8	225.9	远程	正常	启动	65535	3.59	0.88		0	0		0				0	0
2019-02-08 21:34:27	3.6	301	5.71	6.03	6.29	225.2	227.7	225.8	远程	正常	启动	65535	3.6	0.89		0	0		0				0	0
2019-02-08 21:36:47	3.63	300	5.83	6.08	6.35	222.2	224.6	223.1	远程	正常	启动	65535	3.58	0.88		0	0		0				0	0
2019-02-08 21:39:09	3.62	300	5.84	6.11	6.31	222.5	225.2	222.9	远程	正常	启动	65535	3.57	0.88		0	0		0				0	0
2019-02-08 21:41:30	3.59	300	5.83	6.04	6.31	222.1	224.1	222.7	远程	正常	启动	65535	3.55	0.88		0	0		0				0	0
2019-02-08 21:43:51	3.62	300	5.88	6.07	6.3	222.1	225.1	222.8	远程	正常	启动	65535	3.58	0.89		0	0		0				0	0
2019-02-08 21:46:12	3.62	300	5.81	6.06	6.27	223.1	225.5	224	远程	正常	启动	65535	3.59	0.89		0	0		0				0	0
2019-02-08 21:48:31	3.62	300	5.79	6.05	6.26	223	225.7	223.6	远程	正常	启动	65535	3.58	0.89		0	0		0				0	0
2019-02-08 21:50:52	3.61	301	5.8	5.97	6.24	224.7	226.6	225.7	远程	正常	启动	65535	3.59	0.89		0	0		0				0	0
2019-02-08 21:53:13	3.62	300	5.81	6.01	6.26	221.9	224.6	222.7	远程	正常	启动	65535	3.57	0.89		0	0		0				0	0
2019-02-08 21:55:34	3.62	300	5.83	6.03	6.29	224.3	226.6	224.8	远程	正常	启动	65535	3.6	0.89		0	0		0				0	0
2019-02-08 21:57:55	3.62	300	5.88	6.09	6.38	222.7	224.9	223.6	远程	正常	启动	65535	3.57	0.88		0	0		0				0	0
2019-02-08 22:00:17	3.62	300	5.83	6.06	6.31	222.2	225.2	222.9	远程	正常	启动	65535	3.58	0.89		0	0		0				0	0
2019-02-08 22:02:38	3.6	301	5.74	6.01	6.29	224.8	227.2	225.8	远程	正常	启动	65535	3.6	0.89		0	0		0				0	0
2019-02-08 22:04:59	3.63	300	5.84	6.06	6.34	223.3	225.5	223.8	远程	正常	启动	65535	3.59	0.88		0	0		0				0	0
2019-02-08 22:07:20	3.63	300	5.87	6.11	6.34	222.7	224.6	222.9	远程	正常	启动	65535	3.58	0.88		0	0		0				0	0
2019-02-08 22:09:40	3.6	301	5.76	5.98	6.27	225.1	227	226.2	远程	正常	启动	65535	3.59	0.89		0	0		0				0	0
2019-02-08 22:12:00	3.6	301	5.68	6	6.25	225.1	227.6	226.1	远程	正常	启动	65535	3.6	0.89		0	0		0				0	0
2019-02-08 22:14:22	3.63	300	5.83	6.04	6.33	222.6	225.2	223.5	远程	正常	启动	65535	3.59	0.89		0	0		0				0	0
2019-02-08 22:16:43	3.62	300	5.78	6.09	6.32	223	226	223.7	远程	正常	启动	65535	3.58	0.88		0	0		0				0	0
2019-02-08 22:19:04	3.62	300	5.74	6.08	6.31	223.1	225.4	223.2	远程	正常	启动	65535	3.57	0.88		0	0		0				0	0
2019-02-08 22:21:24	3.62	300	5.82	6.06	6.31	222.6	224.7	223.5	远程	正常	启动	65535	3.57	0.88		0	0		0				0	0
2019-02-08 22:23:44	3.59	301	5.78	6.03	6.34	225.8	227.8	226.4	远程	正常	启动	65535	3.59	0.88		0	0		0				0	0
2019-02-08 22:26:06	3.62	300	5.8	6.06	6.37	222.9	225.6	223.5	远程	正常	启动	65535	3.59	0.89		0	0		0				0	0
2019-02-08 22:28:27	3.62	300	5.84	6.03	6.29	222.7	225.5	223.4	远程	正常	启动	65535	3.58	0.89		0	0		0				0	0
2019-02-08 22:30:48	3.62	300	5.8	6.04	6.3	222.6	224.7	223.5	远程	正常	启动	65535	3.57	0.89		0	0		0				0	0
2019-02-08 22:33:08	3.61	301	5.78	5.96	6.26	225.4	227.4	226.1	远程	正常	启动	65535	3.59	0.89		0	0		0				0	0
2019-02-08 22:35:29	3.63	300	5.87	6.16	6.4	223	225.3	224.1	远程	正常	启动	65535	3.6	0.88		0	0		0				0	0
2019-02-08 22:37:50	3.62	300	5.83	6.07	6.31	222.5	225.3	223.2	远程	正常	启动	65535	3.59	0.89		0	0		0				0	0
2019-02-08 22:40:11	3.62	300	5.78	6.05	6.26	222.8	225.3	223.7	远程	正常	启动	65535	3.58	0.89		0	0		0				0	0
2019-02-08 22:42:32	3.62	300	5.8	6.08	6.32	223.4	225.9	224.3	远程	正常	启动	65535	3.58	0.88		0	0		0				0	0
2019-02-08 22:44:52	3.62	300	5.75	6.05	6.3	223.5	226.3	224.5	远程	正常	启动	65535	3.58	0.89		0	0		0				0	0
2019-02-08 22:47:13	3.62	300	5.84	6.04	6.27	222.9	225.5	223.4	远程	正常	启动	65535	3.58	0.89		0	0		0				0	0
2019-02-08 22:49:34	3.62	300	5.83	6.08	6.33	223	225.2	223.2	远程	正常	启动	65535	3.58	0.88		0	0		0				0	0
2019-02-08 22:51:55	3.62	300	5.84	6.09	6.31	223.1	225.1	223.4	远程	正常	启动	65535	3.58	0.88		0	0		0				0	0
2019-02-08 22:54:16	3.62	300	5.77	6.07	6.3	222.9	225.5	223.8	远程	正常	启动	65535	3.58	0.88		0	0		0				0	0
2019-02-08 22:56:37	3.62	300	5.8	6.13	6.29	222.7	225.2	223.7	远程	正常	启动	65535	3.58	0.88		0	0		0				0	0
2019-02-08 22:58:57	3.63	300	5.8	6.06	6.32	222.5	224.8	223.4	远程	正常	启动	65535	3.58	0.89		0	0		0				0	0
2019-02-08 23:01:19	3.6	301	5.79	5.97	6.26	225.1	227.5	226.4	远程	正常	启动	65535	3.59	0.88		0	0		0				0	0
2019-02-08 23:03:40	3.63	300	5.83	6.08	6.34	223	225.2	223.4	远程	正常	启动	65535	3.58	0.88		0	0		0				0	0
2019-02-08 23:06:01	3.62	300	5.79	6.09	6.27	222.8	225.2	223.9	远程	正常	启动	65535	3.58	0.89		0	0		0				0	0
2019-02-08 23:08:22	3.61	301	5.76	5.97	6.27	225	227.9	225.9	远程	正常	启动	65535	3.6	0.89		0	0		0				0	0
2019-02-08 23:10:42	3.61	301	5.75	6	6.27	225.4	228.4	226.4	远程	正常	启动	65535	3.6	0.89		0	0		0				0	0
2019-02-08 23:13:04	3.63	300	5.8	6.08	6.29	223.1	225.3	223.3	远程	正常	启动	65535	3.58	0.89		0	0		0				0	0
2019-02-08 23:15:25	3.62	300	5.79	6.04	6.32	223.4	225.6	224.1	远程	正常	启动	65535	3.58	0.89		0	0		0				0	0
2019-02-08 23:17:46	3.61	301	5.81	5.94	6.24	225.3	227.8	226	远程	正常	启动	65535	3.6	0.89		0	0		0				0	0
2019-02-08 23:20:06	3.63	300	5.83	6.04	6.32	222.6	225.4	223.6	远程	正常	启动	65535	3.59	0.89		0	0		0				0	0
2019-02-08 23:22:27	3.63	300	5.84	6.06	6.32	223.4	225.8	224.6	远程	正常	启动	65535	3.59	0.88		0	0		0				0	0
2019-02-08 23:24:49	3.63	300	5.82	6.03	6.23	223.6	225.5	224.2	远程	正常	启动	65535	3.59	0.89		0	0		0				0	0
2019-02-08 23:27:09	3.63	300	5.79	6.04	6.24	222.8	225.8	223.6	远程	正常	启动	65535	3.58	0.89		0	0		0				0	0
2019-02-08 23:29:30	3.62	300	5.8	6.02	6.24	223	225.1	224	远程	正常	启动	65535	3.58	0.89		0	0		0				0	0
2019-02-08 23:31:50	3.62	300	5.74	6.09	6.31	223.1	225.7	224.1	远程	正常	启动	65535	3.59	0.89		0	0		0				0	0
2019-02-08 23:34:11	3.62	300	5.8	6.05	6.27	223.2	225.7	224.4	远程	正常	启动	65535	3.58	0.88		0	0		0				0	0
2019-02-08 23:36:32	3.63	300	5.79	6.06	6.32	223.4	225.4	223.7	远程	正常	启动	65535	3.58	0.89		0	0		0				0	0
2019-02-08 23:38:54	3.63	300	5.82	6.08	6.34	222.7	225.1	223.7	远程	正常	启动	65535	3.59	0.89		0	0		0				0	0
2019-02-08 23:41:15	3.62	300	5.8	6.08	6.32	222.7	225.3	223.8	远程	正常	启动	65535	3.58	0.88		0	0		0				0	0
2019-02-08 23:43:35	3.63	300	5.81	6.13	6.3	223	226.1	223.8	远程	正常	启动	65535	3.59	0.88		0	0		0				0	0
2019-02-08 23:45:55	3.61	300	5.76	6.01	6.27	225.8	227.8	226.5	远程	正常	启动	65535	3.6	0.89		0	0		0				0	0
2019-02-08 23:48:17	3.63	300	5.79	6.07	6.3	223	225.8	223.3	远程	正常	启动	65535	3.59	0.89		0	0		0				0	0
2019-02-08 23:50:37	3.63	300	5.78	6.09	6.32	222.7	225.5	223.7	远程	正常	启动	65535	3.59	0.89		0	0		0				0	0
2019-02-08 23:52:59	3.61	300	5.81	6.02	6.31	225.5	228.4	226.5	远程	正常	启动	65535	3.61	0.88		0	0		0				0	0
2019-02-08 23:55:19	3.62	301	5.77	6.03	6.32	225.6	228.3	226.3	远程	正常	启动	65535	3.61	0.89		0	0		0				0	0
2019-02-08 23:57:40	3.65	300	5.88	6.05	6.32	222.9	225.9	224	远程	正常	启动	65535	3.6	0.89		0	0		0				0	0
2019-02-09	3.63	300	5.81	6.08	6.35	223.1	225.8	224.2	远程	正常	启动	65535	3.59	0.88		0	0		0				0	0
2019-02-09 00:02:22	3.62	300	5.75	6.03	6.27	226	228	226.6	远程	正常	启动	65535	3.61	0.89		0	0		0				0	0
2019-02-09 00:04:42	3.63	300	5.77	6.11	6.31	222.6	225.3	223	远程	正常	启动	65535	3.59	0.89		0	0		0				0	0
2019-02-09 00:07:03	3.63	300	5.84	6.09	6.3	222.8	224.9	223.6	远程	正常	启动	65535	3.59	0.89		0	0		0				0	0
2019-02-09 00:09:23	3.62	300	5.81	6.08	6.35	222.9	226	223.9	远程	正常	启动	65535	3.57	0.88		0	0		0				0	0
2019-02-09 00:11:44	3.62	300	5.77	6.08	6.28	222.6	225	223	远程	正常	启动	65535	3.58	0.89		0	0		0				0	0
2019-02-09 00:14:05	3.62	300	5.76	6.06	6.3	223.8	226.4	224.1	远程	正常	启动	65535	3.58	0.88		0	0		0				0	0
2019-02-09 00:16:27	3.63	300	5.75	6.07	6.31	223.8	225.8	224.3	远程	正常	启动	65535	3.59	0.89		0	0		0				0	0
2019-02-09 00:18:46	3.61	300	5.76	6.04	6.27	223.2	225.6	223.7	远程	正常	启动	65535	3.57	0.89		0	0		0				0	0
2019-02-09 00:21:08	3.6	301	5.69	6.04	6.18	225.2	227.6	226.7	远程	正常	启动	65535	3.59	0.89		0	0		0				0	0
2019-02-09 00:23:28	3.65	300	5.82	6.04	6.25	223.3	225.8	224.5	远程	正常	启动	65535	3.6	0.89		0	0		0				0	0
2019-02-09 00:25:50	3.62	300	5.78	6.04	6.26	223.6	225.7	224.1	远程	正常	启动	65535	3.57	0.88		0	0		0				0	0
2019-02-09 00:28:11	3.61	301	5.78	5.98	6.22	226.2	228.3	226.8	远程	正常	启动	65535	3.6	0.89		0	0		0				0	0
2019-02-09 00:30:31	3.64	300	5.79	6.09	6.34	223.4	225.6	224.2	远程	正常	启动	65535	3.6	0.89		0	0		0				0	0
2019-02-09 00:32:51	3.61	301	5.73	6.03	6.22	225.6	228.2	226.9	远程	正常	启动	65535	3.6	0.89		0	0		0				0	0
2019-02-09 00:35:13	3.62	301	5.83	6.03	6.31	225.9	228.2	226.5	远程	正常	启动	65535	3.61	0.88		0	0		0				0	0
2019-02-09 00:37:34	3.65	300	5.81	6.16	6.31	223.2	225.1	223.6	远程	正常	启动	65535	3.6	0.89		0	0		0				0	0
2019-02-09 00:39:54	3.62	300	5.75	6.07	6.32	222.9	225.6	223.9	远程	正常	启动	65535	3.58	0.88		0	0		0				0	0
2019-02-09 00:42:14	3.63	300	5.79	6.12	6.29	223.3	225.4	223.7	远程	正常	启动	65535	3.59	0.89		0	0		0				0	0
2019-02-09 00:44:35	3.63	300	5.81	6.15	6.33	223.2	226	224.3	远程	正常	启动	65535	3.59	0.88		0	0		0				0	0
2019-02-09 00:46:57	3.61	300	5.74	6.06	6.23	223.2	226.1	224	远程	正常	启动	65535	3.58	0.89		0	0		0				0	0
2019-02-09 00:49:18	3.62	300	5.79	6.09	6.31	222.7	225.4	223.2	远程	正常	启动	65535	3.58	0.88		0	0		0				0	0
2019-02-09 00:51:38	3.61	300	5.78	6.05	6.26	223.5	226.2	224.6	远程	正常	启动	65535	3.57	0.88		0	0		0				0	0
2019-02-09 00:53:58	3.63	300	5.8	6.14	6.32	223.1	225.9	223.9	远程	正常	启动	65535	3.59	0.88		0	0		0				0	0
2019-02-09 00:56:20	3.62	300	5.77	5.99	6.23	225.7	227.8	226.7	远程	正常	启动	65535	3.61	0.89		0	0		0				0	0
2019-02-09 00:58:40	3.65	300	5.82	6.04	6.31	223.1	225.1	223.8	远程	正常	启动	65535	3.6	0.89		0	0		0				0	0
2019-02-09 01:01:02	3.63	300	5.81	6.13	6.31	223.4	225.4	223.8	远程	正常	启动	65535	3.59	0.88		0	0		0				0	0
2019-02-09 01:03:22	3.63	301	5.8	6.04	6.3	225.2	227.8	226	远程	正常	启动	65535	3.61	0.89		0	0		0				0	0
2019-02-09 01:05:42	3.65	300	5.78	6.09	6.34	223.4	226	223.8	远程	正常	启动	65535	3.6	0.89		0	0		0				0	0
2019-02-09 01:08:03	3.63	300	5.85	6.04	6.33	223.2	225.9	224.3	远程	正常	启动	65535	3.6	0.89		0	0		0				0	0
2019-02-09 01:10:25	3.62	300	5.77	6.08	6.34	225.8	227.9	226.4	远程	正常	启动	65535	3.61	0.88		0	0		0				0	0
2019-02-09 01:12:46	3.65	300	5.87	6.1	6.41	222.4	225.3	223.1	远程	正常	启动	65535	3.6	0.88		0	0		0				0	0
2019-02-09 01:15:06	3.63	300	5.83	6.14	6.33	223.5	226.1	223.8	远程	正常	启动	65535	3.6	0.88		0	0		0				0	0
2019-02-09 01:17:26	3.62	300	5.74	6.01	6.25	225.3	228.2	226.5	远程	正常	启动	65535	3.61	0.89		0	0		0				0	0
2019-02-09 01:19:48	3.64	300	5.8	6.12	6.38	222.8	224.9	223.2	远程	正常	启动	65535	3.6	0.89		0	0		0				0	0
2019-02-09 01:22:08	3.62	300	5.73	6.03	6.28	225.5	227.3	226	远程	正常	启动	65535	3.6	0.89		0	0		0				0	0
2019-02-09 01:24:30	3.65	300	5.8	6.11	6.38	222.8	225.1	223.1	远程	正常	启动	65535	3.6	0.89		0	0		0				0	0
2019-02-09 01:26:50	3.63	300	5.82	6.03	6.32	225.5	228.2	226.2	远程	正常	启动	65535	3.62	0.89		0	0		0				0	0
2019-02-09 01:29:11	3.65	300	5.81	6.1	6.38	222.7	224.8	223	远程	正常	启动	65535	3.59	0.88		0	0		0				0	0
2019-02-09 01:31:32	3.63	300	5.79	5.97	6.26	225	227.9	226.1	远程	正常	启动	65535	3.61	0.89		0	0		0				0	0
2019-02-09 01:33:53	3.65	300	5.86	6.11	6.32	222.9	225.2	223.7	远程	正常	启动	65535	3.6	0.89		0	0		0				0	0
2019-02-09 01:36:14	3.63	300	5.85	6.04	6.36	225	227.9	225.6	远程	正常	启动	65535	3.62	0.88		0	0		0				0	0
2019-02-09 01:38:34	3.65	300	5.85	6.13	6.34	222.6	225.6	223.5	远程	正常	启动	65535	3.6	0.88		0	0		0				0	0
2019-02-09 01:40:54	3.64	300	5.82	6.13	6.36	223.3	225.3	224	远程	正常	启动	65535	3.6	0.88		0	0		0				0	0
2019-02-09 01:43:15	3.61	300	5.8	6.05	6.34	224.8	227.9	225.7	远程	正常	启动	65535	3.6	0.88		0	0		0				0	0
2019-02-09 01:45:37	3.66	300	5.83	6.08	6.4	223.3	225.4	223.5	远程	正常	启动	65535	3.61	0.88		0	0		0				0	0
2019-02-09 01:47:58	3.65	300	5.85	6.12	6.33	223.3	225.4	224.1	远程	正常	启动	65535	3.6	0.88		0	0		0				0	0
2019-02-09 01:50:19	3.62	300	5.81	6.11	6.3	222.7	225.5	223.7	远程	正常	启动	65535	3.58	0.88		0	0		0				0	0
2019-02-09 01:52:39	3.63	300	5.77	6.11	6.32	222.6	225.4	223.4	远程	正常	启动	65535	3.59	0.89		0	0		0				0	0
2019-02-09 01:55:00	3.61	300	5.74	5.92	6.24	225.3	227.7	226.5	远程	正常	启动	65535	3.59	0.89		0	0		0				0	0
2019-02-09 01:57:21	3.61	300	5.78	6.06	6.35	223.4	226.1	223.8	远程	正常	启动	65535	3.57	0.88		0	0		0				0	0
2019-02-09 01:59:42	3.64	300	5.8	6.06	6.32	223	225.8	224.1	远程	正常	启动	65535	3.6	0.89		0	0		0				0	0
2019-02-09 02:02:03	3.63	300	5.8	6.18	6.33	223.1	225.1	223.6	远程	正常	启动	65535	3.6	0.88		0	0		0				0	0
2019-02-09 02:04:23	3.63	300	5.79	6.11	6.31	223.5	225.5	223.8	远程	正常	启动	65535	3.59	0.88		0	0		0				0	0
2019-02-09 02:06:44	3.63	300	5.82	6.1	6.32	223.5	226.1	224	远程	正常	启动	65535	3.59	0.88		0	0		0				0	0
2019-02-09 02:09:05	3.61	300	5.78	5.98	6.26	225.9	228.4	227.2	远程	正常	启动	65535	3.6	0.89		0	0		0				0	0
2019-02-09 02:11:26	3.65	300	5.8	6.08	6.3	222.8	225.6	223.9	远程	正常	启动	65535	3.6	0.89		0	0		0				0	0
2019-02-09 02:13:46	3.63	300	5.79	6.07	6.3	222.9	225.6	223.2	远程	正常	启动	65535	3.59	0.89		0	0		0				0	0
2019-02-09 02:16:07	3.62	300	5.75	6.04	6.3	222.9	225.8	223.7	远程	正常	启动	65535	3.58	0.89		0	0		0				0	0
2019-02-09 02:18:28	3.63	300	5.82	6.13	6.37	222.9	226	223.6	远程	正常	启动	65535	3.59	0.88		0	0		0				0	0
2019-02-09 02:20:49	3.62	300	5.78	6.03	6.29	225.2	227.6	225.8	远程	正常	启动	65535	3.61	0.89		0	0		0				0	0
2019-02-09 02:23:10	3.62	300	5.8	6.08	6.27	222.8	225.8	223.6	远程	正常	启动	65535	3.57	0.88		0	0		0				0	0
2019-02-09 02:25:31	3.64	300	5.79	6.11	6.34	223.7	225.8	224.2	远程	正常	启动	65535	3.59	0.89		0	0		0				0	0
2019-02-09 02:27:51	3.63	300	5.81	6.06	6.37	225.7	227.7	226.2	远程	正常	启动	65535	3.62	0.88		0	0		0				0	0
2019-02-09 02:30:12	3.62	300	5.76	6	6.24	225.7	227.7	226.4	远程	正常	启动	65535	3.6	0.89		0	0		0				0	0
2019-02-09 02:32:34	3.65	300	5.89	6.11	6.32	222.6	225	223.1	远程	正常	启动	65535	3.6	0.88		0	0		0				0	0
2019-02-09 02:34:55	3.63	300	5.84	6.05	6.31	223.1	225.6	224.1	远程	正常	启动	65535	3.59	0.88		0	0		0				0	0
2019-02-09 02:37:14	3.62	300	5.79	6.07	6.33	223.9	225.9	224.4	远程	正常	启动	65535	3.58	0.88		0	0		0				0	0
2019-02-09 02:39:36	3.65	300	5.82	6.09	6.38	223.8	225.9	224.4	远程	正常	启动	65535	3.6	0.88		0	0		0				0	0
2019-02-09 02:41:57	3.63	300	5.79	5.95	6.27	226.1	229	227	远程	正常	启动	65535	3.62	0.89		0	0		0				0	0
2019-02-09 02:46:39	4.47	300	7.11	7.38	7.7	223.5	226.4	224.1	远程	正常	启动	65535	4.34	0.88		0	0		0				0	0
2019-02-09 02:48:59	4.58	300	7.08	7.26	7.66	225.4	228.2	226.6	远程	正常	启动	65535	4.46	0.9		0	0		0				0	0
2019-02-09 02:51:19	4.61	300	7.18	7.4	7.77	225.3	227.4	226.3	远程	正常	启动	65535	4.5	0.9		0	0		0				0	0
2019-02-09 02:53:41	4.67	300	7.24	7.47	7.85	226	227.9	226.7	远程	正常	启动	65535	4.55	0.9		0	0		0				0	0
2019-02-09 02:56:03	4.71	300	7.42	7.47	7.95	225.5	228.5	226.5	远程	正常	启动	65535	4.58	0.89		0	0		0				0	0
2019-02-09 02:58:23	4.75	300	7.42	7.54	7.97	225.6	227.7	226.7	远程	正常	启动	65535	4.61	0.89		0	0		0				0	0
2019-02-09 03:00:43	4.78	300	7.48	7.67	8.11	225.5	228.5	226.6	远程	正常	启动	65535	4.65	0.89		0	0		0				0	0
2019-02-09 03:03:04	4.8	300	7.52	7.65	8.11	225.5	228.4	226.2	远程	正常	启动	65535	4.67	0.89		0	0		0				0	0
2019-02-09 03:05:25	4.83	300	7.54	7.62	8.11	225.3	228.2	226.5	远程	正常	启动	65535	4.69	0.9		0	0		0				0	0
2019-02-09 03:07:47	4.83	300	7.52	7.67	8.08	225.6	227.6	226.5	远程	正常	启动	65535	4.69	0.9		0	0		0				0	0
