# Supplementary material for: Fault diagnosis method of submersible screw pump based on random forest
Source: PLoS One. 2020 Nov 16;15(11):e0242458. doi: 10.1371/journal.pone.0242458 (PMC7668568; doi:10.1371/journal.pone.0242458)
Supplement: S1 File — (ZIP) [file pone.0242458.s001.zip › Supporting Information/Partial source data of oil well/3 changqing X27-20.xlsx]

## Sheet: Sheet1
时间	电流	转速	有功功率
2017-12-27 12:37:14	3.61	201	1.54
2017-12-27 12:38:21	3.59	200	1.54
2017-12-27 12:39:30	3.62	200	1.55
2017-12-27 12:40:38	3.59	201	1.55
2017-12-27 12:41:47	3.57	200	1.54
2017-12-27 12:42:55	3.52	201	1.52
2017-12-27 12:44:03	3.55	201	1.53
2017-12-27 12:45:12	3.58	201	1.53
2017-12-27 12:46:20	3.57	201	1.53
2017-12-27 12:47:29	3.61	199	1.55
2017-12-27 12:48:37	3.64	200	1.56
2017-12-27 12:49:46	3.59	201	1.55
2017-12-27 12:50:54	3.54	201	1.52
2017-12-27 12:52:03	3.58	201	1.53
2017-12-27 12:53:13	3.55	200	1.53
2017-12-27 12:54:22	3.5	201	1.51
2017-12-27 12:55:29	3.52	200	1.52
2017-12-27 12:56:39	3.56	201	1.53
2017-12-27 12:57:47	3.53	202	1.52
2017-12-27 12:58:55	3.5	200	1.51
2017-12-27 13:00:04	3.57	200	1.54
2017-12-27 13:01:12	3.53	200	1.53
2017-12-27 13:02:21	3.49	200	1.52
2017-12-27 13:03:29	3.51	200	1.52
2017-12-27 13:04:38	3.51	201	1.52
2017-12-27 13:05:47	3.47	200	1.51
2017-12-27 13:06:55	3.5	199	1.52
2017-12-27 13:08:05	3.54	201	1.53
2017-12-27 13:09:12	3.53	200	1.53
2017-12-27 13:12:39	3.5	200	1.51
2017-12-27 13:13:48	3.46	201	1.5
2017-12-27 13:14:57	3.48	201	1.5
2017-12-27 13:16:05	3.48	201	1.51
2017-12-27 13:17:13	3.5	201	1.51
2017-12-27 13:18:22	3.47	201	1.5
2017-12-27 13:19:30	3.51	200	1.52
2017-12-27 13:20:40	3.53	200	1.53
2017-12-27 13:21:47	3.49	200	1.52
2017-12-27 13:25:14	3.43	201	1.49
2017-12-27 13:26:23	3.48	200	1.5
2017-12-27 13:27:33	3.49	200	1.51
2017-12-27 13:28:42	3.43	201	1.5
2017-12-27 13:29:51	3.47	200	1.5
2017-12-27 13:31:01	3.45	200	1.5
2017-12-27 13:33:21	3.46	200	1.5
2017-12-27 13:34:30	3.48	201	1.51
2017-12-27 13:35:38	3.49	201	1.51
2017-12-27 13:36:47	3.5	200	1.52
2017-12-27 13:37:56	3.51	201	1.53
2017-12-27 13:39:04	3.49	201	1.51
2017-12-27 13:40:21	3.49	200	1.52
2017-12-27 13:41:36	3.48	201	1.5
2017-12-27 13:42:48	3.51	200	1.52
2017-12-27 13:44:04	3.54	201	1.53
2017-12-27 13:46:30	3.48	200	1.51
2017-12-27 13:47:48	3.49	200	1.51
2017-12-27 13:49:02	3.51	200	1.52
2017-12-27 13:50:10	3.54	200	1.53
2017-12-27 13:51:24	3.48	201	1.51
2017-12-27 13:52:41	3.48	200	1.51
2017-12-27 13:53:55	3.51	200	1.53
2017-12-27 13:55:03	3.52	201	1.52
2017-12-27 13:56:13	3.5	200	1.52
2017-12-27 13:57:04	3.59	200	1.55
2017-12-27 13:57:55	3.52	201	1.52
2017-12-27 13:58:47	3.5	200	1.52
2017-12-27 13:59:37	3.53	201	1.52
2017-12-27 14:00:46	3.57	200	1.53
2017-12-27 14:01:55	3.58	200	1.54
2017-12-27 14:03:08	3.52	201	1.52
2017-12-27 14:04:17	3.63	200	1.55
2017-12-27 14:05:26	3.59	200	1.55
2017-12-27 14:06:34	3.58	201	1.54
2017-12-27 14:07:43	3.61	200	1.55
2017-12-27 14:11:09	3.58	201	1.54
2017-12-27 14:12:17	3.63	200	1.56
2017-12-27 14:13:26	3.65	200	1.57
2017-12-27 14:14:34	3.61	201	1.55
2017-12-27 14:17:59	3.68	201	1.57
2017-12-27 14:19:08	3.67	200	1.57
2017-12-27 14:20:19	3.69	201	1.58
2017-12-27 14:21:27	3.73	200	1.59
2017-12-27 14:22:35	3.69	201	1.57
2017-12-27 14:23:44	3.76	200	1.59
2017-12-27 14:24:54	3.77	200	1.6
2017-12-27 14:26:02	3.71	200	1.58
2017-12-27 14:27:10	3.78	200	1.6
2017-12-27 14:28:19	3.8	200	1.61
2017-12-27 14:29:27	3.76	200	1.6
2017-12-27 14:30:37	3.72	201	1.58
2017-12-27 14:31:45	3.72	200	1.59
2017-12-27 14:32:54	3.68	200	1.57
2017-12-27 14:34:02	3.68	200	1.57
2017-12-27 14:35:12	3.77	201	1.59
2017-12-27 14:36:21	3.75	201	1.59
2017-12-27 14:37:30	3.74	201	1.59
2017-12-27 14:38:39	3.74	201	1.58
2017-12-27 14:39:48	3.77	201	1.59
2017-12-27 14:40:56	3.71	201	1.58
2017-12-27 14:42:05	3.72	201	1.58
2017-12-27 14:43:13	3.73	201	1.59
2017-12-27 14:44:22	3.76	201	1.6
2017-12-27 14:45:31	3.71	201	1.58
2017-12-27 14:46:39	3.79	200	1.6
2017-12-27 14:47:47	3.76	200	1.61
2017-12-27 14:48:57	3.69	201	1.58
2017-12-27 14:50:06	3.64	201	1.56
2017-12-27 14:51:15	3.6	201	1.55
2017-12-27 14:52:23	3.57	201	1.54
2017-12-27 14:53:33	3.58	200	1.55
2017-12-27 14:54:42	3.6	201	1.55
2017-12-27 14:55:50	3.61	200	1.56
2017-12-27 14:56:59	3.6	200	1.56
2017-12-27 14:58:08	3.54	201	1.54
2017-12-27 14:59:16	3.55	201	1.53
2017-12-27 15:00:26	3.54	200	1.53
2017-12-27 15:01:36	3.51	201	1.52
2017-12-27 15:02:44	3.51	201	1.51
2017-12-27 15:03:53	3.58	201	1.53
2017-12-27 15:05:01	3.57	200	1.54
2017-12-27 15:05:53	3.51	201	1.52
2017-12-27 15:06:44	3.49	201	1.51
2017-12-27 15:07:53	3.55	201	1.53
2017-12-27 15:09:03	3.55	201	1.53
2017-12-27 15:10:11	3.53	201	1.53
2017-12-27 15:11:20	3.54	201	1.53
2017-12-27 15:12:29	3.53	201	1.52
2017-12-27 15:13:38	3.54	201	1.53
2017-12-27 15:14:48	3.57	200	1.54
2017-12-27 15:15:57	3.59	202	1.54
2017-12-27 15:17:06	3.57	202	1.54
2017-12-27 15:18:15	3.58	201	1.53
2017-12-27 15:19:23	3.58	201	1.54
2017-12-27 15:20:32	3.57	200	1.54
2017-12-27 15:21:41	3.56	201	1.53
2017-12-27 15:22:50	3.63	200	1.55
2017-12-27 15:23:58	3.6	201	1.55
2017-12-27 15:25:07	3.6	201	1.55
2017-12-27 15:26:15	3.61	201	1.54
2017-12-27 15:27:24	3.6	201	1.55
2017-12-27 15:28:33	3.6	201	1.55
2017-12-27 15:29:43	3.56	200	1.53
2017-12-27 15:30:52	3.6	201	1.55
2017-12-27 15:32:01	3.62	200	1.55
2017-12-27 15:33:10	3.58	201	1.54
2017-12-27 15:34:18	3.65	201	1.56
2017-12-27 15:35:27	3.61	202	1.55
2017-12-27 15:36:35	3.59	201	1.54
2017-12-27 15:37:44	3.61	201	1.54
2017-12-27 15:38:53	3.6	201	1.55
2017-12-27 15:40:03	3.61	202	1.55
2017-12-27 15:41:11	3.58	200	1.54
2017-12-27 15:42:22	3.69	200	1.58
2017-12-27 15:43:30	3.69	202	1.58
2017-12-27 15:44:39	3.67	201	1.56
2017-12-27 15:45:47	3.74	201	1.59
2017-12-27 15:46:56	3.68	200	1.56
2017-12-27 15:48:04	3.65	201	1.55
2017-12-27 15:49:13	3.71	200	1.57
2017-12-27 15:50:23	3.69	201	1.57
2017-12-27 15:51:32	3.77	201	1.59
2017-12-27 15:52:41	3.75	200	1.58
2017-12-27 15:53:50	3.75	201	1.58
2017-12-27 15:54:41	3.75	201	1.59
2017-12-27 15:57:50	3.7	202	1.56
2017-12-27 15:58:58	3.69	202	1.56
2017-12-27 16:00:09	3.72	201	1.57
2017-12-27 16:01:18	3.71	201	1.57
2017-12-27 16:02:28	3.66	201	1.55
2017-12-27 16:03:38	3.66	200	1.55
2017-12-27 16:04:46	3.63	201	1.54
2017-12-27 16:05:54	3.62	202	1.53
2017-12-27 16:11:40	3.58	201	1.51
2017-12-27 16:12:49	3.55	202	1.51
2017-12-27 16:13:59	3.53	201	1.5
2017-12-27 16:15:07	3.55	201	1.52
2017-12-27 16:16:16	3.57	201	1.52
2017-12-27 16:17:24	3.56	202	1.51
2017-12-27 16:18:33	3.58	200	1.52
2017-12-27 16:19:41	3.58	201	1.53
2017-12-27 16:20:51	3.56	202	1.52
2017-12-27 16:22:01	3.54	200	1.51
2017-12-27 16:23:12	3.51	201	1.51
2017-12-27 16:24:21	3.49	201	1.5
2017-12-27 16:25:31	3.56	201	1.52
2017-12-27 16:26:43	3.51	202	1.5
2017-12-27 16:27:35	3.54	201	1.5
2017-12-27 16:28:26	3.56	202	1.52
2017-12-27 16:29:19	3.48	201	1.49
2017-12-27 16:30:12	3.51	201	1.49
2017-12-27 16:31:03	3.5	201	1.49
2017-12-27 16:31:54	3.53	201	1.5
2017-12-27 16:32:49	3.53	202	1.5
2017-12-27 16:34:24	3.5	201	1.5
2017-12-27 16:35:57	3.51	202	1.5
2017-12-27 16:37:30	3.55	200	1.51
2017-12-27 16:38:52	3.5	202	1.49
2017-12-27 16:40:03	3.53	201	1.51
2017-12-27 16:41:15	3.52	201	1.49
2017-12-27 16:42:24	3.48	202	1.49
2017-12-27 16:43:36	3.49	200	1.49
2017-12-27 16:44:45	3.51	201	1.5
2017-12-27 16:45:55	3.46	202	1.48
2017-12-27 16:47:03	3.49	201	1.48
2017-12-27 16:48:13	3.55	202	1.5
2017-12-27 16:49:22	3.58	202	1.52
2017-12-27 16:50:33	3.63	201	1.53
2017-12-27 16:53:58	3.42	201	1.46
2017-12-27 16:55:07	3.49	202	1.48
2017-12-27 16:57:25	3.47	201	1.48
2017-12-27 16:58:35	3.54	202	1.5
2017-12-27 16:59:44	3.56	201	1.51
2017-12-27 17:00:53	3.58	202	1.5
2017-12-27 17:02:01	3.65	201	1.53
2017-12-27 17:03:10	3.66	201	1.54
2017-12-27 17:04:18	3.7	202	1.54
2017-12-27 17:05:27	3.66	202	1.52
2017-12-27 17:06:36	3.41	202	1.45
2017-12-27 17:07:44	3.44	201	1.47
2017-12-27 17:08:53	3.45	202	1.46
2017-12-27 17:09:44	3.48	201	1.47
2017-12-27 17:10:54	3.53	201	1.49
2017-12-27 17:12:02	3.57	201	1.51
2017-12-27 17:13:13	3.57	202	1.5
2017-12-27 17:14:21	3.57	202	1.5
2017-12-27 17:15:30	3.54	201	1.5
2017-12-27 17:16:38	3.55	201	1.51
2017-12-27 17:17:47	3.55	202	1.5
2017-12-27 17:18:55	3.59	202	1.51
2017-12-27 17:20:04	3.31	201	1.42
2017-12-27 17:21:14	3.48	202	1.47
2017-12-27 17:22:23	3.59	202	1.51
2017-12-27 17:23:31	3.64	201	1.53
2017-12-27 17:24:40	3.69	202	1.54
2017-12-27 17:25:49	3.72	201	1.56
2017-12-27 17:28:12	3.78	201	1.57
2017-12-27 17:29:22	3.59	202	1.51
2017-12-27 17:30:31	3.59	201	1.51
2017-12-27 17:31:42	3.69	201	1.54
2017-12-27 17:33:19	3.76	201	1.57
2017-12-27 17:33:22	3.75	201	1.56
2017-12-27 17:33:24	3.75	202	1.55
2017-12-27 17:37:13	3.73	201	1.55
2017-12-27 17:39:26	3.82	201	1.58
2017-12-27 17:40:35	3.82	202	1.58
2017-12-27 17:41:44	3.84	201	1.59
2017-12-27 17:42:53	3.89	201	1.6
2017-12-27 17:44:01	3.84	201	1.58
2017-12-27 17:45:10	3.88	202	1.6
2017-12-27 17:46:18	3.91	202	1.6
2017-12-27 17:47:28	4.02	202	1.64
2017-12-27 17:48:37	3.69	202	1.53
2017-12-27 17:49:45	3.68	201	1.53
2017-12-27 17:50:54	3.77	201	1.55
2017-12-27 17:52:02	3.78	201	1.57
2017-12-27 17:53:11	3.85	203	1.58
2017-12-27 17:54:19	3.94	201	1.61
2017-12-27 17:55:28	3.95	202	1.62
2017-12-27 17:56:35	3.99	201	1.63
2017-12-27 17:57:44	4	202	1.63
2017-12-27 17:58:52	4.05	202	1.64
2017-12-27 18:00:00	4.06	203	1.65
2017-12-27 18:01:09	4.08	202	1.66
2017-12-27 18:02:18	4.14	202	1.67
2017-12-27 18:03:26	4.14	202	1.68
2017-12-27 18:04:35	4.13	201	1.68
2017-12-27 18:05:43	4.05	202	1.64
2017-12-27 18:06:53	4.06	202	1.64
2017-12-27 18:08:02	4.05	202	1.65
2017-12-27 18:09:11	3.92	202	1.61
2017-12-27 18:10:21	3.92	201	1.61
2017-12-27 18:11:29	3.83	201	1.58
2017-12-27 18:12:38	3.84	202	1.58
2017-12-27 18:13:46	3.93	202	1.6
2017-12-27 18:14:54	3.93	202	1.61
2017-12-27 18:16:03	3.96	201	1.63
2017-12-27 18:17:12	3.95	202	1.61
2017-12-27 18:18:19	3.85	202	1.58
2017-12-27 18:19:28	3.74	201	1.55
2017-12-27 18:20:37	3.77	202	1.55
2017-12-27 18:21:45	3.77	201	1.55
2017-12-27 18:22:54	3.84	201	1.57
2017-12-27 18:24:02	3.8	203	1.56
2017-12-27 18:25:10	3.8	203	1.56
2017-12-27 18:26:19	3.86	201	1.58
2017-12-27 18:27:27	3.65	202	1.52
2017-12-27 18:28:37	3.41	202	1.44
2017-12-27 18:29:47	3.44	202	1.45
2017-12-27 18:30:56	3.56	202	1.49
2017-12-27 18:32:05	3.63	202	1.52
2017-12-27 18:33:14	3.63	201	1.52
2017-12-27 18:34:24	3.69	202	1.53
2017-12-27 18:35:33	3.67	202	1.52
2017-12-27 18:36:41	3.63	202	1.51
2017-12-27 18:37:49	3.71	201	1.53
2017-12-27 18:38:57	3.72	202	1.54
2017-12-27 18:40:05	3.75	202	1.55
2017-12-27 18:41:14	3.74	202	1.54
2017-12-27 18:42:26	3.81	202	1.57
2017-12-27 18:43:32	3.79	202	1.56
2017-12-27 18:46:57	3.7	202	1.56
2017-12-27 18:48:07	3.67	202	1.55

## Sheet: Sheet2
时间	电流	转速	有功功率
2018-01-30 16:57:53	1.81	204	1.03
2018-01-30 16:59:02	1.86	205	1.04
2018-01-30 17:00:12	1.86	205	1.04
2018-01-30 17:01:22	1.81	205	1.02
2018-01-30 17:02:32	1.8	205	1.02
2018-01-30 17:03:44	1.79	204	1.01
2018-01-30 17:04:54	1.84	204	1.03
2018-01-30 17:06:04	1.79	205	1.01
2018-01-30 17:07:14	1.8	205	1.01
2018-01-30 17:08:23	1.8	205	1.02
2018-01-30 17:09:34	1.78	204	1.02
2018-01-30 17:10:43	1.84	204	1.02
2018-01-30 17:11:55	1.81	205	1.02
2018-01-30 17:13:07	1.83	204	1.02
2018-01-30 17:14:17	1.81	204	1.02
2018-01-30 17:15:27	1.82	204	1.02
2018-01-30 17:16:38	1.86	204	1.04
2018-01-30 17:17:47	1.83	205	1.03
2018-01-30 17:18:57	1.85	204	1.03
2018-01-30 17:20:07	1.83	205	1.02
2018-01-30 17:21:19	1.81	204	1.01
2018-01-30 17:22:29	1.87	204	1.04
2018-01-30 17:23:39	1.86	205	1.04
2018-01-30 17:27:08	1.8	204	1.01
2018-01-30 17:28:17	1.82	204	1.02
2018-01-30 17:29:28	1.83	204	1.03
2018-01-30 17:30:40	1.82	205	1.02
2018-01-30 17:31:53	1.8	205	1.02
2018-01-30 17:32:59	1.79	204	1.01
2018-01-30 17:34:09	1.8	204	1.02
2018-01-30 17:35:18	1.81	205	1.02
2018-01-30 17:36:28	1.78	205	1.01
2018-01-30 17:37:39	1.81	205	1.02
2018-01-30 17:38:49	1.78	205	1.01
2018-01-30 17:39:59	1.77	205	1
2018-01-30 17:41:09	1.81	205	1.02
2018-01-30 17:42:18	1.79	205	1.01
2018-01-30 17:43:28	1.8	205	1.01
2018-01-30 17:44:37	1.8	205	1.01
2018-01-30 17:45:47	1.78	205	1.01
2018-01-30 17:46:56	1.78	205	1.01
2018-01-30 17:48:06	1.79	204	1.01
2018-01-30 17:50:26	1.84	204	1.02
2018-01-30 17:51:36	1.81	205	1.01
2018-01-30 17:52:45	1.76	205	1
2018-01-30 17:53:55	1.76	205	1
2018-01-30 17:55:05	1.75	205	1
2018-01-30 17:56:14	1.77	204	1
2018-01-30 17:58:34	1.78	205	1.01
2018-01-30 17:59:43	1.78	205	1
2018-01-30 18:03:12	1.78	204	1.01
2018-01-30 18:04:22	1.84	204	1.03
2018-01-30 18:05:31	1.8	204	1.01
2018-01-30 18:06:41	1.85	204	1.03
2018-01-30 18:07:50	1.85	205	1.03
2018-01-30 18:09:00	1.8	205	1.02
2018-01-30 18:12:28	1.89	204	1.04
2018-01-30 18:13:38	1.93	204	1.05
2018-01-30 18:14:47	1.88	205	1.04
2018-01-30 18:15:57	1.88	204	1.03
2018-01-30 18:17:07	1.9	205	1.04
2018-01-30 18:18:16	1.87	205	1.02
2018-01-30 18:19:26	1.9	204	1.03
2018-01-30 18:20:35	1.91	204	1.04
2018-01-30 18:21:45	1.87	204	1.03
2018-01-30 18:22:54	1.88	204	1.03
2018-01-30 18:24:04	1.85	205	1.02
2018-01-30 18:25:13	1.83	204	1.01
2018-01-30 18:26:23	1.88	204	1.03
2018-01-30 18:27:32	1.88	204	1.02
2018-01-30 18:28:41	1.83	205	1.01
2018-01-30 18:29:51	1.85	205	1.01
2018-01-30 18:31:01	1.84	205	1.01
2018-01-30 18:32:11	1.8	204	1
2018-01-30 18:33:20	1.82	204	1.01
2018-01-30 18:34:29	1.82	205	1.01
2018-01-30 18:35:39	1.84	204	1.01
2018-01-30 18:36:49	1.83	205	1.02
2018-01-30 18:37:58	1.77	205	1
2018-01-30 18:39:08	1.77	205	0.99
2018-01-30 18:40:17	1.77	204	1
2018-01-30 18:41:26	1.74	205	0.99
2018-01-30 18:42:36	1.78	204	0.99
2018-01-30 18:43:45	1.81	204	1.01
2018-01-30 18:44:55	1.77	204	0.99
2018-01-30 18:46:04	1.78	205	1
2018-01-30 18:47:14	1.77	205	1
2018-01-30 18:48:23	1.74	205	0.99
2018-01-30 18:49:33	1.79	204	1
2018-01-30 18:50:42	1.8	204	1.01
2018-01-30 18:51:52	1.78	204	0.99
2018-01-30 18:53:02	1.83	204	1.01
2018-01-30 18:54:11	1.81	205	1.01
2018-01-30 18:55:20	1.76	205	1
2018-01-30 18:56:30	1.81	204	1.01
2018-01-30 18:57:39	1.8	205	1.01
2018-01-30 18:58:48	1.78	204	0.99
2018-01-30 18:59:58	1.84	205	1.02
2018-01-30 19:01:07	1.82	205	1.01
2018-01-30 19:02:17	1.79	205	1
2018-01-30 19:03:26	1.8	205	1.01
2018-01-30 19:04:36	1.8	205	1
2018-01-30 19:05:46	1.81	204	1
2018-01-30 19:06:55	1.83	205	1.02
2018-01-30 19:08:05	1.78	205	1
2018-01-30 19:09:15	1.83	205	1.01
2018-01-30 19:12:44	1.84	204	1.01
2018-01-30 19:13:53	1.84	205	1.01
2018-01-30 19:15:03	1.81	205	1
2018-01-30 19:16:12	1.85	205	1.01
2018-01-30 19:17:22	1.84	205	1.01
2018-01-30 19:18:31	1.8	205	1
2018-01-30 19:19:40	1.84	205	1.01
2018-01-30 19:20:50	1.87	204	1.02
2018-01-30 19:21:59	1.85	205	1.01
2018-01-30 19:23:09	1.9	205	1.02
2018-01-30 19:24:18	1.87	205	1.02
2018-01-30 19:25:28	1.8	205	1
2018-01-30 19:26:38	1.81	205	1
2018-01-30 19:27:47	1.84	205	1.02
2018-01-30 19:29:00	1.86	204	1.01
2018-01-30 19:30:06	1.89	205	1.03
2018-01-30 19:31:15	1.89	205	1.02
2018-01-30 19:32:25	1.88	205	1.02
2018-01-30 19:33:34	1.87	205	1.02
2018-01-30 19:34:44	1.83	205	1.01
2018-01-30 19:35:53	1.88	205	1.02
2018-01-30 19:37:03	1.92	205	1.04
2018-01-30 19:38:12	1.89	205	1.03
2018-01-30 19:39:22	1.91	205	1.04
2018-01-30 19:40:32	1.89	205	1.03
2018-01-30 19:45:10	1.86	205	1.02
2018-01-30 19:46:19	1.92	205	1.04
2018-01-30 19:47:29	1.9	205	1.03
2018-01-30 19:48:38	1.85	205	1.01
2018-01-30 19:49:48	1.83	205	1.01
2018-01-30 19:50:57	1.84	205	1.01
2018-01-30 19:52:06	1.82	205	1.01
2018-01-30 19:55:34	1.81	205	1
2018-01-30 19:56:45	1.85	205	1.01
2018-01-30 19:57:54	1.83	205	1.01
2018-01-30 19:59:04	1.83	204	1
2018-01-30 20:00:13	1.87	205	1.01
2018-01-30 20:01:23	1.83	205	1.01
2018-01-30 20:02:32	1.85	205	1.02
2018-01-30 20:03:42	1.84	205	1.01
2018-01-30 20:04:51	1.82	205	1
2018-01-30 20:06:01	1.84	205	1.01
2018-01-30 20:07:10	1.86	205	1.01
2018-01-30 20:08:20	1.87	205	1.02
2018-01-30 20:09:30	1.91	205	1.03
2018-01-30 20:10:40	1.9	205	1.03
2018-01-30 20:11:49	1.85	205	1.01
2018-01-30 20:12:58	1.86	205	1.02
2018-01-30 20:14:08	1.89	205	1.03
2018-01-30 20:15:17	1.88	204	1.02
2018-01-30 20:16:26	1.93	205	1.04
2018-01-30 20:17:36	1.94	205	1.03
2018-01-30 20:18:46	1.9	205	1.03
2018-01-30 20:19:55	1.92	205	1.04
2018-01-30 20:21:05	1.91	205	1.03
2018-01-30 20:22:14	1.9	205	1.03
2018-01-30 20:23:23	1.95	205	1.05
2018-01-30 20:24:33	1.96	206	1.04
2018-01-30 20:25:42	1.99	205	1.05
2018-01-30 20:26:52	2	205	1.06
2018-01-30 20:28:01	1.97	206	1.05
2018-01-30 20:29:11	1.96	205	1.04
2018-01-30 20:30:21	1.99	205	1.06
2018-01-30 20:31:31	1.96	205	1.04
2018-01-30 20:32:40	2	205	1.06
2018-01-30 20:33:49	2.01	205	1.06
2018-01-30 20:34:59	1.98	205	1.05
2018-01-30 20:36:09	1.98	205	1.05
2018-01-30 20:37:18	1.98	205	1.06
2018-01-30 20:38:28	1.98	205	1.05
2018-01-30 20:39:37	2.04	205	1.07
2018-01-30 20:40:47	2.02	205	1.06
2018-01-30 20:41:57	1.98	205	1.04
2018-01-30 20:43:06	1.99	205	1.05
2018-01-30 20:44:15	1.98	205	1.05
2018-01-30 20:45:24	1.96	205	1.04
2018-01-30 20:46:34	2.01	205	1.06
2018-01-30 20:47:43	2.03	205	1.07
2018-01-30 20:48:53	1.99	205	1.06
2018-01-30 20:50:03	2.01	205	1.06
2018-01-30 20:51:12	1.99	205	1.05
2018-01-30 20:52:21	1.95	205	1.04
2018-01-30 20:53:31	1.98	205	1.05
2018-01-30 20:54:40	1.99	205	1.05
2018-01-30 20:55:50	2.09	205	1.08
2018-01-30 20:56:59	2.14	205	1.1
2018-01-30 20:58:09	2.09	205	1.08
2018-01-30 21:01:38	2.07	205	1.08
2018-01-30 21:02:47	2.15	205	1.09
2018-01-30 21:03:57	2.16	205	1.1
2018-01-30 21:05:07	2.09	205	1.08
2018-01-30 21:06:16	2.08	205	1.07
2018-01-30 21:07:26	2.01	205	1.06
2018-01-30 21:10:54	2.07	204	1.08
2018-01-30 21:12:03	2.02	205	1.06
2018-01-30 21:13:13	2.1	205	1.08
2018-01-30 21:14:22	2.12	205	1.09
2018-01-30 21:15:31	2.09	205	1.07
2018-01-30 21:16:41	2.11	205	1.09
2018-01-30 21:17:51	2.12	205	1.09
2018-01-30 21:19:00	2.09	205	1.07
2018-01-30 21:20:10	2.12	205	1.09
2018-01-30 21:21:19	2.12	205	1.09
2018-01-30 21:22:28	2.1	205	1.08
2018-01-30 21:23:38	2.11	205	1.09
2018-01-30 21:24:47	2.12	205	1.09
2018-01-30 21:25:57	2.1	205	1.08
2018-01-30 21:27:06	2.13	205	1.09
2018-01-30 21:28:16	2.1	206	1.09
2018-01-30 21:29:25	2.09	205	1.08
2018-01-30 21:30:35	2.09	205	1.08
2018-01-30 21:31:45	2.05	205	1.07
2018-01-30 21:32:55	2.08	205	1.08
2018-01-30 21:34:04	2.11	205	1.09
2018-01-30 21:35:14	2.09	205	1.08
2018-01-30 21:36:23	2.11	205	1.08
2018-01-30 21:37:33	2.07	205	1.08
2018-01-30 21:38:42	2.05	205	1.07
2018-01-30 21:39:51	2.09	205	1.08
2018-01-30 21:41:01	2.09	205	1.08
2018-01-30 21:42:10	2.11	205	1.08
2018-01-30 21:43:20	2.18	205	1.11
2018-01-30 21:44:30	2.17	205	1.1
2018-01-30 21:45:39	2.15	205	1.09
2018-01-30 21:46:49	2.19	205	1.11
2018-01-30 21:48:01	2.18	205	1.11
2018-01-30 21:49:08	2.19	204	1.1
2018-01-30 21:50:19	2.23	205	1.12
2018-01-30 21:51:29	2.21	205	1.12
2018-01-30 21:52:38	2.23	205	1.12
2018-01-30 21:53:48	2.21	205	1.12
2018-01-30 21:54:58	2.19	205	1.11
2018-01-30 21:56:08	2.22	204	1.12
2018-01-30 21:57:18	2.24	204	1.13
2018-01-30 21:58:27	2.2	205	1.12
2018-01-30 21:59:37	2.21	205	1.12
2018-01-30 22:00:47	2.19	205	1.11
2018-01-30 22:01:58	2.18	204	1.11
2018-01-30 22:03:08	2.19	205	1.11
2018-01-30 22:04:18	2.18	204	1.11
2018-01-30 22:05:27	2.22	204	1.12
2018-01-30 22:06:37	2.19	205	1.11
2018-01-30 22:07:46	2.18	205	1.11
2018-01-30 22:08:56	2.23	205	1.12
2018-01-30 22:10:06	2.22	204	1.12
2018-01-30 22:11:15	2.21	205	1.12
2018-01-30 22:12:25	2.25	205	1.13
2018-01-30 22:13:35	2.26	205	1.14
2018-01-30 22:14:45	2.26	204	1.12
2018-01-30 22:15:55	2.26	205	1.13
2018-01-30 22:17:04	2.24	205	1.13
2018-01-30 22:18:14	2.3	204	1.14
2018-01-30 22:19:24	2.3	205	1.14
2018-01-30 22:20:34	2.27	205	1.14
2018-01-30 22:21:43	2.3	204	1.14
2018-01-30 22:22:54	2.31	205	1.14
2018-01-30 22:24:04	2.32	204	1.15
2018-01-30 22:25:14	2.38	205	1.17
2018-01-30 22:26:24	2.37	205	1.17
2018-01-30 22:27:33	2.37	204	1.17
2018-01-30 22:28:43	2.35	205	1.17
2018-01-30 22:29:53	2.36	205	1.16
2018-01-30 22:31:03	2.48	204	1.19
2018-01-30 22:32:13	2.52	204	1.21
2018-01-30 22:33:22	2.56	205	1.22
2018-01-30 22:34:32	2.63	205	1.24
2018-01-30 22:35:42	2.64	205	1.25
2018-01-30 22:36:52	2.63	205	1.24
2018-01-30 22:38:02	2.71	204	1.26
2018-01-30 22:39:11	2.73	205	1.27
2018-01-30 22:40:21	2.78	204	1.29
2018-01-30 22:41:31	2.81	204	1.3
2018-01-30 22:42:40	2.81	205	1.29
2018-01-30 22:43:50	2.84	205	1.31
2018-01-30 22:45:00	2.87	205	1.32
2018-01-30 22:46:10	2.9	205	1.32
2018-01-30 22:47:20	2.98	205	1.34
2018-01-30 22:48:30	3	205	1.35
2018-01-30 22:49:40	3	205	1.35
2018-01-30 22:50:50	3.02	205	1.37
2018-01-30 22:52:00	3.05	205	1.37
2018-01-30 22:53:10	3.07	205	1.37
2018-01-30 22:54:20	3.1	205	1.38
2018-01-30 22:55:29	3.12	205	1.39
2018-01-30 22:56:39	3.13	205	1.38
2018-01-30 22:57:50	3.15	204	1.4
2018-01-30 22:58:59	3.18	205	1.4
2018-01-30 23:00:09	3.25	204	1.42
2018-01-30 23:01:19	3.26	205	1.43
2018-01-30 23:02:28	3.25	205	1.43
2018-01-30 23:03:38	3.3	205	1.44
2018-01-30 23:07:08	3.39	204	1.47
2018-01-30 23:08:18	3.41	205	1.48
2018-01-30 23:08:24	0.98	45	0.13

## Sheet: Sheet3
时间	电流	转速	输入电流A	输入电流B	输入电流C	输入电压A	输入电压B	输入电压C	KA0	KA4	远程操作	操作时间	有功功率	功率因数	有功电量	井下压力	沉没度	无功电量	油压	油压	套压	流量	井温	油温
2018-01-31 16:49:34	2.23	203	1.98	3.14	2.62	233	233.1	231.1	远程	正常	启动	16928	1.12	0.63		5.99	611		0.06					0
2018-01-31 16:50:44	2.22	203	1.99	3.13	2.59	234.4	234.7	232.4	远程	正常	启动	16998	1.13	0.63		6.04	616		0.06					0
2018-01-31 16:51:54	2.22	203	1.93	3.13	2.63	233.9	233.5	231.4	远程	正常	启动	17068	1.12	0.63		6.03	615		0.06					0
2018-01-31 16:53:04	2.22	203	2	3.13	2.57	233.9	234.3	231.6	远程	正常	启动	17138	1.13	0.63		6.03	615		0.06					0
2018-01-31 16:54:14	2.22	203	2.05	3.16	2.57	234.2	233.6	232.1	远程	正常	启动	17208	1.13	0.63		6.02	614		0.06					0
2018-01-31 16:55:23	2.21	203	1.97	3.1	2.57	234.6	234.1	232.2	远程	正常	启动	17277	1.12	0.63		6.04	616		0.06					0
2018-01-31 16:56:33	2.22	203	1.93	3.13	2.63	234.2	233.7	232.2	远程	正常	启动	17347	1.13	0.63		6.08	620		0.06					0
2018-01-31 16:57:44	2.22	203	1.93	3.13	2.63	234.2	234.1	231.7	远程	正常	启动	17418	1.13	0.63		6.01	613		0.06					0
2018-01-31 16:58:53	2.23	203	1.97	3.12	2.6	233.2	232.5	231	远程	正常	启动	17488	1.12	0.63		6	612		0.06					0
2018-01-31 17:00:02	2.23	203	1.92	3.14	2.65	233.4	233.7	231.7	远程	正常	启动	17557	1.13	0.63		6.02	614		0.06					0
2018-01-31 17:01:13	2.23	203	1.92	3.12	2.63	233.4	232.8	231.2	远程	正常	启动	17628	1.13	0.63		6.02	614		0.06					0
2018-01-31 17:02:23	2.23	203	1.99	3.13	2.6	232.9	232.8	231.4	远程	正常	启动	17697	1.12	0.63		5.97	609		0.06					0
2018-01-31 17:03:32	2.23	203	2.01	3.11	2.58	233.8	233.3	231.5	远程	正常	启动	17767	1.13	0.63		6.01	613		0.06					0
2018-01-31 17:04:41	2.23	203	2	3.09	2.55	233.1	232.5	231.2	远程	正常	启动	17836	1.12	0.63		6	612		0.06					0
2018-01-31 17:05:51	2.23	203	1.98	3.11	2.56	233.5	232.8	231.1	远程	正常	启动	17906	1.12	0.63		6.04	616		0.06					0
2018-01-31 17:07:00	2.23	203	1.92	3.14	2.65	232.9	232.7	230.5	远程	正常	启动	17975	1.12	0.63		5.98	610		0.06					0
2018-01-31 17:08:11	2.22	203	1.99	3.17	2.65	232.3	232.4	230.3	远程	正常	启动	18045	1.12	0.63		5.98	610		0.06					0
2018-01-31 17:09:20	2.22	203	1.92	3.18	2.7	232.8	232.4	230.2	远程	正常	启动	18114	1.12	0.63		6	612		0.06					0
2018-01-31 17:10:29	2.22	203	1.88	3.22	2.77	232.9	232.6	230.6	远程	正常	启动	18183	1.12	0.62		6.03	615		0.06					0
2018-01-31 17:11:43	2.22	203	1.86	3.11	2.71	231.9	231.6	229.7	远程	正常	启动	18254	1.11	0.63		5.97	609		0.06					0
2018-01-31 17:12:52	2.22	203	1.96	3.14	2.64	232.7	232.2	230.7	远程	正常	启动	18327	1.12	0.63		6	612		0.06					0
2018-01-31 17:14:01	2.22	203	1.96	3.09	2.59	231.6	231.5	229.9	远程	正常	启动	18396	1.12	0.64		6.01	613		0.06					0
2018-01-31 17:15:12	2.22	203	1.99	3.1	2.57	232.5	232.2	230.2	远程	正常	启动	18467	1.12	0.63		5.94	606		0.06					0
2018-01-31 17:16:21	2.22	203	1.99	3.11	2.6	231.5	231.4	229.9	远程	正常	启动	18536	1.11	0.63		5.97	609		0.06					0
2018-01-31 17:17:31	2.23	203	2.01	3.09	2.56	231.8	230.8	229.4	远程	正常	启动	18606	1.12	0.64		5.97	609		0.06					0
2018-01-31 17:18:40	2.23	203	1.95	3.15	2.65	232.5	232.2	230.7	远程	正常	启动	18675	1.12	0.63		5.96	608		0.06					0
2018-01-31 17:19:50	2.23	203	1.9	3.14	2.68	232.6	232.3	230.4	远程	正常	启动	18745	1.12	0.63		6	612		0.06					0
2018-01-31 17:21:01	2.22	204	1.97	3.14	2.62	232.2	232.2	230.5	远程	正常	启动	18815	1.12	0.63		5.98	610		0.06					0
2018-01-31 17:22:10	2.23	203	1.91	3.14	2.67	232.2	232.2	230.6	远程	正常	启动	18885	1.12	0.63		5.97	609		0.06					0
2018-01-31 17:23:19	2.23	203	2.02	3.12	2.58	232.7	232.5	230.3	远程	正常	启动	18954	1.12	0.63		6	612		0.06					0
2018-01-31 17:24:29	2.23	203	1.98	3.12	2.61	231.9	231.8	230.3	远程	正常	启动	19023	1.12	0.63		6.01	613		0.06					0
2018-01-31 17:25:39	2.23	203	2.09	3.14	2.52	232.6	232.9	230.7	远程	正常	启动	19093	1.12	0.63		6	612		0.06					0
2018-01-31 17:26:48	2.23	203	1.96	3.16	2.65	231.9	231.2	230	远程	正常	启动	19163	1.12	0.63		6.01	613		0.06					0
2018-01-31 17:27:58	2.24	203	1.98	3.12	2.6	232.6	232.3	230.9	远程	正常	启动	19233	1.12	0.63		6.03	615		0.06					0
2018-01-31 17:29:08	2.24	203	1.93	3.15	2.67	233	232.8	230.4	远程	正常	启动	19303	1.13	0.63		6.02	614		0.06					0
2018-01-31 17:30:18	2.23	204	1.94	3.14	2.64	232.1	231.5	229.9	远程	正常	启动	19373	1.12	0.63		5.99	611		0.06					0
2018-01-31 17:31:29	2.24	203	2	3.14	2.59	232.6	232	230.2	远程	正常	启动	19443	1.12	0.63		5.95	607		0.06					0
2018-01-31 17:32:39	2.23	204	1.91	3.11	2.64	233.2	233.2	230.7	远程	正常	启动	19513	1.13	0.63		5.98	610		0.06					0
2018-01-31 17:33:49	2.24	203	1.97	3.12	2.58	233	233.4	230.7	远程	正常	启动	19583	1.13	0.63		6.01	613		0.06					0
2018-01-31 17:37:17	2.22	203	2.01	3.11	2.55	233.4	233.5	230.9	远程	正常	启动	19792	1.13	0.64		6.08	620		0.05					0
2018-01-31 17:38:27	2.22	203	2.04	3.08	2.48	233.2	232.7	231.1	远程	正常	启动	19861	1.13	0.64		6.01	613		0.05					0
2018-01-31 17:39:36	2.22	203	2.02	3.1	2.54	232.3	232.5	230.3	远程	正常	启动	19931	1.12	0.64		6.02	614		0.05					0
2018-01-31 17:40:46	2.21	203	2.01	3.08	2.51	233.4	233.1	231.3	远程	正常	启动	20000	1.13	0.64		6.06	618		0.05					0
2018-01-31 17:41:56	2.2	203	2.04	3.07	2.47	233.6	233.9	231.4	远程	正常	启动	20070	1.13	0.64		6.12	624		0.05					0
2018-01-31 17:43:05	2.19	203	2.04	3.05	2.47	233.4	232.7	231.1	远程	正常	启动	20140	1.13	0.65		6.08	620		0.05					0
2018-01-31 17:44:14	2.2	203	2.03	3.08	2.49	234	233.6	231.6	远程	正常	启动	20209	1.12	0.64		6.09	621		0.05					0
2018-01-31 17:45:24	2.21	204	2.14	3.08	2.42	232.9	233	230.9	远程	正常	启动	20279	1.13	0.64		6.06	618		0.05					0
2018-01-31 17:46:33	2.21	203	2.05	3.1	2.5	232.6	231.8	230	远程	正常	启动	20348	1.12	0.64		6	612		0.05					0
2018-01-31 17:47:42	2.21	203	2.1	3.1	2.45	233	232.4	230.8	远程	正常	启动	20417	1.12	0.64		6.05	617		0.05					0
2018-01-31 17:48:57	2.19	204	2	3.09	2.51	232	232.2	230.4	远程	正常	启动	20487	1.11	0.63		6.04	616		0.05					0
2018-01-31 17:50:02	2.17	203	2.02	3.04	2.45	231.5	231.3	229.8	远程	正常	启动	20556	1.11	0.65		6.02	614		0.05					0
2018-01-31 17:51:12	2.16	203	2.01	3.01	2.42	232.8	232.5	230.9	远程	正常	启动	20626	1.11	0.65		6.07	619		0.05					0
2018-01-31 17:52:21	2.15	204	1.91	2.96	2.44	231.6	231.4	229.8	远程	正常	启动	20695	1.1	0.65		6.04	616		0.05					0
2018-01-31 17:53:31	2.14	203	1.95	2.96	2.39	232.6	232.3	230.1	远程	正常	启动	20765	1.1	0.65		6.04	616		0.05					0
2018-01-31 17:54:41	2.13	203	1.93	2.96	2.4	232.3	232.2	230	远程	正常	启动	20835	1.1	0.65		6.07	619		0.05					0
2018-01-31 17:55:50	2.12	203	1.99	2.96	2.36	232.5	232.1	230	远程	正常	启动	20904	1.1	0.66		6.09	621		0.05					0
2018-01-31 17:59:20	2.09	203	1.98	2.96	2.38	232	231.8	229.6	远程	正常	启动	21114	1.09	0.65		6.09	621		0.05					0
2018-01-31 18:00:29	2.1	203	2	2.96	2.35	232.5	231.9	230.3	远程	正常	启动	21183	1.09	0.65		6.06	618		0.05					0
2018-01-31 18:01:39	2.09	203	1.99	2.96	2.37	232.1	232.1	230.4	远程	正常	启动	21253	1.1	0.65		6.08	620		0.05					0
2018-01-31 18:02:48	2.08	203	1.91	2.96	2.43	230.8	230.8	229	远程	正常	启动	21322	1.08	0.65		6.01	613		0.04					0
2018-01-31 18:03:58	2.08	204	1.97	2.98	2.4	232.6	233	230.6	远程	正常	启动	21392	1.09	0.64		6.06	618		0.05					0
2018-01-31 18:05:07	2.07	204	1.96	2.95	2.38	232	231.6	230.3	远程	正常	启动	21462	1.08	0.64		6.06	618		0.05					0
2018-01-31 18:06:16	2.07	204	1.91	2.96	2.44	231.8	232	229.7	远程	正常	启动	21531	1.08	0.65		6.06	618		0.04					0
2018-01-31 18:07:26	2.06	203	1.95	2.95	2.39	231.8	232.1	229.9	远程	正常	启动	21601	1.08	0.64		6.06	618		0.04					0
2018-01-31 18:08:35	2.06	204	1.98	3	2.43	231.7	231.4	229.8	远程	正常	启动	21670	1.08	0.64		6.08	620		0.04					0
2018-01-31 18:09:44	2.05	204	1.94	2.97	2.41	231.9	231.2	229.6	远程	正常	启动	21739	1.08	0.64		6.02	614		0.04					0
2018-01-31 18:10:54	2.05	204	1.99	2.95	2.34	231.5	231.7	229.4	远程	正常	启动	21809	1.07	0.64		6.09	621		0.04					0
2018-01-31 18:12:03	2.04	204	2	2.91	2.29	232	231.2	229.4	远程	正常	启动	21878	1.07	0.64		6.09	621		0.04					0
2018-01-31 18:13:13	2.04	203	2.01	3	2.39	231.7	231.7	229.1	远程	正常	启动	21948	1.08	0.64		6.07	619		0.04					0
2018-01-31 18:14:23	2.04	204	2.01	2.98	2.36	231.8	231.8	229.3	远程	正常	启动	22017	1.07	0.64		6.05	617		0.04					0
2018-01-31 18:15:32	2.03	204	1.92	2.9	2.33	230.9	230.5	228.3	远程	正常	启动	22087	1.06	0.64		6.04	616		0.04					0
2018-01-31 18:16:42	2.03	204	1.96	2.93	2.35	231.5	230.9	229	远程	正常	启动	22156	1.07	0.64		6.03	615		0.04					0
2018-01-31 18:17:51	2.02	204	1.93	2.92	2.37	230.9	231	229.2	远程	正常	启动	22226	1.07	0.65		6.06	618		0.04					0
2018-01-31 18:19:02	2.02	204	1.95	2.91	2.36	231.1	231.3	229	远程	正常	启动	22296	1.06	0.64		6.12	624		0.04					0
2018-01-31 18:20:11	2.01	204	1.96	2.91	2.37	231.4	231.3	229.7	远程	正常	启动	22366	1.06	0.64		6.1	622		0.04					0
2018-01-31 18:21:21	2.01	204	2.05	2.89	2.25	230.5	230.3	228.3	远程	正常	启动	22435	1.06	0.65		6.03	615		0.04					0
2018-01-31 18:22:30	2.01	204	2.05	2.91	2.27	230.5	230.3	228.8	远程	正常	启动	22505	1.06	0.65		6.07	619		0.04					0
2018-01-31 18:23:40	2	204	1.98	2.91	2.33	231.1	230.8	228.7	远程	正常	启动	22575	1.06	0.64		6.08	620		0.05					0
2018-01-31 18:24:49	1.99	204	1.97	2.92	2.32	231.4	231.1	228.7	远程	正常	启动	22644	1.05	0.64		6.07	619		0.05					0
2018-01-31 18:25:59	2	204	1.96	2.9	2.31	231	231	229.2	远程	正常	启动	22714	1.05	0.64		6.04	616		0.05					0
2018-01-31 18:27:08	2	204	1.99	2.91	2.3	231.8	232	229.6	远程	正常	启动	22783	1.06	0.64		6.06	618		0.05					0
2018-01-31 18:28:18	1.99	204	2.03	2.88	2.24	230.5	229.8	228.1	远程	正常	启动	22853	1.05	0.64		6.07	619		0.05					0
2018-01-31 18:29:28	2	204	1.99	2.88	2.27	231.1	230.4	228.7	远程	正常	启动	22923	1.05	0.64		6.06	618		0.05					0
2018-01-31 18:30:37	2	204	1.96	2.87	2.27	231	230.6	228.6	远程	正常	启动	22992	1.05	0.64		6.05	617		0.05					0
2018-01-31 18:31:47	2	204	1.93	2.9	2.36	230.1	229.8	228.1	远程	正常	启动	23062	1.05	0.64		6.09	621		0.05					0
2018-01-31 18:32:56	2	204	2.03	2.93	2.29	231.1	230.8	228.1	远程	正常	启动	23131	1.06	0.64		6.07	619		0.05					0
2018-01-31 18:34:06	2.01	204	2	2.86	2.24	230.3	230.4	228	远程	正常	启动	23200	1.05	0.64		6.02	614		0.05					0
2018-01-31 18:35:15	2.01	204	2.09	2.93	2.24	230.5	230.2	227.8	远程	正常	启动	23270	1.05	0.64		6.03	615		0.05					0
2018-01-31 18:36:25	2.01	204	2.04	2.9	2.24	230.6	229.7	228	远程	正常	启动	23340	1.05	0.64		6.06	618		0.05					0
2018-01-31 18:37:34	2.01	204	1.99	2.91	2.33	231.1	230.3	228.3	远程	正常	启动	23409	1.05	0.64		6.03	615		0.06					0
2018-01-31 18:41:02	2.01	204	2.03	2.91	2.29	230.6	230.7	228.7	远程	正常	启动	23617	1.05	0.63		6.06	618		0.06					0
2018-01-31 18:42:12	2.02	204	2.06	2.95	2.29	230.8	230.2	228.2	远程	正常	启动	23687	1.06	0.64		6.05	617		0.06					0
2018-01-31 18:43:22	2.01	204	2.01	2.87	2.27	231.2	230.4	228.7	远程	正常	启动	23756	1.06	0.65		6.02	614		0.06					0
2018-01-31 18:44:31	2.03	204	2.02	2.89	2.28	230.3	229.7	227.8	远程	正常	启动	23826	1.06	0.65		6.06	618		0.06					0
2018-01-31 18:45:41	2.02	204	2.09	2.89	2.24	231	230.8	228.8	远程	正常	启动	23895	1.06	0.65		6.04	616		0.06					0
2018-01-31 18:46:50	2.02	204	2.02	2.92	2.31	230.7	230.8	228.4	远程	正常	启动	23965	1.06	0.64		6.06	618		0.06					0
2018-01-31 18:48:00	2.02	204	2.09	2.95	2.27	230.1	229.5	227.9	远程	正常	启动	24035	1.06	0.64		6.02	614		0.06					0
2018-01-31 18:49:09	2.03	204	2.03	2.95	2.34	230.3	229.9	227.6	远程	正常	启动	24104	1.06	0.64		6.04	616		0.06					0
2018-01-31 18:50:19	2.02	204	2	2.94	2.36	230.5	230.8	228.3	远程	正常	启动	24174	1.06	0.63		6.05	617		0.06					0
2018-01-31 18:51:28	2.03	204	1.9	2.96	2.46	230.4	229.8	227.6	远程	正常	启动	24243	1.06	0.63		6.05	617		0.06					0
2018-01-31 18:52:38	2.04	204	1.95	2.97	2.41	230	229.8	227.3	远程	正常	启动	24313	1.06	0.64		6.01	613		0.06					0
2018-01-31 18:53:48	2.03	204	1.94	2.94	2.39	231	230.9	228.2	远程	正常	启动	24383	1.06	0.64		6.06	618		0.06					0
2018-01-31 18:54:58	2.04	204	2.04	2.95	2.33	230.5	229.8	228	远程	正常	启动	24453	1.06	0.64		6	612		0.06					0
2018-01-31 18:56:07	2.03	204	2.01	2.98	2.38	231.3	230.7	228.5	远程	正常	启动	24522	1.06	0.63		6.05	617		0.06					0
2018-01-31 18:57:17	2.03	204	1.98	2.92	2.39	230.3	229.8	227.8	远程	正常	启动	24592	1.06	0.64		6.02	614		0.06					0
2018-01-31 18:58:26	2.04	204	2.01	2.98	2.4	231.1	231.1	228.6	远程	正常	启动	24661	1.06	0.63		6.08	620		0.06					0
2018-01-31 18:59:35	2.04	204	2.01	2.97	2.39	230.7	231	228.5	远程	正常	启动	24730	1.06	0.63		5.99	611		0.06					0
2018-01-31 19:00:45	2.03	204	1.91	2.99	2.49	230.1	229.7	227.6	远程	正常	启动	24800	1.06	0.63		6.05	617		0.06					0
2018-01-31 19:01:54	2.04	204	1.98	3	2.42	230.3	230.4	227.9	远程	正常	启动	24869	1.06	0.63		6.06	618		0.06					0
2018-01-31 19:03:04	2.04	204	1.99	2.98	2.43	230.1	229.4	227.7	远程	正常	启动	24938	1.06	0.63		6.05	617		0.06					0
2018-01-31 19:04:14	2.03	204	1.98	2.94	2.41	229.7	229.6	227.7	远程	正常	启动	25008	1.05	0.63		6.03	615		0.06					0
2018-01-31 19:05:23	2.04	204	1.99	2.98	2.39	229.8	230	227.4	远程	正常	启动	25078	1.06	0.63		6.04	616		0.06					0
2018-01-31 19:06:32	2.04	204	1.98	3	2.43	230.4	230.2	228.2	远程	正常	启动	25147	1.06	0.62		6.01	613		0.06					0
2018-01-31 19:07:42	2.04	204	1.91	3	2.51	229.5	229.3	227.4	远程	正常	启动	25217	1.06	0.63		6.02	614		0.06					0
2018-01-31 19:12:19	2.05	204	1.92	2.99	2.49	229.8	229.9	227.1	远程	正常	启动	25494	1.06	0.63		6.02	614		0.06					0
2018-01-31 19:13:29	2.05	204	1.98	2.98	2.44	230.2	229.5	227.7	远程	正常	启动	25563	1.06	0.63		6.01	613		0.06					0
2018-01-31 19:14:39	2.05	204	1.98	2.98	2.45	230.6	230	227.8	远程	正常	启动	25633	1.07	0.63		6.03	615		0.06					0
2018-01-31 19:15:48	2.06	204	1.95	2.97	2.45	230	230	227.9	远程	正常	启动	25703	1.06	0.63		6.04	616		0.06					0
2018-01-31 19:16:58	2.06	204	2.01	3	2.44	230.2	229.4	227.6	远程	正常	启动	25772	1.06	0.63		6.04	616		0.06					0
2018-01-31 19:18:07	2.06	204	2.06	3	2.39	230.3	230.1	227.7	远程	正常	启动	25842	1.06	0.63		6.02	614		0.06					0
2018-01-31 19:19:17	2.07	204	2.02	3.04	2.45	230.1	230.1	228	远程	正常	启动	25912	1.07	0.63		6.07	619		0.06					0
2018-01-31 19:20:26	2.07	204	2.05	3.02	2.41	229.8	229.3	227.5	远程	正常	启动	25981	1.07	0.63		6.05	617		0.06					0
2018-01-31 19:21:36	2.06	204	2.15	3.07	2.36	230.8	230.2	228.2	远程	正常	启动	26051	1.07	0.62		6.03	615		0.06					0
2018-01-31 19:22:45	2.06	204	2.15	3.03	2.32	230.8	230	228.1	远程	正常	启动	26120	1.07	0.63		6.06	618		0.06					0
2018-01-31 19:23:55	2.07	204	2.11	3.02	2.35	229.3	228.5	226.7	远程	正常	启动	26190	1.06	0.63		5.99	611		0.06					0
2018-01-31 19:25:04	2.07	204	2.13	3.01	2.34	230.3	230.4	228.1	远程	正常	启动	26259	1.07	0.63		6.03	615		0.06					0
2018-01-31 19:26:14	2.08	204	2.11	2.98	2.29	229.5	229.4	227.6	远程	正常	启动	26329	1.06	0.63		6.03	615		0.06					0
2018-01-31 19:27:23	2.08	204	2.01	2.98	2.4	229.5	229.3	227.6	远程	正常	启动	26398	1.06	0.63		6.04	616		0.06					0
2018-01-31 19:28:33	2.07	204	2.01	2.96	2.37	230.1	230.1	228	远程	正常	启动	26467	1.07	0.64		6.04	616		0.06					0
2018-01-31 19:29:42	2.08	204	2.02	2.98	2.39	230.3	229.7	228	远程	正常	启动	26537	1.06	0.63		6.01	613		0.06					0
2018-01-31 19:30:52	2.08	204	2.03	2.98	2.39	230.3	229.4	227.7	远程	正常	启动	26606	1.07	0.64		6.04	616		0.06					0
2018-01-31 19:32:01	2.08	204	2.12	3	2.32	230.5	230.7	228	远程	正常	启动	26676	1.07	0.63		6.06	618		0.06					0
2018-01-31 19:33:10	2.08	204	2.11	2.98	2.31	230	229.7	228	远程	正常	启动	26745	1.06	0.63		6.01	613		0.06					0
2018-01-31 19:34:20	2.08	204	2.02	3.03	2.44	229.5	229.5	227.3	远程	正常	启动	26815	1.07	0.63		6.05	617		0.06					0
2018-01-31 19:35:29	2.09	204	2.04	3.03	2.42	230.1	229.7	227.7	远程	正常	启动	26884	1.07	0.63		6.02	614		0.06					0
2018-01-31 19:36:38	2.09	204	1.96	3.02	2.47	228.9	228.2	226	远程	正常	启动	26953	1.06	0.63		5.99	611		0.06					0
2018-01-31 19:37:48	2.09	204	1.96	3.02	2.48	230.5	229.9	227.9	远程	正常	启动	27023	1.07	0.63		6.02	614		0.06					0
2018-01-31 19:38:58	2.09	204	1.98	3.04	2.48	229.9	229.7	227.9	远程	正常	启动	27092	1.07	0.63		6	612		0.06					0
2018-01-31 19:40:08	2.09	204	2	3.02	2.46	230.1	229.3	227.4	远程	正常	启动	27162	1.07	0.63		6	612		0.06					0
2018-01-31 19:41:17	2.09	204	2.08	3.07	2.46	230.1	230.2	228.1	远程	正常	启动	27231	1.07	0.62		6.06	618		0.06					0
2018-01-31 19:42:27	2.09	204	2.05	3.04	2.43	230.6	230	227.8	远程	正常	启动	27301	1.08	0.63		6.01	613		0.06					0
2018-01-31 19:43:36	2.09	204	2.07	3.04	2.43	229.6	229.5	226.9	远程	正常	启动	27371	1.07	0.62		6.01	613		0.06					0
2018-01-31 19:44:46	2.1	204	2.11	3.08	2.41	229.7	229.9	227.5	远程	正常	启动	27441	1.07	0.62		6.04	616		0.06					0
2018-01-31 19:45:55	2.11	204	2.12	3.07	2.42	230.6	229.7	227.9	远程	正常	启动	27510	1.08	0.63		6.06	618		0.06					0
2018-01-31 19:47:05	2.1	204	2.06	3.06	2.46	229.5	228.5	226.8	远程	正常	启动	27580	1.07	0.63		6.03	615		0.06					0
2018-01-31 19:48:14	2.1	204	2.06	3.07	2.46	230.3	230.3	228.1	远程	正常	启动	27649	1.08	0.62		6.01	613		0.06					0
2018-01-31 19:49:23	2.11	204	2.1	3.07	2.44	229.6	229.7	227.3	远程	正常	启动	27718	1.08	0.62		6	612		0.06					0
2018-01-31 19:50:33	2.11	204	2.03	3.06	2.46	229.6	229.9	227.3	远程	正常	启动	27788	1.07	0.62		6.02	614		0.06					0
2018-01-31 19:51:42	2.11	204	2.06	3.07	2.46	230.5	230	228.4	远程	正常	启动	27857	1.08	0.62		6.04	616		0.06					0
2018-01-31 19:52:52	2.11	204	2.03	3.05	2.47	230.5	229.9	227.7	远程	正常	启动	27927	1.07	0.62		5.99	611		0.06					0
2018-01-31 19:54:01	2.11	204	2.06	3.03	2.43	230.2	229.9	228.2	远程	正常	启动	27996	1.08	0.62		6.02	614		0.06					0
2018-01-31 19:55:13	2.11	204	2.06	3.07	2.48	230.5	230.3	227.8	远程	正常	启动	28066	1.08	0.62		6.01	613		0.06					0
2018-01-31 19:56:20	2.11	204	2.05	3.08	2.48	230	230.1	227.7	远程	正常	启动	28135	1.08	0.62		6	612		0.06					0
2018-01-31 19:57:30	2.11	204	2.08	3.1	2.48	229.3	229.1	227	远程	正常	启动	28205	1.07	0.62		6.01	613		0.06					0
2018-01-31 19:58:40	2.11	204	2.11	3.08	2.43	230.1	230.1	227.3	远程	正常	启动	28275	1.08	0.62		6.05	617		0.06					0
2018-01-31 19:59:49	2.12	204	2.04	3.06	2.46	229.7	228.8	226.8	远程	正常	启动	28344	1.07	0.62		6	612		0.06					0
2018-01-31 20:00:58	2.12	204	2.1	3.09	2.44	230.9	230.3	227.8	远程	正常	启动	28413	1.08	0.62		6.06	618		0.06					0
2018-01-31 20:02:08	2.12	204	2.09	3.11	2.49	230.7	230.6	228	远程	正常	启动	28483	1.08	0.62		6.04	616		0.06					0
2018-01-31 20:03:17	2.13	204	2.11	3.08	2.44	230	229.1	227.1	远程	正常	启动	28552	1.08	0.62		6.03	615		0.06					0
2018-01-31 20:04:26	2.14	204	2.12	3.09	2.45	230.4	230.5	227.9	远程	正常	启动	28621	1.08	0.62		6.04	616		0.06					0
2018-01-31 20:05:37	2.14	204	2.14	3.1	2.44	230.3	229.6	227.9	远程	正常	启动	28691	1.09	0.62		6.01	613		0.06					0
2018-01-31 20:06:46	2.15	204	2.05	3.05	2.47	230.3	229.6	227.4	远程	正常	启动	28760	1.08	0.62		6.01	613		0.06					0
2018-01-31 20:07:56	2.15	204	2.05	3.09	2.49	230	229.7	227.3	远程	正常	启动	28830	1.09	0.63		6.02	614		0.06					0
2018-01-31 20:09:05	2.15	204	1.98	3.08	2.55	230	229.6	227.7	远程	正常	启动	28900	1.08	0.62		6.05	617		0.06					0
2018-01-31 20:10:15	2.17	204	2.06	3.12	2.52	229.3	228.6	226.8	远程	正常	启动	28969	1.09	0.63		5.98	610		0.06					0
2018-01-31 20:11:24	2.17	204	2	3.1	2.57	230.7	229.9	228	远程	正常	启动	29039	1.1	0.63		6.02	614		0.06					0
2018-01-31 20:12:33	2.17	204	2.08	3.11	2.5	229.9	229.7	226.9	远程	正常	启动	29108	1.09	0.63		6.01	613		0.06					0
2018-01-31 20:13:43	2.18	204	2.1	3.12	2.48	229.4	229	226.9	远程	正常	启动	29178	1.09	0.63		6.04	616		0.06					0
2018-01-31 20:14:53	2.18	204	2.12	3.11	2.47	230	229.3	227	远程	正常	启动	29248	1.09	0.62		6.02	614		0.06					0
2018-01-31 20:16:02	2.18	204	2.07	3.12	2.52	229.5	228.9	226.6	远程	正常	启动	29317	1.09	0.62		5.96	608		0.06					0
2018-01-31 20:17:12	2.18	204	2.15	3.12	2.47	230.5	230.2	227.7	远程	正常	启动	29387	1.09	0.62		6.02	614		0.06					0
2018-01-31 20:18:21	2.18	204	2.03	3.11	2.54	229.8	229.9	227.4	远程	正常	启动	29456	1.1	0.63		6.01	613		0.06					0
2018-01-31 20:19:31	2.17	204	2.07	3.09	2.52	229.5	229.6	227.2	远程	正常	启动	29526	1.09	0.63		5.99	611		0.06					0
2018-01-31 20:20:40	2.18	204	2.04	3.08	2.53	229.3	229.3	227.3	远程	正常	启动	29595	1.09	0.62		5.98	610		0.06					0
2018-01-31 20:21:50	2.18	204	2.08	3.06	2.46	230.1	229.3	227.8	远程	正常	启动	29665	1.1	0.63		5.97	609		0.06					0
2018-01-31 20:22:59	2.18	204	2.02	3.06	2.51	229	228.8	226.5	远程	正常	启动	29734	1.09	0.63		6.04	616		0.06					0
2018-01-31 20:24:08	2.18	204	2.05	3.06	2.52	229.8	229.3	227.7	远程	正常	启动	29803	1.09	0.63		6.04	616		0.06					0
2018-01-31 20:25:19	2.18	204	2.09	3.03	2.45	230.2	229.1	227.6	远程	正常	启动	29874	1.1	0.64		6.03	615		0.06					0
2018-01-31 20:26:28	2.18	204	2.12	3.05	2.41	228.9	228.6	226.4	远程	正常	启动	29943	1.09	0.63		5.98	610		0.06					0
2018-01-31 20:27:37	2.18	204	2.12	3.07	2.44	230.1	229.5	227.7	远程	正常	启动	30012	1.09	0.62		6.05	617		0.06					0
2018-01-31 20:28:47	2.18	204	2.07	3.11	2.54	229.4	229	227.3	远程	正常	启动	30082	1.09	0.63		6.01	613		0.06					0
2018-01-31 20:29:56	2.18	204	2.19	3.08	2.37	230.2	229.1	227.4	远程	正常	启动	30151	1.1	0.63		6	612		0.06					0
2018-01-31 20:31:06	2.18	204	2.11	3.09	2.44	229.9	229.2	226.9	远程	正常	启动	30221	1.09	0.63		6.04	616		0.06					0
2018-01-31 20:32:15	2.18	204	2.06	3.11	2.5	229.6	229.4	226.6	远程	正常	启动	30290	1.09	0.63		6.01	613		0.06					0
2018-01-31 20:33:24	2.18	204	2.04	3.11	2.51	229.8	229.3	227.5	远程	正常	启动	30359	1.1	0.63		6.03	615		0.06					0
2018-01-31 20:34:34	2.17	204	2.11	3.11	2.49	230.3	230.1	228	远程	正常	启动	30429	1.1	0.63		6.05	617		0.06					0
2018-01-31 20:35:44	2.18	204	1.94	3.07	2.57	229.3	229.4	226.9	远程	正常	启动	30499	1.09	0.63		6.01	613		0.06					0
2018-01-31 20:36:53	2.17	204	2.08	3.08	2.49	229.8	230	227.4	远程	正常	启动	30568	1.09	0.63		6.04	616		0.06					0
2018-01-31 20:38:03	2.17	204	2.04	3.05	2.46	230.5	230	227.6	远程	正常	启动	30638	1.09	0.63		6.04	616		0.06					0
2018-01-31 20:39:12	2.17	204	2.08	3.04	2.43	228.8	228.7	226.9	远程	正常	启动	30707	1.09	0.64		6.04	616		0.06					0
2018-01-31 20:40:22	2.17	204	2.02	3.07	2.51	230	230	227.4	远程	正常	启动	30777	1.1	0.64		6.03	615		0.06					0
2018-01-31 20:41:32	2.17	204	2.12	3.06	2.42	230	229.5	227.9	远程	正常	启动	30847	1.09	0.63		6.03	615		0.06					0
2018-01-31 20:42:41	2.17	204	2.08	3.06	2.47	229.4	229.3	227.3	远程	正常	启动	30916	1.09	0.63		6.04	616		0.06					0
2018-01-31 20:43:51	2.17	204	2.02	3.06	2.5	230.4	230.1	227.6	远程	正常	启动	30986	1.09	0.63		6.08	620		0.06					0
2018-01-31 20:45:00	2.17	204	2.13	3.07	2.42	230.1	229.7	228.2	远程	正常	启动	31055	1.1	0.63		6.02	614		0.06					0
2018-01-31 20:46:10	2.17	204	2.11	3.08	2.44	229.7	229	227	远程	正常	启动	31125	1.09	0.63		6.06	618		0.06					0
2018-01-31 20:47:20	2.17	204	2.08	3.05	2.46	230.5	229.7	228.2	远程	正常	启动	31195	1.09	0.63		6.02	614		0.06					0
2018-01-31 20:48:29	2.17	204	2.17	3.07	2.38	231	230.2	228.4	远程	正常	启动	31264	1.09	0.63		6.07	619		0.06					0
2018-01-31 20:49:39	2.16	204	2.12	3.08	2.43	230.2	229.5	227.9	远程	正常	启动	31334	1.09	0.63		6.05	617		0.06					0
2018-01-31 20:50:48	2.15	204	2.09	3.07	2.45	230.2	229.5	227.9	远程	正常	启动	31403	1.09	0.63		6	612		0.06					0
2018-01-31 20:51:57	2.15	204	2.11	3.06	2.43	229.1	229.1	227.2	远程	正常	启动	31472	1.09	0.63		6.04	616		0.06					0
2018-01-31 20:53:07	2.16	204	2.15	3.08	2.41	230.5	229.8	227.9	远程	正常	启动	31542	1.09	0.63		6.08	620		0.06					0
2018-01-31 20:54:16	2.15	204	2.13	3.06	2.4	230.1	229.7	228.1	远程	正常	启动	31611	1.09	0.63		6.02	614		0.06					0
2018-01-31 20:55:25	2.15	204	2.03	3.06	2.49	230.2	229.4	227.9	远程	正常	启动	31681	1.09	0.63		6.03	615		0.06					0
2018-01-31 20:56:35	2.14	204	2.09	3.07	2.43	231.1	230.3	228.6	远程	正常	启动	31750	1.09	0.63		6.08	620		0.06					0
2018-01-31 20:57:45	2.15	204	2.12	3.05	2.38	230.4	230.5	228	远程	正常	启动	31820	1.09	0.63		6.04	616		0.06					0
2018-01-31 20:58:54	2.15	204	2.09	3.04	2.43	230.4	229.5	227.8	远程	正常	启动	31889	1.09	0.63		6.03	615		0.06					0
2018-01-31 21:00:04	2.14	204	2.1	3.06	2.44	230.4	229.6	228.1	远程	正常	启动	31959	1.09	0.63		6.07	619		0.06					0
2018-01-31 21:01:13	2.14	204	2.03	3.04	2.47	230.9	230.3	228.8	远程	正常	启动	32028	1.09	0.63		6.02	614		0.06					0
2018-01-31 21:02:23	2.14	204	2.11	3.02	2.38	230	229.4	227.2	远程	正常	启动	32098	1.08	0.63		6.05	617		0.06					0
2018-01-31 21:03:32	2.15	204	2.18	3.06	2.39	230.5	230.7	228.2	远程	正常	启动	32167	1.09	0.63		6.05	617		0.06					0
2018-01-31 21:04:41	2.14	204	2.16	3.1	2.44	230.8	230.4	228.1	远程	正常	启动	32236	1.09	0.62		6.07	619		0.06					0
2018-01-31 21:05:51	2.15	204	2.2	3.13	2.39	230.6	230	228.4	远程	正常	启动	32306	1.09	0.62		6.07	619		0.06					0
2018-01-31 21:07:01	2.14	204	2.06	3.15	2.57	230.7	230.7	227.9	远程	正常	启动	32376	1.09	0.62		6.04	616		0.06					0
2018-01-31 21:08:10	2.15	204	2.13	3.08	2.44	230.1	230.1	227.6	远程	正常	启动	32445	1.09	0.62		6.04	616		0.06					0
2018-01-31 21:09:20	2.15	204	2.19	3.11	2.41	230.7	229.8	228.1	远程	正常	启动	32515	1.09	0.62		5.98	610		0.06					0
2018-01-31 21:10:30	2.15	204	2.2	3.12	2.41	230.6	230	227.8	远程	正常	启动	32585	1.09	0.62		6.02	614		0.06					0
2018-01-31 21:11:39	2.15	204	2.21	3.12	2.4	230.5	229.8	227.7	远程	正常	启动	32654	1.09	0.62		6.01	613		0.06					0
2018-01-31 21:12:48	2.15	204	2.21	3.09	2.35	230.9	230.1	228.1	远程	正常	启动	32724	1.08	0.62		6.04	616		0.06					0
2018-01-31 21:13:58	2.16	204	2.13	3.11	2.47	231	230.6	228.7	远程	正常	启动	32794	1.09	0.62		6.04	616		0.06					0
2018-01-31 21:15:07	2.16	204	2.16	3.11	2.44	230.2	230.1	227.4	远程	正常	启动	32863	1.09	0.62		6.04	616		0.06					0
2018-01-31 21:16:18	2.15	204	2.15	3.12	2.43	230.4	230.5	227.7	远程	正常	启动	32933	1.09	0.62		6.06	618		0.06					0
2018-01-31 21:17:27	2.15	204	2.17	3.15	2.46	230.7	230.8	227.9	远程	正常	启动	33002	1.09	0.61		6.02	614		0.06					0
2018-01-31 21:18:36	2.15	204	2.14	3.1	2.43	229.5	228.8	227.3	远程	正常	启动	33071	1.08	0.62		5.99	611		0.06					0
2018-01-31 21:19:46	2.15	204	2.13	3.11	2.46	231.2	230.9	229.1	远程	正常	启动	33141	1.09	0.62		6.1	622		0.06					0
2018-01-31 21:20:55	2.15	204	2.18	3.07	2.38	230.9	230.2	228	远程	正常	启动	33210	1.09	0.62		6.05	617		0.06					0
2018-01-31 21:22:04	2.15	204	2.25	3.09	2.35	230.6	230.2	228.4	远程	正常	启动	33279	1.08	0.61		6.06	618		0.06					0
2018-01-31 21:23:14	2.15	204	2.22	3.12	2.4	230.7	230.7	228	远程	正常	启动	33349	1.09	0.62		6.02	614		0.06					0
2018-01-31 21:24:23	2.14	204	2.22	3.11	2.37	231.1	230.8	228.3	远程	正常	启动	33419	1.1	0.62		6.06	618		0.06					0
2018-01-31 21:25:32	2.15	204	2.19	3.1	2.38	230	229.5	227.9	远程	正常	启动	33488	1.08	0.62		6.03	615		0.06					0
2018-01-31 21:26:42	2.15	204	2.15	3.11	2.44	231.2	230.5	228.7	远程	正常	启动	33558	1.09	0.62		6.02	614		0.06					0
2018-01-31 21:27:52	2.14	204	2.14	3.13	2.46	230.8	230.3	228.1	远程	正常	启动	33627	1.09	0.62		6.01	613		0.06					0
2018-01-31 21:29:01	2.14	204	2.1	3.13	2.5	229.8	230	227.5	远程	正常	启动	33696	1.08	0.61		6.02	614		0.06					0
2018-01-31 21:32:30	2.15	204	2.18	3.1	2.4	231	230.6	228.3	远程	正常	启动	33905	1.09	0.62		6.04	616		0.06					0
2018-01-31 21:33:39	2.15	204	2.12	3.07	2.41	230.3	230.5	228.2	远程	正常	启动	33974	1.09	0.63		6.06	618		0.06					0
2018-01-31 21:34:49	2.15	204	2.17	3.1	2.42	230.5	230	227.9	远程	正常	启动	34044	1.09	0.62		6.05	617		0.06					0
2018-01-31 21:35:58	2.15	204	2.09	3.08	2.46	230.5	230.2	228.4	远程	正常	启动	34113	1.09	0.62		6.06	618		0.06					0
2018-01-31 21:37:08	2.14	204	2.11	3.07	2.41	230	230.2	227.6	远程	正常	启动	34183	1.09	0.63		5.99	611		0.06					0
2018-01-31 21:38:17	2.14	204	2.05	3.09	2.47	230.1	229.5	227.4	远程	正常	启动	34253	1.08	0.63		6.03	615		0.06					0
2018-01-31 21:39:26	2.14	204	2.04	3.07	2.47	230.2	229.9	228.2	远程	正常	启动	34322	1.09	0.63		6.04	616		0.06					0
2018-01-31 21:40:36	2.13	204	2.11	3.09	2.44	231	231.2	228.8	远程	正常	启动	34392	1.09	0.62		6.06	618		0.06					0
2018-01-31 21:41:46	2.14	204	2.1	3.08	2.42	229.9	229.8	227.2	远程	正常	启动	34461	1.09	0.63		6.02	614		0.06					0
2018-01-31 21:42:55	2.14	204	2.06	3.11	2.49	231.4	231.2	228.7	远程	正常	启动	34531	1.09	0.62		6.08	620		0.06					0
2018-01-31 21:44:04	2.13	204	2.04	3.1	2.5	231	231.3	228.5	远程	正常	启动	34600	1.09	0.62		6.08	620		0.06					0
2018-01-31 21:45:14	2.14	204	2.08	3.12	2.48	230.9	230.6	228.8	远程	正常	启动	34670	1.09	0.63		6.03	615		0.06					0
2018-01-31 21:46:24	2.14	204	2.07	3.07	2.44	231.1	231.5	228.9	远程	正常	启动	34739	1.09	0.63		6.08	620		0.06					0
2018-01-31 21:47:33	2.14	204	2.06	3.11	2.51	230.5	230.3	227.7	远程	正常	启动	34808	1.08	0.62		6.08	620		0.06					0
2018-01-31 21:48:43	2.14	204	2.11	3.1	2.46	231.2	231.2	228.6	远程	正常	启动	34878	1.09	0.62		6.05	617		0.06					0
2018-01-31 21:49:52	2.14	204	2.11	3.12	2.47	231.4	230.8	228.9	远程	正常	启动	34947	1.09	0.62		6.03	615		0.06					0
2018-01-31 21:51:02	2.14	204	2.09	3.11	2.49	230.9	230.7	228.8	远程	正常	启动	35017	1.09	0.62		6.05	617		0.06					0
2018-01-31 21:52:11	2.13	204	2.14	3.13	2.46	231.3	230.9	228.5	远程	正常	启动	35087	1.09	0.62		6.05	617		0.06					0
2018-01-31 21:53:20	2.14	204	2.12	3.12	2.47	231.3	231	229.1	远程	正常	启动	35156	1.09	0.62		6.05	617		0.06					0
2018-01-31 21:54:30	2.13	204	2.11	3.14	2.48	230.7	230.1	227.9	远程	正常	启动	35226	1.08	0.62		6.03	615		0.06					0
2018-01-31 21:55:39	2.14	204	2.05	3.09	2.48	231.2	231.2	228.6	远程	正常	启动	35295	1.09	0.63		6.04	616		0.06					0
2018-01-31 21:56:49	2.14	204	2.08	3.09	2.46	231.6	231.2	228.8	远程	正常	启动	35364	1.09	0.62		6.05	617		0.06					0
2018-01-31 21:57:58	2.14	204	2	3.08	2.51	230	230.2	227.9	远程	正常	启动	35434	1.08	0.62		6.03	615		0.06					0
2018-01-31 21:59:08	2.14	204	2.04	3.12	2.52	231.3	231	228.6	远程	正常	启动	35503	1.09	0.63		6	612		0.06					0
2018-01-31 22:00:18	2.14	204	2.02	3.06	2.46	230.4	230.4	228.4	远程	正常	启动	35573	1.09	0.63		6.07	619		0.06					0
2018-01-31 22:01:27	2.15	204	2	3.09	2.51	230.7	230.7	228.1	远程	正常	启动	35642	1.09	0.63		6	612		0.17					0
2018-01-31 22:02:37	2.14	204	2.08	3.03	2.38	231.3	230.7	228.6	远程	正常	启动	35712	1.09	0.63		6.07	619		0.06					0
2018-01-31 22:03:46	2.15	204	2.06	3.08	2.46	231.4	231.1	228.5	远程	正常	启动	35781	1.09	0.62		6.04	616		0.17					0
2018-01-31 22:04:55	2.16	204	2.01	3.1	2.52	230.2	230.4	227.8	远程	正常	启动	35851	1.09	0.63		6.03	615		0.21					0
2018-01-31 22:06:05	2.16	204	2.05	3.11	2.5	231.4	231.3	228.6	远程	正常	启动	35921	1.1	0.63		6.06	618		0.21					0
2018-01-31 22:07:14	2.17	204	2.02	3.09	2.5	231	231.2	228.7	远程	正常	启动	35990	1.1	0.64		6.03	615		0.24					0
2018-01-31 22:08:24	2.23	204	2.09	3.12	2.5	230.6	229.9	228	远程	正常	启动	36060	1.11	0.63		6.06	618		0.39					0
2018-01-31 22:09:34	2.33	204	2.15	3.24	2.59	231.5	231.5	229.3	远程	正常	启动	36129	1.15	0.63		6.06	618		0.75					0
2018-01-31 22:10:43	2.22	204	2.01	3.12	2.55	230.7	230	228	远程	正常	启动	36199	1.1	0.63		6.02	614		0.3					0
2018-01-31 22:11:53	2.27	204	2.07	3.2	2.6	231.4	230.9	228.5	远程	正常	启动	36268	1.12	0.63		5.99	611		0.31					0
2018-01-31 22:15:21	2.29	204	2.15	3.21	2.56	231.4	231	228.6	远程	正常	启动	36477	1.13	0.63		6	612		0.41					0
2018-01-31 22:16:30	2.29	204	2.1	3.2	2.59	231.3	231.1	228.5	远程	正常	启动	36546	1.13	0.63		6.04	616		0.42					0
2018-01-31 22:17:39	2.36	204	2.08	3.29	2.71	230.9	230.8	228	远程	正常	启动	36615	1.15	0.63		6.04	616		0.66					0
2018-01-31 22:18:49	2.38	204	2.17	3.28	2.64	230.3	230.7	228.1	远程	正常	启动	36685	1.15	0.63		6	612		0.68					0
2018-01-31 22:19:58	2.38	204	2.16	3.31	2.67	231.5	231	228.8	远程	正常	启动	36754	1.16	0.63		6	612		0.72					0
2018-01-31 22:21:08	2.38	204	2.13	3.29	2.67	230	229.3	227.5	远程	正常	启动	36824	1.15	0.63		5.98	610		0.78					0
2018-01-31 22:22:18	2.39	204	2.13	3.34	2.75	230.6	230.8	228.5	远程	正常	启动	36893	1.16	0.62		6.06	618		0.86					0
2018-01-31 22:23:27	2.42	204	2.18	3.31	2.69	231.2	230.7	228.6	远程	正常	启动	36962	1.17	0.63		6.01	613		1					0
2018-01-31 22:24:37	2.47	204	2.2	3.38	2.73	230.6	230.4	228.5	远程	正常	启动	37032	1.18	0.62		6.01	613		1.18					0
2018-01-31 22:25:46	2.53	204	2.23	3.44	2.79	231.4	230.8	228.8	远程	正常	启动	37102	1.2	0.62		6.01	613		1.44					0
2018-01-31 22:26:56	2.61	204	2.22	3.48	2.86	230.6	230.8	228.4	远程	正常	启动	37172	1.22	0.62		6.04	616		1.79					0
2018-01-31 22:28:05	2.35	205	2.22	3.27	2.58	231.4	230.8	228.5	远程	正常	启动	37241	1.15	0.63		6.02	614		0.83					0
2018-01-31 22:29:15	2.29	204	2.13	3.2	2.57	231.1	230.5	228.4	远程	正常	启动	37311	1.13	0.63		6.05	617		0.47					0
2018-01-31 22:30:24	2.4	204	2.24	3.28	2.58	231.4	230.9	228.6	远程	正常	启动	37380	1.16	0.63		6	612		0.91					0
2018-01-31 22:31:34	2.52	204	2.26	3.39	2.71	230.4	229.8	228.2	远程	正常	启动	37450	1.19	0.63		6.05	617		1.38					0
2018-01-31 22:32:43	2.59	205	2.38	3.47	2.7	231.5	230.6	228.7	远程	正常	启动	37519	1.22	0.62		6.01	613		1.77					0
2018-01-31 22:33:53	2.67	204	2.36	3.54	2.83	230.9	230.1	228.4	远程	正常	启动	37589	1.24	0.62		5.99	611		2.09					0
2018-01-31 22:35:02	2.74	204	2.4	3.62	2.91	230.9	230.9	228.3	远程	正常	启动	37658	1.27	0.63		5.99	611		2.46					0
2018-01-31 22:36:12	2.83	204	2.43	3.7	3.01	231.2	230.9	228.4	远程	正常	启动	37728	1.29	0.61		6.03	615		2.82					0
2018-01-31 22:37:21	2.92	204	2.41	3.78	3.1	230.4	230.6	228.2	远程	正常	启动	37797	1.31	0.62		6	612		3.3					0
2018-01-31 22:38:31	3.06	204	2.57	3.89	3.13	231.2	230.6	228.9	远程	正常	启动	37867	1.35	0.62		5.98	610		3.73					0
2018-01-31 22:39:40	3.15	204	2.62	3.98	3.23	231	231.2	228.5	远程	正常	启动	37936	1.39	0.62		5.98	610		4.12					0
2018-01-31 22:40:50	3.23	204	2.63	4.04	3.31	231.1	230.4	228.3	远程	正常	启动	38006	1.41	0.62		5.97	609		4.48					0
2018-01-31 22:41:59	3.31	204	2.77	4.11	3.28	230.7	230.7	228.5	远程	正常	启动	38075	1.43	0.62		5.99	611		4.82					0
2018-01-31 22:43:09	3.37	204	2.76	4.21	3.42	231.4	230.9	228.8	远程	正常	启动	38145	1.45	0.62		5.96	608		5.16					0
2018-01-31 22:44:18	3.45	204	2.73	4.25	3.51	231.2	230.5	228.2	远程	正常	启动	38214	1.48	0.62		5.92	604		5.53					0
2018-01-31 22:45:28	3.54	204	2.81	4.31	3.57	231	231.1	228.2	远程	正常	启动	38284	1.5	0.61		5.96	608		5.87					0
2018-01-31 22:46:37	3.62	204	2.85	4.4	3.65	230.8	231.1	228.4	远程	正常	启动	38353	1.53	0.62		6	612		6.28					0
2018-01-31 22:47:46	3.73	204	2.98	4.52	3.69	230.5	230.3	227.6	远程	正常	启动	38422	1.56	0.61		5.98	610		6.64					0
2018-01-31 22:48:56	3.8	205	2.97	4.56	3.73	231	230.4	228.2	远程	正常	启动	38492	1.58	0.61		5.96	608		6.94					0
2018-01-31 22:50:07	3.85	204	3.02	4.65	3.88	230.2	230	227.4	远程	正常	启动	38561	1.6	0.61		5.95	607		7.12					0
2018-01-31 22:51:15	3.94	205	3.13	4.68	3.87	230.9	231	228.2	远程	正常	启动	38631	1.63	0.61		5.97	609		7.12					0

## Sheet: Sheet5
时间	电流	转速	输入电流A	输入电流B	输入电流C	输入电压A	输入电压B	输入电压C	KA0	KA4	远程操作	操作时间	有功功率	功率因数	有功电量	井下压力	沉没度	无功电量	油压	油压	套压	流量	井温	油温
2018-02-08 12:30:33	3.07	202	2.4	3.84	3.21	232.7	232.7	230.2	远程	正常	启动	65535	1.38	0.64		4.83	492		0					0
2018-02-08 12:31:43	3.09	203	2.34	3.87	3.27	232.1	232.2	229.5	远程	正常	启动	65535	1.38	0.64		4.85	494		0					0
2018-02-08 12:32:52	3.08	203	2.41	3.82	3.18	232.2	232.5	230	远程	正常	启动	65535	1.37	0.63		4.84	493		0					0
2018-02-08 12:34:02	2.95	202	2.34	3.71	3.09	232.5	232.8	230	远程	正常	启动	65535	1.34	0.64		4.82	491		0					0
2018-02-08 12:35:12	2.69	203	2.23	3.44	2.84	231.9	231.8	229.9	远程	正常	启动	65535	1.26	0.65		4.85	494		0					0
2018-02-08 12:36:21	2.48	203	2.18	3.25	2.62	232.9	232.6	230.8	远程	正常	启动	65535	1.2	0.65		4.87	496		0					0
2018-02-08 12:37:31	2.38	202	2.12	3.12	2.52	233	232.4	230.7	远程	正常	启动	65535	1.17	0.65		4.85	494		0					0
2018-02-08 12:38:41	2.49	203	2.15	3.23	2.62	233.2	233.6	230.9	远程	正常	启动	65535	1.2	0.65		4.86	495		0					0
2018-02-08 12:39:50	2.51	203	2.13	3.26	2.69	233.4	233	230.9	远程	正常	启动	65535	1.21	0.65		4.86	495		0					0
2018-02-08 12:40:59	2.49	203	2.08	3.24	2.68	233.2	233	230.4	远程	正常	启动	65535	1.2	0.65		4.85	494		0					0
2018-02-08 12:42:09	2.45	202	2.15	3.19	2.58	233.1	232.8	231	远程	正常	启动	65535	1.19	0.65		4.86	495		0					0
2018-02-08 12:43:18	2.41	203	2.09	3.16	2.6	233.3	232.5	230.9	远程	正常	启动	65535	1.18	0.65		4.88	497		0					0
2018-02-08 12:44:27	2.4	203	2.17	3.15	2.54	233.3	233.5	230.9	远程	正常	启动	65535	1.18	0.65		4.89	498		0					0
2018-02-08 12:45:37	2.38	203	2.1	3.09	2.52	233.1	232.9	230.5	远程	正常	启动	65535	1.17	0.65		4.89	498		0					0
2018-02-08 12:46:46	2.37	203	2.06	3.13	2.58	233.6	233.6	231.7	远程	正常	启动	65535	1.17	0.65		4.89	498		0					0
2018-02-08 12:47:56	2.39	202	2.1	3.12	2.55	232.8	233.1	230.7	远程	正常	启动	65535	1.17	0.66		4.88	497		0					0
2018-02-08 12:49:05	2.41	203	2.06	3.16	2.64	234	233.4	231.6	远程	正常	启动	65535	1.19	0.66		4.91	501		0					0
2018-02-08 12:50:15	2.5	202	2.14	3.23	2.66	233.7	233.7	231.7	远程	正常	启动	65535	1.21	0.65		4.89	498		0					0
2018-02-08 12:51:24	2.51	202	2.14	3.26	2.69	233.9	233.4	231.5	远程	正常	启动	65535	1.22	0.66		4.92	502		0					0
2018-02-08 12:52:34	2.45	203	2.13	3.16	2.58	234.1	233.6	231.6	远程	正常	启动	65535	1.2	0.66		4.92	502		0					0
2018-02-08 12:53:43	2.4	203	2.08	3.13	2.59	233.4	233.3	231.8	远程	正常	启动	65535	1.18	0.66		4.88	497		0					0
2018-02-08 12:54:52	2.41	203	2.08	3.12	2.57	233.6	233.9	231.5	远程	正常	启动	65535	1.18	0.66		4.89	498		0					0
2018-02-08 12:56:02	2.38	203	2.08	3.1	2.55	233.1	233.1	230.8	远程	正常	启动	65535	1.17	0.66		4.89	498		0					0
2018-02-08 12:57:11	2.41	203	2.11	3.1	2.53	233.4	232.9	230.9	远程	正常	启动	65535	1.18	0.66		4.89	498		0					0
2018-02-08 12:58:21	2.53	203	2.18	3.19	2.61	232.8	232.7	230.6	远程	正常	启动	65535	1.22	0.66		4.9	500		0					0
2018-02-08 13:01:50	2.46	203	2.08	3.14	2.6	232.5	232.2	230.5	远程	正常	启动	65535	1.19	0.66		4.83	492		0					0
2018-02-08 13:02:59	2.43	203	2.09	3.14	2.59	233.3	232.9	230.8	远程	正常	启动	65535	1.19	0.66		4.88	497		0					0
2018-02-08 13:04:09	2.43	203	2.06	3.14	2.61	232.7	232.1	230.1	远程	正常	启动	65535	1.19	0.66		4.84	493		0					0
2018-02-08 13:05:19	2.53	203	2.12	3.23	2.68	232.5	232.8	230.3	远程	正常	启动	65535	1.21	0.65		4.86	495		0					0
2018-02-08 13:06:28	2.61	203	2.23	3.3	2.68	232.8	232.9	230.9	远程	正常	启动	65535	1.24	0.65		4.87	496		0					0
2018-02-08 13:07:38	2.62	203	2.21	3.34	2.71	233.7	233.5	230.9	远程	正常	启动	65535	1.25	0.65		4.89	498		0					0
2018-02-08 13:08:47	2.5	204	2.21	3.19	2.55	233.5	232.9	230.9	远程	正常	启动	65535	1.21	0.66		4.86	495		0					0
2018-02-08 13:09:57	2.41	203	2.17	3.12	2.49	233.6	233.6	230.9	远程	正常	启动	65535	1.18	0.65		4.85	494		0					0
2018-02-08 13:11:07	2.38	203	2.21	3.09	2.4	234.3	233.8	231.7	远程	正常	启动	65535	1.18	0.67		4.92	502		0					0
2018-02-08 13:12:16	2.37	203	2.2	3.09	2.43	234	233.7	231.4	远程	正常	启动	65535	1.17	0.66		4.86	495		0					0
2018-02-08 13:13:25	2.35	203	2.16	3.06	2.42	233.2	233.6	231.1	远程	正常	启动	65535	1.16	0.66		4.88	497		0					0
2018-02-08 13:14:34	2.42	203	2.17	3.11	2.5	233.7	233.1	231.1	远程	正常	启动	65535	1.19	0.66		4.92	502		0					0
2018-02-08 13:15:44	2.5	203	2.23	3.22	2.56	234	233.6	231.8	远程	正常	启动	65535	1.21	0.65		4.88	497		0					0
2018-02-08 13:16:53	2.46	203	2.21	3.17	2.51	233.8	233.9	231.4	远程	正常	启动	65535	1.2	0.66		4.88	497		0					0
2018-02-08 13:18:03	2.43	204	2.15	3.12	2.51	234.2	234.3	232.4	远程	正常	启动	65535	1.19	0.66		4.9	500		0					0
2018-02-08 13:19:13	2.38	203	2.13	3.04	2.44	233.3	233.6	231.4	远程	正常	启动	65535	1.17	0.66		4.89	498		0					0
2018-02-08 13:20:22	2.38	203	2.15	3.07	2.46	233	233.2	231.4	远程	正常	启动	65535	1.18	0.67		4.88	497		0					0
2018-02-08 13:21:32	2.38	203	2.23	3.09	2.39	233.5	233.9	231.8	远程	正常	启动	65535	1.17	0.66		4.86	495		0					0
2018-02-08 13:22:41	2.36	203	2.19	3.03	2.35	233.7	233.2	231.6	远程	正常	启动	65535	1.17	0.66		4.88	497		0					0
2018-02-08 13:23:51	2.37	203	2.17	3.05	2.41	233.7	234.2	231.8	远程	正常	启动	65535	1.18	0.67		4.93	503		0					0
2018-02-08 13:25:00	2.36	203	2.07	3.05	2.49	232.9	233.3	231.1	远程	正常	启动	65535	1.16	0.66		4.87	496		0					0
2018-02-08 13:26:10	2.37	203	2.21	3.08	2.37	234.1	234.5	232	远程	正常	启动	65535	1.17	0.66		4.92	502		0					0
2018-02-08 13:27:20	2.38	203	2.11	3.09	2.48	233.2	233.3	231.4	远程	正常	启动	65535	1.17	0.66		4.9	500		0					0
2018-02-08 13:28:29	2.36	203	2.19	3.07	2.4	233.6	233.9	231.7	远程	正常	启动	65535	1.17	0.66		4.88	497		0					0
2018-02-08 13:29:39	2.38	203	2.17	3.08	2.43	233.9	234.4	232	远程	正常	启动	65535	1.18	0.66		4.93	503		0					0
2018-02-08 13:30:48	2.4	203	2.16	3.1	2.47	233.7	233.4	231.7	远程	正常	启动	65535	1.18	0.66		4.87	496		0					0
2018-02-08 13:31:58	2.37	203	2.15	3.09	2.45	234.2	233.7	231.9	远程	正常	启动	65535	1.18	0.66		4.93	503		0					0
2018-02-08 13:33:07	2.36	203	2.13	3.08	2.44	233.2	232.8	231.1	远程	正常	启动	65535	1.17	0.66		4.89	498		0					0
2018-02-08 13:34:17	2.36	203	2.22	3.09	2.39	234.1	233.6	231.8	远程	正常	启动	65535	1.17	0.66		4.92	502		0					0
2018-02-08 13:35:27	2.36	203	2.17	3.07	2.4	233.6	233	230.8	远程	正常	启动	65535	1.16	0.66		4.86	495		0					0
2018-02-08 13:36:37	2.42	203	2.16	3.15	2.5	233.8	233.8	231.2	远程	正常	启动	65535	1.19	0.66		4.88	497		0					0
2018-02-08 13:37:47	2.49	203	2.21	3.17	2.51	233.6	234.1	231.6	远程	正常	启动	65535	1.2	0.66		4.89	498		0					0
2018-02-08 13:38:56	2.41	203	2.09	3.11	2.53	233.4	233.3	231.5	远程	正常	启动	65535	1.18	0.66		4.87	496		0					0
2018-02-08 13:40:06	2.37	203	2.02	3.1	2.59	232.8	233.3	231	远程	正常	启动	65535	1.17	0.66		4.88	497		0					0
2018-02-08 13:41:15	2.38	203	2.04	3.07	2.54	233.3	233.5	230.9	远程	正常	启动	65535	1.17	0.66		4.9	500		0					0
2018-02-08 13:42:24	2.34	203	2.1	3.07	2.48	232.9	233	231	远程	正常	启动	65535	1.16	0.66		4.86	495		0					0
2018-02-08 13:43:34	2.35	202	2.06	3.08	2.53	233.4	232.9	231.1	远程	正常	启动	65535	1.16	0.66		4.89	498		0					0
2018-02-08 13:44:47	2.38	203	2.06	3.09	2.56	233.9	233.5	231.4	远程	正常	启动	65535	1.18	0.66		4.88	497		0					0
2018-02-08 13:45:53	2.38	203	2.07	3.1	2.55	233.2	233.1	230.8	远程	正常	启动	65535	1.17	0.65		4.88	497		0					0
2018-02-08 13:47:03	2.39	203	2.08	3.11	2.56	233.4	233.4	231.6	远程	正常	启动	65535	1.18	0.66		4.93	503		0					0
2018-02-08 13:48:13	2.38	203	2.09	3.08	2.52	234.1	233.9	231.5	远程	正常	启动	65535	1.17	0.66		4.9	500		0					0
2018-02-08 13:49:22	2.38	203	2.07	3.1	2.55	234	234.3	231.6	远程	正常	启动	65535	1.18	0.66		4.93	503		0					0
2018-02-08 13:50:32	2.37	203	2.06	3.08	2.53	234	233.5	231.4	远程	正常	启动	65535	1.17	0.66		4.92	502		0					0
2018-02-08 13:51:41	2.35	203	2.08	3.07	2.51	234.4	234	232.3	远程	正常	启动	65535	1.17	0.66		4.92	502		0					0
2018-02-08 13:52:51	2.38	202	2.06	3.06	2.52	234.2	233.7	232.1	远程	正常	启动	65535	1.17	0.66		4.9	500		0					0
2018-02-08 13:54:00	2.41	202	2.1	3.11	2.52	233.8	233.4	231.7	远程	正常	启动	65535	1.18	0.66		4.89	498		0					0
2018-02-08 13:55:10	2.36	203	2.09	3.11	2.52	234.3	233.7	231.6	远程	正常	启动	65535	1.17	0.66		4.89	498		0					0
2018-02-08 13:56:19	2.38	203	2.1	3.09	2.51	233.2	233.1	231.3	远程	正常	启动	65535	1.17	0.66		4.87	496		0					0
2018-02-08 13:57:29	2.38	202	2.03	3.11	2.59	234	233.6	231.4	远程	正常	启动	65535	1.17	0.65		4.89	498		0					0
2018-02-08 13:58:39	2.35	203	2.06	3.09	2.54	233.4	233.3	230.6	远程	正常	启动	65535	1.16	0.66		4.88	497		0					0
2018-02-08 13:59:48	2.37	202	2.02	3.1	2.58	233.2	233.5	231.2	远程	正常	启动	65535	1.17	0.65		4.9	500		0					0
2018-02-08 14:00:58	2.39	203	2.16	3.09	2.46	233.7	233.1	231.2	远程	正常	启动	65535	1.17	0.66		4.89	498		0					0
2018-02-08 14:02:08	2.37	203	2.12	3.1	2.49	234.5	234.1	231.9	远程	正常	启动	65535	1.18	0.66		4.95	505		0					0
2018-02-08 14:03:17	2.39	203	2.13	3.1	2.49	234.1	233.6	231.7	远程	正常	启动	65535	1.18	0.66		4.9	500		0					0
2018-02-08 14:06:46	2.38	203	2.19	3.11	2.46	233.7	234	231.5	远程	正常	启动	65535	1.17	0.66		4.9	500		0					0
2018-02-08 14:07:56	2.4	202	2.18	3.07	2.43	234.7	234.2	232.3	远程	正常	启动	65535	1.18	0.65		4.92	502		0					0
2018-02-08 14:09:05	2.39	203	2.13	3.07	2.47	234.1	233.5	231.8	远程	正常	启动	65535	1.17	0.66		4.87	496		0					0
2018-02-08 14:10:15	2.37	203	2.12	3.08	2.46	234.2	234.3	231.7	远程	正常	启动	65535	1.17	0.66		4.94	504		0					0
2018-02-08 14:11:24	2.35	202	2.11	3.07	2.47	234.6	234.7	232.8	远程	正常	启动	65535	1.17	0.66		4.93	503		0					0
2018-02-08 14:12:34	2.36	203	2.04	3.09	2.55	234	234.3	232.2	远程	正常	启动	65535	1.17	0.65		4.94	504		0					0
2018-02-08 14:13:43	2.36	203	2.1	3.06	2.48	234.3	234.2	231.8	远程	正常	启动	65535	1.17	0.66		4.92	502		0					0
2018-02-08 14:14:53	2.35	203	2.09	3.04	2.44	233.6	233.6	231.2	远程	正常	启动	65535	1.16	0.66		4.91	501		0					0
2018-02-08 14:16:02	2.39	202	2.19	3.07	2.44	234.4	234.3	232.5	远程	正常	启动	65535	1.18	0.66		4.91	501		0					0
2018-02-08 14:17:11	2.39	203	2.13	3.12	2.51	233.4	233.7	231.4	远程	正常	启动	65535	1.18	0.66		4.9	500		0					0
2018-02-08 14:18:21	2.35	203	2.12	3.09	2.49	234.5	234.6	231.8	远程	正常	启动	65535	1.17	0.65		4.94	504		0					0
2018-02-08 14:19:31	2.35	202	2.16	3.05	2.41	234.6	234.8	232	远程	正常	启动	65535	1.17	0.66		4.86	495		0					0
2018-02-08 14:20:40	2.34	203	2.13	3.09	2.46	235.1	235.5	233	远程	正常	启动	65535	1.17	0.66		4.94	504		0					0
2018-02-08 14:21:51	2.35	202	2.12	3.07	2.47	234.6	234	232.1	远程	正常	启动	65535	1.17	0.66		4.88	497		0					0
2018-02-08 14:25:20	2.38	203	2.09	3.07	2.49	234	234	231.5	远程	正常	启动	65535	1.17	0.66		4.89	498		0					0
2018-02-08 14:26:30	2.37	203	2.1	3.04	2.46	234.2	233.8	231.8	远程	正常	启动	65535	1.17	0.66		4.91	501		0					0
2018-02-08 14:27:40	2.34	203	2.2	3.04	2.37	233	233.4	231	远程	正常	启动	65535	1.16	0.66		4.89	498		0					0
2018-02-08 14:28:50	2.34	202	2.14	3.03	2.37	234.5	234	231.9	远程	正常	启动	65535	1.16	0.66		4.94	504		0					0
2018-02-08 14:30:00	2.38	202	2.27	3.1	2.37	234.2	234	232.2	远程	正常	启动	65535	1.18	0.66		4.89	498		0					0
2018-02-08 14:31:10	2.38	202	2.19	3.08	2.41	234.6	234.8	232.1	远程	正常	启动	65535	1.18	0.66		4.91	501		0					0
2018-02-08 14:32:20	2.38	202	2.15	3.07	2.44	235.1	234.7	233	远程	正常	启动	65535	1.18	0.67		4.93	503		0					0
2018-02-08 14:33:30	2.39	203	2.18	3.11	2.47	234.7	235.1	232.3	远程	正常	启动	65535	1.18	0.66		4.94	504		0					0
2018-02-08 14:34:39	2.38	202	2.1	3.07	2.47	234.5	234.4	231.9	远程	正常	启动	65535	1.17	0.66		4.91	501		0					0
2018-02-08 14:35:49	2.36	202	2.04	3.09	2.55	234.3	234.6	231.9	远程	正常	启动	65535	1.17	0.66		4.92	502		0					0
2018-02-08 14:36:59	2.36	202	2.14	3.08	2.46	235.2	234.9	232.9	远程	正常	启动	65535	1.18	0.66		4.95	505		0					0
2018-02-08 14:40:28	2.37	202	2.13	3.1	2.47	234.6	234.5	232	远程	正常	启动	65535	1.18	0.66		4.91	501		0					0
2018-02-08 14:41:37	2.36	202	2.12	3.09	2.47	235.1	234.6	232.6	远程	正常	启动	65535	1.18	0.66		4.93	503		0					0
2018-02-08 14:43:57	2.35	203	2.08	3.03	2.45	235	234.8	233	远程	正常	启动	65535	1.17	0.66		4.88	497		0					0
2018-02-08 14:45:06	2.36	202	2.04	3.07	2.54	234.5	234.6	232	远程	正常	启动	65535	1.18	0.66		4.93	503		0					0
2018-02-08 14:46:16	2.35	202	2.1	3.04	2.45	234.9	234.6	232.2	远程	正常	启动	65535	1.17	0.66		4.9	500		0					0
2018-02-08 14:47:25	2.37	203	2.12	3.1	2.51	231.7	232	229.3	远程	正常	启动	65535	1.16	0.65		4.85	494		0					0
2018-02-08 14:48:35	2.37	202	2.08	3.1	2.54	233.1	233.4	231.1	远程	正常	启动	65535	1.17	0.66		4.91	501		0					0
2018-02-08 14:49:44	2.36	203	2.08	3.07	2.51	234	234.2	231.9	远程	正常	启动	65535	1.17	0.66		4.92	502		0					0
2018-02-08 14:50:53	2.35	203	2.08	3.09	2.51	233.9	233.8	231.2	远程	正常	启动	65535	1.17	0.66		4.89	498		0					0
2018-02-08 14:52:04	2.39	202	2.16	3.14	2.52	234.5	234.1	231.8	远程	正常	启动	65535	1.18	0.66		4.93	503		0					0
2018-02-08 14:53:14	2.35	203	2.13	3.09	2.46	233.8	234.2	231.7	远程	正常	启动	65535	1.16	0.66		4.87	496		0					0
2018-02-08 14:54:24	2.35	202	2.12	3.12	2.51	234.1	234.3	231.8	远程	正常	启动	65535	1.17	0.65		4.91	501		0					0
2018-02-08 14:55:35	2.36	203	2.16	3.09	2.43	233.4	233.5	230.6	远程	正常	启动	65535	1.16	0.65		4.86	495		0					0
2018-02-08 14:56:45	2.34	203	2.09	3.07	2.48	234.2	233.6	231.5	远程	正常	启动	65535	1.16	0.65		4.88	497		0					0
2018-02-08 14:57:53	2.35	202	2.06	3.07	2.5	233.6	233.4	231.3	远程	正常	启动	65535	1.16	0.66		4.91	501		0					0
2018-02-08 14:59:03	2.38	202	2.08	3.1	2.54	233.9	234.2	231.5	远程	正常	启动	65535	1.18	0.66		4.91	501		0					0
2018-02-08 15:00:13	2.37	202	2.15	3.11	2.49	234.3	234.7	231.6	远程	正常	启动	65535	1.17	0.65		4.89	498		0					0
2018-02-08 15:01:23	2.36	203	2.11	3.09	2.5	233.9	233.3	231.4	远程	正常	启动	65535	1.17	0.66		4.88	497		0					0
2018-02-08 15:02:33	2.35	203	2.13	3.07	2.45	234.3	234.6	231.4	远程	正常	启动	65535	1.17	0.66		4.95	505		0					0
2018-02-08 15:03:42	2.35	202	2.12	3.11	2.49	233.6	233.6	230.5	远程	正常	启动	65535	1.17	0.65		4.94	504		0					0
2018-02-08 15:04:51	2.37	203	2.15	3.11	2.47	234.4	233.8	231.3	远程	正常	启动	65535	1.17	0.65		4.91	501		0					0
2018-02-08 15:06:01	2.37	202	2.11	3.13	2.52	233.8	233.6	230.7	远程	正常	启动	65535	1.17	0.65		4.87	496		0					0
2018-02-08 15:07:10	2.4	202	2.21	3.14	2.47	234.6	233.8	231.4	远程	正常	启动	65535	1.18	0.66		4.89	498		0					0
2018-02-08 15:08:20	2.37	203	2.25	3.14	2.42	234	233.9	231	远程	正常	启动	65535	1.18	0.66		4.95	505		0					0
2018-02-08 15:09:29	2.36	203	2.24	3.1	2.38	234.3	233.6	231.1	远程	正常	启动	65535	1.17	0.66		4.89	498		0					0
2018-02-08 15:10:39	2.35	203	2.15	3.02	2.39	234.2	233.5	231.6	远程	正常	启动	65535	1.16	0.66		4.89	498		0					0
2018-02-08 15:11:50	2.33	203	2.08	3.06	2.5	233.7	233.7	231.1	远程	正常	启动	65535	1.16	0.66		4.9	500		0					0
2018-02-08 15:15:19	2.36	203	2.13	3.1	2.5	234	234.4	231.9	远程	正常	启动	65535	1.17	0.66		4.9	500		0					0
2018-02-08 15:16:28	2.36	202	2.09	3.05	2.5	233.6	233.8	231.5	远程	正常	启动	65535	1.17	0.66		4.91	501		0					0
2018-02-08 15:17:38	2.36	203	2.12	3.1	2.52	233.3	233.5	231.4	远程	正常	启动	65535	1.17	0.66		4.91	501		0					0
2018-02-08 15:18:48	2.33	203	2.12	3.05	2.46	233.5	233	230.9	远程	正常	启动	65535	1.16	0.66		4.88	497		0					0
2018-02-08 15:19:58	2.33	203	2.14	3.08	2.47	233.9	234.1	231.5	远程	正常	启动	65535	1.17	0.66		4.92	502		0					0
2018-02-08 15:21:08	2.38	202	2.17	3.09	2.47	233.7	233.9	231.6	远程	正常	启动	65535	1.18	0.66		4.92	502		0					0
2018-02-08 15:22:18	2.34	203	2.06	3.03	2.47	234.2	233.6	231.6	远程	正常	启动	65535	1.16	0.66		4.88	497		0					0
2018-02-08 15:23:28	2.35	203	2.08	3.1	2.51	234.2	233.8	231.9	远程	正常	启动	65535	1.17	0.65		4.91	501		0					0
2018-02-08 15:24:37	2.35	203	2.07	3.05	2.49	233.4	233.6	231	远程	正常	启动	65535	1.17	0.66		4.87	496		0					0
2018-02-08 15:25:48	2.33	203	2.1	3.02	2.42	233.8	233.8	231.5	远程	正常	启动	65535	1.16	0.66		4.91	501		0					0
2018-02-08 15:26:58	2.34	202	2.04	3.01	2.49	234.3	233.6	231.7	远程	正常	启动	65535	1.16	0.67		4.87	496		0					0
2018-02-08 15:28:08	2.35	203	2.1	3.08	2.52	234.4	234.1	231.7	远程	正常	启动	65535	1.17	0.66		4.9	500		0					0
2018-02-08 15:29:17	2.36	202	2.07	3.01	2.46	233.8	234.1	231.9	远程	正常	启动	65535	1.17	0.67		4.91	501		0					0
2018-02-08 15:30:27	2.36	203	2.12	3.03	2.44	233.8	234.1	232	远程	正常	启动	65535	1.17	0.66		4.89	498		0					0
2018-02-08 15:31:36	2.37	203	2.12	3.03	2.41	234.2	233.6	231.9	远程	正常	启动	65535	1.17	0.67		4.87	496		0					0
2018-02-08 15:32:46	2.37	202	2.19	3.03	2.37	234	234	231.7	远程	正常	启动	65535	1.17	0.67		4.9	500		0					0
2018-02-08 15:33:56	2.37	203	2.17	3.02	2.38	234.6	233.9	232.3	远程	正常	启动	65535	1.18	0.67		4.92	502		0					0
2018-02-08 15:35:05	2.36	203	2.12	2.99	2.4	233.7	233.8	231.7	远程	正常	启动	65535	1.17	0.67		4.91	501		0					0
2018-02-08 15:36:14	2.41	203	2.31	3.04	2.26	233.6	233.2	231.4	远程	正常	启动	65535	1.18	0.67		4.93	503		0					0
2018-02-08 15:37:24	2.42	203	2.15	3.1	2.5	233.9	233.5	231.9	远程	正常	启动	65535	1.19	0.66		4.93	503		0					0
2018-02-08 15:38:33	2.46	202	2.18	3.13	2.5	233.4	233.6	231.6	远程	正常	启动	65535	1.2	0.67		4.91	501		0					0
2018-02-08 15:39:43	2.51	203	2.21	3.17	2.54	233.4	233.2	231.5	远程	正常	启动	65535	1.21	0.66		4.86	495		0					0
2018-02-08 15:40:52	2.47	203	2.16	3.13	2.54	234	233.3	231.5	远程	正常	启动	65535	1.2	0.66		4.89	498		0					0
2018-02-08 15:42:02	2.42	202	2.16	3.11	2.49	234	234.3	232	远程	正常	启动	65535	1.2	0.67		4.95	505		0					0
2018-02-08 15:43:12	2.44	203	2.22	3.08	2.41	233.8	234	231.2	远程	正常	启动	65535	1.19	0.67		4.89	498		0					0
2018-02-08 15:44:21	2.51	203	2.21	3.18	2.53	233.8	234.1	231.7	远程	正常	启动	65535	1.22	0.66		4.88	497		0					0
2018-02-08 15:45:31	2.49	202	2.17	3.14	2.54	233.6	233.6	231.7	远程	正常	启动	65535	1.2	0.66		4.87	496		0					0
2018-02-08 15:46:41	2.47	202	2.15	3.09	2.49	234.4	233.9	231.9	远程	正常	启动	65535	1.2	0.67		4.89	498		0					0
2018-02-08 15:47:51	2.41	203	2.19	3.08	2.45	234	233.5	231.3	远程	正常	启动	65535	1.19	0.67		4.88	497		0					0
2018-02-08 15:49:00	2.4	203	2.15	3.06	2.46	234	233.5	231.3	远程	正常	启动	65535	1.18	0.67		4.86	495		0					0
2018-02-08 15:50:10	2.5	202	2.26	3.17	2.5	233.7	234	231.5	远程	正常	启动	65535	1.21	0.66		4.95	505		0					0
2018-02-08 15:51:20	2.44	203	2.17	3.1	2.47	234.2	234.4	232.2	远程	正常	启动	65535	1.19	0.66		4.88	497		0					0
2018-02-08 15:52:29	2.42	202	2.16	3.07	2.47	234	233.3	231.8	远程	正常	启动	65535	1.18	0.66		4.88	497		0					0
2018-02-08 15:53:39	2.4	203	2.16	3.08	2.46	233.6	233.7	231.5	远程	正常	启动	65535	1.18	0.66		4.91	501		0					0
2018-02-08 15:54:48	2.4	203	2.08	3.06	2.51	234.2	233.7	231.7	远程	正常	启动	65535	1.18	0.66		4.92	502		0					0
2018-02-08 15:55:58	2.41	202	2.14	3.01	2.42	233.4	233.4	231.3	远程	正常	启动	65535	1.18	0.67		4.88	497		0					0
2018-02-08 15:57:08	2.43	203	2.1	3.05	2.5	234.2	233.7	232.4	远程	正常	启动	65535	1.19	0.67		4.89	498		0					0
2018-02-08 15:58:17	2.41	202	2.13	3.02	2.46	233.9	233.3	232.1	远程	正常	启动	65535	1.18	0.67		4.89	498		0					0
2018-02-08 15:59:27	2.43	203	2.15	3.06	2.49	234.4	234.5	232.3	远程	正常	启动	65535	1.2	0.67		4.91	501		0					0
2018-02-08 16:00:37	2.44	203	2.15	3.05	2.45	233.2	233.7	231.3	远程	正常	启动	65535	1.19	0.67		4.89	498		0					0
2018-02-08 16:01:46	2.4	203	2.16	3.05	2.43	233.3	233.3	231.7	远程	正常	启动	65535	1.18	0.67		4.92	502		0					0
2018-02-08 16:02:56	2.37	203	2.09	3.01	2.46	233.2	233.3	231.5	远程	正常	启动	65535	1.17	0.67		4.87	496		0					0
2018-02-08 16:04:06	2.36	203	2.11	2.97	2.39	233.8	234	231.7	远程	正常	启动	65535	1.17	0.67		4.91	501		0					0
2018-02-08 16:05:15	2.4	202	2.2	3.07	2.4	233.8	233.2	231.3	远程	正常	启动	65535	1.18	0.67		4.86	495		0					0
2018-02-08 16:06:26	2.37	203	2.1	3.06	2.47	233.3	233.4	231.3	远程	正常	启动	65535	1.17	0.66		4.88	497		0					0
2018-02-08 16:07:35	2.36	203	2.1	3.08	2.48	233.9	233.3	231.1	远程	正常	启动	65535	1.17	0.66		4.93	503		0					0
2018-02-08 16:08:45	2.39	203	2.1	3.05	2.46	232.7	233.1	230.5	远程	正常	启动	65535	1.17	0.66		4.88	497		0					0
2018-02-08 16:09:55	2.36	203	2.13	3.09	2.48	233	233.4	230.8	远程	正常	启动	65535	1.17	0.66		4.92	502		0					0
2018-02-08 16:11:04	2.36	203	2.04	3.02	2.48	232.7	232.4	230.7	远程	正常	启动	65535	1.16	0.67		4.87	496		0					0
2018-02-08 16:12:13	2.36	203	2.06	3.08	2.53	232.9	232.2	230.4	远程	正常	启动	65535	1.16	0.66		4.89	498		0					0
2018-02-08 16:13:23	2.39	203	2.06	3.08	2.53	232.9	233.3	230.5	远程	正常	启动	65535	1.17	0.66		4.89	498		0					0
2018-02-08 16:14:32	2.39	203	2	3.05	2.54	232.5	233	230.2	远程	正常	启动	65535	1.17	0.66		4.86	495		0					0
2018-02-08 16:15:42	2.38	203	2.09	3.09	2.53	232.8	233.1	230.7	远程	正常	启动	65535	1.17	0.66		4.89	498		0					0
2018-02-08 16:16:52	2.37	203	2.09	3.02	2.45	232.4	231.9	230.3	远程	正常	启动	65535	1.17	0.67		4.89	498		0					0
2018-02-08 16:18:02	2.37	203	2.15	3.07	2.44	233.3	232.9	231.3	远程	正常	启动	65535	1.17	0.66		4.88	497		0					0
2018-02-08 16:19:11	2.37	203	2.11	3.07	2.47	232.5	232.6	230.5	远程	正常	启动	65535	1.16	0.67		4.86	495		0					0
2018-02-08 16:20:21	2.39	203	2.07	3.12	2.55	233	233.3	230.8	远程	正常	启动	65535	1.18	0.66		4.9	500		0					0
2018-02-08 16:21:30	2.37	203	2.15	3.08	2.43	232.6	232.9	229.9	远程	正常	启动	65535	1.17	0.66		4.88	497		0					0
2018-02-08 16:22:40	2.35	203	2.19	3.07	2.4	233.2	233.2	230.9	远程	正常	启动	65535	1.16	0.66		4.85	494		0					0
2018-02-08 16:23:49	2.34	203	2.09	3.02	2.43	233.1	233.4	230.5	远程	正常	启动	65535	1.16	0.66		4.89	498		0					0
2018-02-08 16:27:20	2.33	203	2.05	3.04	2.49	232.7	233	230.9	远程	正常	启动	65535	1.16	0.66		4.88	497		0					0
2018-02-08 16:28:27	2.33	203	2.06	3.01	2.44	233.1	232.7	230.4	远程	正常	启动	65535	1.16	0.67		4.85	494		0					0
2018-02-08 16:29:36	2.32	203	2.09	3	2.42	232.6	232.5	230.4	远程	正常	启动	65535	1.15	0.66		4.83	492		0					0
2018-02-08 16:30:46	2.32	203	2.14	3.05	2.4	233.6	233.1	230.7	远程	正常	启动	65535	1.15	0.66		4.86	495		0					0
2018-02-08 16:31:55	2.33	203	2.19	2.96	2.28	235.2	235.2	233	远程	正常	启动	65535	1.17	0.67		4.92	502		0					0
2018-02-08 16:33:05	0	4	0.14	0.17	0.08	235.5	235.4	232.6	本地	正常	启动	65535	0.02	0.22		6.04	616		0					0
2018-02-08 16:34:14	0	4	0.16	0.17	0.05	238	237.9	235.1	本地	正常	启动	65535	0.02	0.2		6.05	617		0					0
2018-02-08 16:35:24	0	4	0.15	0.18	0.09	237.9	237.8	235.1	本地	正常	启动	65535	0.02	0.2		6.05	617		0					0
2018-02-08 16:36:33	0	4	0.18	0.19	0.04	237.6	237.9	234.4	本地	正常	启动	65535	0.02	0.22		6.05	617		0					0
2018-02-08 16:37:43	0	4	0.16	0.18	0.07	237.6	237.5	234.8	本地	正常	启动	65535	0.02	0.22		6.06	618		0					0
2018-02-08 16:38:52	0	4	0.15	0.17	0.07	237.5	238.1	234.8	本地	正常	启动	65535	0.02	0.22		6.06	618		0					0
2018-02-08 16:40:02	0	4	0.15	0.17	0.06	237.3	237.7	235.1	本地	正常	启动	65535	0.02	0.22		6.06	618		0					0
2018-02-08 16:41:11	0	4	0.18	0.18	0.03	237.9	237.6	235.4	本地	正常	启动	65535	0.02	0.2		6.06	618		0					0
2018-02-08 16:42:20	0	4	0.15	0.17	0.07	237.9	237.5	235.4	本地	正常	启动	65535	0.02	0.22		6.07	619		0					0
2018-02-08 16:43:30	0	4	0.16	0.18	0.06	238.3	237.8	236.1	本地	正常	启动	65535	0.02	0.22		6.07	619		0					0
2018-02-08 16:44:40	0	4	0.14	0.16	0.09	237.6	237.7	235.8	本地	正常	启动	65535	0.02	0.22		6.07	619		0					0
2018-02-08 16:50:04	0	4	0.14	0.18	0.11	236.8	237.4	234.6	本地	正常	启动	65535	0.02	0.22		6.08	620		0					0
2018-02-08 16:51:14	0	3	0.12	0.17	0.12	237.3	237.8	235.1	本地	正常	启动	65535	0.02	0.2		6.09	621		0					0
2018-02-08 16:52:25	0	3	0.12	0.16	0.11	237.4	237.2	235.4	本地	正常	启动	65535	0.02	0.22		6.09	621		0					0
2018-02-08 16:53:34	0	3	0.14	0.17	0.09	237.3	237.1	234.9	本地	正常	启动	65535	0.02	0.22		6.09	621		0					0
2018-02-08 16:54:44	0	3	0.14	0.16	0.08	236.9	236.8	235	本地	正常	启动	65535	0.02	0.22		6.1	622		0					0
2018-02-08 16:55:53	0	3	0.11	0.17	0.13	236.8	237.7	234.7	本地	正常	启动	65535	0.02	0.22		6.1	622		0					0
2018-02-08 16:57:03	0	3	0.15	0.18	0.09	237.3	237.8	235.1	本地	正常	启动	65535	0.02	0.2		6.1	622		0					0
2018-02-08 16:58:12	0	3	0.16	0.18	0.08	237.1	237.8	235.5	本地	正常	启动	65535	0.02	0.22		6.1	622		0					0
2018-02-08 16:59:21	0	3	0.13	0.16	0.09	236.5	237.1	234.8	本地	正常	启动	65535	0.02	0.22		6.1	622		0					0
2018-02-08 17:00:31	0	3	0.14	0.16	0.09	236.8	237.6	234.9	本地	正常	启动	65535	0.02	0.22		6.11	623		0					0
2018-02-08 17:01:40	0	3	0.1	0.19	0.15	237.1	237	235.1	本地	正常	启动	65535	0.02	0.2		6.11	623		0					0
2018-02-08 17:02:50	0	3	0.08	0.16	0.14	237.4	237.7	234.9	本地	正常	启动	65535	0.02	0.22		6.11	623		0					0
2018-02-08 17:03:59	0	3	0.1	0.2	0.17	237.1	237.5	234.8	本地	正常	启动	65535	0.02	0.2		6.11	623		0					0
2018-02-08 17:05:09	0	3	0.12	0.16	0.1	237.2	237.5	234.9	本地	正常	启动	65535	0.02	0.2		6.11	623		0					0
2018-02-08 17:06:19	0	3	0.14	0.18	0.11	238.1	237.6	235.9	本地	正常	启动	65535	0.02	0.2		6.12	624		0					0
2018-02-08 17:07:28	0	3	0.12	0.18	0.13	238	238.2	235.6	本地	正常	启动	65535	0.02	0.22		6.12	624		0					0
2018-02-08 17:08:37	0	3	0.08	0.18	0.16	236.9	237.6	235.1	本地	正常	启动	65535	0.02	0.2		6.12	624		0					0
2018-02-08 17:09:47	0	3	0.11	0.17	0.12	236.9	237.7	235	本地	正常	启动	65535	0.02	0.22		6.12	624		0					0
2018-02-08 17:10:56	0	3	0.12	0.16	0.11	236.8	237	234.9	本地	正常	启动	65535	0.02	0.2		6.12	624		0					0
2018-02-08 17:12:06	0	3	0.09	0.18	0.15	236.9	237.7	235.1	本地	正常	启动	65535	0.02	0.2		6.12	624		0					0
2018-02-08 17:13:15	0	3	0.1	0.17	0.13	237.3	237.5	235.4	本地	正常	启动	65535	0.02	0.2		6.13	625		0					0
2018-02-08 17:14:25	0	3	0.1	0.17	0.14	237.3	237.3	235.2	本地	正常	启动	65535	0.02	0.2		6.13	625		0					0
2018-02-08 17:15:34	0	3	0.1	0.17	0.13	237	237.6	234.9	本地	正常	启动	65535	0.02	0.2		6.13	625		0					0
2018-02-08 17:16:44	0	3	0.09	0.19	0.16	237.3	237.3	234.8	本地	正常	启动	65535	0.02	0.2		6.13	625		0					0
2018-02-08 17:17:54	0	3	0.08	0.16	0.14	237	237.4	234.7	本地	正常	启动	65535	0.02	0.2		6.13	625		0					0
2018-02-08 17:19:04	0	3	0.09	0.19	0.17	237.4	237.5	235.5	本地	正常	启动	65535	0.02	0.2		6.14	626		0					0
2018-02-08 17:20:13	0	3	0.11	0.17	0.13	236.7	237.7	235.1	本地	正常	启动	65535	0.02	0.22		6.14	626		0					0
2018-02-08 17:21:23	0	3	0.08	0.17	0.15	236.9	237.3	235.3	本地	正常	启动	65535	0.02	0.2		6.14	626		0					0
2018-02-08 17:22:32	0	3	0.08	0.17	0.14	237.6	238	236.1	本地	正常	启动	65535	0.02	0.2		6.14	626		0					0
2018-02-08 17:23:42	0	3	0.08	0.19	0.17	237.6	238	235.6	本地	正常	启动	65535	0.02	0.2		6.14	626		0					0
2018-02-08 17:24:51	0	3	0.1	0.18	0.14	237.6	237.7	235.6	本地	正常	启动	65535	0.02	0.2		6.15	627		0					0
2018-02-08 17:26:01	0	3	0.11	0.18	0.14	237	237.4	235.4	本地	正常	启动	65535	0.02	0.2		6.15	627		0					0
2018-02-08 17:27:10	0	3	0.13	0.16	0.1	237.2	237.9	235.2	本地	正常	启动	65535	0.02	0.22		6.15	627		0					0
2018-02-08 17:28:20	0	3	0.1	0.17	0.13	237.4	237.4	235.6	本地	正常	启动	65535	0.02	0.2		6.15	627		0					0
2018-02-08 17:29:29	0	3	0.11	0.18	0.15	237.6	237.3	235.1	本地	正常	启动	65535	0.02	0.2		6.15	627		0					0
2018-02-08 17:30:39	0	3	0.1	0.16	0.12	236.6	237.1	234.8	本地	正常	启动	65535	0.02	0.22		6.15	627		0					0
2018-02-08 17:31:49	0	3	0.12	0.19	0.14	237	237.6	235.2	本地	正常	启动	65535	0.02	0.2		6.15	627		0					0
2018-02-08 17:32:58	0	3	0.12	0.18	0.14	237.1	237.6	234.8	本地	正常	启动	65535	0.02	0.22		6.15	627		0					0
2018-02-08 17:34:08	0	3	0.09	0.18	0.15	237.6	237.8	235.9	本地	正常	启动	65535	0.02	0.22		6.16	628		0					0
2018-02-08 17:35:18	0	3	0.07	0.18	0.16	237.7	238	235.1	本地	正常	启动	65535	0.02	0.2		6.16	628		0					0
2018-02-08 17:36:27	0	3	0.08	0.17	0.15	237.2	237.8	234.9	本地	正常	启动	65535	0.02	0.2		6.16	628		0					0
2018-02-08 17:37:37	0	4	0.12	0.18	0.12	236.8	237.2	234.4	本地	正常	启动	65535	0.02	0.22		6.16	628		0					0
2018-02-08 17:38:46	0	4	0.11	0.17	0.13	238	237.5	235.7	本地	正常	启动	65535	0.02	0.2		6.16	628		0					0
2018-02-08 17:39:56	0	4	0.13	0.19	0.13	237.4	237.4	235.4	本地	正常	启动	65535	0.02	0.2		6.16	628		0					0
2018-02-08 17:41:05	0	4	0.16	0.18	0.07	237.3	237.2	235.3	本地	正常	启动	65535	0.02	0.22		6.17	629		0					0
2018-02-08 17:42:15	0	4	0.12	0.17	0.11	237.7	237.3	235	本地	正常	启动	65535	0.02	0.22		6.17	629		0					0
2018-02-08 17:43:25	0	4	0.14	0.17	0.09	237	237.6	234.8	本地	正常	启动	65535	0.02	0.2		6.17	629		0					0
2018-02-08 17:44:34	0	4	0.15	0.18	0.09	237.6	237.4	234.8	本地	正常	启动	65535	0.02	0.2		6.17	629		0					0
2018-02-08 17:45:44	0	4	0.17	0.18	0.04	237.5	237.3	235.4	本地	正常	启动	65535	0.02	0.22		6.17	629		0					0
2018-02-08 17:46:53	0	4	0.16	0.17	0.04	237.9	237.8	236	本地	正常	启动	65535	0.02	0.22		6.17	629		0					0
2018-02-08 17:48:03	0	4	0.14	0.17	0.09	237.5	237.6	235.7	本地	正常	启动	65535	0.02	0.22		6.17	629		0					0
2018-02-08 17:49:12	0	4	0.16	0.18	0.07	238.1	238	236.2	本地	正常	启动	65535	0.02	0.2		6.17	629		0					0
2018-02-08 17:52:40	0	4	0.15	0.18	0.1	237.5	238.2	235.3	本地	正常	启动	65535	0.02	0.2		6.18	630		0					0
2018-02-08 17:53:50	0	4	0.15	0.18	0.09	236.6	236.8	234.3	本地	正常	启动	65535	0.02	0.2		6.18	630		0					0
2018-02-08 17:54:59	3.28	3	1.29	1.38	1.1	236.7	237.2	235	远程	正常	启动	65535	0.68	0.76		4.66	475		0					0
2018-02-08 17:56:09	3.28	3	1.25	1.38	1.07	236.7	236.3	234.5	远程	正常	启动	65535	0.63	0.72		4.51	460		0					0
2018-02-08 17:57:18	3.29	4	1.28	1.38	1.16	234.1	233.8	231.7	远程	正常	启动	65535	0.7	0.8		4.31	439		0					0
2018-02-08 17:58:28	3.31	4	1.23	1.4	1.16	234	234.2	231.9	远程	正常	启动	65535	0.65	0.74		4.56	465		0					0
2018-02-08 17:59:37	3.31	4	1.27	1.43	1.16	234.1	233.6	232	远程	正常	启动	65535	0.65	0.73		4.6	469		0					0
2018-02-08 18:00:47	3.31	4	1.25	1.46	1.21	233.8	233.8	231.4	远程	正常	启动	65535	0.66	0.73		4.66	475		0					0
2018-02-08 18:01:56	3.31	4	1.24	1.44	1.21	233.5	233.4	231.6	远程	正常	启动	65535	0.65	0.73		4.71	480		0					0
2018-02-08 18:03:05	3.31	4	1.26	1.46	1.17	233.4	233.9	231.4	远程	正常	启动	65535	0.65	0.72		4.61	470		0					0
2018-02-08 18:04:15	3.32	4	1.22	1.44	1.18	234.1	233.9	231.6	远程	正常	启动	65535	0.63	0.71		4.41	450		0					0
2018-02-08 18:05:25	3.3	5	1.24	1.38	1.2	234.2	233.7	231.8	远程	正常	启动	65535	0.69	0.78		4.66	475		0					0
2018-02-08 18:06:34	3.3	6	1.22	1.4	1.21	232.3	232.1	229.6	远程	正常	启动	65535	0.66	0.73		4.68	477		0					0
2018-02-08 18:07:44	3.3	4	1.22	1.43	1.2	231	231.4	229.2	远程	正常	启动	65535	0.66	0.76		4.75	484		0					0
2018-02-08 18:08:53	3.3	4	1.25	1.46	1.21	231.6	231.5	229	远程	正常	启动	65535	0.65	0.73		4.72	481		0					0
2018-02-08 18:09:14	3.29	4	1.23	1.4	1.24	231.6	231.5	229	远程	正常	调速	1	0.73	0.83		4.01	409		0					0
2018-02-08 18:09:24	3.31	4	1.21	1.43	1.23	231.9	231.5	229.4	远程	正常	调速	1	0.66	0.75		4.76	485		0					0
2018-02-08 18:10:06	0.73	4	0.24	0.34	0.24	230.7	230.2	228.3	本地	正常	停止	1	0.06	0.17		6.22	634		0					0
2018-02-08 18:10:12	0	4	0.24	0.34	0.23	231	231.5	229	远程	正常	停止	1	0.05	0.28		6.19	631		0					0
2018-02-08 18:10:38	0	4	0.12	0.16	0.1	230.6	231	228	远程	正常	启动	1	0.02	0.22		6.19	631		0					0
2018-02-08 18:10:43	3.3	3	1.23	1.44	1.25	231.2	230.7	228.5	远程	正常	启动	0	0.68	0.8		5.03	513		0					0
2018-02-08 18:11:12	3.28	4	1.24	1.41	1.21	230.5	230.9	228.1	远程	正常	启动	30	0.7	0.8		4.5	459		0					0
2018-02-08 18:12:22	3.29	4	1.24	1.44	1.22	230.4	230.6	228.2	远程	正常	启动	100	0.67	0.75		4.64	473		0					0
2018-02-08 18:13:31	3.29	4	1.29	1.55	1.32	231.1	231.4	228.4	远程	正常	启动	169	0.72	0.76		4.66	475		0					0
2018-02-08 18:14:41	3.28	4	1.23	1.44	1.25	231	231.2	229	远程	正常	启动	239	0.67	0.74		4.39	447		0					0
2018-02-08 18:15:50	3.28	4	1.22	1.42	1.22	230.8	231.3	228.6	远程	正常	启动	308	0.66	0.74		4.45	454		0					0
2018-02-08 18:16:59	3.29	4	1.27	1.52	1.27	231.7	231.6	229	远程	正常	启动	377	0.68	0.74		4.34	442		0					0
2018-02-08 18:18:09	3.29	4	1.22	1.39	1.2	231.4	230.9	229	远程	正常	启动	447	0.68	0.78		4.56	465		0					0
2018-02-08 18:19:19	3.29	4	1.31	1.53	1.3	231.5	231.2	229	远程	正常	启动	516	0.72	0.76		4.69	478		0					0
2018-02-08 18:20:28	3.28	4	1.22	1.44	1.26	230.9	231.3	228.6	远程	正常	启动	586	0.67	0.74		4.42	451		0					0
2018-02-08 18:21:38	3.29	4	1.23	1.46	1.25	230.8	230.7	228.9	远程	正常	启动	655	0.67	0.74		4.4	448		0					0
2018-02-08 18:22:47	3.29	4	1.31	1.54	1.3	231.1	230.9	229.2	远程	正常	启动	725	0.71	0.75		4.45	454		0					0
2018-02-08 18:23:35	0	4	0.28	0.34	0.19	231.8	231.4	229.6	本地	正常	停止	1	0.05	0.28		6.2	632		0					0
2018-02-08 18:23:50	0	4	0.14	0.17	0.09	231.4	231.4	228.9	本地	正常	启动	1	0.02	0.22		6.2	632		0					0
2018-02-08 18:23:57	3.29	3	1.22	1.38	1.21	230.9	230.7	228.3	远程	正常	启动	8	0.67	0.76		4.67	476		0					0
2018-02-08 18:25:06	3.29	4	1.22	1.39	1.22	230.9	231.3	228.6	远程	正常	启动	77	0.68	0.78		4.63	472		0					0
2018-02-08 18:26:16	3.29	4	1.2	1.44	1.25	231.2	230.7	229.1	远程	正常	启动	147	0.65	0.74		4.73	482		0					0
2018-02-08 18:27:25	3.29	4	1.19	1.34	1.2	231	231.5	229.1	远程	正常	启动	216	0.69	0.79		4.47	456		0					0
2018-02-08 18:28:35	3.3	4	1.21	1.38	1.22	230.9	230.4	228.8	远程	正常	启动	286	0.69	0.8		4.5	459		0					0
2018-02-08 18:29:44	3.29	4	1.17	1.42	1.22	231.6	231.2	229.5	远程	正常	启动	355	0.62	0.71		4.48	457		0					0
2018-02-08 18:30:08	0.62	4	0.22	0.33	0.24	231.5	231.6	229.1	本地	正常	停止	1	0.05	0.15		6.22	634		0					0

## Sheet: Sheet6
时间	电流	转速	输入电流A	输入电流B	输入电流C	输入电压A	输入电压B	输入电压C	KA0	KA4	远程操作	操作时间	有功功率	功率因数	有功电量	井下压力	沉没度	无功电量	油压	油压	套压	流量	井温	油温
2018-02-09 18:24:01	2.67	204	2.19	3.31	2.77	230.2	229.9	227.3	本地	正常	启动	25343	1.24	0.65		4.74	483		0					0
2018-02-09 18:25:11	2.67	204	2.19	3.31	2.78	230.8	231	228	本地	正常	启动	25413	1.25	0.66		4.77	486		0					0
2018-02-09 18:26:20	2.67	204	2.2	3.31	2.79	230.2	230.5	228	本地	正常	启动	25482	1.24	0.65		4.74	483		0					0
2018-02-09 18:27:29	2.69	204	2.15	3.29	2.8	229.8	229.8	227.8	本地	正常	启动	25552	1.24	0.66		4.71	480		0					0
2018-02-09 18:28:40	2.67	204	2.16	3.31	2.8	229.5	230	227.5	本地	正常	启动	25622	1.23	0.65		4.72	481		0					0
2018-02-09 18:29:49	2.66	205	2.18	3.31	2.8	230.1	230.3	227.4	本地	正常	启动	25691	1.24	0.65		4.76	485		0					0
2018-02-09 18:30:58	2.67	204	2.24	3.37	2.84	230.5	230.1	227.8	本地	正常	启动	25761	1.24	0.65		4.73	482		0					0
2018-02-09 18:32:08	2.69	204	2.23	3.37	2.83	230.1	229.8	227.3	本地	正常	启动	25830	1.25	0.65		4.71	480		0					0
2018-02-09 18:33:18	2.64	205	2.26	3.4	2.82	230.3	230	227.4	本地	正常	启动	25900	1.24	0.64		4.77	486		0					0
2018-02-09 18:34:27	2.63	204	2.2	3.37	2.85	228.9	229.4	226	本地	正常	启动	25970	1.22	0.65		4.72	481		0					0
2018-02-09 18:35:37	2.65	204	2.24	3.4	2.85	229.6	230.2	227.6	本地	正常	启动	26039	1.23	0.64		4.72	481		0					0
2018-02-09 18:36:47	2.63	205	2.11	3.36	2.89	229.3	229.6	226.7	本地	正常	启动	26109	1.23	0.65		4.73	482		0					0
2018-02-09 18:37:56	2.64	204	2.19	3.39	2.88	229.5	229.7	226.8	本地	正常	启动	26178	1.23	0.64		4.73	482		0					0
2018-02-09 18:39:06	2.67	204	2.2	3.4	2.86	229.4	229.7	227.3	本地	正常	启动	26248	1.24	0.65		4.7	479		0					0
2018-02-09 18:40:15	2.68	204	2.25	3.4	2.83	228.6	228.7	226.7	本地	正常	启动	26317	1.24	0.64		4.73	482		0					0
2018-02-09 18:41:25	2.66	204	2.14	3.38	2.92	228.7	229	226.1	本地	正常	启动	26387	1.23	0.65		4.7	479		0					0
2018-02-09 18:44:54	2.66	204	2.16	3.39	2.9	228.3	228.5	225.6	本地	正常	启动	26596	1.23	0.64		4.69	478		0					0
2018-02-09 18:46:02	2.65	204	2.3	3.41	2.82	230	229.5	227	本地	正常	启动	26665	1.23	0.64		4.73	482		0					0
2018-02-09 18:47:12	2.65	204	2.21	3.4	2.88	229.5	229.2	226.9	本地	正常	启动	26734	1.23	0.63		4.71	480		0					0
2018-02-09 18:48:24	2.68	204	2.23	3.48	2.95	229.4	229.5	226.2	本地	正常	启动	26804	1.24	0.64		4.69	478		0					0
2018-02-09 18:49:31	2.65	204	2.23	3.42	2.89	229.6	229.5	227.1	本地	正常	启动	26873	1.23	0.63		4.71	480		0					0
2018-02-09 18:50:40	2.67	204	2.18	3.42	2.91	228.8	229	225.9	本地	正常	启动	26942	1.23	0.64		4.7	479		0					0
2018-02-09 18:51:50	2.67	204	2.29	3.37	2.77	229.4	229.4	227	本地	正常	启动	27012	1.24	0.64		4.74	483		0					0
2018-02-09 18:52:59	2.63	204	2.24	3.32	2.78	228.4	227.8	225.4	本地	正常	启动	27082	1.22	0.65		4.69	478		0					0
2018-02-09 18:54:09	2.63	204	2.25	3.37	2.83	230	229.5	227	本地	正常	启动	27151	1.23	0.64		4.71	480		0					0
2018-02-09 18:55:18	2.68	204	2.28	3.41	2.86	229.5	229.6	227.2	本地	正常	启动	27221	1.24	0.64		4.74	483		0					0
2018-02-09 18:56:28	2.67	204	2.26	3.39	2.84	229.8	229.5	226.9	本地	正常	启动	27290	1.24	0.64		4.75	484		0					0
2018-02-09 18:57:37	2.66	204	2.31	3.38	2.81	228.9	228.7	226.6	本地	正常	启动	27360	1.23	0.64		4.69	478		0					0
2018-02-09 18:58:47	2.67	204	2.3	3.43	2.87	229.8	230	227.7	本地	正常	启动	27429	1.24	0.64		4.75	484		0					0
2018-02-09 18:59:56	2.68	204	2.28	3.39	2.83	229.5	229.7	226.7	本地	正常	启动	27499	1.24	0.64		4.73	482		0					0
2018-02-09 19:01:06	2.67	204	2.17	3.4	2.95	228.7	228.4	225.9	本地	正常	启动	27568	1.23	0.64		4.69	478		0					0
2018-02-09 19:02:16	2.65	204	2.28	3.37	2.82	229.2	229.6	226.9	本地	正常	启动	27638	1.23	0.64		4.73	482		0					0
2018-02-09 19:03:25	2.66	204	2.21	3.38	2.87	228.3	228.8	225.7	本地	正常	启动	27707	1.23	0.64		4.74	483		0					0
2018-02-09 19:04:35	2.7	204	2.37	3.42	2.84	227.1	226.7	224.2	本地	正常	启动	27777	1.23	0.63		4.65	474		0					0
2018-02-09 19:05:44	2.68	204	2.34	3.44	2.87	229.3	228.8	226.6	本地	正常	启动	27846	1.24	0.64		4.7	479		0					0
2018-02-09 19:06:54	2.68	204	2.36	3.44	2.82	228.9	229.3	226.5	本地	正常	启动	27916	1.24	0.64		4.71	480		0					0
2018-02-09 19:08:03	2.71	204	2.39	3.43	2.82	229.1	229.1	226.3	本地	正常	启动	27985	1.25	0.64		4.69	478		0					0
2018-02-09 19:09:13	2.67	205	2.42	3.46	2.81	229.2	228.7	226.8	本地	正常	启动	28055	1.24	0.64		4.71	480		0					0
2018-02-09 19:10:22	2.68	204	2.33	3.46	2.86	229.2	228.7	226.3	本地	正常	启动	28125	1.24	0.63		4.68	477		0					0
2018-02-09 19:11:31	2.69	205	2.34	3.42	2.82	228.9	228.4	226.2	本地	正常	启动	28194	1.24	0.64		4.72	481		0					0
2018-02-09 19:12:41	2.67	205	2.33	3.46	2.87	229.3	229.3	226.2	本地	正常	启动	28263	1.24	0.63		4.72	481		0					0
2018-02-09 19:13:50	2.66	204	2.33	3.43	2.84	228.4	228.8	225.8	本地	正常	启动	28333	1.23	0.64		4.67	476		0					0
2018-02-09 19:15:00	2.69	204	2.39	3.44	2.8	228.4	228.7	225.8	本地	正常	启动	28402	1.24	0.64		4.69	478		0					0
2018-02-09 19:16:09	2.67	204	2.33	3.4	2.79	228.6	228.2	225.8	本地	正常	启动	28471	1.23	0.64		4.71	480		0					0
2018-02-09 19:17:19	2.68	204	2.36	3.39	2.8	228.1	227.6	224.9	本地	正常	启动	28541	1.23	0.64		4.7	479		0					0
2018-02-09 19:18:28	2.67	204	2.37	3.45	2.79	228.7	228.9	226.1	本地	正常	启动	28610	1.23	0.63		4.7	479		0					0
2018-02-09 19:19:37	2.69	204	2.35	3.46	2.85	228.4	228	225.3	本地	正常	启动	28680	1.23	0.63		4.69	478		0					0
2018-02-09 19:20:47	2.7	204	2.39	3.44	2.83	228.4	227.9	225.4	本地	正常	启动	28750	1.24	0.64		4.71	480		0					0
2018-02-09 19:21:57	2.66	205	2.3	3.45	2.87	227.7	228	224.6	本地	正常	启动	28819	1.23	0.64		4.7	479		0					0
2018-02-09 19:23:06	2.67	204	2.34	3.45	2.84	228.9	228.8	226.2	本地	正常	启动	28889	1.24	0.64		4.68	477		0					0
2018-02-09 19:24:16	2.7	205	2.31	3.46	2.88	228.1	227.8	224.9	本地	正常	启动	28959	1.24	0.64		4.68	477		0					0
2018-02-09 19:25:25	2.66	205	2.31	3.4	2.81	228.9	228.8	225.8	本地	正常	启动	29028	1.23	0.63		4.71	480		0					0
2018-02-09 19:26:35	2.69	204	2.33	3.42	2.82	228.1	228.8	225.3	本地	正常	启动	29098	1.23	0.63		4.68	477		0					0
2018-02-09 19:27:44	2.71	204	2.37	3.46	2.83	228.6	229	225.6	本地	正常	启动	29167	1.24	0.64		4.67	476		0					0
2018-02-09 19:28:54	2.7	205	2.33	3.43	2.84	228.8	229.1	225.8	本地	正常	启动	29237	1.24	0.63		4.73	482		0					0
2018-02-09 19:30:04	2.69	204	2.31	3.44	2.86	228.6	228.3	226.2	本地	正常	启动	29306	1.24	0.64		4.69	478		0					0
2018-02-09 19:31:14	2.69	205	2.3	3.48	2.92	228.7	228.2	226	本地	正常	启动	29376	1.24	0.63		4.68	477		0					0
2018-02-09 19:32:23	2.67	204	2.31	3.41	2.84	228.8	228.2	226	本地	正常	启动	29446	1.24	0.64		4.71	480		0					0
2018-02-09 19:33:33	2.69	204	2.27	3.39	2.83	229.1	229.4	226.3	本地	正常	启动	29515	1.24	0.64		4.7	479		0					0
2018-02-09 19:34:42	2.7	204	2.28	3.38	2.86	228.8	228.2	225.9	本地	正常	启动	29585	1.24	0.64		4.7	479		0					0
2018-02-09 19:35:52	2.72	204	2.32	3.43	2.86	228.7	229	226	本地	正常	启动	29654	1.24	0.64		4.68	477		0					0
2018-02-09 19:37:01	2.72	204	2.3	3.43	2.86	229	228.6	225.9	本地	正常	启动	29723	1.25	0.64		4.69	478		0					0
2018-02-09 19:38:11	2.71	204	2.32	3.46	2.88	228.9	228.9	225.8	本地	正常	启动	29793	1.25	0.64		4.72	481		0					0
2018-02-09 19:39:20	2.72	204	2.23	3.46	2.96	228.9	228.7	225.7	本地	正常	启动	29863	1.25	0.64		4.68	477		0					0
2018-02-09 19:40:29	2.7	205	2.26	3.42	2.88	228.1	228	225.7	本地	正常	启动	29932	1.24	0.64		4.69	478		0					0
2018-02-09 19:41:41	2.67	204	2.28	3.39	2.83	229.2	228.7	225.9	本地	正常	启动	30002	1.23	0.64		4.71	480		0					0
2018-02-09 19:42:48	2.71	204	2.31	3.37	2.79	227.9	227.9	225.5	本地	正常	启动	30071	1.24	0.65		4.64	473		0					0
2018-02-09 19:43:58	2.74	205	2.29	3.45	2.88	228.4	228.8	226	本地	正常	启动	30141	1.25	0.64		4.72	481		0					0
2018-02-09 19:45:07	2.7	205	2.25	3.41	2.86	228.5	229	225.9	本地	正常	启动	30210	1.24	0.64		4.69	478		0					0
2018-02-09 19:46:17	2.7	205	2.25	3.42	2.86	228.7	228.8	226.3	本地	正常	启动	30279	1.24	0.64		4.68	477		0					0
2018-02-09 19:47:27	2.71	205	2.31	3.4	2.79	229.4	228.8	226.3	本地	正常	启动	30349	1.25	0.65		4.71	480		0					0
2018-02-09 19:51:42	2.69	205	2.27	3.4	2.82	228.8	229.2	226.1	本地	正常	启动	30604	1.24	0.64		4.7	479		0					0
2018-02-09 19:52:51	2.7	204	2.29	3.4	2.83	228.8	228.2	226	本地	正常	启动	30673	1.24	0.64		4.67	476		0					0
2018-02-09 19:54:01	2.69	204	2.3	3.45	2.87	229.6	229.7	226.6	本地	正常	启动	30743	1.24	0.64		4.71	480		0					0
2018-02-09 19:55:10	2.69	205	2.29	3.41	2.85	228.8	228.6	225.8	本地	正常	启动	30812	1.24	0.64		4.68	477		0					0
2018-02-09 19:56:19	2.72	205	2.27	3.43	2.87	229.5	229.5	226.3	本地	正常	启动	30882	1.25	0.64		4.68	477		0					0
2018-02-09 19:57:29	2.69	204	2.27	3.44	2.89	229.4	229.1	226.8	本地	正常	启动	30952	1.24	0.64		4.72	481		0					0
2018-02-09 19:58:38	2.7	204	2.23	3.43	2.9	228.8	228.7	225.7	本地	正常	启动	31021	1.24	0.64		4.65	474		0					0
2018-02-09 19:59:48	2.71	204	2.16	3.45	2.95	228.5	228.2	225.6	本地	正常	启动	31091	1.24	0.65		4.66	475		0					0
2018-02-09 20:00:57	2.71	204	2.28	3.41	2.83	229	229.1	226.8	本地	正常	启动	31160	1.24	0.64		4.7	479		0					0
2018-02-09 20:02:07	2.72	204	2.35	3.45	2.84	228.9	229.1	226.6	本地	正常	启动	31230	1.25	0.63		4.71	480		0					0
2018-02-09 20:03:16	2.71	205	2.34	3.42	2.82	228.6	229.1	225.8	本地	正常	启动	31299	1.24	0.64		4.67	476		0					0
2018-02-09 20:04:26	2.71	204	2.34	3.46	2.86	229.9	229.7	226.8	本地	正常	启动	31369	1.25	0.64		4.75	484		0					0
2018-02-09 20:05:35	2.76	204	2.32	3.54	2.95	228.7	228.5	225.4	本地	正常	启动	31438	1.26	0.64		4.71	480		0					0
2018-02-09 20:06:45	2.72	205	2.3	3.41	2.8	229.2	229.7	226.6	本地	正常	启动	31507	1.25	0.64		4.67	476		0					0
2018-02-09 20:07:55	2.72	204	2.3	3.41	2.8	229.4	229.1	226.4	本地	正常	启动	31577	1.25	0.65		4.68	477		0					0
2018-02-09 20:09:04	2.75	204	2.29	3.39	2.81	229.3	228.9	226.5	本地	正常	启动	31646	1.25	0.64		4.73	482		0					0
2018-02-09 20:10:14	2.75	205	2.37	3.43	2.78	229.8	230	226.9	本地	正常	启动	31716	1.26	0.64		4.74	483		0					0
2018-02-09 20:11:23	2.74	205	2.26	3.4	2.84	229.2	228.9	226.5	本地	正常	启动	31786	1.25	0.64		4.7	479		0					0
2018-02-09 20:12:32	2.72	205	2.26	3.41	2.83	229.5	229.8	227	本地	正常	启动	31855	1.25	0.64		4.68	477		0					0
2018-02-09 20:13:42	2.72	204	2.27	3.42	2.82	229.7	229.2	226.5	本地	正常	启动	31925	1.25	0.64		4.72	481		0					0
2018-02-09 20:14:51	2.74	204	2.25	3.45	2.88	229.4	229.7	226.3	本地	正常	启动	31994	1.25	0.64		4.7	479		0					0
2018-02-09 20:16:01	2.73	205	2.34	3.41	2.79	229.1	228.8	226.4	本地	正常	启动	32064	1.25	0.65		4.68	477		0					0
2018-02-09 20:17:10	2.73	204	2.26	3.45	2.88	229.4	229	226.3	本地	正常	启动	32133	1.25	0.64		4.69	478		0					0
2018-02-09 20:18:20	2.78	204	2.35	3.46	2.84	228.7	229	225.5	本地	正常	启动	32203	1.26	0.65		4.67	476		0					0
2018-02-09 20:19:30	2.77	205	2.36	3.43	2.81	230.2	229.9	227.2	本地	正常	启动	32272	1.26	0.64		4.68	477		0					0
2018-02-09 20:22:59	2.71	205	2.25	3.43	2.87	229.7	229.3	227	本地	正常	启动	32481	1.25	0.65		4.71	480		0					0
2018-02-09 20:24:08	2.73	204	2.25	3.42	2.86	229	229.4	226.3	本地	正常	启动	32550	1.25	0.65		4.68	477		0					0
2018-02-09 20:25:18	2.74	205	2.38	3.4	2.75	229.6	229.5	226.7	本地	正常	启动	32620	1.25	0.64		4.65	474		0					0
2018-02-09 20:26:27	2.73	204	2.31	3.36	2.78	228.8	228.9	226.2	本地	正常	启动	32689	1.25	0.65		4.7	479		0					0
2018-02-09 20:27:37	2.73	205	2.24	3.4	2.87	229.1	229.3	226.3	本地	正常	启动	32759	1.25	0.64		4.69	478		0					0
2018-02-09 20:28:46	2.73	205	2.24	3.4	2.86	229.8	229.3	226.7	本地	正常	启动	32829	1.25	0.64		4.69	478		0					0
2018-02-09 20:35:08	2.74	205	2.3	3.41	2.83	229.6	229.7	227.3	本地	正常	启动	33211	1.26	0.65		4.72	481		0					0
2018-02-09 20:36:53	2.75	204	2.22	3.44	2.88	228.8	229.2	226	本地	正常	启动	33316	1.25	0.65		4.67	476		0					0
2018-02-09 20:38:38	2.75	204	2.29	3.39	2.8	230.1	229.7	227.3	本地	正常	启动	33420	1.26	0.65		4.71	480		0					0
2018-02-09 20:39:48	2.73	205	2.21	3.37	2.83	228.9	229.3	226.6	本地	正常	启动	33490	1.25	0.65		4.68	477		0					0
2018-02-09 20:43:16	2.76	204	2.2	3.47	2.94	229.4	229.9	226.9	本地	正常	启动	33699	1.27	0.65		4.72	481		0					0
2018-02-09 20:44:25	2.75	205	2.26	3.42	2.86	229.9	229.5	227.3	本地	正常	启动	33768	1.26	0.65		4.69	478		0					0
2018-02-09 20:45:34	2.76	204	2.29	3.42	2.85	230.1	229.7	227.3	本地	正常	启动	33837	1.26	0.65		4.71	480		0					0
2018-02-09 20:46:44	2.75	204	2.22	3.41	2.89	229.9	229.5	227.2	本地	正常	启动	33907	1.26	0.65		4.68	477		0					0
2018-02-09 20:47:54	2.75	204	2.18	3.41	2.91	229.2	229.5	226.5	本地	正常	启动	33976	1.26	0.65		4.72	481		0					0
2018-02-09 20:49:03	2.76	204	2.24	3.47	2.91	230	230	227.7	本地	正常	启动	34046	1.27	0.65		4.75	484		0					0
2018-02-09 20:50:13	2.77	205	2.17	3.45	2.96	229.2	229	226.2	本地	正常	启动	34115	1.26	0.65		4.69	478		0					0
2018-02-09 20:51:24	2.75	204	2.27	3.42	2.86	229.9	230.2	227	本地	正常	启动	34185	1.26	0.65		4.75	484		0					0
2018-02-09 20:52:32	2.76	204	2.28	3.44	2.86	230.1	229.6	227.1	本地	正常	启动	34254	1.26	0.64		4.7	479		0					0
2018-02-09 20:53:42	2.76	205	2.25	3.46	2.92	229.1	229.3	226.6	本地	正常	启动	34324	1.26	0.65		4.71	480		0					0
2018-02-09 20:54:51	2.76	204	2.33	3.45	2.83	229.3	229.6	226.8	本地	正常	启动	34394	1.26	0.64		4.73	482		0					0
2018-02-09 20:56:01	2.75	204	2.25	3.45	2.91	229.8	229.3	226.6	本地	正常	启动	34463	1.26	0.65		4.69	478		0					0
2018-02-09 20:57:10	2.77	205	2.26	3.45	2.89	230.1	230.5	227.6	本地	正常	启动	34533	1.27	0.65		4.75	484		0					0
2018-02-09 20:58:20	2.78	205	2.25	3.46	2.91	229.4	229.7	227	本地	正常	启动	34603	1.27	0.65		4.7	479		0					0
2018-02-09 20:59:30	2.74	205	2.27	3.44	2.86	229.9	230.4	227.2	本地	正常	启动	34672	1.26	0.65		4.73	482		0					0
2018-02-09 21:00:39	2.75	204	2.22	3.41	2.89	229.9	229.5	227.4	本地	正常	启动	34742	1.26	0.65		4.68	477		0					0
2018-02-09 21:01:49	2.77	204	2.27	3.4	2.85	229.5	229.7	227.2	本地	正常	启动	34812	1.26	0.65		4.74	483		0					0
2018-02-09 21:02:58	2.75	205	2.22	3.38	2.87	229.1	229.4	226.6	本地	正常	启动	34881	1.25	0.65		4.74	483		0					0
2018-02-09 21:04:07	2.75	204	2.22	3.4	2.9	230	230.2	227.2	本地	正常	启动	34950	1.26	0.65		4.7	479		0					0
2018-02-09 21:05:16	2.76	204	2.3	3.43	2.86	230.5	230	227.6	本地	正常	启动	35019	1.27	0.65		4.74	483		0					0
2018-02-09 21:06:26	2.77	204	2.21	3.44	2.95	229.7	229.7	226.8	本地	正常	启动	35089	1.27	0.65		4.69	478		0					0
2018-02-09 21:07:36	2.76	205	2.25	3.5	2.95	228.8	228.5	226.4	本地	正常	启动	35158	1.26	0.64		4.67	476		0					0
2018-02-09 21:08:45	2.75	204	2.27	3.4	2.84	228.9	229.3	226.5	本地	正常	启动	35228	1.26	0.65		4.7	479		0					0
2018-02-09 21:09:55	2.75	205	2.24	3.41	2.89	229.1	229.5	226.3	本地	正常	启动	35297	1.26	0.65		4.72	481		0					0
2018-02-09 21:11:04	2.75	204	2.24	3.41	2.89	229.6	229.1	226.6	本地	正常	启动	35367	1.26	0.65		4.68	477		0					0
2018-02-09 21:12:14	2.76	205	2.23	3.42	2.92	229.6	229.7	227.3	本地	正常	启动	35437	1.27	0.65		4.71	480		0					0
2018-02-09 21:13:23	2.76	205	2.26	3.43	2.89	228.9	229.4	226.4	本地	正常	启动	35506	1.26	0.65		4.7	479		0					0
2018-02-09 21:14:33	2.79	205	2.26	3.43	2.88	229.4	229.8	226.6	本地	正常	启动	35576	1.27	0.65		4.71	480		0					0
2018-02-09 21:15:42	2.76	205	2.29	3.43	2.85	229.7	229.8	227.5	本地	正常	启动	35645	1.26	0.64		4.73	482		0					0
2018-02-09 21:16:52	2.77	204	2.22	3.44	2.92	228.6	228.6	226.3	本地	正常	启动	35715	1.26	0.65		4.65	474		0					0
2018-02-09 21:18:01	2.77	205	2.3	3.46	2.92	229.9	229.6	227.4	本地	正常	启动	35784	1.27	0.65		4.74	483		0					0
2018-02-09 21:19:11	2.74	205	2.25	3.42	2.87	228.4	228.8	225.7	本地	正常	启动	35854	1.25	0.65		4.64	473		0					0
2018-02-09 21:20:20	2.74	204	2.25	3.42	2.88	229	229.4	226.6	本地	正常	启动	35923	1.26	0.65		4.68	477		0					0
2018-02-09 21:21:30	2.78	204	2.33	3.42	2.85	230.2	229.7	227.2	本地	正常	启动	35992	1.27	0.65		4.7	479		0					0
2018-02-09 21:22:40	2.77	205	2.32	3.42	2.83	229.3	229.5	226.9	本地	正常	启动	36062	1.26	0.65		4.67	476		0					0
2018-02-09 21:23:49	2.76	204	2.27	3.41	2.88	229.1	229.1	226.2	本地	正常	启动	36131	1.26	0.65		4.71	480		0					0
2018-02-09 21:24:59	2.78	204	2.38	3.41	2.77	229.8	229.7	227.3	本地	正常	启动	36201	1.27	0.65		4.72	481		0					0
2018-02-09 21:26:08	2.78	204	2.32	3.36	2.78	229.5	229	227.1	本地	正常	启动	36271	1.26	0.66		4.68	477		0					0
2018-02-09 21:27:18	2.78	204	2.31	3.41	2.84	228.6	228.6	225.7	本地	正常	启动	36341	1.26	0.65		4.64	473		0					0
2018-02-09 21:28:27	2.76	204	2.28	3.38	2.84	229.3	229.3	227.2	本地	正常	启动	36410	1.26	0.65		4.7	479		0					0
2018-02-09 21:29:36	2.78	204	2.38	3.43	2.83	229.5	228.9	226.7	本地	正常	启动	36479	1.26	0.64		4.67	476		0					0
2018-02-09 21:30:46	2.8	204	2.39	3.45	2.83	229.3	228.7	226.6	本地	正常	启动	36549	1.27	0.64		4.66	475		0					0
2018-02-09 21:31:55	2.76	205	2.37	3.45	2.85	229.4	229.1	227.1	本地	正常	启动	36618	1.27	0.65		4.71	480		0					0
2018-02-09 21:33:04	2.77	204	2.32	3.47	2.91	229.6	229.2	227.3	本地	正常	启动	36687	1.27	0.64		4.71	480		0					0
2018-02-09 21:34:14	2.78	204	2.32	3.45	2.89	229.4	229.8	226.8	本地	正常	启动	36757	1.26	0.64		4.68	477		0					0
2018-02-09 21:35:24	2.77	204	2.31	3.44	2.9	228.7	229.1	226.3	本地	正常	启动	36826	1.26	0.64		4.69	478		0					0
2018-02-09 21:36:33	2.77	204	2.36	3.42	2.82	229.3	229.5	227.2	本地	正常	启动	36896	1.26	0.65		4.72	481		0					0
2018-02-09 21:37:43	2.79	205	2.35	3.45	2.85	228.6	228.8	225.8	本地	正常	启动	36966	1.27	0.65		4.68	477		0					0
2018-02-09 21:38:52	2.77	205	2.34	3.47	2.87	229.1	229.6	226.6	本地	正常	启动	37035	1.27	0.64		4.71	480		0					0
2018-02-09 21:40:02	2.78	204	2.31	3.49	2.9	229	228.6	226.5	本地	正常	启动	37105	1.26	0.64		4.66	475		0					0
2018-02-09 21:41:11	2.8	204	2.39	3.49	2.87	229.4	229	226.5	本地	正常	启动	37174	1.27	0.64		4.7	479		0					0
2018-02-09 21:42:20	2.78	205	2.38	3.5	2.88	230.2	229.7	227.5	本地	正常	启动	37243	1.27	0.64		4.75	484		0					0
2018-02-09 21:43:30	2.78	204	2.39	3.42	2.81	229.7	229.4	226.9	本地	正常	启动	37313	1.26	0.65		4.68	477		0					0
2018-02-09 21:44:39	2.78	204	2.36	3.45	2.86	229.5	229.5	227.3	本地	正常	启动	37382	1.27	0.64		4.72	481		0					0
2018-02-09 21:45:49	2.8	204	2.43	3.44	2.79	229.5	229.1	226.6	本地	正常	启动	37452	1.27	0.65		4.69	478		0					0
2018-02-09 21:46:59	2.79	205	2.38	3.47	2.86	230	229.7	227.5	本地	正常	启动	37521	1.28	0.65		4.71	480		0					0
2018-02-09 21:48:08	2.76	205	2.33	3.44	2.86	228.7	228.9	226.5	本地	正常	启动	37591	1.26	0.65		4.7	479		0					0
2018-02-09 21:49:18	2.77	204	2.34	3.48	2.9	229.3	229.7	226.8	本地	正常	启动	37660	1.26	0.64		4.72	481		0					0
2018-02-09 21:50:28	2.8	204	2.3	3.45	2.87	228.6	228.9	226.2	本地	正常	启动	37730	1.27	0.65		4.68	477		0					0
2018-02-09 21:51:37	2.76	205	2.3	3.42	2.83	229.5	229.2	227.1	本地	正常	启动	37800	1.26	0.65		4.7	479		0					0
2018-02-09 21:52:47	2.78	204	2.26	3.41	2.88	228.9	228.5	226.5	本地	正常	启动	37869	1.26	0.65		4.73	482		0					0
2018-02-09 21:53:56	2.8	205	2.34	3.43	2.81	229.4	229.2	226.6	本地	正常	启动	37939	1.27	0.65		4.68	477		0					0
2018-02-09 21:55:06	2.78	205	2.29	3.43	2.85	229.7	229.3	226.8	本地	正常	启动	38009	1.27	0.65		4.69	478		0					0
2018-02-09 21:56:15	2.77	205	2.26	3.43	2.9	229.1	229.3	226.2	本地	正常	启动	38078	1.26	0.65		4.73	482		0					0
2018-02-09 21:57:28	2.77	204	2.33	3.44	2.85	229.5	229.5	226.6	本地	正常	启动	38151	1.26	0.65		4.66	475		0					0
2018-02-09 21:58:34	2.76	205	2.26	3.42	2.85	228.1	228.7	225.4	本地	正常	启动	38216	1.25	0.65		4.68	477		0					0
2018-02-09 21:59:44	2.77	204	2.34	3.44	2.81	229.4	229.3	226.7	本地	正常	启动	38286	1.26	0.65		4.66	475		0					0
2018-02-09 22:00:53	2.78	205	2.31	3.47	2.87	229.4	229.6	226.2	本地	正常	启动	38356	1.27	0.65		4.73	482		0					0
2018-02-09 22:02:03	2.8	204	2.37	3.49	2.86	229	229.3	226.4	本地	正常	启动	38425	1.27	0.64		4.68	477		0					0
2018-02-09 22:03:46	2.81	205	2.37	3.48	2.87	228.8	228.3	226	本地	正常	启动	38529	1.27	0.64		4.7	479		0					0
2018-02-09 22:05:32	2.8	205	2.31	3.48	2.93	228.7	229.2	226.1	本地	正常	启动	38635	1.27	0.64		4.69	478		0					0
2018-02-09 22:07:17	2.8	205	2.33	3.45	2.86	228.7	229.1	226.3	本地	正常	启动	38740	1.27	0.65		4.64	473		0					0
2018-02-09 22:08:26	2.83	204	2.37	3.47	2.87	229	229.3	226.7	本地	正常	启动	38809	1.28	0.65		4.67	476		0					0
2018-02-09 22:09:35	2.86	204	2.34	3.54	2.97	228.6	228.8	226.4	本地	正常	启动	38878	1.29	0.65		4.68	477		0					0
2018-02-09 22:10:45	2.83	205	2.4	3.44	2.81	228.9	228.6	226.5	本地	正常	启动	38948	1.28	0.65		4.65	474		0					0
2018-02-09 22:11:54	2.83	204	2.39	3.45	2.83	228.6	228.1	225.7	本地	正常	启动	39017	1.28	0.65		4.66	475		0					0
2018-02-09 22:13:04	2.85	204	2.43	3.48	2.8	228.9	228.6	226.4	本地	正常	启动	39087	1.29	0.65		4.67	476		0					0
2018-02-09 22:14:14	2.83	205	2.38	3.47	2.83	228.5	228	225.4	本地	正常	启动	39156	1.27	0.65		4.65	474		0					0
2018-02-09 22:15:23	2.81	205	2.36	3.47	2.82	228.9	228.6	226.1	本地	正常	启动	39226	1.27	0.64		4.7	479		0					0
2018-02-09 22:16:33	2.82	204	2.34	3.47	2.84	228.5	229	225.7	本地	正常	启动	39296	1.27	0.65		4.67	476		0					0
2018-02-09 22:17:43	2.84	204	2.35	3.49	2.87	229.4	229.6	227	本地	正常	启动	39365	1.29	0.66		4.68	477		0					0
2018-02-09 22:18:52	2.83	205	2.39	3.46	2.81	228.8	228.8	226.2	本地	正常	启动	39435	1.28	0.65		4.65	474		0					0
2018-02-09 22:20:02	2.82	204	2.38	3.44	2.81	228.7	228.5	225.5	本地	正常	启动	39505	1.27	0.65		4.68	477		0					0
2018-02-09 22:21:11	2.82	204	2.38	3.46	2.83	228.7	229.1	226.4	本地	正常	启动	39574	1.28	0.65		4.72	481		0					0
2018-02-09 22:22:21	2.82	205	2.36	3.47	2.83	228	228.1	225	本地	正常	启动	39644	1.27	0.65		4.69	478		0					0
2018-02-09 22:23:30	2.81	205	2.37	3.44	2.8	229.2	229.6	226.6	本地	正常	启动	39713	1.27	0.65		4.68	477		0					0
2018-02-09 22:24:40	2.81	204	2.33	3.4	2.8	228.3	228.7	226	本地	正常	启动	39783	1.27	0.65		4.71	480		0					0
2018-02-09 22:25:49	2.83	204	2.27	3.43	2.89	228.8	228.9	226	本地	正常	启动	39852	1.28	0.66		4.68	477		0					0
2018-02-09 22:26:58	2.81	204	2.33	3.45	2.86	228.7	229.1	226.1	本地	正常	启动	39921	1.27	0.65		4.67	476		0					0
2018-02-09 22:28:08	2.82	205	2.39	3.47	2.84	229.3	229.2	227	本地	正常	启动	39991	1.28	0.65		4.73	482		0					0
2018-02-09 22:29:17	2.82	204	2.4	3.48	2.82	229	228.8	226.7	本地	正常	启动	40060	1.28	0.65		4.69	478		0					0
2018-02-09 22:30:27	2.83	204	2.42	3.44	2.78	229.3	228.8	226.4	本地	正常	启动	40130	1.28	0.66		4.7	479		0					0
2018-02-09 22:31:37	2.82	204	2.35	3.47	2.87	229.5	229.6	227.3	本地	正常	启动	40199	1.28	0.65		4.78	487		0					0
2018-02-09 22:32:46	2.86	204	2.37	3.55	2.93	228.6	229	226.4	本地	正常	启动	40269	1.29	0.64		4.75	484		0					0
2018-02-09 22:33:56	2.86	204	2.41	3.56	2.92	229.5	230	227	本地	正常	启动	40339	1.3	0.65		4.73	482		0					0
2018-02-09 22:35:05	2.83	205	2.3	3.48	2.91	228.8	228.8	226.5	本地	正常	启动	40408	1.28	0.65		4.67	476		0					0
2018-02-09 22:36:15	2.83	204	2.48	3.45	2.75	229.9	229.5	226.9	本地	正常	启动	40478	1.28	0.65		4.71	480		0					0
2018-02-09 22:37:24	2.84	204	2.41	3.49	2.83	230.1	230.4	227.3	本地	正常	启动	40547	1.29	0.65		4.71	480		0					0
2018-02-09 22:38:33	2.83	205	2.43	3.47	2.81	229.4	228.7	226.7	本地	正常	启动	40616	1.28	0.65		4.69	478		0					0
2018-02-09 22:39:43	2.83	204	2.38	3.51	2.88	229.8	229.3	227.1	本地	正常	启动	40686	1.28	0.65		4.67	476		0					0
2018-02-09 22:40:53	2.85	204	2.35	3.48	2.89	229.3	229	226.9	本地	正常	启动	40755	1.28	0.65		4.68	477		0					0
2018-02-09 22:42:02	2.86	204	2.43	3.51	2.86	230.1	229.6	227.3	本地	正常	启动	40825	1.3	0.65		4.72	481		0					0
2018-02-09 22:43:11	2.85	205	2.46	3.45	2.77	229.7	229.4	227.3	本地	正常	启动	40894	1.29	0.65		4.69	478		0					0
2018-02-09 22:44:21	2.84	204	2.39	3.48	2.87	229.6	229.3	227.2	本地	正常	启动	40964	1.29	0.65		4.74	483		0					0
2018-02-09 22:45:31	2.86	204	2.43	3.54	2.9	229.7	229.4	226.8	本地	正常	启动	41033	1.3	0.65		4.74	483		0					0
2018-02-09 22:46:40	2.88	204	2.38	3.56	2.92	230	229.6	227.3	本地	正常	启动	41103	1.3	0.64		4.69	478		0					0
2018-02-09 22:47:50	2.87	204	2.34	3.58	3	229.6	229.3	226.7	本地	正常	启动	41173	1.29	0.64		4.66	475		0					0
2018-02-09 22:49:00	2.91	204	2.39	3.59	2.97	229.7	229.5	227.1	本地	正常	启动	41243	1.31	0.65		4.67	476		0					0
2018-02-09 22:50:09	2.92	204	2.42	3.61	2.95	230.4	230.9	227.7	本地	正常	启动	41312	1.32	0.64		4.72	481		0					0
2018-02-09 22:51:19	2.9	204	2.41	3.58	2.95	229.6	229.7	227.2	本地	正常	启动	41382	1.3	0.64		4.68	477		0					0
2018-02-09 22:52:28	2.89	204	2.43	3.55	2.89	230.1	229.7	227	本地	正常	启动	41452	1.3	0.65		4.69	478		0					0
2018-02-09 22:53:38	2.85	205	2.36	3.48	2.9	228.4	228.8	226	本地	正常	启动	41521	1.28	0.64		4.66	475		0					0
2018-02-09 22:57:06	2.86	204	2.38	3.55	2.97	230.1	230.2	227.2	本地	正常	启动	41729	1.3	0.64		4.73	482		0					0
2018-02-09 22:58:16	2.87	205	2.36	3.55	2.98	229.4	229.5	226.6	本地	正常	启动	41799	1.3	0.64		4.71	480		0					0
2018-02-09 22:59:25	2.86	204	2.33	3.53	2.99	230	229.7	227.3	本地	正常	启动	41868	1.29	0.64		4.69	478		0					0
2018-02-09 23:00:34	2.85	204	2.54	3.53	2.82	230	229.3	227.1	本地	正常	启动	41937	1.29	0.64		4.72	481		0					0
2018-02-09 23:01:44	2.85	205	2.36	3.5	2.93	229.6	228.9	226.9	本地	正常	启动	42007	1.29	0.65		4.68	477		0					0
2018-02-09 23:02:53	2.83	205	2.41	3.52	2.92	230.1	229.5	227.3	本地	正常	启动	42077	1.29	0.64		4.7	479		0					0
2018-02-09 23:04:03	2.81	204	2.35	3.48	2.92	229	228.6	226.1	本地	正常	启动	42146	1.28	0.65		4.67	476		0					0
2018-02-09 23:05:13	2.83	204	2.39	3.52	2.93	229.5	229.9	227.2	本地	正常	启动	42216	1.29	0.65		4.69	478		0					0
2018-02-09 23:06:22	2.87	204	2.43	3.59	2.97	228.9	229.1	226.2	本地	正常	启动	42285	1.29	0.64		4.71	480		0					0
2018-02-09 23:07:31	2.83	205	2.38	3.5	2.91	229.9	229.6	227.1	本地	正常	启动	42354	1.28	0.64		4.69	478		0					0
2018-02-09 23:08:41	2.86	204	2.41	3.52	2.93	229.8	229.4	227.3	本地	正常	启动	42424	1.3	0.65		4.7	479		0					0
2018-02-09 23:09:50	2.87	204	2.44	3.54	2.92	229.5	229.7	226.8	本地	正常	启动	42493	1.3	0.65		4.71	480		0					0
2018-02-09 23:11:00	2.86	204	2.43	3.54	2.93	229.4	229.1	226.8	本地	正常	启动	42563	1.29	0.64		4.67	476		0					0
2018-02-09 23:12:09	2.84	204	2.48	3.51	2.82	230.8	230.7	227.6	本地	正常	启动	42632	1.3	0.64		4.76	485		0					0
2018-02-09 23:13:19	2.85	204	2.48	3.55	2.87	231.2	231.1	228	本地	正常	启动	42702	1.3	0.64		4.73	482		0					0
2018-02-09 23:14:28	2.86	204	2.55	3.53	2.78	230.2	230.8	227.7	本地	正常	启动	42771	1.3	0.64		4.71	480		0					0
2018-02-09 23:15:38	2.84	204	2.48	3.51	2.82	231	230.8	228.6	本地	正常	启动	42841	1.3	0.65		4.75	484		0					0
2018-02-09 23:16:47	2.84	205	2.48	3.44	2.77	231.1	231	228.2	本地	正常	启动	42911	1.3	0.65		4.7	479		0					0
2018-02-09 23:17:57	2.85	204	2.48	3.48	2.8	230.7	230.1	227.9	本地	正常	启动	42981	1.29	0.65		4.73	482		0					0
2018-02-09 23:19:07	2.86	205	2.53	3.5	2.79	231	230.5	228.5	本地	正常	启动	43050	1.3	0.65		4.72	481		0					0
2018-02-09 23:20:16	2.88	204	2.5	3.56	2.9	229.7	229.4	227.4	本地	正常	启动	43120	1.3	0.64		4.71	480		0					0
2018-02-09 23:21:26	2.9	204	2.54	3.56	2.85	229.5	230.1	227.2	本地	正常	启动	43189	1.31	0.64		4.69	478		0					0
2018-02-09 23:22:35	2.9	205	2.56	3.56	2.81	231	230.9	228.2	本地	正常	启动	43258	1.31	0.64		4.74	483		0					0
2018-02-09 23:23:45	2.89	204	2.54	3.55	2.84	229.5	229.6	226.8	本地	正常	启动	43328	1.3	0.64		4.68	477		0					0
2018-02-09 23:24:54	2.9	204	2.55	3.54	2.81	230.9	231.1	228.8	本地	正常	启动	43397	1.31	0.65		4.73	482		0					0
2018-02-09 23:26:03	2.9	205	2.59	3.54	2.79	230.6	230.4	227.9	本地	正常	启动	43466	1.31	0.65		4.73	482		0					0
2018-02-09 23:27:15	2.87	205	2.54	3.54	2.82	230.5	230.2	227.9	本地	正常	启动	43536	1.3	0.64		4.77	486		0					0
2018-02-09 23:28:22	2.87	204	2.5	3.54	2.85	230.2	230.2	228.1	本地	正常	启动	43605	1.3	0.64		4.7	479		0					0
2018-02-09 23:29:32	2.88	204	2.57	3.54	2.77	230.8	230.7	228.4	本地	正常	启动	43675	1.31	0.65		4.7	479		0					0
2018-02-09 23:30:41	2.89	205	2.56	3.55	2.8	230.6	231.2	228.2	本地	正常	启动	43745	1.31	0.64		4.71	480		0					0
2018-02-09 23:31:50	2.88	205	2.59	3.59	2.83	230.7	231.1	228.5	本地	正常	启动	43814	1.31	0.64		4.75	484		0					0
2018-02-09 23:33:00	2.85	205	2.56	3.57	2.86	230.3	230.5	228.3	本地	正常	启动	43884	1.3	0.64		4.74	483		0					0
2018-02-09 23:34:10	2.86	205	2.63	3.51	2.75	230.2	230.2	228.1	本地	正常	启动	43953	1.3	0.64		4.72	481		0					0
2018-02-09 23:35:19	2.87	204	2.57	3.51	2.81	230.6	230.2	228.3	本地	正常	启动	44023	1.3	0.64		4.7	479		0					0
2018-02-09 23:36:29	2.87	205	2.52	3.5	2.85	230.4	230	228.1	本地	正常	启动	44092	1.3	0.64		4.7	479		0					0
2018-02-09 23:37:39	2.91	204	2.61	3.58	2.88	230.5	230.4	228.4	本地	正常	启动	44162	1.31	0.64		4.73	482		0					0
2018-02-09 23:38:48	2.89	205	2.56	3.54	2.86	230.6	230.2	227.8	本地	正常	启动	44231	1.31	0.64		4.73	482		0					0
2018-02-09 23:39:58	2.87	205	2.58	3.49	2.78	229.7	230	227.7	本地	正常	启动	44301	1.3	0.64		4.69	478		0					0
2018-02-09 23:41:07	2.92	204	2.53	3.65	2.97	229.8	229.8	227.7	本地	正常	启动	44370	1.32	0.64		4.75	484		0					0
2018-02-09 23:42:17	2.92	205	2.56	3.61	2.91	229.5	229.2	227.3	本地	正常	启动	44440	1.31	0.64		4.66	475		0					0
2018-02-09 23:43:26	2.98	205	2.56	3.63	2.97	229.8	229.8	227	本地	正常	启动	44509	1.33	0.64		4.68	477		0					0
2018-02-09 23:44:36	3.07	204	2.62	3.71	3.06	229.6	229.3	226.8	本地	正常	启动	44579	1.35	0.63		4.66	475		0					0
2018-02-09 23:45:45	3.06	205	2.67	3.75	3.03	229.8	229.9	227	本地	正常	启动	44649	1.35	0.63		4.71	480		0					0
2018-02-09 23:46:55	2.98	204	2.66	3.61	2.91	229.2	229.4	226.5	本地	正常	启动	44718	1.33	0.64		4.71	480		0					0
2018-02-09 23:48:04	2.93	204	2.56	3.56	2.89	230.7	230.3	227.9	本地	正常	启动	44788	1.32	0.64		4.71	480		0					0
2018-02-09 23:49:13	2.81	204	2.55	3.48	2.81	230.1	230	228	本地	正常	启动	44857	1.28	0.64		4.72	481		0					0
2018-02-09 23:50:23	2.72	204	2.5	3.4	2.69	230.1	229.9	227.6	本地	正常	启动	44927	1.26	0.65		4.71	480		0					0
2018-02-09 23:51:32	2.79	204	2.49	3.47	2.77	231	230.8	228.2	本地	正常	启动	44996	1.28	0.64		4.75	484		0					0
2018-02-09 23:52:42	2.88	204	2.6	3.55	2.8	230.3	230.4	228.3	本地	正常	启动	45065	1.3	0.64		4.74	483		0					0
2018-02-09 23:53:52	3.03	204	2.65	3.71	2.96	230.2	230.8	228.1	本地	正常	启动	45135	1.34	0.63		4.71	480		0					0
2018-02-09 23:55:01	2.94	205	2.62	3.61	2.9	230.3	230.3	228.2	本地	正常	启动	45204	1.32	0.63		4.73	482		0					0
2018-02-09 23:56:11	3.06	204	2.7	3.75	2.99	229.5	229.2	226.8	本地	正常	启动	45274	1.35	0.63		4.67	476		0					0
2018-02-09 23:57:20	3.21	204	2.83	3.89	3.07	229.3	229.4	226.3	本地	正常	启动	45343	1.39	0.63		4.68	477		0					0
2018-02-09 23:58:30	3.3	204	2.84	3.97	3.18	230	230	227	本地	正常	启动	45413	1.43	0.63		4.66	475		0					0
2018-02-09 23:59:39	3.36	205	2.83	4.01	3.26	229.6	229.4	226.7	本地	正常	启动	45483	1.45	0.63		4.67	476		0					0
2018-02-10 00:00:48	3.5	204	2.92	4.1	3.36	229.4	229.5	227.4	本地	正常	启动	45552	1.49	0.63		4.64	473		0					0
2018-02-10 00:01:58	3.55	204	2.97	4.1	3.32	230.8	230.4	228.6	本地	正常	启动	45622	1.51	0.64		4.67	476		0					0
2018-02-10 00:03:07	3.6	205	3.02	4.12	3.31	230.3	229.9	227.7	本地	正常	启动	45691	1.52	0.64		4.66	475		0					0
2018-02-10 00:04:17	3.65	204	3.05	4.23	3.43	230.1	229.7	227.6	本地	正常	启动	45761	1.54	0.63		4.65	474		0					0
2018-02-10 00:05:26	3.7	204	3	4.24	3.52	229.1	229	226.4	本地	正常	启动	45830	1.54	0.63		4.63	472		0					0
2018-02-10 00:06:36	3.76	204	3.01	4.3	3.55	229.1	228.6	226.6	本地	正常	启动	45900	1.56	0.63		4.61	470		0					0
2018-02-10 00:07:46	3.82	204	3.07	4.39	3.61	228.4	228.7	226.1	本地	正常	启动	45970	1.58	0.63		4.6	469		0					0
2018-02-10 00:08:56	3.9	204	3.14	4.49	3.66	230.1	229.7	227.3	本地	正常	启动	46040	1.62	0.63		4.65	474		0					0
2018-02-10 00:10:05	3.99	204	3.21	4.49	3.68	229.7	229.2	227.1	本地	正常	启动	46109	1.64	0.64		4.57	466		0					0
2018-02-10 00:11:15	4.02	205	3.26	4.59	3.75	229.7	229.4	226.9	本地	正常	启动	46179	1.65	0.63		4.64	473		0					0
2018-02-10 00:12:24	4.07	204	3.37	4.56	3.72	229.3	228.6	226.7	本地	正常	启动	46248	1.66	0.63		4.62	471		0					0
2018-02-10 00:15:53	4.14	205	3.46	4.69	3.8	228.6	227.7	225.9	本地	正常	启动	46457	1.68	0.62		4.59	468		0					0
2018-02-10 00:17:03	4.2	204	3.43	4.73	3.89	229.6	229.8	227.1	本地	正常	启动	46526	1.71	0.62		4.64	473		0					0
2018-02-10 00:18:12	4.25	204	3.42	4.8	3.93	229.1	229.4	226.9	本地	正常	启动	46596	1.72	0.62		4.59	468		0					0
2018-02-10 00:19:22	4.29	205	3.47	4.86	3.92	230.6	230.1	227.8	本地	正常	启动	46665	1.74	0.63		4.6	469		0					0
2018-02-10 00:20:31	4.35	204	3.46	4.88	3.99	230.7	230.6	228.5	本地	正常	启动	46735	1.76	0.63		4.62	471		0					0
2018-02-10 00:21:40	4.39	205	3.53	4.87	3.96	230.3	230.2	228.2	本地	正常	启动	46804	1.78	0.63		4.65	474		0					0
2018-02-10 00:22:49	4.42	205	3.51	4.89	4.04	230.3	229.9	228.1	本地	正常	启动	46873	1.79	0.63		4.61	470		0					0
2018-02-10 00:26:18	4.53	204	3.59	5.01	4.12	229.9	230.3	227.9	本地	正常	启动	47081	1.82	0.63		4.57	466		0					0
2018-02-10 00:27:27	4.6	204	3.66	5.08	4.14	230.8	230.9	228.2	本地	正常	启动	47151	1.85	0.63		4.59	468		0					0
2018-02-10 00:28:37	4.61	205	3.73	5.08	4.12	230.2	230.6	228.2	本地	正常	启动	47221	1.85	0.63		4.57	466		0					0
2018-02-10 00:29:46	4.62	205	3.8	5.12	4.09	229.8	230.1	227.4	本地	正常	启动	47290	1.85	0.63		4.6	469		0					0
2018-02-10 00:30:56	4.66	205	3.81	5.15	4.11	231	230.5	228.3	本地	正常	启动	47360	1.87	0.63		4.59	468		0					0
2018-02-10 00:32:05	4.69	205	3.86	5.19	4.13	230.4	229.5	227.6	本地	正常	启动	47429	1.88	0.63		4.59	468		0					0
2018-02-10 00:33:15	4.75	205	3.84	5.29	4.22	230.7	230.1	227.7	本地	正常	启动	47499	1.9	0.63		4.53	462		0					0
2018-02-10 00:34:24	4.78	204	3.84	5.34	4.29	230.6	230.7	227.9	本地	正常	启动	47568	1.91	0.62		4.6	469		0					0
2018-02-10 00:35:34	4.83	205	3.88	5.39	4.4	230.4	230.2	228.1	本地	正常	启动	47638	1.93	0.62		4.59	468		0					0

## Sheet: Sheet8
时间	电流	转速	输入电流A	输入电流B	输入电流C	输入电压A	输入电压B	输入电压C	KA0	KA4	远程操作	操作时间	有功功率	功率因数	有功电量	井下压力	沉没度	无功电量	油压	油压	套压	流量	井温	油温
2018-03-26 15:54:56	1.53	255	1.97	2.25	1.66	237	236.7	235.5	本地	正常	无	65535	0.92	0.67		5.44	555		0					0
2018-03-26 15:56:05	1.53	255	1.97	2.01	1.8	235.6	234.7	234.4	本地	正常	无	65535	0.91	0.68		5.39	550		0					0
2018-03-26 15:57:14	1.54	255	2	2.01	1.75	236.1	235	234.1	本地	正常	无	65535	0.92	0.68		5.38	548		0					0
2018-03-26 15:58:22	1.54	255	2.03	2	1.73	235.7	234.3	233.9	本地	正常	无	65535	0.92	0.69		5.38	548		0					0
2018-03-26 15:59:30	1.55	255	2.05	1.96	1.82	235.3	234.8	233.5	本地	正常	无	65535	0.93	0.69		5.36	546		0					0
2018-03-26 16:00:39	1.56	255	2.07	1.99	1.74	236.6	235.8	235.1	本地	正常	无	65535	0.93	0.69		5.43	554		0					0
2018-03-26 16:01:47	1.55	255	2.07	1.86	1.85	236.2	235.7	234.6	本地	正常	无	65535	0.93	0.68		5.43	554		0					0
2018-03-26 16:02:56	1.56	255	2.11	1.8	1.88	236.5	235.5	234.4	本地	正常	无	65535	0.93	0.68		5.41	552		0					0
2018-03-26 16:04:07	1.56	256	2.13	1.8	1.91	236.2	235.2	234.7	本地	正常	无	65535	0.94	0.69		5.44	555		0					0
2018-03-26 16:05:12	1.56	255	2.13	1.85	1.92	237.1	235.5	235.2	本地	正常	无	65535	0.94	0.68		5.43	554		0					0
2018-03-26 16:06:21	1.57	255	2.12	1.83	1.95	237	235.5	234.8	本地	正常	无	65535	0.94	0.68		5.43	554		0					0
2018-03-26 16:07:29	1.58	256	2.08	1.84	1.94	236.2	235.3	234.3	本地	正常	无	65535	0.94	0.69		5.44	555		0					0
2018-03-26 16:08:38	1.58	256	2.15	1.81	1.98	235.8	234.2	233.8	本地	正常	无	65535	0.94	0.67		5.48	559		0					0
2018-03-26 16:09:46	1.6	255	2.22	1.78	2.07	235.7	234.8	233.6	本地	正常	无	65535	0.95	0.68		5.45	556		0					0
2018-03-26 16:10:54	1.6	256	2.23	1.79	2.06	235.6	234.1	233.2	本地	正常	无	65535	0.95	0.68		5.42	553		0					0
2018-03-26 16:12:03	1.61	256	2.2	1.82	2.02	235.5	233.7	233.2	本地	正常	无	65535	0.95	0.68		5.39	550		0					0
2018-03-26 16:13:12	1.62	255	2.27	1.75	2.09	235.6	234.2	233.2	本地	正常	无	65535	0.95	0.67		5.43	554		0					0
2018-03-26 16:14:21	1.63	256	2.35	1.61	2.2	234.2	233.1	232.5	本地	正常	无	65535	0.95	0.66		5.43	554		0					0
2018-03-26 16:15:29	1.64	255	2.44	1.56	2.33	233.7	232.7	232.1	本地	正常	无	65535	0.96	0.66		5.43	554		0					0
2018-03-26 16:16:38	1.63	255	2.4	1.51	2.28	235.5	233.5	233.8	本地	正常	无	65535	0.95	0.66		5.45	556		0					0
2018-03-26 16:17:47	1.64	256	1.88	2.46	1.98	234.8	234.7	233.2	本地	正常	无	65535	0.96	0.65		5.44	555		0					0
2018-03-26 16:18:55	1.65	255	1.91	2.49	1.96	235.3	235.2	233.7	本地	正常	无	65535	0.97	0.66		5.51	562		0					0
2018-03-26 16:20:04	1.66	256	1.94	2.55	1.95	234.1	234.5	231.8	本地	正常	无	65535	0.97	0.65		5.44	555		0					0
2018-03-26 16:23:29	1.69	255	1.96	2.58	1.97	234.2	233.9	232	本地	正常	无	65535	0.98	0.65		5.46	557		0					0
2018-03-26 16:24:37	1.7	256	1.84	2.62	2.09	234	234.4	232.2	本地	正常	无	65535	0.98	0.64		5.47	558		0					0
2018-03-26 16:25:46	1.71	256	1.86	2.55	2.07	234.5	234.2	232.8	本地	正常	无	65535	0.99	0.65		5.47	558		0					0
2018-03-26 16:26:54	1.72	255	1.87	2.6	2.14	233.2	233.2	231.9	本地	正常	无	65535	0.99	0.65		5.45	556		0					0
2018-03-26 16:28:02	1.74	255	1.9	2.66	2.17	233.3	233.8	231.5	本地	正常	无	65535	0.99	0.64		5.49	560		0					0
2018-03-26 16:29:10	1.75	256	2	2.69	2.04	233.9	233.2	231.6	本地	正常	无	65535	0.99	0.63		5.44	555		0					0
2018-03-26 16:30:19	1.76	256	1.92	2.69	2.14	233.8	233.7	232.1	本地	正常	无	65535	1	0.64		5.46	557		0					0
2018-03-26 16:31:28	1.77	256	1.99	2.72	2.12	233.3	233.1	231.5	本地	正常	无	65535	1.01	0.64		5.48	559		0					0
2018-03-26 16:32:36	1.78	256	2	2.74	2.12	233.4	233.6	231.7	本地	正常	无	65535	1.01	0.64		5.49	560		0					0
2018-03-26 16:33:45	1.8	256	2	2.78	2.15	233.7	234.3	232.1	本地	正常	无	65535	1.02	0.64		5.49	560		0					0
2018-03-26 16:34:53	1.81	256	2.1	2.71	2.06	234.4	234.1	232.1	本地	正常	无	65535	1.03	0.64		5.49	560		0					0
2018-03-26 16:36:01	1.83	256	1.96	2.78	2.27	233.7	233.6	231.3	本地	正常	无	65535	1.03	0.63		5.52	563		0					0
2018-03-26 16:37:09	1.84	255	1.97	2.74	2.25	233.2	233.9	231.3	本地	正常	无	65535	1.03	0.64		5.54	565		0					0
2018-03-26 16:38:18	1.85	256	2.02	2.78	2.22	234	233.8	232.2	本地	正常	无	65535	1.04	0.64		5.5	561		0					0
2018-03-26 16:39:27	1.86	256	2.1	2.82	2.17	234.2	234.8	232	本地	正常	无	65535	1.04	0.63		5.53	564		0					0
2018-03-26 16:40:35	1.87	255	2.1	2.76	2.14	233.5	234	231.6	本地	正常	无	65535	1.04	0.64		5.52	563		0					0
2018-03-26 16:41:43	1.88	255	2.15	2.77	2.12	233.3	233.8	231.7	本地	正常	无	65535	1.04	0.64		5.49	560		0					0
2018-03-26 16:42:52	1.89	255	2.09	2.83	2.22	233.5	233.3	231.2	本地	正常	无	65535	1.05	0.64		5.54	565		0					0
2018-03-26 16:44:01	1.9	255	2.08	2.83	2.24	233.1	232.9	230.9	本地	正常	无	65535	1.05	0.64		5.53	564		0					0
2018-03-26 16:45:09	1.91	256	2.04	2.87	2.33	232.8	232.3	230.5	本地	正常	无	65535	1.05	0.63		5.55	566		0					0
2018-03-26 16:46:17	1.92	256	2.08	2.85	2.26	231.8	231.5	229.3	本地	正常	无	65535	1.05	0.64		5.47	558		0					0
2018-03-26 16:47:28	1.93	255	2.11	2.88	2.27	232.1	232.3	230	本地	正常	无	65535	1.06	0.63		5.53	564		0					0
2018-03-26 16:48:34	1.94	256	2.06	2.86	2.33	232	232.2	229.9	本地	正常	无	65535	1.06	0.63		5.5	561		0					0
2018-03-26 16:49:43	1.95	255	2.18	2.9	2.22	232.7	232.4	230.3	本地	正常	无	65535	1.07	0.64		5.53	564		0					0
2018-03-26 16:50:50	1.96	256	2.09	2.84	2.28	232.7	232.9	230.4	本地	正常	无	65535	1.07	0.64		5.49	560		0					0
2018-03-26 16:51:59	1.97	256	2.11	2.89	2.35	232.4	232.2	230.3	本地	正常	无	65535	1.08	0.65		5.54	565		0					0
2018-03-26 16:53:08	1.98	256	2.14	2.91	2.34	233.2	233.3	231.6	本地	正常	无	65535	1.09	0.64		5.55	566		0					0
2018-03-26 16:54:15	1.99	255	2.11	2.88	2.43	232.8	232.8	231.3	本地	正常	无	65535	1.09	0.64		5.54	565		0					0
2018-03-26 16:55:25	2	256	2.18	3.02	2.42	232.6	232.2	230.8	本地	正常	无	65535	1.09	0.62		5.49	560		0					0
2018-03-26 16:56:33	2.01	256	2.18	2.99	2.39	233.1	233.1	230.7	本地	正常	无	65535	1.09	0.63		5.53	564		0					0
2018-03-26 16:57:42	2.02	255	2.3	3.01	2.32	232.8	232.4	231	本地	正常	无	65535	1.1	0.63		5.56	567		0					0
2018-03-26 16:58:51	2.03	255	2.25	3.01	2.43	232.7	233	230.7	本地	正常	无	65535	1.1	0.63		5.55	566		0					0
2018-03-26 17:00:00	2.04	255	2.29	2.98	2.3	232.5	231.7	230.5	本地	正常	无	65535	1.1	0.63		5.56	567		0					0
2018-03-26 17:01:09	2.05	255	2.27	2.98	2.38	232.9	232.1	230.9	本地	正常	无	65535	1.11	0.63		5.56	567		0					0
2018-03-26 17:02:18	2.06	255	2.27	3.02	2.37	232.4	232.3	231	本地	正常	无	65535	1.11	0.63		5.56	567		0					0
2018-03-26 17:03:26	2.07	255	2.21	2.96	2.44	232	231.5	229.8	本地	正常	无	65535	1.11	0.63		5.53	564		0					0
2018-03-26 17:05:43	2.09	255	2.13	3.04	2.57	232.2	231.8	230.3	本地	正常	无	65535	1.12	0.63		5.49	560		0					0
2018-03-26 17:06:52	2.1	256	2.13	3.07	2.58	232.2	232.2	229.9	本地	正常	无	65535	1.13	0.63		5.6	571		0					0
2018-03-26 17:07:59	2.1	255	2.12	3.16	2.64	231.9	232.2	230	本地	正常	无	65535	1.13	0.62		5.55	566		0					0
2018-03-26 17:09:08	2.12	255	2.25	3.02	2.5	232.4	231.8	230.2	本地	正常	无	65535	1.13	0.63		5.55	566		0					0
2018-03-26 17:10:15	2.12	256	2.28	3.18	2.52	232.7	232.8	230.4	本地	正常	无	65535	1.14	0.63		5.59	570		0					0
2018-03-26 17:11:25	2.13	255	2.21	3.06	2.58	231.8	232.1	229.8	本地	正常	无	65535	1.14	0.63		5.58	569		0					0
2018-03-26 17:12:33	2.15	255	2.2	3.13	2.63	232.5	232.8	230.2	本地	正常	无	65535	1.14	0.62		5.57	568		0					0
2018-03-26 17:13:42	2.15	255	2.35	3.1	2.51	232.5	232.5	230.5	本地	正常	无	65535	1.15	0.63		5.59	570		0					0
2018-03-26 17:14:50	2.16	255	2.33	3.09	2.53	232.5	231.4	230.2	本地	正常	无	65535	1.15	0.63		5.56	567		0					0
2018-03-26 17:15:58	2.17	256	2.32	3.14	2.56	232.3	232	230.5	本地	正常	无	65535	1.15	0.63		5.54	565		0					0
2018-03-26 17:17:07	2.18	256	2.31	3.1	2.58	231.8	231.2	229.4	本地	正常	无	65535	1.15	0.63		5.56	567		0					0
2018-03-26 17:18:15	2.19	256	2.3	3.15	2.58	232.1	232.1	229.6	本地	正常	无	65535	1.15	0.62		5.58	569		0					0
2018-03-26 17:19:23	2.19	255	2.38	3.12	2.55	231.9	232.2	229.7	本地	正常	无	65535	1.16	0.63		5.58	569		0					0
2018-03-26 17:20:32	2.19	255	2.37	3.13	2.57	231.1	230.8	229.5	本地	正常	无	65535	1.15	0.62		5.58	569		0					0
2018-03-26 17:21:41	2.18	256	2.31	3.13	2.62	232.3	231.6	230.1	本地	正常	无	65535	1.16	0.63		5.55	566		0					0
2018-03-26 17:22:49	2.19	255	2.29	3.13	2.61	231.6	231.8	229.8	本地	正常	无	65535	1.16	0.63		5.6	571		0					0
2018-03-26 17:23:57	2.19	255	2.25	3.15	2.58	231.7	232	229.9	本地	正常	无	65535	1.16	0.63		5.56	567		0					0
2018-03-26 17:29:39	2.19	255	2.21	3.16	2.64	231.8	232	230	本地	正常	无	65535	1.16	0.63		5.59	570		0					0
2018-03-26 17:30:48	2.2	256	2.26	3.09	2.6	231.6	232	229.7	本地	正常	无	65535	1.16	0.64		5.58	569		0					0
2018-03-26 17:31:56	2.22	255	2.24	3.1	2.68	231.7	231.4	230.1	本地	正常	无	65535	1.17	0.64		5.56	567		0					0
2018-03-26 17:35:22	2.53	255	2.36	3.58	3.06	231.3	231.7	229.1	本地	正常	无	65535	1.28	0.62		5.56	567		0					0
2018-03-26 17:36:31	2.59	255	2.49	3.6	3	231.4	231.7	229.7	本地	正常	无	65535	1.3	0.63		5.65	576		0					0
2018-03-26 17:37:40	2.64	255	2.64	3.63	2.96	231.5	230.9	229.2	本地	正常	无	65535	1.32	0.63		5.57	568		0					0
2018-03-26 17:38:49	2.68	255	2.6	3.73	3.06	232.2	231.8	229.5	本地	正常	无	65535	1.33	0.62		5.58	569		0					0
2018-03-26 17:39:57	2.7	256	2.66	3.65	3.05	231.1	230.9	229.2	本地	正常	无	65535	1.34	0.63		5.61	572		0					0
2018-03-26 17:41:05	2.72	256	2.61	3.74	3.12	231.9	231.3	229.3	本地	正常	无	65535	1.35	0.62		5.59	570		0					0
2018-03-26 17:42:14	2.72	256	2.64	3.71	3.05	231.7	231.4	229.6	本地	正常	无	65535	1.35	0.63		5.6	571		0					0
2018-03-26 17:43:41	2.75	256	2.64	3.77	3.18	231.3	231.1	228.8	本地	正常	无	65535	1.36	0.62		5.61	572		0					0
2018-03-26 17:45:04	2.73	256	2.59	3.79	3.15	231.2	231.5	229.2	本地	正常	无	65535	1.35	0.62		5.6	571		0					0
2018-03-26 17:46:16	2.73	255	2.65	3.89	3.23	231.7	231.1	229	本地	正常	无	65535	1.35	0.61		5.59	570		0					0
2018-03-26 17:47:12	2.74	256	2.65	3.86	3.21	231.2	230.9	228.7	本地	正常	无	65535	1.35	0.6		5.63	574		0					0
2018-03-26 17:48:08	2.71	256	2.69	3.75	3.1	231.2	230.9	228.8	本地	正常	无	65535	1.34	0.61		5.6	571		0					0
2018-03-26 17:49:05	2.73	256	2.67	3.8	3.13	231.1	230.8	229.2	本地	正常	无	65535	1.35	0.62		5.58	569		0					0
2018-03-26 17:50:00	2.72	256	2.68	3.81	3.11	231.9	231.4	229.7	本地	正常	无	65535	1.35	0.61		5.6	571		0					0
2018-03-26 17:51:08	2.73	256	2.62	3.84	3.18	232.5	232.3	230.5	本地	正常	无	65535	1.35	0.61		5.61	572		0					0
2018-03-26 17:52:16	2.72	256	2.63	3.83	3.15	231.7	231.4	229.6	本地	正常	无	65535	1.35	0.61		5.61	572		0					0
2018-03-26 17:53:25	2.71	256	2.66	3.73	3.11	231.7	232	229.6	本地	正常	无	65535	1.35	0.62		5.63	574		0					0
2018-03-26 17:54:34	2.72	256	2.69	3.76	3.13	231.9	231.7	230.2	本地	正常	无	65535	1.35	0.61		5.56	567		0					0
2018-03-26 17:55:43	2.75	256	2.83	3.72	3.03	231.5	231.5	229.3	本地	正常	无	65535	1.36	0.62		5.61	572		0					0
2018-03-26 17:56:51	2.77	255	2.75	3.77	3.1	232.1	231.7	230.1	本地	正常	无	65535	1.37	0.62		5.57	568		0					0
2018-03-26 17:58:00	2.77	255	2.73	3.76	3.14	231	230.5	229.1	本地	正常	无	65535	1.37	0.62		5.59	570		0					0
2018-03-26 17:59:08	2.76	256	2.7	3.8	3.15	231.4	231.5	229.3	本地	正常	无	65535	1.37	0.62		5.6	571		0					0
2018-03-26 18:00:17	2.76	256	2.77	3.76	3.1	231.6	231.2	229.9	本地	正常	无	65535	1.37	0.63		5.59	570		0					0
2018-03-26 18:01:26	2.75	256	2.63	3.8	3.18	231.6	231.2	229.5	本地	正常	无	65535	1.36	0.62		5.61	572		0					0
2018-03-26 18:02:33	2.74	256	2.71	3.8	3.04	231.8	231.3	229.7	本地	正常	无	65535	1.36	0.62		5.66	577		0					0
2018-03-26 18:03:42	2.74	255	2.64	3.77	3.15	230.6	230.6	229.1	本地	正常	无	65535	1.35	0.62		5.61	572		0					0
2018-03-26 18:04:52	2.75	255	2.63	3.8	3.18	230.8	230.6	229.2	本地	正常	无	65535	1.36	0.62		5.6	571		0					0
2018-03-26 18:06:00	2.77	256	2.58	3.8	3.25	230.5	230.7	228.6	本地	正常	无	65535	1.37	0.62		5.58	569		0					0
2018-03-26 18:07:09	2.76	255	2.57	3.8	3.24	232	231.7	230.3	本地	正常	无	65535	1.37	0.62		5.59	570		0					0
2018-03-26 18:08:17	2.8	256	2.64	3.79	3.22	231.9	231.7	230	本地	正常	无	65535	1.38	0.62		5.63	574		0					0
2018-03-26 18:09:26	2.8	256	2.8	3.87	3.12	230.9	230.4	229	本地	正常	无	65535	1.38	0.62		5.63	574		0					0
2018-03-26 18:10:34	2.8	256	2.64	3.91	3.21	231.6	231.7	230	本地	正常	无	65535	1.38	0.61		5.57	568		0					0
2018-03-26 18:11:43	2.8	256	2.72	3.84	3.1	230.7	231.2	229.2	本地	正常	无	65535	1.38	0.62		5.62	573		0					0
2018-03-26 18:12:51	2.78	256	2.66	3.8	3.15	230.7	230.2	228.8	本地	正常	无	65535	1.37	0.63		5.61	572		0					0
2018-03-26 18:13:59	2.79	255	2.61	3.84	3.21	231.2	230.7	229.1	本地	正常	无	65535	1.38	0.63		5.62	573		0					0
2018-03-26 18:15:09	2.79	256	2.68	3.82	3.16	230.7	230.2	228.8	本地	正常	无	65535	1.38	0.63		5.57	568		0					0
2018-03-26 18:19:43	2.8	255	2.81	3.78	3.06	229.7	230.1	228	本地	正常	无	65535	1.38	0.63		5.6	571		0					0
2018-03-26 18:20:51	2.81	256	2.68	3.84	3.21	229.6	229.5	227.6	本地	正常	无	65535	1.38	0.62		5.56	567		0					0
2018-03-26 18:22:00	2.8	256	2.7	3.8	3.17	230.3	229.8	228.6	本地	正常	无	65535	1.38	0.62		5.64	575		0					0
2018-03-26 18:23:08	2.8	256	2.72	3.74	3.16	229.4	229.7	227.8	本地	正常	无	65535	1.38	0.63		5.62	573		0					0
2018-03-26 18:24:17	2.8	256	2.69	3.8	3.09	230.5	230.2	228.5	本地	正常	无	65535	1.37	0.63		5.63	574		0					0
2018-03-26 18:25:26	2.82	256	2.66	3.81	3.16	229.6	230	228.2	本地	正常	无	65535	1.38	0.63		5.61	572		0					0
2018-03-26 18:26:34	2.84	256	2.71	3.85	3.25	229.4	229.7	227.5	本地	正常	无	65535	1.39	0.63		5.66	577		0					0
2018-03-26 18:27:43	2.83	256	2.74	3.88	3.13	229.8	230.2	228.5	本地	正常	无	65535	1.39	0.63		5.59	570		0					0
2018-03-26 18:28:52	2.84	256	2.75	3.82	3.19	230.1	230	228.3	本地	正常	无	65535	1.39	0.63		5.61	572		0					0
2018-03-26 18:30:00	2.84	256	2.68	3.71	3.14	229.9	229.4	228.2	本地	正常	无	65535	1.39	0.64		5.58	569		0					0
2018-03-26 18:31:08	2.82	256	2.61	3.8	3.22	229.6	229.9	228.4	本地	正常	无	65535	1.38	0.63		5.59	570		0					0
2018-03-26 18:32:17	2.83	255	2.67	3.79	3.15	229.3	229.4	228.1	本地	正常	无	65535	1.39	0.64		5.62	573		0					0
2018-03-26 18:33:25	2.81	256	2.7	3.66	3.04	230.4	229.9	228.9	本地	正常	无	65535	1.39	0.65		5.66	577		0					0
2018-03-26 18:34:34	2.82	256	2.67	3.68	3.09	229.6	229.1	228.1	本地	正常	无	65535	1.39	0.64		5.64	575		0					0
2018-03-26 18:35:41	2.83	256	2.65	3.69	3.11	230.4	229.8	228.9	本地	正常	无	65535	1.39	0.64		5.64	575		0					0
2018-03-26 18:36:50	2.82	256	2.59	3.75	3.17	230.3	230.4	229.1	本地	正常	无	65535	1.39	0.64		5.6	571		0					0
2018-03-26 18:37:58	2.83	256	2.62	3.68	3.12	229	229	227.8	本地	正常	无	65535	1.39	0.65		5.57	568		0					0
2018-03-26 18:39:25	2.85	256	2.56	3.79	3.24	229.3	229	227.9	本地	正常	无	65535	1.39	0.64		5.6	571		0					0
2018-03-26 18:40:49	2.84	256	2.64	3.8	3.18	229.1	229.1	227.9	本地	正常	无	65535	1.39	0.64		5.6	571		0					0

## Sheet: Sheet9
时间	电流	转速	输入电流A	输入电流B	输入电流C	输入电压A	输入电压B	输入电压C	KA0	KA4	远程操作	操作时间	有功功率	功率因数	有功电量	井下压力	沉没度	无功电量	油压	油压	套压	流量	井温	油温
2018-04-07 12:42:54	3.01	256	2.57	4.14	3.57	234.9	234.9	232.7	本地	正常	无	65535	1.5	0.63		9.11	929		0					0
2018-04-07 12:44:04	3.01	256	2.56	4.14	3.52	235	234.7	232.9	本地	正常	无	65535	1.49	0.63		9.11	929		0					0
2018-04-07 12:45:14	2.98	256	2.57	4.07	3.5	235.3	235	233.2	本地	正常	无	65535	1.49	0.63		9.11	929		0					0
2018-04-07 12:46:25	2.98	256	2.61	4.07	3.45	235.1	235.7	233.2	本地	正常	无	65535	1.49	0.63		9.13	931		0					0
2018-04-07 12:48:25	2.98	256	2.58	3.97	3.36	234.1	234	232.8	本地	正常	无	65535	1.48	0.64		9.12	930		0					0
2018-04-07 12:50:25	2.98	256	2.52	4.01	3.4	234.8	235.3	233.2	本地	正常	无	65535	1.49	0.65		9.12	930		0					0
2018-04-07 12:51:27	3	256	2.58	4.07	3.43	234.8	234.6	233.3	本地	正常	无	65535	1.49	0.64		9.12	930		0					0
2018-04-07 12:55:54	2.86	84	1.15	1.4	1.08	234.6	234.4	232.7	本地	正常	无	65535	0.87	0.56		8.99	917		0					0
2018-04-07 12:57:01	3.23	163	2.2	3.47	2.95	234.7	234.6	233.1	本地	正常	无	65535	1.28	0.66		9.04	922		0					0
2018-04-07 12:58:07	5.85	0	1.32	1.56	1.15	235	235.5	233	本地	正常	无	65535	0.74	0.45		8.98	916		0					0
2018-04-07 12:59:14	3.01	256	2.53	4.13	3.56	234.3	235	232.8	本地	正常	无	65535	1.49	0.63		9.12	930		0					0
2018-04-07 13:00:21	3	256	2.5	4.03	3.51	234.9	234.5	232.9	本地	正常	无	65535	1.49	0.64		9.11	929		0					0
2018-04-07 13:02:35	3.01	256	2.61	4.05	3.46	234.7	234.9	233.5	本地	正常	无	65535	1.49	0.64		9.12	930		0					0
2018-04-07 13:03:41	3.01	256	2.75	4.08	3.43	235	235.7	233.6	本地	正常	无	65535	1.5	0.63		9.12	930		0					0
2018-04-07 13:04:48	3.02	256	2.72	4.1	3.46	234.5	235	233.2	本地	正常	无	65535	1.5	0.63		9.12	930		0					0
2018-04-07 13:05:55	3.01	256	2.72	4.07	3.4	233.8	234.4	232.7	本地	正常	无	65535	1.49	0.63		9.12	930		0					0
2018-04-07 13:07:02	2.99	256	2.6	4.11	3.48	233.9	234	232.4	本地	正常	无	65535	1.48	0.63		9.11	929		0					0
2018-04-07 13:08:08	2.98	256	2.46	4.16	3.6	234.1	234.7	232.2	本地	正常	无	65535	1.48	0.63		9.12	930		0					0
2018-04-07 13:09:15	2.99	256	2.48	4.13	3.55	234.2	234.7	232.8	本地	正常	无	65535	1.49	0.63		9.11	929		0					0
2018-04-07 13:10:23	3	256	2.57	4.12	3.54	234.9	234.8	233.3	本地	正常	无	65535	1.5	0.63		9.13	931		0					0
2018-04-07 13:11:30	3.01	256	2.59	4.12	3.56	234.8	234.7	233.2	本地	正常	无	65535	1.5	0.63		9.11	929		0					0
2018-04-07 13:12:37	3.01	256	2.51	4.2	3.61	234.5	235.1	232.7	本地	正常	无	65535	1.5	0.63		9.12	930		0					0
2018-04-07 13:13:44	3.01	256	2.59	4.18	3.53	234.7	234.5	232.6	本地	正常	无	65535	1.49	0.62		9.13	931		0					0
2018-04-07 13:14:51	3	256	2.59	4.18	3.53	234.6	234.6	232.9	本地	正常	无	65535	1.49	0.62		9.12	930		0					0
2018-04-07 13:15:57	3.01	256	2.68	4.28	3.53	235.4	235.3	233.1	本地	正常	无	65535	1.5	0.61		9.12	930		0					0
2018-04-07 13:17:04	3.01	256	2.56	4.18	3.55	234.6	235.3	232.6	本地	正常	无	65535	1.5	0.63		9.12	930		0					0
2018-04-07 13:18:12	3.01	256	2.53	4.14	3.55	234.2	234.5	232.8	本地	正常	无	65535	1.49	0.63		9.13	931		0					0
2018-04-07 13:19:19	3.01	256	2.56	4.25	3.61	234.4	234.4	232.4	本地	正常	无	65535	1.49	0.62		9.12	930		0					0
2018-04-07 13:20:25	3	256	2.46	4.17	3.64	234.6	235.4	232.9	本地	正常	无	65535	1.5	0.63		9.1	928		0					0
2018-04-07 13:21:32	3.02	256	2.57	4.14	3.53	235	235.2	233.3	本地	正常	无	65535	1.5	0.63		9.11	929		0					0
2018-04-07 13:25:59	3.02	256	2.59	4.03	3.44	234.4	234.7	232.5	本地	正常	无	65535	1.5	0.64		9.12	930		0					0
2018-04-07 13:27:06	3.01	256	2.72	4.11	3.45	234.6	235.1	233.2	本地	正常	无	65535	1.5	0.63		9.12	930		0					0
2018-04-07 13:28:13	3	256	2.61	4.1	3.45	234.9	235.2	233	本地	正常	无	65535	1.49	0.63		9.12	930		0					0
2018-04-07 13:29:19	2.99	256	2.76	4.03	3.34	234.9	234.7	232.8	本地	正常	无	65535	1.49	0.63		9.13	931		0					0
2018-04-07 13:30:26	2.97	256	2.58	4.05	3.46	234.5	234	232.5	本地	正常	无	65535	1.48	0.63		9.14	932		0					0
2018-04-07 13:31:33	2.96	256	2.63	4.08	3.42	234.3	234.3	233.1	本地	正常	无	65535	1.48	0.63		9.12	930		0					0
2018-04-07 13:32:39	2.97	256	2.49	4.07	3.5	234.3	233.9	232.6	本地	正常	无	65535	1.48	0.64		9.13	931		0					0
2018-04-07 13:34:54	3	256	2.57	4.09	3.51	234.6	234.7	232.7	本地	正常	无	65535	1.49	0.63		9.12	930		0					0
2018-04-07 13:36:01	3	256	2.91	4.06	3.29	234.9	234.5	233.4	本地	正常	无	65535	1.49	0.63		9.12	930		0					0
2018-04-07 13:37:08	2.99	256	2.62	4.07	3.39	234.1	234.5	232.3	本地	正常	无	65535	1.48	0.63		9.12	930		0					0
2018-04-07 13:38:15	2.97	256	2.71	4.02	3.39	234	234.5	232.7	本地	正常	无	65535	1.48	0.63		9.12	930		0					0
2018-04-07 13:39:21	2.96	256	2.68	4.01	3.32	234.6	234.8	233	本地	正常	无	65535	1.48	0.64		9.12	930		0					0
2018-04-07 13:40:29	2.96	256	2.6	4.05	3.43	234.6	235.3	233.1	本地	正常	无	65535	1.48	0.63		9.13	931		0					0
2018-04-07 13:41:35	2.96	256	2.56	3.96	3.4	234.5	234.9	233.1	本地	正常	无	65535	1.48	0.64		9.13	931		0					0
2018-04-07 13:43:53	2.97	256	2.66	3.94	3.35	234.5	234.9	233.1	本地	正常	无	65535	1.48	0.64		9.12	930		0					0
2018-04-07 13:46:06	2.99	256	2.72	4.06	3.41	235.1	234.9	233.1	本地	正常	无	65535	1.49	0.63		9.12	930		0					0
2018-04-07 13:47:14	2.99	256	2.75	3.95	3.29	235.2	234.8	233.4	本地	正常	无	65535	1.49	0.63		9.12	930		0					0
2018-04-07 13:48:20	2.98	256	2.63	3.97	3.39	234.5	234.6	233.2	本地	正常	无	65535	1.48	0.64		9.13	931		0					0
2018-04-07 13:49:27	2.98	256	2.55	3.97	3.38	235.1	234.9	233.1	本地	正常	无	65535	1.48	0.64		9.11	929		0					0
2018-04-07 13:50:33	2.99	256	2.62	3.92	3.38	235.3	235.1	233.9	本地	正常	无	65535	1.49	0.65		9.12	930		0					0
2018-04-07 13:51:40	2.97	256	2.51	3.92	3.4	235.6	235.4	233.7	本地	正常	无	65535	1.48	0.64		9.12	930		0					0
2018-04-07 13:52:47	2.96	256	2.58	3.97	3.38	234.8	235.3	233.1	本地	正常	无	65535	1.48	0.64		9.12	930		0					0
2018-04-07 13:55:02	2.97	256	2.46	4.07	3.58	233.8	233.4	231.8	本地	正常	无	65535	1.48	0.64		9.12	930		0					0
2018-04-07 13:56:09	2.97	256	2.48	4.11	3.55	234.8	235.2	232.9	本地	正常	无	65535	1.48	0.62		9.12	930		0					0
2018-04-07 13:57:15	2.97	256	2.48	4.03	3.55	234.8	234.9	232.7	本地	正常	无	65535	1.48	0.63		9.12	930		0					0
2018-04-07 13:58:22	2.97	256	2.53	4.08	3.53	234.5	234.6	233.2	本地	正常	无	65535	1.48	0.63		9.12	930		0					0
2018-04-07 14:00:36	2.97	256	2.61	4.11	3.46	234.6	234	232.8	本地	正常	无	65535	1.48	0.63		9.11	929		0					0
2018-04-07 14:01:43	2.96	256	2.49	4.02	3.49	233.6	234	232.2	本地	正常	无	65535	1.48	0.64		9.12	930		0					0
2018-04-07 14:02:49	2.95	256	2.57	4.02	3.49	233.7	234	232.5	本地	正常	无	65535	1.47	0.63		9.12	930		0					0
2018-04-07 14:03:56	2.95	256	2.55	4.1	3.5	233.7	234.1	232.1	本地	正常	无	65535	1.47	0.63		9.12	930		0					0
2018-04-07 14:05:03	2.95	256	2.51	4.14	3.53	234.2	233.9	232.1	本地	正常	无	65535	1.47	0.63		9.1	928		0					0
2018-04-07 14:06:11	2.96	256	2.58	4.08	3.46	233.9	233.5	231.9	本地	正常	无	65535	1.47	0.63		9.1	928		0					0
2018-04-07 14:07:17	2.97	256	2.6	4.16	3.51	233.8	234	231.7	本地	正常	无	65535	1.48	0.62		9.1	928		0					0
2018-04-07 14:08:23	2.98	256	2.68	4.22	3.48	233.9	234.2	231.7	本地	正常	无	65535	1.48	0.62		9.09	927		0					0
2018-04-07 14:10:38	2.97	256	2.57	4.05	3.49	234	234.3	232.6	本地	正常	无	65535	1.48	0.63		9.09	927		0					0
2018-04-07 14:11:45	2.94	256	2.47	4.04	3.48	234.3	234.1	232.2	本地	正常	无	65535	1.47	0.63		9.1	928		0					0
2018-04-07 14:12:51	2.93	256	2.42	4.09	3.54	234	234.3	232.7	本地	正常	无	65535	1.47	0.63		9.1	928		0					0
2018-04-07 14:15:05	2.91	256	2.48	4.08	3.47	234.5	235.2	232.8	本地	正常	无	65535	1.46	0.63		9.09	927		0					0
2018-04-07 14:16:12	2.91	256	2.5	4.13	3.54	234	234.4	232.6	本地	正常	无	65535	1.46	0.62		9.1	928		0					0
2018-04-07 14:17:18	2.92	256	2.54	4.08	3.42	234.5	234.2	232.8	本地	正常	无	65535	1.46	0.63		9.08	926		0					0
2018-04-07 14:18:25	2.92	256	2.46	4.08	3.52	234.2	234.9	232.7	本地	正常	无	65535	1.46	0.62		9.08	926		0					0
2018-04-07 14:19:32	2.94	255	2.49	4.08	3.49	233.9	234.4	232.4	本地	正常	无	65535	1.47	0.63		9.08	926		0					0
2018-04-07 14:20:39	2.97	256	2.6	4.09	3.5	234.3	234.1	232.8	本地	正常	无	65535	1.48	0.63		9.08	926		0					0
2018-04-07 14:21:46	2.97	256	2.61	4.16	3.46	234.4	234.2	232.7	本地	正常	无	65535	1.48	0.62		9.07	925		0					0
2018-04-07 14:22:53	2.95	256	2.51	4.14	3.55	233.9	234.3	232.2	本地	正常	无	65535	1.47	0.62		9.08	926		0					0
2018-04-07 14:24:00	2.95	255	2.3	4.09	3.68	233.2	233.8	231.6	本地	正常	无	65535	1.47	0.63		9.08	926		0					0
2018-04-07 14:25:07	2.97	255	2.54	4.12	3.55	234.4	234.8	232.5	本地	正常	无	65535	1.48	0.62		9.07	925		0					0
2018-04-07 14:26:14	2.97	256	2.46	4.24	3.65	234.5	234.5	232.4	本地	正常	无	65535	1.48	0.62		9.07	925		0					0
2018-04-07 14:27:20	2.95	256	2.57	4.16	3.52	234.7	234.7	232.7	本地	正常	无	65535	1.47	0.62		9.06	924		0					0
2018-04-07 14:28:27	2.94	256	2.43	4.11	3.59	235.4	235.1	233.4	本地	正常	无	65535	1.48	0.63		9.08	926		0					0
2018-04-07 14:29:34	2.92	256	2.53	3.97	3.49	234.6	234.3	232.9	本地	正常	无	65535	1.46	0.63		9.08	926		0					0
2018-04-07 14:30:41	2.93	255	2.47	4.19	3.64	234.7	234.9	233.3	本地	正常	无	65535	1.47	0.62		9.06	924		0					0
2018-04-07 14:31:48	2.97	255	2.5	4.12	3.53	236.1	236.2	234.4	本地	正常	无	65535	1.49	0.63		9.07	925		0					0
2018-04-07 14:32:54	2.96	255	2.61	4.16	3.47	235.1	235.5	233.2	本地	正常	无	65535	1.48	0.62		9.06	924		0					0
2018-04-07 14:34:01	2.94	256	2.44	4.06	3.54	234.3	234.8	233.1	本地	正常	无	65535	1.47	0.63		9.06	924		0					0
2018-04-07 14:35:08	2.94	255	2.5	4.09	3.5	235.3	235.2	233.9	本地	正常	无	65535	1.47	0.62		9.07	925		0					0
2018-04-07 14:36:15	2.93	255	2.51	4.03	3.45	234.9	235	233.8	本地	正常	无	65535	1.47	0.63		9.07	925		0					0
2018-04-07 14:37:22	2.93	255	2.44	3.99	3.43	234.4	235.1	232.7	本地	正常	无	65535	1.47	0.64		9.06	924		0					0
2018-04-07 14:38:28	2.94	255	2.42	4.08	3.56	235.4	235.2	233.5	本地	正常	无	65535	1.47	0.63		9.04	922		0					0
2018-04-07 14:39:35	2.94	256	2.51	4.04	3.5	234.8	235.4	233.1	本地	正常	无	65535	1.47	0.63		9.05	923		0					0
2018-04-07 14:40:42	2.94	256	2.49	3.95	3.46	234.1	234.1	232.3	本地	正常	无	65535	1.47	0.64		9.06	924		0					0
2018-04-07 14:41:48	2.94	256	2.53	3.98	3.42	235.2	235.1	233.8	本地	正常	无	65535	1.47	0.63		9.06	924		0					0
2018-04-07 14:44:03	2.97	255	2.61	3.93	3.4	233.6	233.6	232.4	本地	正常	无	65535	1.48	0.64		9.07	925		0					0
2018-04-07 14:45:09	2.98	255	2.64	4.04	3.44	234.5	235	232.7	本地	正常	无	65535	1.48	0.63		9.07	925		0					0
2018-04-07 14:46:16	2.96	256	2.57	4.04	3.52	234.5	235.1	233	本地	正常	无	65535	1.48	0.63		9.06	924		0					0
2018-04-07 14:47:23	2.95	255	2.59	3.88	3.36	234.2	233.9	232.3	本地	正常	无	65535	1.47	0.65		9.05	923		0					0
2018-04-07 14:48:30	2.97	255	2.54	3.94	3.49	234.2	234.1	232.9	本地	正常	无	65535	1.48	0.64		9.07	925		0					0
2018-04-07 14:49:36	2.98	255	2.52	4.04	3.54	234.8	235.2	233.6	本地	正常	无	65535	1.49	0.63		9.07	925		0					0
2018-04-07 14:50:43	2.99	255	2.57	3.86	3.52	234.2	233.8	232.3	本地	正常	无	65535	1.49	0.64		9.05	923		0					0
2018-04-07 14:52:57	2.99	255	2.61	3.87	3.47	235.1	235.1	233.4	本地	正常	无	65535	1.49	0.64		9.07	925		0					0
2018-04-07 14:54:15	2.97	255	2.67	3.93	3.39	235.9	236.4	234.7	本地	正常	无	65535	1.49	0.63		9.07	925		0					0
2018-04-07 14:55:32	2.96	255	2.52	4.02	3.63	234.6	234.5	233.4	本地	正常	无	65535	1.48	0.64		9.07	925		0					0
2018-04-07 14:57:55	2.97	255	2.56	3.96	3.52	235	235.3	233.3	本地	正常	无	65535	1.49	0.64		9.06	924		0					0
2018-04-07 14:59:06	2.99	255	2.7	4.02	3.45	235.7	235.3	234.1	本地	正常	无	65535	1.5	0.63		9.05	923		0					0
2018-04-07 15:00:16	2.99	255	2.69	3.95	3.44	234.8	234.6	232.7	本地	正常	无	65535	1.49	0.64		9.06	924		0					0
2018-04-07 15:01:27	2.99	255	2.62	4.05	3.52	234.9	235.4	233.6	本地	正常	无	65535	1.49	0.63		9.06	924		0					0
2018-04-07 15:02:38	2.99	255	2.57	3.97	3.54	234.4	234.7	233.3	本地	正常	无	65535	1.49	0.63		9.05	923		0					0
2018-04-07 15:03:48	3	255	2.78	4.1	3.42	235.8	236	234	本地	正常	无	65535	1.5	0.63		9.04	922		0					0
2018-04-07 15:04:58	2.98	255	2.63	4.02	3.42	235.2	234.9	233.2	本地	正常	无	65535	1.49	0.64		9.06	924		0					0
2018-04-07 15:06:09	2.98	256	2.71	3.91	3.37	234.8	235	233.1	本地	正常	无	65535	1.49	0.64		9.06	924		0					0
2018-04-07 15:07:19	2.99	255	2.61	4.1	3.5	235.2	234.7	233.3	本地	正常	无	65535	1.49	0.63		9.05	923		0					0
2018-04-07 15:08:28	2.95	255	2.56	3.88	3.38	234.6	233.9	232.6	本地	正常	无	65535	1.47	0.64		9.06	924		0					0
2018-04-07 15:09:39	2.96	255	2.59	3.95	3.4	234.1	234.5	232.4	本地	正常	无	65535	1.48	0.64		9.06	924		0					0
2018-04-07 15:11:59	2.97	255	2.62	4.01	3.51	234.4	234.1	232.4	本地	正常	无	65535	1.48	0.63		9.07	925		0					0
2018-04-07 15:13:10	2.97	255	2.5	3.88	3.53	234.4	233.9	232.2	本地	正常	无	65535	1.48	0.65		9.06	924		0					0
2018-04-07 15:14:20	2.99	256	2.6	3.92	3.46	234.1	233.6	232.2	本地	正常	无	65535	1.49	0.64		9.08	926		0					0
2018-04-07 15:15:31	3.01	255	2.68	3.85	3.41	234.1	234	232.1	本地	正常	无	65535	1.5	0.65		9.07	925		0					0
2018-04-07 15:17:51	3	255	2.67	3.91	3.44	232.8	233.1	231.4	本地	正常	无	65535	1.49	0.65		9.07	925		0					0
2018-04-07 15:18:52	2.99	256	2.66	3.82	3.45	232.2	232.7	230.7	本地	正常	无	65535	1.48	0.65		9.07	925		0					0
2018-04-07 15:19:52	2.98	255	2.64	3.84	3.47	232	231.8	230.1	本地	正常	无	65535	1.48	0.65		9.06	924		0					0
2018-04-07 15:20:52	2.96	255	2.57	4.04	3.51	233.9	234.1	232.5	本地	正常	无	65535	1.47	0.63		9.06	924		0					0
2018-04-07 15:21:52	2.96	255	2.58	4.03	3.55	233.8	234.4	232.1	本地	正常	无	65535	1.48	0.63		9.06	924		0					0
2018-04-07 15:22:59	2.98	255	2.53	4.02	3.53	233.5	233.6	231.9	本地	正常	无	65535	1.48	0.63		9.07	925		0					0
2018-04-07 15:24:06	3	255	2.6	3.88	3.54	232.2	232.1	231	本地	正常	无	65535	1.48	0.64		9.06	924		0					0
2018-04-07 15:25:13	2.99	256	2.54	3.93	3.63	233.4	233.4	231.3	本地	正常	无	65535	1.48	0.63		9.06	924		0					0
2018-04-07 15:26:09	3	255	2.55	4	3.57	235	234.9	233.1	本地	正常	无	65535	1.49	0.63		9.06	924		0					0
2018-04-07 15:27:16	2.99	255	2.54	3.86	3.48	234.3	234.8	232.5	本地	正常	无	65535	1.49	0.65		9.06	924		0					0
2018-04-07 15:28:23	2.99	256	2.64	3.89	3.42	233.8	233.3	231.8	本地	正常	无	65535	1.49	0.65		9.06	924		0					0
2018-04-07 15:29:40	2.98	255	2.5	3.94	3.51	235.1	234.7	232.7	本地	正常	无	65535	1.49	0.65		9.06	924		0					0
2018-04-07 15:30:58	3.02	255	2.36	4.06	3.67	234.5	234.3	232.5	本地	正常	无	65535	1.5	0.64		9.05	923		0					0
2018-04-07 15:32:16	3.03	255	2.46	4.02	3.63	233.6	234	231.8	本地	正常	无	65535	1.51	0.65		9.06	924		0					0
2018-04-07 15:34:37	2.96	255	2.31	4.04	3.68	233.9	234.5	232.1	本地	正常	无	65535	1.48	0.64		9.06	924		0					0
2018-04-07 15:35:47	2.95	255	2.41	4.07	3.57	234.5	234.1	232.2	本地	正常	无	65535	1.47	0.63		9.06	924		0					0
2018-04-07 15:36:57	3	255	2.39	4.09	3.66	233.7	233.5	231.2	本地	正常	无	65535	1.49	0.64		9.07	925		0					0
2018-04-07 15:38:08	2.94	255	2.53	4.06	3.51	234.6	234.9	232.2	本地	正常	无	65535	1.47	0.62		9.05	923		0					0
2018-04-07 15:39:18	2.94	255	2.42	4.08	3.52	234.5	234.6	232.7	本地	正常	无	65535	1.48	0.64		9.03	921		0					0
2018-04-07 15:41:40	2.98	255	2.38	4.14	3.62	235.2	235.8	233.3	本地	正常	无	65535	1.49	0.63		9.04	922		0					0
2018-04-07 15:42:50	2.99	255	2.52	4.13	3.51	235.7	235.5	233.3	本地	正常	无	65535	1.5	0.63		9.04	922		0					0
2018-04-07 15:46:20	2.97	255	2.53	4.08	3.45	235.4	235.2	233.4	本地	正常	无	65535	1.49	0.64		9.04	922		0					0
2018-04-07 15:48:41	2.95	255	2.5	4.03	3.44	234	233.6	231.7	本地	正常	无	65535	1.48	0.65		9.06	924		0					0
2018-04-07 15:49:51	2.95	255	2.52	4.02	3.42	233.3	233	230.9	本地	正常	无	65535	1.47	0.64		9.05	923		0					0
2018-04-07 15:51:01	2.96	255	2.47	4.06	3.51	233.8	234.4	232.1	本地	正常	无	65535	1.48	0.64		9.05	923		0					0
2018-04-07 15:52:12	2.94	255	2.41	3.97	3.53	233.5	233.7	231.4	本地	正常	无	65535	1.47	0.64		9.05	923		0					0
2018-04-07 15:53:23	2.95	255	2.49	4.04	3.52	234.8	234.5	232.6	本地	正常	无	65535	1.48	0.63		9.06	924		0					0
2018-04-07 15:54:33	2.99	255	2.6	3.99	3.43	234.2	234.6	232.1	本地	正常	无	65535	1.49	0.64		9.06	924		0					0
2018-04-07 15:55:43	3.01	255	2.54	4.06	3.48	234.5	234.9	233	本地	正常	无	65535	1.5	0.64		9.05	923		0					0
2018-04-07 15:56:54	0.86	0	0.85	0.84	0.75	234.3	234.9	232.7	本地	正常	无	65535	0.42	0.52		9.14	932		0					0
2018-04-07 15:58:03	4.43	117	2.12	3.32	2.79	234.2	234.1	232.1	本地	正常	无	65535	1.25	0.68		8.95	913		0					0
2018-04-07 15:59:13	10.61	1	2.6	3.96	3.5	233.9	233.6	231.8	本地	正常	无	65535	1.89	0.6		8.91	909		0					0
2018-04-07 16:00:24	3.15	255	2.47	4.18	3.67	232.9	233.4	231	本地	正常	无	65535	1.55	0.65		9.07	925		0					0
2018-04-07 16:01:34	3.16	256	2.53	4.36	3.75	233.7	233.9	231.2	本地	正常	无	65535	1.55	0.63		9.07	925		0					0
2018-04-07 16:02:45	3.14	256	2.55	4.31	3.72	232.2	232.5	230.2	本地	正常	无	65535	1.54	0.63		9.06	924		0					0
2018-04-07 16:03:55	3.12	255	2.48	4.34	3.77	233.6	233.9	231.2	本地	正常	无	65535	1.54	0.63		9.06	924		0					0
2018-04-07 16:05:05	3.11	255	2.56	4.19	3.63	233.2	233.1	230.7	本地	正常	无	65535	1.53	0.64		9.07	925		0					0
2018-04-07 16:08:37	3.04	256	2.43	4.24	3.65	234.2	234	231.8	本地	正常	无	65535	1.51	0.63		9.06	924		0					0
2018-04-07 16:10:57	3.04	256	2.32	4.15	3.72	232.9	233.1	230.6	本地	正常	无	65535	1.5	0.64		9.07	925		0					0
2018-04-07 16:12:07	3.05	256	2.33	4.21	3.73	233.3	233.7	231.7	本地	正常	无	65535	1.51	0.64		9.07	925		0					0
2018-04-07 16:13:17	3.03	255	2.22	4.14	3.76	232.5	232.8	230.9	本地	正常	无	65535	1.5	0.64		9.07	925		0					0
2018-04-07 16:14:28	3.01	256	2.21	4.25	3.82	232.9	233.7	230.7	本地	正常	无	65535	1.5	0.63		9.07	925		0					0
2018-04-07 16:15:39	4.22	0	1.2	1.38	1.18	232.1	232.3	229.9	本地	正常	无	65535	0.64	0.58		9.02	920		0					0
2018-04-07 16:16:49	3.03	255	2.29	4.14	3.71	233.8	233.5	231.8	本地	正常	无	65535	1.5	0.64		9.09	927		0					0
2018-04-07 16:17:59	3.01	256	2.27	4.13	3.7	233.3	233.9	231.3	本地	正常	无	65535	1.49	0.64		9.1	928		0					0
2018-04-07 16:19:10	2.99	256	2.25	4.16	3.7	233.1	233.8	231.3	本地	正常	无	65535	1.48	0.63		9.08	926		0					0
2018-04-07 16:20:20	3	256	2.27	4.13	3.7	233	233	231.3	本地	正常	无	65535	1.49	0.64		9.07	925		0					0
2018-04-07 16:21:31	3	256	2.31	4.14	3.7	234.1	234.1	231.8	本地	正常	无	65535	1.49	0.63		9.08	926		0					0
2018-04-07 16:22:41	2.99	256	2.16	4.2	3.83	233.5	233.9	231.9	本地	正常	无	65535	1.49	0.63		9.08	926		0					0
2018-04-07 16:23:51	2.99	256	2.34	4.21	3.71	233.7	234.2	231.5	本地	正常	无	65535	1.49	0.63		9.1	928		0					0
2018-04-07 16:25:02	2.99	256	2.36	4.17	3.67	234	233.9	232.1	本地	正常	无	65535	1.49	0.63		9.11	929		0					0
2018-04-07 16:27:22	3.03	256	2.23	4.24	3.8	233.8	233.5	231.5	本地	正常	无	65535	1.5	0.63		9.09	927		0					0
2018-04-07 16:28:32	2.99	256	2.31	4.15	3.68	233	233.1	231.5	本地	正常	无	65535	1.48	0.64		9.11	929		0					0
2018-04-07 16:29:43	2.97	256	2.31	4.16	3.7	234.3	234	232.3	本地	正常	无	65535	1.48	0.63		9.1	928		0					0
2018-04-07 16:30:54	2.97	256	2.23	4.12	3.74	233.3	233.1	231.6	本地	正常	无	65535	1.48	0.64		9.1	928		0					0
2018-04-07 16:33:15	2.97	256	2.28	4.14	3.68	233.4	233	231.2	本地	正常	无	65535	1.48	0.64		9.1	928		0					0
2018-04-07 16:34:25	2.95	256	2.29	4.13	3.68	234.2	234.2	231.9	本地	正常	无	65535	1.47	0.63		9.1	928		0					0
2018-04-07 16:35:35	2.95	256	2.37	4.01	3.56	233.6	234.1	231.9	本地	正常	无	65535	1.48	0.64		9.1	928		0					0
2018-04-07 16:36:45	2.95	256	2.38	4.09	3.54	234.2	234	232	本地	正常	无	65535	1.47	0.64		9.1	928		0					0
2018-04-07 16:37:55	2.94	256	2.38	4.01	3.49	233.8	234.5	231.9	本地	正常	无	65535	1.47	0.64		9.1	928		0					0
2018-04-07 16:40:17	2.95	256	2.44	4.1	3.52	233.5	234	231.8	本地	正常	无	65535	1.47	0.63		9.09	927		0					0
2018-04-07 16:41:26	8.49	2	3.63	5.64	5.12	232.3	232.3	230.6	本地	正常	无	65535	2.1	0.72		8.97	915		0					0
2018-04-07 16:42:36	2.96	255	2.37	4.06	3.57	233.5	234.2	231.5	本地	正常	无	65535	1.47	0.63		9.1	928		0					0
2018-04-07 16:44:58	2.96	256	2.47	4.01	3.43	234.4	234.3	232.5	本地	正常	无	65535	1.48	0.64		9.1	928		0					0
2018-04-07 16:46:07	2.94	256	2.47	4.01	3.42	233.3	233.9	231.4	本地	正常	无	65535	1.47	0.64		9.1	928		0					0
2018-04-07 16:48:28	2.95	255	2.54	4.01	3.4	233.5	233.8	232	本地	正常	无	65535	1.48	0.64		9.11	929		0					0
2018-04-07 16:49:38	2.97	256	2.47	4.08	3.54	234	234	232.3	本地	正常	无	65535	1.48	0.63		9.12	930		0					0
2018-04-07 16:50:49	2.94	256	2.43	4.03	3.5	233.8	234	232.1	本地	正常	无	65535	1.47	0.64		9.12	930		0					0
2018-04-07 16:51:59	2.95	256	2.46	4.08	3.55	234.6	234.2	232.4	本地	正常	无	65535	1.48	0.64		9.12	930		0					0
2018-04-07 16:53:59	2.93	256	2.4	3.98	3.48	233.7	233.7	232	本地	正常	无	65535	1.47	0.64		9.11	929		0					0
2018-04-07 16:55:00	2.96	256	2.55	3.98	3.42	233.5	233.4	231.9	本地	正常	无	65535	1.48	0.64		9.11	929		0					0
2018-04-07 16:56:05	2.98	256	2.52	3.99	3.4	234.2	234	232.4	本地	正常	无	65535	1.48	0.64		9.12	930		0					0
2018-04-07 16:57:12	2.96	256	2.6	3.93	3.41	233.1	233.1	231.6	本地	正常	无	65535	1.48	0.65		9.13	931		0					0
2018-04-07 16:58:19	2.95	256	2.67	3.97	3.32	234.3	234	232.5	本地	正常	无	65535	1.48	0.64		9.1	928		0					0
2018-04-07 17:00:32	2.94	256	2.52	3.89	3.32	233.3	233.6	231.5	本地	正常	无	65535	1.47	0.65		9.13	931		0					0
2018-04-07 17:01:40	2.94	256	2.62	3.9	3.27	233.9	234.3	232.2	本地	正常	无	65535	1.47	0.65		9.12	930		0					0
2018-04-07 17:02:46	2.97	256	2.74	3.92	3.2	234.6	234	232.4	本地	正常	无	65535	1.48	0.65		9.13	931		0					0
2018-04-07 17:03:53	2.97	256	2.51	4.01	3.42	233.2	232.6	230.9	本地	正常	无	65535	1.48	0.64		9.13	931		0					0
2018-04-07 17:04:59	2.95	256	2.62	4.04	3.34	234.3	233.9	232.1	本地	正常	无	65535	1.47	0.63		9.13	931		0					0
2018-04-07 17:06:06	2.95	256	2.51	4.07	3.46	233.5	233.9	231.1	本地	正常	无	65535	1.47	0.63		9.12	930		0					0
2018-04-07 17:07:13	2.96	256	2.45	3.99	3.49	232.6	233.3	230.8	本地	正常	无	65535	1.47	0.64		9.13	931		0					0
2018-04-07 17:12:48	2.95	256	2.58	3.97	3.35	233.8	234.3	231.9	本地	正常	无	65535	1.47	0.64		9.13	931		0					0
2018-04-07 17:15:02	2.96	256	2.52	3.96	3.43	233.9	233.8	231.9	本地	正常	无	65535	1.48	0.65		9.13	931		0					0
2018-04-07 17:16:09	2.95	256	2.54	3.95	3.39	233.1	233.7	231.3	本地	正常	无	65535	1.47	0.64		9.14	932		0					0
2018-04-07 17:17:15	2.94	256	2.59	3.85	3.34	232.2	232.8	230.6	本地	正常	无	65535	1.46	0.65		9.15	933		0					0
2018-04-07 17:18:21	2.95	256	2.62	4.02	3.47	233.7	233.7	231.8	本地	正常	无	65535	1.48	0.63		9.14	932		0					0
2018-04-07 17:19:29	2.94	256	2.57	3.95	3.4	233.1	233	231.7	本地	正常	无	65535	1.47	0.64		9.14	932		0					0
2018-04-07 17:20:36	2.96	256	2.54	3.91	3.42	232.9	233	231.7	本地	正常	无	65535	1.47	0.64		9.14	932		0					0
2018-04-07 17:21:36	2.99	256	2.59	4.06	3.5	233.6	233.7	231.5	本地	正常	无	65535	1.49	0.64		9.15	933		0					0
2018-04-07 17:22:46	2.98	256	2.57	3.95	3.4	233.4	233.7	231.6	本地	正常	无	65535	1.48	0.64		9.15	933		0					0
2018-04-07 17:23:58	2.96	256	2.52	3.93	3.5	232.2	232.6	231	本地	正常	无	65535	1.47	0.64		9.15	933		0					0
2018-04-07 17:26:42	2.95	256	2.59	3.78	3.35	233.2	233.1	231.5	本地	正常	无	65535	1.47	0.65		9.15	933		0					0
2018-04-07 17:27:49	2.96	256	2.54	3.86	3.4	232.7	233.4	231.7	本地	正常	无	65535	1.47	0.65		9.15	933		0					0
2018-04-07 17:28:56	3	256	2.59	3.91	3.4	232.2	232.6	231.3	本地	正常	无	65535	1.49	0.65		9.15	933		0					0
2018-04-07 17:30:03	0.48	274	0.8	0.84	0.77	231.6	232.6	230.7	本地	正常	无	65535	0.47	0.57		9.11	929		0					0
2018-04-07 17:33:35	2.91	256	2.54	3.77	3.35	232.3	233.1	231.4	本地	正常	无	65535	1.46	0.65		9.15	933		0					0
2018-04-07 17:34:53	2.87	256	2.45	3.68	3.31	231.8	231.5	230.1	本地	正常	无	65535	1.44	0.67		9.15	933		0					0
2018-04-07 17:35:58	3.44	1	0.26	0.43	0.38	232.9	233.7	231.5	本地	正常	无	65535	0.14	0.12		9.22	940		0					0
2018-04-07 17:38:24	2.5	1	3.49	4.78	4.18	232.6	233.4	231.5	本地	正常	无	65535	1.11	0.86		8.94	912		0					0
2018-04-07 17:39:41	2.97	256	2.64	3.9	3.44	232.3	232.2	230.9	本地	正常	无	65535	1.47	0.64		9.16	934		0					0
2018-04-07 17:42:17	3	256	2.63	3.81	3.49	232.7	232.8	231.9	本地	正常	无	65535	1.49	0.65		9.15	933		0					0
2018-04-07 17:43:26	0	1	0.09	0.17	0.14	231.7	232.1	230.2	本地	正常	无	65535	0.02	0.22		9.25	943		0					0
2018-04-07 17:44:37	2.98	256	2.68	3.77	3.42	232.7	232.4	231.4	本地	正常	无	65535	1.48	0.65		9.17	935		0					0
2018-04-07 17:45:47	2.96	256	2.62	3.85	3.42	232.6	232.2	231	本地	正常	无	65535	1.47	0.64		9.16	934		0					0
2018-04-07 17:48:08	2.93	256	2.61	3.81	3.4	232.8	233.5	231.6	本地	正常	无	65535	1.46	0.64		9.16	934		0					0
2018-04-07 17:49:18	3.3	187	2.36	3.46	3	233.3	234.1	232.1	本地	正常	无	65535	1.33	0.65		9.14	932		0					0
2018-04-07 17:50:28	3.07	199	2.45	3.61	3.22	231.6	232.2	230.8	本地	正常	无	65535	1.36	0.66		9.16	934		0					0
2018-04-07 17:52:49	2.93	256	2.66	3.89	3.44	232.3	232.2	230.8	本地	正常	无	65535	1.46	0.63		9.18	936		0					0
2018-04-07 17:54:00	2.9	256	2.54	3.77	3.51	231	231.3	230.1	本地	正常	无	65535	1.44	0.64		9.18	936		0					0
2018-04-07 17:56:20	2.91	256	2.6	3.85	3.55	230.2	230.6	229.2	本地	正常	无	65535	1.44	0.63		9.19	937		0					0
2018-04-07 17:57:30	2.9	256	2.53	3.97	3.56	232.5	232.8	230.7	本地	正常	无	65535	1.45	0.63		9.18	936		0					0
2018-04-07 17:58:41	2.91	256	2.49	3.99	3.61	231.6	231.5	229.8	本地	正常	无	65535	1.45	0.63		9.18	936		0					0
2018-04-07 17:59:50	2.92	256	2.37	3.96	3.6	231.2	231.2	229.5	本地	正常	无	65535	1.44	0.63		9.18	936		0					0
2018-04-07 18:01:01	2.92	256	2.33	3.97	3.63	231.9	232.6	230.6	本地	正常	无	65535	1.45	0.64		9.18	936		0					0
2018-04-07 18:02:11	2.94	256	2.49	3.84	3.58	231.6	231.7	229.6	本地	正常	无	65535	1.46	0.64		9.18	936		0					0
2018-04-07 18:03:21	2.94	256	2.52	3.82	3.54	232.1	232.3	230.2	本地	正常	无	65535	1.46	0.64		9.18	936		0					0
2018-04-07 18:04:32	2.92	256	2.44	3.82	3.55	231.8	232.1	229.8	本地	正常	无	65535	1.45	0.64		9.18	936		0					0
2018-04-07 18:05:42	0	2	0.08	0.17	0.15	231.8	232.3	230.8	本地	正常	无	65535	0.02	0.22		9.25	943		0					0
2018-04-07 18:06:52	5.21	1	3.74	5.31	5.04	231.4	232	229.8	本地	正常	无	65535	1.79	0.78		9.11	929		0					0
2018-04-07 18:08:03	2.91	256	2.44	3.77	3.52	232.1	232	230.4	本地	正常	无	65535	1.45	0.65		9.19	937		0					0
2018-04-07 18:10:24	2.9	256	2.38	3.79	3.55	232.3	232.6	231.3	本地	正常	无	65535	1.45	0.64		9.18	936		0					0
2018-04-07 18:11:33	0	2	0.08	0.19	0.17	231.4	231.7	230.4	本地	正常	无	65535	0.02	0.22		9.25	943		0					0
2018-04-07 18:12:44	0	2	0.19	0.32	0.26	232.5	232.7	231.2	本地	正常	无	65535	0.05	0.28		9.25	943		0					0
2018-04-07 18:13:54	0	2	0.17	0.31	0.25	232.8	232.7	231	本地	正常	无	65535	0.05	0.29		9.25	943		0					0
2018-04-07 18:16:15	2.9	256	2.47	3.76	3.5	232.1	232.9	230.9	本地	正常	无	65535	1.45	0.65		9.2	938		0					0
2018-04-07 18:17:25	0	2	0.2	0.3	0.23	232.3	232.2	230.6	本地	正常	无	65535	0.05	0.29		9.25	943		0					0
2018-04-07 18:18:35	0	2	0.11	0.15	0.1	232.5	233.2	231.4	本地	正常	无	65535	0.02	0.22		9.25	943		0					0
2018-04-07 18:19:46	0	1	0.17	0.3	0.25	231.8	231.9	230.9	本地	正常	无	65535	0.05	0.31		9.25	943		0					0
2018-04-07 18:22:09	0	1	0.43	0.48	0.43	232.2	232.2	230.5	本地	正常	无	65535	0.06	0.5		9.22	940		0					0
2018-04-07 18:23:17	2.89	256	2.61	3.66	3.34	232.8	233.3	231.4	本地	正常	无	65535	1.44	0.65		9.2	938		0					0
2018-04-07 18:24:28	2.87	256	2.45	3.72	3.45	232.3	233	230.9	本地	正常	无	65535	1.44	0.65		9.19	937		0					0
2018-04-07 18:25:37	2.9	256	2.57	3.79	3.46	233	233.5	232.1	本地	正常	无	65535	1.45	0.64		9.19	937		0					0
2018-04-07 18:27:58	2.9	257	2.43	3.73	3.41	233.2	233.3	232.2	本地	正常	无	65535	1.45	0.65		9.18	936		0					0
2018-04-07 18:29:08	2.9	256	2.49	3.67	3.41	232.2	232.9	230.9	本地	正常	无	65535	1.45	0.66		9.18	936		0					0
2018-04-07 18:30:19	2.93	256	2.5	3.77	3.46	232.3	232.2	230.9	本地	正常	无	65535	1.46	0.65		9.19	937		0					0
2018-04-07 18:31:29	2.94	257	2.56	3.69	3.44	232.4	232.4	230.9	本地	正常	无	65535	1.46	0.65		9.18	936		0					0
2018-04-07 18:33:50	2.95	258	2.56	3.73	3.45	232.4	232.9	231.1	本地	正常	无	65535	1.47	0.65		9.19	937		0					0
2018-04-07 18:35:00	0	2	0.14	0.3	0.26	231.6	231.6	230.2	本地	正常	无	65535	0.05	0.31		9.25	943		0					0
2018-04-07 18:36:10	0	2	0.21	0.31	0.22	233.2	233.4	231.7	本地	正常	无	65535	0.05	0.31		9.25	943		0					0
2018-04-07 18:37:20	0	2	0.1	0.15	0.11	232.6	232.5	231.5	本地	正常	无	65535	0.02	0.25		9.25	943		0					0
2018-04-07 18:39:44	2.91	256	2.56	3.76	3.43	232.6	232.5	231	本地	正常	无	65535	1.45	0.64		9.19	937		0					0
2018-04-07 18:40:51	2.9	256	2.56	3.79	3.46	231.4	231.3	230.1	本地	正常	无	65535	1.44	0.64		9.18	936		0					0
2018-04-07 18:42:02	2.91	256	2.58	3.82	3.41	231.5	232	229.7	本地	正常	无	65535	1.45	0.64		9.18	936		0					0
2018-04-07 18:43:12	2.92	256	2.73	3.79	3.45	231.3	231.2	230.4	本地	正常	无	65535	1.45	0.64		9.19	937		0					0
2018-04-07 18:45:33	2.91	257	2.72	3.79	3.41	231.6	231.2	230	本地	正常	无	65535	1.45	0.64		9.18	936		0					0
2018-04-07 18:46:44	2.94	256	2.69	3.88	3.43	232	231.6	230.1	本地	正常	无	65535	1.46	0.63		9.19	937		0					0
2018-04-07 18:47:54	2.96	256	2.64	3.86	3.4	231.6	231.9	230.4	本地	正常	无	65535	1.46	0.64		9.19	937		0					0
2018-04-07 18:49:04	2.98	256	2.61	3.93	3.49	232.2	232.9	230.8	本地	正常	无	65535	1.48	0.64		9.19	937		0					0
2018-04-07 18:50:14	2.95	257	2.61	3.92	3.5	231.7	231.8	230.6	本地	正常	无	65535	1.46	0.63		9.18	936		0					0
2018-04-07 18:51:24	2.96	257	2.64	3.98	3.51	232.1	232.2	230.9	本地	正常	无	65535	1.47	0.63		9.19	937		0					0
2018-04-07 18:52:35	2.96	256	2.69	3.85	3.49	231.7	231.8	230	本地	正常	无	65535	1.47	0.64		9.19	937		0					0
2018-04-07 18:53:45	2.96	256	2.61	3.92	3.5	232.7	232.3	231.2	本地	正常	无	65535	1.47	0.64		9.19	937		0					0
2018-04-07 18:54:55	2.96	257	2.66	3.9	3.43	232.2	232	230.4	本地	正常	无	65535	1.47	0.64		9.18	936		0					0
2018-04-07 18:56:06	2.94	257	2.66	3.91	3.43	232.2	232	230.3	本地	正常	无	65535	1.46	0.64		9.19	937		0					0
2018-04-07 18:57:17	2.96	256	2.75	3.83	3.34	232.2	231.7	230.7	本地	正常	无	65535	1.46	0.64		9.19	937		0					0
2018-04-07 18:58:26	2.97	256	2.74	3.8	3.42	230.9	230.3	229.5	本地	正常	无	65535	1.47	0.64		9.19	937		0					0
2018-04-07 18:59:37	2.99	257	2.74	3.88	3.48	232.2	231.9	230.6	本地	正常	无	65535	1.48	0.64		9.19	937		0					0
2018-04-07 19:00:48	2.97	257	2.69	3.88	3.48	231.1	230.9	230	本地	正常	无	65535	1.47	0.64		9.19	937		0					0
2018-04-07 19:03:08	2.96	257	2.58	3.87	3.48	231.3	231	229.7	本地	正常	无	65535	1.46	0.64		9.18	936		0					0
2018-04-07 19:04:18	2.96	256	2.57	3.93	3.49	231.3	231.3	229.1	本地	正常	无	65535	1.46	0.64		9.19	937		0					0
2018-04-07 19:05:28	2.98	256	2.54	3.97	3.53	231.2	231.9	229.6	本地	正常	无	65535	1.47	0.64		9.19	937		0					0
2018-04-07 19:07:48	2.96	257	2.6	3.9	3.47	230.8	231.2	229.1	本地	正常	无	65535	1.46	0.64		9.19	937		0					0
2018-04-07 19:08:58	2.98	257	2.64	3.86	3.49	230	229.8	228.7	本地	正常	无	65535	1.46	0.64		9.19	937		0					0
2018-04-07 19:10:09	3.01	256	2.61	3.87	3.54	230.3	230.6	228.6	本地	正常	无	65535	1.48	0.65		9.19	937		0					0
2018-04-07 19:11:20	2.99	257	2.64	3.82	3.52	229.9	229.6	228.4	本地	正常	无	65535	1.47	0.65		9.2	938		0					0
2018-04-07 19:13:41	2.98	257	2.71	3.85	3.47	230.7	230.4	228.9	本地	正常	无	65535	1.47	0.64		9.2	938		0					0
2018-04-07 19:14:51	2.98	257	2.67	3.94	3.4	231.8	231.7	230	本地	正常	无	65535	1.47	0.64		9.2	938		0					0
2018-04-07 19:16:01	2.97	257	2.71	3.8	3.37	231.2	231.2	229.3	本地	正常	无	65535	1.46	0.65		9.2	938		0					0
2018-04-07 19:17:11	2.97	257	2.55	3.92	3.49	232	232	230.5	本地	正常	无	65535	1.47	0.64		9.19	937		0					0
2018-04-07 19:18:21	2.97	257	2.6	3.95	3.42	231.3	231.8	229.6	本地	正常	无	65535	1.46	0.64		9.2	938		0					0
2018-04-07 19:19:31	2.94	257	2.5	3.92	3.49	231	230.6	229.3	本地	正常	无	65535	1.45	0.64		9.2	938		0					0
2018-04-07 19:20:42	2.99	257	2.53	3.99	3.51	231.4	230.9	229.6	本地	正常	无	65535	1.47	0.64		9.2	938		0					0
2018-04-07 19:21:53	3	257	2.5	3.88	3.51	230.3	230.3	228.9	本地	正常	无	65535	1.47	0.65		9.2	938		0					0
2018-04-07 19:23:03	2.97	257	2.5	3.94	3.54	231.2	230.9	229.4	本地	正常	无	65535	1.46	0.64		9.2	938		0					0
2018-04-07 19:24:14	2.96	257	2.42	3.86	3.48	230.2	230.4	228.4	本地	正常	无	65535	1.46	0.65		9.2	938		0					0
2018-04-07 19:25:24	2.96	257	2.53	3.82	3.39	230.9	230.7	228.9	本地	正常	无	65535	1.46	0.66		9.2	938		0					0
2018-04-07 19:26:34	2.97	257	2.46	3.93	3.56	230.5	230.4	228.4	本地	正常	无	65535	1.46	0.65		9.2	938		0					0
2018-04-07 19:27:44	2.96	257	2.39	4	3.66	230.1	230.4	228.7	本地	正常	无	65535	1.46	0.64		9.21	939		0					0
2018-04-07 19:28:55	2.96	257	2.53	4.06	3.65	230.3	230	228.2	本地	正常	无	65535	1.46	0.63		9.2	938		0					0
2018-04-07 19:30:05	2.95	257	2.4	4.09	3.67	230.8	230.7	228.6	本地	正常	无	65535	1.45	0.62		9.2	938		0					0
2018-04-07 19:33:36	3	257	2.42	4.14	3.79	230	230.3	228.1	本地	正常	无	65535	1.47	0.62		9.21	939		0					0
2018-04-07 19:34:47	2.98	257	2.43	4.06	3.71	229.7	229.9	228.3	本地	正常	无	65535	1.46	0.63		9.21	939		0					0
2018-04-07 19:35:57	4.47	3	0.53	1.1	1.04	229.4	229.7	228	本地	故障	无	65535	0.69	0.38		9.23	941		0					0

## Sheet: Sheet10
时间	电流	转速	输入电流A	输入电流B	输入电流C	输入电压A	输入电压B	输入电压C	KA0	KA4	远程操作	操作时间	有功功率	功率因数	有功电量	井下压力	沉没度	无功电量	油压	油压	套压	流量	井温	油温
2018-07-01 14:38:04	4.07	182	3.72	4.36	2.91	230.6	229.4	229.4	本地	正常	无	65535	1.55	0.62		10.28	1048		2.05					17.3
2018-07-01 14:39:14	4.06	182	3.73	4.37	2.87	230	229.6	229.1	本地	正常	无	65535	1.55	0.62		10.28	1048		2.05					17.2
2018-07-01 14:40:25	4.07	182	3.65	4.35	2.93	229.7	229.4	228.8	本地	正常	无	65535	1.55	0.62		10.28	1048		2.05					17.2
2018-07-01 14:41:35	4.08	182	3.66	4.42	2.96	230.2	229.8	229.4	本地	正常	无	65535	1.56	0.62		10.28	1048		2.05					17.2
2018-07-01 14:43:56	4.07	181	3.65	4.46	3.02	230.2	229.5	229.3	本地	正常	无	65535	1.56	0.62		10.28	1048		2.05					17.2
2018-07-01 14:45:06	4.07	182	3.64	4.32	2.98	230	229.3	228.5	本地	正常	无	65535	1.56	0.63		10.28	1048		2.05					17.3
2018-07-01 14:46:17	4.09	182	3.67	4.46	3.02	230.2	229.9	228.7	本地	正常	无	65535	1.57	0.62		10.28	1048		2.05					17.3
2018-07-01 14:48:38	4.07	182	3.66	4.4	2.96	231	230	229.5	本地	正常	无	65535	1.56	0.62		10.28	1048		2.05					17.4
2018-07-01 14:49:29	4.07	181	3.7	4.41	2.97	230.6	229.6	229.4	本地	正常	无	65535	1.56	0.62		10.28	1048		2.05					17.4
2018-07-01 14:50:38	4.06	181	3.75	4.36	2.86	230.8	229.7	229.3	本地	正常	无	65535	1.56	0.62		10.28	1048		2.05					17.4
2018-07-01 14:51:49	4.08	182	3.61	4.33	2.99	230.2	229	228.5	本地	正常	无	65535	1.56	0.63		10.28	1048		2.05					17.4
2018-07-01 14:54:09	4.09	182	3.75	4.34	2.94	230.3	229.2	229.1	本地	正常	无	65535	1.56	0.62		10.28	1048		2.05					17.5
2018-07-01 14:55:19	4.09	181	3.61	4.29	3.04	230.1	229.1	228.7	本地	正常	无	65535	1.56	0.63		10.28	1048		2.05					17.4
2018-07-01 14:57:40	4.08	181	3.73	4.42	2.96	230.5	229.9	228.9	本地	正常	无	65535	1.56	0.62		10.28	1048		2.05					17.4
2018-07-01 14:58:51	4.08	182	3.76	4.23	2.89	229.8	228.8	228.3	本地	正常	无	65535	1.56	0.63		10.28	1048		2.05					17.5
2018-07-01 15:00:02	4.07	181	3.63	4.34	3.05	231.1	230.2	229.7	本地	正常	无	65535	1.56	0.62		10.28	1048		2.05					17.5
2018-07-01 15:01:12	4.08	182	3.67	4.26	2.98	229.4	228.8	228.1	本地	正常	无	65535	1.56	0.63		10.28	1048		2.05					17.5
2018-07-01 15:03:32	4.07	182	3.56	4.33	3.1	230	229	228.2	本地	正常	无	65535	1.56	0.63		10.28	1048		2.05					17.5
2018-07-01 15:04:42	4.08	182	3.67	4.35	2.99	230.2	229.8	228.5	本地	正常	无	65535	1.56	0.62		10.28	1048		2.05					17.5
2018-07-01 15:05:53	4.08	182	3.71	4.3	2.92	229.7	228.4	228.4	本地	正常	无	65535	1.55	0.62		10.28	1048		2.05					17.5
2018-07-01 15:07:03	4.07	181	3.61	4.31	3.06	230.2	228.9	228.8	本地	正常	无	65535	1.56	0.63		10.28	1048		2.05					17.5
2018-07-01 15:09:24	4.09	182	3.64	4.31	3	229.6	229.3	228.7	本地	正常	无	65535	1.56	0.62		10.28	1048		2.05					17.5
2018-07-01 15:10:34	4.08	181	3.6	4.24	3.04	229.6	229.5	228.7	本地	正常	无	65535	1.56	0.63		10.28	1048		2.05					17.6
2018-07-01 15:11:44	4.08	181	3.57	4.25	3.05	230	229.1	228.6	本地	正常	无	65535	1.56	0.63		10.28	1048		2.05					17.6
2018-07-01 15:12:55	4.08	182	3.58	4.35	3.07	229.9	230	228.9	本地	正常	无	65535	1.56	0.62		10.28	1048		2.05					17.6
2018-07-01 15:13:46	4.09	182	3.51	4.29	3.13	229.7	229.3	228.3	本地	正常	无	65535	1.56	0.62		10.28	1048		2.05					17.6
2018-07-01 15:14:56	4.07	182	3.68	4.27	2.99	229.9	229.2	228.4	本地	正常	无	65535	1.56	0.63		10.28	1048		2.05					17.6
2018-07-01 15:16:06	4.12	181	3.59	4.35	3.12	230.1	229.1	228.7	本地	正常	无	65535	1.57	0.62		10.28	1048		2.05					17.7
2018-07-01 15:17:16	4.07	182	3.5	4.25	3.17	229.9	229.3	228.3	本地	正常	无	65535	1.56	0.63		10.28	1048		2.05					17.7
2018-07-01 15:18:29	4.08	182	3.55	4.32	3.06	230.2	229	228.6	本地	正常	无	65535	1.56	0.62		10.28	1048		2.05					17.7
2018-07-01 15:19:38	4.08	182	3.49	4.36	3.14	229.7	228.8	228.5	本地	正常	无	65535	1.55	0.62		10.28	1048		2.05					17.8
2018-07-01 15:20:49	4.08	182	3.48	4.37	3.16	230.6	229.6	229.1	本地	正常	无	65535	1.56	0.62		10.28	1048		2.05					17.8
2018-07-01 15:21:58	4.07	181	3.53	4.37	3.13	230.1	229	228.3	本地	正常	无	65535	1.56	0.62		10.28	1048		2.05					17.8
2018-07-01 15:23:09	4.08	182	3.48	4.35	3.17	229.9	229.4	228.8	本地	正常	无	65535	1.56	0.62		10.28	1048		2.05					17.8
2018-07-01 15:24:20	4.08	182	3.54	4.38	3.11	230.4	229.5	229.2	本地	正常	无	65535	1.56	0.62		10.28	1048		2.05					17.9
2018-07-01 15:25:30	4.08	182	3.51	4.37	3.18	230	229.6	228.3	本地	正常	无	65535	1.56	0.62		10.28	1048		2.05					17.8
2018-07-01 15:26:41	4.08	181	3.49	4.37	3.15	230.5	229.7	229.3	本地	正常	无	65535	1.56	0.62		10.28	1048		2.05					17.8
2018-07-01 15:27:50	4.08	181	3.49	4.24	3.14	230	229.2	228.2	本地	正常	无	65535	1.56	0.63		10.28	1048		2.05					17.8
2018-07-01 15:29:00	4.08	181	3.6	4.3	2.97	230.8	229.8	229.5	本地	正常	无	65535	1.56	0.63		10.28	1048		2.05					17.8
2018-07-01 15:31:21	4.1	182	3.57	4.29	3.08	229.7	229.4	228.2	本地	正常	无	65535	1.57	0.63		10.28	1048		2.05					17.7
2018-07-01 15:32:31	4.09	182	3.57	4.18	3.04	229.7	228.4	228.4	本地	正常	无	65535	1.56	0.64		10.28	1048		2.05					17.7
2018-07-01 15:33:42	4.1	182	3.62	4.25	3.02	229.8	228.6	228.5	本地	正常	无	65535	1.57	0.63		10.28	1048		2.05					17.7
2018-07-01 15:34:52	4.1	182	3.54	4.23	3.06	229.7	228.4	228.5	本地	正常	无	65535	1.56	0.63		10.28	1048		2.05					17.7
2018-07-01 15:37:13	4.1	182	3.52	4.21	3.08	228.5	228	227.2	本地	正常	无	65535	1.56	0.64		10.28	1048		2.05					17.7
2018-07-01 15:38:23	4.08	182	3.57	4.4	3.12	229.9	229.5	228.4	本地	正常	无	65535	1.57	0.62		10.28	1048		2.05					17.7
2018-07-01 15:40:43	4.1	182	3.67	4.39	3	230	229.8	229.1	本地	正常	无	65535	1.57	0.62		10.28	1048		2.05					17.7
2018-07-01 15:41:54	4.11	182	3.62	4.29	3.03	229.4	228.8	228	本地	正常	无	65535	1.56	0.62		10.28	1048		2.05					17.7
2018-07-01 15:43:04	4.1	181	3.64	4.29	2.99	229.8	229.3	228.2	本地	正常	无	65535	1.56	0.63		10.28	1048		2.05					17.7
2018-07-01 15:45:24	4.09	181	3.69	4.37	2.98	229.5	228.1	228.1	本地	正常	无	65535	1.56	0.63		10.28	1048		2.05					17.7
2018-07-01 15:46:35	4.1	182	3.6	4.35	3.03	229.7	229.3	228.5	本地	正常	无	65535	1.56	0.63		10.28	1048		2.05					17.6
2018-07-01 15:47:45	4.08	182	3.62	4.35	3.02	230.3	229.1	228.6	本地	正常	无	65535	1.56	0.62		10.28	1048		2.05					17.6
2018-07-01 15:48:56	4.08	182	3.65	4.39	3.03	229.9	229.2	228.4	本地	正常	无	65535	1.56	0.62		10.28	1048		2.05					17.6
2018-07-01 15:51:17	4.1	181	3.56	4.4	3.16	230	229.8	228.8	本地	正常	无	65535	1.57	0.62		10.28	1048		2.05					17.5
2018-07-01 15:52:28	4.09	182	3.49	4.34	3.11	229.1	228.5	228.1	本地	正常	无	65535	1.56	0.63		10.28	1048		2.05					17.5
2018-07-01 15:53:37	4.1	182	3.68	4.38	2.94	230.4	229.2	228.9	本地	正常	无	65535	1.56	0.62		10.28	1048		2.05					17.5
2018-07-01 15:54:47	4.1	182	3.67	4.36	2.97	229.9	228.7	228.1	本地	正常	无	65535	1.56	0.62		10.28	1048		2.05					17.4
2018-07-01 15:55:57	4.1	182	3.73	4.39	2.91	229.8	229.4	228.7	本地	正常	无	65535	1.56	0.62		10.28	1048		2.05					17.4
2018-07-01 15:57:08	4.09	182	3.74	4.45	2.92	229.9	228.9	228.9	本地	正常	无	65535	1.56	0.62		10.28	1048		2.05					17.4
2018-07-01 15:58:19	4.1	181	3.58	4.39	3.05	230.3	229.3	228.7	本地	正常	无	65535	1.56	0.62		10.28	1048		2.05					17.4
2018-07-01 15:59:29	4.09	181	3.6	4.37	3.06	230.3	229.1	228.6	本地	正常	无	65535	1.57	0.63		10.28	1048		2.05					17.4
2018-07-01 16:00:39	4.11	182	3.59	4.3	3.06	229.4	228.9	228.5	本地	正常	无	65535	1.57	0.63		10.28	1048		2.05					17.4
2018-07-01 16:01:50	4.1	182	3.49	4.22	3.12	229.1	228	227.9	本地	正常	无	65535	1.56	0.63		10.28	1048		2.05					17.3
2018-07-01 16:03:00	4.11	182	3.59	4.34	3.06	230	229.9	228.7	本地	正常	无	65535	1.57	0.63		10.28	1048		2.05					17.3
2018-07-01 16:04:10	4.1	182	3.53	4.25	3.1	229.4	228.2	228.2	本地	正常	无	65535	1.56	0.63		10.28	1048		2.05					17.3
2018-07-01 16:05:21	4.1	182	3.65	4.44	3.06	230.3	229.3	228.9	本地	正常	无	65535	1.57	0.62		10.28	1048		2.05					17.2
2018-07-01 16:06:31	4.1	182	3.65	4.3	2.96	229.2	228.3	227.7	本地	正常	无	65535	1.56	0.63		10.29	1050		2.05					17.2
2018-07-01 16:07:41	4.09	182	3.61	4.43	3.06	229.6	229.4	228.5	本地	正常	无	65535	1.56	0.62		10.28	1048		2.05					17.2
2018-07-01 16:08:51	4.1	182	3.56	4.28	3.08	228.8	227.8	227.1	本地	正常	无	65535	1.56	0.63		10.28	1048		2.05					17.2
2018-07-01 16:10:02	4.09	182	3.61	4.4	3.06	230	229.7	228.5	本地	正常	无	65535	1.57	0.62		10.28	1048		2.05					17.2
2018-07-01 16:11:12	4.09	182	3.58	4.31	3.05	229.5	228.3	228.1	本地	正常	无	65535	1.56	0.63		10.28	1048		2.05					17.2
2018-07-01 16:12:23	4.1	182	3.56	4.44	3.14	230.8	230.1	229	本地	正常	无	65535	1.57	0.62		10.28	1048		2.05					17.1
2018-07-01 16:13:33	4.1	183	3.48	4.37	3.18	229.9	228.9	228.5	本地	正常	无	65535	1.57	0.63		10.28	1048		2.05					17.1
2018-07-01 16:14:44	4.1	182	3.75	4.41	2.94	230	229.6	229.1	本地	正常	无	65535	1.57	0.62		10.28	1048		2.05					17.1
2018-07-01 16:17:48	4.1	182	3.6	4.35	3.01	229.5	229.2	228.3	本地	正常	无	65535	1.56	0.62		10.28	1048		2.05					17.1
2018-07-01 16:19:24	4.11	182	3.59	4.26	3.07	230	229.7	228.6	本地	正常	无	65535	1.57	0.63		10.28	1048		2.05					17.1
2018-07-01 16:20:34	4.1	181	3.62	4.34	3.02	230.1	229.4	229	本地	正常	无	65535	1.57	0.63		10.28	1048		2.05					17
2018-07-01 16:21:44	4.11	183	3.68	4.31	2.98	230.3	229.7	228.8	本地	正常	无	65535	1.57	0.63		10.28	1048		2.05					17
2018-07-01 16:22:55	4.1	182	3.55	4.4	3.18	230.3	229.6	228.5	本地	正常	无	65535	1.57	0.63		10.28	1048		2.05					17
2018-07-01 16:25:16	4.13	182	3.48	4.32	3.19	229.5	229.2	228	本地	正常	无	65535	1.57	0.63		10.28	1048		2.05					17
2018-07-01 16:26:26	4.12	182	3.51	4.32	3.15	230.1	229.2	228.3	本地	正常	无	65535	1.57	0.63		10.28	1048		2.05					17
2018-07-01 16:27:36	4.13	182	3.55	4.38	3.13	230.5	229.5	228.4	本地	正常	无	65535	1.57	0.62		10.28	1048		2.05					17
2018-07-01 16:28:48	4.11	181	3.49	4.37	3.22	228.9	228	227.5	本地	正常	无	65535	1.57	0.63		10.28	1048		2.05					17
2018-07-01 16:29:57	4.1	183	3.57	4.39	3.12	230	229.4	228.1	本地	正常	无	65535	1.57	0.63		10.29	1050		2.05					17
2018-07-01 16:32:18	4.11	182	3.49	4.35	3.13	229.9	228.9	228.1	本地	正常	无	65535	1.56	0.62		10.28	1048		2.05					17
2018-07-01 16:33:29	4.11	182	3.56	4.35	3.15	228.9	228.4	227.5	本地	正常	无	65535	1.57	0.63		10.28	1048		2.05					17
2018-07-01 16:34:38	4.11	182	3.47	4.42	3.19	230	229.1	228.2	本地	正常	无	65535	1.57	0.62		10.28	1048		2.05					17
2018-07-01 16:36:59	4.11	182	3.59	4.5	3.14	229.8	229.5	228	本地	正常	无	65535	1.57	0.62		10.28	1048		2.05					17
2018-07-01 16:38:10	4.12	183	3.46	4.34	3.17	229.4	228.5	227.5	本地	正常	无	65535	1.57	0.63		10.28	1048		2.05					17
2018-07-01 16:40:32	4.1	182	3.48	4.4	3.17	229.5	228.6	228.1	本地	正常	无	65535	1.56	0.62		10.28	1048		2.05					17.1
2018-07-01 16:41:42	4.1	182	3.52	4.43	3.17	229.8	229.8	228.3	本地	正常	无	65535	1.56	0.62		10.28	1048		2.05					17.1
2018-07-01 16:42:51	4.1	182	3.49	4.39	3.16	229.5	229.4	227.9	本地	正常	无	65535	1.56	0.62		10.28	1048		2.05					17.1
2018-07-01 16:44:02	4.11	182	3.44	4.47	3.26	229.8	228.9	228	本地	正常	无	65535	1.57	0.62		10.28	1048		2.05					17.1
2018-07-01 16:46:23	4.11	181	3.43	4.47	3.29	229.9	229.7	228.1	本地	正常	无	65535	1.58	0.62		10.28	1048		2.05					17
2018-07-01 16:47:33	4.1	182	3.37	4.44	3.31	229.3	228.4	227.1	本地	正常	无	65535	1.56	0.61		10.28	1048		2.05					17
2018-07-01 16:48:43	4.12	182	3.44	4.45	3.25	229.5	228.6	228.1	本地	正常	无	65535	1.57	0.62		10.28	1048		2.05					17
2018-07-01 16:49:53	4.11	182	3.44	4.53	3.3	230.4	229.5	228.7	本地	正常	无	65535	1.57	0.62		10.28	1048		2.05					17
2018-07-01 16:52:15	4.11	182	3.42	4.52	3.34	230.2	229.5	227.9	本地	正常	无	65535	1.58	0.62		10.28	1048		2.05					17
2018-07-01 16:53:26	4.1	183	3.42	4.38	3.22	230	228.7	228	本地	正常	无	65535	1.56	0.62		10.28	1048		2.05					17
2018-07-01 16:54:35	4.11	182	3.4	4.49	3.33	229.9	228.9	227.7	本地	正常	无	65535	1.57	0.62		10.28	1048		2.05					17
2018-07-01 16:55:45	4.11	182	3.49	4.47	3.23	229.8	228.5	227.9	本地	正常	无	65535	1.57	0.62		10.28	1048		2.05					17
2018-07-01 16:58:06	4.11	182	3.47	4.48	3.26	229.6	228.9	228.2	本地	正常	无	65535	1.57	0.62		10.28	1048		2.05					16.9
2018-07-01 16:59:17	4.12	182	3.51	4.49	3.2	230.9	229.7	228.8	本地	正常	无	65535	1.57	0.61		10.28	1048		2.05					16.9
2018-07-01 17:00:27	4.12	183	3.48	4.52	3.26	229.9	229.5	228.3	本地	正常	无	65535	1.57	0.62		10.28	1048		2.05					16.9
2018-07-01 17:01:37	4.11	183	3.44	4.42	3.24	229.8	229.1	228.3	本地	正常	无	65535	1.56	0.61		10.28	1048		2.05					16.9
2018-07-01 17:03:58	4.13	182	3.44	4.52	3.28	230	228.7	227.8	本地	正常	无	65535	1.57	0.62		10.28	1048		2.05					16.9
2018-07-01 17:05:09	4.12	182	3.5	4.54	3.2	229.7	229.3	228.2	本地	正常	无	65535	1.57	0.61		10.28	1048		2.05					16.8
2018-07-01 17:06:19	4.12	182	3.54	4.48	3.12	230.3	229.4	228.2	本地	正常	无	65535	1.57	0.61		10.28	1048		2.05					16.8
2018-07-01 17:07:29	4.11	183	3.48	4.51	3.25	230.1	228.7	228.1	本地	正常	无	65535	1.57	0.62		10.28	1048		2.05					16.8
2018-07-01 17:08:39	4.11	183	3.51	4.45	3.13	229.7	229.2	228.1	本地	正常	无	65535	1.56	0.61		10.28	1048		2.05					16.8
2018-07-01 17:09:50	4.1	182	3.57	4.52	3.13	229.5	228.4	227.8	本地	正常	无	65535	1.57	0.62		10.28	1048		2.05					16.8
2018-07-01 17:11:00	4.1	182	3.57	4.48	3.11	229.6	229.3	228	本地	正常	无	65535	1.56	0.62		10.28	1048		2.05					16.8
2018-07-01 17:12:10	4.12	182	3.49	4.49	3.17	229.7	229.2	228	本地	正常	无	65535	1.57	0.61		10.28	1048		2.05					16.7
2018-07-01 17:13:21	4.12	182	3.58	4.56	3.2	229.7	228.6	228.3	本地	正常	无	65535	1.57	0.61		10.28	1048		2.05					16.7
2018-07-01 17:14:31	4.12	183	3.69	4.56	3.07	230.2	229.5	228.4	本地	正常	无	65535	1.57	0.61		10.28	1048		2.05					16.7
2018-07-01 17:15:42	4.12	183	3.55	4.41	3.16	230.1	228.9	228.2	本地	正常	无	65535	1.57	0.62		10.28	1048		2.05					16.7
2018-07-01 17:16:52	4.11	182	3.56	4.51	3.21	229.4	228.7	228	本地	正常	无	65535	1.57	0.61		10.28	1048		2.05					16.7
2018-07-01 17:18:02	4.1	182	3.6	4.42	3.11	229.4	228.7	227.8	本地	正常	无	65535	1.56	0.61		10.28	1048		2.05					16.7
2018-07-01 17:19:12	4.1	183	3.57	4.51	3.16	230.9	230	228.8	本地	正常	无	65535	1.56	0.6		10.28	1048		2.05					16.7
2018-07-01 17:20:23	4.1	182	3.61	4.47	3.09	229.6	228.5	228.2	本地	正常	无	65535	1.56	0.61		10.28	1048		2.05					16.7
2018-07-01 17:21:32	4.1	182	3.68	4.54	3.11	230.4	230.3	228.7	本地	正常	无	65535	1.57	0.6		10.28	1048		2.05					16.7
2018-07-01 17:23:53	4.1	183	3.55	4.62	3.28	229.9	229.6	228.4	本地	正常	无	65535	1.57	0.6		10.28	1048		2.05					16.7
2018-07-01 17:25:04	4.11	181	3.59	4.48	3.19	229.5	228.6	227.5	本地	正常	无	65535	1.57	0.62		10.28	1048		2.05					16.7
2018-07-01 17:26:14	4.09	182	3.56	4.61	3.27	229.9	229.2	228.4	本地	正常	无	65535	1.57	0.61		10.28	1048		2.05					16.7
2018-07-01 17:27:25	4.08	182	3.55	4.53	3.24	229.5	229.3	227.8	本地	正常	无	65535	1.56	0.61		10.28	1048		2.05					16.7
2018-07-01 17:30:56	4.1	182	3.53	4.56	3.23	229.8	229.6	228.2	本地	正常	无	65535	1.57	0.61		10.28	1048		2.05					16.6
2018-07-01 17:32:06	4.08	182	3.52	4.6	3.3	229.8	228.9	228.3	本地	正常	无	65535	1.56	0.6		10.28	1048		2.05					16.6
2018-07-01 17:33:16	4.08	182	3.49	4.52	3.27	229.3	228.8	227.4	本地	正常	无	65535	1.56	0.61		10.28	1048		2.05					16.6
2018-07-01 17:34:27	4.08	182	3.46	4.61	3.36	229.7	229.5	227.6	本地	正常	无	65535	1.56	0.6		10.28	1048		2.05					16.6
2018-07-01 17:37:58	4.09	182	3.41	4.59	3.36	229.2	228.7	227.7	本地	正常	无	65535	1.56	0.6		10.28	1048		2.05					16.6
2018-07-01 17:39:09	4.08	183	3.51	4.58	3.27	230.3	229.9	228.9	本地	正常	无	65535	1.56	0.6		10.28	1048		2.05					16.6
2018-07-01 17:41:30	4.08	182	3.66	4.67	3.16	229.6	228.5	227.6	本地	正常	无	65535	1.56	0.6		10.28	1048		2.05					16.6
2018-07-01 17:42:40	4.09	183	3.58	4.55	3.2	230	229.6	228.6	本地	正常	无	65535	1.56	0.6		10.28	1048		2.05					16.7
2018-07-01 17:43:50	4.09	182	3.57	4.66	3.28	230.4	229.1	228.3	本地	正常	无	65535	1.56	0.6		10.28	1048		2.05					16.6
2018-07-01 17:45:00	4.08	182	3.52	4.6	3.26	229.9	229.4	228.4	本地	正常	无	65535	1.56	0.6		10.28	1048		2.05					16.7
2018-07-01 17:46:10	4.09	182	3.44	4.5	3.27	229.9	229.8	228.1	本地	正常	无	65535	1.56	0.61		10.28	1048		2.05					16.6
2018-07-01 17:48:31	4.06	183	3.45	4.47	3.2	230.3	230	228.7	本地	正常	无	65535	1.55	0.61		10.28	1048		2.05					16.6
2018-07-01 17:49:42	4.07	182	3.33	4.39	3.33	230	228.7	228.4	本地	正常	无	65535	1.56	0.62		10.28	1048		2.05					16.6
2018-07-01 17:50:53	4.07	183	3.3	4.49	3.41	230.9	230	229	本地	正常	无	65535	1.56	0.61		10.28	1048		2.05					16.6
2018-07-01 17:53:13	4.07	182	3.36	4.54	3.36	230.2	229.4	228.6	本地	正常	无	65535	1.56	0.6		10.28	1048		2.05					16.6
2018-07-01 17:54:24	4.07	182	3.34	4.47	3.35	230.2	229	227.9	本地	正常	无	65535	1.55	0.61		10.28	1048		2.05					16.6
2018-07-01 17:56:44	4.09	183	3.32	4.46	3.38	230	229.4	228.5	本地	正常	无	65535	1.56	0.62		10.28	1048		2.05					16.6
2018-07-01 17:57:54	4.07	182	3.34	4.55	3.41	230.7	229.8	228.5	本地	正常	无	65535	1.56	0.61		10.28	1048		2.05					16.6
2018-07-01 17:59:05	4.07	182	3.48	4.58	3.31	230.6	229.6	228.5	本地	正常	无	65535	1.56	0.6		10.28	1048		2.05					16.6
2018-07-01 18:00:14	4.08	182	3.4	4.56	3.32	230.5	229.4	228.3	本地	正常	无	65535	1.56	0.6		10.28	1048		2.05					16.6
2018-07-01 18:02:35	4.18	182	3.5	4.68	3.4	230.3	229.7	228	本地	正常	无	65535	1.6	0.61		10.28	1048		2.05					16.6
2018-07-01 18:03:46	4.16	182	3.46	4.71	3.44	231.1	230.5	229.3	本地	正常	无	65535	1.59	0.6		10.28	1048		2.05					16.6
2018-07-01 18:06:07	4.19	182	3.35	4.75	3.61	230.7	230.8	228.8	本地	正常	无	65535	1.6	0.6		10.28	1048		2.05					16.6
2018-07-01 18:07:18	4.16	183	3.38	4.65	3.51	229.6	229.1	227.7	本地	正常	无	65535	1.58	0.6		10.28	1048		2.05					16.6
2018-07-01 18:08:27	4.16	182	3.44	4.76	3.47	230.9	231	228.8	本地	正常	无	65535	1.59	0.59		10.28	1048		2.05					16.6
2018-07-01 18:09:38	4.13	183	3.37	4.66	3.48	231	229.9	229.1	本地	正常	无	65535	1.58	0.6		10.28	1048		2.05					16.6
2018-07-01 18:11:58	4.14	183	3.37	4.66	3.49	229.5	229.1	227.9	本地	正常	无	65535	1.57	0.6		10.28	1048		2.05					16.6
2018-07-01 18:13:08	4.11	182	3.34	4.68	3.52	230.9	230	229	本地	正常	无	65535	1.57	0.59		10.28	1048		2.05					16.6
2018-07-01 18:14:19	4.1	182	3.36	4.65	3.5	230.3	229.7	228.7	本地	正常	无	65535	1.57	0.6		10.28	1048		2.05					16.6
2018-07-01 18:15:29	4.12	182	3.37	4.66	3.5	231.1	230.1	229	本地	正常	无	65535	1.57	0.6		10.28	1048		2.05					16.6
2018-07-01 18:16:39	4.12	182	3.42	4.6	3.41	230.7	230.3	228.7	本地	正常	无	65535	1.57	0.6		10.28	1048		2.05					16.6
2018-07-01 18:17:50	4.11	183	3.5	4.58	3.29	231	230.6	229	本地	正常	无	65535	1.57	0.6		10.28	1048		2.05					16.6
2018-07-01 18:19:01	4.09	182	3.39	4.54	3.39	230.7	229.6	228.8	本地	正常	无	65535	1.57	0.61		10.28	1048		2.05					16.6
2018-07-01 18:20:11	4.1	183	3.41	4.57	3.34	231.9	230.8	229.7	本地	正常	无	65535	1.57	0.6		10.28	1048		2.05					16.6
2018-07-01 18:21:21	4.06	183	3.38	4.5	3.29	231.2	230.3	228.9	本地	正常	无	65535	1.56	0.61		10.28	1048		2.05					16.6
2018-07-01 18:22:31	4.08	182	3.55	4.51	3.17	231.1	230	229.2	本地	正常	无	65535	1.56	0.6		10.28	1048		2.05					16.6
2018-07-01 18:23:41	4.07	182	3.49	4.52	3.26	230.8	230.5	229.6	本地	正常	无	65535	1.56	0.61		10.28	1048		2.05					16.6
2018-07-01 18:24:53	4.07	182	3.53	4.52	3.21	231.2	230.9	229.3	本地	正常	无	65535	1.56	0.6		10.28	1048		2.05					16.6
2018-07-01 18:26:03	4.07	182	3.45	4.51	3.28	231	230.2	229.6	本地	正常	无	65535	1.56	0.61		10.28	1048		2.05					16.6
2018-07-01 18:27:13	4.07	183	3.48	4.46	3.22	230.8	230.5	229.2	本地	正常	无	65535	1.56	0.61		10.28	1048		2.05					16.6
2018-07-01 18:28:23	4.06	182	3.42	4.49	3.31	231.1	230.1	229.2	本地	正常	无	65535	1.56	0.61		10.28	1048		2.05					16.6
2018-07-01 18:29:34	4.05	182	3.42	4.45	3.25	231.6	230.5	229.8	本地	正常	无	65535	1.56	0.61		10.28	1048		2.05					16.6
2018-07-01 18:30:45	4.06	182	3.4	4.52	3.33	231	230.5	229.6	本地	正常	无	65535	1.56	0.61		10.28	1048		2.05					16.6
2018-07-01 18:31:56	4.06	182	3.37	4.49	3.3	230	229.6	228.5	本地	正常	无	65535	1.55	0.61		10.28	1048		2.05					16.6
2018-07-01 18:33:05	4.05	183	3.49	4.57	3.25	231	230.2	229	本地	正常	无	65535	1.55	0.6		10.28	1048		2.05					16.6
2018-07-01 18:34:15	4.07	183	3.45	4.5	3.28	230.3	229	228.3	本地	正常	无	65535	1.56	0.61		10.28	1048		2.05					16.6
2018-07-01 18:35:26	4.06	183	3.51	4.57	3.22	231.3	230.4	229.7	本地	正常	无	65535	1.56	0.6		10.28	1048		2.05					16.6
2018-07-01 18:36:36	4.06	183	3.45	4.44	3.2	230.5	229.7	228.7	本地	正常	无	65535	1.55	0.61		10.28	1048		2.05					16.6
2018-07-01 18:37:46	4.04	182	3.46	4.64	3.35	231	230.1	229.4	本地	正常	无	65535	1.56	0.6		10.28	1048		2.05					16.6
2018-07-01 18:38:57	4.06	182	3.39	4.45	3.25	230.6	229.3	228.8	本地	正常	无	65535	1.55	0.61		10.28	1048		2.05					16.7
2018-07-01 18:40:07	4.08	182	3.36	4.57	3.39	231.2	231.1	229.4	本地	正常	无	65535	1.57	0.6		10.28	1048		2.05					16.7
2018-07-01 18:41:18	4.07	183	3.35	4.49	3.33	230.5	229.8	228.4	本地	正常	无	65535	1.56	0.61		10.28	1048		2.05					16.7
2018-07-01 18:42:28	4.28	177	3.51	4.72	3.47	231.2	230.2	229.1	本地	正常	无	65535	1.59	0.61		10.28	1048		2.05					16.6
2018-07-01 18:44:49	4.06	183	3.35	4.5	3.3	231.4	230.2	229	本地	正常	无	65535	1.55	0.6		10.28	1048		2.05					16.6
2018-07-01 18:45:59	4.05	182	3.45	4.54	3.32	231.2	230.2	229.2	本地	正常	无	65535	1.56	0.61		10.28	1048		2.05					16.6
2018-07-01 18:47:09	4.04	182	3.36	4.53	3.34	230.7	229.9	228.7	本地	正常	无	65535	1.55	0.6		10.28	1048		2.05					16.6
2018-07-01 18:48:19	4.06	182	3.43	4.61	3.33	231.7	231	229	本地	正常	无	65535	1.56	0.6		10.28	1048		2.05					16.6
2018-07-01 18:50:40	4.06	182	3.39	4.62	3.37	231.2	230.4	229	本地	正常	无	65535	1.56	0.6		10.28	1048		2.05					16.5
2018-07-01 18:51:51	4.06	183	3.43	4.59	3.33	230.6	230.3	228.7	本地	正常	无	65535	1.55	0.6		10.28	1048		2.05					16.5
2018-07-01 18:53:01	4.06	182	3.31	4.64	3.44	231.5	230.6	228.8	本地	正常	无	65535	1.56	0.6		10.28	1048		2.05					16.5
2018-07-01 18:54:11	4.08	182	3.34	4.56	3.36	231.3	230.2	228.7	本地	正常	无	65535	1.55	0.6		10.28	1048		2.05					16.5
2018-07-01 18:56:33	4.08	182	3.31	4.63	3.44	230	229.6	228.1	本地	正常	无	65535	1.56	0.6		10.28	1048		2.05					16.5
2018-07-01 18:57:36	4.08	182	3.3	4.61	3.46	230.9	229.7	228.6	本地	正常	无	65535	1.56	0.6		10.28	1048		2.05					16.4
2018-07-01 18:58:42	4.08	182	3.39	4.6	3.33	230.8	230.6	229	本地	正常	无	65535	1.56	0.6		10.28	1048		2.05					16.5
2018-07-01 19:02:03	4.08	182	3.46	4.68	3.33	230.6	230.2	228.1	本地	正常	无	65535	1.55	0.59		10.28	1048		2.05					16.5
2018-07-01 19:03:13	4.07	182	3.34	4.74	3.5	231.2	230.2	228.5	本地	正常	无	65535	1.56	0.59		10.28	1048		2.05					16.5
2018-07-01 19:05:23	4.09	182	3.32	4.54	3.4	230.6	229.8	228.5	本地	正常	无	65535	1.56	0.61		10.28	1048		2.05					16.4
2018-07-01 19:06:30	4.07	183	3.32	4.62	3.43	230.6	230.5	228.6	本地	正常	无	65535	1.56	0.6		10.28	1048		2.05					16.4
2018-07-01 19:07:37	4.06	182	3.3	4.56	3.43	231.3	231.2	229.2	本地	正常	无	65535	1.56	0.6		10.28	1048		2.05					16.4
2018-07-01 19:08:45	4.07	182	3.42	4.45	3.25	230.3	229.8	227.9	本地	正常	无	65535	1.55	0.61		10.28	1048		2.05					16.4
2018-07-01 19:09:51	4.05	182	3.37	4.49	3.32	230.6	230.1	228.8	本地	正常	无	65535	1.56	0.61		10.28	1048		2.05					16.4
2018-07-01 19:12:04	4.16	182	3.33	4.63	3.51	230.5	230.1	228.6	本地	正常	无	65535	1.59	0.61		10.28	1048		2.05					16.4
2018-07-01 19:13:12	4.05	182	3.33	4.54	3.36	231.3	230.1	228.6	本地	正常	无	65535	1.55	0.61		10.28	1048		2.05					16.4
2018-07-01 19:14:18	4.05	182	3.4	4.64	3.36	231.4	231.1	228.8	本地	正常	无	65535	1.55	0.6		10.28	1048		2.05					16.3
2018-07-01 19:15:25	4.07	183	3.35	4.52	3.36	231.3	230.2	229.1	本地	正常	无	65535	1.56	0.61		10.28	1048		2.05					16.4
2018-07-01 19:17:39	4.08	183	3.45	4.47	3.29	231.2	230.6	229.5	本地	正常	无	65535	1.56	0.61		10.28	1048		2.05					16.4
2018-07-01 19:20:15	4.06	182	3.33	4.54	3.4	230.7	230.3	229.2	本地	正常	无	65535	1.55	0.6		10.28	1048		2.05					16.3
2018-07-01 19:21:33	4.08	183	3.39	4.44	3.33	231.4	230.6	229.6	本地	正常	无	65535	1.55	0.61		10.28	1048		2.05					16.3
2018-07-01 19:24:04	4.07	183	3.38	4.39	3.33	230.5	229.3	228.4	本地	正常	无	65535	1.55	0.61		10.28	1048		2.05					16.3
2018-07-01 19:25:14	4.08	182	3.47	4.48	3.29	231.4	230.9	229.3	本地	正常	无	65535	1.56	0.61		10.28	1048		2.05					16.3
2018-07-01 19:26:24	4.08	183	3.52	4.43	3.21	231.2	230.6	229.1	本地	正常	无	65535	1.56	0.61		10.28	1048		2.05					16.3
2018-07-01 19:28:45	4.08	182	3.49	4.45	3.23	230.5	230.4	229.1	本地	正常	无	65535	1.56	0.61		10.28	1048		2.05					16.3
2018-07-01 19:29:55	4.07	182	3.41	4.46	3.31	231	230.9	229.2	本地	正常	无	65535	1.56	0.61		10.28	1048		2.05					16.3
2018-07-01 19:31:05	4.07	183	3.44	4.5	3.33	231	231	229.3	本地	正常	无	65535	1.56	0.6		10.28	1048		2.05					16.3
2018-07-01 19:32:15	4.07	183	3.47	4.43	3.27	231.3	230.7	229.2	本地	正常	无	65535	1.56	0.61		10.28	1048		2.05					16.3
2018-07-01 19:34:37	4.06	182	3.44	4.45	3.37	230.1	229.9	228.5	本地	正常	无	65535	1.56	0.61		10.28	1048		2.05					16.3
2018-07-01 19:35:47	4.07	182	3.48	4.48	3.28	230.6	230.7	229.3	本地	正常	无	65535	1.56	0.61		10.28	1048		2.05					16.3
2018-07-01 19:38:07	4.07	182	3.26	4.56	3.49	230.6	230.3	229.1	本地	正常	无	65535	1.56	0.6		10.28	1048		2.05					16.3
2018-07-01 19:39:17	4.08	182	3.27	4.5	3.51	230.6	229.9	229.1	本地	正常	无	65535	1.56	0.61		10.28	1048		2.05					16.3
2018-07-01 19:40:28	4.07	182	3.28	4.54	3.46	231.5	230.9	229.4	本地	正常	无	65535	1.56	0.6		10.28	1048		2.05					16.3
2018-07-01 19:41:37	4.07	183	3.18	4.51	3.51	230.2	230.2	228.5	本地	正常	无	65535	1.55	0.61		10.28	1048		2.05					16.3
2018-07-01 19:42:48	4.06	183	3.15	4.5	3.54	230.5	229.5	228.4	本地	正常	无	65535	1.55	0.61		10.29	1050		2.05					16.3
2018-07-01 19:43:58	4.06	182	3.2	4.47	3.48	230.1	229.4	227.8	本地	正常	无	65535	1.55	0.61		10.28	1048		2.05					16.2
2018-07-01 19:45:09	4.05	182	3.22	4.56	3.53	230.6	230.8	229.1	本地	正常	无	65535	1.55	0.6		10.28	1048		2.05					16.2
2018-07-01 19:46:20	4.06	182	3.14	4.5	3.55	230.7	229.9	228.8	本地	正常	无	65535	1.55	0.61		10.28	1048		2.05					16.2
2018-07-01 19:47:30	4.06	183	3.22	4.55	3.48	231.1	230.9	229	本地	正常	无	65535	1.55	0.6		10.28	1048		2.05					16.2
2018-07-01 19:48:41	4.06	183	3.32	4.46	3.34	230.4	230.1	228.8	本地	正常	无	65535	1.55	0.61		10.28	1048		2.05					16.2
2018-07-01 19:49:51	4.09	183	3.31	4.63	3.47	231.2	230.7	228.9	本地	正常	无	65535	1.56	0.6		10.28	1048		2.05					16.2
2018-07-01 19:52:11	4.12	182	3.35	4.72	3.51	231.3	230.6	229.3	本地	正常	无	65535	1.57	0.59		10.28	1048		2.05					16.2
2018-07-01 19:53:21	4.11	182	3.34	4.58	3.44	230.2	229.8	228.5	本地	正常	无	65535	1.57	0.61		10.28	1048		2.05					16.1
2018-07-01 19:54:32	4.09	182	3.34	4.74	3.54	231.6	231.7	229.4	本地	正常	无	65535	1.57	0.59		10.28	1048		2.05					16.1
2018-07-01 19:55:41	4.06	183	3.22	4.65	3.57	230.8	230.2	228.4	本地	正常	无	65535	1.55	0.6		10.28	1048		2.05					16.1
2018-07-01 19:58:03	4.06	182	3.26	4.63	3.51	230.6	230.4	228.4	本地	正常	无	65535	1.55	0.6		10.28	1048		2.05					16
2018-07-01 19:59:14	4.06	183	3.35	4.62	3.39	230.6	230.1	229	本地	正常	无	65535	1.55	0.6		10.28	1048		2.05					16
2018-07-01 20:00:24	4.06	182	3.27	4.59	3.45	231.5	231.5	229.5	本地	正常	无	65535	1.55	0.6		10.28	1048		2.05					16
2018-07-01 20:02:44	4.06	183	3.46	4.7	3.39	231.2	231	229.5	本地	正常	无	65535	1.56	0.59		10.28	1048		2.05					16
2018-07-01 20:03:54	4.06	183	3.48	4.69	3.34	231.5	230.6	229.2	本地	正常	无	65535	1.56	0.59		10.28	1048		2.05					16
2018-07-01 20:08:36	4.1	182	3.36	4.64	3.47	229.7	229.4	228.2	本地	正常	无	65535	1.56	0.6		10.28	1048		2.05					16
2018-07-01 20:10:56	4.16	182	3.42	4.69	3.5	230.6	230.5	229	本地	正常	无	65535	1.59	0.6		10.28	1048		2.05					16
2018-07-01 20:12:06	4.09	182	3.41	4.72	3.48	230.5	230.7	228.8	本地	正常	无	65535	1.57	0.59		10.28	1048		2.05					16
2018-07-01 20:13:16	4.27	182	3.52	4.78	3.57	230.2	229.9	228.3	本地	正常	无	65535	1.61	0.6		10.28	1048		2.05					16
2018-07-01 20:15:38	4.14	182	3.39	4.62	3.44	231.1	230.1	229	本地	正常	无	65535	1.58	0.6		10.28	1048		2.05					16
2018-07-01 20:16:48	4.11	182	3.46	4.66	3.35	231.6	230.8	229.2	本地	正常	无	65535	1.57	0.59		10.28	1048		2.05					15.9
2018-07-01 20:17:58	4.11	182	3.44	4.69	3.41	231	230.6	229.4	本地	正常	无	65535	1.57	0.6		10.28	1048		2.05					15.9
2018-07-01 20:19:08	4.12	182	3.37	4.73	3.54	231.4	231	229	本地	正常	无	65535	1.58	0.59		10.28	1048		2.05					15.9
2018-07-01 20:20:18	4.19	183	3.43	4.74	3.5	230.8	230.7	229.1	本地	正常	无	65535	1.6	0.6		10.28	1048		2.05					15.9
2018-07-01 20:21:29	4.27	183	3.52	4.87	3.56	231.4	230.6	229.2	本地	正常	无	65535	1.62	0.59		10.28	1048		2.05					15.9
2018-07-01 20:22:40	4.14	182	3.47	4.67	3.42	231	229.8	228.6	本地	正常	无	65535	1.58	0.6		10.28	1048		2.05					15.9
2018-07-01 20:23:50	4.08	182	3.5	4.75	3.39	231.5	230.5	229.1	本地	正常	无	65535	1.56	0.59		10.28	1048		2.05					15.9
2018-07-01 20:25:00	4.15	182	3.48	4.75	3.48	230.8	229.8	228.8	本地	正常	无	65535	1.58	0.59		10.28	1048		2.05					15.9
2018-07-01 20:26:11	4.34	182	3.67	4.9	3.53	230.9	230.8	229.1	本地	正常	无	65535	1.64	0.59		10.28	1048		2.05					15.9
2018-07-01 20:27:21	4.16	183	3.4	4.72	3.51	230.6	230.3	228.9	本地	正常	无	65535	1.59	0.6		10.28	1048		2.05					15.9
2018-07-01 20:29:41	4.2	182	3.47	4.73	3.47	231.2	230.7	229.1	本地	正常	无	65535	1.6	0.6		10.28	1048		2.05					15.8
2018-07-01 20:30:51	4.12	183	3.41	4.57	3.37	230.4	230.1	229	本地	正常	无	65535	1.57	0.6		10.28	1048		2.05					15.8
2018-07-01 20:32:03	4.15	183	3.57	4.69	3.27	231	230.3	229.5	本地	正常	无	65535	1.58	0.6		10.28	1048		2.05					15.8
2018-07-01 20:33:12	4.14	183	3.79	4.54	3.09	229.9	228.8	228.4	本地	正常	无	65535	1.57	0.6		10.28	1048		2.05					15.8
2018-07-01 20:35:33	4.13	183	3.5	4.52	3.32	230.4	229.2	228.4	本地	正常	无	65535	1.58	0.61		10.28	1048		2.05					15.8
2018-07-01 20:36:43	4.14	182	3.48	4.65	3.42	231.2	230.7	229.7	本地	正常	无	65535	1.59	0.6		10.28	1048		2.05					15.8
2018-07-01 20:37:54	4.14	183	3.4	4.65	3.46	230.2	229.3	228	本地	正常	无	65535	1.57	0.6		10.28	1048		2.05					15.8
2018-07-01 20:39:05	4.15	183	3.45	4.7	3.45	231.6	231.3	229.3	本地	正常	无	65535	1.58	0.59		10.28	1048		2.05					15.7
2018-07-01 20:40:14	4.13	182	3.56	4.66	3.35	230.3	230.1	228.4	本地	正常	无	65535	1.58	0.6		10.29	1050		2.05					15.7
2018-07-01 20:42:35	4.13	182	3.49	4.58	3.36	231.2	230.2	229.1	本地	正常	无	65535	1.57	0.6		10.28	1048		2.05					15.7
2018-07-01 20:43:46	4.14	182	3.54	4.67	3.36	231.5	230.8	229.2	本地	正常	无	65535	1.58	0.6		10.28	1048		2.05					15.7
2018-07-01 20:44:55	4.12	183	3.45	4.64	3.41	230.6	230.4	228.8	本地	正常	无	65535	1.57	0.6		10.28	1048		2.05					15.7
2018-07-01 20:47:17	4.12	182	3.37	4.57	3.52	230.8	230.7	229.5	本地	正常	无	65535	1.58	0.61		10.28	1048		2.05					15.7
2018-07-01 20:48:26	4.11	182	3.51	4.65	3.35	231	231	229.6	本地	正常	无	65535	1.58	0.6		10.28	1048		2.05					15.7
2018-07-01 20:49:37	4.1	182	3.36	4.57	3.48	230.9	230.1	228.6	本地	正常	无	65535	1.57	0.6		10.28	1048		2.05					15.7
2018-07-01 20:50:48	4.1	182	3.47	4.61	3.35	231.6	231.5	229.5	本地	正常	无	65535	1.57	0.6		10.28	1048		2.05					15.7
2018-07-01 20:51:58	4.11	183	3.51	4.65	3.37	231.1	230.7	229	本地	正常	无	65535	1.57	0.6		10.28	1048		2.05					15.7
2018-07-01 20:54:19	4.13	183	3.54	4.55	3.3	231.3	230.8	229.1	本地	正常	无	65535	1.58	0.6		10.28	1048		2.05					15.7
2018-07-01 20:55:28	4.22	182	3.54	4.7	3.46	231	230.3	229.3	本地	正常	无	65535	1.61	0.6		10.28	1048		2.05					15.7
2018-07-01 20:56:39	4.1	183	3.51	4.53	3.3	231	230.4	228.8	本地	正常	无	65535	1.57	0.6		10.28	1048		2.05					15.7
2018-07-01 20:57:49	4.08	182	3.48	4.59	3.35	231.7	230.9	229.5	本地	正常	无	65535	1.57	0.6		10.28	1048		2.05					15.7
2018-07-01 20:59:00	4.1	182	3.57	4.68	3.31	230.8	230.6	228.7	本地	正常	无	65535	1.56	0.59		10.28	1048		2.05					15.7
2018-07-01 21:00:11	4.09	183	3.49	4.59	3.32	230.6	229.9	228.3	本地	正常	无	65535	1.56	0.6		10.28	1048		2.05					15.7
2018-07-01 21:02:31	4.1	182	3.59	4.57	3.22	230.6	229.6	228.4	本地	正常	无	65535	1.57	0.61		10.28	1048		2.05					15.7
2018-07-01 21:03:42	4.1	183	3.5	4.6	3.31	232	231.2	229.7	本地	正常	无	65535	1.57	0.6		10.28	1048		2.05					15.7
2018-07-01 21:04:52	4.12	183	3.46	4.55	3.34	230.6	229.6	228.2	本地	正常	无	65535	1.56	0.6		10.28	1048		2.05					15.6
2018-07-01 21:06:02	4.1	182	3.52	4.64	3.33	231.3	231.3	229.7	本地	正常	无	65535	1.57	0.59		10.28	1048		2.05					15.7
2018-07-01 21:07:12	4.09	183	3.46	4.49	3.31	230	229.2	228.4	本地	正常	无	65535	1.56	0.6		10.28	1048		2.05					15.7
2018-07-01 21:08:23	4.11	182	3.5	4.65	3.34	231	230.6	229.3	本地	正常	无	65535	1.57	0.6		10.28	1048		2.05					15.7
2018-07-01 21:09:33	4.16	182	3.52	4.68	3.45	230.7	229.9	228.3	本地	正常	无	65535	1.59	0.6		10.28	1048		2.05					15.7
2018-07-01 21:10:44	4.14	182	3.5	4.72	3.45	231.8	231.1	229.4	本地	正常	无	65535	1.59	0.6		10.28	1048		2.05					15.7
2018-07-01 21:11:53	4.12	183	3.49	4.65	3.39	230.3	229.9	228.1	本地	正常	无	65535	1.57	0.6		10.28	1048		2.05					15.7
2018-07-01 21:13:04	4.11	183	3.41	4.61	3.42	231	230.3	228.5	本地	正常	无	65535	1.57	0.6		10.28	1048		2.05					15.6
2018-07-01 21:14:14	4.1	182	3.4	4.56	3.41	230.4	230.3	228.5	本地	正常	无	65535	1.56	0.6		10.28	1048		2.05					15.7
2018-07-01 21:15:25	4.09	183	3.48	4.61	3.37	230.1	229.6	228.5	本地	正常	无	65535	1.56	0.6		10.28	1048		2.05					15.6
2018-07-01 21:16:36	4.15	182	3.48	4.72	3.5	230.8	230	228.7	本地	正常	无	65535	1.58	0.6		10.28	1048		2.05					15.7
2018-07-01 21:18:57	4.17	182	3.64	4.77	3.33	230.2	230.2	228.4	本地	正常	无	65535	1.59	0.6		10.28	1048		2.05					15.6
2018-07-01 21:24:48	4.13	183	3.48	4.64	3.36	230.4	229.9	228.8	本地	正常	无	65535	1.57	0.6		10.28	1048		2.05					15.6
2018-07-01 21:25:58	4.14	183	3.6	4.66	3.24	230.9	230.3	228.7	本地	正常	无	65535	1.57	0.59		10.28	1048		2.05					15.6
2018-07-01 21:27:09	4.11	182	3.57	4.64	3.28	230	229.5	228.4	本地	正常	无	65535	1.56	0.6		10.28	1048		2.05					15.6
2018-07-01 21:29:30	4.06	182	3.6	4.61	3.16	229.9	229.4	227.8	本地	正常	无	65535	1.55	0.6		10.28	1048		2.05					15.5
2018-07-01 21:30:39	4.06	182	3.51	4.61	3.29	230.4	230.4	228.5	本地	正常	无	65535	1.56	0.6		10.28	1048		2.05					15.5
2018-07-01 21:31:50	4.07	183	3.54	4.61	3.25	229.8	229.3	228.5	本地	正常	无	65535	1.55	0.6		10.28	1048		2.05					15.5
2018-07-01 21:33:00	4.07	183	3.59	4.64	3.21	230.8	230.1	228.6	本地	正常	无	65535	1.55	0.59		10.28	1048		2.05					15.5
2018-07-01 21:34:10	4.06	182	3.45	4.5	3.3	229.7	229	228.2	本地	正常	无	65535	1.55	0.61		10.28	1048		2.05					15.5
2018-07-01 21:36:31	4.07	182	3.65	4.65	3.21	229.9	229.2	228	本地	正常	无	65535	1.56	0.6		10.28	1048		2.05					15.5
2018-07-01 21:37:41	4.22	183	3.72	4.88	3.36	231.1	230.6	228.8	本地	正常	无	65535	1.6	0.59		10.28	1048		2.05					15.5
2018-07-01 21:38:52	4.08	182	3.56	4.62	3.26	230.2	229	228.3	本地	正常	无	65535	1.56	0.6		10.28	1048		2.05					15.5
2018-07-01 21:41:13	4.14	182	3.6	4.69	3.27	230.7	230.1	228.3	本地	正常	无	65535	1.57	0.59		10.28	1048		2.05					15.4
2018-07-01 21:42:24	4.15	182	3.46	4.74	3.45	230.4	229.8	227.8	本地	正常	无	65535	1.58	0.59		10.28	1048		2.05					15.5
2018-07-01 21:44:45	4.11	182	3.43	4.68	3.4	230.5	230.2	228.6	本地	正常	无	65535	1.57	0.6		10.28	1048		2.05					15.5
2018-07-01 21:45:55	6.29	99	3.66	5	3.59	230.9	230.6	229	本地	正常	无	65535	1.61	0.61		10.28	1048		2.05					15.5
2018-07-01 21:47:06	4.37	182	3.64	4.88	3.55	230.4	230	228.5	本地	正常	无	65535	1.65	0.6		10.28	1048		2.05					15.5
2018-07-01 21:48:15	4.78	14	2.81	3.34	1.98	231.6	231	229.7	本地	正常	无	65535	0.96	0.63		10.28	1048		2.05					15.6

## Sheet: Sheet11
时间	电流	转速	输入电流A	输入电流B	输入电流C	输入电压A	输入电压B	输入电压C	KA0	KA4	远程操作	操作时间	有功功率	功率因数	有功电量	井下压力	沉没度	无功电量	油压	油压	套压	流量	井温	油温
2018-07-25 12:15:06	4.1	180	3.86	3.77	2.87	229.4	227.3	227.3	本地	正常	无	65535	1.57	0.66		10.28	1048		2.05					24.3
2018-07-25 12:16:13	4.11	179	3.85	3.88	2.8	229	227.4	227.2	本地	正常	无	65535	1.57	0.66		10.28	1048		2.05					24.5
2018-07-25 12:17:18	4.12	182	4.09	4.29	2.47	229.3	227.4	226.5	本地	正常	无	65535	1.58	0.64		10.28	1048		2.05					24.8
2018-07-25 12:18:26	4.17	178	3.91	4.03	2.84	229.4	228	227.6	本地	正常	无	65535	1.6	0.66		10.28	1048		2.05					25
2018-07-25 12:19:32	4.16	179	3.88	3.72	2.94	229.5	227	227.9	本地	正常	无	65535	1.59	0.67		10.28	1048		2.05					25.2
2018-07-25 12:20:39	4.17	181	4.06	4.27	2.58	229.8	228.4	227.8	本地	正常	无	65535	1.59	0.65		10.28	1048		2.05					25.4
2018-07-25 12:21:46	4.17	180	3.99	4.2	2.66	229.2	227.6	227.1	本地	正常	无	65535	1.59	0.64		10.28	1048		2.05					25.6
2018-07-25 12:22:54	4.16	179	3.91	3.83	2.94	228.8	226.7	227.5	本地	正常	无	65535	1.59	0.67		10.28	1048		2.05					25.7
2018-07-25 12:24:01	4.11	181	3.92	4.14	2.66	228.6	227.2	226.5	本地	正常	无	65535	1.58	0.65		10.28	1048		2.05					25.9
2018-07-25 12:25:07	4.16	181	4.18	4.35	2.42	229.5	226.7	226.6	本地	正常	无	65535	1.58	0.64		10.28	1048		2.05					26
2018-07-25 12:26:15	4.11	180	3.87	3.69	2.97	230	227.2	228.1	本地	正常	无	65535	1.58	0.66		10.28	1048		2.05					26.1
2018-07-25 12:27:22	4.18	178	3.98	4.1	2.75	229.6	227.3	226.9	本地	正常	无	65535	1.6	0.66		10.28	1048		2.05					26.1
2018-07-25 12:28:29	4.17	181	4.28	4.43	2.29	229	226.7	226	本地	正常	无	65535	1.58	0.63		10.28	1048		2.05					26.2
2018-07-25 12:29:35	4.18	180	3.88	3.88	2.9	229.5	227	227.4	本地	正常	无	65535	1.59	0.66		10.28	1048		2.05					26.3
2018-07-25 12:30:42	4.19	180	3.87	4.05	2.84	229.2	227	227.5	本地	正常	无	65535	1.59	0.65		10.28	1048		2.05					26.4
2018-07-25 12:31:49	4.16	179	4.3	4.47	2.41	228.8	226.4	226.3	本地	正常	无	65535	1.59	0.63		10.28	1048		2.05					26.4
2018-07-25 12:32:56	4.15	181	3.85	3.94	2.79	229.2	227.4	227.4	本地	正常	无	65535	1.58	0.66		10.28	1048		2.05					26.5
2018-07-25 12:34:03	4.13	179	3.85	3.91	2.92	229.2	227.5	227.3	本地	正常	无	65535	1.59	0.66		10.28	1048		2.05					26.5
2018-07-25 12:35:12	4.1	180	4.25	4.39	2.32	229.6	227	226.9	本地	正常	无	65535	1.57	0.63		10.28	1048		2.05					26.5
2018-07-25 12:36:17	4.12	181	3.87	4.09	2.7	229.4	227	227.3	本地	正常	无	65535	1.57	0.65		10.28	1048		2.05					26.5
2018-07-25 12:37:24	4.1	180	3.84	3.81	2.94	229.6	226.9	227.4	本地	正常	无	65535	1.57	0.66		10.28	1048		2.05					26.5
2018-07-25 12:38:31	4.12	180	4.03	4.25	2.49	229.6	227.2	226.8	本地	正常	无	65535	1.57	0.64		10.28	1048		2.05					26.5
2018-07-25 12:39:38	4.11	179	4.07	4.25	2.46	229.4	226.8	227.1	本地	正常	无	65535	1.57	0.64		10.28	1048		2.05					26.5
2018-07-25 12:40:44	4.07	180	3.86	3.74	2.85	229.8	227.1	227.7	本地	正常	无	65535	1.56	0.66		10.28	1048		2.05					26.6
2018-07-25 12:41:51	4.08	179	3.94	4.09	2.64	229.2	227.2	227.2	本地	正常	无	65535	1.57	0.65		10.28	1048		2.05					26.6
2018-07-25 12:42:58	4.08	181	4.26	4.39	2.25	228.9	226.3	225.7	本地	正常	无	65535	1.55	0.63		10.28	1048		2.05					26.7
2018-07-25 12:44:05	4.08	180	3.87	3.87	2.91	228.8	227	227.3	本地	正常	无	65535	1.56	0.66		10.28	1048		2.05					26.8
2018-07-25 12:45:11	4.07	180	3.85	3.92	2.77	228.7	227.1	226.8	本地	正常	无	65535	1.56	0.66		10.28	1048		2.05					26.8
2018-07-25 12:46:18	4.07	181	4.2	4.4	2.27	229.5	226.9	226.7	本地	正常	无	65535	1.55	0.63		10.28	1048		2.05					26.9
2018-07-25 12:47:25	4.07	181	3.85	3.96	2.71	229.7	227.3	227.6	本地	正常	无	65535	1.56	0.66		10.28	1048		2.05					26.9
2018-07-25 12:48:32	4.07	179	3.82	3.9	2.75	229.1	226.9	227.4	本地	正常	无	65535	1.56	0.66		10.28	1048		2.05					27
2018-07-25 12:49:39	4.06	181	4.17	4.39	2.28	229.9	227.4	227.1	本地	正常	无	65535	1.55	0.63		10.28	1048		2.05					27
2018-07-25 12:50:46	4.08	179	3.97	3.98	2.75	228.7	227.2	227	本地	正常	无	65535	1.57	0.66		10.28	1048		2.05					27
2018-07-25 12:51:53	4.07	180	3.88	3.62	2.97	228.4	226.4	227.1	本地	正常	无	65535	1.56	0.66		10.28	1048		2.05					27.1
2018-07-25 12:53:00	4.07	181	4.09	4.2	2.45	228.7	226.1	226.4	本地	正常	无	65535	1.56	0.64		10.28	1048		2.05					27.1
2018-07-25 12:54:06	4.08	181	4.05	4.15	2.41	229.1	226.6	226.5	本地	正常	无	65535	1.55	0.64		10.28	1048		2.05					27.1
2018-07-25 12:55:14	4.08	179	3.91	3.69	2.9	229	227.2	227.4	本地	正常	无	65535	1.57	0.66		10.28	1048		2.05					27
2018-07-25 12:56:22	4.05	181	3.89	4.03	2.61	229.5	227.3	227.6	本地	正常	无	65535	1.55	0.65		10.28	1048		2.05					27
2018-07-25 12:57:27	4.05	179	4.15	4.32	2.33	228.6	226.3	225.8	本地	正常	无	65535	1.55	0.64		10.28	1048		2.05					27
2018-07-25 12:58:33	4.04	181	3.77	3.69	2.95	228.5	226.6	227.1	本地	正常	无	65535	1.55	0.66		10.28	1048		2.05					27
2018-07-25 12:59:40	4.06	180	3.79	3.79	2.72	228.8	226.6	226.6	本地	正常	无	65535	1.54	0.66		10.28	1048		2.05					27
2018-07-25 13:01:53	4.05	179	3.85	3.82	2.8	228.3	226.3	226.8	本地	正常	无	65535	1.55	0.66		10.28	1048		2.05					27.1
2018-07-25 13:03:06	4.08	180	3.92	3.96	2.82	228.7	226.5	227	本地	正常	无	65535	1.57	0.65		10.28	1048		2.05					27.1
2018-07-25 13:04:07	4.06	180	4.12	4.23	2.39	228.7	226.6	226.6	本地	正常	无	65535	1.56	0.64		10.28	1048		2.05					27.1
2018-07-25 13:05:14	4.05	179	3.91	4.04	2.68	229.1	226.6	226.7	本地	正常	无	65535	1.56	0.65		10.28	1048		2.05					27.1
2018-07-25 13:06:21	4.06	179	3.82	3.76	2.91	228.5	226.7	226.9	本地	正常	无	65535	1.56	0.66		10.28	1048		2.05					27
2018-07-25 13:07:28	4.04	181	4.06	4.22	2.38	229.3	227.1	226.6	本地	正常	无	65535	1.55	0.64		10.28	1048		2.05					27
2018-07-25 13:08:35	4.03	180	4.03	4.25	2.56	229.8	227.4	227.3	本地	正常	无	65535	1.56	0.64		10.28	1048		2.05					27
2018-07-25 13:09:42	4.07	181	3.75	3.74	2.84	229.1	226.5	227.3	本地	正常	无	65535	1.55	0.66		10.28	1048		2.05					27
2018-07-25 13:10:50	4.03	180	3.84	4.02	2.71	228.7	226.5	226.7	本地	正常	无	65535	1.55	0.66		10.28	1048		2.05					27
2018-07-25 13:11:55	4.04	181	4.17	4.35	2.26	228.9	226.4	225.7	本地	正常	无	65535	1.55	0.64		10.28	1048		2.05					27
2018-07-25 13:13:02	4.05	180	3.83	3.77	2.88	228	226.2	226.2	本地	正常	无	65535	1.55	0.66		10.28	1048		2.05					27.1
2018-07-25 13:14:09	4.05	179	3.88	3.87	2.73	228.4	226.3	225.9	本地	正常	无	65535	1.55	0.66		10.28	1048		2.05					27.1
2018-07-25 13:15:16	4.03	179	4.24	4.36	2.25	228.8	226.6	225.8	本地	正常	无	65535	1.55	0.64		10.28	1048		2.05					27.2
2018-07-25 13:16:23	4.05	179	3.84	3.82	2.76	229.1	227.2	227.6	本地	正常	无	65535	1.56	0.66		10.28	1048		2.05					27.2
2018-07-25 13:17:30	4.07	179	3.85	3.77	2.78	228.9	227.1	226.8	本地	正常	无	65535	1.55	0.66		10.28	1048		2.05					27.2
2018-07-25 13:18:37	4.08	181	4.09	4.25	2.38	228.1	226.1	225.5	本地	正常	无	65535	1.55	0.64		10.28	1048		2.05					27.2
2018-07-25 13:19:44	4.05	180	3.91	3.96	2.66	229	226.8	227.3	本地	正常	无	65535	1.55	0.65		10.28	1048		2.05					27.2
2018-07-25 13:20:50	4.05	180	3.85	3.73	2.83	228.8	226.9	226.9	本地	正常	无	65535	1.55	0.66		10.28	1048		2.05					27.2
2018-07-25 13:21:58	4.07	181	4.11	4.21	2.38	228.6	226.8	226.5	本地	正常	无	65535	1.56	0.64		10.28	1048		2.05					27.2
2018-07-25 13:23:05	4.06	179	4.03	4.16	2.55	228.9	227.3	226.5	本地	正常	无	65535	1.56	0.64		10.28	1048		2.05					27.1
2018-07-25 13:24:11	4.07	179	3.85	3.76	2.9	229	226.9	227.5	本地	正常	无	65535	1.56	0.66		10.28	1048		2.05					27.1
2018-07-25 13:28:38	4.06	180	3.78	3.96	2.78	229.3	227.1	227.4	本地	正常	无	65535	1.56	0.66		10.28	1048		2.05					27
2018-07-25 13:29:45	4.12	179	4.29	4.44	2.3	229.1	227.3	226.5	本地	正常	无	65535	1.57	0.63		10.28	1048		2.05					27
2018-07-25 13:30:52	4.11	181	3.72	3.91	2.86	229.2	227.3	226.8	本地	正常	无	65535	1.57	0.66		10.28	1048		2.05					27
2018-07-25 13:31:59	4.1	181	3.71	3.96	2.87	229.3	227.5	226.9	本地	正常	无	65535	1.57	0.66		10.28	1048		2.05					27
2018-07-25 13:33:06	4.1	179	4.2	4.38	2.39	228.7	226	225.5	本地	正常	无	65535	1.57	0.64		10.28	1048		2.05					27
2018-07-25 13:34:13	4.09	181	3.82	3.97	2.69	228.8	226.5	226.4	本地	正常	无	65535	1.56	0.65		10.28	1048		2.05					27.1
2018-07-25 13:35:20	4.08	181	3.77	3.79	2.86	228.3	226.1	226.7	本地	正常	无	65535	1.56	0.66		10.28	1048		2.05					27.1
2018-07-25 13:36:27	4.1	179	4.03	4.27	2.5	228.8	226.4	225.8	本地	正常	无	65535	1.56	0.64		10.28	1048		2.05					27.1
2018-07-25 13:37:33	4.07	180	3.91	4.16	2.63	229.6	228.1	227.1	本地	正常	无	65535	1.57	0.65		10.28	1048		2.05					27.2
2018-07-25 13:38:40	4.07	180	3.82	3.77	2.91	229.1	227	227.5	本地	正常	无	65535	1.56	0.66		10.28	1048		2.05					27.2
2018-07-25 13:39:47	4.09	179	3.89	4.14	2.66	229.5	227.1	226.6	本地	正常	无	65535	1.57	0.65		10.28	1048		2.05					27.2
2018-07-25 13:40:54	4.07	181	4.1	4.37	2.35	229	227.1	226	本地	正常	无	65535	1.55	0.63		10.28	1048		2.05					27.2
2018-07-25 13:42:01	4.08	181	3.74	3.75	2.83	229.6	226.8	227.5	本地	正常	无	65535	1.56	0.66		10.28	1048		2.05					27.2
2018-07-25 13:43:08	4.06	181	3.8	4.08	2.71	229.2	227.5	226.8	本地	正常	无	65535	1.55	0.65		10.28	1048		2.05					27.2
2018-07-25 13:44:15	4.06	181	4.18	4.37	2.34	229.2	227.2	226	本地	正常	无	65535	1.55	0.63		10.28	1048		2.05					27.2
2018-07-25 13:45:23	4.05	180	3.87	3.81	2.92	229.2	227.3	227	本地	正常	无	65535	1.55	0.65		10.28	1048		2.05					27.2
2018-07-25 13:46:28	4.07	180	3.8	3.92	2.87	228.8	227.3	227	本地	正常	无	65535	1.56	0.66		10.28	1048		2.05					27.1
2018-07-25 13:47:36	4.06	180	4.23	4.43	2.24	229.2	227.4	226.2	本地	正常	无	65535	1.55	0.63		10.28	1048		2.05					27.1
2018-07-25 13:48:42	4.05	180	3.74	4.01	2.85	229.1	227.4	226.6	本地	正常	无	65535	1.56	0.66		10.28	1048		2.05					27.1
2018-07-25 13:49:49	4.05	179	3.78	3.83	2.89	229.3	227.4	227.6	本地	正常	无	65535	1.56	0.66		10.28	1048		2.05					27.1
2018-07-25 13:50:56	4.04	181	4.06	4.39	2.36	229.4	227.1	226.3	本地	正常	无	65535	1.55	0.64		10.28	1048		2.05					27.1
2018-07-25 13:54:16	4.06	180	3.86	4.07	2.62	229.1	227.1	226.9	本地	正常	无	65535	1.55	0.65		10.28	1048		2.05					27.1
2018-07-25 13:56:30	4.06	179	3.83	3.73	2.99	228.5	226.6	226.5	本地	正常	无	65535	1.56	0.66		10.28	1048		2.05					27.1
2018-07-25 13:57:37	4.06	181	3.83	3.86	2.72	229.1	227.1	227.2	本地	正常	无	65535	1.55	0.66		10.28	1048		2.05					27.1
2018-07-25 13:58:44	4.03	180	4.21	4.28	2.25	229.2	226.5	226.2	本地	正常	无	65535	1.54	0.63		10.28	1048		2.05					27.1
2018-07-25 13:59:50	4.05	180	3.81	3.71	2.89	229.1	227.5	227.1	本地	正常	无	65535	1.55	0.66		10.28	1048		2.05					27.2
2018-07-25 14:00:58	4.02	180	3.81	3.8	2.72	228.7	227.2	227	本地	正常	无	65535	1.55	0.67		10.28	1048		2.05					27.2
2018-07-25 14:02:04	4.03	179	4.25	4.32	2.24	229.2	227	226.3	本地	正常	无	65535	1.55	0.64		10.28	1048		2.05					27.2
2018-07-25 14:03:12	4.04	179	3.85	3.84	2.82	229.4	227.8	227.8	本地	正常	无	65535	1.55	0.65		10.28	1048		2.05					27.3
2018-07-25 14:04:18	4.03	179	3.84	3.79	2.78	229.3	227.1	227.2	本地	正常	无	65535	1.55	0.66		10.28	1048		2.05					27.3
2018-07-25 14:05:25	4.03	180	4.14	4.18	2.33	228.7	226.6	226.6	本地	正常	无	65535	1.55	0.65		10.28	1048		2.05					27.3
2018-07-25 14:06:32	4.02	180	3.9	3.93	2.6	229.6	227.4	227.3	本地	正常	无	65535	1.55	0.66		10.28	1048		2.05					27.3
2018-07-25 14:07:38	4.04	180	3.87	3.65	2.79	229.8	227.6	228.6	本地	正常	无	65535	1.54	0.65		10.28	1048		2.05					27.3
2018-07-25 14:08:45	4.03	179	4.02	4.08	2.48	230.4	227.9	228.2	本地	正常	无	65535	1.56	0.65		10.28	1048		2.05					27.3
2018-07-25 14:09:54	4.02	181	3.96	4.07	2.53	229.7	228.1	227.8	本地	正常	无	65535	1.54	0.64		10.28	1048		2.05					27.3
2018-07-25 14:10:59	4.02	180	3.89	3.57	2.88	229.2	227.3	227.9	本地	正常	无	65535	1.55	0.66		10.28	1048		2.05					27.3
2018-07-25 14:12:07	4.01	181	4.01	3.98	2.51	229.5	227.2	227.7	本地	正常	无	65535	1.54	0.65		10.28	1048		2.05					27.3
2018-07-25 14:13:13	4.01	180	4.19	4.24	2.25	228.8	226.6	226.7	本地	正常	无	65535	1.54	0.64		10.28	1048		2.05					27.3
2018-07-25 14:14:22	4.01	180	3.93	3.65	2.86	228.9	227.2	227.3	本地	正常	无	65535	1.55	0.66		10.28	1048		2.05					27.3
2018-07-25 14:15:28	4.02	180	3.87	3.84	2.67	229.4	228	227.5	本地	正常	无	65535	1.55	0.66		10.28	1048		2.05					27.3
2018-07-25 14:16:34	4.02	180	4.25	4.31	2.28	229.4	227.4	227.2	本地	正常	无	65535	1.55	0.64		10.28	1048		2.05					27.3
2018-07-25 14:17:40	4.03	180	3.87	3.76	2.79	229.1	227.4	227.6	本地	正常	无	65535	1.55	0.66		10.28	1048		2.05					27.3
2018-07-25 14:18:48	4.05	180	3.86	3.72	2.86	229.4	226.9	227.6	本地	正常	无	65535	1.55	0.66		10.28	1048		2.05					27.4
2018-07-25 14:19:54	4.04	180	4.12	4.2	2.37	229.2	226.5	226.4	本地	正常	无	65535	1.55	0.64		10.28	1048		2.05					27.3
2018-07-25 14:22:10	4.05	180	3.85	3.76	2.72	229.7	228.3	228.1	本地	正常	无	65535	1.55	0.66		10.28	1048		2.05					27.4
2018-07-25 14:23:15	4.04	180	4.17	4.32	2.29	229.8	227.2	227.4	本地	正常	无	65535	1.55	0.64		10.28	1048		2.05					27.4
2018-07-25 14:24:22	4.06	180	4.01	4.18	2.51	230.6	228.1	228.1	本地	正常	无	65535	1.56	0.64		10.28	1048		2.05					27.4
2018-07-25 14:25:29	4.07	180	3.9	3.77	2.8	229.7	227.9	228	本地	正常	无	65535	1.56	0.66		10.28	1048		2.05					27.4
2018-07-25 14:26:36	4.08	180	3.98	4.1	2.47	229.9	227.6	228	本地	正常	无	65535	1.56	0.65		10.28	1048		2.05					27.5
2018-07-25 14:27:43	4.07	181	4.13	4.25	2.38	229	227.2	227.1	本地	正常	无	65535	1.56	0.64		10.28	1048		2.05					27.5
2018-07-25 14:28:50	4.05	181	3.79	3.56	2.87	228.9	226.8	226.8	本地	正常	无	65535	1.54	0.66		10.28	1048		2.05					27.5
2018-07-25 14:29:56	4.06	181	3.8	3.83	2.68	229.4	227.9	227.5	本地	正常	无	65535	1.55	0.66		10.28	1048		2.05					27.6
2018-07-25 14:31:04	4.07	179	4.2	4.24	2.32	229.7	227.8	227.1	本地	正常	无	65535	1.56	0.64		10.28	1048		2.05					27.6
2018-07-25 14:32:10	4.06	180	3.81	3.81	2.8	229.6	228.2	227.9	本地	正常	无	65535	1.56	0.66		10.28	1048		2.05					27.7
2018-07-25 14:33:17	4.06	180	3.87	3.89	2.75	229.6	227.3	227.5	本地	正常	无	65535	1.56	0.66		10.28	1048		2.05					27.7
2018-07-25 14:34:24	4.07	180	4.31	4.36	2.23	228.9	226.9	226.6	本地	正常	无	65535	1.55	0.63		10.28	1048		2.05					27.6
2018-07-25 14:35:32	4.06	181	3.93	3.97	2.64	229.5	228	227.6	本地	正常	无	65535	1.56	0.64		10.28	1048		2.05					27.6
2018-07-25 14:36:38	4.06	179	3.89	3.83	2.83	229.3	227	227.3	本地	正常	无	65535	1.56	0.66		10.28	1048		2.05					27.6
2018-07-25 14:37:45	4.06	180	4.17	4.29	2.27	230	227.6	227.2	本地	正常	无	65535	1.56	0.64		10.28	1048		2.05					27.6
2018-07-25 14:38:52	4.05	180	3.9	3.93	2.67	230	227.8	228.2	本地	正常	无	65535	1.55	0.65		10.28	1048		2.05					27.7
2018-07-25 14:40:00	4.05	180	3.83	3.65	2.9	229	227.2	227.2	本地	正常	无	65535	1.55	0.66		10.28	1048		2.05					27.7
2018-07-25 14:42:13	4.05	181	4.03	4.05	2.48	229.5	227.9	227.7	本地	正常	无	65535	1.55	0.64		10.28	1048		2.05					27.7
2018-07-25 14:43:20	4.06	179	3.89	3.6	2.96	229.3	226.9	227.5	本地	正常	无	65535	1.56	0.66		10.28	1048		2.05					27.7
2018-07-25 14:44:26	4.05	180	4	3.97	2.62	228.9	227	227.4	本地	正常	无	65535	1.56	0.65		10.28	1048		2.05					27.4
2018-07-25 14:45:33	4.06	181	4.26	4.25	2.23	228.9	226.9	226.6	本地	正常	无	65535	1.55	0.63		10.28	1048		2.05					27.1
2018-07-25 14:46:41	4.06	180	3.88	3.63	2.98	230.1	227.8	228.5	本地	正常	无	65535	1.56	0.66		10.28	1048		2.05					27.1
2018-07-25 14:47:47	4.04	180	3.84	3.77	2.84	229.7	227.9	227.7	本地	正常	无	65535	1.55	0.65		10.28	1048		2.05					27.1
2018-07-25 14:48:54	4.06	180	4.33	4.41	2.21	229.1	227.1	226.4	本地	正常	无	65535	1.56	0.64		10.28	1048		2.05					27.2
2018-07-25 14:50:01	4.06	179	3.9	3.72	2.92	229	226.9	227.7	本地	正常	无	65535	1.56	0.66		10.28	1048		2.05					27.4
2018-07-25 14:51:10	4.07	181	3.9	3.83	2.73	228.6	226.9	227.3	本地	正常	无	65535	1.55	0.65		10.28	1048		2.05					27.5
2018-07-25 14:52:16	4.07	180	4.25	4.31	2.31	228.8	225.9	226.1	本地	正常	无	65535	1.55	0.64		10.28	1048		2.05					27.6
2018-07-25 14:53:23	4.09	180	3.89	3.81	2.78	228.5	226.6	227.2	本地	正常	无	65535	1.56	0.66		10.28	1048		2.05					27.7
2018-07-25 14:54:31	4.08	180	3.88	3.73	2.83	228.4	226.6	227	本地	正常	无	65535	1.55	0.66		10.28	1048		2.05					27.8
2018-07-25 14:56:44	4.08	181	3.92	3.93	2.66	229.4	228	227.7	本地	正常	无	65535	1.56	0.65		10.28	1048		2.05					28
2018-07-25 14:57:51	4.09	180	3.89	3.71	2.88	229.3	227.4	227.5	本地	正常	无	65535	1.57	0.66		10.28	1048		2.05					28.1
2018-07-25 14:58:58	4.08	180	4.1	4.23	2.46	228.3	226.2	226.3	本地	正常	无	65535	1.56	0.64		10.28	1048		2.05					28.2
2018-07-25 15:00:05	4.06	179	4.04	4.1	2.55	229.2	227.4	227.4	本地	正常	无	65535	1.56	0.65		10.28	1048		2.05					28.4
2018-07-25 15:01:11	4.06	179	3.89	3.63	2.92	228.6	226.8	227	本地	正常	无	65535	1.56	0.66		10.28	1048		2.05					28.4
2018-07-25 15:02:18	4.06	179	3.95	4.01	2.54	228.8	226.4	226.9	本地	正常	无	65535	1.55	0.65		10.28	1048		2.05					28.6
2018-07-25 15:03:25	4.05	180	4.21	4.34	2.28	229.2	227	226.5	本地	正常	无	65535	1.55	0.64		10.28	1048		2.05					28.6
2018-07-25 15:04:32	4.05	179	3.87	3.62	2.87	228.7	226.6	227.6	本地	正常	无	65535	1.55	0.66		10.28	1048		2.05					28.7
2018-07-25 15:05:39	4.05	179	3.87	3.98	2.71	228.7	226.7	227.1	本地	正常	无	65535	1.55	0.65		10.28	1048		2.05					28.7
2018-07-25 15:06:46	4.04	180	4.23	4.35	2.22	229.1	227.3	226.8	本地	正常	无	65535	1.55	0.64		10.28	1048		2.05					28.8
2018-07-25 15:07:53	4.06	179	3.89	3.72	2.91	228.5	226.5	226.5	本地	正常	无	65535	1.56	0.66		10.28	1048		2.05					28.8
2018-07-25 15:09:01	4.08	179	3.92	3.8	2.74	228.3	226.5	226.4	本地	正常	无	65535	1.56	0.66		10.28	1048		2.05					28.9
2018-07-25 15:10:07	4.07	180	4.29	4.32	2.23	228.5	226.5	226.3	本地	正常	无	65535	1.55	0.64		10.28	1048		2.05					28.9
2018-07-25 15:11:14	4.07	180	3.92	3.76	2.74	229.2	226.8	227.4	本地	正常	无	65535	1.55	0.65		10.28	1048		2.05					28.9
2018-07-25 15:12:21	4.07	179	3.89	3.7	2.87	228.2	225.9	226.3	本地	正常	无	65535	1.56	0.66		10.28	1048		2.05					28.9
2018-07-25 15:13:28	4.06	180	4.21	4.34	2.25	228.3	226.2	226.1	本地	正常	无	65535	1.55	0.64		10.28	1048		2.05					29
2018-07-25 15:14:35	4.07	180	3.95	3.91	2.56	228.8	226.4	227.1	本地	正常	无	65535	1.56	0.66		10.28	1048		2.05					29
2018-07-25 15:15:41	4.06	181	3.91	3.59	2.93	228.6	226.2	227.2	本地	正常	无	65535	1.55	0.66		10.22	1042		2.05					29
2018-07-25 15:16:49	4.04	180	3.96	3.93	2.58	227.5	225.5	225.2	本地	正常	无	65535	1.54	0.66		10.19	1039		2.05					29
2018-07-25 15:17:55	4.05	180	4.07	4.11	2.42	228.2	226.4	226.4	本地	正常	无	65535	1.54	0.64		10.17	1037		2.05					29
2018-07-25 15:19:02	4.05	180	3.86	3.53	2.94	228.9	226.5	227.5	本地	正常	无	65535	1.55	0.66		10.19	1039		2.05					29
2018-07-25 15:20:11	4.06	180	4	4.02	2.54	228.2	225.7	226.1	本地	正常	无	65535	1.54	0.64		10.28	1048		2.05					29
2018-07-25 15:21:18	4.07	181	4.11	4.1	2.39	228.9	227.2	226.9	本地	正常	无	65535	1.55	0.64		10.28	1048		2.05					0
2018-07-25 15:22:25	4.07	180	3.88	3.59	2.92	227.8	226.1	226.3	本地	正常	无	65535	1.55	0.66		10.28	1048		2.05					29
2018-07-25 15:23:32	4.07	180	3.97	3.93	2.64	228.8	227	226.9	本地	正常	无	65535	1.55	0.65		10.28	1048		2.05					29
2018-07-25 15:24:38	4.07	181	4.16	4.19	2.36	228.2	225.7	225.3	本地	正常	无	65535	1.55	0.64		10.28	1048		2.05					29
2018-07-25 15:25:46	4.07	179	3.91	3.67	2.92	228.6	226.6	227.5	本地	正常	无	65535	1.56	0.66		10.28	1048		2.05					29
2018-07-25 15:26:52	4.07	180	3.86	3.74	2.82	228.8	226.5	227	本地	正常	无	65535	1.56	0.66		10.28	1048		2.05					29
2018-07-25 15:27:59	4.08	180	4.21	4.2	2.34	228.7	226.8	226.1	本地	正常	无	65535	1.55	0.63		10.28	1048		2.05					29
2018-07-25 15:29:05	4.07	179	3.89	3.78	2.88	229	226.7	227	本地	正常	无	65535	1.56	0.66		10.28	1048		2.05					29
2018-07-25 15:30:12	4.08	180	4.01	3.64	2.89	229	227.1	228.1	本地	正常	无	65535	1.56	0.66		10.28	1048		2.05					29
2018-07-25 15:31:20	4.08	181	4.19	4.2	2.32	229	226.5	227	本地	正常	无	65535	1.55	0.64		10.28	1048		2.05					29
2018-07-25 15:32:27	4.08	181	3.85	3.79	2.71	228.7	226.7	227.2	本地	正常	无	65535	1.55	0.66		10.28	1048		2.05					29
2018-07-25 15:33:34	4.08	180	3.91	3.52	2.94	229.4	226.7	227.9	本地	正常	无	65535	1.56	0.66		10.28	1048		2.05					29
2018-07-25 15:34:41	4.06	179	4.07	4	2.59	229.1	226.4	227.2	本地	正常	无	65535	1.56	0.65		10.28	1048		2.05					29.1
2018-07-25 15:35:48	4.06	181	4.01	3.93	2.61	229.1	227.1	227.3	本地	正常	无	65535	1.55	0.65		10.28	1048		2.05					29.1
2018-07-25 15:36:55	4.09	180	3.95	3.47	3.03	228.6	226.3	227.4	本地	正常	无	65535	1.56	0.65		10.28	1048		2.05					29.1
2018-07-25 15:37:50	4.08	180	3.87	3.59	2.92	229.4	227.2	228.2	本地	正常	无	65535	1.56	0.66		10.28	1048		2.05					29.1
2018-07-25 15:38:45	4.08	180	3.89	3.9	2.75	230.1	228.4	228.7	本地	正常	无	65535	1.57	0.65		10.28	1048		2.05					29.2
2018-07-25 15:39:43	4.08	179	3.88	3.88	2.73	229.7	227.6	228.3	本地	正常	无	65535	1.56	0.66		10.28	1048		2.05					0
2018-07-25 15:40:54	4.08	179	3.99	4	2.63	229.9	227.7	227.8	本地	正常	无	65535	1.57	0.65		10.28	1048		2.05					0
2018-07-25 15:42:05	4.09	180	4.01	4.12	2.52	229	227	227.1	本地	正常	无	65535	1.56	0.65		10.28	1048		2.05					29.3
2018-07-25 15:43:15	4.09	180	3.94	3.83	2.74	229.7	227.3	228.3	本地	正常	无	65535	1.56	0.65		10.28	1048		2.05					29.3
2018-07-25 15:44:25	4.06	180	4.38	4.46	2.14	229.8	227.4	227	本地	正常	无	65535	1.56	0.63		10.28	1048		2.05					29.3
2018-07-25 15:45:35	4.08	181	3.84	3.7	2.91	229.1	227.2	227.7	本地	正常	无	65535	1.56	0.66		10.28	1048		2.05					29.3
2018-07-25 15:46:46	4.07	180	4.23	4.38	2.29	230.2	228.1	227.5	本地	正常	无	65535	1.56	0.63		10.28	1048		2.05					29.3
2018-07-25 15:47:57	4.09	181	3.8	3.71	2.93	229.3	227.5	227.3	本地	正常	无	65535	1.56	0.66		10.28	1048		2.05					29.3
2018-07-25 15:49:08	4.09	180	3.89	4	2.7	229.3	227.7	227.2	本地	正常	无	65535	1.56	0.65		10.28	1048		2.05					0
2018-07-25 15:50:19	4.09	181	4	3.88	2.72	229.8	226.9	228	本地	正常	无	65535	1.57	0.65		10.28	1048		2.05					0
2018-07-25 15:51:29	4.09	180	3.84	3.81	2.88	229.5	226.9	227.4	本地	正常	无	65535	1.57	0.65		10.28	1048		2.05					0
2018-07-25 15:52:39	4.07	179	4.17	4.25	2.43	229	226.5	227	本地	正常	无	65535	1.56	0.64		10.28	1048		2.05					0
2018-07-25 15:53:50	4.08	180	3.9	3.69	2.94	228.9	226.5	227.2	本地	正常	无	65535	1.56	0.66		10.28	1048		2.05					0
2018-07-25 15:55:00	4.07	179	4.32	4.42	2.27	229.2	226.4	226.6	本地	正常	无	65535	1.56	0.63		10.28	1048		2.05					0
2018-07-25 15:56:11	4.07	180	3.9	3.78	2.93	229.1	227.1	227.9	本地	正常	无	65535	1.56	0.66		10.28	1048		2.05					0
2018-07-25 15:57:21	4.08	179	4.22	4.25	2.42	228.5	226.3	226.1	本地	正常	无	65535	1.56	0.64		10.28	1048		2.05					0
2018-07-25 15:58:18	4.09	180	4.07	4.06	2.64	230.2	227.8	227.9	本地	正常	无	65535	1.57	0.64		10.28	1048		2.05					0
2018-07-25 15:59:14	4.07	180	3.99	4.01	2.6	229.5	227.8	227.6	本地	正常	无	65535	1.56	0.64		10.28	1048		2.05					29.4
2018-07-25 16:00:11	4.08	180	3.97	3.91	2.7	229.5	227.8	228.1	本地	正常	无	65535	1.56	0.65		10.28	1048		2.05					29.4
2018-07-25 16:01:16	4.08	180	4.3	4.27	2.26	229.7	227.5	227.8	本地	正常	无	65535	1.56	0.63		10.28	1048		2.05					29.4
2018-07-25 16:02:25	4.07	179	3.9	3.77	2.78	229	227	227.6	本地	正常	无	65535	1.56	0.66		10.28	1048		2.05					29.4
2018-07-25 16:03:35	4.08	180	4.04	3.97	2.61	229.5	227.6	227.5	本地	正常	无	65535	1.56	0.65		10.28	1048		2.05					0
2018-07-25 16:05:00	4.06	179	3.99	3.79	2.8	229.2	227.4	227.8	本地	正常	无	65535	1.56	0.65		10.28	1048		2.05					0
2018-07-25 16:10:48	4.08	180	4	4.04	2.72	228	226.1	225.7	本地	正常	无	65535	1.56	0.64		10.28	1048		2.05					0
2018-07-25 16:11:22	4.08	180	4.13	4.3	2.41	228.6	226.1	225.6	本地	正常	无	65535	1.55	0.63		10.28	1048		2.05					0
2018-07-25 16:13:37	4.08	180	3.92	3.74	2.93	229.4	227	227.9	本地	正常	无	65535	1.56	0.65		10.28	1048		2.05					0
2018-07-25 16:14:54	4.07	180	4.03	4.08	2.55	229.2	226.9	226.6	本地	正常	无	65535	1.56	0.64		10.28	1048		2.05					29.1
2018-07-25 16:18:43	4.07	180	4.24	4.3	2.32	229.1	226.3	226.6	本地	正常	无	65535	1.55	0.63		10.28	1048		2.05					29.2
2018-07-25 16:19:54	4.07	180	3.89	3.78	2.86	229.3	226.6	227.3	本地	正常	无	65535	1.56	0.65		10.28	1048		2.05					29
2018-07-25 16:21:05	4.07	179	4.36	4.37	2.26	228.7	225.5	226	本地	正常	无	65535	1.56	0.63		10.28	1048		2.05					28.9
2018-07-25 16:22:16	4.09	180	3.99	3.55	3.03	228.7	225.8	226.7	本地	正常	无	65535	1.56	0.66		10.28	1048		2.05					28.9
2018-07-25 16:23:29	4.08	181	4.24	4.26	2.37	228.7	225.8	226	本地	正常	无	65535	1.55	0.63		10.28	1048		2.05					28.9
2018-07-25 16:24:39	4.08	180	3.98	3.85	2.76	228.2	225.9	226.7	本地	正常	无	65535	1.55	0.65		10.28	1048		2.05					29
2018-07-25 16:25:46	4.09	180	4.01	3.99	2.62	228.1	225.7	226.5	本地	正常	无	65535	1.56	0.65		10.28	1048		2.05					29
2018-07-25 16:26:57	4.08	181	4.11	4.23	2.43	229.1	226.8	226.5	本地	正常	无	65535	1.55	0.64		10.28	1048		2.05					29
2018-07-25 16:28:08	4.08	180	3.95	3.83	2.72	228.7	226.4	226.4	本地	正常	无	65535	1.55	0.65		10.28	1048		2.05					29.1
2018-07-25 16:29:17	4.07	179	4.32	4.41	2.25	228.8	226.4	226.3	本地	正常	无	65535	1.55	0.63		10.28	1048		2.05					29.1
2018-07-25 16:30:28	4.07	180	3.86	3.61	2.99	228.6	225.6	226.5	本地	正常	无	65535	1.56	0.66		10.28	1048		2.05					29.1
2018-07-25 16:31:39	4.09	179	4.21	4.15	2.46	228.7	226.4	226.7	本地	正常	无	65535	1.57	0.65		10.28	1048		2.05					29.2
2018-07-25 16:32:50	4.1	180	3.94	3.71	2.94	229	226.4	227.1	本地	正常	无	65535	1.57	0.66		10.28	1048		2.05					0
2018-07-25 16:34:00	4.09	180	4	3.92	2.72	229.3	226.8	227.3	本地	正常	无	65535	1.57	0.65		10.28	1048		2.05					29.2
2018-07-25 16:35:10	4.09	179	4.09	4.03	2.57	229.1	226.4	226.8	本地	正常	无	65535	1.56	0.64		10.28	1048		2.05					29.2
2018-07-25 16:36:21	4.1	180	4.01	3.78	2.78	228.8	226.4	227.5	本地	正常	无	65535	1.56	0.65		10.28	1048		2.05					29.2
2018-07-25 16:37:33	4.08	181	4.3	4.19	2.31	228.9	226.3	226.8	本地	正常	无	65535	1.55	0.63		10.28	1048		2.05					29.1
2018-07-25 16:38:43	4.08	180	4.07	3.66	2.94	229	226.6	228	本地	正常	无	65535	1.56	0.65		10.28	1048		2.05					29.1
2018-07-25 16:39:52	4.1	181	4.25	4.25	2.34	228.8	226.7	226.8	本地	正常	无	65535	1.56	0.64		10.28	1048		2.05					29.1
2018-07-25 16:41:02	4.08	180	3.99	3.77	2.84	229.1	226.4	227.5	本地	正常	无	65535	1.56	0.66		10.28	1048		2.05					29.1
2018-07-25 16:42:13	4.07	180	4.08	4.04	2.55	228.8	227	227	本地	正常	无	65535	1.56	0.65		10.28	1048		2.05					29.1
2018-07-25 16:43:23	4.08	179	4.16	4.07	2.62	228.6	226.7	226.5	本地	正常	无	65535	1.56	0.64		10.28	1048		2.05					29.1
2018-07-25 16:45:44	4.1	179	4.38	4.38	2.25	228.1	226	225.4	本地	正常	无	65535	1.56	0.63		10.28	1048		2.05					29.1
2018-07-25 16:46:55	4.1	180	4.06	3.72	2.86	228.5	226.4	227.1	本地	正常	无	65535	1.57	0.66		10.28	1048		2.05					29.1
2018-07-25 16:50:25	4.09	180	4.08	4.14	2.49	229.3	226.6	227.2	本地	正常	无	65535	1.56	0.64		10.28	1048		2.05					29
2018-07-25 16:51:36	4.09	180	4.03	3.9	2.72	228.7	226.5	226.7	本地	正常	无	65535	1.56	0.65		10.28	1048		2.05					28.9
2018-07-25 16:52:46	4.08	180	4.03	3.8	2.84	229.6	226.9	228.2	本地	正常	无	65535	1.57	0.65		10.28	1048		2.05					28.9
2018-07-25 16:53:56	4.1	179	4.43	4.33	2.33	228.9	226.1	226.2	本地	正常	无	65535	1.57	0.63		10.28	1048		2.05					0
2018-07-25 16:55:07	4.09	180	3.98	3.6	3.02	228.3	226.2	227.3	本地	正常	无	65535	1.56	0.66		10.28	1048		2.05					0
2018-07-25 16:56:17	4.1	180	4.32	4.34	2.28	229.6	227.4	227	本地	正常	无	65535	1.56	0.63		10.28	1048		2.05					0
2018-07-25 16:57:27	4.1	181	3.92	3.63	2.97	229.2	227.4	228.1	本地	正常	无	65535	1.56	0.66		10.28	1048		2.05					0
2018-07-25 16:58:38	4.09	180	4.02	3.99	2.6	229.4	227.7	228	本地	正常	无	65535	1.57	0.65		10.28	1048		2.05					28.7
2018-07-25 16:59:49	4.09	180	3.96	3.8	2.84	229.1	227.5	227.3	本地	正常	无	65535	1.57	0.65		10.28	1048		2.05					28.7
2018-07-25 17:01:39	4.09	180	4.4	4.34	2.25	228.7	226.4	226.3	本地	正常	无	65535	1.56	0.63		10.28	1048		2.05					0
2018-07-25 17:02:49	4.07	179	4.04	3.67	2.97	228.3	226.5	227.2	本地	正常	无	65535	1.56	0.65		10.28	1048		2.05					28.7
2018-07-25 17:04:11	4.17	181	3.99	3.81	2.85	228.5	226	227	本地	正常	无	65535	1.58	0.65		10.28	1048		2.05					28.7
2018-07-25 17:05:02	4.18	181	4.31	4.33	2.34	229	226.2	226.5	本地	正常	无	65535	1.58	0.64		10.28	1048		2.05					28.7
2018-07-25 17:07:15	4.12	180	3.89	3.81	2.93	228.3	226.7	227	本地	正常	无	65535	1.57	0.65		10.28	1048		2.05					28.7
2018-07-25 17:11:25	4.15	180	3.93	3.84	2.87	229.1	226.7	227.4	本地	正常	无	65535	1.58	0.65		10.28	1048		2.05					28.7
2018-07-25 17:12:35	4.14	181	4.02	3.9	2.76	228.4	226.7	227.2	本地	正常	无	65535	1.57	0.65		10.28	1048		2.05					28.7
2018-07-25 17:13:45	4.12	180	4.22	4.04	2.52	228.4	225.7	226.1	本地	正常	无	65535	1.56	0.64		10.28	1048		2.05					28.6
2018-07-25 17:14:56	4.11	179	4.13	3.73	2.9	228.5	226.4	227.5	本地	正常	无	65535	1.57	0.65		10.28	1048		2.05					28.6
2018-07-25 17:16:07	4.1	180	4.46	4.38	2.21	228.5	225.6	226.4	本地	正常	无	65535	1.56	0.63		10.28	1048		2.05					28.6
2018-07-25 17:17:18	4.09	179	4.06	3.49	3.1	228.7	225.9	227.2	本地	正常	无	65535	1.57	0.65		10.28	1048		2.05					28.6
2018-07-25 17:20:30	4.1	180	4.21	4.3	2.36	228.3	226.6	225.9	本地	正常	无	65535	1.57	0.64		10.28	1048		2.05					28
2018-07-25 17:21:31	4.11	181	3.91	4.02	2.62	229.6	227.7	227.3	本地	正常	无	65535	1.57	0.65		10.28	1048		2.05					0
2018-07-25 17:22:38	4.1	179	3.81	3.74	2.97	228.7	226.8	226.7	本地	正常	无	65535	1.57	0.67		10.28	1048		2.05					0
2018-07-25 17:23:45	4.11	181	4.02	4.14	2.51	228	226.4	225.7	本地	正常	无	65535	1.56	0.65		10.28	1048		2.05					0
2018-07-25 17:24:52	4.11	179	4.12	4.18	2.47	228.7	226	226.5	本地	正常	无	65535	1.57	0.64		10.28	1048		2.05					0
2018-07-25 17:25:59	4.1	180	3.87	3.81	2.87	228.8	226.5	226.5	本地	正常	无	65535	1.56	0.66		10.28	1048		2.05					0
2018-07-25 17:27:05	4.09	180	3.99	4.05	2.62	227.8	226	226	本地	正常	无	65535	1.56	0.66		10.28	1048		2.05					0
2018-07-25 17:30:26	4.09	180	3.91	3.96	2.67	229.1	227.1	227	本地	正常	无	65535	1.56	0.65		10.28	1048		2.05					0
2018-07-25 17:31:33	4.09	181	4.26	4.33	2.2	228.4	226.1	225.5	本地	正常	无	65535	1.55	0.64		10.28	1048		2.05					0
2018-07-25 17:32:40	4.09	180	3.9	3.84	2.79	228.8	226.5	226.6	本地	正常	无	65535	1.56	0.66		10.28	1048		2.05					0
2018-07-25 17:33:46	4.11	181	3.84	3.76	2.75	229.1	226.8	227	本地	正常	无	65535	1.56	0.66		10.28	1048		2.05					27.2
2018-07-25 17:34:54	4.09	180	4.31	4.38	2.24	228.7	226.8	226.5	本地	正常	无	65535	1.56	0.63		10.28	1048		2.05					26.8
2018-07-25 17:36:01	4.09	180	3.95	3.99	2.62	228.5	226.8	226.9	本地	正常	无	65535	1.56	0.65		10.28	1048		2.05					26.3
2018-07-25 17:37:07	4.08	180	3.94	3.74	2.9	228.3	226.2	226.5	本地	正常	无	65535	1.56	0.65		10.28	1048		2.05					25.9
2018-07-25 17:38:14	4.09	180	4.06	4.16	2.54	228.3	225.9	226.4	本地	正常	无	65535	1.56	0.64		10.28	1048		2.05					25.5
2018-07-25 17:39:21	4.09	181	4.06	4.25	2.44	228.8	226.3	226.5	本地	正常	无	65535	1.55	0.64		10.28	1048		2.05					25.1
2018-07-25 17:40:28	4.1	179	3.97	3.75	2.9	228.7	226.1	226.9	本地	正常	无	65535	1.57	0.66		10.28	1048		2.05					24.8
2018-07-25 17:41:35	4.11	180	4.05	4.14	2.54	228.1	226.4	226.1	本地	正常	无	65535	1.56	0.65		10.28	1048		2.05					24.5
2018-07-25 17:42:41	4.11	180	4.28	4.35	2.3	228.3	225.8	225.2	本地	正常	无	65535	1.57	0.64		10.28	1048		2.05					24.1
2018-07-25 17:43:48	4.1	180	3.94	3.68	2.88	228.8	225.9	226.7	本地	正常	无	65535	1.56	0.66		10.28	1048		2.05					23.9
2018-07-25 17:44:55	4.09	180	3.97	3.82	2.79	228.4	226.5	226.6	本地	正常	无	65535	1.56	0.66		10.28	1048		2.05					23.6
2018-07-25 17:46:01	4.09	180	4.37	4.4	2.26	228.7	225.7	225.7	本地	正常	无	65535	1.56	0.63		10.28	1048		2.05					23.5
2018-07-25 17:47:09	4.11	180	3.95	3.91	2.67	228.7	226.9	226.8	本地	正常	无	65535	1.56	0.65		10.28	1048		2.05					23.7
2018-07-25 17:48:15	4.09	180	3.97	3.81	2.85	228.9	226.8	227.5	本地	正常	无	65535	1.57	0.66		10.28	1048		2.05					24
2018-07-25 17:49:23	4.11	181	4.2	4.32	2.32	228.3	226.2	225.4	本地	正常	无	65535	1.56	0.64		10.28	1048		2.05					24.3
2018-07-25 17:50:30	4.11	181	3.88	3.99	2.74	228.7	226.5	226.4	本地	正常	无	65535	1.56	0.65		10.28	1048		2.05					24.6
2018-07-25 17:51:36	4.1	180	3.82	3.82	2.92	228.6	225.9	226.8	本地	正常	无	65535	1.57	0.66		10.28	1048		2.05					24.9
2018-07-25 17:52:42	4.09	181	4.01	4.23	2.48	228.2	225.6	225.9	本地	正常	无	65535	1.55	0.64		10.28	1048		2.05					25.2
2018-07-25 17:53:50	4.1	181	3.77	4.42	2.75	228	226.6	225.9	本地	正常	无	65535	1.56	0.63		10.28	1048		2.05					25.5
2018-07-25 17:54:57	4.11	181	3.9	3.8	2.82	228.8	226.4	227.4	本地	正常	无	65535	1.56	0.65		10.28	1048		2.05					25.7
2018-07-25 17:56:03	4.1	179	4.02	4.04	2.7	227.7	225.8	225.6	本地	正常	无	65535	1.56	0.65		10.29	1050		2.05					26
2018-07-25 17:57:10	4.1	179	4.22	4.34	2.38	227.9	225.9	225.2	本地	正常	无	65535	1.56	0.63		10.28	1048		2.05					26.2
2018-07-25 17:58:17	4.11	180	3.95	3.8	2.98	228	225.9	226	本地	正常	无	65535	1.56	0.65		10.28	1048		2.05					26.3
2018-07-25 17:59:25	4.11	180	3.94	4.03	2.75	228	226.3	226.1	本地	正常	无	65535	1.56	0.65		10.28	1048		2.05					26.5
2018-07-25 18:00:31	4.1	181	4.24	4.34	2.34	227.7	225.7	224.9	本地	正常	无	65535	1.56	0.63		10.28	1048		2.05					26.6
2018-07-25 18:01:38	4.1	180	3.84	3.82	2.88	228	225.6	226.4	本地	正常	无	65535	1.56	0.66		10.28	1048		2.05					26.7
2018-07-25 18:02:45	4.1	180	3.86	3.86	2.82	227.7	225.4	226.1	本地	正常	无	65535	1.56	0.66		10.28	1048		2.05					26.8
2018-07-25 18:03:52	4.1	180	4.28	4.35	2.23	228	226	225.6	本地	正常	无	65535	1.56	0.63		10.28	1048		2.05					26.8
2018-07-25 18:04:58	4.09	180	3.9	4.08	2.71	227.9	226.3	226.3	本地	正常	无	65535	1.56	0.65		10.28	1048		2.05					26.9
2018-07-25 18:06:05	4.09	180	3.83	3.67	3.01	228.4	226.5	226.6	本地	正常	无	65535	1.57	0.67		10.28	1048		2.05					26.9
2018-07-25 18:07:11	4.1	180	4.08	4.13	2.47	227.5	225.3	225.7	本地	正常	无	65535	1.55	0.64		10.28	1048		2.05					26.9
2018-07-25 18:08:18	4.11	180	4.19	4.25	2.37	227.8	225.1	225.2	本地	正常	无	65535	1.55	0.64		10.28	1048		2.05					26.9
2018-07-25 18:09:26	4.11	180	3.96	3.74	2.9	227.4	225.5	226	本地	正常	无	65535	1.56	0.66		10.28	1048		2.05					26.9
2018-07-25 18:10:32	4.1	180	3.96	4.06	2.58	227.6	225	225.4	本地	正常	无	65535	1.56	0.65		10.28	1048		2.05					26.9
2018-07-25 18:12:50	4.09	180	3.81	3.81	2.83	227	225.1	225.6	本地	正常	无	65535	1.56	0.67		10.28	1048		2.05					26.9
2018-07-25 18:13:53	4.13	180	3.89	4.09	2.65	227.2	225.1	225.5	本地	正常	无	65535	1.56	0.65		10.28	1048		2.05					26.9
2018-07-25 18:15:00	4.13	180	4.22	4.45	2.29	226.6	224	224	本地	正常	无	65535	1.56	0.63		10.28	1048		2.05					26.9
2018-07-25 18:16:07	4.12	181	3.81	3.97	2.77	227.2	224.8	224.8	本地	正常	无	65535	1.56	0.66		10.28	1048		2.05					26.9
2018-07-25 18:17:14	4.12	181	3.79	3.98	2.83	226.7	224.4	224.3	本地	正常	无	65535	1.56	0.66		10.28	1048		2.05					0
2018-07-25 18:18:20	4.13	179	4.15	4.33	2.44	226.9	225.1	224.4	本地	正常	无	65535	1.56	0.64		10.28	1048		2.05					0
2018-07-25 18:20:34	4.13	180	3.88	3.71	3.05	226.7	225	225.1	本地	正常	无	65535	1.57	0.66		10.28	1048		2.05					0
2018-07-25 18:21:41	4.15	180	3.99	4.11	2.58	227	224.8	224.6	本地	正常	无	65535	1.57	0.65		10.28	1048		2.05					0
2018-07-25 18:22:47	4.14	181	4.04	4.12	2.61	226.7	224.8	224.9	本地	正常	无	65535	1.56	0.65		10.28	1048		2.05					26.8
2018-07-25 18:23:54	4.12	181	3.83	3.75	2.93	227.3	225.3	225.3	本地	正常	无	65535	1.56	0.66		10.28	1048		2.05					26.8
2018-07-25 18:25:01	4.13	181	3.88	4.05	2.69	227	224.7	225.2	本地	正常	无	65535	1.56	0.66		10.28	1048		2.05					26.7

## Sheet: Sheet12
时间	电流	转速	输入电流A	输入电流B	输入电流C	输入电压A	输入电压B	输入电压C	KA0	KA4	远程操作	操作时间	有功功率	功率因数	有功电量	井下压力	沉没度	无功电量	油压	油压	套压	流量	井温	油温
2018-08-09 07:38:45	4.49	202	3.65	4.6	3.14	233.7	232.7	231.2	本地	正常	无	65535	1.68	0.64		10.28	1048		2.05					20.3
2018-08-09 07:39:49	4.47	202	3.79	4.62	3.02	233.8	233	232.1	本地	正常	无	65535	1.68	0.64		10.28	1048		2.05					20.4
2018-08-09 07:40:55	4.47	202	3.65	4.63	3.22	233.7	232.6	231.6	本地	正常	无	65535	1.68	0.64		10.28	1048		2.05					20.5
2018-08-09 07:42:00	4.48	202	3.78	4.54	2.96	233.3	232.7	231.7	本地	正常	无	65535	1.68	0.64		10.28	1048		2.05					20.5
2018-08-09 07:43:06	4.48	202	3.96	4.62	2.88	234	233	232.4	本地	正常	无	65535	1.68	0.64		10.28	1048		2.05					20.6
2018-08-09 07:44:11	4.47	202	3.89	4.61	2.85	233.8	232.7	231.9	本地	正常	无	65535	1.67	0.63		10.28	1048		2.05					20.7
2018-08-09 07:45:16	4.48	202	3.9	4.54	2.9	233.2	232	231.6	本地	正常	无	65535	1.68	0.64		10.28	1048		2.05					20.8
2018-08-09 07:46:22	4.47	202	3.9	4.54	2.85	233.4	232.8	231.5	本地	正常	无	65535	1.68	0.65		10.28	1048		2.05					20.8
2018-08-09 07:47:27	4.47	202	3.93	4.62	2.83	234.3	232.9	232.1	本地	正常	无	65535	1.68	0.64		10.28	1048		2.05					20.9
2018-08-09 07:48:32	4.47	202	3.84	4.62	2.95	233.6	233.2	231.7	本地	正常	无	65535	1.68	0.64		10.28	1048		2.05					21
2018-08-09 07:49:38	4.48	202	3.84	4.61	2.93	234	232.9	231.7	本地	正常	无	65535	1.68	0.64		10.28	1048		2.05					21.1
2018-08-09 07:50:43	4.48	202	3.84	4.57	2.98	234.3	233.2	232.3	本地	正常	无	65535	1.68	0.64		10.28	1048		2.05					21.1
2018-08-09 07:51:49	4.48	202	3.69	4.55	3.08	232.5	232	230.4	本地	正常	无	65535	1.68	0.65		10.28	1048		2.05					21.2
2018-08-09 07:52:54	4.48	202	3.72	4.54	3.04	232	230.9	230.4	本地	正常	无	65535	1.67	0.64		10.28	1048		2.05					21.2
2018-08-09 07:54:00	4.49	202	3.78	4.62	3.06	232.4	231.3	230.6	本地	正常	无	65535	1.68	0.64		10.28	1048		2.05					21.2
2018-08-09 07:55:05	4.5	202	3.79	4.65	3.08	233	231.9	231.2	本地	正常	无	65535	1.69	0.64		10.28	1048		2.05					21.2
2018-08-09 07:56:10	4.48	202	3.84	4.71	2.98	233.4	231.9	230.8	本地	正常	无	65535	1.68	0.63		10.28	1048		2.05					21.3
2018-08-09 07:57:15	4.47	202	3.78	4.72	3.05	232.8	231.9	230.9	本地	正常	无	65535	1.67	0.63		10.28	1048		2.05					21.3
2018-08-09 07:58:21	4.46	202	3.64	4.6	3.11	233	232	230.5	本地	正常	无	65535	1.66	0.64		10.28	1048		2.05					21.3
2018-08-09 07:59:26	4.49	201	3.73	4.63	3.07	232.8	232.3	230.5	本地	正常	无	65535	1.68	0.64		10.28	1048		2.05					21.4
2018-08-09 08:00:30	4.49	202	3.79	4.72	3.06	233.8	232.6	231.4	本地	正常	无	65535	1.68	0.63		10.28	1048		2.05					21.4
2018-08-09 08:01:37	4.5	202	3.9	4.68	2.92	233.9	232.5	231.6	本地	正常	无	65535	1.69	0.64		10.28	1048		2.05					21.4
2018-08-09 08:02:42	4.48	202	3.83	4.63	2.99	233.1	232.4	231.6	本地	正常	无	65535	1.68	0.64		10.28	1048		2.05					21.5
2018-08-09 08:03:47	4.48	202	3.88	4.63	2.87	233.5	232.2	231.7	本地	正常	无	65535	1.67	0.63		10.28	1048		2.05					21.5
2018-08-09 08:04:53	4.47	202	3.96	4.69	2.83	232.3	231.7	230.3	本地	正常	无	65535	1.67	0.63		10.28	1048		2.05					21.5
2018-08-09 08:05:58	4.47	202	3.94	4.64	2.8	233.1	232.5	231.2	本地	正常	无	65535	1.67	0.63		10.28	1048		2.05					21.5
2018-08-09 08:07:03	4.47	202	4.03	4.72	2.78	232.9	232.4	231.1	本地	正常	无	65535	1.67	0.63		10.28	1048		2.05					21.6
2018-08-09 08:08:08	4.47	202	4.01	4.71	2.78	233.7	233.2	231.7	本地	正常	无	65535	1.68	0.63		10.28	1048		2.05					21.6
2018-08-09 08:11:25	4.47	202	3.86	4.66	2.95	232.3	231.7	230.5	本地	正常	无	65535	1.67	0.63		10.28	1048		2.05					21.7
2018-08-09 08:12:30	4.48	202	3.8	4.68	3.04	232.5	232	230.4	本地	正常	无	65535	1.67	0.63		10.28	1048		2.05					21.7
2018-08-09 08:13:36	4.48	202	3.73	4.62	3.09	233.1	232	231.4	本地	正常	无	65535	1.68	0.64		10.28	1048		2.05					21.8
2018-08-09 08:14:41	4.49	202	3.65	4.43	3.05	232.4	231.9	230.6	本地	正常	无	65535	1.67	0.65		10.28	1048		2.05					21.7
2018-08-09 08:15:46	4.47	202	3.79	4.58	2.98	232.8	232.2	230.8	本地	正常	无	65535	1.67	0.64		10.28	1048		2.05					21.7
2018-08-09 08:16:52	4.48	202	3.84	4.53	2.93	232.5	232.1	230.6	本地	正常	无	65535	1.67	0.64		10.28	1048		2.05					21.7
2018-08-09 08:17:57	4.48	202	3.82	4.59	2.95	232.7	231.9	230.7	本地	正常	无	65535	1.68	0.64		10.28	1048		2.05					21.7
2018-08-09 08:19:02	4.48	202	3.62	4.54	3.1	233.5	233	231.2	本地	正常	无	65535	1.67	0.64		10.28	1048		2.05					21.7
2018-08-09 08:20:08	4.47	202	3.75	4.56	2.98	233.4	233.1	232	本地	正常	无	65535	1.67	0.64		10.28	1048		2.05					21.7
2018-08-09 08:21:13	4.48	202	3.68	4.48	3.02	233.4	232.5	231.3	本地	正常	无	65535	1.68	0.65		10.28	1048		2.05					21.7
2018-08-09 08:22:19	4.48	202	3.75	4.48	2.93	233.9	232.8	232.1	本地	正常	无	65535	1.68	0.65		10.28	1048		2.05					21.7
2018-08-09 08:23:25	4.46	202	3.76	4.47	2.93	233.6	232.5	231.6	本地	正常	无	65535	1.66	0.64		10.28	1048		2.05					21.7
2018-08-09 08:24:29	4.49	202	3.88	4.55	2.87	233	232.5	231.5	本地	正常	无	65535	1.68	0.64		10.28	1048		2.05					21.8
2018-08-09 08:25:34	4.48	202	3.83	4.52	2.92	233.8	232.8	232.4	本地	正常	无	65535	1.68	0.65		10.28	1048		2.05					21.8
2018-08-09 08:26:39	4.49	202	4.07	4.6	2.67	233.4	232.4	232.1	本地	正常	无	65535	1.68	0.64		10.28	1048		2.05					21.8
2018-08-09 08:27:45	4.48	202	3.95	4.54	2.74	233.3	232.3	232.1	本地	正常	无	65535	1.67	0.64		10.28	1048		2.05					21.9
2018-08-09 08:28:51	4.48	202	3.87	4.56	2.83	233.6	232.4	231.7	本地	正常	无	65535	1.67	0.64		10.28	1048		2.05					21.9
2018-08-09 08:29:58	4.47	202	3.85	4.46	2.81	232.9	232.1	231.6	本地	正常	无	65535	1.67	0.65		10.28	1048		2.05					22
2018-08-09 08:31:02	4.48	202	4.02	4.55	2.65	233.8	233.4	232.4	本地	正常	无	65535	1.67	0.64		10.28	1048		2.05					22
2018-08-09 08:32:06	4.48	202	3.96	4.55	2.74	232.9	232.6	231.7	本地	正常	无	65535	1.68	0.65		10.28	1048		2.05					22.1
2018-08-09 08:33:13	4.47	202	3.93	4.6	2.82	232.9	232.6	231.5	本地	正常	无	65535	1.68	0.64		10.28	1048		2.05					22.1
2018-08-09 08:34:17	4.46	202	3.88	4.56	2.81	232.9	232	231.6	本地	正常	无	65535	1.66	0.64		10.28	1048		2.05					22.2
2018-08-09 08:35:23	4.47	202	3.93	4.54	2.72	233.7	232.8	231.7	本地	正常	无	65535	1.67	0.64		10.28	1048		2.05					22.2
2018-08-09 08:36:28	4.46	202	3.96	4.56	2.76	232.4	232	230.8	本地	正常	无	65535	1.67	0.64		10.28	1048		2.05					22.3
2018-08-09 08:37:33	4.47	202	4.03	4.66	2.78	233.4	232.2	231.3	本地	正常	无	65535	1.68	0.64		10.28	1048		2.05					22.4
2018-08-09 08:38:39	4.47	202	3.93	4.54	2.72	233.5	232.9	231.6	本地	正常	无	65535	1.67	0.64		10.28	1048		2.05					22.4
2018-08-09 08:39:43	4.46	202	3.77	4.49	2.95	233	232.8	231.8	本地	正常	无	65535	1.68	0.65		10.28	1048		2.05					22.6
2018-08-09 08:40:51	4.48	202	3.99	4.61	2.73	234	233	232	本地	正常	无	65535	1.67	0.64		10.28	1048		2.05					22.7
2018-08-09 08:41:55	4.46	202	4.02	4.61	2.69	233.4	232.9	231.9	本地	正常	无	65535	1.67	0.64		10.28	1048		2.05					22.7
2018-08-09 08:43:01	4.46	202	3.95	4.57	2.76	233.6	232.3	231.4	本地	正常	无	65535	1.67	0.64		10.28	1048		2.05					22.8
2018-08-09 08:44:06	4.47	202	3.95	4.62	2.8	233.5	232.6	232.1	本地	正常	无	65535	1.68	0.65		10.28	1048		2.05					22.9
2018-08-09 08:45:11	4.46	202	3.91	4.61	2.77	233.6	233.2	231.9	本地	正常	无	65535	1.67	0.64		10.28	1048		2.05					23
2018-08-09 08:46:16	4.47	202	3.82	4.49	2.85	233.9	232.7	232.2	本地	正常	无	65535	1.67	0.64		10.28	1048		2.05					23
2018-08-09 08:47:21	4.47	202	3.86	4.59	2.83	234	232.7	231.9	本地	正常	无	65535	1.67	0.63		10.28	1048		2.05					23.1
2018-08-09 08:48:26	4.46	202	3.93	4.53	2.83	233.3	232.2	231.3	本地	正常	无	65535	1.67	0.64		10.28	1048		2.05					23.2
2018-08-09 08:49:32	4.46	202	3.89	4.61	2.84	233.2	232.2	230.9	本地	正常	无	65535	1.67	0.64		10.28	1048		2.05					23.3
2018-08-09 08:50:37	4.47	202	4.05	4.65	2.71	233.2	232.8	231.3	本地	正常	无	65535	1.67	0.64		10.28	1048		2.05					23.4
2018-08-09 08:51:43	4.46	202	3.95	4.62	2.73	233.4	233.2	231.8	本地	正常	无	65535	1.67	0.64		10.28	1048		2.05					23.5
2018-08-09 08:52:50	4.48	202	3.91	4.62	2.81	233.6	232.3	231.8	本地	正常	无	65535	1.68	0.64		10.28	1048		2.05					23.6
2018-08-09 08:53:55	4.45	202	3.81	4.53	2.94	233.3	232.5	231.8	本地	正常	无	65535	1.67	0.64		10.28	1048		2.05					23.6
2018-08-09 08:54:59	4.47	202	3.81	4.6	2.89	232.8	232.4	230.7	本地	正常	无	65535	1.66	0.64		10.28	1048		2.05					23.7
2018-08-09 08:56:04	4.46	202	3.95	4.67	2.85	233.3	232	231.2	本地	正常	无	65535	1.67	0.64		10.28	1048		2.05					23.8
2018-08-09 08:57:10	4.46	202	3.89	4.58	2.84	234	232.7	232	本地	正常	无	65535	1.67	0.64		10.28	1048		2.05					23.9
2018-08-09 08:58:15	4.47	202	3.92	4.55	2.77	233.8	233.2	231.8	本地	正常	无	65535	1.67	0.64		10.28	1048		2.05					24
2018-08-09 08:59:21	4.46	202	4	4.62	2.72	233.9	233.1	231.9	本地	正常	无	65535	1.67	0.63		10.28	1048		2.05					24.1
2018-08-09 09:00:26	4.45	201	4.02	4.59	2.68	234.2	232.9	232.6	本地	正常	无	65535	1.67	0.64		10.28	1048		2.05					24.2
2018-08-09 09:01:31	4.46	201	3.99	4.6	2.75	233.6	233.3	232.1	本地	正常	无	65535	1.67	0.64		10.28	1048		2.05					24.2
2018-08-09 09:02:40	4.46	202	4.11	4.61	2.6	233.8	233	232.6	本地	正常	无	65535	1.66	0.63		10.28	1048		2.05					24.3
2018-08-09 09:03:43	4.45	202	4	4.6	2.77	233.7	233.4	232	本地	正常	无	65535	1.67	0.64		10.28	1048		2.05					24.4
2018-08-09 09:04:47	4.46	201	3.96	4.66	2.88	233.9	233.5	232	本地	正常	无	65535	1.68	0.64		10.28	1048		2.05					24.5
2018-08-09 09:05:52	4.47	201	4.01	4.68	2.76	234.3	233.7	232.8	本地	正常	无	65535	1.68	0.64		10.28	1048		2.05					24.5
2018-08-09 09:06:58	4.46	201	4.07	4.61	2.64	234.3	233.9	232.6	本地	正常	无	65535	1.68	0.64		10.28	1048		2.05					24.6
2018-08-09 09:08:03	4.47	201	3.96	4.54	2.7	234.8	233.3	232.9	本地	正常	无	65535	1.67	0.64		10.28	1048		2.05					24.7
2018-08-09 09:09:08	4.47	201	4.01	4.67	2.77	234.1	232.6	232	本地	正常	无	65535	1.68	0.64		10.28	1048		2.05					24.7
2018-08-09 09:10:14	4.48	201	4	4.6	2.73	233.9	233.5	232.3	本地	正常	无	65535	1.68	0.64		10.28	1048		2.05					24.8
2018-08-09 09:11:19	4.47	201	3.9	4.5	2.81	234.2	233.1	232.2	本地	正常	无	65535	1.67	0.64		10.28	1048		2.05					24.8
2018-08-09 09:12:26	4.45	201	3.93	4.6	2.78	233.7	233	232.4	本地	正常	无	65535	1.67	0.64		10.28	1048		2.05					24.9
2018-08-09 09:13:30	4.47	202	3.88	4.59	2.83	233.8	232.6	232.2	本地	正常	无	65535	1.67	0.64		10.28	1048		2.05					24.9
2018-08-09 09:14:35	4.47	201	3.91	4.53	2.83	234	233	232.7	本地	正常	无	65535	1.68	0.64		10.28	1048		2.05					24.9
2018-08-09 09:15:40	4.49	201	3.98	4.56	2.7	233.4	233.1	231.9	本地	正常	无	65535	1.68	0.64		10.28	1048		2.05					24.9
2018-08-09 09:16:46	4.47	201	3.89	4.63	2.91	233.8	233.5	232	本地	正常	无	65535	1.68	0.64		10.28	1048		2.05					24.9
2018-08-09 09:17:51	4.48	201	3.89	4.57	2.84	234.2	233.1	232.3	本地	正常	无	65535	1.68	0.64		10.28	1048		2.05					24.9
2018-08-09 09:18:49	4.47	201	3.97	4.65	2.81	233.7	233.1	232.1	本地	正常	无	65535	1.68	0.64		10.28	1048		2.05					25
2018-08-09 09:19:59	4.47	201	3.91	4.59	2.83	234	232.9	231.9	本地	正常	无	65535	1.68	0.64		10.28	1048		2.05					25
2018-08-09 09:21:09	4.46	201	4	4.65	2.79	234.5	233.4	232.8	本地	正常	无	65535	1.67	0.63		10.28	1048		2.05					25.1
2018-08-09 09:22:20	4.51	201	3.98	4.64	2.86	234.1	233.6	232.5	本地	正常	无	65535	1.7	0.63		10.28	1048		2.05					25.2
2018-08-09 09:23:40	4.53	201	3.96	4.59	2.87	233.7	233	231.4	本地	正常	无	65535	1.7	0.64		10.28	1048		2.05					25.1
2018-08-09 09:24:51	4.52	201	3.94	4.66	2.82	234.6	233.9	232.3	本地	正常	无	65535	1.69	0.63		10.28	1048		2.05					24.9
2018-08-09 09:26:01	4.51	201	3.96	4.67	2.82	234.4	233.9	232.6	本地	正常	无	65535	1.69	0.63		10.28	1048		2.05					24.9
2018-08-09 09:27:20	4.49	201	3.99	4.62	2.87	233.7	233.1	231.5	本地	正常	无	65535	1.69	0.64		10.28	1048		2.05					24.9
2018-08-09 09:28:41	4.49	201	4	4.65	2.81	234.4	233.1	232.3	本地	正常	无	65535	1.68	0.63		10.28	1048		2.05					25.1
2018-08-09 09:29:53	4.48	201	3.95	4.55	2.79	234	232.5	231.8	本地	正常	无	65535	1.67	0.64		10.28	1048		2.05					25.1
2018-08-09 09:30:56	4.47	201	3.96	4.65	2.82	233.4	232.4	231.8	本地	正常	无	65535	1.68	0.64		10.28	1048		2.05					25.1
2018-08-09 09:32:02	4.47	201	3.91	4.6	2.83	233.6	232.2	231.8	本地	正常	无	65535	1.68	0.64		10.28	1048		2.05					25.1
2018-08-09 09:33:08	4.47	201	3.99	4.65	2.76	234	232.9	232.3	本地	正常	无	65535	1.67	0.63		10.28	1048		2.05					25.2
2018-08-09 09:34:12	4.45	201	3.94	4.67	2.9	233.7	232.7	231.4	本地	正常	无	65535	1.68	0.64		10.28	1048		2.05					25.3
2018-08-09 09:35:18	4.46	201	3.83	4.66	2.93	234.2	233	231.8	本地	正常	无	65535	1.66	0.63		10.28	1048		2.05					25.4
2018-08-09 09:36:23	4.46	201	3.88	4.68	2.92	234	233.8	231.9	本地	正常	无	65535	1.68	0.63		10.28	1048		2.05					25.5
2018-08-09 09:37:29	4.45	201	3.92	4.7	2.93	233.9	232.7	231.5	本地	正常	无	65535	1.67	0.63		10.28	1048		2.05					25.4
2018-08-09 09:38:34	4.45	201	3.88	4.63	2.82	233.7	232.7	231.8	本地	正常	无	65535	1.67	0.63		10.28	1048		2.05					25.4
2018-08-09 09:39:40	4.44	201	3.99	4.67	2.81	234.3	233.1	232	本地	正常	无	65535	1.67	0.63		10.28	1048		2.05					25.2
2018-08-09 09:40:45	4.45	201	3.86	4.64	2.92	233.8	233.2	231.4	本地	正常	无	65535	1.67	0.63		10.28	1048		2.05					24.8
2018-08-09 09:41:50	4.45	201	3.94	4.62	2.78	233.8	233.2	232.1	本地	正常	无	65535	1.66	0.63		10.28	1048		2.05					24.7
2018-08-09 09:42:56	4.44	201	3.89	4.7	2.96	233.9	233.5	231.8	本地	正常	无	65535	1.68	0.63		10.28	1048		2.05					24.8
2018-08-09 09:44:01	4.44	201	3.79	4.61	2.93	233.8	233	231.3	本地	正常	无	65535	1.66	0.63		10.28	1048		2.05					24.9
2018-08-09 09:45:07	4.45	201	3.88	4.66	2.89	233	232.5	230.8	本地	正常	无	65535	1.66	0.63		10.28	1048		2.05					24.8
2018-08-09 09:46:13	4.45	201	3.85	4.63	2.93	233.9	233.2	232.3	本地	正常	无	65535	1.67	0.63		10.28	1048		2.05					24.6
2018-08-09 09:47:18	4.45	201	3.97	4.58	2.81	233.7	232.8	232.2	本地	正常	无	65535	1.67	0.64		10.28	1048		2.05					24.3
2018-08-09 09:48:23	4.44	201	3.94	4.57	2.83	234	232.8	232.3	本地	正常	无	65535	1.67	0.64		10.28	1048		2.05					23.9
2018-08-09 09:49:28	4.45	201	4.04	4.64	2.75	234.3	233.5	232.4	本地	正常	无	65535	1.67	0.63		10.28	1048		2.05					23.7
2018-08-09 09:50:33	4.44	201	3.93	4.52	2.78	233.7	232.8	231.5	本地	正常	无	65535	1.67	0.64		10.28	1048		2.05					23.4
2018-08-09 09:51:38	4.44	201	3.91	4.43	2.69	233.1	231.9	231.4	本地	正常	无	65535	1.66	0.64		10.28	1048		2.05					23.3
2018-08-09 09:52:44	4.44	201	3.89	4.5	2.75	233	232.4	231.1	本地	正常	无	65535	1.66	0.64		10.28	1048		2.05					23.4
2018-08-09 09:53:50	4.43	201	3.97	4.52	2.71	233.6	232.2	231.7	本地	正常	无	65535	1.66	0.64		10.28	1048		2.05					23.7
2018-08-09 09:54:48	4.45	201	3.99	4.55	2.75	233.7	232.5	231.8	本地	正常	无	65535	1.67	0.64		10.28	1048		2.05					24
2018-08-09 09:55:55	4.44	201	4.05	4.57	2.73	232.6	232	231.2	本地	正常	无	65535	1.67	0.64		10.28	1048		2.05					24.3
2018-08-09 09:57:06	4.43	201	3.9	4.55	2.84	233.3	233	231.6	本地	正常	无	65535	1.67	0.64		10.28	1048		2.05					24.6
2018-08-09 09:58:15	4.44	201	4.05	4.6	2.71	233.4	232.3	231.8	本地	正常	无	65535	1.66	0.64		10.28	1048		2.05					24.6
2018-08-09 09:59:26	4.43	201	4.03	4.6	2.71	233.3	232.7	231.6	本地	正常	无	65535	1.66	0.64		10.28	1048		2.05					24.3
2018-08-09 10:00:38	4.45	201	3.97	4.56	2.74	233.6	232.4	231.9	本地	正常	无	65535	1.66	0.63		10.28	1048		2.05					24.1
2018-08-09 10:01:44	4.43	201	3.93	4.49	2.69	233.1	231.8	231.2	本地	正常	无	65535	1.65	0.64		10.28	1048		2.05					23.8
2018-08-09 10:02:49	4.43	201	3.98	4.52	2.77	233.2	232.7	231.3	本地	正常	无	65535	1.66	0.64		10.28	1048		2.05					23.7
2018-08-09 10:03:54	4.43	201	4.06	4.59	2.66	233.5	232.1	231.7	本地	正常	无	65535	1.66	0.63		10.28	1048		2.05					23.9
2018-08-09 10:05:00	4.44	201	4.01	4.59	2.71	233.4	232.2	231.8	本地	正常	无	65535	1.66	0.63		10.28	1048		2.05					24.3
2018-08-09 10:06:06	4.45	201	4	4.6	2.82	233.1	232.2	231.8	本地	正常	无	65535	1.68	0.64		10.28	1048		2.05					24.7
2018-08-09 10:07:11	4.45	201	4.01	4.49	2.69	233	231.6	231.4	本地	正常	无	65535	1.66	0.64		10.28	1048		2.05					25.1
2018-08-09 10:08:16	4.43	201	3.99	4.57	2.83	232.8	232.1	230.9	本地	正常	无	65535	1.66	0.64		10.28	1048		2.05					25.2
2018-08-09 10:09:13	4.43	201	3.96	4.48	2.72	233.6	232.1	231.7	本地	正常	无	65535	1.66	0.64		10.28	1048		2.05					25.2
2018-08-09 10:10:02	4.43	201	4.05	4.58	2.73	232.8	232	231.6	本地	正常	无	65535	1.66	0.64		10.28	1048		2.05					25.3
2018-08-09 10:11:00	4.44	201	3.94	4.52	2.8	232.8	232.3	231	本地	正常	无	65535	1.66	0.64		10.28	1048		2.05					25.5
2018-08-09 10:12:18	4.44	201	3.98	4.53	2.79	233	232.3	231.1	本地	正常	无	65535	1.66	0.64		10.28	1048		2.05					25.6
2018-08-09 10:13:37	4.43	201	3.93	4.52	2.85	232.9	232.2	231.6	本地	正常	无	65535	1.66	0.64		10.28	1048		2.05					25.5
2018-08-09 10:14:56	4.43	201	3.88	4.55	2.92	232.3	232	230.6	本地	正常	无	65535	1.66	0.64		10.28	1048		2.05					25.5
2018-08-09 10:16:09	4.42	201	3.93	4.6	2.85	232.7	231.5	230.7	本地	正常	无	65535	1.66	0.64		10.28	1048		2.05					25.1
2018-08-09 10:17:19	4.43	201	3.99	4.55	2.73	233	232	231	本地	正常	无	65535	1.66	0.64		10.28	1048		2.05					24.7
2018-08-09 10:18:30	4.45	201	4.01	4.57	2.74	233.1	231.9	231.6	本地	正常	无	65535	1.67	0.64		10.28	1048		2.05					24.5
2018-08-09 10:19:40	4.44	201	3.93	4.51	2.77	232.5	231.6	230.3	本地	正常	无	65535	1.66	0.64		10.28	1048		2.05					24.6
2018-08-09 10:20:50	4.44	201	3.84	4.58	2.86	232.8	232	230.4	本地	正常	无	65535	1.65	0.63		10.28	1048		2.05					24.9
2018-08-09 10:22:11	4.45	201	3.79	4.57	2.92	233.3	232.2	231.3	本地	正常	无	65535	1.66	0.64		10.28	1048		2.05					25.3
2018-08-09 10:23:30	4.43	201	3.93	4.6	2.8	233.6	232.5	231.4	本地	正常	无	65535	1.66	0.63		10.28	1048		2.05					25.7
2018-08-09 10:24:52	4.43	201	3.8	4.55	2.93	232.9	232.6	231.1	本地	正常	无	65535	1.66	0.64		10.28	1048		2.05					26
2018-08-09 10:26:08	4.43	201	3.86	4.57	2.89	233.1	232.2	231.5	本地	正常	无	65535	1.66	0.64		10.28	1048		2.05					26.2
2018-08-09 10:27:14	4.44	201	3.81	4.57	2.94	232.7	231.6	230.8	本地	正常	无	65535	1.66	0.64		10.29	1050		2.05					26.3
2018-08-09 10:28:19	4.45	201	3.75	4.63	3.06	232.2	231.2	230.4	本地	正常	无	65535	1.66	0.64		10.28	1048		2.05					26.3
2018-08-09 10:29:24	4.43	201	3.69	4.61	3.15	231.8	231.4	229.6	本地	正常	无	65535	1.66	0.64		10.28	1048		2.05					26.3
2018-08-09 10:30:29	4.44	201	3.7	4.55	2.97	232.5	231.8	230.9	本地	正常	无	65535	1.66	0.64		10.28	1048		2.05					26.1
2018-08-09 10:31:35	4.44	201	3.68	4.53	3	232.6	232.3	231.1	本地	正常	无	65535	1.66	0.64		10.28	1048		2.05					26
2018-08-09 10:32:40	4.43	201	3.79	4.62	2.98	233.4	232.3	231.5	本地	正常	无	65535	1.66	0.64		10.28	1048		2.05					25.7
2018-08-09 10:33:46	4.43	201	3.84	4.58	2.93	232.8	231.9	231.3	本地	正常	无	65535	1.66	0.64		10.28	1048		2.05					25.5
2018-08-09 10:34:51	4.44	201	3.82	4.55	2.93	232.8	232.4	231.5	本地	正常	无	65535	1.66	0.63		10.28	1048		2.05					25.3
2018-08-09 10:35:55	4.43	201	3.9	4.59	2.87	232.9	231.8	230.7	本地	正常	无	65535	1.66	0.64		10.28	1048		2.05					25.1
2018-08-09 10:37:01	4.44	201	3.84	4.59	2.94	231.9	231.4	230.3	本地	正常	无	65535	1.66	0.64		10.28	1048		2.05					24.9
2018-08-09 10:38:07	4.43	201	3.87	4.67	3.01	232.4	232.2	230.8	本地	正常	无	65535	1.67	0.63		10.28	1048		2.05					24.7
2018-08-09 10:39:04	4.43	201	3.84	4.59	2.95	232.3	231.8	230.3	本地	正常	无	65535	1.66	0.64		10.28	1048		2.05					24.6
2018-08-09 10:40:01	4.44	201	3.82	4.61	2.94	232.7	231.6	230.4	本地	正常	无	65535	1.66	0.63		10.28	1048		2.05					24.5
2018-08-09 10:40:58	4.45	201	3.92	4.69	2.93	231.8	231.5	229.9	本地	正常	无	65535	1.66	0.63		10.28	1048		2.05					24.4
2018-08-09 10:42:03	4.44	201	3.86	4.64	2.94	232.2	231.5	230.6	本地	正常	无	65535	1.67	0.63		10.28	1048		2.05					24.3
2018-08-09 10:43:14	4.45	201	3.87	4.59	2.93	232	231.2	230.5	本地	正常	无	65535	1.66	0.63		10.28	1048		2.05					24.2
2018-08-09 10:44:24	4.44	201	3.82	4.62	2.97	232.3	232.1	230.4	本地	正常	无	65535	1.67	0.64		10.28	1048		2.05					24.2
2018-08-09 10:45:34	4.45	201	3.94	4.6	2.8	233.1	232.5	231.6	本地	正常	无	65535	1.67	0.64		10.28	1048		2.05					24.1
2018-08-09 10:46:44	4.44	201	3.88	4.56	2.89	232.6	232.3	230.8	本地	正常	无	65535	1.67	0.64		10.28	1048		2.05					24
2018-08-09 10:47:55	4.46	201	3.86	4.59	2.89	232.8	232.1	230.5	本地	正常	无	65535	1.67	0.64		10.28	1048		2.05					23.9
2018-08-09 10:49:05	4.46	201	3.96	4.57	2.8	232.7	232.1	231.3	本地	正常	无	65535	1.67	0.64		10.28	1048		2.05					23.9
2018-08-09 10:50:15	4.45	201	3.95	4.59	2.81	233.2	232.4	231.7	本地	正常	无	65535	1.67	0.64		10.28	1048		2.05					23.8
2018-08-09 10:51:37	4.45	201	3.9	4.62	2.84	233.1	232.1	231.2	本地	正常	无	65535	1.67	0.64		10.28	1048		2.05					23.8
2018-08-09 10:52:42	4.44	201	3.97	4.59	2.77	233.1	232	231.4	本地	正常	无	65535	1.66	0.64		10.28	1048		2.05					23.8
2018-08-09 10:53:48	4.45	201	3.95	4.6	2.82	232.9	231.7	230.9	本地	正常	无	65535	1.67	0.63		10.28	1048		2.05					23.7
2018-08-09 10:55:57	4.45	201	3.91	4.52	2.86	232.9	232.3	231	本地	正常	无	65535	1.67	0.64		10.28	1048		2.05					23.6
2018-08-09 10:57:02	4.46	201	3.95	4.5	2.77	233.4	232.4	231.6	本地	正常	无	65535	1.67	0.64		10.28	1048		2.05					23.7
2018-08-09 10:58:08	4.45	201	3.98	4.57	2.8	232.8	231.5	231	本地	正常	无	65535	1.67	0.64		10.28	1048		2.05					23.7
2018-08-09 10:59:13	4.45	201	3.95	4.52	2.78	233.1	232.8	231.5	本地	正常	无	65535	1.67	0.64		10.28	1048		2.05					23.7
2018-08-09 11:00:18	4.45	201	4.03	4.49	2.69	233.1	232	231.1	本地	正常	无	65535	1.67	0.64		10.28	1048		2.05					23.8
2018-08-09 11:01:24	4.45	201	3.96	4.5	2.69	232.6	232.2	231	本地	正常	无	65535	1.66	0.64		10.28	1048		2.05					23.8
2018-08-09 11:02:30	4.45	201	3.86	4.51	2.83	233.4	232.7	231.4	本地	正常	无	65535	1.67	0.64		10.28	1048		2.05					23.8
2018-08-09 11:03:35	4.46	201	3.83	4.49	2.93	232.9	232.5	231.5	本地	正常	无	65535	1.67	0.64		10.28	1048		2.05					23.8
2018-08-09 11:04:39	4.45	201	3.94	4.52	2.9	232.7	231.8	231.2	本地	正常	无	65535	1.67	0.64		10.28	1048		2.05					23.8
2018-08-09 11:05:45	4.46	201	3.95	4.59	2.84	232.4	231.1	230.2	本地	正常	无	65535	1.67	0.64		10.28	1048		2.05					23.8
2018-08-09 11:06:50	4.46	201	3.84	4.56	2.92	231.8	231	230.2	本地	正常	无	65535	1.66	0.64		10.28	1048		2.05					23.9
2018-08-09 11:07:56	4.46	201	3.84	4.48	2.84	232.3	231.1	230.2	本地	正常	无	65535	1.66	0.64		10.28	1048		2.05					24
2018-08-09 11:09:01	4.46	201	3.91	4.51	2.76	232.3	231.3	230.2	本地	正常	无	65535	1.67	0.64		10.28	1048		2.05					24
2018-08-09 11:10:06	4.46	201	3.97	4.53	2.74	232.5	232	231.1	本地	正常	无	65535	1.66	0.64		10.28	1048		2.05					24
2018-08-09 11:11:12	4.45	201	3.96	4.52	2.77	232.2	231.6	230.9	本地	正常	无	65535	1.66	0.64		10.28	1048		2.05					23.9
2018-08-09 11:12:17	4.45	201	3.91	4.52	2.8	232	231.1	230.5	本地	正常	无	65535	1.66	0.64		10.28	1048		2.05					24
2018-08-09 11:13:23	4.46	201	3.89	4.53	2.84	232	231.6	230	本地	正常	无	65535	1.66	0.64		10.28	1048		2.05					24.1
2018-08-09 11:14:27	4.46	201	3.9	4.57	2.94	231.9	231.7	230.1	本地	正常	无	65535	1.67	0.64		10.28	1048		2.05					24.2
2018-08-09 11:15:32	4.46	201	3.87	4.57	2.89	232	231.4	230	本地	正常	无	65535	1.66	0.64		10.29	1050		2.05					24.2
2018-08-09 11:16:37	4.45	201	3.96	4.57	2.87	232.3	231.1	230.6	本地	正常	无	65535	1.67	0.64		10.28	1048		2.05					24.2
2018-08-09 11:17:43	4.46	201	3.95	4.47	2.84	231.5	230.2	229.9	本地	正常	无	65535	1.66	0.65		10.28	1048		2.05					24.1
2018-08-09 11:18:49	4.45	201	3.98	4.5	2.81	232	231.1	229.9	本地	正常	无	65535	1.67	0.64		10.28	1048		2.05					24
2018-08-09 11:19:54	4.46	201	3.96	4.5	2.85	232.2	231.3	230.2	本地	正常	无	65535	1.67	0.64		10.28	1048		2.05					23.9
2018-08-09 11:20:59	4.46	201	3.89	4.44	2.88	231.6	231.2	229.7	本地	正常	无	65535	1.66	0.65		10.28	1048		2.05					23.8
2018-08-09 11:22:06	4.45	201	3.87	4.48	2.89	232	231.3	230	本地	正常	无	65535	1.66	0.65		10.28	1048		2.05					23.9
2018-08-09 11:23:11	4.46	201	3.92	4.55	2.79	231.3	231.2	229.7	本地	正常	无	65535	1.67	0.64		10.28	1048		2.05					23.9
2018-08-09 11:24:16	4.45	201	3.94	4.5	2.87	231.8	230.8	229.8	本地	正常	无	65535	1.67	0.64		10.28	1048		2.05					24
2018-08-09 11:25:21	4.45	201	3.92	4.47	2.84	232.1	231.5	230.2	本地	正常	无	65535	1.66	0.64		10.28	1048		2.05					24.1
2018-08-09 11:26:26	4.46	201	3.92	4.51	2.85	232.1	231.7	230.5	本地	正常	无	65535	1.67	0.64		10.28	1048		2.05					24.2
2018-08-09 11:27:31	4.47	201	3.93	4.52	2.79	233.6	232.4	231.7	本地	正常	无	65535	1.67	0.64		10.28	1048		2.05					24.2
2018-08-09 11:28:36	4.48	201	3.95	4.49	2.83	232.9	232	231	本地	正常	无	65535	1.68	0.64		10.28	1048		2.05					24.3
2018-08-09 11:29:42	4.48	201	4.06	4.54	2.77	233.3	231.9	231.8	本地	正常	无	65535	1.68	0.64		10.28	1048		2.05					24.5
2018-08-09 11:30:47	4.47	201	4.06	4.54	2.75	232.1	230.7	230.6	本地	正常	无	65535	1.67	0.64		10.28	1048		2.05					24.5
2018-08-09 11:31:52	4.47	201	4.09	4.51	2.71	232.8	231.5	231.2	本地	正常	无	65535	1.67	0.64		10.28	1048		2.05					24.6
2018-08-09 11:32:58	4.47	201	4.02	4.51	2.79	233.4	232.6	231.5	本地	正常	无	65535	1.68	0.65		10.28	1048		2.05					24.8
2018-08-09 11:34:05	4.47	201	4.08	4.52	2.73	233.6	233	231.8	本地	正常	无	65535	1.68	0.64		10.28	1048		2.05					25
2018-08-09 11:35:08	4.48	201	4.07	4.61	2.72	233.6	233.1	232	本地	正常	无	65535	1.68	0.64		10.28	1048		2.05					25.3
2018-08-09 11:36:13	4.48	201	4.14	4.55	2.63	232.9	231.9	231.7	本地	正常	无	65535	1.68	0.64		10.28	1048		2.05					25.5
2018-08-09 11:37:19	4.47	201	3.98	4.46	2.76	232.5	231.8	230.7	本地	正常	无	65535	1.67	0.64		10.28	1048		2.05					25.5
2018-08-09 11:38:25	4.47	201	4.01	4.53	2.83	232.6	232.3	231.3	本地	正常	无	65535	1.68	0.64		10.28	1048		2.05					25.3
2018-08-09 11:39:30	4.47	201	4.04	4.5	2.71	232.8	231.7	230.8	本地	正常	无	65535	1.67	0.64		10.28	1048		2.05					25.1
2018-08-09 11:40:36	4.48	201	4.04	4.51	2.75	233.6	232.5	232	本地	正常	无	65535	1.68	0.64		10.28	1048		2.05					25
2018-08-09 11:41:41	4.46	201	4.09	4.64	2.76	233.3	232.8	231.6	本地	正常	无	65535	1.68	0.64		10.28	1048		2.05					24.8
2018-08-09 11:42:46	4.48	200	4.1	4.63	2.72	232.9	232.4	230.9	本地	正常	无	65535	1.68	0.64		10.28	1048		2.05					24.7
2018-08-09 11:43:51	4.46	201	4.04	4.54	2.8	233.1	232.6	231.7	本地	正常	无	65535	1.68	0.64		10.28	1048		2.05					24.6
2018-08-09 11:44:57	4.48	201	4.07	4.51	2.73	233.2	232.7	232	本地	正常	无	65535	1.68	0.64		10.28	1048		2.05					24.5
2018-08-09 11:46:02	4.48	201	4.02	4.5	2.71	233.6	232.4	231.7	本地	正常	无	65535	1.68	0.64		10.28	1048		2.05					24.4
2018-08-09 11:47:07	4.49	201	4.09	4.56	2.72	233.1	232.3	231.9	本地	正常	无	65535	1.68	0.64		10.28	1048		2.05					24.4
2018-08-09 11:48:14	4.47	201	4.12	4.54	2.67	233.9	232.8	231.8	本地	正常	无	65535	1.68	0.64		10.28	1048		2.05					24.3
2018-08-09 11:49:18	4.48	201	4.13	4.5	2.66	233.2	232.5	231.8	本地	正常	无	65535	1.68	0.64		10.28	1048		2.05					24.2
2018-08-09 11:50:24	4.47	201	4.21	4.55	2.56	233.2	232.7	231.8	本地	正常	无	65535	1.68	0.64		10.28	1048		2.05					24.2
2018-08-09 11:51:29	4.48	201	4.15	4.57	2.68	234.1	233.1	232.1	本地	正常	无	65535	1.68	0.64		10.28	1048		2.05					24.1
2018-08-09 11:52:34	4.47	201	4.15	4.55	2.67	234.1	233.1	232.1	本地	正常	无	65535	1.68	0.64		10.28	1048		2.05					24.1
2018-08-09 11:53:39	4.48	201	4.18	4.65	2.71	234	232.9	232.1	本地	正常	无	65535	1.68	0.63		10.28	1048		2.05					24.2
2018-08-09 11:54:46	4.48	201	4.14	4.59	2.68	233.6	233.3	232.1	本地	正常	无	65535	1.68	0.64		10.28	1048		2.05					24.2
2018-08-09 11:55:50	4.47	200	4.14	4.59	2.71	233.6	232.5	231.7	本地	正常	无	65535	1.69	0.64		10.28	1048		2.05					24.2
2018-08-09 11:56:56	4.48	201	4.11	4.57	2.71	233	232.5	231.7	本地	正常	无	65535	1.68	0.64		10.28	1048		2.05					24.3
2018-08-09 11:58:01	4.48	201	4.15	4.61	2.71	233.7	232.9	232.6	本地	正常	无	65535	1.68	0.64		10.28	1048		2.05					24.4
2018-08-09 11:59:07	4.49	201	4.1	4.63	2.82	233	232.7	231.6	本地	正常	无	65535	1.69	0.64		10.28	1048		2.05					24.6
2018-08-09 12:00:12	4.49	201	4.12	4.59	2.75	233	232	231.7	本地	正常	无	65535	1.68	0.64		10.28	1048		2.05					24.7
2018-08-09 12:01:19	4.5	201	4.15	4.63	2.68	233.3	233	232	本地	正常	无	65535	1.69	0.64		10.28	1048		2.05					24.8
2018-08-09 12:02:24	4.49	201	4.15	4.55	2.73	232.8	231.7	231.4	本地	正常	无	65535	1.69	0.65		10.28	1048		2.05					24.7
2018-08-09 12:03:28	4.5	201	4.18	4.56	2.65	232.9	232.2	231.4	本地	正常	无	65535	1.68	0.64		10.28	1048		2.05					24.7
2018-08-09 12:04:34	4.5	201	4.13	4.59	2.71	233.1	232.8	231.7	本地	正常	无	65535	1.69	0.64		10.28	1048		2.05					24.6
2018-08-09 12:05:39	4.51	201	4.21	4.65	2.66	233.6	232.4	232.3	本地	正常	无	65535	1.69	0.64		10.28	1048		2.05					24.5
2018-08-09 12:06:44	4.5	201	4.13	4.6	2.68	232.9	232.6	231.6	本地	正常	无	65535	1.68	0.63		10.28	1048		2.05					24.3
2018-08-09 12:07:51	4.5	201	4.15	4.5	2.67	233	231.5	231.6	本地	正常	无	65535	1.68	0.64		10.28	1048		2.05					24.2
2018-08-09 12:08:56	4.49	201	4.17	4.52	2.69	233.2	231.9	231.2	本地	正常	无	65535	1.68	0.64		10.28	1048		2.05					24.1
2018-08-09 12:10:01	4.5	201	4.16	4.56	2.67	233.1	232.1	231.1	本地	正常	无	65535	1.69	0.64		10.28	1048		2.05					24
2018-08-09 12:11:07	4.5	201	3.98	4.48	2.8	233.2	232.3	231.9	本地	正常	无	65535	1.68	0.64		10.28	1048		2.05					23.9
2018-08-09 12:12:12	4.5	200	4.08	4.56	2.77	233.5	233.4	232.1	本地	正常	无	65535	1.69	0.64		10.28	1048		2.05					23.8
2018-08-09 12:13:17	4.49	201	4.05	4.52	2.76	233.3	233	231.7	本地	正常	无	65535	1.68	0.64		10.28	1048		2.05					23.7
2018-08-09 12:14:22	4.49	201	4.15	4.55	2.63	232.9	231.7	231.6	本地	正常	无	65535	1.68	0.64		10.28	1048		2.05					23.5
2018-08-09 12:15:27	4.48	201	4.24	4.58	2.64	232.3	231.1	231.2	本地	正常	无	65535	1.68	0.64		10.28	1048		2.05					23.4
2018-08-09 12:16:33	4.48	201	4.07	4.53	2.71	233.4	232.7	232.4	本地	正常	无	65535	1.68	0.64		10.28	1048		2.05					23.3
2018-08-09 12:17:38	4.49	201	4.04	4.46	2.76	232.8	232.6	231.5	本地	正常	无	65535	1.68	0.64		10.28	1048		2.05					23.2
2018-08-09 12:18:43	4.49	201	4.07	4.52	2.71	233.3	232.6	231.6	本地	正常	无	65535	1.68	0.64		10.28	1048		2.05					23.1
2018-08-09 12:19:50	4.48	201	4.19	4.6	2.66	233.5	232.3	232.1	本地	正常	无	65535	1.68	0.64		10.28	1048		2.05					23
2018-08-09 12:20:55	4.49	201	4.15	4.57	2.64	232.4	231.5	231.3	本地	正常	无	65535	1.68	0.64		10.28	1048		2.05					22.9
2018-08-09 12:22:00	4.48	201	4.24	4.63	2.55	232.9	231.9	231.6	本地	正常	无	65535	1.68	0.64		10.28	1048		2.05					22.9
2018-08-09 12:23:05	4.5	201	4.14	4.61	2.67	233	231.9	231.7	本地	正常	无	65535	1.68	0.63		10.28	1048		2.05					22.8
2018-08-09 12:24:10	4.49	201	4.12	4.62	2.71	232.7	231.7	231.3	本地	正常	无	65535	1.68	0.64		10.28	1048		2.05					22.8
2018-08-09 12:25:15	4.48	201	4.14	4.69	2.73	233.1	232.5	231.7	本地	正常	无	65535	1.69	0.64		10.28	1048		2.05					22.7
2018-08-09 12:26:22	4.48	201	4.1	4.62	2.69	232.5	231.9	230.5	本地	正常	无	65535	1.68	0.64		10.28	1048		2.05					22.7
2018-08-09 12:27:27	4.47	201	4.16	4.67	2.66	232.8	232.2	230.9	本地	正常	无	65535	1.68	0.64		10.28	1048		2.05					22.6
2018-08-09 12:28:32	4.49	201	4.17	4.64	2.62	231.5	230.9	229.4	本地	正常	无	65535	1.67	0.63		10.28	1048		2.05					22.6
2018-08-09 12:29:37	4.48	201	4.17	4.64	2.67	232.3	231.9	231	本地	正常	无	65535	1.68	0.64		10.28	1048		2.05					22.5
2018-08-09 12:30:43	4.48	201	4.14	4.66	2.69	233.1	232.5	231.3	本地	正常	无	65535	1.68	0.64		10.28	1048		2.05					22.5
2018-08-09 12:31:49	4.47	201	4.12	4.6	2.7	232.2	232	230.6	本地	正常	无	65535	1.68	0.64		10.28	1048		2.05					22.4
2018-08-09 12:32:54	4.49	201	4.19	4.68	2.7	232.5	231.8	231.3	本地	正常	无	65535	1.68	0.63		10.28	1048		2.05					22.4
2018-08-09 12:33:59	4.5	201	4.2	4.55	2.58	231.7	231.2	230.4	本地	正常	无	65535	1.68	0.64		10.28	1048		2.05					22.3
2018-08-09 12:35:04	4.48	201	4.26	4.64	2.62	232	230.9	230.2	本地	正常	无	65535	1.68	0.64		10.28	1048		2.05					22.3
2018-08-09 12:36:10	4.48	201	4.3	4.61	2.56	231.9	231.2	230.8	本地	正常	无	65535	1.68	0.64		10.28	1048		2.05					22.2
2018-08-09 12:37:14	4.49	201	4.15	4.57	2.67	232	231.6	230.4	本地	正常	无	65535	1.68	0.64		10.28	1048		2.05					22.2
2018-08-09 12:38:20	4.48	201	4.19	4.6	2.66	232	231.6	230.4	本地	正常	无	65535	1.68	0.64		10.28	1048		2.05					22.1
2018-08-09 12:39:26	4.49	201	4.15	4.54	2.66	231.8	231.3	230.1	本地	正常	无	65535	1.67	0.64		10.28	1048		2.05					22.1
2018-08-09 12:40:32	4.48	201	4.12	4.51	2.72	232.3	231.5	230.5	本地	正常	无	65535	1.67	0.64		10.28	1048		2.05					22.1
2018-08-09 12:41:37	4.48	201	4.07	4.63	2.79	231.8	231.2	230.4	本地	正常	无	65535	1.68	0.64		10.28	1048		2.05					22.1
2018-08-09 12:42:42	4.49	201	3.98	4.61	2.84	231.9	231.8	230.2	本地	正常	无	65535	1.68	0.64		10.28	1048		2.05					22
2018-08-09 12:43:46	4.49	201	4.13	4.7	2.75	231.9	231.6	230.4	本地	正常	无	65535	1.68	0.63		10.28	1048		2.05					21.9
2018-08-09 12:44:53	4.48	201	4.05	4.63	2.81	231.9	231.6	230.3	本地	正常	无	65535	1.68	0.64		10.28	1048		2.05					21.7
2018-08-09 12:45:57	4.48	201	4.12	4.68	2.73	231.6	231.3	229.6	本地	正常	无	65535	1.67	0.63		10.28	1048		2.05					21.6
2018-08-09 12:47:02	4.48	201	4.04	4.65	2.86	231.8	231.4	230.2	本地	正常	无	65535	1.68	0.63		10.28	1048		2.05					21.5
2018-08-09 12:48:08	4.48	201	4	4.64	2.87	231.9	231.3	230.4	本地	正常	无	65535	1.68	0.64		10.28	1048		2.05					21.4
2018-08-09 12:49:13	4.49	201	4.02	4.66	2.84	231.7	231.2	230.1	本地	正常	无	65535	1.68	0.63		10.28	1048		2.05					21.3
2018-08-09 12:50:19	4.48	201	4.05	4.65	2.76	231.9	231.5	230.4	本地	正常	无	65535	1.68	0.64		10.28	1048		2.05					21.2
2018-08-09 12:51:24	4.49	201	4.12	4.69	2.71	232	230.9	230.2	本地	正常	无	65535	1.67	0.63		10.28	1048		2.05					21.2
2018-08-09 12:52:30	4.49	201	4.15	4.71	2.75	232.1	231.7	230.1	本地	正常	无	65535	1.68	0.63		10.28	1048		2.05					21.2
2018-08-09 12:53:35	4.49	201	4.16	4.7	2.72	232	231	230.4	本地	正常	无	65535	1.68	0.63		10.28	1048		2.05					21.2
2018-08-09 12:54:40	4.49	201	4.1	4.64	2.72	231.3	230.9	229.9	本地	正常	无	65535	1.67	0.63		10.28	1048		2.05					21.2
2018-08-09 12:55:45	4.49	201	4.17	4.61	2.65	231.5	231	229.6	本地	正常	无	65535	1.67	0.63		10.28	1048		2.05					21.3
2018-08-09 12:56:51	4.49	201	4.19	4.72	2.77	231	230.2	229.7	本地	正常	无	65535	1.68	0.63		10.28	1048		2.05					21.5
2018-08-09 12:57:55	4.49	201	4.15	4.59	2.71	231.4	230.9	229.7	本地	正常	无	65535	1.68	0.64		10.28	1048		2.05					21.6
2018-08-09 12:59:02	4.5	201	4.13	4.57	2.72	230.8	230.3	229.6	本地	正常	无	65535	1.68	0.64		10.28	1048		2.05					21.7
2018-08-09 13:00:07	4.48	201	4.14	4.56	2.68	231.2	230	229.5	本地	正常	无	65535	1.67	0.63		10.28	1048		2.05					21.7
2018-08-09 13:01:12	4.48	201	4.2	4.57	2.64	231.6	231	229.8	本地	正常	无	65535	1.67	0.63		10.28	1048		2.05					21.7
2018-08-09 13:02:17	4.48	201	4.26	4.64	2.65	231	230.6	229.9	本地	正常	无	65535	1.68	0.64		10.28	1048		2.05					21.8
2018-08-09 13:03:23	4.49	201	4.08	4.56	2.79	231	230.4	229.9	本地	正常	无	65535	1.68	0.64		10.28	1048		2.05					21.7
2018-08-09 13:04:28	4.51	201	4.17	4.61	2.7	231	230.5	229.2	本地	正常	无	65535	1.68	0.64		10.28	1048		2.05					21.8
2018-08-09 13:05:33	4.5	201	4.21	4.61	2.63	230.8	229.8	229.6	本地	正常	无	65535	1.68	0.64		10.28	1048		2.05					21.8
2018-08-09 13:06:38	4.49	201	4	4.52	2.75	230.5	230.2	229	本地	正常	无	65535	1.66	0.64		10.28	1048		2.05					22.1
2018-08-09 13:09:55	4.49	201	4.12	4.69	2.79	230.4	229.7	228.6	本地	正常	无	65535	1.67	0.64		10.28	1048		2.05					23.6
2018-08-09 13:11:01	4.48	201	4.08	4.62	2.84	230.2	229	228.5	本地	正常	无	65535	1.67	0.64		10.28	1048		2.05					24.2
2018-08-09 13:12:05	4.51	201	3.99	4.61	2.86	229.7	229.6	228.3	本地	正常	无	65535	1.67	0.64		10.28	1048		2.05					24.7
2018-08-09 13:13:10	4.5	201	4	4.59	2.84	229.8	228.6	228	本地	正常	无	65535	1.67	0.64		10.28	1048		2.05					25.2

[truncated: 3 more sheets: Sheet13, Sheet14, Sheet16]
