# Supplementary material for: Fault diagnosis method of submersible screw pump based on random forest
Source: PLoS One. 2020 Nov 16;15(11):e0242458. doi: 10.1371/journal.pone.0242458 (PMC7668568; doi:10.1371/journal.pone.0242458)
Supplement: S1 File — (ZIP) [file pone.0242458.s001.zip › Supporting Information/Partial source data of oil well/4 changqing M58-37.xlsx]

## Sheet: Sheet1
时间	电流	转速	输入电流A	输入电流B	输入电流C	输入电压A	输入电压B	输入电压C	KA0	KA4	远程操作	操作时间	有功功率	功率因数	有功电量	井下压力	沉没度	无功电量	油压	油压	套压	流量	井温	油温
2018-04-12 22:20:26	2.74	206	3.34	3.28	3.77	216.8	217.8	218.4	本地	正常	无	65535	1.69	0.75		7.54	769		1.93					11.1
2018-04-12 22:21:31	2.74	206	3.36	3.27	3.74	218.1	218.8	219	本地	正常	无	65535	1.7	0.76		7.62	777		1.92					11.1
2018-04-12 22:22:37	2.75	206	3.37	3.31	3.8	217.1	218.3	218	本地	正常	无	65535	1.7	0.75		7.59	774		1.91					11
2018-04-12 22:23:42	2.75	206	3.34	3.32	3.74	216.5	216.9	217.6	本地	正常	无	65535	1.7	0.76		7.57	772		1.94					11.1
2018-04-12 22:24:47	2.76	206	3.37	3.23	3.73	218.4	218.7	219.5	本地	正常	无	65535	1.71	0.76		7.55	770		1.96					11.3
2018-04-12 22:25:53	2.77	206	3.33	3.33	3.75	219.1	220.3	220.7	本地	正常	无	65535	1.71	0.75		7.56	771		1.95					11.2
2018-04-12 22:26:59	2.76	206	3.37	3.31	3.78	219	219.5	219.7	本地	正常	无	65535	1.71	0.75		7.57	772		1.97					11.2
2018-04-12 22:28:05	2.76	206	3.31	3.34	3.74	219.2	220.3	220	本地	正常	无	65535	1.71	0.76		7.61	776		1.95					11.3
2018-04-12 22:29:09	2.76	206	3.35	3.3	3.82	216.7	217.8	218.3	本地	正常	无	65535	1.71	0.76		7.64	779		1.99					11.4
2018-04-12 22:30:15	2.76	206	3.28	3.32	3.73	220.1	220.6	221.1	本地	正常	无	65535	1.71	0.76		7.65	780		1.95					11.3
2018-04-12 22:31:20	2.76	206	3.34	3.34	3.77	217.9	218.6	218.9	本地	正常	无	65535	1.71	0.75		7.61	776		1.96					11.3
2018-04-12 22:32:25	2.74	206	3.23	3.42	3.72	218.2	219.4	219.8	本地	正常	无	65535	1.69	0.75		7.63	778		1.95					11.2
2018-04-12 22:33:31	2.75	206	3.33	3.33	3.72	217.9	219.2	219.3	本地	正常	无	65535	1.7	0.76		7.59	774		1.96					11.3
2018-04-12 22:34:36	2.75	206	3.27	3.35	3.73	218.7	220.1	220	本地	正常	无	65535	1.7	0.75		7.58	773		1.95					11.3
2018-04-12 22:35:40	2.76	206	3.33	3.33	3.76	219.3	219.7	220.5	本地	正常	无	65535	1.71	0.75		7.57	772		1.94					11.2
2018-04-12 22:36:46	2.76	206	3.31	3.41	3.75	218.9	220	219.8	本地	正常	无	65535	1.71	0.75		7.6	775		1.95					11.2
2018-04-12 22:37:51	2.75	206	3.28	3.35	3.73	219.4	220.3	220.2	本地	正常	无	65535	1.71	0.76		7.63	778		1.94					11.3
2018-04-12 22:38:57	2.75	206	3.34	3.32	3.75	218.2	218.6	219.3	本地	正常	无	65535	1.7	0.76		7.56	771		1.94					11.3
2018-04-12 22:40:03	2.74	206	3.25	3.41	3.76	220.3	221.4	221.7	本地	正常	无	65535	1.71	0.75		7.58	773		1.94					11.4
2018-04-12 22:41:08	2.76	206	3.33	3.36	3.76	218.9	220	219.8	本地	正常	无	65535	1.71	0.75		7.58	773		1.94					11.3
2018-04-12 22:42:13	2.76	206	3.32	3.34	3.75	218.8	220.2	220	本地	正常	无	65535	1.71	0.75		7.59	774		1.94					11.4
2018-04-12 22:43:18	2.76	206	3.32	3.33	3.75	218.4	219	219.6	本地	正常	无	65535	1.71	0.76		7.55	770		1.96					11.4
2018-04-12 22:44:24	2.76	206	3.26	3.32	3.73	219.2	220.7	220.6	本地	正常	无	65535	1.71	0.76		7.64	779		1.95					11.4
2018-04-12 22:45:29	2.77	206	3.32	3.36	3.74	218.3	219.6	219.9	本地	正常	无	65535	1.7	0.75		7.6	775		1.92					11.3
2018-04-12 22:46:34	2.76	206	3.31	3.37	3.73	217.7	219.4	219.4	本地	正常	无	65535	1.7	0.75		7.56	771		1.9					11.3
2018-04-12 22:47:39	2.75	206	3.34	3.37	3.71	217.9	218.8	218.8	本地	正常	无	65535	1.7	0.76		7.58	773		1.94					11.3
2018-04-12 22:48:44	2.75	206	3.3	3.34	3.72	219.2	220.1	220.8	本地	正常	无	65535	1.7	0.75		7.62	777		1.96					11.2
2018-04-12 22:49:50	2.76	206	3.36	3.34	3.79	218.3	219.8	220.1	本地	正常	无	65535	1.71	0.75		7.56	771		1.96					11.2
2018-04-12 22:50:56	2.76	206	3.35	3.35	3.77	217.9	219.1	219.2	本地	正常	无	65535	1.71	0.75		7.6	775		1.98					11.1
2018-04-12 22:52:04	2.78	206	3.32	3.38	3.8	218.3	219.6	220.1	本地	正常	无	65535	1.72	0.75		7.61	776		1.93					11.1
2018-04-12 22:53:06	2.78	206	3.39	3.36	3.78	217.5	218.5	219.1	本地	正常	无	65535	1.72	0.75		7.62	777		1.91					11.1
2018-04-12 22:54:03	2.76	206	3.31	3.45	3.78	219.1	220	220.4	本地	正常	无	65535	1.71	0.74		7.57	772		1.9					11
2018-04-12 22:57:10	2.76	206	3.33	3.34	3.74	218.4	219.3	219.9	本地	正常	无	65535	1.7	0.75		7.65	780		1.9					10.9
2018-04-12 22:58:16	2.76	206	3.3	3.36	3.78	217.9	218.9	219.6	本地	正常	无	65535	1.71	0.75		7.63	778		1.91					10.8
2018-04-12 22:59:21	2.76	206	3.29	3.33	3.74	219	219.7	220.2	本地	正常	无	65535	1.71	0.75		7.54	769		1.95					10.7
2018-04-12 23:00:27	2.76	206	3.32	3.36	3.74	218.1	219.6	219.6	本地	正常	无	65535	1.7	0.76		7.55	770		1.96					10.5
2018-04-12 23:01:33	2.76	206	3.32	3.44	3.75	218.7	219.9	219.7	本地	正常	无	65535	1.71	0.75		7.55	770		1.97					10.5
2018-04-12 23:02:38	2.76	206	3.28	3.39	3.7	219.2	220.5	220.2	本地	正常	无	65535	1.71	0.76		7.59	774		1.94					10.4
2018-04-12 23:03:44	2.75	206	3.26	3.35	3.71	219.3	220.9	220.5	本地	正常	无	65535	1.7	0.76		7.56	771		1.94					10.3
2018-04-12 23:04:49	2.74	206	3.26	3.33	3.72	219	220.1	220.7	本地	正常	无	65535	1.7	0.76		7.59	774		1.92					10.2
2018-04-12 23:05:54	2.75	206	3.38	3.34	3.77	217.4	218.3	219.2	本地	正常	无	65535	1.7	0.75		7.61	776		1.92					10.1
2018-04-12 23:06:59	2.77	206	3.32	3.39	3.79	218.2	219.9	219.8	本地	正常	无	65535	1.71	0.75		7.59	774		1.94					10.1
2018-04-12 23:08:04	2.8	206	3.35	3.42	3.8	218.9	220.1	220.8	本地	正常	无	65535	1.74	0.76		7.62	777		1.95					9.9
2018-04-12 23:09:09	2.81	206	3.29	3.43	3.81	220	221.5	221.1	本地	正常	无	65535	1.74	0.75		7.6	775		1.96					9.9
2018-04-12 23:10:15	2.79	206	3.35	3.44	3.8	217.8	219	219	本地	正常	无	65535	1.72	0.75		7.64	779		1.95					9.8
2018-04-12 23:11:20	2.77	206	3.34	3.4	3.77	218.7	220	220.2	本地	正常	无	65535	1.71	0.75		7.53	768		1.97					9.7
2018-04-12 23:12:26	2.77	206	3.28	3.38	3.76	219.4	220.5	221.2	本地	正常	无	65535	1.71	0.75		7.57	772		1.98					9.6
2018-04-12 23:13:32	2.76	206	3.21	3.47	3.74	220.5	222.4	221.9	本地	正常	无	65535	1.71	0.75		7.57	772		1.99					9.6
2018-04-12 23:14:36	2.75	206	3.31	3.37	3.77	218.5	220	220.1	本地	正常	无	65535	1.71	0.75		7.58	773		1.99					9.6
2018-04-12 23:15:42	2.77	206	3.3	3.46	3.78	218.8	220.4	220.4	本地	正常	无	65535	1.71	0.74		7.64	779		1.98					9.5
2018-04-12 23:16:47	2.77	206	3.34	3.46	3.74	218.4	220	220	本地	正常	无	65535	1.72	0.75		7.58	773		1.95					9.5
2018-04-12 23:17:52	2.77	206	3.28	3.39	3.72	219.1	220.4	220.9	本地	正常	无	65535	1.71	0.75		7.61	776		1.95					9.4
2018-04-12 23:18:57	2.75	206	3.26	3.38	3.71	220.5	221.4	221.8	本地	正常	无	65535	1.71	0.75		7.58	773		1.96					9.4
2018-04-12 23:20:03	2.77	206	3.34	3.35	3.77	217.6	219.1	219.2	本地	正常	无	65535	1.71	0.75		7.55	770		1.95					9.4
2018-04-12 23:21:07	2.77	206	3.28	3.47	3.74	220	221.1	221.4	本地	正常	无	65535	1.72	0.75		7.58	773		1.94					9.4
2018-04-12 23:22:13	2.76	206	3.27	3.39	3.76	219.3	220.6	221.3	本地	正常	无	65535	1.71	0.75		7.58	773		1.94					9.4
2018-04-12 23:23:18	2.77	206	3.25	3.43	3.74	219.8	221.4	221.2	本地	正常	无	65535	1.72	0.75		7.61	776		1.95					9.4
2018-04-12 23:24:24	2.77	206	3.32	3.44	3.75	218.8	220.2	220.8	本地	正常	无	65535	1.71	0.75		7.55	770		1.96					9.2
2018-04-12 23:25:29	2.76	206	3.31	3.46	3.73	219.1	220	220.6	本地	正常	无	65535	1.71	0.75		7.61	776		1.97					9.2
2018-04-12 23:26:34	2.75	206	3.23	3.45	3.72	219.8	221.5	221.5	本地	正常	无	65535	1.71	0.75		7.56	771		1.96					9.2
2018-04-12 23:27:39	2.75	206	3.24	3.46	3.7	219.4	220.8	220.6	本地	正常	无	65535	1.71	0.75		7.54	769		1.93					9.2
2018-04-12 23:28:45	2.76	206	3.28	3.39	3.7	220	221.2	221	本地	正常	无	65535	1.71	0.75		7.57	772		1.93					9.2
2018-04-12 23:29:50	2.77	206	3.31	3.42	3.77	219	220.4	220.5	本地	正常	无	65535	1.71	0.74		7.61	776		1.95					9.2
2018-04-12 23:30:56	2.77	206	3.32	3.39	3.79	219.9	221.1	221.2	本地	正常	无	65535	1.72	0.74		7.59	774		1.96					9.1
2018-04-12 23:32:01	2.77	206	3.24	3.39	3.77	220.2	221.2	221.7	本地	正常	无	65535	1.72	0.75		7.58	773		1.97					9.1
2018-04-12 23:33:07	2.77	206	3.29	3.37	3.77	218.8	219.8	220.4	本地	正常	无	65535	1.71	0.75		7.59	774		1.99					9.1
2018-04-12 23:34:12	2.75	206	3.3	3.32	3.74	219.5	220.3	220.8	本地	正常	无	65535	1.71	0.75		7.57	772		1.95					9
2018-04-12 23:35:18	2.75	206	3.2	3.37	3.74	219.2	221.3	221	本地	正常	无	65535	1.7	0.75		7.58	773		1.97					9
2018-04-12 23:36:23	2.75	206	3.22	3.39	3.72	220.3	221.8	222	本地	正常	无	65535	1.71	0.75		7.59	774		2					9.2
2018-04-12 23:37:28	2.75	206	3.25	3.43	3.7	219.6	220.8	220.4	本地	正常	无	65535	1.7	0.75		7.64	779		1.98					8.9
2018-04-12 23:38:33	2.75	206	3.32	3.38	3.75	217.8	218.8	219.4	本地	正常	无	65535	1.7	0.75		7.57	772		1.99					8.9
2018-04-12 23:39:38	2.76	206	3.31	3.42	3.72	219.4	220.8	220.7	本地	正常	无	65535	1.71	0.75		7.61	776		1.98					8.9
2018-04-12 23:40:43	2.79	206	3.28	3.45	3.74	220	220.7	221.1	本地	正常	无	65535	1.72	0.75		7.53	768		1.98					8.9
2018-04-12 23:41:48	2.8	206	3.34	3.4	3.78	219.5	220.8	221.2	本地	正常	无	65535	1.74	0.76		7.55	770		1.98					8.9
2018-04-12 23:42:54	2.8	206	3.36	3.35	3.78	218.8	219.8	220.4	本地	正常	无	65535	1.73	0.76		7.65	780		1.99					8.9
2018-04-12 23:44:00	2.78	206	3.34	3.38	3.79	219.9	220.4	221.2	本地	正常	无	65535	1.73	0.75		7.55	770		1.98					9
2018-04-12 23:45:05	2.79	206	3.31	3.34	3.79	219.8	221	221.6	本地	正常	无	65535	1.73	0.76		7.56	771		1.95					8.9
2018-04-12 23:46:11	2.79	206	3.23	3.33	3.74	220.8	221.6	222	本地	正常	无	65535	1.73	0.76		7.62	777		1.88					8.9
2018-04-12 23:47:16	2.76	206	3.26	3.37	3.68	221.1	222.4	222.3	本地	正常	无	65535	1.72	0.75		7.55	770		1.91					9
2018-04-12 23:48:21	2.76	206	3.3	3.4	3.72	220.3	220.9	221.7	本地	正常	无	65535	1.71	0.75		7.65	780		1.92					8.9
2018-04-12 23:49:27	2.77	206	3.24	3.42	3.7	220.9	221.8	222.3	本地	正常	无	65535	1.72	0.75		7.6	775		1.9					9
2018-04-12 23:50:31	2.76	206	3.27	3.39	3.67	219.7	220.5	220.6	本地	正常	无	65535	1.7	0.75		7.63	778		1.9					8.9
2018-04-12 23:51:36	2.75	206	3.21	3.42	3.69	221.2	222.7	222.4	本地	正常	无	65535	1.71	0.75		7.59	774		1.93					9
2018-04-12 23:52:42	2.75	206	3.23	3.42	3.74	219.4	221.1	220.7	本地	正常	无	65535	1.71	0.75		7.62	777		1.92					8.9
2018-04-12 23:53:47	2.75	206	3.29	3.39	3.72	220.1	220.8	221	本地	正常	无	65535	1.71	0.75		7.65	780		1.92					9
2018-04-12 23:54:53	2.76	206	3.25	3.38	3.74	219.9	221.5	221.2	本地	正常	无	65535	1.71	0.75		7.61	776		1.95					9
2018-04-12 23:55:59	2.75	206	3.23	3.39	3.7	221.1	222.6	222.2	本地	正常	无	65535	1.71	0.75		7.61	776		1.94					9
2018-04-12 23:57:04	2.75	206	3.32	3.35	3.7	220.6	222.1	221.9	本地	正常	无	65535	1.71	0.75		7.6	775		1.92					9.1
2018-04-12 23:58:09	2.76	206	3.28	3.35	3.72	220.6	221.4	221.4	本地	正常	无	65535	1.72	0.75		7.55	770		1.9					9
2018-04-12 23:59:14	2.77	206	3.31	3.39	3.74	219.8	221.2	220.8	本地	正常	无	65535	1.72	0.75		7.59	774		1.89					9.1
2018-04-13 00:00:19	2.77	206	3.24	3.36	3.73	220.2	220.9	221.5	本地	正常	无	65535	1.72	0.76		7.59	774		1.9					9.1
2018-04-13 00:01:25	2.75	206	3.23	3.33	3.68	220.7	221.4	222	本地	正常	无	65535	1.71	0.76		7.61	776		1.93					9.2
2018-04-13 00:02:30	2.75	206	3.26	3.37	3.7	220.1	220.6	221.3	本地	正常	无	65535	1.7	0.75		7.63	778		1.94					9.1
2018-04-13 00:03:35	2.75	206	3.29	3.39	3.7	220.1	221.5	221.3	本地	正常	无	65535	1.71	0.75		7.58	773		1.92					9.2
2018-04-13 00:04:40	2.77	206	3.27	3.35	3.68	220.5	221.2	221.4	本地	正常	无	65535	1.72	0.75		7.64	779		1.97					9.4
2018-04-13 00:05:46	2.77	206	3.26	3.36	3.73	220.4	221.8	222.1	本地	正常	无	65535	1.72	0.76		7.62	777		1.95					9.3
2018-04-13 00:06:51	2.79	206	3.27	3.33	3.74	220.7	221.5	221.8	本地	正常	无	65535	1.73	0.76		7.61	776		1.96					9.2
2018-04-13 00:07:57	2.79	206	3.37	3.39	3.77	218.9	219.9	219.8	本地	正常	无	65535	1.72	0.75		7.57	772		1.97					9.2
2018-04-13 00:09:02	2.79	206	3.27	3.39	3.75	220	220.9	221.1	本地	正常	无	65535	1.72	0.75		7.61	776		1.97					9.2
2018-04-13 00:12:18	2.78	206	3.28	3.4	3.77	219.6	220.4	220.6	本地	正常	无	65535	1.72	0.75		7.62	777		1.96					9.3
2018-04-13 00:13:23	2.79	206	3.39	3.36	3.78	218.3	219.4	220	本地	正常	无	65535	1.72	0.75		7.65	780		1.95					9.4
2018-04-13 00:14:29	2.79	206	3.28	3.37	3.79	220.5	221.4	222.2	本地	正常	无	65535	1.73	0.75		7.59	774		1.94					9.3
2018-04-13 00:15:34	2.77	206	3.25	3.34	3.74	219.7	221.1	220.9	本地	正常	无	65535	1.71	0.76		7.61	776		1.93					9.4
2018-04-13 00:16:40	2.77	206	3.26	3.39	3.75	220.4	221.3	221.5	本地	正常	无	65535	1.72	0.75		7.53	768		1.92					9.4
2018-04-13 00:17:45	2.77	206	3.31	3.36	3.76	219.6	220.9	220.9	本地	正常	无	65535	1.72	0.75		7.54	769		1.92					9.4
2018-04-13 00:18:51	2.77	206	3.33	3.34	3.78	218.8	219.9	220.2	本地	正常	无	65535	1.71	0.75		7.56	771		1.93					9.4
2018-04-13 00:19:57	2.77	206	3.31	3.31	3.74	219.9	220.6	221	本地	正常	无	65535	1.71	0.75		7.57	772		1.94					9.4
2018-04-13 00:21:02	2.77	206	3.26	3.34	3.74	219.6	220.5	221.2	本地	正常	无	65535	1.71	0.76		7.56	771		1.93					9.4
2018-04-13 00:22:07	2.76	206	3.27	3.35	3.71	219.5	221.1	221.3	本地	正常	无	65535	1.71	0.76		7.62	777		1.9					9.4
2018-04-13 00:23:12	2.76	206	3.28	3.42	3.78	219.7	220.6	221.1	本地	正常	无	65535	1.71	0.75		7.58	773		1.92					9.3
2018-04-13 00:24:17	2.75	206	3.22	3.37	3.72	220.7	222.4	222.1	本地	正常	无	65535	1.71	0.75		7.63	778		1.94					9.4
2018-04-13 00:25:22	2.75	206	3.22	3.34	3.69	221.4	222.2	222.4	本地	正常	无	65535	1.71	0.75		7.6	775		1.94					9.4
2018-04-13 00:28:39	2.75	206	3.28	3.33	3.73	219.6	220.6	220.7	本地	正常	无	65535	1.7	0.75		7.61	776		1.92					9.3
2018-04-13 00:29:45	2.75	206	3.23	3.38	3.73	219.4	220.2	220.7	本地	正常	无	65535	1.7	0.75		7.61	776		1.92					9.2
2018-04-13 00:30:50	2.76	206	3.25	3.38	3.72	219.2	220.6	220.4	本地	正常	无	65535	1.7	0.75		7.64	779		1.93					9.2
2018-04-13 00:31:55	2.77	206	3.27	3.42	3.74	219.9	220.7	221.2	本地	正常	无	65535	1.72	0.75		7.6	775		1.95					9.2
2018-04-13 00:33:00	2.77	206	3.34	3.35	3.75	218.6	219.5	220.4	本地	正常	无	65535	1.71	0.75		7.58	773		1.96					9.2
2018-04-13 00:34:05	2.77	206	3.27	3.43	3.77	221.3	222.4	222.5	本地	正常	无	65535	1.72	0.75		7.6	775		1.97					9.2
2018-04-13 00:35:10	2.77	206	3.28	3.39	3.74	219.8	221.2	220.9	本地	正常	无	65535	1.71	0.75		7.6	775		1.95					9.2
2018-04-13 00:36:16	2.76	206	3.27	3.35	3.7	219.9	221.3	221	本地	正常	无	65535	1.71	0.75		7.63	778		1.98					9.2
2018-04-13 00:37:21	2.77	206	3.32	3.39	3.75	218.8	220.3	220.6	本地	正常	无	65535	1.71	0.75		7.56	771		1.98					9.1
2018-04-13 00:38:27	2.77	206	3.33	3.43	3.76	219.1	220.9	221	本地	正常	无	65535	1.72	0.75		7.64	779		1.98					9.2
2018-04-13 00:39:33	2.77	206	3.26	3.36	3.75	220.2	221.9	221.7	本地	正常	无	65535	1.72	0.75		7.62	777		1.99					9.2
2018-04-13 00:40:38	2.77	206	3.28	3.37	3.77	219.2	220.2	221	本地	正常	无	65535	1.72	0.75		7.58	773		1.98					9.2
2018-04-13 00:41:43	2.8	206	3.36	3.41	3.81	219.3	220.2	220.9	本地	正常	无	65535	1.73	0.75		7.6	775		1.97					9.3
2018-04-13 00:42:48	2.83	206	3.36	3.45	3.84	220.5	221.4	221.5	本地	正常	无	65535	1.75	0.75		7.64	779		1.95					9.3
2018-04-13 00:43:54	2.82	206	3.35	3.43	3.83	218.9	220.1	220.2	本地	正常	无	65535	1.74	0.75		7.56	771		1.98					9.3
2018-04-13 00:44:59	2.8	206	3.34	3.38	3.79	219.1	220	220.8	本地	正常	无	65535	1.73	0.76		7.61	776		1.97					9.3
2018-04-13 00:46:04	2.79	206	3.32	3.41	3.76	220.6	221.6	221.6	本地	正常	无	65535	1.74	0.76		7.57	772		1.98					9.4
2018-04-13 00:47:10	2.79	206	3.31	3.39	3.76	220.5	221.6	221.5	本地	正常	无	65535	1.73	0.75		7.61	776		1.97					9.4
2018-04-13 00:48:14	2.79	206	3.35	3.43	3.78	220.1	220.6	221.3	本地	正常	无	65535	1.73	0.75		7.6	775		2					9.4
2018-04-13 00:49:20	2.79	206	3.36	3.37	3.8	218	219.3	219.9	本地	正常	无	65535	1.72	0.75		7.59	774		1.99					9.2
2018-04-13 00:50:25	2.79	206	3.38	3.3	3.76	219.4	219.9	220.8	本地	正常	无	65535	1.72	0.75		7.63	778		2					9.3
2018-04-13 00:51:31	2.78	206	3.35	3.37	3.75	219.9	221.2	221.2	本地	正常	无	65535	1.72	0.75		7.61	776		1.97					9.2
2018-04-13 00:52:36	2.78	206	3.37	3.39	3.76	219.6	220.2	220.5	本地	正常	无	65535	1.72	0.75		7.59	774		1.99					9.2
2018-04-13 00:53:42	2.79	206	3.33	3.38	3.76	220.5	221.4	221.8	本地	正常	无	65535	1.73	0.75		7.62	777		1.95					9.2
2018-04-13 00:54:47	2.79	206	3.31	3.38	3.73	221.2	222.6	222.3	本地	正常	无	65535	1.73	0.75		7.56	771		1.99					9.2
2018-04-13 00:55:52	2.8	206	3.37	3.36	3.79	220.4	220.9	221.5	本地	正常	无	65535	1.73	0.75		7.59	774		2					9.2
2018-04-13 00:56:57	2.8	206	3.25	3.46	3.77	220.6	222.2	222.1	本地	正常	无	65535	1.73	0.75		7.55	770		2					9.2
2018-04-13 00:58:03	2.79	206	3.37	3.42	3.8	218	218.9	219.7	本地	正常	无	65535	1.73	0.75		7.61	776		2.01					9.1
2018-04-13 00:59:08	2.79	206	3.3	3.42	3.79	219.5	220.8	220.7	本地	正常	无	65535	1.73	0.75		7.55	770		1.99					9
2018-04-13 01:00:13	2.8	206	3.34	3.41	3.79	219.6	220.5	221.2	本地	正常	无	65535	1.73	0.75		7.54	769		2.01					9
2018-04-13 01:01:18	2.8	206	3.33	3.41	3.79	220.7	222.4	222.2	本地	正常	无	65535	1.75	0.75		7.54	769		1.98					9.1
2018-04-13 01:02:24	2.8	206	3.33	3.5	3.81	220.3	221.5	221.4	本地	正常	无	65535	1.74	0.75		7.61	776		2					9.1
2018-04-13 01:03:29	2.8	206	3.39	3.44	3.83	218.8	219.6	220.5	本地	正常	无	65535	1.74	0.75		7.61	776		1.99					8.9
2018-04-13 01:04:35	2.8	206	3.37	3.39	3.79	220.8	221.6	222.4	本地	正常	无	65535	1.74	0.75		7.64	779		1.97					9
2018-04-13 01:05:39	2.8	206	3.29	3.41	3.81	221.6	222.5	223.2	本地	正常	无	65535	1.75	0.76		7.56	771		1.97					8.9
2018-04-13 01:06:45	2.8	206	3.26	3.41	3.79	221.1	222.3	222	本地	正常	无	65535	1.74	0.76		7.59	774		1.93					9
2018-04-13 01:07:50	2.8	206	3.28	3.44	3.81	219.2	220.4	220.6	本地	正常	无	65535	1.73	0.75		7.63	778		1.91					8.9
2018-04-13 01:08:55	2.78	206	3.33	3.45	3.8	218.7	219.5	220.3	本地	正常	无	65535	1.72	0.74		7.59	774		1.9					8.9
2018-04-13 01:10:01	2.78	206	3.28	3.41	3.78	220.8	222.3	222.1	本地	正常	无	65535	1.73	0.75		7.63	778		1.89					9
2018-04-13 01:11:06	2.79	206	3.26	3.4	3.8	220	221.7	221.9	本地	正常	无	65535	1.73	0.75		7.59	774		1.89					8.9
2018-04-13 01:12:11	2.79	206	3.3	3.44	3.83	219.6	220.6	220.9	本地	正常	无	65535	1.73	0.75		7.55	770		1.85					8.9
2018-04-13 01:13:17	2.8	206	3.38	3.36	3.85	218.9	219.9	221	本地	正常	无	65535	1.73	0.75		7.61	776		1.87					8.9
2018-04-13 01:14:23	2.8	206	3.28	3.37	3.79	222	222.9	223.5	本地	正常	无	65535	1.74	0.76		7.62	777		1.86					8.9
2018-04-13 01:15:28	2.8	206	3.3	3.38	3.8	221.5	222.3	222.9	本地	正常	无	65535	1.75	0.76		7.61	776		1.89					8.9
2018-04-13 01:16:33	2.8	206	3.3	3.33	3.8	221	222.6	222.7	本地	正常	无	65535	1.75	0.76		7.58	773		1.88					8.9
2018-04-13 01:17:38	2.82	206	3.38	3.34	3.83	220.9	221.6	222.4	本地	正常	无	65535	1.75	0.75		7.54	769		1.9					8.8
2018-04-13 01:18:43	2.82	206	3.37	3.41	3.77	221.9	222.5	222.9	本地	正常	无	65535	1.75	0.75		7.66	781		1.9					8.8
2018-04-13 01:19:48	2.82	206	3.34	3.45	3.8	220.6	222	222.3	本地	正常	无	65535	1.75	0.75		7.59	774		1.92					8.8
2018-04-13 01:20:54	2.8	206	3.33	3.36	3.79	220.9	222.3	222.4	本地	正常	无	65535	1.74	0.75		7.59	774		1.95					8.6
2018-04-13 01:21:59	2.82	206	3.37	3.4	3.82	219.6	220.4	221.3	本地	正常	无	65535	1.74	0.75		7.64	779		1.94					8.6
2018-04-13 01:23:05	2.82	206	3.34	3.46	3.83	220.4	221.9	221.6	本地	正常	无	65535	1.75	0.75		7.61	776		1.91					8.6
2018-04-13 01:24:10	2.81	206	3.31	3.4	3.79	221	222.4	222.4	本地	正常	无	65535	1.75	0.75		7.62	777		1.96					8.6
2018-04-13 01:25:18	2.82	206	3.32	3.5	3.78	221.6	222.9	222.7	本地	正常	无	65535	1.75	0.75		7.64	779		1.95					8.6
2018-04-13 01:26:21	2.81	206	3.38	3.44	3.87	218.9	219.8	220.8	本地	正常	无	65535	1.74	0.75		7.64	779		1.95					8.5
2018-04-13 01:27:26	2.81	206	3.39	3.39	3.84	218.8	219.9	220.2	本地	正常	无	65535	1.75	0.75		7.62	777		1.98					8.5
2018-04-13 01:28:32	2.81	206	3.29	3.41	3.77	221	221.7	222.1	本地	正常	无	65535	1.74	0.75		7.6	775		1.95					8.6
2018-04-13 01:29:37	2.83	206	3.34	3.42	3.8	221.2	222.6	223	本地	正常	无	65535	1.76	0.76		7.62	777		1.96					8.6
2018-04-13 01:30:42	2.83	206	3.34	3.47	3.83	219.1	220.3	221	本地	正常	无	65535	1.75	0.75		7.6	775		1.94					8.5
2018-04-13 01:31:47	2.83	206	3.42	3.39	3.85	218.8	219.3	220.4	本地	正常	无	65535	1.75	0.75		7.57	772		1.98					8.6
2018-04-13 01:32:53	2.83	206	3.35	3.44	3.83	221.4	222.6	222.4	本地	正常	无	65535	1.76	0.75		7.59	774		1.97					8.7
2018-04-13 01:33:59	2.84	206	3.34	3.43	3.81	221.3	222.4	222.4	本地	正常	无	65535	1.76	0.75		7.57	772		2					8.6
2018-04-13 01:35:04	2.84	206	3.37	3.41	3.86	221.1	222.1	222.6	本地	正常	无	65535	1.77	0.76		7.58	773		2.02					8.6
2018-04-13 01:36:09	2.85	206	3.43	3.48	3.87	219.7	221	221	本地	正常	无	65535	1.77	0.75		7.61	776		1.98					8.5
2018-04-13 01:37:14	2.85	206	3.37	3.51	3.87	220.7	222.2	222.2	本地	正常	无	65535	1.77	0.75		7.6	775		2					8.6
2018-04-13 01:38:19	2.85	206	3.37	3.47	3.83	220.4	221.6	222	本地	正常	无	65535	1.76	0.76		7.62	777		2.01					8.7
2018-04-13 01:39:25	2.85	206	3.35	3.46	3.81	221.1	222.2	222.2	本地	正常	无	65535	1.77	0.76		7.61	776		2.01					8.7
2018-04-13 01:40:30	2.85	206	3.39	3.45	3.83	220.1	220.8	221.4	本地	正常	无	65535	1.77	0.76		7.55	770		2.02					8.7
2018-04-13 01:41:36	2.85	206	3.41	3.51	3.85	220.7	221.8	221.7	本地	正常	无	65535	1.77	0.75		7.55	770		2.02					8.8
2018-04-13 01:42:41	2.85	206	3.31	3.44	3.82	221.7	223.3	223.1	本地	正常	无	65535	1.77	0.76		7.6	775		2.04					8.8
2018-04-13 01:43:46	2.85	206	3.37	3.41	3.81	222.1	222.7	223.5	本地	正常	无	65535	1.77	0.76		7.56	771		2.01					8.8
2018-04-13 01:44:52	2.85	206	3.39	3.43	3.86	221.1	221.7	222.3	本地	正常	无	65535	1.77	0.75		7.6	775		2.04					8.8
2018-04-13 01:45:58	2.84	206	3.4	3.4	3.86	220.3	221.7	222	本地	正常	无	65535	1.76	0.75		7.6	775		2.01					8.8
2018-04-13 01:47:03	2.84	206	3.37	3.43	3.83	221.6	223	222.8	本地	正常	无	65535	1.77	0.75		7.59	774		2.03					8.8
2018-04-13 01:48:08	2.84	206	3.33	3.44	3.86	220.9	222.5	222.8	本地	正常	无	65535	1.76	0.76		7.59	774		2.02					8.8
2018-04-13 01:49:13	2.84	206	3.36	3.41	3.82	221.5	222.2	222.6	本地	正常	无	65535	1.76	0.75		7.62	777		2.03					8.8
2018-04-13 01:50:19	2.84	206	3.38	3.44	3.85	220.8	221.7	222	本地	正常	无	65535	1.77	0.76		7.64	779		2					8.9
2018-04-13 01:51:24	2.86	206	3.35	3.45	3.84	221.6	222.5	222.7	本地	正常	无	65535	1.77	0.75		7.6	775		2.03					8.9
2018-04-13 01:52:29	2.85	206	3.32	3.41	3.83	222.6	223.9	224.3	本地	正常	无	65535	1.77	0.76		7.57	772		2.05					8.9
2018-04-13 01:53:37	2.87	206	3.37	3.42	3.87	220.2	221.8	222	本地	正常	无	65535	1.78	0.76		7.57	772		2.04					8.9
2018-04-13 01:54:42	2.88	206	3.44	3.46	3.9	220.7	221.6	222	本地	正常	无	65535	1.79	0.76		7.59	774		2.01					9
2018-04-13 01:55:51	2.87	206	3.32	3.44	3.83	222.3	223.2	223.2	本地	正常	无	65535	1.78	0.76		7.61	776		2.06					9
2018-04-13 01:56:51	2.87	206	3.35	3.47	3.85	222	222.9	223.3	本地	正常	无	65535	1.79	0.76		7.6	775		2.04					9
2018-04-13 01:57:57	2.87	206	3.4	3.5	3.87	220.1	221.4	222	本地	正常	无	65535	1.78	0.75		7.57	772		2.05					8.9
2018-04-13 01:59:03	2.86	206	3.4	3.47	3.84	220.9	222.2	222.6	本地	正常	无	65535	1.78	0.75		7.58	773		2.08					8.9
2018-04-13 02:00:08	2.85	206	3.36	3.42	3.84	220.9	222.5	222.4	本地	正常	无	65535	1.77	0.75		7.57	772		2.05					8.8
2018-04-13 02:01:13	2.88	206	3.38	3.45	3.85	222.1	223.3	223	本地	正常	无	65535	1.79	0.76		7.58	773		2.07					8.9
2018-04-13 02:02:18	2.87	206	3.37	3.45	3.88	220.5	221.8	222.5	本地	正常	无	65535	1.78	0.75		7.6	775		2.06					9
2018-04-13 02:03:23	2.88	206	3.37	3.47	3.88	220	221.5	221.5	本地	正常	无	65535	1.78	0.75		7.64	779		2.04					8.8
2018-04-13 02:06:40	2.87	206	3.39	3.42	3.83	220.9	221.8	221.8	本地	正常	无	65535	1.77	0.75		7.55	770		2.07					8.6
2018-04-13 02:07:47	2.89	206	3.41	3.47	3.89	221	222.4	222	本地	正常	无	65535	1.79	0.75		7.54	769		2.03					8.7
2018-04-13 02:09:09	2.91	206	3.39	3.5	3.89	221.1	222.1	222	本地	正常	无	65535	1.8	0.76		7.58	773		2.04					8.7
2018-04-13 02:09:56	2.9	206	3.38	3.46	3.89	221	221.9	222.5	本地	正常	无	65535	1.79	0.76		7.62	777		2.05					8.8
2018-04-13 02:11:03	2.89	206	3.34	3.47	3.87	222.2	223	223.7	本地	正常	无	65535	1.79	0.76		7.56	771		2.07					8.7
2018-04-13 02:12:06	2.88	206	3.46	3.5	3.91	220.5	221.2	221.7	本地	正常	无	65535	1.78	0.75		7.62	777		2.06					8.7
2018-04-13 02:13:11	2.89	206	3.42	3.5	3.88	220.7	222.3	222.6	本地	正常	无	65535	1.79	0.76		7.59	774		2.05					8.6
2018-04-13 02:14:16	2.89	206	3.34	3.48	3.89	222.2	222.9	223.5	本地	正常	无	65535	1.8	0.76		7.62	777		2.07					8.7
2018-04-13 02:15:22	3.27	206	3.36	3.46	3.87	222.6	223.3	223.6	本地	正常	无	65535	1.8	0.76		7.6	775		2.05					8.7
2018-04-13 02:16:28	2.92	206	3.41	3.51	3.93	221	221.9	222.2	本地	正常	无	65535	1.8	0.75		7.55	770		2.08					8.6
2018-04-13 02:17:33	2.92	206	3.44	3.55	3.94	219.8	220.9	221	本地	正常	无	65535	1.8	0.75		7.62	777		2.08					8.7
2018-04-13 02:18:39	2.91	206	3.4	3.49	3.85	221	222	222.8	本地	正常	无	65535	1.79	0.76		7.61	776		2.08					8.6
2018-04-13 02:19:44	2.87	206	3.32	3.54	3.85	222	222.7	223.3	本地	正常	无	65535	1.79	0.76		7.59	774		2.09					8.7
2018-04-13 02:20:50	2.9	206	3.43	3.48	3.9	220	220.5	221.3	远程	正常	无	65535	1.79	0.76		7.59	774		2.1					8.8
2018-04-13 02:21:55	2.9	206	3.41	3.56	3.89	220.7	221.4	221.8	本地	正常	无	65535	1.78	0.74		7.61	776		2.02					8.7
2018-04-13 02:23:00	2.91	206	3.34	3.5	3.87	221.6	222.3	222.8	本地	正常	无	65535	1.79	0.76		7.59	774		2.04					8.6
2018-04-13 02:24:05	2.89	206	3.31	3.45	3.84	221.9	223.3	223.5	本地	正常	无	65535	1.79	0.76		7.52	767		2.02					8.7
2018-04-13 02:25:10	2.89	206	3.4	3.47	3.88	221.1	222.5	222.7	本地	正常	无	65535	1.79	0.76		7.61	776		2.02					8.7
2018-04-13 02:26:15	2.9	206	3.46	3.49	3.91	220	221.4	221.7	本地	正常	无	65535	1.79	0.76		7.56	771		1.96					8.6
2018-04-13 02:27:21	2.88	206	3.41	3.52	3.86	221.3	222.9	222.7	本地	正常	无	65535	1.78	0.75		7.56	771		2.02					8.7
2018-04-13 02:28:26	2.89	206	3.38	3.56	3.9	221.3	222.5	223	本地	正常	无	65535	1.79	0.75		7.54	769		2.03					8.5
2018-04-13 02:29:32	2.89	206	3.37	3.47	3.84	221.3	222.8	222.5	远程	正常	无	65535	1.79	0.76		7.59	774		2.01					8.6
2018-04-13 02:30:37	2.89	206	3.4	3.51	3.88	220	220.9	221.7	本地	正常	无	65535	1.79	0.76		7.58	773		2.04					8.6
2018-04-13 02:31:43	2.9	206	3.39	3.53	3.87	220.9	221.7	221.8	本地	正常	无	65535	1.79	0.76		7.58	773		2.02					8.6
2018-04-13 02:32:48	2.89	206	3.45	3.52	3.88	220.4	221.5	222.1	本地	正常	无	65535	1.78	0.75		7.59	774		2.04					8.8
2018-04-13 02:33:53	2.87	206	3.32	3.49	3.82	222	223.4	223	本地	正常	无	65535	1.78	0.75		7.58	773		1.97					8.6
2018-04-13 02:34:59	2.88	206	3.4	3.45	3.83	220.6	221.2	221.9	本地	正常	无	65535	1.78	0.76		7.64	779		2					8.7
2018-04-13 02:36:03	2.88	206	3.35	3.46	3.86	220.6	221.3	221.7	本地	正常	无	65535	1.78	0.76		7.62	777		1.99					8.6
2018-04-13 02:37:01	2.89	206	3.37	3.54	3.88	220.2	221.6	221.9	本地	正常	无	65535	1.79	0.76		7.55	770		1.97					8.6
2018-04-13 02:38:06	2.88	206	3.42	3.51	3.9	218.8	219.5	220.3	本地	正常	无	65535	1.78	0.75		7.61	776		2.01					8.8
2018-04-13 02:39:12	2.88	206	3.37	3.51	3.89	220.4	222	221.7	本地	正常	无	65535	1.78	0.75		7.57	772		1.96					8.6
2018-04-13 02:40:17	2.88	206	3.42	3.51	3.94	219.3	221	221	本地	正常	无	65535	1.78	0.75		7.56	771		1.98					8.6
2018-04-13 02:41:23	2.88	206	3.36	3.46	3.84	221.3	223	223	本地	正常	无	65535	1.79	0.76		7.58	773		1.99					8.7
2018-04-13 02:42:28	2.87	206	3.38	3.47	3.86	219.5	220.4	221.2	本地	正常	无	65535	1.77	0.75		7.61	776		1.92					8.5
2018-04-13 02:43:33	2.9	206	3.35	3.45	3.86	220.5	221.3	221.9	本地	正常	无	65535	1.78	0.76		7.61	776		1.95					8.6
2018-04-13 02:44:38	2.87	206	3.4	3.48	3.86	220.7	221.8	222.7	本地	正常	无	65535	1.77	0.75		7.57	772		1.94					8.6
2018-04-13 02:45:44	2.87	206	3.41	3.51	3.89	220.5	221.9	222.5	本地	正常	无	65535	1.78	0.75		7.59	774		1.97					8.6
2018-04-13 02:46:49	2.87	206	3.41	3.48	3.9	220.2	221.2	222.1	本地	正常	无	65535	1.78	0.75		7.6	775		1.97					8.6
2018-04-13 02:47:55	2.86	206	3.33	3.43	3.86	220.9	222.4	222.3	远程	正常	无	65535	1.78	0.76		7.61	776		2					8.6
2018-04-13 02:49:00	2.85	206	3.37	3.48	3.89	221.9	223.2	223.3	本地	正常	无	65535	1.78	0.75		7.62	777		2					8.6
2018-04-13 02:50:05	2.84	206	3.42	3.44	3.88	219.8	220.5	221.2	远程	正常	无	65535	1.77	0.75		7.59	774		1.97					8.5
2018-04-13 02:51:10	2.84	206	3.35	3.5	3.84	220.4	221.4	221.7	远程	正常	无	65535	1.77	0.76		7.55	770		2.01					8.5
2018-04-13 02:52:16	2.86	206	3.35	3.51	3.86	219.3	220.8	221.2	远程	正常	无	65535	1.77	0.76		7.62	777		1.99					8.5
2018-04-13 02:53:22	2.85	206	3.38	3.45	3.84	219.7	221.3	221.2	本地	正常	无	65535	1.77	0.75		7.56	771		2.01					8.6
2018-04-13 02:54:28	3.05	206	3.39	3.45	3.84	220.5	222	221.9	本地	正常	无	65535	1.77	0.75		7.61	776		1.99					8.6
2018-04-13 02:55:31	2.96	206	3.46	3.48	3.88	219.9	220.4	221.2	本地	正常	无	65535	1.77	0.75		7.59	774		2.01					8.5
2018-04-13 02:56:37	2.88	206	3.39	3.47	3.86	219.9	220.6	221.1	本地	正常	无	65535	1.77	0.76		7.55	770		2.02					8.7
2018-04-13 02:57:42	2.94	206	3.36	3.45	3.86	220.2	221.7	221.4	本地	正常	无	65535	1.78	0.76		7.6	775		2.02					8.7
2018-04-13 02:58:47	2.93	206	3.39	3.45	3.86	221.2	222.1	222.2	本地	正常	无	65535	1.78	0.76		7.6	775		1.99					8.6
2018-04-13 02:59:53	2.89	206	3.42	3.49	3.89	219.8	221.3	221.6	本地	正常	无	65535	1.78	0.75		7.56	771		2.03					8.5
2018-04-13 03:00:59	2.9	206	3.43	3.47	3.85	220.2	221.5	221.5	本地	正常	无	65535	1.78	0.75		7.6	775		1.97					8.5
2018-04-13 03:02:04	2.85	206	3.35	3.44	3.85	221.2	221.8	222.2	本地	正常	无	65535	1.78	0.76		7.56	771		2.04					8.5
2018-04-13 03:03:10	2.88	206	3.33	3.47	3.83	221	222.5	222.6	本地	正常	无	65535	1.77	0.76		7.64	779		2.01					8.6
2018-04-13 03:04:15	2.86	206	3.39	3.48	3.84	221.1	222.3	222.9	本地	正常	无	65535	1.77	0.75		7.6	775		2.01					8.5
2018-04-13 03:05:20	2.85	206	3.33	3.55	3.86	220.8	222.2	222.1	本地	正常	无	65535	1.77	0.75		7.58	773		2.03					8.5
2018-04-13 03:06:26	2.96	206	3.38	3.47	3.86	220	220.6	221.4	本地	正常	无	65535	1.77	0.75		7.56	771		2.06					8.6
2018-04-13 03:07:31	3.74	206	3.33	3.53	3.82	220.8	222.1	221.7	本地	正常	无	65535	1.78	0.75		7.61	776		2.03					8.5
2018-04-13 03:08:36	2.84	206	3.43	3.46	3.86	219.8	221.1	221.1	本地	正常	无	65535	1.77	0.75		7.57	772		2.02					8.6
2018-04-13 03:09:42	2.85	206	3.35	3.5	3.83	219.6	221.2	221.1	本地	正常	无	65535	1.77	0.76		7.57	772		2.03					8.5
2018-04-13 03:10:47	2.87	206	3.37	3.46	3.87	220	221.7	221.7	本地	正常	无	65535	1.77	0.76		7.61	776		2.04					8.5
2018-04-13 03:11:52	2.89	206	3.37	3.45	3.9	220.1	221.7	222	本地	正常	无	65535	1.78	0.76		7.58	773		2.03					8.6
2018-04-13 03:12:58	2.91	206	3.43	3.47	3.92	219.7	220.9	221.5	本地	正常	无	65535	1.78	0.75		7.61	776		2.04					8.6
2018-04-13 03:14:04	2.92	206	3.37	3.51	3.9	220.4	221.4	221.8	本地	正常	无	65535	1.78	0.75		7.53	768		2					8.6
2018-04-13 03:15:10	2.87	206	3.4	3.43	3.89	220.2	221.6	221.6	本地	正常	无	65535	1.78	0.76		7.58	773		2.04					8.7
2018-04-13 03:16:15	2.91	206	3.41	3.45	3.87	220.2	221.3	221.3	本地	正常	无	65535	1.78	0.75		7.57	772		2.04					8.6
2018-04-13 03:19:30	2.87	206	3.37	3.49	3.86	220.1	221.1	221.2	本地	正常	无	65535	1.78	0.76		7.62	777		2.04					8.7
2018-04-13 03:20:36	2.93	206	3.4	3.53	3.88	220.1	220.8	221.7	本地	正常	无	65535	1.78	0.75		7.65	780		2.08					9
2018-04-13 03:21:44	2.87	206	3.38	3.48	3.87	220.7	221.1	221.7	本地	正常	无	65535	1.78	0.76		7.59	774		2.04					8.7
2018-04-13 03:22:46	2.88	206	3.4	3.48	3.88	219.8	220.3	221.1	本地	正常	无	65535	1.78	0.75		7.61	776		2.06					8.7
2018-04-13 03:23:52	2.86	206	3.4	3.52	3.83	221.5	222	222.5	本地	正常	无	65535	1.78	0.75		7.56	771		2.07					8.7
2018-04-13 03:24:57	2.91	206	3.4	3.53	3.87	219.7	221.1	220.9	本地	正常	无	65535	1.78	0.75		7.58	773		2.05					8.8
2018-04-13 03:26:04	2.88	206	3.34	3.52	3.87	220.8	222.4	222.1	本地	正常	无	65535	1.78	0.75		7.62	777		2.04					8.7
2018-04-13 03:27:08	2.87	206	3.39	3.49	3.91	219.2	219.7	220.6	本地	正常	无	65535	1.77	0.75		7.6	775		2.02					8.7
2018-04-13 03:28:13	2.87	206	3.36	3.51	3.88	219.5	221.1	221.2	本地	正常	无	65535	1.77	0.75		7.64	779		2					8.8
2018-04-13 03:29:18	2.85	206	3.35	3.49	3.86	220.6	221.5	221.6	本地	正常	无	65535	1.77	0.75		7.59	774		2.01					8.8
2018-04-13 03:30:24	2.86	206	3.37	3.48	3.86	220.4	221.5	221.5	本地	正常	无	65535	1.77	0.76		7.62	777		1.99					8.8
2018-04-13 03:31:29	2.86	206	3.39	3.48	3.88	220.7	221.3	222.1	本地	正常	无	65535	1.78	0.75		7.62	777		2.02					8.8
2018-04-13 03:32:34	2.9	206	3.42	3.5	3.9	220.1	221.5	221.8	本地	正常	无	65535	1.78	0.75		7.62	777		1.96					8.6
2018-04-13 03:33:42	2.9	206	3.38	3.49	3.89	220.9	222.4	222.3	本地	正常	无	65535	1.78	0.75		7.62	777		2.02					8.6
2018-04-13 03:34:45	2.9	206	3.35	3.52	3.89	220.9	222.3	222.5	本地	正常	无	65535	1.78	0.75		7.58	773		2.05					8.6
2018-04-13 03:56:32	2.88	205	3.29	3.51	3.86	220.8	222.6	222.3	远程	正常	无	29	1.77	0.76		7.61	776		2					7.9
2018-04-13 03:57:37	2.85	205	3.33	3.49	3.83	220.9	221.8	221.9	远程	正常	无	94	1.76	0.75		7.64	779		1.97					7.9
2018-04-13 03:58:43	2.86	205	3.38	3.43	3.85	220	220.7	221.1	远程	正常	无	160	1.76	0.75		7.62	777		1.99					7.8
2018-04-13 04:03:04	2.95	206	3.41	3.47	3.89	220.9	221.5	222	远程	正常	无	3	1.78	0.75		7.58	773		2.01					7.9
2018-04-13 04:04:09	2.9	206	3.44	3.49	3.91	220.1	220.7	221.5	远程	正常	无	68	1.78	0.75		7.63	778		2.01					7.9
2018-04-13 04:05:14	2.95	206	3.44	3.49	3.91	218.8	220.1	220.3	远程	正常	无	133	1.77	0.75		7.63	778		2.01					7.9
2018-04-13 04:06:19	2.96	206	3.42	3.52	3.88	219.9	221.2	220.9	远程	正常	无	198	1.77	0.74		7.57	772		2					7.9
2018-04-13 04:17:30	5.11	184	3.43	3.49	3.93	219.6	220.8	221.5	远程	正常	无	36	1.78	0.75		7.61	776		2.03					8
2018-04-13 04:18:40	5.36	200	3.35	3.52	3.87	220.3	221.5	221.5	本地	正常	无	106	1.77	0.75		7.53	768		2.02					8.1
2018-04-13 04:19:50	5.38	206	3.42	3.47	3.9	219.6	220.2	221	远程	正常	无	176	1.77	0.75		7.65	780		2.03					8.1
2018-04-13 04:21:01	5.75	206	3.44	3.47	3.86	219.7	220.1	221.1	远程	正常	无	247	1.77	0.75		7.57	772		2					8
2018-04-13 04:22:11	5.58	207	3.37	3.5	3.83	221.8	222.4	222.8	本地	正常	无	317	1.77	0.75		7.58	773		2					8
2018-04-13 04:23:21	5.94	206	3.4	3.47	3.88	220.5	221.1	221.6	本地	正常	无	388	1.77	0.75		7.61	776		1.97					8
2018-04-13 04:24:32	5.3	206	3.34	3.47	3.86	221.4	221.9	222.4	远程	正常	无	458	1.77	0.75		7.6	775		2.01					8
2018-04-13 04:25:43	5.65	206	3.36	3.45	3.84	221.1	221.8	222.5	远程	正常	无	529	1.76	0.75		7.64	779		1.97					7.9
2018-04-13 04:26:52	5.66	206	3.39	3.44	3.88	219.9	221.2	221.2	远程	正常	无	599	1.77	0.75		7.57	772		1.97					7.9
2018-04-13 04:28:03	5.44	205	3.36	3.45	3.84	221.1	222.5	222.5	远程	正常	无	669	1.77	0.75		7.57	772		2.02					7.9
2018-04-13 04:29:13	6.67	203	3.36	3.55	3.84	220.6	222.1	222.3	远程	正常	无	739	1.77	0.75		7.64	779		2					8
2018-04-13 04:30:23	6.45	201	3.35	3.45	3.82	221.8	222.6	223.5	远程	正常	无	809	1.77	0.75		7.58	773		2.02					8
2018-04-13 04:31:33	2.89	196	3.37	3.45	3.85	221.9	222.4	223.2	远程	正常	无	879	1.77	0.75		7.61	776		1.93					7.9

## Sheet: Sheet2
时间	电流	转速	输入电流A	输入电流B	输入电流C	输入电压A	输入电压B	输入电压C	KA0	KA4	远程操作	操作时间	有功功率	功率因数	有功电量	井下压力	沉没度	无功电量	油压	油压	套压	流量	井温	油温
2018-12-12 00:07:51	6.33	150	4.05	3.38	4.09	221	224.5	223.3	本地	正常	无	65535	2	0.78		10.28	1048		1.79				0	0
2018-12-12 00:10:02	6.33	150	4.09	3.38	4.05	222.6	225.9	224.5	本地	正常	无	65535	2	0.78		10.28	1048		1.86				0	0
2018-12-12 00:16:44	6.39	150	4.12	3.38	4.02	222.9	225.7	224.3	本地	正常	无	65535	2.02	0.79		10.28	1048		2.04				0	0
2018-12-12 00:19:08	6.37	150	4.12	3.39	4.03	222	224.6	223.4	本地	正常	无	65535	2.01	0.79		10.29	1050		2.03				0	0
2018-12-12 00:21:33	6.37	150	4.1	3.4	4	222.1	224.6	223.8	本地	正常	无	65535	2.01	0.79		10.28	1048		2.04				0	0
2018-12-12 00:23:58	6.37	150	4.11	3.47	4.08	221.3	224.4	223.8	本地	正常	无	65535	2.01	0.78		10.28	1048		2.01				0	0
2018-12-12 00:26:29	6.39	150	4.13	3.42	4.08	222.3	225.2	224.5	本地	正常	无	65535	2.02	0.78		10.28	1048		2.12				0	0
2018-12-12 00:28:58	6.4	150	4.15	3.43	4.12	221.3	225	223.6	本地	正常	无	65535	2.03	0.78		10.28	1048		2.14				0	0
2018-12-12 00:31:14	6.58	150	4.18	3.46	4.14	222.1	225.3	223.9	本地	正常	无	65535	2.08	0.79		10.28	1048		2.24				0	0
2018-12-12 00:38:29	6.61	150	4.25	3.5	4.19	222.6	225.4	224.4	本地	正常	无	65535	2.1	0.79		10.28	1048		2.23				0	0
2018-12-12 00:40:54	6.52	150	4.18	3.49	4.09	221.1	224.5	223.3	本地	正常	无	65535	2.07	0.8		10.28	1048		2.16				0	0
2018-12-12 00:43:19	6.45	150	4.15	3.44	4.14	221.4	225.1	223.6	本地	正常	无	65535	2.04	0.78		10.28	1048		2.05				0	0
2018-12-12 00:45:46	6.43	150	4.16	3.43	4.11	221.9	225.7	224.1	本地	正常	无	65535	2.04	0.79		10.28	1048		2.14				0	0
2018-12-12 00:48:10	6.42	150	4.17	3.4	4.07	220.4	223.7	222.9	本地	正常	无	65535	2.02	0.78		10.28	1048		2.07				0	0
2018-12-12 00:50:35	6.4	150	4.15	3.34	4.11	221.6	224.1	223.5	本地	正常	无	65535	2.02	0.79		10.28	1048		2.1				0	0
2018-12-12 00:53:00	6.42	150	4.11	3.38	4.03	222	224.6	223.9	本地	正常	无	65535	2.03	0.79		10.28	1048		2.12				0	0
2018-12-12 00:57:09	6.45	150	4.15	3.39	4.07	221.6	225	223.4	本地	正常	无	65535	2.04	0.79		10.28	1048		2.22				0	0
2018-12-12 00:59:59	6.55	150	4.27	3.61	4.17	222.7	226.2	224.7	本地	正常	无	65535	2.09	0.78		10.28	1048		2.22				0	0
2018-12-12 01:00:16	6.53	150	4.27	3.64	4.16	222	225.4	224.2	本地	正常	无	65535	2.08	0.78		10.28	1048		2.25				0	0
2018-12-12 01:02:43	6.48	150	4.19	3.44	4.08	221	224.5	223.4	本地	正常	无	65535	2.05	0.79		10.28	1048		2.21				0	0
2018-12-12 01:11:21	6.53	150	4.24	3.47	4.15	221.9	224.8	224	本地	正常	无	65535	2.07	0.79		10.28	1048		2.3				0	0
2018-12-12 01:12:22	6.5	150	4.21	3.46	4.16	221.3	224.8	223.4	本地	正常	无	65535	2.07	0.79		10.28	1048		2.28				0	0
2018-12-12 01:14:45	6.59	150	4.23	3.46	4.21	223.2	225.7	224.6	本地	正常	无	65535	2.09	0.79		10.28	1048		2.3				0	0
2018-12-12 01:17:53	6.52	150	4.22	3.5	4.15	221.9	224.3	223.6	本地	正常	无	65535	2.07	0.79		10.28	1048		2.27				0	0
2018-12-12 01:19:33	6.5	150	4.17	3.43	4.13	221.9	225.3	224	本地	正常	无	65535	2.06	0.79		10.28	1048		2.19				0	0
2018-12-12 01:22:17	6.49	150	4.19	3.51	4.16	221.2	224.1	222.9	本地	正常	无	65535	2.06	0.79		10.28	1048		2.26				0	0
2018-12-12 01:25:20	6.47	150	4.15	3.42	4.1	222.7	226	225.1	本地	正常	无	65535	2.05	0.79		10.28	1048		2.29				0	0
2018-12-12 01:27:25	6.46	150	4.18	3.4	4.1	220.8	223.5	222.6	本地	正常	无	65535	2.04	0.79		10.28	1048		2.2				0	0
2018-12-12 01:29:46	6.46	150	4.19	3.48	4.12	222.7	225.5	224.1	本地	正常	无	65535	2.05	0.79		10.28	1048		2.23				0	0
2018-12-12 01:32:15	6.45	150	4.16	3.45	4.08	221.7	224.5	223.2	本地	正常	无	65535	2.04	0.79		10.28	1048		2.22				0	0
2018-12-12 01:35:14	6.45	150	4.17	3.45	4.09	220.9	224.4	223	本地	正常	无	65535	2.04	0.79		10.28	1048		2.18				0	0
2018-12-12 01:40:28	6.46	150	4.15	3.43	4.06	222	225.3	224.1	本地	正常	无	65535	2.04	0.78		10.28	1048		2.21				0	0
2018-12-12 01:41:02	6.46	150	4.22	3.43	4.14	219.8	222.8	221.8	本地	正常	无	65535	2.04	0.79		10.29	1050		2.19				0	0
2018-12-12 01:41:49	6.45	150	4.21	3.41	4.14	220.1	223.8	222.4	本地	正常	无	65535	2.04	0.79		10.28	1048		2.21				0	0
2018-12-12 01:44:15	6.51	150	4.21	3.49	4.15	220.7	224	222.7	本地	正常	无	65535	2.06	0.79		10.28	1048		2.22				0	0
2018-12-12 01:46:40	6.46	150	4.2	3.52	4.08	221.8	224.3	223.5	本地	正常	无	65535	2.05	0.79		10.28	1048		2.2				0	0
2018-12-12 01:53:58	6.47	150	4.16	3.44	4.1	221.1	223.8	222.6	本地	正常	无	65535	2.05	0.79		10.28	1048		2.22				0	0
2018-12-12 01:56:23	6.55	150	4.22	3.46	4.2	219.9	223.3	222	本地	正常	无	65535	2.08	0.79		10.28	1048		2.21				0	0
2018-12-12 01:58:57	6.52	150	4.23	3.55	4.16	221.5	224.5	223.7	本地	正常	无	65535	2.07	0.79		10.28	1048		2.17				0	0
2018-12-12 02:01:10	6.45	150	4.16	3.38	4.08	221.5	225	224	本地	正常	无	65535	2.04	0.79		10.28	1048		2.21				0	0
2018-12-12 02:03:36	6.48	150	4.22	3.51	4.12	222.1	225.2	224.1	本地	正常	无	65535	2.06	0.79		10.28	1048		2.14				0	0
2018-12-12 02:06:01	6.43	150	4.18	3.46	4.1	221.3	224.7	223.2	本地	正常	无	65535	2.04	0.78		10.28	1048		2.19				0	0
2018-12-12 02:08:29	6.47	150	4.15	3.39	4.1	222.8	226.2	224.6	本地	正常	无	65535	2.05	0.79		10.28	1048		2.19				0	0
2018-12-12 02:10:57	6.62	150	4.29	3.6	4.18	220.7	223.4	222.6	本地	正常	无	65535	2.1	0.79		10.28	1048		2.23				0	0
2018-12-12 02:13:17	6.59	150	4.24	3.53	4.21	222.7	226	224.6	本地	正常	无	65535	2.1	0.79		10.28	1048		2.22				0	0
2018-12-12 02:15:41	6.48	150	4.27	3.6	4.19	221.2	225	223.5	本地	正常	无	65535	2.06	0.78		10.28	1048		2.17				0	0
2018-12-12 02:18:07	6.48	150	4.17	3.46	4.12	221.8	224.8	224	本地	正常	无	65535	2.05	0.79		10.28	1048		2.17				0	0
2018-12-12 02:20:31	6.51	150	4.2	3.62	3.99	222.3	224.4	223.5	本地	正常	无	65535	2.06	0.79		10.28	1048		2.22				0	0
2018-12-12 02:22:57	6.49	150	4.23	3.53	4.1	220.3	223.5	222.5	本地	正常	无	65535	2.05	0.79		10.28	1048		2.15				0	0
2018-12-12 02:25:22	6.56	150	4.2	3.48	4.18	222.8	225.2	224.4	本地	正常	无	65535	2.08	0.79		10.28	1048		2.16				0	0
2018-12-12 02:27:48	6.42	150	4.13	3.45	4.07	221.7	224.6	223.4	本地	正常	无	65535	2.03	0.79		10.28	1048		1.83				0	0
2018-12-12 02:30:12	6.35	150	4.09	3.44	4.04	220.8	224.5	223.2	本地	正常	无	65535	2	0.78		10.28	1048		1.74				0	0
2018-12-12 02:32:40	6.34	150	4.07	3.38	4.04	222.2	225.1	224.5	本地	正常	无	65535	2	0.78		10.28	1048		1.74				0	0
2018-12-12 02:35:03	6.35	150	4.1	3.37	4.07	220.4	223.2	222.5	本地	正常	无	65535	2	0.79		10.28	1048		1.8				0	0
2018-12-12 02:37:28	6.35	150	4.11	3.34	4.03	220.1	223.1	222.3	本地	正常	无	65535	2	0.79		10.28	1048		1.83				0	0
2018-12-12 02:39:53	6.36	150	4.09	3.37	4.01	221.5	224.4	223.1	本地	正常	无	65535	2	0.78		10.28	1048		1.9				0	0
2018-12-12 02:42:21	6.36	150	4.1	3.4	4.02	221.5	224.3	223.6	本地	正常	无	65535	2.01	0.79		10.28	1048		1.94				0	0
2018-12-12 02:45:01	6.37	150	4.11	3.36	4.03	221.1	224.4	222.8	本地	正常	无	65535	2.01	0.79		10.28	1048		1.94				0	0
2018-12-12 02:47:09	6.39	150	4.13	3.43	4.06	221.2	224.6	223.6	本地	正常	无	65535	2.02	0.78		10.28	1048		2.04				0	0
2018-12-12 02:49:34	6.4	150	4.16	3.42	4.08	220	223.6	222.5	本地	正常	无	65535	2.02	0.78		10.28	1048		2.13				0	0
2018-12-12 02:52:47	6.44	150	4.19	3.44	4.11	221.5	225	223.5	本地	正常	无	65535	2.04	0.79		10.28	1048		2.19				0	0
2018-12-12 02:56:15	6.52	150	4.23	3.46	4.17	223.1	225.9	224.8	本地	正常	无	65535	2.07	0.79		10.28	1048		2.29				0	0
2018-12-12 02:56:53	6.63	150	4.29	3.5	4.21	220.6	224	223	本地	正常	无	65535	2.1	0.79		10.28	1048		2.47				0	0
2018-12-12 02:59:55	6.76	150	4.38	3.69	4.22	221.9	223.7	223	本地	正常	无	65535	2.15	0.79		10.28	1048		2.44				0	0
2018-12-12 03:04:02	6.78	150	4.42	3.64	4.35	221.9	225.8	224.3	本地	正常	无	65535	2.17	0.79		10.28	1048		2.5				0	0
2018-12-12 03:04:04	6.79	150	4.46	3.72	4.38	221.4	224.9	224	本地	正常	无	65535	2.17	0.79		10.28	1048		2.53				0	0
2018-12-12 03:13:31	6.53	150	4.22	3.52	4.16	222.6	226.2	224.7	本地	正常	无	65535	2.08	0.78		10.28	1048		2.33				0	0
2018-12-12 03:15:57	6.51	150	4.27	3.53	4.17	221.3	224.5	223.8	本地	正常	无	65535	2.06	0.78		10.28	1048		2.29				0	0
2018-12-12 03:18:22	6.53	150	4.2	3.43	4.16	220.1	223.6	222.4	本地	正常	无	65535	2.07	0.8		10.28	1048		2.28				0	0
2018-12-12 03:20:45	6.56	150	4.27	3.48	4.19	221.9	224.7	224	本地	正常	无	65535	2.08	0.79		10.28	1048		2.26				0	0
2018-12-12 03:23:09	6.47	150	4.2	3.48	4.15	223.6	226.3	225.4	本地	正常	无	65535	2.06	0.78		10.28	1048		2.26				0	0
2018-12-12 03:25:34	6.46	150	4.19	3.42	4.14	222	225.2	223.7	本地	正常	无	65535	2.05	0.79		10.28	1048		2.14				0	0
2018-12-12 03:28:20	6.45	150	4.16	3.43	4.11	222.1	224.8	224.2	本地	正常	无	65535	2.04	0.78		10.28	1048		2.18				0	0
2018-12-12 03:30:09	6.43	150	4.19	3.4	4.12	220	222.7	222.2	本地	正常	无	65535	2.03	0.79		10.28	1048		2.17				0	0
2018-12-12 03:32:34	6.42	150	4.18	3.49	4.14	221.3	224.6	223.9	本地	正常	无	65535	2.03	0.78		10.28	1048		2.15				0	0
2018-12-12 03:35:00	6.43	150	4.16	3.46	4.11	221.1	224.7	223.5	本地	正常	无	65535	2.04	0.78		10.28	1048		2.16				0	0
2018-12-12 03:42:49	6.4	150	4.13	3.5	4.06	221.6	224.5	223.9	本地	正常	无	65535	2.03	0.78		10.29	1050		2.09				0	0
2018-12-12 03:45:14	6.42	150	4.1	3.4	4.08	221.1	224.2	223.7	本地	正常	无	65535	2.02	0.79		10.28	1048		2.15				0	0
2018-12-12 03:47:39	6.43	150	4.12	3.38	4.06	220.9	224	223.3	本地	正常	无	65535	2.03	0.8		10.28	1048		2.06				0	0
2018-12-12 03:50:37	6.42	150	4.13	3.4	4.07	221	223.9	222.8	本地	正常	无	65535	2.03	0.79		10.28	1048		2.19				0	0
2018-12-12 03:52:30	6.42	150	4.1	3.41	4.06	221	224.3	223.2	本地	正常	无	65535	2.03	0.79		10.28	1048		2.14				0	0
2018-12-12 03:54:54	6.42	150	4.11	3.42	4.07	222.6	225.8	224.2	本地	正常	无	65535	2.03	0.78		10.28	1048		2.14				0	0
2018-12-12 03:57:19	6.45	150	4.12	3.45	4.07	221.9	225.1	224.3	本地	正常	无	65535	2.04	0.78		10.28	1048		2.15				0	0
2018-12-12 04:01:48	6.46	150	4.12	3.46	4.11	221.9	225.2	224	本地	正常	无	65535	2.05	0.79		10.28	1048		2.16				0	0
2018-12-12 04:02:29	6.45	150	4.12	3.36	4.09	221.4	224.7	223.7	本地	正常	无	65535	2.04	0.79		10.28	1048		2.21				0	0
2018-12-12 04:04:35	6.46	150	4.2	3.43	4.14	220.7	224	223.1	本地	正常	无	65535	2.05	0.79		10.28	1048		2.28				0	0
2018-12-12 04:07:02	6.5	150	4.2	3.49	4.12	220.7	223.9	223.2	本地	正常	无	65535	2.06	0.79		10.28	1048		2.17				0	0
2018-12-12 04:09:28	6.47	150	4.21	3.51	4.16	220.2	223.7	222.6	本地	正常	无	65535	2.05	0.79		10.28	1048		2.25				0	0
2018-12-12 04:11:52	6.5	150	4.2	3.44	4.17	221.2	224.7	223.5	本地	正常	无	65535	2.06	0.79		10.28	1048		2.24				0	0
2018-12-12 04:14:15	6.46	150	4.16	3.41	4.09	220.3	223.8	222.2	本地	正常	无	65535	2.04	0.79		10.28	1048		2.26				0	0
2018-12-12 04:16:40	6.47	150	4.15	3.43	4.14	223.7	226.6	225.9	本地	正常	无	65535	2.06	0.79		10.28	1048		2.22				0	0
2018-12-12 04:19:05	6.46	150	4.14	3.46	4.13	222.3	225.9	224.6	本地	正常	无	65535	2.05	0.79		10.28	1048		2.28				0	0
2018-12-12 04:21:31	6.47	150	4.2	3.43	4.13	222	224.8	223.6	本地	正常	无	65535	2.05	0.79		10.28	1048		2.21				0	0
2018-12-12 04:24:32	6.46	150	4.14	3.43	4.13	221	224.2	223.5	本地	正常	无	65535	2.04	0.79		10.28	1048		2.25				0	0
2018-12-12 04:26:36	6.45	150	4.15	3.44	4.15	221.7	225.4	223.9	本地	正常	无	65535	2.04	0.78		10.28	1048		2.24				0	0
2018-12-12 04:28:35	6.47	150	4.14	3.43	4.14	222.5	225.3	224.5	本地	正常	无	65535	2.05	0.79		10.28	1048		2.17				0	0
2018-12-12 04:31:13	6.48	150	4.14	3.44	4.14	222.5	225.8	224.4	本地	正常	无	65535	2.05	0.78		10.28	1048		2.19				0	0
2018-12-12 04:33:38	6.46	150	4.18	3.45	4.15	222.6	226.3	224.7	本地	正常	无	65535	2.05	0.79		10.28	1048		2.21				0	0
2018-12-12 04:36:02	6.47	150	4.15	3.38	4.12	221.7	225.3	223.8	本地	正常	无	65535	2.05	0.79		10.28	1048		2.2				0	0
2018-12-12 04:38:27	6.43	150	4.1	3.31	4.07	222	225.6	224.3	本地	正常	无	65535	2.03	0.79		10.28	1048		2.16				0	0
2018-12-12 04:40:52	6.43	150	4.12	3.36	4.09	222.5	226.4	224.9	本地	正常	无	65535	2.04	0.79		10.28	1048		2.12				0	0
2018-12-12 04:43:18	6.41	150	4.11	3.39	4.09	221.2	225.1	223.9	本地	正常	无	65535	2.03	0.79		10.28	1048		2.11				0	0
2018-12-12 04:45:43	6.4	150	4.12	3.52	4.01	223	224.7	223.7	本地	正常	无	65535	2.02	0.78		10.28	1048		1.99				0	0
2018-12-12 04:48:35	6.36	150	4.11	3.37	4.04	222.7	225.4	224.2	本地	正常	无	65535	2.01	0.79		10.28	1048		1.77				0	0
2018-12-12 04:50:36	6.35	150	4.1	3.34	4.05	222.6	225.9	224.2	本地	正常	无	65535	2.01	0.79		10.28	1048		1.72				0	0
2018-12-12 04:52:59	6.32	150	4.04	3.31	4.02	222.2	225.2	224.3	本地	正常	无	65535	1.99	0.79		10.28	1048		1.79				0	0
2018-12-12 04:56:03	6.32	150	4.1	3.31	4.01	220	223.4	221.8	本地	正常	无	65535	1.99	0.79		10.29	1050		1.87				0	0
2018-12-12 04:57:49	6.35	150	4.14	3.4	4.07	220.6	223.5	222.9	本地	正常	无	65535	2.01	0.79		10.28	1048		1.93				0	0
2018-12-12 05:00:13	6.35	150	4.12	3.37	4.04	220.3	223.7	222.2	本地	正常	无	65535	2	0.78		10.28	1048		1.92				0	0
2018-12-12 05:02:39	6.35	150	4.1	3.33	4.08	221.3	225.2	223.8	本地	正常	无	65535	2	0.78		10.28	1048		1.94				0	0
2018-12-12 05:05:04	6.37	150	4.14	3.41	4.11	219.4	223	221.7	本地	正常	无	65535	2.01	0.79		10.28	1048		1.99				0	0
2018-12-12 05:07:29	6.37	150	4.13	3.32	4.09	219.7	222.5	221.4	本地	正常	无	65535	2	0.79		10.28	1048		1.96				0	0
2018-12-12 05:09:55	6.38	150	4.11	3.56	4.02	220.8	223.1	221.6	本地	正常	无	65535	2.02	0.78		10.28	1048		2.04				0	0
2018-12-12 05:12:20	6.39	150	4.11	3.35	4.04	221.5	225	223.4	本地	正常	无	65535	2.02	0.79		10.28	1048		2.05				0	0
2018-12-12 05:14:44	6.4	150	4.11	3.45	4.06	222.3	225.7	224.2	本地	正常	无	65535	2.03	0.78		10.28	1048		2.15				0	0
2018-12-12 05:17:10	6.44	150	4.17	3.41	4.11	221.4	224.1	223.5	本地	正常	无	65535	2.03	0.78		10.28	1048		2.15				0	0
2018-12-12 05:19:34	6.5	150	4.21	3.47	4.16	221	224.7	223.2	本地	正常	无	65535	2.06	0.79		10.28	1048		2.22				0	0
2018-12-12 05:22:30	6.49	150	4.21	3.42	4.18	219.3	223.1	222.1	本地	正常	无	65535	2.05	0.79		10.28	1048		2.29				0	0
2018-12-12 05:24:25	6.5	150	4.17	3.4	4.15	220.7	224.8	223.3	本地	正常	无	65535	2.06	0.79		10.28	1048		2.28				0	0
2018-12-12 05:26:50	6.52	150	4.21	3.51	4.17	221.1	225	223.4	本地	正常	无	65535	2.07	0.78		10.28	1048		2.23				0	0
2018-12-12 05:29:15	6.56	150	4.22	3.58	4.09	221.3	223.8	222.2	本地	正常	无	65535	2.07	0.79		10.28	1048		2.29				0	0
2018-12-12 05:31:40	6.56	150	4.27	3.56	4.21	222.4	225	223.9	本地	正常	无	65535	2.09	0.78		10.28	1048		2.29				0	0
2018-12-12 05:34:43	6.53	150	4.24	3.52	4.21	219.8	223.3	221.9	本地	正常	无	65535	2.07	0.79		10.28	1048		2.29				0	0
2018-12-12 05:36:45	6.5	150	4.18	3.47	4.16	221.2	224.7	223.3	本地	正常	无	65535	2.06	0.79		10.28	1048		2.29				0	0
2018-12-12 05:39:07	6.48	150	4.24	3.54	4.12	220.4	223.8	222.3	本地	正常	无	65535	2.05	0.78		10.28	1048		2.22				0	0
2018-12-12 05:41:20	6.47	150	4.21	3.5	4.15	219.5	222.8	221.9	本地	正常	无	65535	2.05	0.79		10.28	1048		2.24				0	0
2018-12-12 05:43:45	6.47	150	4.2	3.51	4.14	221.2	224.6	224	本地	正常	无	65535	2.05	0.78		10.28	1048		2.24				0	0
2018-12-12 05:46:11	6.46	150	4.18	3.58	4.13	221.4	224.8	223.4	本地	正常	无	65535	2.05	0.78		10.28	1048		2.17				0	0
2018-12-12 05:50:46	6.39	150	4.14	3.45	4.04	220.3	223.8	222.3	本地	正常	无	65535	2.02	0.78		10.28	1048		1.98				0	0
2018-12-12 05:51:00	6.39	150	4.12	3.51	4.05	220.3	223.9	222.2	本地	正常	无	65535	2.02	0.79		10.28	1048		1.93				0	0
2018-12-12 05:55:18	6.34	150	4.11	3.41	4.05	218.6	221.4	220.3	本地	正常	无	65535	2	0.79		10.28	1048		1.84				0	0
2018-12-12 05:55:51	6.34	150	4.08	3.36	4.04	220.3	223.4	222.6	本地	正常	无	65535	1.99	0.78		10.28	1048		1.82				0	0
2018-12-12 05:58:15	6.33	150	4.08	3.35	4.03	219.9	223.4	222.1	本地	正常	无	65535	1.99	0.79		10.28	1048		1.84				0	0
2018-12-12 06:00:41	6.33	150	4.14	3.47	4.06	221.2	224.3	223.5	本地	正常	无	65535	2	0.78		10.28	1048		1.87				0	0
2018-12-12 06:03:07	6.34	150	4.05	3.33	4.04	220.9	224.4	223.6	本地	正常	无	65535	2	0.79		10.28	1048		1.95				0	0
2018-12-12 06:05:32	6.35	150	4.13	3.41	4.07	219.6	222.8	221.9	本地	正常	无	65535	2	0.79		10.28	1048		1.95				0	0
2018-12-12 06:07:57	6.35	150	4.16	3.49	4.04	219.9	223.6	222	本地	正常	无	65535	2	0.78		10.28	1048		1.98				0	0
2018-12-12 06:10:22	6.37	150	4.14	3.41	4.08	220.4	223.2	222.5	本地	正常	无	65535	2.01	0.79		10.28	1048		2.04				0	0
2018-12-12 06:12:46	6.37	150	4.1	3.42	4.06	219.3	222.3	221.6	本地	正常	无	65535	2	0.78		10.28	1048		2.08				0	0
2018-12-12 06:15:14	6.38	150	4.11	3.35	4.06	221.3	224.3	223.5	本地	正常	无	65535	2.01	0.79		10.28	1048		2.08				0	0
2018-12-12 06:17:37	6.38	150	4.12	3.36	4.12	219	222.3	221.4	本地	正常	无	65535	2.01	0.79		10.28	1048		2.09				0	0
2018-12-12 06:20:08	6.39	150	4.15	3.48	4.06	221.5	225.2	224	本地	正常	无	65535	2.02	0.78		10.28	1048		2.05				0	0
2018-12-12 06:23:25	6.39	150	4.2	3.54	4.16	220.3	223.6	222.9	本地	正常	无	65535	2.02	0.77		10.28	1048		2.12				0	0
2018-12-12 06:24:53	6.39	150	4.15	3.43	4.11	220.2	224	222.5	本地	正常	无	65535	2.02	0.78		10.28	1048		2.12				0	0
2018-12-12 06:27:17	6.42	150	4.24	3.58	4.1	221.1	223.8	223.3	本地	正常	无	65535	2.03	0.77		10.28	1048		2.2				0	0
2018-12-12 06:29:43	6.45	150	4.24	3.45	4.17	220.1	223.5	222.6	本地	正常	无	65535	2.04	0.78		10.28	1048		2.22				0	0
2018-12-12 06:32:09	6.44	150	4.24	3.56	4.16	219.5	222.7	221.9	本地	正常	无	65535	2.04	0.78		10.28	1048		2.21				0	0
2018-12-12 06:34:33	6.45	150	4.2	3.65	4.16	221.1	224	222.8	本地	正常	无	65535	2.04	0.77		10.28	1048		2.19				0	0
2018-12-12 06:36:58	6.45	150	4.22	3.48	4.19	220.1	223.3	222.3	本地	正常	无	65535	2.04	0.78		10.28	1048		2.24				0	0
2018-12-12 06:39:23	6.46	150	4.22	3.54	4.18	220.5	223.4	222.7	本地	正常	无	65535	2.04	0.77		10.28	1048		2.22				0	0
2018-12-12 06:41:48	6.67	150	4.34	3.68	4.32	219.8	223.1	221.7	本地	正常	无	65535	2.11	0.78		10.28	1048		2.22				0	0
2018-12-12 06:44:14	6.62	150	4.37	3.62	4.35	219.4	222.3	221.9	本地	正常	无	65535	2.1	0.78		10.28	1048		2.2				0	0
2018-12-12 06:46:39	6.53	150	4.28	3.57	4.31	217.9	221.2	220.7	本地	正常	无	65535	2.06	0.77		10.28	1048		2.19				0	0
2018-12-12 06:49:04	6.53	150	4.28	3.53	4.26	218.9	221.6	220.5	本地	正常	无	65535	2.06	0.78		10.28	1048		2.19				0	0
2018-12-12 06:51:29	6.5	150	4.27	3.56	4.22	220.3	223.9	222.3	本地	正常	无	65535	2.06	0.78		10.28	1048		2.14				0	0
2018-12-12 06:53:54	6.49	150	4.18	3.58	4.19	219.7	222.9	222	本地	正常	无	65535	2.05	0.78		10.28	1048		2.18				0	0
2018-12-12 06:56:19	6.48	150	4.2	3.53	4.19	219.1	221.9	221.3	本地	正常	无	65535	2.04	0.78		10.28	1048		2.15				0	0
2018-12-12 06:58:49	6.5	150	4.27	3.59	4.26	219.8	222.3	221.4	本地	正常	无	65535	2.06	0.78		10.28	1048		2.19				0	0
2018-12-12 07:01:10	6.55	150	4.26	3.56	4.26	219.3	222.7	221.4	本地	正常	无	65535	2.08	0.79		10.28	1048		2.17				0	0
2018-12-12 07:03:36	6.48	150	4.18	3.53	4.17	219.1	221.5	220.9	本地	正常	无	65535	2.04	0.78		10.28	1048		2.18				0	0
2018-12-12 07:06:00	6.47	150	4.16	3.5	4.14	220.1	223	222.2	本地	正常	无	65535	2.04	0.78		10.28	1048		2.15				0	0
2018-12-12 07:08:25	6.53	150	4.27	3.69	4.24	217.2	220.9	219.9	本地	正常	无	65535	2.06	0.78		10.28	1048		2.18				0	0
2018-12-12 07:10:50	6.52	150	4.18	3.64	4.02	220.3	221.9	221	本地	正常	无	65535	2.06	0.79		10.28	1048		2.24				0	0
2018-12-12 07:13:15	6.61	150	4.27	3.66	4.25	219.2	222.4	221.3	本地	正常	无	65535	2.09	0.79		10.28	1048		2.28				0	0
2018-12-12 07:17:02	6.52	150	4.26	3.68	4.25	219.1	221.8	220.6	本地	正常	无	65535	2.06	0.78		10.28	1048		2.2				0	0
2018-12-12 07:18:07	6.48	150	4.31	3.8	4.21	215.6	218.7	217.3	本地	正常	无	65535	2.04	0.77		10.28	1048		2.17				0	0
2018-12-12 07:20:51	6.51	150	4.28	3.65	4.22	217.6	220.8	219.3	本地	正常	无	65535	2.05	0.78		10.28	1048		2.16				0	0
2018-12-12 07:22:56	6.46	150	4.24	3.66	4.2	217.2	220	218.9	本地	正常	无	65535	2.04	0.78		10.28	1048		2.16				0	0
2018-12-12 07:25:21	6.46	150	4.18	3.52	4.13	217.8	221	219.4	本地	正常	无	65535	2.03	0.79		10.28	1048		2.13				0	0
2018-12-12 07:27:46	6.45	150	4.15	3.55	4.14	218.5	221.1	220.3	本地	正常	无	65535	2.03	0.78		10.28	1048		2.14				0	0
2018-12-12 07:35:01	6.44	150	4.19	3.59	4.13	217.7	220.6	219.7	本地	正常	无	65535	2.03	0.78		10.28	1048		2.15				0	0
2018-12-12 07:37:29	6.47	150	4.16	3.59	4.17	217.5	220.3	219.5	本地	正常	无	65535	2.04	0.79		10.28	1048		2.2				0	0
2018-12-12 07:39:53	6.48	150	4.2	3.69	4.18	218.3	221.5	220.5	本地	正常	无	65535	2.05	0.78		10.28	1048		2.24				0	0
2018-12-12 07:47:17	6.46	150	4.2	3.6	4.21	217.1	220.3	218.8	本地	正常	无	65535	2.04	0.78		10.28	1048		2.17				0	0
2018-12-12 07:50:08	6.44	150	4.17	3.63	4.22	215.3	219.1	217.5	本地	正常	无	65535	2.03	0.78		10.28	1048		2.15				0	0
2018-12-12 07:56:47	6.36	150	4.19	3.61	4.1	217.3	220.8	219.1	本地	正常	无	65535	2	0.78		10.28	1048		1.71				0	0
2018-12-12 07:59:55	6.32	150	4.08	3.52	3.97	217.5	220.7	219.7	本地	正常	无	65535	1.99	0.79		10.28	1048		1.62				0	0
2018-12-12 08:01:40	6.32	150	4.07	3.48	4.05	218.1	221.2	220	本地	正常	无	65535	1.98	0.78		10.28	1048		1.65				0	0
2018-12-12 08:11:02	6.36	150	4.12	3.41	4.11	216.8	220.2	218.9	本地	正常	无	65535	2	0.79		10.28	1048		1.98				0	0
2018-12-12 08:14:44	6.37	150	4.21	3.54	4.2	217.7	220.5	220	本地	正常	无	65535	2	0.77		10.29	1050		2				0	0
2018-12-12 08:17:29	6.36	150	4.16	3.51	4.14	218.1	220.7	220.4	本地	正常	无	65535	2.01	0.78		10.28	1048		1.99				0	0
2018-12-12 08:18:36	6.36	150	4.04	3.52	3.99	221.1	222.5	221.5	本地	正常	无	65535	2	0.79		10.28	1048		1.99				0	0
2018-12-12 08:20:43	6.38	150	4.15	3.47	4.14	217.9	220.8	219.7	本地	正常	无	65535	2.01	0.79		10.28	1048		2.02				0	0
2018-12-12 08:23:10	6.39	150	4.18	3.51	4.15	217.8	220.6	219.8	本地	正常	无	65535	2.02	0.79		10.28	1048		2.05				0	0
2018-12-12 08:29:06	6.42	150	4.2	3.47	4.18	218.3	220.3	220.2	本地	正常	无	65535	2.03	0.79		10.28	1048		2.13				0	0
2018-12-12 08:29:13	6.45	150	4.21	3.46	4.19	218.2	220.8	219.9	本地	正常	无	65535	2.03	0.78		10.28	1048		2.16				0	0
2018-12-12 08:31:18	6.46	150	4.16	3.49	4.19	220.6	223.6	222.9	本地	正常	无	65535	2.05	0.79		10.28	1048		2.25				0	0
2018-12-12 08:33:04	6.48	150	4.21	3.52	4.24	218.6	221.3	221	本地	正常	无	65535	2.05	0.78		10.28	1048		2.22				0	0
2018-12-12 08:40:09	6.47	150	4.19	3.31	4.25	218.3	221.2	220.8	本地	正常	无	65535	2.04	0.79		10.28	1048		2.2				0	0
2018-12-12 08:42:50	6.48	150	4.22	3.36	4.27	217.8	221.6	220.6	本地	正常	无	65535	2.05	0.79		10.28	1048		2.21				0	0
2018-12-12 08:45:16	6.49	150	4.27	3.51	4.28	219.8	223.5	223.1	本地	正常	无	65535	2.06	0.78		10.28	1048		2.18				0	0
2018-12-12 08:47:39	6.46	150	4.24	3.41	4.3	220.3	223.4	223.2	本地	正常	无	65535	2.05	0.78		10.28	1048		2.17				0	0
2018-12-12 08:50:03	6.45	150	4.23	3.48	4.26	217.7	221.6	220.6	本地	正常	无	65535	2.03	0.77		10.28	1048		2.13				0	0
2018-12-12 08:52:29	6.44	150	4.24	3.38	4.33	217	221.1	220.9	本地	正常	无	65535	2.03	0.78		10.28	1048		2.12				0	0
2018-12-12 08:54:54	6.43	150	4.24	3.34	4.28	217.7	221.5	221.3	本地	正常	无	65535	2.03	0.78		10.28	1048		2.14				0	0
2018-12-12 08:57:19	6.42	150	4.15	3.29	4.27	217.3	221.5	221.1	本地	正常	无	65535	2.02	0.79		10.28	1048		2.11				0	0
2018-12-12 09:00:01	6.43	150	4.16	3.66	3.96	220.8	221.4	220.3	本地	正常	无	65535	2.03	0.79		10.28	1048		2.06				0	0
2018-12-12 09:02:45	6.39	150	4.1	3.69	3.89	221.5	221.9	221.2	本地	正常	无	65535	2.02	0.79		10.28	1048		2.02				0	0
2018-12-12 09:05:09	6.38	150	4.1	3.62	3.94	221.2	221.8	221.2	本地	正常	无	65535	2.01	0.79		10.28	1048		2.02				0	0
2018-12-12 09:07:51	6.37	150	4.08	3.65	3.9	221.8	222.9	222.2	本地	正常	无	65535	2.01	0.78		10.28	1048		1.96				0	0
2018-12-12 09:09:59	6.37	150	4.11	3.62	3.91	220.5	222	220.7	本地	正常	无	65535	2.01	0.78		10.28	1048		1.98				0	0
2018-12-12 09:12:25	6.37	150	4.16	3.76	3.92	221.2	222.5	221.5	本地	正常	无	65535	2.02	0.77		10.28	1048		1.98				0	0
2018-12-12 09:14:55	6.37	150	4.05	3.67	3.84	221.7	223.1	221.9	本地	正常	无	65535	2.01	0.79		10.28	1048		2				0	0
2018-12-12 09:17:15	6.38	150	4.13	3.67	3.9	219.9	221	219.5	本地	正常	无	65535	2.01	0.79		10.28	1048		2				0	0
2018-12-12 09:20:27	6.39	150	4.14	3.7	3.91	222.9	223.9	222.5	本地	正常	无	65535	2.02	0.78		10.28	1048		2.06				0	0
2018-12-12 09:22:04	6.38	150	4.09	3.62	3.92	220.6	221.6	220.9	本地	正常	无	65535	2.01	0.78		10.28	1048		2.04				0	0
2018-12-12 09:24:30	6.4	150	4.09	3.7	3.91	222.1	223.5	222.2	本地	正常	无	65535	2.02	0.78		10.28	1048		2.09				0	0
2018-12-12 09:46:09	6.5	150	4.23	3.85	3.98	218.9	220	218.8	本地	正常	无	65535	2.06	0.79		10.28	1048		2.28				0	0
2018-12-12 09:48:42	6.56	150	4.2	3.79	3.98	219.8	221	220.3	本地	正常	无	65535	2.07	0.78		10.28	1048		2.36				0	0
2018-12-12 09:51:10	6.6	150	4.27	3.86	4	220.9	222.2	221.3	本地	正常	无	65535	2.09	0.78		10.28	1048		2.32				0	0
2018-12-12 09:53:49	6.55	150	4.21	3.75	3.94	220.9	221.8	220.6	本地	正常	无	65535	2.07	0.79		10.28	1048		2.29				0	0
2018-12-12 09:56:14	6.56	150	4.28	3.85	3.97	221.2	222.3	221.7	本地	正常	无	65535	2.08	0.78		10.28	1048		2.28				0	0
2018-12-12 09:58:39	6.54	150	4.2	3.75	3.93	220.9	222.2	221.2	本地	正常	无	65535	2.07	0.79		10.28	1048		2.28				0	0
2018-12-12 10:01:05	6.51	150	4.2	3.82	3.87	221.3	222	221.5	本地	正常	无	65535	2.06	0.79		10.28	1048		2.25				0	0
2018-12-12 10:03:42	6.56	150	4.25	3.87	3.95	220.2	221.6	220.2	本地	正常	无	65535	2.08	0.79		10.28	1048		2.19				0	0
2018-12-12 10:06:07	6.47	150	4.1	3.7	3.88	222.3	223.5	223	本地	正常	无	65535	2.05	0.79		10.28	1048		2.15				0	0
2018-12-12 10:08:35	6.43	150	4.1	3.72	3.82	221.8	222.9	221.8	本地	正常	无	65535	2.03	0.78		10.29	1050		2.02				0	0
2018-12-12 10:10:57	6.37	150	4.16	3.8	3.9	222.1	223.6	222.5	本地	正常	无	65535	2.02	0.77		10.28	1048		1.95				0	0.3
2018-12-12 10:13:22	6.39	150	4.14	3.77	3.86	222.3	223.6	222.8	本地	正常	无	65535	2.02	0.77		10.28	1048		1.91				0	0.6
2018-12-12 10:15:49	6.36	150	4.13	3.74	3.89	221.6	222.6	221.6	本地	正常	无	65535	2.01	0.77		10.28	1048		1.96				0	0.8
2018-12-12 10:18:13	6.37	150	4.09	3.68	3.86	222.1	223.1	222.6	本地	正常	无	65535	2.01	0.79		10.28	1048		1.98				0	1
2018-12-12 10:20:37	6.39	150	4.11	3.69	3.88	224.1	225.4	224.2	本地	正常	无	65535	2.02	0.78		10.28	1048		2.01				0	1.3
2018-12-12 10:25:52	6.39	150	4.12	3.69	3.84	223.3	224	223.4	本地	正常	无	65535	2.02	0.78		10.28	1048		2.07				0	1.7
2018-12-12 10:25:57	6.39	150	4.12	3.7	3.86	223.3	224	223.3	本地	正常	无	65535	2.02	0.78		10.28	1048		2.07				0	1.7
2018-12-12 10:37:23	6.45	150	4.17	3.64	3.95	221	222.1	221.1	本地	正常	无	65535	2.04	0.78		10.28	1048		2.16				0	2.5
2018-12-12 10:38:30	6.45	150	4.17	3.6	3.87	222.9	223.7	222.9	本地	正常	无	65535	2.04	0.79		10.28	1048		2.19				0	2.7
2018-12-12 10:40:33	6.51	150	4.27	3.79	4.03	221.8	222.5	222	本地	正常	无	65535	2.07	0.78		10.28	1048		2.19				0	3
2018-12-12 10:43:01	6.46	150	4.24	3.55	4.07	220.1	222.2	221.2	本地	正常	无	65535	2.04	0.78		10.28	1048		2.17				0	3
2018-12-12 10:46:45	6.45	150	4.23	3.67	4.14	220.9	222.5	221.8	本地	正常	无	65535	2.04	0.77		10.28	1048		2.08				0	3.4
2018-12-12 10:47:57	6.42	150	4.21	3.65	4.14	220.1	221.9	221.7	本地	正常	无	65535	2.04	0.78		10.28	1048		2.06				0	3.5
2018-12-12 10:58:04	6.38	150	4.2	3.69	4.09	221.4	222.7	222.4	本地	正常	无	65535	2.02	0.76		10.28	1048		2.01				0	4.4
2018-12-12 11:00:11	6.39	150	4.25	3.49	4.1	220.3	221.6	221.2	本地	正常	无	65535	2.02	0.78		10.28	1048		2.06				0	4.4
2018-12-12 11:02:01	6.37	150	4.21	3.53	4.11	221.8	223.4	223	本地	正常	无	65535	2.02	0.77		10.28	1048		2.03				0	4.4
2018-12-12 11:06:24	6.37	150	4.21	3.55	4.15	220.7	222.4	222.5	本地	正常	无	65535	2.01	0.77		10.28	1048		1.96				0	4.8
2018-12-12 11:06:53	6.36	150	4.17	3.48	4.06	221.9	223.7	223.6	本地	正常	无	65535	2.01	0.78		10.28	1048		1.99				0	4.9
2018-12-12 11:10:21	6.37	150	4.21	3.57	4.07	221.6	223.4	223.4	本地	正常	无	65535	2.02	0.77		10.28	1048		1.99				0	5.3
2018-12-12 11:11:26	6.36	150	4.12	3.45	4.07	221.7	223.4	222.9	本地	正常	无	65535	2.01	0.78		10.28	1048		1.99				0	5.4
2018-12-12 11:14:14	6.31	150	4.15	3.49	4.07	220.7	222.6	222	本地	正常	无	65535	1.99	0.77		10.28	1048		1.62				0	5.6
2018-12-12 11:16:15	6.28	150	4.12	3.5	4	220.6	221.8	221.9	本地	正常	无	65535	1.98	0.78		10.28	1048		1.48				0	5.7
2018-12-12 11:18:41	6.27	150	4.11	3.55	3.96	221.3	223.1	222.4	本地	正常	无	65535	1.98	0.77		10.28	1048		1.56				0	5.8
2018-12-12 11:21:06	6.26	150	4.05	3.5	3.87	221.3	222.5	221.9	本地	正常	无	65535	1.97	0.78		10.28	1048		1.62				0	6
2018-12-12 11:23:31	6.27	150	4.05	3.56	3.88	222.3	224.4	223.6	本地	正常	无	65535	1.98	0.78		10.28	1048		1.68				0	6.1
2018-12-12 11:25:56	6.28	150	4.02	3.52	3.88	223.5	224.6	224.1	本地	正常	无	65535	1.98	0.78		10.28	1048		1.72				0	6.2
2018-12-12 11:28:22	6.29	150	4.08	3.59	3.91	222.5	223.9	223.8	本地	正常	无	65535	1.99	0.78		10.28	1048		1.73				0	6.1
2018-12-12 11:30:47	6.28	150	4.05	3.54	3.91	223.9	225.8	225	本地	正常	无	65535	1.99	0.77		10.28	1048		1.74				0	6.1
2018-12-12 11:33:12	6.29	150	4.05	3.57	3.91	224	225	224.9	本地	正常	无	65535	1.99	0.78		10.28	1048		1.75				0	6.3
2018-12-12 11:35:37	6.28	150	3.99	3.49	3.87	224.2	225.2	225.2	本地	正常	无	65535	1.98	0.78		10.28	1048		1.78				0	6.5
2018-12-12 11:38:02	6.28	150	4.07	3.53	3.9	223.7	224.9	224.6	本地	正常	无	65535	1.99	0.78		10.28	1048		1.82				0	6.6
2018-12-12 11:40:27	6.31	150	4	3.47	3.84	224	225.4	224.5	本地	正常	无	65535	2	0.79		10.28	1048		1.87				0	6.7
2018-12-12 11:42:52	6.32	150	4.08	3.56	3.92	222.9	224.5	224.3	本地	正常	无	65535	2	0.78		10.28	1048		1.92				0	6.7
2018-12-12 11:45:17	6.34	150	4.03	3.57	3.89	224.4	225.9	225.7	本地	正常	无	65535	2.01	0.79		10.28	1048		1.96				0	6.7
2018-12-12 11:48:10	6.38	150	4.07	3.61	3.84	223.2	224.1	224	本地	正常	无	65535	2.02	0.79		10.28	1048		1.99				0	6.5
2018-12-12 11:50:08	6.38	150	4.07	3.67	3.89	224	225.6	224.6	本地	正常	无	65535	2.02	0.78		10.28	1048		2.02				0	6.3
2018-12-12 11:52:30	6.36	150	4.03	3.59	3.8	224.7	225.6	224.9	本地	正常	无	65535	2.01	0.79		10.28	1048		1.99				0	5.8
2018-12-12 11:56:27	6.37	150	4.06	3.62	3.86	225.2	226.8	225.8	本地	正常	无	65535	2.02	0.78		10.28	1048		1.99				0	4.8
2018-12-12 11:57:08	6.37	150	4.08	3.65	3.87	224.4	225.1	224.9	本地	正常	无	65535	2.02	0.78		10.28	1048		2				0	4.7
2018-12-12 12:14:36	6.38	150	4.14	3.64	3.89	223.9	225.1	224.7	本地	正常	无	65535	2.02	0.78		10.28	1048		1.96				0	5.1
2018-12-12 12:31:10	6.46	150	4.13	3.65	3.85	226.2	228.1	226.8	本地	正常	无	65535	2.06	0.78		10.28	1048		2.05				0	5.2
2018-12-12 12:33:46	6.42	150	4.19	3.6	3.88	225.4	227.3	226.2	本地	正常	无	65535	2.04	0.78		10.28	1048		1.97				0	5.6
2018-12-12 12:36:12	6.39	150	4.07	3.54	3.85	226.3	227.5	227.3	本地	正常	无	65535	2.03	0.78		10.28	1048		1.98				0	5.6
2018-12-12 12:38:37	6.39	150	4.1	3.57	3.89	225.5	227.3	226.3	本地	正常	无	65535	2.03	0.78		10.28	1048		2.01				0	5.5
2018-12-12 12:41:01	6.48	150	4.14	3.64	3.87	227.4	229	227.8	本地	正常	无	65535	2.06	0.78		10.28	1048		2.04				0	5.3
2018-12-12 12:43:45	6.48	150	4.1	3.6	3.87	227.4	228.5	228.2	本地	正常	无	65535	2.06	0.79		10.28	1048		2.12				0	5.1
2018-12-12 12:46:14	6.49	150	4.14	3.66	3.92	227.5	228.6	228.4	本地	正常	无	65535	2.08	0.78		10.28	1048		1.95				0	5.5
2018-12-12 12:47:49	6.36	150	4.07	3.59	3.81	226.4	227.3	227	本地	正常	无	65535	2.02	0.78		10.28	1048		1.72				0	5.6
2018-12-12 12:50:03	6.3	150	4.01	3.49	3.77	227.4	228.7	228.2	本地	正常	无	65535	2	0.78		10.28	1048		1.66				0	5.9
2018-12-12 12:53:22	6.31	150	4.03	3.54	3.81	227	228.4	228.1	本地	正常	无	65535	2	0.78		10.28	1048		1.71				0	5.7
2018-12-12 12:55:59	6.32	150	4.23	3.61	3.5	228.8	230.1	229.1	本地	正常	无	65535	2.01	0.78		10.28	1048		1.82				0	5.5
2018-12-12 12:58:24	6.32	150	4.25	3.73	3.5	228.7	229.9	228.7	本地	正常	无	65535	2.01	0.77		10.28	1048		1.82				0	5.3
2018-12-12 13:00:49	6.31	150	4.23	3.67	3.5	229.9	231.2	229.9	本地	正常	无	65535	2.01	0.77		10.28	1048		1.85				0	5
2018-12-12 13:03:33	6.3	150	4.2	3.65	3.48	227.9	229.3	228.2	本地	正常	无	65535	2	0.78		10.28	1048		1.81				0	4.6
2018-12-12 13:06:02	6.29	150	4.09	3.53	3.47	228.8	230.3	229.5	本地	正常	无	65535	2	0.79		10.28	1048		1.85				0	4.4
2018-12-12 13:08:27	6.31	150	4.13	3.56	3.57	228.8	230.4	229.6	本地	正常	无	65535	2.01	0.79		10.28	1048		1.86				0	4.2
2018-12-12 13:10:52	6.32	150	4.15	3.59	3.6	229.4	231.1	230.4	本地	正常	无	65535	2.01	0.78		10.28	1048		1.9				0	4.1
2018-12-12 13:13:17	6.36	150	4.23	3.7	3.61	227.7	229.6	228.4	本地	正常	无	65535	2.02	0.77		10.28	1048		1.93				0	4.1
2018-12-12 13:15:43	6.35	150	4.14	3.62	3.57	228.5	230.7	229.3	本地	正常	无	65535	2.02	0.78		10.28	1048		1.95				0	4
2018-12-12 13:18:08	6.35	150	4.19	3.66	3.58	229.5	230.8	229.7	本地	正常	无	65535	2.03	0.78		10.28	1048		1.96				0	4
2018-12-12 13:20:32	6.36	150	4.12	3.55	3.54	228.8	230.6	229.2	本地	正常	无	65535	2.02	0.79		10.28	1048		1.97				0	3.9
2018-12-12 13:22:57	6.37	150	4.13	3.6	3.56	228.4	229.9	229.3	本地	正常	无	65535	2.03	0.79		10.28	1048		2.01				0	4
2018-12-12 13:25:23	6.37	150	4.11	3.57	3.66	229.5	231.7	230.2	本地	正常	无	65535	2.04	0.78		10.28	1048		2				0	4.1
2018-12-12 13:27:47	6.37	150	4.13	3.6	3.65	230.4	231.7	230.7	本地	正常	无	65535	2.04	0.78		10.28	1048		2.01				0	4.4
2018-12-12 13:30:13	6.38	150	4.13	3.61	3.62	229.4	230.8	230.5	本地	正常	无	65535	2.03	0.78		10.28	1048		2.01				0	4.8
2018-12-12 13:32:38	6.38	150	4.11	3.59	3.61	229	230.6	230.2	本地	正常	无	65535	2.04	0.79		10.28	1048		2.01				0	5.2
2018-12-12 13:35:05	6.61	150	4.34	3.55	3.95	225.4	226.8	226.3	本地	正常	无	65535	2.11	0.8		10.28	1048		1.99				0	5.6
2018-12-12 13:37:32	6.77	150	4.46	3.68	4.24	225.7	227.1	226.3	本地	正常	无	65535	2.17	0.78		10.28	1048		1.97				0	6
2018-12-12 13:39:55	6.75	150	4.42	3.85	3.98	225.9	227.8	226.7	本地	正常	无	65535	2.16	0.79		10.28	1048		2.01				0	6.3
2018-12-12 13:42:18	6.73	150	4.37	3.75	3.91	226.9	228.4	227.4	本地	正常	无	65535	2.15	0.79		10.28	1048		2.04				0	6.6
2018-12-12 13:44:43	6.71	150	4.51	3.89	3.95	226	227.1	226.4	本地	正常	无	65535	2.15	0.78		10.28	1048		1.98				0	6.5
2018-12-12 13:47:08	6.45	150	4.26	3.62	3.81	226.4	227.5	227.1	本地	正常	无	65535	2.06	0.78		10.28	1048		1.97				0	6.5
2018-12-12 13:49:36	6.43	150	4.28	3.63	3.79	225.2	226.6	225.6	本地	正常	无	65535	2.04	0.78		10.28	1048		1.96				0	6.6
2018-12-12 13:52:19	6.43	150	4.22	3.54	3.82	226.2	227.9	227.4	本地	正常	无	65535	2.05	0.78		10.28	1048		2.01				0	7
2018-12-12 14:01:39	6.27	150	4.11	3.39	3.7	226.3	228	227	本地	正常	无	65535	1.99	0.79		10.28	1048		1.65				0	7.4
2018-12-12 14:05:24	6.28	150	4.12	3.5	3.74	224.9	226.5	225.9	本地	正常	无	65535	1.99	0.78		10.28	1048		1.74				0	7.7
2018-12-12 14:14:31	6.36	150	4.13	3.49	3.81	226.7	228.4	227.9	本地	正常	无	65535	2.02	0.79		10.28	1048		1.9				0	8.8
2018-12-12 14:16:37	6.36	150	4.18	3.44	3.84	224.9	225.8	225.5	本地	正常	无	65535	2.01	0.78		10.28	1048		1.9				0	9.1
2018-12-12 14:21:44	6.38	150	4.23	3.54	3.85	226.4	228.2	227.2	本地	正常	无	65535	2.03	0.77		10.28	1048		1.98				0	10
2018-12-12 14:26:04	6.42	150	4.25	3.58	3.86	226.5	228.3	227.5	本地	正常	无	65535	2.04	0.77		10.28	1048		2.04				0	10.5
2018-12-12 14:35:36	6.29	150	4.2	3.56	3.8	225.8	226.9	226.6	本地	正常	无	65535	2	0.77		10.28	1048		1.72				0	10.9
2018-12-12 14:40:33	6.31	150	4.16	3.46	3.8	227.7	229	227.9	本地	正常	无	65535	2.01	0.78		10.28	1048		1.8				0	11.1
2018-12-12 14:40:34	6.3	150	4.19	3.49	3.8	226.5	227.8	226.8	本地	正常	无	65535	2	0.77		10.28	1048		1.81				0	11.2

## Sheet: Sheet3
时间	电流	转速	输入电流A	输入电流B	输入电流C	输入电压A	输入电压B	输入电压C	KA0	KA4	远程操作	操作时间	有功功率	功率因数	有功电量	井下压力	沉没度	无功电量	油压	油压	套压	流量	井温	油温
2019-01-19 00:46:26	6.52	150	4.42	3.72	3.86	222.2	223.3	222.2	本地	正常	无	65535	2.06	0.77		10.28	1048		1.8				0	2.8
2019-01-19 00:48:52	6.5	150	4.36	3.66	3.81	223.3	224.5	223.4	本地	正常	无	65535	2.05	0.78		10.28	1048		1.91				0	2.8
2019-01-19 00:51:16	6.52	150	4.43	3.68	3.85	223.2	224.5	223.2	本地	正常	无	65535	2.06	0.78		10.28	1048		1.99				0	2.5
2019-01-19 00:53:42	6.52	150	4.51	3.77	3.9	222	223	221.8	本地	正常	无	65535	2.06	0.77		10.28	1048		2.05				0	2.4
2019-01-19 00:56:07	6.56	150	4.43	3.73	3.85	222.2	223.2	222.6	本地	正常	无	65535	2.08	0.78		10.28	1048		2.15				0	2.2
2019-01-19 00:58:31	6.58	150	4.55	3.83	3.93	221.4	222.7	221.5	本地	正常	无	65535	2.08	0.77		10.28	1048		2.21				0	2.2
2019-01-19 01:00:57	6.62	150	4.52	3.81	3.96	222.6	223.7	222.4	本地	正常	无	65535	2.1	0.77		10.28	1048		2.19				0	2.2
2019-01-19 01:03:22	6.66	150	4.49	3.79	3.91	223.5	224.1	223.2	本地	正常	无	65535	2.11	0.78		10.28	1048		2.29				0	2.1
2019-01-19 01:05:48	6.66	150	4.57	3.79	4.05	222.7	223.3	222.8	本地	正常	无	65535	2.12	0.77		10.28	1048		2.29				0	2
2019-01-19 01:08:12	6.67	150	4.5	3.78	4.01	222.5	223.4	222.3	本地	正常	无	65535	2.12	0.78		10.28	1048		2.31				0	2
2019-01-19 01:10:37	6.7	150	4.51	3.78	3.96	221.5	222.4	221.9	本地	正常	无	65535	2.12	0.78		10.28	1048		2.28				0	1.9
2019-01-19 01:13:03	6.73	150	4.48	3.76	3.99	223.1	224	223.4	本地	正常	无	65535	2.14	0.79		10.28	1048		2.35				0	1.9
2019-01-19 01:15:27	6.76	150	4.58	3.89	4.01	222.6	223.7	222.3	本地	正常	无	65535	2.15	0.78		10.28	1048		2.42				0	1.8
2019-01-19 01:17:53	6.76	150	4.53	3.85	3.99	222.2	223.3	221.9	本地	正常	无	65535	2.14	0.78		10.28	1048		2.43				0	1.5
2019-01-19 01:20:18	6.82	150	4.63	3.95	3.99	220.9	221.2	220.6	本地	正常	无	65535	2.16	0.78		10.28	1048		2.43				0	1.4
2019-01-19 01:22:43	6.75	150	4.54	3.87	4	222.4	223.7	222.6	本地	正常	无	65535	2.14	0.78		10.28	1048		2.43				0	1.4
2019-01-19 01:25:09	6.75	150	4.55	3.88	3.97	222.1	223.1	222.4	本地	正常	无	65535	2.15	0.79		10.28	1048		2.39				0	1.3
2019-01-19 01:27:33	6.79	150	4.55	3.86	4.05	223.4	224.6	223.5	本地	正常	无	65535	2.17	0.78		10.28	1048		2.32				0	1.4
2019-01-19 01:29:59	6.82	150	4.66	3.96	4.18	222.5	223.2	222.7	本地	正常	无	65535	2.17	0.77		10.28	1048		2.35				0	1.4
2019-01-19 01:32:24	6.73	150	4.53	3.85	4	222.4	223.7	222.5	本地	正常	无	65535	2.14	0.78		10.28	1048		2.32				0	1.5
2019-01-19 01:34:48	6.81	150	4.58	3.88	4.05	222.8	223.3	222.5	本地	正常	无	65535	2.17	0.78		10.28	1048		2.31				0	1.5
2019-01-19 01:37:14	6.74	150	4.53	3.8	3.95	223.9	225	223.4	本地	正常	无	65535	2.14	0.78		10.28	1048		2.25				0	1.6
2019-01-19 01:39:39	6.72	150	4.53	3.82	3.95	222.3	222.7	222.2	本地	正常	无	65535	2.13	0.78		10.28	1048		2.3				0	1.6
2019-01-19 01:42:04	6.7	150	4.52	3.82	3.92	221.7	222.7	221.4	本地	正常	无	65535	2.13	0.79		10.28	1048		2.26				0	1.6
2019-01-19 01:44:30	6.73	150	4.54	3.83	3.95	222	222.5	221.9	本地	正常	无	65535	2.13	0.78		10.28	1048		2.32				0	1.6
2019-01-19 01:46:54	6.71	150	4.55	3.88	3.93	222.2	223	221.8	本地	正常	无	65535	2.13	0.78		10.28	1048		2.27				0	1.6
2019-01-19 01:49:20	6.69	150	4.49	3.83	3.91	222.8	224.1	222.7	本地	正常	无	65535	2.13	0.79		10.28	1048		2.31				0	1.7
2019-01-19 01:51:45	6.7	150	4.54	3.83	3.96	221.6	222.7	221.9	本地	正常	无	65535	2.13	0.78		10.28	1048		2.27				0	1.7
2019-01-19 01:54:09	6.72	150	4.51	3.84	4	222.8	224.1	222.9	本地	正常	无	65535	2.13	0.78		10.28	1048		2.21				0	1.7
2019-01-19 01:56:35	6.65	150	4.48	3.82	3.93	223.1	223.7	222.7	本地	正常	无	65535	2.11	0.78		10.28	1048		2.26				0	1.5
2019-01-19 01:59:00	6.72	150	4.59	3.88	3.99	222.4	223.3	222.1	本地	正常	无	65535	2.14	0.78		10.28	1048		2.25				0	1.3
2019-01-19 02:01:25	6.69	150	4.48	3.79	3.89	222.1	222.9	222.4	本地	正常	无	65535	2.12	0.79		10.28	1048		2.25				0	1
2019-01-19 02:03:51	6.7	150	4.51	3.83	3.94	222.8	223.3	222.9	本地	正常	无	65535	2.13	0.79		10.28	1048		2.26				0	0.9
2019-01-19 02:06:16	6.69	150	4.5	3.74	3.95	222.1	222.5	222.1	本地	正常	无	65535	2.12	0.79		10.28	1048		2.28				0	0.7
2019-01-19 02:08:41	6.67	150	4.52	3.8	3.9	221.7	222.2	221.7	本地	正常	无	65535	2.12	0.79		10.28	1048		2.25				0	0.6
2019-01-19 02:11:06	6.66	150	4.41	3.74	3.85	222.2	223.1	221.9	本地	正常	无	65535	2.11	0.79		10.28	1048		2.29				0	0.4
2019-01-19 02:13:31	6.74	150	4.55	3.84	3.89	222.6	223.7	222.6	本地	正常	无	65535	2.14	0.78		10.28	1048		2.23				0	0.3
2019-01-19 02:15:56	6.66	150	4.44	3.77	3.86	223.6	224.7	223.4	本地	正常	无	65535	2.12	0.79		10.28	1048		2.32				0	0.3
2019-01-19 02:18:21	6.69	150	4.52	3.8	3.91	222.3	222.8	221.8	本地	正常	无	65535	2.12	0.78		10.28	1048		2.22				0	0.2
2019-01-19 02:20:46	6.66	150	4.47	3.79	3.88	222.5	223.3	222.2	本地	正常	无	65535	2.11	0.78		10.28	1048		2.16				0	0.2
2019-01-19 02:23:12	6.66	150	4.44	3.75	3.94	223.5	223.8	223	本地	正常	无	65535	2.11	0.78		10.28	1048		2.06				0	0.1
2019-01-19 02:25:37	6.61	150	4.4	3.7	3.83	222.7	223.2	222.8	本地	正常	无	65535	2.09	0.79		10.28	1048		1.92				0	0
2019-01-19 02:28:01	6.59	150	4.44	3.72	3.86	223.6	224.3	223.7	本地	正常	无	65535	2.09	0.79		10.28	1048		1.89				0	0
2019-01-19 02:30:27	6.58	150	4.37	3.69	3.83	223.3	223.8	223.3	本地	正常	无	65535	2.08	0.79		10.28	1048		1.9				0	0
2019-01-19 02:32:52	6.56	150	4.38	3.74	3.81	222.1	223.3	222	本地	正常	无	65535	2.08	0.79		10.28	1048		1.94				0	0
2019-01-19 02:35:17	6.55	150	4.32	3.67	3.77	224.1	225.1	223.6	本地	正常	无	65535	2.07	0.79		10.28	1048		1.97				0	0
2019-01-19 02:37:42	6.56	150	4.36	3.68	3.79	224.2	225.1	223.8	本地	正常	无	65535	2.08	0.79		10.28	1048		2.09				0	0
2019-01-19 02:40:08	6.57	150	4.38	3.7	3.86	222.5	223.5	222.2	本地	正常	无	65535	2.08	0.79		10.28	1048		2.09				0	0
2019-01-19 02:42:33	6.61	150	4.47	3.74	3.92	223.2	223.8	222.7	本地	正常	无	65535	2.1	0.78		10.28	1048		2.21				0	0
2019-01-19 02:44:58	6.6	150	4.37	3.68	3.86	224.3	224.8	224.4	本地	正常	无	65535	2.09	0.78		10.28	1048		2.21				0	0
2019-01-19 02:47:23	6.64	150	4.44	3.71	3.87	223	223.6	222.8	本地	正常	无	65535	2.11	0.79		10.28	1048		2.19				0	0
2019-01-19 02:49:48	6.68	150	4.48	3.76	3.98	223.2	223.7	223.1	本地	正常	无	65535	2.12	0.79		10.28	1048		2.24				0	0
2019-01-19 02:52:13	6.66	150	4.48	3.75	3.94	223.5	223.8	223.2	本地	正常	无	65535	2.11	0.78		10.28	1048		2.23				0	0
2019-01-19 02:54:38	6.66	150	4.44	3.72	3.9	224	224.6	224.2	本地	正常	无	65535	2.12	0.79		10.28	1048		2.23				0	0
2019-01-19 02:57:03	6.67	150	4.47	3.74	3.96	224.5	224.9	224.2	本地	正常	无	65535	2.12	0.78		10.28	1048		2.27				0	0
2019-01-19 02:59:28	6.7	150	4.51	3.78	4.03	223.4	223.8	223.1	本地	正常	无	65535	2.13	0.79		10.28	1048		2.3				0	0
2019-01-19 03:01:54	6.73	150	4.58	3.85	3.96	222.1	222.4	221.6	本地	正常	无	65535	2.13	0.78		10.28	1048		2.21				0	0
2019-01-19 03:04:19	6.72	150	4.51	3.81	3.93	223.1	224.3	223.2	本地	正常	无	65535	2.14	0.79		10.28	1048		2.27				0	0
2019-01-19 03:06:44	6.64	150	4.47	3.81	3.89	223.1	224.4	223.2	本地	正常	无	65535	2.11	0.78		10.28	1048		2.1				0	0
2019-01-19 03:09:09	6.64	150	4.46	3.81	3.88	222.5	223.4	222.8	本地	正常	无	65535	2.1	0.78		10.28	1048		2.17				0	0
2019-01-19 03:11:34	6.61	150	4.45	3.72	3.88	223.8	224.5	223.4	本地	正常	无	65535	2.1	0.78		10.28	1048		2.09				0	0
2019-01-19 03:13:59	6.6	150	4.47	3.71	3.93	222.7	223.2	222.7	本地	正常	无	65535	2.09	0.78		10.28	1048		2.03				0	0
2019-01-19 03:16:24	6.59	150	4.31	3.63	3.79	224.1	224.8	224.2	本地	正常	无	65535	2.09	0.8		10.28	1048		2.07				0	0
2019-01-19 03:18:50	6.6	150	4.39	3.7	3.83	223.3	224.1	223	本地	正常	无	65535	2.09	0.79		10.28	1048		2.06				0	0
2019-01-19 03:21:15	6.6	150	4.39	3.67	3.83	223.5	224.3	223.2	本地	正常	无	65535	2.09	0.79		10.28	1048		2.08				0	0
2019-01-19 03:23:41	6.6	150	4.42	3.69	3.88	223.4	224.7	223.6	本地	正常	无	65535	2.1	0.79		10.28	1048		2.15				0	0
2019-01-19 03:26:05	6.62	150	4.45	3.75	3.91	224.2	224.6	224	本地	正常	无	65535	2.1	0.77		10.28	1048		2.24				0	0
2019-01-19 03:28:30	6.67	150	4.55	3.84	3.91	222.7	223.3	222.9	本地	正常	无	65535	2.12	0.78		10.28	1048		2.3				0	0
2019-01-19 03:30:55	6.7	150	4.49	3.81	3.96	224.1	225.5	224.5	本地	正常	无	65535	2.13	0.78		10.28	1048		2.36				0	0
2019-01-19 03:33:21	6.71	150	4.53	3.81	3.9	222	222.3	221.6	本地	正常	无	65535	2.13	0.79		10.28	1048		2.31				0	0
2019-01-19 03:35:45	6.77	150	4.59	3.86	4.04	224.8	225.2	224.4	本地	正常	无	65535	2.16	0.78		10.28	1048		2.4				0	0
2019-01-19 03:38:11	6.75	150	4.52	3.84	3.95	224.1	224.6	224.1	本地	正常	无	65535	2.15	0.79		10.28	1048		2.3				0	0
2019-01-19 03:40:35	6.71	150	4.51	3.8	3.94	222.1	223	221.9	本地	正常	无	65535	2.12	0.78		10.28	1048		2.13				0	0
2019-01-19 03:43:01	6.66	150	4.5	3.8	3.92	222.6	222.9	222.3	本地	正常	无	65535	2.11	0.78		10.28	1048		2.02				0	0
2019-01-19 03:45:26	6.6	150	4.41	3.71	3.84	223.7	224.7	223.6	本地	正常	无	65535	2.09	0.79		10.28	1048		1.88				0	0
2019-01-19 03:47:52	6.57	150	4.44	3.74	3.88	223.1	224	222.9	本地	正常	无	65535	2.08	0.78		10.28	1048		1.85				0	0
2019-01-19 03:50:16	6.56	150	4.41	3.74	3.85	224.4	225.4	224.2	本地	正常	无	65535	2.08	0.78		10.28	1048		1.88				0	0
2019-01-19 03:52:41	6.55	150	4.36	3.68	3.75	223	223.7	222.8	本地	正常	无	65535	2.07	0.79		10.28	1048		1.96				0	0
2019-01-19 03:55:07	6.56	150	4.4	3.74	3.86	222.6	222.9	222.5	本地	正常	无	65535	2.08	0.78		10.28	1048		1.96				0	0
2019-01-19 03:57:31	6.58	150	4.36	3.67	3.89	223.8	225	224	本地	正常	无	65535	2.09	0.79		10.28	1048		2.11				0	0
2019-01-19 03:59:57	6.58	150	4.36	3.7	3.75	224.3	225	224.5	本地	正常	无	65535	2.09	0.79		10.28	1048		2.12				0	0
2019-01-19 04:02:22	6.62	150	4.4	3.71	3.85	222.5	223.4	222.2	本地	正常	无	65535	2.09	0.79		10.28	1048		2.22				0	0
2019-01-19 04:04:48	6.65	150	4.46	3.77	3.87	221.6	222.8	221.7	本地	正常	无	65535	2.11	0.79		10.28	1048		2.24				0	0
2019-01-19 04:07:13	6.64	150	4.49	3.77	3.94	222.5	223.7	222.4	本地	正常	无	65535	2.1	0.78		10.28	1048		2.24				0	0
2019-01-19 04:09:38	6.67	150	4.5	3.79	3.9	222.4	223.5	222.5	本地	正常	无	65535	2.12	0.79		10.28	1048		2.27				0	0
2019-01-19 04:12:02	6.66	150	4.44	3.79	3.87	224.1	224.4	224	本地	正常	无	65535	2.12	0.79		10.28	1048		2.26				0	0
2019-01-19 04:14:28	6.67	150	4.51	3.77	3.9	221.7	222.3	221.9	本地	正常	无	65535	2.11	0.79		10.28	1048		2.21				0	0
2019-01-19 04:16:52	6.69	150	4.47	3.77	3.9	223.4	224.4	223.2	本地	正常	无	65535	2.12	0.79		10.28	1048		2.25				0	0
2019-01-19 04:19:18	6.68	150	4.48	3.76	3.9	223	224.2	223	本地	正常	无	65535	2.13	0.79		10.28	1048		2.29				0	0
2019-01-19 04:21:43	6.69	150	4.45	3.72	3.91	223.1	223.4	222.9	本地	正常	无	65535	2.12	0.79		10.28	1048		2.22				0	0
2019-01-19 04:24:09	6.7	150	4.43	3.78	3.9	222.9	223.9	223.2	本地	正常	无	65535	2.13	0.79		10.28	1048		2.29				0	0
2019-01-19 04:26:34	6.72	150	4.48	3.78	3.89	222.8	223	222.6	本地	正常	无	65535	2.13	0.79		10.28	1048		2.23				0	0
2019-01-19 04:28:58	6.71	150	4.49	3.8	3.85	222	223	222.2	本地	正常	无	65535	2.13	0.79		10.28	1048		2.26				0	0
2019-01-19 04:31:24	6.71	150	4.55	3.84	3.99	223.1	223.5	222.7	本地	正常	无	65535	2.13	0.77		10.28	1048		2.29				0	0
2019-01-19 04:33:49	6.69	150	4.55	3.87	3.9	222	222.6	222.2	本地	正常	无	65535	2.13	0.79		10.28	1048		2.26				0	0
2019-01-19 04:36:14	6.73	150	4.54	3.79	3.99	223.1	223.9	223.3	本地	正常	无	65535	2.14	0.78		10.28	1048		2.29				0	0
2019-01-19 04:38:39	6.72	150	4.55	3.84	3.97	223.1	223.6	223.1	本地	正常	无	65535	2.14	0.78		10.28	1048		2.25				0	0
2019-01-19 04:41:04	6.7	150	4.54	3.82	4.02	222.2	223.1	221.8	本地	正常	无	65535	2.12	0.78		10.28	1048		2.19				0	0
2019-01-19 04:43:30	6.69	150	4.58	3.87	3.95	221.1	221.9	220.8	本地	正常	无	65535	2.12	0.78		10.28	1048		2.22				0	0
2019-01-19 04:45:54	6.69	150	4.52	3.81	3.95	221.2	222.3	221.5	本地	正常	无	65535	2.12	0.79		10.28	1048		2.23				0	0
2019-01-19 04:48:19	6.66	150	4.5	3.8	3.95	221.8	222.4	221.9	本地	正常	无	65535	2.11	0.78		10.28	1048		2.18				0	0
2019-01-19 04:50:45	6.68	150	4.48	3.74	3.92	222.7	223.3	222.4	本地	正常	无	65535	2.12	0.79		10.28	1048		2.26				0	0
2019-01-19 04:53:10	6.68	150	4.56	3.81	3.93	220.9	221.8	220.7	本地	正常	无	65535	2.12	0.78		10.28	1048		2.2				0	0
2019-01-19 04:55:35	6.66	150	4.49	3.8	3.94	222.1	223.2	222.1	本地	正常	无	65535	2.11	0.78		10.28	1048		2.23				0	0
2019-01-19 04:58:00	6.67	150	4.47	3.75	3.98	223.2	223.8	222.8	本地	正常	无	65535	2.11	0.78		10.28	1048		2.18				0	0
2019-01-19 05:00:25	6.64	150	4.49	3.79	3.87	221.8	222.5	222	本地	正常	无	65535	2.1	0.78		10.28	1048		2.14				0	0
2019-01-19 05:02:51	6.64	150	4.48	3.79	3.91	222.8	223.3	223	本地	正常	无	65535	2.1	0.78		10.28	1048		2.12				0	0
2019-01-19 05:05:15	6.62	150	4.48	3.78	3.96	223.5	224.1	223.1	本地	正常	无	65535	2.1	0.77		10.28	1048		1.91				0	0
2019-01-19 05:07:40	6.57	150	4.5	3.8	3.91	221.6	222.2	221.8	本地	正常	无	65535	2.08	0.78		10.28	1048		1.71				0	0
2019-01-19 05:10:05	6.54	150	4.42	3.75	3.9	221.1	221.5	221.2	本地	正常	无	65535	2.06	0.78		10.28	1048		1.69				0	0.2
2019-01-19 05:12:30	6.52	150	4.37	3.69	3.82	223	223.5	222.8	本地	正常	无	65535	2.06	0.78		10.28	1048		1.76				0	0.3
2019-01-19 05:14:55	6.51	150	4.4	3.68	3.8	222.2	222.9	221.8	本地	正常	无	65535	2.06	0.78		10.28	1048		1.79				0	0.3
2019-01-19 05:17:21	6.51	150	4.34	3.63	3.88	223.9	224.3	223.9	本地	正常	无	65535	2.06	0.78		10.28	1048		1.93				0	0.3
2019-01-19 05:19:46	6.53	150	4.35	3.67	3.83	222.6	222.9	222.2	本地	正常	无	65535	2.07	0.79		10.28	1048		1.97				0	0.2
2019-01-19 05:22:11	6.55	150	4.47	3.76	3.93	221	221.3	220.6	本地	正常	无	65535	2.06	0.77		10.28	1048		2.16				0	0.2
2019-01-19 05:24:36	6.58	150	4.44	3.71	3.85	222.3	222.7	222.3	本地	正常	无	65535	2.08	0.79		10.28	1048		2.21				0	0.3
2019-01-19 05:27:01	6.63	150	4.48	3.77	3.92	223.2	223.5	222.6	本地	正常	无	65535	2.1	0.78		10.28	1048		2.29				0	0.5
2019-01-19 05:29:26	6.67	150	4.5	3.78	3.89	221.1	221.4	221	本地	正常	无	65535	2.11	0.79		10.28	1048		2.37				0	0.7
2019-01-19 05:31:50	6.69	150	4.6	3.88	3.98	221.4	221.9	221	本地	正常	无	65535	2.12	0.77		10.28	1048		2.38				0	0.7
2019-01-19 05:34:16	6.76	150	4.59	3.88	3.97	220.7	220.9	220.6	本地	正常	无	65535	2.15	0.79		10.28	1048		2.34				0	0.8
2019-01-19 05:36:41	6.74	150	4.52	3.8	3.91	223.1	223.7	223.3	本地	正常	无	65535	2.14	0.78		10.28	1048		2.41				0	0.8
2019-01-19 05:39:21	6.78	150	4.66	3.88	4.03	221.8	222.4	221.4	本地	正常	无	65535	2.15	0.78		10.28	1048		2.33				0	0.9
2019-01-19 05:42:04	6.82	150	4.61	3.87	4.07	222.8	223.5	222.8	本地	正常	无	65535	2.18	0.78		10.28	1048		2.41				0	1
2019-01-19 05:44:31	6.8	150	4.57	3.82	4.03	221.2	222.4	221.5	本地	正常	无	65535	2.16	0.79		10.28	1048		2.4				0	1
2019-01-19 05:46:55	6.76	150	4.62	3.89	4	221.2	222.3	221.3	本地	正常	无	65535	2.15	0.78		10.28	1048		2.3				0	1
2019-01-19 05:49:21	6.79	150	4.63	3.91	4.02	221.4	222.3	221.4	本地	正常	无	65535	2.16	0.79		10.28	1048		2.26				0	1
2019-01-19 05:51:45	6.72	150	4.5	3.81	3.92	222.2	222.5	221.8	本地	正常	无	65535	2.13	0.79		10.28	1048		2.15				0	1.1
2019-01-19 05:54:11	6.72	150	4.55	3.81	3.96	221.6	221.9	221.6	本地	正常	无	65535	2.13	0.78		10.28	1048		2.13				0	1.2
2019-01-19 05:56:38	6.66	150	4.46	3.76	3.91	222.8	223.2	222.8	本地	正常	无	65535	2.11	0.78		10.28	1048		2.15				0	1.2
2019-01-19 05:59:01	6.66	150	4.43	3.74	3.86	222.7	223.4	222.3	本地	正常	无	65535	2.11	0.79		10.28	1048		2.24				0	1.1
2019-01-19 06:01:27	6.67	150	4.51	3.81	3.99	221.6	222.7	221.4	本地	正常	无	65535	2.12	0.78		10.28	1048		2.2				0	1.1
2019-01-19 06:03:51	6.69	150	4.48	3.76	3.95	222	222.4	221.6	本地	正常	无	65535	2.12	0.79		10.28	1048		2.31				0	1
2019-01-19 06:06:16	6.71	150	4.53	3.82	3.99	221.3	222.3	221.5	本地	正常	无	65535	2.13	0.79		10.28	1048		2.27				0	0.9
2019-01-19 06:08:41	6.72	150	4.57	3.83	3.93	221.4	221.9	221.5	本地	正常	无	65535	2.13	0.79		10.28	1048		2.3				0	0.9
2019-01-19 06:11:06	6.68	150	4.55	3.85	3.97	220.5	221.5	220.8	本地	正常	无	65535	2.12	0.79		10.28	1048		2.31				0	0.9
2019-01-19 06:13:31	6.72	150	4.53	3.86	3.94	221	221.4	221	本地	正常	无	65535	2.13	0.79		10.28	1048		2.29				0	0.9
2019-01-19 06:15:57	6.69	150	4.56	3.84	3.94	220.8	221.8	220.7	本地	正常	无	65535	2.12	0.78		10.28	1048		2.33				0	0.8
2019-01-19 06:18:22	6.7	150	4.52	3.85	3.98	221.3	221.9	221	本地	正常	无	65535	2.13	0.79		10.28	1048		2.33				0	0.7
2019-01-19 06:20:47	6.75	150	4.51	3.85	4	219.8	220.3	219.9	本地	正常	无	65535	2.14	0.79		10.28	1048		2.29				0	0.7
2019-01-19 06:23:12	6.75	150	4.5	3.84	4.04	221.6	222.1	221.2	本地	正常	无	65535	2.14	0.78		10.28	1048		2.33				0	0.6
2019-01-19 06:25:38	6.76	150	4.56	3.88	4.05	221.7	222.4	221.5	本地	正常	无	65535	2.15	0.78		10.28	1048		2.32				0	0.6
2019-01-19 06:27:48	6.75	150	4.54	3.84	4.05	220.6	221.4	221.1	本地	正常	无	65535	2.14	0.78		10.28	1048		2.34				0	0.6
2019-01-19 06:30:30	6.77	150	4.58	3.9	4.09	219.1	220.4	219.7	本地	正常	无	65535	2.14	0.78		10.28	1048		2.31				0	0.7
2019-01-19 06:33:10	6.75	150	4.51	3.91	4.08	219.7	220.7	219.8	本地	正常	无	65535	2.14	0.78		10.28	1048		2.25				0	0.7
2019-01-19 06:35:36	6.71	150	4.56	3.83	4	220.7	221.1	220.7	本地	正常	无	65535	2.12	0.78		10.28	1048		2.21				0	0.8
2019-01-19 06:38:00	6.69	150	4.49	3.77	3.98	221.1	222.3	221.1	本地	正常	无	65535	2.11	0.78		10.28	1048		2.19				0	0.9
2019-01-19 06:40:27	6.66	150	4.61	3.91	4.08	222.2	222.5	222	本地	正常	无	65535	2.11	0.76		10.28	1048		2.14				0	1.1
2019-01-19 06:42:50	6.65	150	4.59	3.82	4.05	221	221.8	221.4	本地	正常	无	65535	2.1	0.77		10.28	1048		2.17				0	1.1
2019-01-19 06:45:16	6.69	150	4.6	3.87	4.03	221.1	221.5	220.7	本地	正常	无	65535	2.12	0.77		10.28	1048		2.21				0	1
2019-01-19 06:47:41	6.75	150	4.68	3.94	4.14	219.4	220.2	219.2	本地	正常	无	65535	2.14	0.77		10.28	1048		2.17				0	1.2
2019-01-19 06:50:05	6.61	150	4.49	3.8	3.94	220.5	221.5	220.7	本地	正常	无	65535	2.09	0.78		10.28	1048		2.05				0	1.3
2019-01-19 06:52:31	6.58	150	4.48	3.76	3.94	222.3	222.9	222.5	本地	正常	无	65535	2.08	0.77		10.28	1048		1.99				0	1.2
2019-01-19 06:54:56	6.56	150	4.42	3.81	3.91	222.5	222.8	222.1	本地	正常	无	65535	2.08	0.78		10.28	1048		1.85				0	0.9
2019-01-19 06:57:21	6.52	150	4.4	3.73	3.84	220.3	220.5	220.3	本地	正常	无	65535	2.05	0.78		10.28	1048		1.64				0	0.6
2019-01-19 06:59:47	6.49	150	4.39	3.75	3.87	221.4	221.7	221.5	本地	正常	无	65535	2.05	0.77		10.28	1048		1.7				0	0.1
2019-01-19 07:02:12	6.47	150	4.35	3.72	3.84	220.6	221	220.4	本地	正常	无	65535	2.04	0.78		10.28	1048		1.76				0	0
2019-01-19 07:04:37	6.47	150	4.36	3.77	3.84	219.6	220.8	219.9	本地	正常	无	65535	2.04	0.78		10.28	1048		1.83				0	0
2019-01-19 07:07:02	6.47	150	4.37	3.71	3.83	220.4	221.4	220.7	本地	正常	无	65535	2.04	0.78		10.28	1048		1.92				0	0
2019-01-19 07:09:27	6.49	150	4.35	3.72	3.85	219.8	220.2	219.6	本地	正常	无	65535	2.04	0.78		10.28	1048		2.02				0	0
2019-01-19 07:11:52	6.53	150	4.36	3.72	3.78	220.7	221.5	220.9	本地	正常	无	65535	2.06	0.8		10.28	1048		2.09				0	0
2019-01-19 07:14:17	6.56	150	4.44	3.78	3.86	221.9	222.9	221.9	本地	正常	无	65535	2.07	0.78		10.28	1048		2.21				0	0
2019-01-19 07:16:42	6.59	150	4.47	3.87	3.91	221.5	222.1	221.7	本地	正常	无	65535	2.08	0.78		10.28	1048		2.25				0	0
2019-01-19 07:19:12	6.6	150	4.5	3.85	3.93	220.4	220.7	220.4	本地	正常	无	65535	2.09	0.78		10.28	1048		2.32				0	0
2019-01-19 07:21:33	6.62	150	4.44	3.82	3.86	221.2	222.2	221.3	本地	正常	无	65535	2.1	0.79		10.28	1048		2.31				0	0
2019-01-19 07:23:58	6.64	150	4.49	3.87	3.92	220.1	220.7	220.4	本地	正常	无	65535	2.1	0.78		10.28	1048		2.29				0	0
2019-01-19 07:26:23	6.61	150	4.42	3.8	3.9	220.8	221.6	221	本地	正常	无	65535	2.09	0.79		10.28	1048		2.33				0	0
2019-01-19 07:28:47	6.62	150	4.43	3.8	3.95	221.9	222.6	221.5	本地	正常	无	65535	2.09	0.77		10.28	1048		2.27				0	0
2019-01-19 07:31:13	6.61	150	4.42	3.78	3.88	222.7	223.2	222.9	本地	正常	无	65535	2.09	0.78		10.28	1048		2.23				0	0
2019-01-19 07:33:37	6.59	150	4.4	3.8	3.86	220.3	221	219.8	本地	正常	无	65535	2.08	0.79		10.28	1048		2.16				0	0
2019-01-19 07:36:03	6.58	150	4.38	3.76	3.88	220.6	221.6	220.5	本地	正常	无	65535	2.08	0.79		10.28	1048		2.19				0	0
2019-01-19 07:38:29	6.57	150	4.45	3.78	3.82	221.8	221.8	221.3	本地	正常	无	65535	2.08	0.78		10.28	1048		2.15				0	0
2019-01-19 07:40:53	6.56	150	4.42	3.76	3.96	219.3	219.3	219.2	本地	正常	无	65535	2.07	0.79		10.28	1048		2.17				0	0
2019-01-19 07:43:18	6.55	150	4.48	3.86	3.93	220.5	220.6	220	本地	正常	无	65535	2.07	0.78		10.28	1048		2.09				0	0
2019-01-19 07:45:43	6.53	150	4.41	3.82	3.93	220.7	221.8	220.8	本地	正常	无	65535	2.07	0.78		10.28	1048		2.09				0	0
2019-01-19 07:48:08	6.53	150	4.42	3.77	3.89	219.7	220.6	219.6	本地	正常	无	65535	2.06	0.78		10.28	1048		2.05				0	0
2019-01-19 07:50:33	6.51	150	4.33	3.7	3.86	220.6	220.7	220.3	本地	正常	无	65535	2.05	0.78		10.28	1048		2.04				0	0
2019-01-19 07:52:57	6.53	150	4.38	3.76	3.9	219.8	219.9	219.9	本地	正常	无	65535	2.06	0.78		10.28	1048		2.13				0	0
2019-01-19 07:55:23	6.55	150	4.34	3.67	3.93	221	221.8	220.7	本地	正常	无	65535	2.07	0.79		10.28	1048		2.15				0	0
2019-01-19 07:57:49	6.55	150	4.36	3.76	3.89	220.7	220.9	220.8	本地	正常	无	65535	2.07	0.78		10.28	1048		2.17				0	0
2019-01-19 08:00:15	6.54	150	4.4	3.79	3.84	219.8	219.8	219.5	本地	正常	无	65535	2.06	0.78		10.28	1048		2.18				0	0
2019-01-19 08:02:39	6.58	150	4.44	3.8	3.83	219.7	219.9	219.9	本地	正常	无	65535	2.08	0.79		10.28	1048		2.29				0	0
2019-01-19 08:05:05	6.58	150	4.46	3.78	3.85	220.2	220.2	220.3	本地	正常	无	65535	2.08	0.79		10.28	1048		2.13				0	0
2019-01-19 08:07:28	6.58	150	4.44	3.8	3.88	221.2	221.9	220.8	本地	正常	无	65535	2.08	0.78		10.28	1048		2.49				0	0
2019-01-19 08:09:53	6.76	150	4.57	3.97	3.95	220.9	221.2	220.4	本地	正常	无	65535	2.14	0.78		10.28	1048		2.59				0	0
2019-01-19 08:12:18	6.77	150	4.5	3.82	3.94	220.4	220.4	220.1	本地	正常	无	65535	2.14	0.79		10.28	1048		2.36				0	0
2019-01-19 08:14:44	6.63	150	4.43	3.82	3.85	220.6	221.1	220.8	本地	正常	无	65535	2.1	0.79		10.28	1048		2.15				0	0
2019-01-19 08:17:09	6.55	150	4.37	3.72	3.79	221.5	222.1	221.7	本地	正常	无	65535	2.07	0.79		10.28	1048		2.02				0	0
2019-01-19 08:19:34	6.51	150	4.33	3.73	3.8	220.8	221.5	221.1	本地	正常	无	65535	2.06	0.79		10.28	1048		2.04				0	0
2019-01-19 08:22:00	6.5	150	4.4	3.75	3.88	220.4	221.2	220.7	本地	正常	无	65535	2.05	0.78		10.29	1050		2.02				0	0
2019-01-19 08:24:25	6.5	150	4.35	3.68	3.83	220.8	221.2	220.6	本地	正常	无	65535	2.05	0.79		10.28	1048		2.05				0	0
2019-01-19 08:26:50	6.52	150	4.44	3.79	3.93	221.5	222.2	221.3	本地	正常	无	65535	2.07	0.78		10.28	1048		2.18				0	0
2019-01-19 08:29:15	6.54	150	4.42	3.75	3.87	221.7	222.1	221.5	本地	正常	无	65535	2.07	0.78		10.28	1048		2.23				0	0
2019-01-19 08:31:40	6.55	150	4.43	3.71	3.86	221	221.2	220.7	本地	正常	无	65535	2.07	0.79		10.28	1048		2.22				0	0
2019-01-19 08:34:06	6.58	150	4.42	3.74	3.85	222	222.4	221.8	本地	正常	无	65535	2.09	0.79		10.28	1048		2.39				0	0
2019-01-19 08:36:31	6.64	150	4.51	3.82	3.91	222	222.1	222	本地	正常	无	65535	2.11	0.79		10.28	1048		2.43				0	0
2019-01-19 08:38:56	6.75	150	4.58	3.84	4.01	221.2	221.3	221	本地	正常	无	65535	2.15	0.79		10.28	1048		2.57				0	0
2019-01-19 08:41:21	6.78	150	4.54	3.88	4.08	221.4	221.9	221.7	本地	正常	无	65535	2.16	0.79		10.28	1048		2.59				0	0
2019-01-19 08:43:45	6.83	150	4.62	3.9	4.07	221.4	222.2	221.3	本地	正常	无	65535	2.17	0.78		10.28	1048		2.58				0	0
2019-01-19 08:46:11	6.84	150	4.59	3.91	4.04	221.3	222	221.5	本地	正常	无	65535	2.18	0.79		10.28	1048		2.45				0	0
2019-01-19 08:48:36	6.64	150	4.38	3.71	3.91	222.6	223.2	222.6	本地	正常	无	65535	2.11	0.79		10.28	1048		2.34				0	0
2019-01-19 08:51:01	6.63	150	4.44	3.73	3.98	223	223.5	223.4	本地	正常	无	65535	2.1	0.78		10.28	1048		2.27				0	0
2019-01-19 08:53:26	6.58	150	4.38	3.64	3.89	222.6	223.6	222.9	本地	正常	无	65535	2.09	0.8		10.28	1048		2.24				0	0
2019-01-19 08:55:52	6.57	150	4.32	3.63	3.92	223.5	224.4	223.5	本地	正常	无	65535	2.09	0.79		10.28	1048		2.27				0	0
2019-01-19 08:58:17	6.55	150	4.38	3.74	3.94	223.6	223.8	223.3	本地	正常	无	65535	2.08	0.78		10.28	1048		2.16				0	0
2019-01-19 09:00:41	6.56	150	4.35	3.64	3.85	223.1	224.3	223.6	本地	正常	无	65535	2.08	0.79		10.28	1048		2.23				0	0
2019-01-19 09:03:07	6.56	150	4.35	3.69	3.84	223	224.1	223.3	本地	正常	无	65535	2.08	0.79		10.28	1048		2.26				0	0
2019-01-19 09:05:34	6.56	150	4.35	3.66	3.83	223.6	223.8	223.3	本地	正常	无	65535	2.08	0.79		10.28	1048		2.23				0	0
2019-01-19 09:07:57	6.55	150	4.35	3.66	3.78	222.9	224	222.9	本地	正常	无	65535	2.08	0.8		10.28	1048		2.26				0	0
2019-01-19 09:10:22	6.55	150	4.43	3.7	3.88	222.7	223.6	222.4	本地	正常	无	65535	2.08	0.79		10.28	1048		2.24				0	0
2019-01-19 09:12:48	6.53	150	4.39	3.66	3.85	222.7	223.7	222.4	本地	正常	无	65535	2.07	0.78		10.28	1048		2.21				0	0
2019-01-19 09:15:13	6.54	150	4.35	3.6	3.8	222.2	222.7	222.5	本地	正常	无	65535	2.07	0.8		10.28	1048		2.19				0	0
2019-01-19 09:17:38	6.54	150	4.29	3.6	3.84	221.8	222.9	221.8	本地	正常	无	65535	2.07	0.79		10.28	1048		2.17				0	0
2019-01-19 09:20:03	6.52	150	4.38	3.67	3.81	223	223.3	222.9	本地	正常	无	65535	2.07	0.78		10.28	1048		2.19				0	0
2019-01-19 09:22:28	6.5	150	4.35	3.62	3.79	222.7	223.5	222.6	本地	正常	无	65535	2.06	0.79		10.28	1048		2.15				0	0
2019-01-19 09:24:53	6.49	150	4.39	3.65	3.75	221.5	222.2	221.9	本地	正常	无	65535	2.05	0.79		10.28	1048		2.02				0	0
2019-01-19 09:27:17	6.5	150	4.39	3.7	3.77	222.4	223.5	222.3	本地	正常	无	65535	2.06	0.79		10.28	1048		2.13				0	0
2019-01-19 09:29:43	6.48	150	4.39	3.62	3.69	223.4	223.5	223.4	本地	正常	无	65535	2.05	0.79		10.28	1048		2.12				0	0
2019-01-19 09:32:09	6.5	150	4.41	3.73	3.7	221.5	221.7	221.2	本地	正常	无	65535	2.05	0.79		10.28	1048		2.09				0	0
2019-01-19 09:34:20	6.49	150	4.41	3.63	3.72	222.7	222.9	222.9	本地	正常	无	65535	2.05	0.79		10.28	1048		2.11				0	0
2019-01-19 09:36:46	6.48	150	4.45	3.68	3.71	223.7	223.9	223.2	本地	正常	无	65535	2.05	0.78		10.28	1048		2.14				0	0
2019-01-19 09:39:10	6.49	150	4.39	3.65	3.76	221.2	222	221.2	本地	正常	无	65535	2.05	0.79		10.28	1048		2.13				0	0
2019-01-19 09:41:35	6.52	150	4.4	3.75	3.86	222.9	223.3	223.1	本地	正常	无	65535	2.07	0.78		10.28	1048		2.1				0	0
2019-01-19 09:44:17	6.5	150	4.43	3.75	3.77	222.8	223.3	223.2	本地	正常	无	65535	2.07	0.79		10.28	1048		2.14				0	0
2019-01-19 09:46:41	6.51	150	4.38	3.68	3.77	224.3	224.6	224.2	本地	正常	无	65535	2.07	0.79		10.28	1048		2.17				0	0
2019-01-19 09:49:08	6.52	150	4.44	3.7	3.68	223.2	223.5	223	本地	正常	无	65535	2.07	0.79		10.28	1048		2.17				0	0
2019-01-19 09:51:32	6.51	150	4.36	3.66	3.75	224.6	225.3	224.9	本地	正常	无	65535	2.07	0.78		10.28	1048		2.13				0	0
2019-01-19 09:53:57	6.52	150	4.39	3.67	3.85	222.8	223.8	223.3	本地	正常	无	65535	2.07	0.78		10.28	1048		2.19				0	0
2019-01-19 09:56:22	6.51	150	4.43	3.68	3.8	223.6	224.5	224.1	本地	正常	无	65535	2.06	0.77		10.28	1048		2.17				0	0
2019-01-19 09:58:48	6.51	150	4.4	3.69	3.83	224	224.9	224.3	本地	正常	无	65535	2.07	0.78		10.28	1048		2.21				0	0
2019-01-19 10:01:12	6.55	150	4.43	3.72	3.8	223.3	223.7	223.3	本地	正常	无	65535	2.07	0.78		10.28	1048		2.23				0	0
2019-01-19 10:03:37	6.52	150	4.36	3.62	3.79	225.5	226.3	225.1	本地	正常	无	65535	2.07	0.78		10.28	1048		2.26				0	0
2019-01-19 10:06:02	6.54	150	4.42	3.74	3.85	223	223.5	222.9	本地	正常	无	65535	2.07	0.78		10.28	1048		2.22				0	0
2019-01-19 10:08:28	6.55	150	4.46	3.69	3.83	224	224.8	223.9	本地	正常	无	65535	2.08	0.79		10.28	1048		2.29				0	0
2019-01-19 10:10:53	6.55	150	4.41	3.7	3.87	225.3	226.5	225.4	本地	正常	无	65535	2.09	0.78		10.28	1048		2.23				0	0
2019-01-19 10:13:18	6.55	150	4.37	3.76	3.86	225.3	226	225.1	本地	正常	无	65535	2.09	0.79		10.28	1048		2.25				0	0
2019-01-19 10:15:44	6.53	150	4.37	3.69	3.85	224.5	225.5	224.8	本地	正常	无	65535	2.08	0.78		10.28	1048		2.14				0	0
2019-01-19 10:18:09	6.49	150	4.33	3.65	3.8	225.4	226.7	225.7	本地	正常	无	65535	2.07	0.78		10.28	1048		1.85				0	0
2019-01-19 10:20:34	6.45	150	4.31	3.65	3.81	226.1	227.1	225.9	本地	正常	无	65535	2.05	0.77		10.28	1048		1.75				0	0
2019-01-19 10:22:59	6.42	150	4.31	3.65	3.81	224.1	225.3	224	本地	正常	无	65535	2.04	0.78		10.28	1048		1.77				0	0
2019-01-19 10:25:24	6.42	150	4.3	3.59	3.81	223.5	224.7	223.4	本地	正常	无	65535	2.03	0.78		10.28	1048		1.76				0	0
2019-01-19 10:27:49	6.41	150	4.32	3.64	3.8	224.1	224.8	223.7	本地	正常	无	65535	2.03	0.77		10.28	1048		1.81				0	0.1
2019-01-19 10:30:15	6.41	150	4.32	3.63	3.84	223.2	224.1	223.6	本地	正常	无	65535	2.03	0.77		10.28	1048		1.93				0	0.4
2019-01-19 10:32:39	6.42	150	4.28	3.61	3.76	224.3	225.4	224.8	本地	正常	无	65535	2.04	0.78		10.28	1048		1.94				0	0.8
2019-01-19 10:35:05	6.44	150	4.31	3.62	3.85	223.2	223.8	223.1	本地	正常	无	65535	2.04	0.78		10.28	1048		2.05				0	1
2019-01-19 10:37:30	6.45	150	4.31	3.67	3.85	222.3	223.6	222.6	本地	正常	无	65535	2.04	0.78		10.28	1048		2.06				0	1.1
2019-01-19 10:39:55	6.47	150	4.32	3.6	3.82	224.8	225.3	224.9	本地	正常	无	65535	2.05	0.79		10.28	1048		2.18				0	1.2
2019-01-19 10:42:20	6.5	150	4.38	3.7	3.94	224	224.8	224.5	本地	正常	无	65535	2.07	0.78		10.28	1048		2.21				0	1.2
2019-01-19 10:44:45	6.51	150	4.36	3.64	3.85	223.1	224.4	223.4	本地	正常	无	65535	2.07	0.79		10.28	1048		2.18				0	1.3
2019-01-19 10:47:11	6.56	150	4.37	3.67	3.9	224	224.4	224.2	本地	正常	无	65535	2.08	0.78		10.28	1048		2.35				0	1.4
2019-01-19 10:49:35	6.55	150	4.35	3.62	3.91	224.5	225.6	225	本地	正常	无	65535	2.09	0.79		10.28	1048		2.33				0	1.6
2019-01-19 10:52:01	6.58	150	4.41	3.6	3.97	222.9	223.4	222.9	本地	正常	无	65535	2.09	0.79		10.28	1048		2.29				0	1.6
2019-01-19 10:54:25	6.58	150	4.37	3.61	3.87	224.1	224.8	224	本地	正常	无	65535	2.09	0.79		10.28	1048		2.31				0	1.7
2019-01-19 10:56:51	6.57	150	4.39	3.65	3.9	223.9	225.3	224.2	本地	正常	无	65535	2.09	0.79		10.28	1048		2.36				0	1.7
2019-01-19 10:59:15	6.55	150	4.36	3.57	3.88	224.1	224.8	224.7	本地	正常	无	65535	2.09	0.79		10.28	1048		2.24				0	1.8
2019-01-19 11:01:40	6.62	150	4.43	3.74	3.96	224.3	225.2	225	本地	正常	无	65535	2.11	0.78		10.28	1048		2.37				0	2
2019-01-19 11:04:06	6.57	150	4.44	3.65	3.86	223.7	224.3	224	本地	正常	无	65535	2.08	0.78		10.28	1048		2.34				0	2.1
2019-01-19 11:06:30	6.61	150	4.44	3.7	3.89	223	223.7	223	本地	正常	无	65535	2.1	0.79		10.28	1048		2.31				0	2.4
2019-01-19 11:08:57	6.55	150	4.39	3.64	3.89	224.3	225.5	225	本地	正常	无	65535	2.08	0.78		10.28	1048		2.35				0	2.7
2019-01-19 11:11:21	6.61	150	4.51	3.64	4.01	222.5	222.9	222.9	本地	正常	无	65535	2.1	0.78		10.28	1048		2.28				0	3.1
2019-01-19 11:13:46	6.55	150	4.39	3.63	3.91	222.7	224	223.2	本地	正常	无	65535	2.08	0.79		10.28	1048		2.36				0	3.4
2019-01-19 11:16:12	6.57	150	4.4	3.62	3.91	224	225.4	224.5	本地	正常	无	65535	2.09	0.79		10.28	1048		2.29				0	3.5
2019-01-19 11:18:37	6.56	150	4.37	3.64	3.93	223.7	225	224.5	本地	正常	无	65535	2.09	0.78		10.28	1048		2.26				0	3.5
2019-01-19 11:21:01	6.53	150	4.37	3.59	3.93	223.6	224.4	224.3	本地	正常	无	65535	2.07	0.78		10.28	1048		2.28				0	3.5
2019-01-19 11:23:26	6.57	150	4.39	3.64	3.89	224.7	225.9	224.8	本地	正常	无	65535	2.09	0.79		10.28	1048		2.33				0	3.9
2019-01-19 11:25:52	6.55	150	4.44	3.67	3.89	223	224.4	223.4	本地	正常	无	65535	2.08	0.78		10.28	1048		2.23				0	4.2
2019-01-19 11:33:07	6.56	150	4.39	3.64	3.82	225.3	225.9	225.1	本地	正常	无	65535	2.09	0.79		10.28	1048		2.24				0	5
2019-01-19 11:35:32	6.57	150	4.4	3.61	3.87	224.5	225.3	224.3	本地	正常	无	65535	2.09	0.79		10.28	1048		2.25				0	5
2019-01-19 11:37:58	6.54	150	4.37	3.63	3.81	223.5	224.7	223.9	本地	正常	无	65535	2.08	0.79		10.28	1048		2.27				0	5.2
2019-01-19 11:40:23	6.58	150	4.48	3.65	3.95	226.6	227.1	226.2	本地	正常	无	65535	2.1	0.77		10.28	1048		2.23				0	5.4
2019-01-19 11:42:47	6.53	150	4.39	3.61	3.9	226.6	227.2	226.4	本地	正常	无	65535	2.08	0.77		10.28	1048		2.23				0	5.4
2019-01-19 11:45:13	6.53	150	4.3	3.57	3.78	225.8	226.3	225.9	本地	正常	无	65535	2.08	0.79		10.28	1048		2.11				0	5.2
2019-01-19 11:47:38	6.47	150	4.41	3.64	3.79	222.8	223.6	223.3	本地	正常	无	65535	2.05	0.78		10.28	1048		1.88				0	5
2019-01-19 11:50:03	6.45	150	4.29	3.6	3.81	226.2	227.5	226.9	本地	正常	无	65535	2.05	0.78		10.28	1048		1.98				0	4.8
2019-01-19 11:52:28	6.44	150	4.33	3.62	3.82	226.7	228	226.7	本地	正常	无	65535	2.06	0.78		10.28	1048		1.96				0	4.7
2019-01-19 11:54:53	6.45	150	4.35	3.6	3.83	225.7	226.4	225.9	本地	正常	无	65535	2.05	0.77		10.28	1048		2.08				0	4.6
2019-01-19 11:57:17	6.46	150	4.33	3.59	3.8	225	225.5	225.2	本地	正常	无	65535	2.05	0.79		10.28	1048		2.09				0	4.5
2019-01-19 11:59:44	6.47	150	4.36	3.57	3.8	225.5	226.2	225.8	本地	正常	无	65535	2.06	0.78		10.28	1048		2.09				0	4.3
2019-01-19 12:02:08	6.48	150	4.35	3.65	3.82	226.7	228	226.9	本地	正常	无	65535	2.07	0.78		10.28	1048		2.21				0	4.1
2019-01-19 12:04:36	6.49	150	4.38	3.63	3.84	226.1	227.4	226.5	本地	正常	无	65535	2.07	0.78		10.28	1048		2.19				0	3.7
2019-01-19 12:06:59	6.5	150	4.37	3.67	3.8	223.8	225.1	224	本地	正常	无	65535	2.07	0.79		10.28	1048		2.15				0	3.4
2019-01-19 12:09:24	6.51	150	4.34	3.66	3.86	224.1	225.7	224.7	本地	正常	无	65535	2.07	0.78		10.28	1048		2.19				0	3.2
2019-01-19 12:11:49	6.51	150	4.33	3.61	3.86	224.4	225.8	225.1	本地	正常	无	65535	2.07	0.78		10.28	1048		2.25				0	3.1
2019-01-19 12:14:15	6.52	150	4.38	3.69	3.89	225.8	227	225.9	本地	正常	无	65535	2.08	0.78		10.28	1048		2.19				0	3
2019-01-19 12:16:40	6.5	150	4.33	3.62	3.84	225.2	225.8	225.2	本地	正常	无	65535	2.07	0.78		10.28	1048		2.24				0	2.8
2019-01-19 12:19:05	6.51	150	4.4	3.66	3.88	223.3	224.6	223.6	本地	正常	无	65535	2.07	0.77		10.28	1048		2.16				0	2.6
2019-01-19 12:21:29	6.5	150	4.34	3.59	3.85	226	227.4	226.8	本地	正常	无	65535	2.07	0.78		10.28	1048		2.16				0	2.5
2019-01-19 12:23:54	6.49	150	4.36	3.61	3.88	224.9	225.9	225	本地	正常	无	65535	2.06	0.78		10.28	1048		2.18				0	2.6
2019-01-19 12:26:19	6.5	150	4.37	3.61	3.88	225.6	226.3	226	本地	正常	无	65535	2.07	0.78		10.28	1048		2.13				0	2.8
2019-01-19 12:28:44	6.49	150	4.39	3.59	3.9	224.9	225.7	225.4	本地	正常	无	65535	2.06	0.78		10.28	1048		2.18				0	2.9
2019-01-19 12:31:10	6.49	150	4.46	3.55	3.96	226.9	228.3	227.2	本地	正常	无	65535	2.07	0.77		10.28	1048		2.17				0	3
2019-01-19 12:33:35	6.49	150	4.39	3.62	3.88	226.4	227.6	227	本地	正常	无	65535	2.07	0.77		10.28	1048		2.09				0	2.9
2019-01-19 12:36:02	6.49	150	4.38	3.64	3.86	227	228.3	227.1	本地	正常	无	65535	2.07	0.77		10.28	1048		2.1				0	2.8
2019-01-19 12:38:26	6.47	150	4.41	3.64	3.9	225.9	227.2	226.1	本地	正常	无	65535	2.06	0.77		10.28	1048		2.07				0	2.8
2019-01-19 12:40:50	6.45	150	4.35	3.57	3.85	227.8	228.8	227.7	本地	正常	无	65535	2.06	0.77		10.28	1048		1.94				0	3
2019-01-19 12:43:16	6.44	150	4.32	3.49	3.85	228.2	229.1	228.8	本地	正常	无	65535	2.05	0.77		10.28	1048		1.99				0	3.4
2019-01-19 12:45:41	6.44	150	4.37	3.58	3.78	227.2	228	227.5	本地	正常	无	65535	2.05	0.77		10.28	1048		1.91				0	3.7
2019-01-19 12:48:06	6.43	150	4.34	3.62	3.8	228.3	229.2	228.5	本地	正常	无	65535	2.05	0.77		10.28	1048		1.95				0	3.8
2019-01-19 12:50:31	6.41	150	4.25	3.67	3.8	228.5	230.2	229.6	本地	正常	无	65535	2.05	0.76		10.28	1048		1.89				0	3.9
2019-01-19 12:52:58	6.41	150	4.18	3.52	3.64	229.5	230.5	229.7	本地	正常	无	65535	2.04	0.79		10.28	1048		1.78				0	3.9
2019-01-19 12:55:23	6.39	150	4.18	3.66	3.67	230.1	232.1	230.8	本地	正常	无	65535	2.04	0.77		10.28	1048		1.57				0	3.8

## Sheet: Sheet4
时间	电流	转速	输入电流A	输入电流B	输入电流C	输入电压A	输入电压B	输入电压C	KA0	KA4	远程操作	操作时间	有功功率	功率因数	有功电量	井下压力	沉没度	无功电量	油压	油压	套压	流量	井温	油温
2019-02-09 18:12:24	6.72	150	4.66	4.06	3.95	219.2	219.8	219.2	本地	正常	无	65535	2.13	0.77		10.28	1048		2.33				0	8
2019-02-09 18:14:57	6.69	150	4.63	4.04	3.9	218.9	219.4	218.7	本地	正常	无	65535	2.11	0.77		10.28	1048		2.3				0	8
2019-02-09 18:17:26	6.75	150	4.62	3.97	3.97	219.2	220.8	219.1	本地	正常	无	65535	2.14	0.78		10.28	1048		2.3				0	8.1
2019-02-09 18:19:56	6.71	150	4.62	3.96	3.88	220.2	221.3	219.8	本地	正常	无	65535	2.13	0.78		10.28	1048		2.38				0	8.2
2019-02-09 18:22:27	6.74	150	4.69	4.04	3.86	219.3	219.6	219.1	本地	正常	无	65535	2.14	0.78		10.28	1048		2.34				0	8.3
2019-02-09 18:24:57	6.72	150	4.57	3.89	3.88	223.5	224.1	223.1	本地	正常	无	65535	2.14	0.78		10.28	1048		2.31				0	8.2
2019-02-09 18:27:28	6.71	150	4.61	3.95	3.82	221.4	222.3	221.1	本地	正常	无	65535	2.13	0.78		10.28	1048		2.19				0	8
2019-02-09 18:29:58	6.68	150	4.56	3.88	3.8	222.4	222.5	221.8	本地	正常	无	65535	2.12	0.79		10.28	1048		2.06				0	8
2019-02-09 18:32:29	6.61	150	4.48	3.79	3.82	221.8	222.5	221.6	本地	正常	无	65535	2.09	0.78		10.28	1048		1.99				0	8
2019-02-09 18:35:00	6.58	150	4.47	3.78	3.86	221.9	222.8	221.1	本地	正常	无	65535	2.09	0.79		10.28	1048		1.86				0	8.3
2019-02-09 18:37:31	6.55	150	4.38	3.72	3.81	221.1	221.8	220.6	本地	正常	无	65535	2.07	0.79		10.28	1048		1.88				0	8.4
2019-02-09 18:40:01	6.53	150	4.42	3.74	3.9	220.5	222.2	220.6	本地	正常	无	65535	2.07	0.79		10.28	1048		1.93				0	8.6
2019-02-09 18:42:32	6.55	150	4.47	3.76	3.74	221.4	221.7	221.2	本地	正常	无	65535	2.07	0.78		10.28	1048		2.05				0	8.7
2019-02-09 18:45:01	6.56	150	4.44	3.78	3.64	222.3	222.9	221.6	本地	正常	无	65535	2.08	0.79		10.28	1048		2.16				0	8.7
2019-02-09 18:47:33	6.64	150	4.46	3.8	3.82	220.7	221.1	220.3	本地	正常	无	65535	2.1	0.8		10.28	1048		2.22				0	8.6
2019-02-09 18:50:03	6.65	150	4.55	3.89	3.76	220.2	221.2	219.9	本地	正常	无	65535	2.1	0.78		10.28	1048		2.38				0	8.5
2019-02-09 18:55:05	6.72	150	4.52	3.88	3.89	220.6	221.5	220.2	本地	正常	无	65535	2.14	0.8		10.28	1048		2.31				0	8.4
2019-02-09 18:57:36	6.76	150	4.62	3.94	3.88	221.7	222.2	221.7	本地	正常	无	65535	2.15	0.79		10.28	1048		2.35				0	8.3
2019-02-09 19:00:06	6.72	150	4.67	3.85	3.95	218.6	219.8	218.5	本地	正常	无	65535	2.13	0.78		10.28	1048		2.31				0	8.1
2019-02-09 19:02:36	6.75	150	4.64	3.93	4.01	220.3	221	220	本地	正常	无	65535	2.14	0.78		10.28	1048		2.36				0	8
2019-02-09 19:05:07	6.8	150	4.71	3.96	3.96	218.3	219.4	218.5	本地	正常	无	65535	2.16	0.79		10.28	1048		2.36				0	7.9
2019-02-09 19:07:37	6.71	150	4.63	3.95	3.85	219.7	220.8	219.7	本地	正常	无	65535	2.13	0.79		10.28	1048		2.35				0	7.7
2019-02-09 19:10:08	6.79	150	4.62	3.93	3.95	220.4	221.2	220.8	本地	正常	无	65535	2.16	0.79		10.28	1048		2.38				0	7.7
2019-02-09 19:17:39	6.71	150	4.52	3.82	3.86	219.2	219.6	219	本地	正常	无	65535	2.12	0.8		10.28	1048		2.29				0	7.6
2019-02-09 19:20:10	6.71	150	4.49	3.88	3.85	218.9	219.9	219.1	本地	正常	无	65535	2.12	0.79		10.28	1048		2.27				0	7.5
2019-02-09 19:22:41	6.71	150	4.66	4.03	3.83	219.6	220.6	219.6	本地	正常	无	65535	2.13	0.78		10.28	1048		2.29				0	7.4
2019-02-09 19:25:12	6.77	150	4.72	4.02	3.77	219.7	220.2	220.1	本地	正常	无	65535	2.15	0.79		10.28	1048		2.25				0	7.4
2019-02-09 19:27:43	6.75	150	4.64	3.9	3.95	218	219.1	218.3	本地	正常	无	65535	2.13	0.79		10.28	1048		2.28				0	7.5
2019-02-09 19:30:13	6.75	150	4.69	3.97	3.79	219.4	219.4	218.9	本地	正常	无	65535	2.14	0.78		10.28	1048		2.35				0	7.6
2019-02-09 19:32:44	6.8	150	4.71	3.99	3.92	218.6	218.8	218.4	本地	正常	无	65535	2.16	0.79		10.28	1048		2.33				0	7.6
2019-02-09 19:35:14	6.74	150	4.59	3.91	3.91	219.9	220.5	220.1	本地	正常	无	65535	2.14	0.79		10.28	1048		2.37				0	7.7
2019-02-09 19:37:44	6.74	150	4.67	4.03	3.79	218.3	219.4	218.6	本地	正常	无	65535	2.13	0.79		10.28	1048		2.32				0	7.6
2019-02-09 19:40:15	6.76	150	4.67	4	3.88	220.2	221.3	220.3	本地	正常	无	65535	2.15	0.78		10.28	1048		2.34				0	7.7
2019-02-09 19:42:46	6.78	150	4.64	4.04	3.92	218.6	219.8	218.8	本地	正常	无	65535	2.15	0.78		10.28	1048		2.37				0	7.6
2019-02-09 19:45:17	6.77	150	4.64	3.95	3.91	220.1	220.5	220.1	本地	正常	无	65535	2.15	0.78		10.28	1048		2.36				0	7.6
2019-02-09 19:47:48	6.75	150	4.52	3.85	3.95	218.7	220	218.4	本地	正常	无	65535	2.13	0.79		10.28	1048		2.32				0	7.7
2019-02-09 19:50:18	6.72	150	4.66	3.93	3.68	220.7	220.9	219.9	本地	正常	无	65535	2.13	0.79		10.28	1048		2.14				0	7.7
2019-02-09 19:52:48	6.64	150	4.57	3.9	3.62	220.4	221.1	220.2	本地	正常	无	65535	2.1	0.79		10.28	1048		1.96				0	7.9
2019-02-09 19:55:19	6.61	150	4.55	3.84	3.77	218.9	220	219	本地	正常	无	65535	2.09	0.79		10.28	1048		1.85				0	8
2019-02-09 19:57:49	6.59	150	4.56	3.8	3.79	218.3	219.6	218.3	本地	正常	无	65535	2.08	0.78		10.28	1048		1.8				0	8
2019-02-09 20:00:20	6.56	150	4.55	3.8	3.68	220.1	221.2	220.3	本地	正常	无	65535	2.07	0.79		10.28	1048		1.83				0	8.1
2019-02-09 20:02:51	6.55	150	4.52	3.87	3.66	220.4	221.1	219.9	本地	正常	无	65535	2.07	0.79		10.28	1048		1.85				0	8.1
2019-02-09 20:05:22	6.53	150	4.49	3.79	3.69	219.9	220.1	219.5	本地	正常	无	65535	2.07	0.8		10.28	1048		1.82				0	8
2019-02-09 20:07:51	6.53	150	4.55	3.82	3.67	220.1	220.7	219.7	本地	正常	无	65535	2.06	0.78		10.28	1048		1.87				0	8
2019-02-09 20:10:22	6.52	150	4.54	3.9	3.74	219.4	220.4	219.5	本地	正常	无	65535	2.06	0.77		10.28	1048		1.94				0	8
2019-02-09 20:12:53	6.56	150	4.55	3.91	3.81	218.6	219.7	218.9	本地	正常	无	65535	2.08	0.78		10.28	1048		2.06				0	7.8
2019-02-09 20:15:24	6.57	150	4.53	3.82	3.63	219.2	220	219	本地	正常	无	65535	2.07	0.79		10.28	1048		2.1				0	7.7
2019-02-09 20:17:54	6.62	150	4.66	3.92	3.72	220.4	220.5	220.4	本地	正常	无	65535	2.1	0.78		10.28	1048		2.14				0	7.8
2019-02-09 20:20:26	6.63	150	4.52	3.84	3.83	219.2	219.4	218.9	本地	正常	无	65535	2.1	0.79		10.28	1048		2.2				0	7.9
2019-02-09 20:22:56	6.72	150	4.62	3.9	3.89	220.2	221	219.7	本地	正常	无	65535	2.13	0.79		10.28	1048		2.18				0	8
2019-02-09 20:25:26	6.69	150	4.59	3.87	3.87	218.4	218.7	217.9	本地	正常	无	65535	2.11	0.79		10.28	1048		2.26				0	8.1
2019-02-09 20:27:56	6.69	150	4.58	3.87	3.86	219.5	220.5	219.3	本地	正常	无	65535	2.12	0.79		10.28	1048		2.31				0	8.2
2019-02-09 20:30:26	6.71	150	4.69	3.95	3.74	218.5	219.4	218.4	本地	正常	无	65535	2.12	0.79		10.28	1048		2.28				0	8
2019-02-09 20:32:58	6.74	150	4.65	3.94	3.76	220.1	220.4	219.7	本地	正常	无	65535	2.13	0.79		10.28	1048		2.34				0	7.9
2019-02-09 20:35:31	6.77	150	4.65	3.93	3.96	219.5	220.7	219.3	本地	正常	无	65535	2.15	0.79		10.28	1048		2.32				0	7.9
2019-02-09 20:38:00	6.73	150	4.65	3.98	3.81	220.3	221.2	220.1	本地	正常	无	65535	2.14	0.79		10.28	1048		2.33				0	7.9
2019-02-09 20:40:30	6.75	150	4.65	3.96	3.74	221.5	222.4	221.2	本地	正常	无	65535	2.14	0.79		10.28	1048		2.36				0	7.7
2019-02-09 20:43:00	6.79	150	4.71	4	3.92	220.3	221.5	220.1	本地	正常	无	65535	2.16	0.78		10.28	1048		2.34				0	7.7
2019-02-09 20:45:30	6.74	150	4.7	4	3.78	220.4	221	219.8	本地	正常	无	65535	2.14	0.78		10.28	1048		2.3				0	7.7
2019-02-09 20:48:01	6.72	150	4.74	4.03	3.78	220.7	220.6	220.4	本地	正常	无	65535	2.13	0.77		10.28	1048		2.26				0	7.7
2019-02-09 20:50:32	6.77	150	4.62	3.92	3.87	221.1	222	220.6	本地	正常	无	65535	2.15	0.79		10.28	1048		2.33				0	7.8
2019-02-09 20:53:03	6.81	150	4.76	4.03	3.85	219.4	220.2	219.2	本地	正常	无	65535	2.17	0.79		10.28	1048		2.37				0	7.8
2019-02-09 20:55:34	6.77	150	4.74	4.03	3.83	219.2	219.9	219.4	本地	正常	无	65535	2.15	0.78		10.28	1048		2.29				0	7.9
2019-02-09 20:58:05	6.76	150	4.57	3.87	3.97	220.2	221	220.3	本地	正常	无	65535	2.14	0.79		10.28	1048		2.28				0	7.9
2019-02-09 21:00:34	6.71	150	4.59	3.89	3.9	220	220.9	220.3	本地	正常	无	65535	2.12	0.78		10.28	1048		2.15				0	7.9
2019-02-09 21:03:05	6.69	150	4.51	3.87	3.84	220.2	220.8	219.8	本地	正常	无	65535	2.12	0.8		10.28	1048		2.09				0	8
2019-02-09 21:05:36	6.63	150	4.49	3.78	3.81	221.2	222.3	221.1	本地	正常	无	65535	2.1	0.79		10.28	1048		2				0	8
2019-02-09 21:08:07	6.61	150	4.61	3.89	3.78	221.9	222.1	221.9	本地	正常	无	65535	2.1	0.78		10.28	1048		1.96				0	8.1
2019-02-09 21:10:38	6.6	150	4.61	3.88	3.68	220	220.3	219.6	本地	正常	无	65535	2.09	0.79		10.28	1048		2.02				0	8.2
2019-02-09 21:13:09	6.62	150	4.55	3.84	3.8	221.9	222.1	221.7	本地	正常	无	65535	2.1	0.78		10.28	1048		2.03				0	8.2
2019-02-09 21:15:39	6.58	150	4.58	3.8	3.67	221.1	221.1	220.5	本地	正常	无	65535	2.08	0.78		10.28	1048		2.04				0	8.1
2019-02-09 21:18:09	6.63	150	4.6	3.88	3.74	219.8	220.7	219.8	本地	正常	无	65535	2.09	0.78		10.28	1048		2.16				0	8
2019-02-09 21:20:40	6.66	150	4.58	3.86	3.83	219	219.5	219.2	本地	正常	无	65535	2.1	0.79		10.28	1048		2.19				0	7.9
2019-02-09 21:23:11	6.68	150	4.58	3.89	3.68	221.6	222.1	221.7	本地	正常	无	65535	2.12	0.79		10.28	1048		2.27				0	7.8
2019-02-09 21:25:42	6.72	150	4.67	3.98	3.7	221.4	221.5	221.4	本地	正常	无	65535	2.13	0.79		10.28	1048		2.33				0	7.8
2019-02-09 21:28:13	6.76	150	4.6	3.89	3.83	221.6	221.8	221.5	本地	正常	无	65535	2.15	0.8		10.28	1048		2.31				0	7.8
2019-02-09 21:30:43	6.78	150	4.75	4.02	3.81	220.6	221.3	220.6	本地	正常	无	65535	2.16	0.79		10.28	1048		2.36				0	7.7
2019-02-09 21:33:13	6.72	150	4.6	3.91	3.9	223.2	224.2	223	本地	正常	无	65535	2.14	0.78		10.28	1048		2.32				0	7.6
2019-02-09 21:35:43	6.75	150	4.61	3.9	3.98	221.5	221.9	221.4	本地	正常	无	65535	2.14	0.78		10.28	1048		2.35				0	7.6
2019-02-09 21:38:14	6.84	150	4.64	3.97	3.94	221.5	222.9	221.7	本地	正常	无	65535	2.18	0.79		10.28	1048		2.38				0	7.4
2019-02-09 21:40:44	6.79	150	4.55	3.91	3.96	221.2	221.8	220.8	本地	正常	无	65535	2.16	0.79		10.28	1048		2.26				0	7.4
2019-02-09 21:43:16	6.75	150	4.68	3.96	3.76	220.3	221	220	本地	正常	无	65535	2.14	0.79		10.28	1048		2.27				0	7.2
2019-02-09 21:45:46	6.74	150	4.64	3.91	3.77	220	220.5	220.2	本地	正常	无	65535	2.13	0.79		10.28	1048		2.2				0	7.1
2019-02-09 21:48:17	6.77	150	4.59	3.9	3.87	221.6	222.1	221.1	本地	正常	无	65535	2.15	0.79		10.28	1048		2.25				0	7.2
2019-02-09 21:50:47	6.73	150	4.61	3.93	3.72	222.4	222.6	222.3	本地	正常	无	65535	2.14	0.79		10.28	1048		2.33				0	7.3
2019-02-09 21:53:17	6.79	150	4.76	4.05	3.78	220.4	221.1	220.4	本地	正常	无	65535	2.16	0.78		10.28	1048		2.28				0	7.1
2019-02-09 21:55:48	6.75	150	4.65	3.94	3.91	220.6	221.1	220.1	本地	正常	无	65535	2.15	0.79		10.28	1048		2.28				0	7.1
2019-02-09 21:58:19	6.74	150	4.69	3.99	3.79	220.6	220.7	220.2	本地	正常	无	65535	2.14	0.78		10.28	1048		2.22				0	7
2019-02-09 22:00:49	6.69	150	4.73	4.03	3.78	221.5	221.5	221.1	本地	正常	无	65535	2.13	0.78		10.28	1048		2.06				0	6.9
2019-02-09 22:03:20	6.63	150	4.57	3.88	3.84	219.5	219.9	219.3	本地	正常	无	65535	2.1	0.78		10.28	1048		1.7				0	6.9
2019-02-09 22:05:51	6.58	150	4.58	3.85	3.77	221.2	221.7	220.7	本地	正常	无	65535	2.08	0.78		10.28	1048		1.71				0	7
2019-02-09 22:08:21	6.58	150	4.64	3.88	3.73	219.3	220.2	219.3	本地	正常	无	65535	2.08	0.78		10.28	1048		1.83				0	7.2
2019-02-09 22:10:52	6.6	150	4.52	3.84	3.74	221.8	222.8	221.2	本地	正常	无	65535	2.09	0.79		10.28	1048		2.03				0	7.4
2019-02-09 22:13:22	6.63	150	4.64	3.89	3.7	222.1	222.7	221.8	本地	正常	无	65535	2.1	0.78		10.28	1048		1.97				0	7.4
2019-02-09 22:15:53	6.6	150	4.59	3.87	3.75	220.5	221	220.2	本地	正常	无	65535	2.09	0.78		10.28	1048		2.01				0	7.4
2019-02-09 22:18:24	6.6	150	4.51	3.84	3.8	222.8	223	222.5	本地	正常	无	65535	2.1	0.78		10.28	1048		1.94				0	7.4
2019-02-09 22:20:54	6.59	150	4.58	3.86	3.73	220.3	221.3	220.5	本地	正常	无	65535	2.08	0.78		10.28	1048		2				0	7.4
2019-02-09 22:23:24	6.62	149	4.54	3.84	3.69	222.1	222.6	222.1	本地	正常	无	65535	2.1	0.79		10.28	1048		2.01				0	7.5
2019-02-09 22:25:55	6.6	150	4.54	3.81	3.81	220.4	220.7	220	本地	正常	无	65535	2.08	0.78		10.28	1048		2.05				0	7.5
2019-02-09 22:28:26	6.65	150	4.53	3.84	3.88	221.4	222	221.5	本地	正常	无	65535	2.11	0.79		10.28	1048		2.43				0	7.8
2019-02-09 22:30:56	6.82	150	4.71	3.99	3.98	220.8	221.9	220.9	本地	正常	无	65535	2.17	0.79		10.28	1048		2.41				0	7.8
2019-02-09 22:33:27	6.89	150	4.66	3.94	4.07	221.9	222.7	221.4	本地	正常	无	65535	2.2	0.79		10.28	1048		2.62				0	7.8
2019-02-09 22:35:59	7.11	150	4.9	4.15	4.05	221.5	221.8	220.9	本地	正常	无	65535	2.28	0.79		10.28	1048		2.87				0	7.8
2019-02-09 22:38:29	7.22	150	5.02	4.26	4.11	220.9	221.4	220.9	本地	正常	无	65535	2.32	0.79		10.28	1048		2.82				0	7.7
2019-02-09 22:40:59	7.34	150	5.01	4.33	4.21	221.9	222.4	222.1	本地	正常	无	65535	2.37	0.8		10.28	1048		3.08				0	7.8
2019-02-09 22:43:30	7.51	150	5.26	4.53	4.25	221.2	221.7	220.7	本地	正常	无	65535	2.43	0.79		10.28	1048		3.11				0	7.9
2019-02-09 22:46:01	7.52	150	5.21	4.48	4.22	220.4	220.5	220.2	本地	正常	无	65535	2.43	0.8		10.28	1048		3.2				0	8
2019-02-09 22:48:31	7.48	150	5.2	4.47	4.21	220.2	220.4	220.4	本地	正常	无	65535	2.41	0.79		10.28	1048		3.18				0	8.1
2019-02-09 22:51:02	7.46	150	5.13	4.41	4.19	223.2	224	223.1	本地	正常	无	65535	2.42	0.8		10.28	1048		2.83				0	8
2019-02-09 22:53:33	7.43	150	5.01	4.29	4.24	221.5	222	221.5	本地	正常	无	65535	2.4	0.8		10.28	1048		2.83				0	7.8
2019-02-09 22:56:03	7.38	150	5.12	4.4	4.15	221.2	221.7	221.2	本地	正常	无	65535	2.38	0.79		10.28	1048		2.82				0	7.8
2019-02-09 22:58:34	7.37	150	5.02	4.3	4.25	221.8	222.7	221.3	本地	正常	无	65535	2.38	0.8		10.28	1048		2.99				0	7.8
2019-02-09 23:01:04	7.37	150	5.03	4.22	4.17	222.9	223.6	223	本地	正常	无	65535	2.38	0.8		10.28	1048		3.27				0	7.9
2019-02-09 23:03:36	7.53	150	5.22	4.49	4.24	220.4	221.1	220.1	本地	正常	无	65535	2.44	0.8		10.28	1048		3.37				0	7.8
2019-02-09 23:06:06	7.89	150	5.37	4.66	4.48	222.2	223	221.7	本地	正常	无	65535	2.58	0.81		10.28	1048		3.73				0	7.9
2019-02-09 23:08:37	8.34	150	5.79	5.11	4.65	222.3	222.5	221.6	本地	正常	无	65535	2.77	0.81		10.28	1048		3.92				0	7.9
2019-02-09 23:11:08	8.74	150	6.01	5.32	4.96	221.9	222.3	221.3	本地	正常	无	65535	2.93	0.82		10.28	1048		4.25				0	7.8
2019-02-09 23:13:37	9.08	150	6.12	5.45	5.25	220.5	221.4	220.9	本地	正常	无	65535	3.07	0.83		10.28	1048		4.61				0	7.7
2019-02-09 23:16:08	9.34	150	6.54	5.83	5.39	222.2	222.9	222	本地	正常	无	65535	3.18	0.81		10.28	1048		4.59				0	7.8
2019-02-09 23:18:39	9.32	150	6.49	5.77	5.5	222.6	223.4	222.1	本地	正常	无	65535	3.19	0.82		10.28	1048		4.8				0	7.8
2019-02-09 23:21:10	9.28	150	6.46	5.7	5.32	221.4	221.9	220.9	本地	正常	无	65535	3.15	0.81		10.28	1048		4.99				0	7.9
2019-02-09 23:23:40	9.45	150	6.59	5.85	5.47	222.8	223.4	222.3	本地	正常	无	65535	3.25	0.82		10.28	1048		5.05				0	8
2019-02-09 23:26:11	9.69	150	6.65	5.92	5.79	222.1	222.6	222.2	本地	正常	无	65535	3.33	0.82		10.28	1048		5.23				0	8
2019-02-09 23:28:42	9.83	150	6.91	6.24	5.82	223	223.7	222.6	本地	正常	无	65535	3.42	0.82		10.28	1048		5.2				0	8.1
2019-02-09 23:31:12	9.88	150	7.04	6.38	5.86	222.3	222.5	221.9	本地	正常	无	65535	3.43	0.81		10.28	1048		5.56				0	8.1
2019-02-09 23:33:42	10.3	150	7.1	6.45	6.13	221.9	223	221.6	本地	正常	无	65535	3.6	0.83		10.28	1048		5.69				0	8
2019-02-09 23:36:13	10.62	150	7.38	6.76	6.21	223.7	223.7	223.4	本地	正常	无	65535	3.76	0.83		10.28	1048		5.92				0	7.9
2019-02-09 23:38:44	11.04	149	7.77	7.12	6.78	223.1	224.1	222.9	本地	正常	无	65535	3.98	0.84		10.28	1048		6.32				0	7.6
2019-02-09 23:41:14	11.24	150	7.92	7.28	6.92	221.9	222.1	221.4	本地	正常	无	65535	4.07	0.85		10.28	1048		6.3				0	7.5
2019-02-09 23:43:45	11	150	7.65	7.07	6.95	220.2	221.5	220.5	本地	正常	无	65535	3.95	0.84		10.28	1048		6.29				0	7.5
2019-02-09 23:46:15	10.92	150	7.71	7.06	6.48	223.2	223.3	223.1	本地	正常	无	65535	3.91	0.83		10.28	1048		6.52				0	7.6
2019-02-09 23:48:46	10.77	150	7.6	6.97	6.39	222.1	222	221.5	本地	正常	无	65535	3.84	0.84		10.28	1048		5.37				0	7.6
2019-02-09 23:51:16	10.78	150	7.43	6.76	6.58	221.9	222.2	221.5	本地	正常	无	65535	3.85	0.85		10.28	1048		4.53				0	7.6
2019-02-09 23:53:47	10.28	150	7.18	6.54	6.01	219.9	219.9	219.6	本地	正常	无	65535	3.6	0.84		10.28	1048		3.87				0	7.9
2019-02-09 23:56:19	9.8	150	6.78	6.11	5.7	221.8	222.6	221.5	本地	正常	无	65535	3.39	0.83		10.28	1048		3.8				0	8.2
2019-02-09 23:58:49	9.44	150	6.45	5.8	5.4	222.1	223.2	222.3	本地	正常	无	65535	3.23	0.82		10.28	1048		3.61				0	8.6
2019-02-10 00:01:20	9.24	150	6.4	5.7	5.16	222.2	222.5	221.7	本地	正常	无	65535	3.14	0.82		10.28	1048		3.31				0	8.5
2019-02-10 00:03:51	9.1	150	6.2	5.56	5.29	221.5	222.6	221.7	本地	正常	无	65535	3.09	0.82		10.28	1048		3.44				0	8.9
2019-02-10 00:06:21	9.04	150	6.15	5.46	5.22	221.2	222.3	221.3	本地	正常	无	65535	3.05	0.82		10.28	1048		3.38				0	8.6
2019-02-10 00:08:51	8.93	150	6.14	5.5	5.03	222.9	223.1	222.8	本地	正常	无	65535	3.01	0.82		10.28	1048		3.64				0	7.8
2019-02-10 00:11:22	8.85	150	6.06	5.35	5.07	220.5	221.1	220.7	本地	正常	无	65535	2.98	0.82		10.28	1048		3.66				0	7
2019-02-10 00:13:52	8.83	150	6.03	5.33	5.05	223.7	223.8	223.5	本地	正常	无	65535	2.97	0.82		10.28	1048		3.39				0	6.2
2019-02-10 00:16:23	8.89	150	6.13	5.43	5.11	221.2	222.1	221.2	本地	正常	无	65535	2.99	0.81		10.28	1048		3.45				0	5.5
2019-02-10 00:18:55	8.98	150	6.02	5.34	5.18	223.9	225.2	223.9	本地	正常	无	65535	3.03	0.81		10.28	1048		3.23				0	4.9
2019-02-10 00:21:24	9.09	150	6.23	5.56	5.16	223.2	223.9	222.8	本地	正常	无	65535	3.08	0.81		10.28	1048		3.23				0	4.4
2019-02-10 00:23:55	8.99	150	6.21	5.5	5.16	222.7	222.8	222.8	本地	正常	无	65535	3.04	0.82		10.28	1048		3.25				0	3.9
2019-02-10 00:26:25	8.98	150	6.12	5.42	5.2	221.8	222.5	221.9	本地	正常	无	65535	3.04	0.83		10.28	1048		2.95				0	3.5
2019-02-10 00:28:56	8.97	150	6.19	5.47	5.05	223.5	223.5	223	本地	正常	无	65535	3.03	0.82		10.28	1048		3.06				0	3.3
2019-02-10 00:31:27	8.86	150	6.1	5.38	5.05	221.4	221.3	221.1	本地	正常	无	65535	2.98	0.82		10.28	1048		2.98				0	2.9
2019-02-10 00:33:58	8.81	150	5.97	5.29	5.01	222.7	223	222.2	本地	正常	无	65535	2.96	0.82		10.28	1048		3.01				0	2.6
2019-02-10 00:36:28	8.78	150	6.06	5.38	5.03	222.7	223.2	222.2	本地	正常	无	65535	2.95	0.81		10.28	1048		3.23				0	2.1
2019-02-10 00:38:59	8.71	150	6.08	5.45	4.92	223.2	223.1	222.7	本地	正常	无	65535	2.92	0.8		10.28	1048		3.16				0	1.7
2019-02-10 00:41:28	8.63	150	5.86	5.21	4.96	223.4	223.5	223	本地	正常	无	65535	2.89	0.81		10.28	1048		3.37				0	1.3
2019-02-10 00:44:00	8.62	150	5.95	5.26	4.93	223	223	222.5	本地	正常	无	65535	2.87	0.8		10.28	1048		3.39				0	0.9
2019-02-10 00:46:30	8.73	150	6.11	5.37	4.98	224	223.8	223.5	本地	正常	无	65535	2.93	0.81		10.28	1048		3.56				0	0.5
2019-02-10 00:49:01	8.95	150	6.07	5.41	5.22	222.8	223.5	223	本地	正常	无	65535	3.02	0.81		10.28	1048		3.74				0	0.1
2019-02-10 00:51:32	9.2	150	6.4	5.68	5.37	222	222.9	222	本地	正常	无	65535	3.13	0.81		10.28	1048		4.16				0	0
2019-02-10 00:54:03	9.44	150	6.58	5.86	5.54	222.7	223.6	222.3	本地	正常	无	65535	3.24	0.82		10.28	1048		4.48				0	0
2019-02-10 00:56:32	9.14	150	6.38	5.69	5.39	222	222.3	221.8	本地	正常	无	65535	3.11	0.81		10.28	1048		4.47				0	0
2019-02-10 00:59:04	9.19	150	6.28	5.62	5.43	222.4	223	221.6	本地	正常	无	65535	3.13	0.82		10.28	1048		4.59				0	0
2019-02-10 01:01:34	9.56	150	6.43	5.77	5.81	222.2	222.9	221.7	本地	正常	无	65535	3.28	0.83		10.28	1048		5.04				0	0
2019-02-10 01:04:04	9.63	150	6.6	5.92	5.51	224.3	224.6	223.7	本地	正常	无	65535	3.32	0.82		10.28	1048		5.16				0	0
2019-02-10 01:06:35	10.02	150	6.98	6.34	5.88	222	222.4	221.3	本地	正常	无	65535	3.5	0.83		10.28	1048		5.67				0	0
2019-02-10 01:09:07	10.34	150	7.08	6.46	6.14	222.5	222.8	222.3	本地	正常	无	65535	3.63	0.83		10.28	1048		6.11				0	0
2019-02-10 01:11:37	10.47	150	7.42	6.79	6.19	222.7	222.8	222.6	本地	正常	无	65535	3.71	0.83		10.28	1048		6.49				0	0
2019-02-10 01:14:07	10.56	150	7.54	6.94	6.25	224.4	224.4	223.8	本地	正常	无	65535	3.75	0.82		10.28	1048		6.83				0	0
2019-02-10 01:16:38	11.71	149	8.49	7.84	7.1	222.7	223.5	222.4	本地	正常	无	65535	4.32	0.84		10.28	1048		7.14				0	0
2019-02-10 01:19:09	11.73	150	8.46	7.87	7.12	221.2	221.9	221.3	本地	正常	无	65535	4.32	0.84		10.28	1048		7.18				0	0
2019-02-10 01:21:39	11.53	150	8.2	7.52	7.19	221.9	222.4	222	本地	正常	无	65535	4.22	0.85		10.28	1048		7.14				0	0
2019-02-10 01:24:10	11.08	150	7.95	7.36	6.7	222.6	223.3	222.7	本地	正常	无	65535	4	0.83		10.28	1048		7.17				0	0
2019-02-10 01:26:41	10.99	150	7.81	7.25	6.53	221.8	222.6	221.5	本地	正常	无	65535	3.94	0.82		10.28	1048		7.28				0	0
2019-02-10 01:29:11	10.67	150	7.54	6.93	6.54	222.7	223.7	222.3	本地	正常	无	65535	3.81	0.82		10.28	1048		7.04				0	0
2019-02-10 01:31:42	10.63	150	7.49	6.8	6.23	222.7	222.5	222.1	本地	正常	无	65535	3.76	0.82		10.28	1048		6.91				0	0
2019-02-10 01:39:14	10.61	150	7.42	6.76	6.17	223.4	223.8	222.7	本地	正常	无	65535	3.77	0.83		10.28	1048		7.11				0	0
2019-02-10 01:41:45	10.32	150	7.18	6.52	6	223.7	223.6	223.3	本地	正常	无	65535	3.62	0.82		10.28	1048		6.95				0	0
2019-02-10 01:44:16	10.2	150	7	6.35	6.04	223.6	224	223.1	本地	正常	无	65535	3.58	0.83		10.28	1048		7.19				0	0
2019-02-10 01:46:45	10.64	149	7.47	6.84	6.63	222.3	223.2	222.4	本地	正常	无	65535	3.79	0.82		10.28	1048		7.47				0	0
2019-02-10 01:49:16	11.17	150	7.77	7.17	7.13	222.8	223.4	222.7	本地	正常	无	65535	4.05	0.83		10.28	1048		7.47				0	0
2019-02-10 01:51:47	10.94	150	7.77	7.13	6.54	223.4	223.9	223.4	本地	正常	无	65535	3.94	0.83		10.28	1048		7.22				0	0
2019-02-10 01:54:17	11.14	150	8.06	7.45	6.75	222.8	223.2	222.8	本地	正常	无	65535	4.03	0.83		10.28	1048		4.58				0	0
2019-02-10 01:56:48	10.08	150	7.06	6.39	6.14	221.6	222.4	221.3	本地	正常	无	65535	3.52	0.81		10.28	1048		3.48				0	0
2019-02-10 02:01:49	9.02	150	6.23	5.5	5.15	223.2	223.7	223.4	本地	正常	无	65535	3.05	0.8		10.28	1048		2.79				0	0
2019-02-10 02:04:20	8.78	150	6.14	5.48	5.02	223.6	224.1	223.1	本地	正常	无	65535	2.96	0.81		10.28	1048		2.84				0	0
2019-02-10 02:06:50	8.61	150	5.88	5.17	5.02	223.7	223.9	223.5	本地	正常	无	65535	2.87	0.8		10.28	1048		2.73				0	0
2019-02-10 02:09:20	8.6	150	5.98	5.27	4.9	223.6	223.7	223.2	本地	正常	无	65535	2.88	0.81		10.28	1048		2.66				0	0
2019-02-10 02:11:51	8.5	150	5.71	5.01	4.92	223.6	224.6	223.9	本地	正常	无	65535	2.83	0.81		10.28	1048		2.77				0	0
2019-02-10 02:14:22	8.4	150	5.82	5.08	4.75	222.5	223.2	222.3	本地	正常	无	65535	2.79	0.81		10.28	1048		2.66				0	0
2019-02-10 02:16:53	8.4	150	5.74	5	4.63	224.2	224.8	223.9	本地	正常	无	65535	2.79	0.81		10.28	1048		2.9				0	0
2019-02-10 02:19:24	8.56	150	5.92	5.16	4.83	223.4	223.5	223.3	本地	正常	无	65535	2.86	0.81		10.28	1048		3.04				0	0
2019-02-10 02:21:53	8.76	150	6.07	5.34	4.86	222.4	222.5	222.3	本地	正常	无	65535	2.94	0.82		10.28	1048		3.14				0	0
2019-02-10 02:24:25	9	150	6.11	5.47	5.25	222.7	224	222.7	本地	正常	无	65535	3.04	0.81		10.28	1048		3.53				0	0
2019-02-10 02:26:55	9.41	149	6.34	5.7	5.52	224	224.3	223.7	本地	正常	无	65535	3.2	0.81		10.28	1048		2.11				0	0
2019-02-10 02:29:26	8.41	150	5.66	4.9	4.83	223.5	224.3	223.5	本地	正常	无	65535	2.79	0.81		10.28	1048		1.74				0	0
2019-02-10 02:31:57	8.01	150	5.36	4.61	4.75	222.8	224	222.5	本地	正常	无	65535	2.64	0.81		10.28	1048		1.57				0	0
2019-02-10 02:34:28	7.82	150	5.4	4.68	4.4	223	223.4	222.4	本地	正常	无	65535	2.56	0.8		10.28	1048		1.43				0	0
2019-02-10 02:36:58	7.67	150	5.32	4.53	4.33	224.9	225.6	224.5	本地	正常	无	65535	2.5	0.79		10.28	1048		1.39				0	0
2019-02-10 02:39:28	7.63	150	5.3	4.53	4.33	225.9	226.1	225.9	本地	正常	无	65535	2.49	0.78		10.28	1048		1.36				0	0
2019-02-10 02:41:58	7.53	150	5.28	4.47	4.22	225.2	225	224.9	本地	正常	无	65535	2.45	0.79		10.28	1048		1.33				0	0
2019-02-10 02:44:30	7.27	150	4.92	4.17	4.16	224.8	225.7	225.1	本地	正常	无	65535	2.35	0.79		10.28	1048		1.3				0	0
2019-02-10 02:47:01	6.87	150	4.78	4.03	3.89	225.5	225.6	225.1	本地	正常	无	65535	2.2	0.78		10.28	1048		1.25				0	0
2019-02-10 02:54:32	6.74	150	4.64	3.84	3.74	225.2	225.5	224.4	本地	正常	无	65535	2.15	0.78		10.28	1048		1.02				0	0
2019-02-10 02:57:02	6.72	150	4.68	3.95	3.7	223.8	224	223.9	本地	正常	无	65535	2.14	0.78		10.28	1048		0.94				0	0
2019-02-10 02:59:32	6.69	150	4.54	3.8	3.81	225.5	226.5	225.1	本地	正常	无	65535	2.14	0.79		10.28	1048		0.93				0	0
2019-02-10 03:02:03	6.67	150	4.6	3.84	3.73	224.1	224	223.5	本地	正常	无	65535	2.12	0.79		10.28	1048		0.96				0	0
2019-02-10 03:04:36	6.66	150	4.61	3.84	3.68	224.3	224.9	224.1	本地	正常	无	65535	2.12	0.78		10.28	1048		0.99				0	0
2019-02-10 03:07:05	6.67	150	4.43	3.67	3.91	226.9	228	226.3	本地	正常	无	65535	2.13	0.79		10.28	1048		1.02				0	0
2019-02-10 03:09:35	6.64	150	4.53	3.74	3.88	226.6	226.8	226	本地	正常	无	65535	2.11	0.78		10.28	1048		1.04				0	0
2019-02-10 03:12:06	6.61	150	4.45	3.67	3.82	226.5	227.5	226.1	本地	正常	无	65535	2.11	0.78		10.28	1048		1.05				0	0
2019-02-10 03:14:21	6.6	150	4.45	3.73	3.81	225.7	226	224.9	本地	正常	无	65535	2.1	0.78		10.28	1048		1.09				0	0
2019-02-10 03:16:52	6.59	150	4.53	3.83	3.71	225.6	225.7	225.2	本地	正常	无	65535	2.1	0.77		10.28	1048		1.1				0	0
2019-02-10 03:19:22	6.58	150	4.49	3.75	3.71	226.4	227	226.5	本地	正常	无	65535	2.1	0.78		10.28	1048		1.11				0	0
2019-02-10 03:21:53	6.57	150	4.46	3.71	3.77	225.8	226.2	225.7	本地	正常	无	65535	2.09	0.78		10.28	1048		1.12				0	0
2019-02-10 03:24:25	6.57	150	4.6	3.8	3.78	226.1	226	225.5	本地	正常	无	65535	2.09	0.77		10.28	1048		1.14				0	0
2019-02-10 03:26:55	6.56	150	4.45	3.69	3.75	226.6	227.3	226.7	本地	正常	无	65535	2.09	0.78		10.28	1048		1.15				0	0
2019-02-10 03:29:25	6.56	150	4.41	3.67	3.7	225.9	226.7	225.4	本地	正常	无	65535	2.08	0.78		10.28	1048		1.14				0	0
2019-02-10 03:31:55	6.58	150	4.52	3.73	3.76	224.9	225.7	224.5	本地	正常	无	65535	2.09	0.78		10.28	1048		1.19				0	0
2019-02-10 03:34:26	6.57	150	4.49	3.77	3.64	225.1	225.3	224.4	本地	正常	无	65535	2.08	0.78		10.28	1048		1.2				0	0
2019-02-10 03:36:56	6.58	150	4.5	3.71	3.79	225.5	226	224.8	本地	正常	无	65535	2.09	0.78		10.28	1048		1.24				0	0
2019-02-10 03:39:28	6.58	150	4.53	3.79	3.67	225	225.7	224.4	本地	正常	无	65535	2.09	0.78		10.28	1048		1.28				0	0
2019-02-10 03:41:58	6.58	150	4.57	3.8	3.63	225.4	225.9	225.4	本地	正常	无	65535	2.1	0.78		10.28	1048		1.31				0	0
2019-02-10 03:44:28	6.59	150	4.42	3.69	3.78	226.1	227.5	226.1	本地	正常	无	65535	2.09	0.78		10.28	1048		1.33				0	0
2019-02-10 03:46:59	6.58	150	4.42	3.73	3.78	226.7	227.2	226.1	本地	正常	无	65535	2.09	0.78		10.28	1048		1.35				0	0
2019-02-10 03:49:29	6.59	150	4.38	3.66	3.85	226.4	227.7	226.6	本地	正常	无	65535	2.1	0.79		10.28	1048		1.37				0	0
2019-02-10 03:52:00	6.61	150	4.6	3.84	3.73	226.2	226.3	226	本地	正常	无	65535	2.11	0.78		10.28	1048		1.41				0	0
2019-02-10 03:54:30	6.63	150	4.56	3.81	3.66	225.3	225.8	225.3	本地	正常	无	65535	2.11	0.78		10.28	1048		1.42				0	0
2019-02-10 03:57:02	6.61	150	4.46	3.74	3.71	225.9	226.7	225.8	本地	正常	无	65535	2.1	0.78		10.28	1048		1.35				0	0
2019-02-10 03:59:32	6.61	150	4.57	3.84	3.69	226.1	226.1	225.7	本地	正常	无	65535	2.1	0.77		10.28	1048		1.38				0	0
2019-02-10 04:02:02	6.6	150	4.56	3.81	3.7	224.9	225.7	225	本地	正常	无	65535	2.1	0.78		10.28	1048		1.43				0	0
2019-02-10 04:04:33	6.59	150	4.48	3.78	3.71	225.8	226.3	225.2	本地	正常	无	65535	2.1	0.78		10.28	1048		1.47				0	0
2019-02-10 04:07:04	6.6	150	4.54	3.79	3.7	225.3	225.8	225.4	本地	正常	无	65535	2.1	0.78		10.28	1048		1.48				0	0
2019-02-10 04:09:34	6.59	150	4.58	3.81	3.71	224.7	224.7	223.9	本地	正常	无	65535	2.09	0.77		10.28	1048		1.53				0	0
2019-02-10 04:12:05	6.59	150	4.47	3.76	3.76	225.2	226.6	225.3	本地	正常	无	65535	2.09	0.78		10.28	1048		1.53				0	0
2019-02-10 04:14:36	6.6	150	4.6	3.93	3.73	223.9	224.1	223.3	本地	正常	无	65535	2.1	0.78		10.28	1048		1.54				0	0
2019-02-10 04:17:07	6.62	150	4.56	3.83	3.72	225.6	226.4	225.9	本地	正常	无	65535	2.11	0.78		10.28	1048		1.57				0	0
2019-02-10 04:19:37	6.6	150	4.44	3.7	3.73	224.2	225.3	224.2	本地	正常	无	65535	2.1	0.79		10.28	1048		1.53				0	0
2019-02-10 04:22:07	6.6	150	4.5	3.76	3.8	224.2	224.6	223.6	本地	正常	无	65535	2.1	0.78		10.28	1048		1.55				0	0
2019-02-10 04:24:38	6.59	150	4.48	3.73	3.6	224.5	225.2	224.6	本地	正常	无	65535	2.09	0.79		10.28	1048		1.52				0	0
2019-02-10 04:27:09	6.61	150	4.5	3.8	3.7	225.2	225.8	224.5	本地	正常	无	65535	2.1	0.78		10.28	1048		1.49				0	0
2019-02-10 04:29:40	6.6	150	4.45	3.73	3.75	225.9	226.2	225.5	本地	正常	无	65535	2.1	0.78		10.28	1048		1.51				0	0
2019-02-10 04:32:11	6.6	150	4.56	3.81	3.61	225.1	225.8	224.6	本地	正常	无	65535	2.1	0.79		10.28	1048		1.51				0	0
2019-02-10 04:34:41	6.62	150	4.54	3.79	3.66	225.4	226	224.9	本地	正常	无	65535	2.1	0.78		10.28	1048		1.61				0	0
2019-02-10 04:37:11	6.62	150	4.51	3.77	3.76	225.6	226.5	225.1	本地	正常	无	65535	2.11	0.78		10.28	1048		1.64				0	0
2019-02-10 04:39:42	6.62	150	4.61	3.82	3.75	226.8	227.2	226	本地	正常	无	65535	2.11	0.77		10.28	1048		1.64				0	0
2019-02-10 04:42:13	6.63	150	4.66	3.84	3.75	224.9	225.1	224.3	本地	正常	无	65535	2.11	0.77		10.28	1048		1.66				0	0
2019-02-10 04:44:45	6.62	150	4.49	3.73	3.79	226.4	226.9	226.3	本地	正常	无	65535	2.1	0.77		10.28	1048		1.67				0	0
2019-02-10 04:47:15	6.63	150	4.58	3.8	3.73	226.3	226.2	225.7	本地	正常	无	65535	2.11	0.78		10.28	1048		1.66				0	0
2019-02-10 04:49:46	6.61	150	4.55	3.77	3.71	226	226.1	225.8	本地	正常	无	65535	2.1	0.78		10.28	1048		1.68				0	0
2019-02-10 04:52:15	6.62	150	4.5	3.76	3.8	225.4	225.8	225.3	本地	正常	无	65535	2.1	0.77		10.28	1048		1.66				0	0
2019-02-10 04:54:46	6.64	150	4.62	3.89	3.69	224.5	225.3	224.4	本地	正常	无	65535	2.11	0.78		10.28	1048		1.63				0	0
2019-02-10 04:57:16	6.64	150	4.64	3.89	3.75	224	224.4	223.4	本地	正常	无	65535	2.11	0.78		10.28	1048		1.62				0	0
2019-02-10 04:59:47	6.65	150	4.56	3.79	3.83	224	225.2	223.9	本地	正常	无	65535	2.11	0.78		10.28	1048		1.66				0	0
2019-02-10 05:02:18	6.65	150	4.59	3.87	3.71	225.6	226.5	225.4	本地	正常	无	65535	2.12	0.78		10.28	1048		1.73				0	0
2019-02-10 05:04:49	6.65	150	4.51	3.81	3.82	227.1	227.7	226.4	本地	正常	无	65535	2.12	0.78		10.28	1048		1.72				0	0
2019-02-10 05:07:19	6.64	150	4.45	3.74	3.88	225.7	227.1	225.8	本地	正常	无	65535	2.11	0.78		10.28	1048		1.76				0	0
2019-02-10 05:09:50	6.64	150	4.57	3.8	3.77	225.1	225.1	224.8	本地	正常	无	65535	2.11	0.78		10.28	1048		1.78				0	0
2019-02-10 05:12:20	6.66	150	4.59	3.84	3.74	224.7	225.3	224.8	本地	正常	无	65535	2.12	0.78		10.28	1048		1.74				0	0
2019-02-10 05:14:50	6.64	150	4.57	3.79	3.71	226.1	226.4	226	本地	正常	无	65535	2.11	0.78		10.28	1048		1.76				0	0
2019-02-10 05:17:21	6.64	150	4.58	3.82	3.67	225.5	226.3	225.4	本地	正常	无	65535	2.11	0.78		10.28	1048		1.74				0	0
2019-02-10 05:19:52	6.64	150	4.51	3.72	3.76	225.1	226	224.7	本地	正常	无	65535	2.11	0.78		10.28	1048		1.77				0	0
2019-02-10 05:22:23	6.65	150	4.6	3.82	3.74	225.3	225.5	224.7	本地	正常	无	65535	2.11	0.78		10.28	1048		1.72				0	0
2019-02-10 05:24:54	6.63	150	4.58	3.83	3.73	225.3	225.5	225.1	本地	正常	无	65535	2.11	0.78		10.28	1048		1.64				0	0
2019-02-10 05:27:24	6.64	150	4.51	3.72	3.76	226.4	226.9	225.7	本地	正常	无	65535	2.11	0.78		10.28	1048		1.69				0	0
2019-02-10 05:29:54	6.63	150	4.62	3.81	3.76	226	225.8	225.4	本地	正常	无	65535	2.11	0.78		10.28	1048		1.72				0	0
2019-02-10 05:32:25	6.64	150	4.51	3.77	3.77	226.4	226.7	226	本地	正常	无	65535	2.11	0.78		10.28	1048		1.73				0	0
2019-02-10 05:34:56	6.64	150	4.59	3.83	3.75	225.6	226.3	225.2	本地	正常	无	65535	2.11	0.78		10.28	1048		1.79				0	0
2019-02-10 05:37:27	6.63	150	4.6	3.81	3.74	224.4	224.8	223.8	本地	正常	无	65535	2.11	0.78		10.28	1048		1.74				0	0
2019-02-10 05:39:58	6.64	150	4.49	3.77	3.77	224.1	225.1	223.8	本地	正常	无	65535	2.1	0.78		10.28	1048		1.79				0	0
2019-02-10 05:42:28	6.64	150	4.53	3.78	3.89	224.6	225.6	224.7	本地	正常	无	65535	2.11	0.78		10.28	1048		1.8				0	0
2019-02-10 05:44:58	6.66	150	4.49	3.79	3.84	225.1	225.4	224.9	本地	正常	无	65535	2.12	0.79		10.28	1048		1.79				0	0
2019-02-10 05:47:29	6.67	150	4.49	3.78	3.86	224	224.9	223.6	本地	正常	无	65535	2.12	0.79		10.28	1048		1.88				0	0
2019-02-10 05:50:00	6.69	150	4.64	3.88	3.8	224	224.4	223.5	本地	正常	无	65535	2.13	0.78		10.28	1048		1.91				0	0
2019-02-10 05:52:32	6.71	150	4.56	3.82	3.86	224.8	225.1	224.7	本地	正常	无	65535	2.14	0.78		10.28	1048		1.98				0	0
2019-02-10 05:55:02	6.73	150	4.6	3.84	3.75	224.8	225	224.8	本地	正常	无	65535	2.14	0.78		10.28	1048		1.99				0	0
2019-02-10 05:57:33	6.75	150	4.66	3.91	3.75	224.3	224.6	223.7	本地	正常	无	65535	2.15	0.79		10.28	1048		1.9				0	0
2019-02-10 06:00:04	6.77	150	4.62	3.83	3.93	224.1	225.1	223.8	本地	正常	无	65535	2.15	0.78		10.28	1048		1.98				0	0
2019-02-10 06:02:34	6.74	150	4.65	3.8	3.76	224.8	225	224.3	本地	正常	无	65535	2.14	0.79		10.28	1048		1.97				0	0
2019-02-10 06:05:04	6.76	150	4.66	3.83	3.82	224.5	224.3	224.2	本地	正常	无	65535	2.15	0.78		10.28	1048		1.99				0	0
2019-02-10 06:07:36	6.74	150	4.55	3.81	3.81	225.3	225.6	224.6	本地	正常	无	65535	2.15	0.78		10.28	1048		2.01				0	0
2019-02-10 06:10:06	6.75	150	4.66	3.93	3.75	224.5	225.1	223.9	本地	正常	无	65535	2.15	0.78		10.28	1048		1.98				0	0
2019-02-10 06:12:37	6.75	150	4.62	3.88	3.85	223.3	224.2	223.3	本地	正常	无	65535	2.14	0.78		10.28	1048		2.03				0	0
2019-02-10 06:15:07	6.74	150	4.57	3.85	3.89	223.4	224	223.5	本地	正常	无	65535	2.14	0.78		10.28	1048		1.99				0	0
2019-02-10 06:17:37	6.75	150	4.67	3.93	3.82	224.8	225.2	224.2	本地	正常	无	65535	2.15	0.78		10.28	1048		1.98				0	0
2019-02-10 06:20:08	6.72	150	4.66	3.89	3.71	224.7	225.7	224.7	本地	正常	无	65535	2.14	0.78		10.28	1048		2.03				0	0
2019-02-10 06:22:39	6.74	150	4.59	3.85	3.84	225.3	226.4	225.2	本地	正常	无	65535	2.15	0.78		10.28	1048		1.93				0	0
2019-02-10 06:25:10	6.73	150	4.68	3.92	3.69	224.8	224.5	224.1	本地	正常	无	65535	2.15	0.78		10.28	1048		1.93				0	0
2019-02-10 06:27:42	6.73	150	4.6	3.84	3.91	225.2	226	225.3	本地	正常	无	65535	2.14	0.78		10.28	1048		1.92				0	0
2019-02-10 06:30:12	6.74	150	4.65	3.89	3.82	225.3	225.5	224.7	本地	正常	无	65535	2.15	0.78		10.28	1048		1.98				0	0
2019-02-10 06:32:42	6.75	150	4.6	3.86	3.9	225.3	226.2	224.6	本地	正常	无	65535	2.15	0.78		10.28	1048		2.04				0	0
2019-02-10 06:35:12	6.71	150	4.49	3.77	3.89	224.4	225.5	223.9	本地	正常	无	65535	2.13	0.78		10.28	1048		2.02				0	0
2019-02-10 06:37:43	6.74	150	4.7	3.96	3.83	222.6	222.6	222.2	本地	正常	无	65535	2.14	0.78		10.28	1048		2.05				0	0
2019-02-10 06:40:13	6.72	150	4.63	3.87	3.82	224.4	224.6	224.3	本地	正常	无	65535	2.14	0.78		10.28	1048		2.07				0	0
2019-02-10 06:42:44	6.72	150	4.56	3.86	3.87	224.2	225.2	223.9	本地	正常	无	65535	2.14	0.78		10.28	1048		2.01				0	0
2019-02-10 06:45:15	6.73	150	4.59	3.85	3.74	225.2	225.2	224.4	本地	正常	无	65535	2.14	0.78		10.28	1048		2.04				0	0
2019-02-10 06:47:46	6.74	150	4.6	3.92	3.94	222.7	223.7	222.3	本地	正常	无	65535	2.14	0.78		10.28	1048		2.06				0	0
2019-02-10 06:50:16	7.2	150	5	4.24	4.08	223	223.8	222.7	本地	正常	无	65535	2.32	0.79		10.28	1048		3.02				0	0
2019-02-10 06:52:46	9.1	150	6.27	5.58	5.22	223.4	224	222.9	本地	正常	无	65535	3.08	0.81		10.28	1048		8.63				0	0
2019-02-10 06:55:17	8.6	150	5.77	5.08	4.89	224.2	224.4	223.6	本地	正常	无	65535	2.86	0.81		10.28	1048		0.75				0	0
2019-02-10 06:57:48	7.22	150	4.94	4.2	4	223.3	223.8	222.6	本地	正常	无	65535	2.32	0.79		10.28	1048		0.59				0	0
2019-02-10 07:00:19	6.92	150	4.77	4.04	3.94	223.6	223.4	223.2	本地	正常	无	65535	2.21	0.78		10.28	1048		0.65				0	2.5
2019-02-10 07:02:49	6.81	150	4.54	3.95	3.82	224.6	225.7	224.8	本地	正常	无	65535	2.17	0.78		10.28	1048		0.25				0	4.9

## Sheet: Sheet5
时间	电流	转速	输入电流A	输入电流B	输入电流C	输入电压A	输入电压B	输入电压C	KA0	KA4	远程操作	操作时间	有功功率	功率因数	有功电量	井下压力	沉没度	无功电量	油压	油压	套压	流量	井温	油温
2019-02-13 14:25:54	0.07	1	0.18	0.12	0.22	225.3	226.6	226.7	本地	正常	无	65535	0.02	0.17		10.28	1048		0				0	6.2
2019-02-13 14:28:24	0.07	1	0.17	0.13	0.22	224.5	225.6	225.6	本地	正常	无	65535	0.02	0.18		10.28	1048		0				0	6.3
2019-02-13 14:30:56	0.07	1	0.18	0.13	0.21	224.8	226.5	225.8	本地	正常	无	65535	0.02	0.18		10.28	1048		0				0	6.2
2019-02-13 14:33:26	0.07	1	0.18	0.13	0.22	223.5	224.8	224.9	本地	正常	无	65535	0.02	0.17		10.28	1048		0				0	5.9
2019-02-13 14:35:55	0.07	1	0.17	0.13	0.21	225.2	227	226.2	本地	正常	无	65535	0.02	0.17		10.28	1048		0				0	5.7
2019-02-13 14:38:26	0.07	1	0.17	0.13	0.21	226.4	227.3	227.5	本地	正常	无	65535	0.02	0.18		10.28	1048		0				0	5.7
2019-02-13 14:40:56	0.07	1	0.17	0.13	0.21	226.4	227.3	227.4	本地	正常	无	65535	0.02	0.17		10.28	1048		0				0	5.8
2019-02-13 14:43:27	0.07	1	0.18	0.13	0.23	227	228.5	228.5	本地	正常	无	65535	0.02	0.17		10.28	1048		0				0	6
2019-02-13 14:45:58	0.07	1	0.17	0.13	0.21	225.8	227.5	227.1	本地	正常	无	65535	0.02	0.17		10.28	1048		0				0	6.3
2019-02-13 14:48:29	0.07	1	0.18	0.13	0.22	226.6	228.4	228.3	本地	正常	无	65535	0.02	0.17		10.28	1048		0				0	6.7
2019-02-13 14:50:58	0.07	1	0.18	0.13	0.22	227.5	229.6	228.6	本地	正常	无	65535	0.02	0.17		10.28	1048		0				0	7
2019-02-13 14:53:29	0.07	1	0.18	0.13	0.21	225.2	226.3	226.3	本地	正常	无	65535	0.02	0.18		10.28	1048		0				0	7.2
2019-02-13 14:55:59	0.07	1	0.18	0.12	0.22	223.3	224.2	224.4	本地	正常	无	65535	0.02	0.17		10.28	1048		0				0	7.4
2019-02-13 14:58:29	0.07	1	0.16	0.12	0.2	225.7	226.9	226.6	本地	正常	无	65535	0.02	0.18		10.28	1048		0				0	7.4
2019-02-13 15:01:00	0.07	1	0.17	0.13	0.21	225.7	226.8	226.4	本地	正常	无	65535	0.02	0.17		10.28	1048		0				0	7.4
2019-02-13 15:03:32	0.07	1	0.18	0.13	0.22	224	225.1	224.9	本地	正常	无	65535	0.02	0.18		10.28	1048		0				0	7.2
2019-02-13 15:06:01	0.07	1	0.18	0.13	0.22	221.3	223.1	222.5	本地	正常	无	65535	0.02	0.18		10.28	1048		0				0	6.8
2019-02-13 15:08:30	0.07	1	0.17	0.13	0.2	224.7	226.3	225.8	本地	正常	无	65535	0.02	0.18		10.28	1048		0				0	6.6
2019-02-13 15:11:00	0.07	1	0.19	0.13	0.21	227.2	228.5	228	本地	正常	无	65535	0.02	0.17		10.28	1048		0				0	6.5
2019-02-13 15:13:31	0.07	1	0.17	0.13	0.21	224.6	225.9	225.9	本地	正常	无	65535	0.02	0.18		10.28	1048		0				0	6.4
2019-02-13 15:16:02	0.07	1	0.18	0.13	0.21	222.6	224.9	224.1	本地	正常	无	65535	0.02	0.18		10.28	1048		0				0	6.3
2019-02-13 15:18:32	0.07	1	0.17	0.13	0.21	224.3	226.1	225.3	本地	正常	无	65535	0.02	0.17		10.28	1048		0				0	6.1
2019-02-13 15:21:02	0.07	1	0.18	0.13	0.21	223.6	225.2	224.7	本地	正常	无	65535	0.02	0.17		10.28	1048		0				0	5.9
2019-02-13 15:23:32	0.07	1	0.18	0.13	0.22	224.3	226.2	225.7	本地	正常	无	65535	0.02	0.17		10.28	1048		0				0	5.8
2019-02-13 15:26:03	0.07	1	0.17	0.13	0.19	224.5	225.5	225.4	本地	正常	无	65535	0.02	0.18		10.28	1048		0				0	5.8
2019-02-13 15:28:33	0.07	1	0.18	0.13	0.22	224.8	225.7	225.5	本地	正常	无	65535	0.02	0.18		10.28	1048		0				0	5.6
2019-02-13 15:31:03	0.07	1	0.17	0.12	0.21	222.4	224.4	223.9	本地	正常	无	65535	0.02	0.18		10.28	1048		0				0	5.4
2019-02-13 15:33:34	0.07	1	0.18	0.13	0.21	223.8	225.1	224.5	本地	正常	无	65535	0.02	0.18		10.28	1048		0				0	5.2
2019-02-13 15:36:03	0.07	1	0.17	0.13	0.2	224.4	225.9	225.4	本地	正常	无	65535	0.02	0.18		10.28	1048		0				0	5.3
2019-02-13 15:38:34	0.07	1	0.18	0.13	0.22	221.7	223.6	222.6	本地	正常	无	65535	0.02	0.18		10.28	1048		0				0	5.4
2019-02-13 15:41:05	0.07	1	0.18	0.13	0.21	223	224.3	224.3	本地	正常	无	65535	0.02	0.18		10.28	1048		0				0	5.4
2019-02-13 15:43:35	0.07	1	0.18	0.13	0.22	224.3	225.1	224.8	本地	正常	无	65535	0.02	0.17		10.28	1048		0				0	5.4
2019-02-13 15:46:06	0.07	1	0.18	0.13	0.21	225	226.5	225.6	本地	正常	无	65535	0.02	0.17		10.28	1048		0				0	5.1
2019-02-13 15:48:35	0.07	1	0.17	0.13	0.21	223.6	225.5	225	本地	正常	无	65535	0.02	0.18		10.28	1048		0				0	4.9
2019-02-13 15:51:05	0.07	1	0.18	0.13	0.22	224.7	225.9	225.8	本地	正常	无	65535	0.02	0.17		10.28	1048		0				0	4.6
2019-02-13 15:53:36	0.07	1	0.18	0.14	0.21	223.2	225.3	224.7	本地	正常	无	65535	0.02	0.18		10.28	1048		0				0	4.3
2019-02-13 15:56:06	0.07	1	0.18	0.13	0.21	223.1	224.9	224.6	本地	正常	无	65535	0.02	0.18		10.28	1048		0				0	4.1
2019-02-13 15:58:36	0.07	1	0.18	0.13	0.21	224.7	225.7	225.3	本地	正常	无	65535	0.02	0.18		10.28	1048		0				0	3.9
2019-02-13 16:01:07	0.07	1	0.19	0.13	0.22	225.2	227	226.6	本地	正常	无	65535	0.02	0.18		10.28	1048		0				0	3.8
2019-02-13 16:03:37	0.07	1	0.18	0.13	0.22	224.9	225.8	225.3	本地	正常	无	65535	0.02	0.18		10.28	1048		0				0	3.8
2019-02-13 16:06:07	0.07	1	0.17	0.13	0.21	224.1	225.7	225.4	本地	正常	无	65535	0.02	0.18		10.28	1048		0				0	3.9
2019-02-13 16:08:37	0.07	1	0.18	0.13	0.22	223.4	225.2	224.2	本地	正常	无	65535	0.02	0.17		10.28	1048		0				0	3.9
2019-02-13 16:11:07	0.07	1	0.2	0.14	0.23	225.2	226.4	226.1	本地	正常	无	65535	0.02	0.17		10.28	1048		0				0	3.8
2019-02-13 16:13:38	0.07	1	0.17	0.13	0.21	223.9	224.8	225	本地	正常	无	65535	0.02	0.17		10.28	1048		0				0	3.7
2019-02-13 16:16:09	0.07	1	0.18	0.12	0.22	221.5	222.5	222.7	本地	正常	无	65535	0.02	0.17		10.28	1048		0				0	3.5
2019-02-13 16:18:39	0.07	1	0.19	0.13	0.22	223.2	224.1	224.2	本地	正常	无	65535	0.02	0.18		10.28	1048		0				0	3.3
2019-02-13 16:21:09	0.07	1	0.18	0.13	0.22	221.9	223.4	223.2	本地	正常	无	65535	0.02	0.18		10.28	1048		0				0	3.2
2019-02-13 16:23:40	0.07	1	0.17	0.13	0.21	221.8	223.6	223.1	本地	正常	无	65535	0.02	0.18		10.28	1048		0				0	3
2019-02-13 16:26:10	0.07	1	0.17	0.12	0.21	223	224.1	224	本地	正常	无	65535	0.02	0.18		10.28	1048		0				0	2.9
2019-02-13 16:28:40	0.07	1	0.18	0.13	0.22	221.6	223.2	222.6	本地	正常	无	65535	0.02	0.18		10.28	1048		0				0	2.8
2019-02-13 16:31:19	0.07	1	0.19	0.13	0.23	221.7	223.4	222.9	本地	正常	无	65535	0.02	0.17		10.28	1048		0				0	2.7
2019-02-13 16:33:40	0.07	1	0.19	0.13	0.22	222.7	224.4	223.6	本地	正常	无	65535	0.02	0.18		10.28	1048		0				0	2.6
2019-02-13 16:36:11	0.07	1	0.18	0.12	0.21	224.2	225.5	224.8	本地	正常	无	65535	0.02	0.17		10.28	1048		0				0	2.5
2019-02-13 16:38:40	0.07	1	0.18	0.13	0.22	223.8	225.4	225	本地	正常	无	65535	0.02	0.17		10.28	1048		0				0	2.4
2019-02-13 16:41:10	0.07	1	0.17	0.13	0.21	224.2	226.1	225.3	本地	正常	无	65535	0.02	0.18		10.28	1048		0				0	2.4
2019-02-13 16:43:41	0.07	1	0.18	0.13	0.23	223.6	225.6	224.9	本地	正常	无	65535	0.02	0.17		10.28	1048		0				0	2.5
2019-02-13 16:46:11	0.07	1	0.19	0.13	0.23	224.7	225.8	225.3	本地	正常	无	65535	0.02	0.17		10.28	1048		0				0	2.6
2019-02-13 16:48:42	0.07	1	0.17	0.13	0.21	222.4	224	223.3	本地	正常	无	65535	0.02	0.18		10.28	1048		0				0	2.6
2019-02-13 16:51:13	0.07	1	0.17	0.13	0.21	223.3	225	224.6	本地	正常	无	65535	0.02	0.18		10.28	1048		0				0	2.6
2019-02-13 16:53:42	0.07	1	0.18	0.13	0.22	222.5	224.1	223.4	本地	正常	无	65535	0.02	0.17		10.28	1048		0				0	2.5
2019-02-13 16:56:12	0.07	1	0.18	0.13	0.22	224	225.4	224.7	本地	正常	无	65535	0.02	0.17		10.28	1048		0				0	2.4
2019-02-13 16:58:43	0.07	1	0.17	0.13	0.2	224	225.7	225	本地	正常	无	65535	0.01	0.09		10.28	1048		0				0	2.4
2019-02-13 17:01:13	0.07	1	0.17	0.12	0.22	222.8	223.7	223.5	本地	正常	无	65535	0.02	0.18		10.28	1048		0				0	2.3
2019-02-13 17:03:43	0.07	1	0.19	0.13	0.23	223.3	224.8	224.6	本地	正常	无	65535	0.02	0.17		10.28	1048		0				0	2.3
2019-02-13 17:06:17	0.07	1	0.18	0.13	0.21	221	222	221.8	本地	正常	无	65535	0.02	0.18		10.28	1048		0				0	2.3
2019-02-13 17:08:43	0.07	1	0.19	0.13	0.22	224.6	226.2	225.6	本地	正常	无	65535	0.02	0.17		10.28	1048		0				0	2.2
2019-02-13 17:11:28	0.07	1	0.18	0.13	0.21	223.3	225.2	224.3	本地	正常	无	65535	0.02	0.18		10.28	1048		0				0	2
2019-02-13 17:13:44	0.07	1	0.18	0.13	0.2	222.2	223.1	222.8	本地	正常	无	65535	0.02	0.18		10.28	1048		0				0	1.9
2019-02-13 17:16:15	0.07	1	0.18	0.13	0.22	221.8	223.1	223	本地	正常	无	65535	0.02	0.18		10.28	1048		0				0	1.8
2019-02-13 17:18:45	0.07	1	0.19	0.13	0.23	219.8	221.4	221.1	本地	正常	无	65535	0.02	0.18		10.28	1048		0				0	1.6
2019-02-13 17:21:16	0.07	1	0.18	0.13	0.22	221.4	223.4	222.4	本地	正常	无	65535	0.02	0.17		10.28	1048		0				0	1.5
2019-02-13 17:23:52	0.07	1	0.18	0.13	0.21	221.9	223.6	222.7	本地	正常	无	65535	0.02	0.18		10.28	1048		0				0	1.3
2019-02-13 17:27:07	0.07	1	0.17	0.13	0.2	223.2	224.4	224.1	本地	正常	无	65535	0.02	0.18		10.28	1048		0				0	1.1
2019-02-13 17:28:46	0.07	1	0.18	0.12	0.22	221.9	223.6	222.7	本地	正常	无	65535	0.02	0.18		10.28	1048		0				0	1
2019-02-13 17:31:18	0.07	1	0.17	0.13	0.21	221.2	223	222.1	本地	正常	无	65535	0.02	0.18		10.28	1048		0				0	0.9
2019-02-13 17:33:48	0.07	1	0.18	0.13	0.22	222.3	223.2	222.8	本地	正常	无	65535	0.02	0.18		10.28	1048		0				0	0.7
2019-02-13 17:36:19	0.07	1	0.18	0.13	0.23	221.1	222.7	222.4	本地	正常	无	65535	0.02	0.17		10.28	1048		0				0	0.6
2019-02-13 17:38:48	0.07	1	0.18	0.12	0.22	221.5	222.4	222.4	本地	正常	无	65535	0.02	0.18		10.28	1048		0				0	0.5
2019-02-13 17:41:19	0.07	1	0.17	0.13	0.19	219.6	220.5	220.3	本地	正常	无	65535	0.02	0.18		10.28	1048		0				0	0.4
2019-02-13 17:48:49	0.07	1	0.17	0.12	0.21	218.9	220.7	219.8	本地	正常	无	65535	0.02	0.18		10.28	1048		0				0	0
2019-02-13 17:51:20	0.07	1	0.18	0.13	0.21	220.4	221.8	221.1	本地	正常	无	65535	0.02	0.18		10.28	1048		0				0	0
2019-02-13 17:53:50	0.07	1	0.17	0.13	0.21	219.7	221	221.2	本地	正常	无	65535	0.02	0.18		10.28	1048		0				0	0
2019-02-13 17:56:21	0.07	1	0.18	0.13	0.23	221.2	222	222.6	本地	正常	无	65535	0.02	0.17		10.28	1048		0				0	0
2019-02-13 17:58:35	0.07	1	0.18	0.13	0.21	220.3	221.5	221.5	本地	正常	无	65535	0.02	0.18		10.28	1048		0				0	0
2019-02-13 18:01:06	0.07	1	0.18	0.13	0.21	219.9	220.6	220.5	本地	正常	无	65535	0.02	0.18		10.28	1048		0				0	0
2019-02-13 18:03:36	0.07	1	0.17	0.13	0.2	221.4	222	221.9	本地	正常	无	65535	0.02	0.18		10.28	1048		0				0	0
2019-02-13 18:06:27	0.07	1	0.18	0.13	0.2	221.1	222.5	221.4	本地	正常	无	65535	0.02	0.18		10.28	1048		0				0	0
2019-02-13 18:08:50	0.07	1	0.19	0.13	0.22	221.1	222.9	221.6	本地	正常	无	65535	0.02	0.18		10.28	1048		0				0	0
2019-02-13 18:11:27	0.07	1	0.18	0.13	0.21	220.3	221	220.7	本地	正常	无	65535	0.02	0.18		10.28	1048		0				0	0
2019-02-13 18:14:00	0.07	1	0.17	0.12	0.22	218.4	219.4	218.6	本地	正常	无	65535	0.02	0.18		10.28	1048		0				0	0
2019-02-13 18:16:28	0.07	1	0.18	0.13	0.21	219.4	221.3	220.1	本地	正常	无	65535	0.02	0.18		10.28	1048		0				0	0
2019-02-13 18:18:58	5.95	150	3.89	3.3	3.39	219.4	220.1	219.8	本地	正常	无	65535	1.82	0.78		10.28	1048		0.18				0	0.8
2019-02-13 18:21:28	5.27	150	3.48	2.97	3.09	220.4	222	221.2	本地	正常	无	65535	1.6	0.76		10.28	1048		0.19				0	0.8
2019-02-13 18:32:50	5.82	150	3.75	3.23	3.47	219.8	220.8	220.4	本地	正常	无	65535	1.77	0.77		10.28	1048		0.18				0	0.3
2019-02-13 18:35:32	5.9	150	3.9	3.39	3.49	219.7	220.7	220.2	本地	正常	无	65535	1.81	0.77		10.28	1048		0.18				0	0.2
2019-02-13 18:38:09	5.94	150	3.97	3.43	3.43	219.2	220.8	220.1	本地	正常	无	65535	1.82	0.77		10.28	1048		0.22				0	0.2
2019-02-13 18:40:41	6	150	3.97	3.45	3.44	219.3	220.3	219.6	本地	正常	无	65535	1.84	0.77		10.28	1048		0.22				0	0.2
2019-02-13 18:43:08	5.99	150	3.93	3.35	3.58	219.2	220.9	219.9	本地	正常	无	65535	1.85	0.78		10.28	1048		0.21				0	0.1
2019-02-13 18:45:38	6.06	150	3.96	3.36	3.58	221	222.1	221.9	本地	正常	无	65535	1.87	0.78		10.28	1048		0.23				0	0.1
2019-02-13 18:48:09	6.09	150	3.97	3.51	3.55	218.5	220.2	219.8	本地	正常	无	65535	1.88	0.79		10.28	1048		0.21				0	0
2019-02-13 18:50:38	6.12	150	4.01	3.55	3.66	219.1	221	220.1	本地	正常	无	65535	1.89	0.77		10.28	1048		0.22				0	0
2019-02-13 18:53:10	6.17	150	3.97	3.51	3.73	220.7	222	221.1	本地	正常	无	65535	1.91	0.78		10.28	1048		0.21				0	0
2019-02-13 18:55:40	6.25	149	4.01	3.54	3.67	219.9	221.5	220.5	本地	正常	无	65535	1.93	0.78		10.28	1048		0.21				0	0
2019-02-13 18:58:11	6.29	150	4.05	3.5	3.72	218.7	220.5	219.5	本地	正常	无	65535	1.94	0.78		10.28	1048		0.2				0	0
2019-02-13 19:00:40	6.36	150	4.07	3.54	3.87	219.9	221.2	220.7	本地	正常	无	65535	1.97	0.79		10.28	1048		0.21				0	0
2019-02-13 19:03:10	6.39	150	4.15	3.61	3.74	220	221	220.3	本地	正常	无	65535	1.99	0.79		10.28	1048		0.21				0	0
2019-02-13 19:05:40	6.46	150	4.18	3.66	3.76	218.7	220.3	219.2	本地	正常	无	65535	2.01	0.79		10.28	1048		0.21				0	0
2019-02-13 19:08:11	6.5	150	4.19	3.72	3.9	218.7	219.8	219.1	本地	正常	无	65535	2.02	0.78		10.28	1048		0.21				0	0
2019-02-13 19:10:41	6.54	150	4.25	3.76	3.86	220	221.5	220.3	本地	正常	无	65535	2.04	0.78		10.28	1048		0.24				0	0
2019-02-13 19:13:12	6.56	150	4.24	3.77	3.79	219.4	220.8	219.9	本地	正常	无	65535	2.05	0.79		10.28	1048		0.24				0	0
2019-02-13 19:15:42	6.6	150	4.2	3.75	3.99	218.7	220.2	219.9	本地	正常	无	65535	2.06	0.79		10.28	1048		0.23				0	0
2019-02-13 19:18:12	6.64	150	4.26	3.75	3.95	220.3	221.4	220.6	本地	正常	无	65535	2.07	0.79		10.28	1048		0.23				0	0
2019-02-13 19:20:42	6.66	150	4.35	3.87	3.92	220.5	222.2	221.1	本地	正常	无	65535	2.08	0.78		10.28	1048		0.23				0	0
2019-02-13 19:23:13	6.68	150	4.33	3.81	3.9	220.7	222.2	221.7	本地	正常	无	65535	2.1	0.79		10.28	1048		0.25				0	0
2019-02-13 19:25:43	6.71	150	4.4	3.8	4.04	217.9	219.6	219	本地	正常	无	65535	2.1	0.79		10.28	1048		0.22				0	0
2019-02-13 19:28:13	6.74	150	4.39	3.89	3.97	221.2	222.1	221.5	本地	正常	无	65535	2.11	0.78		10.28	1048		0.23				0	0
2019-02-13 19:30:44	6.77	150	4.48	4.05	3.9	219.5	221	220.3	本地	正常	无	65535	2.13	0.78		10.28	1048		0.24				0	0
2019-02-13 19:33:14	6.79	150	4.43	4	3.98	218.5	219.6	219.2	本地	正常	无	65535	2.12	0.78		10.28	1048		0.23				0	0
2019-02-13 19:35:44	6.77	150	4.45	4.06	3.95	218.1	219.8	218.7	本地	正常	无	65535	2.12	0.79		10.28	1048		0.25				0	0
2019-02-13 19:38:15	6.77	150	4.44	4.04	3.9	219.2	220.7	219.8	本地	正常	无	65535	2.13	0.79		10.28	1048		0.25				0	0
2019-02-13 19:40:44	6.81	150	4.43	3.98	4.04	219.7	221.6	220.7	本地	正常	无	65535	2.15	0.79		10.28	1048		0.25				0	0
2019-02-13 19:43:15	6.86	150	4.51	4.01	3.98	219.9	220.9	220.2	本地	正常	无	65535	2.16	0.79		10.28	1048		0.25				0	0
2019-02-13 19:45:46	6.91	150	4.51	4.04	4	219.1	220.4	219.9	本地	正常	无	65535	2.18	0.79		10.28	1048		0.25				0	0
2019-02-13 19:48:16	6.93	150	4.51	4.04	4.14	219.8	221.6	220.8	本地	正常	无	65535	2.19	0.79		10.28	1048		0.24				0	0
2019-02-13 19:50:46	6.9	150	4.48	4.01	4.03	216.8	218.4	217.6	本地	正常	无	65535	2.16	0.79		10.28	1048		0.25				0	0
2019-02-13 19:53:16	6.91	150	4.55	4.09	4.08	219.3	220.9	219.8	本地	正常	无	65535	2.18	0.79		10.28	1048		0.25				0	0
2019-02-13 19:55:47	6.93	150	4.54	4.09	4.1	218.4	220.2	219	本地	正常	无	65535	2.18	0.78		10.28	1048		0.25				0	0
2019-02-13 19:58:18	6.94	150	4.64	4.06	4.02	217.3	218.9	218.1	本地	正常	无	65535	2.19	0.8		10.28	1048		0.26				0	0
2019-02-13 20:00:47	6.97	150	4.73	4.09	4.01	217.1	217.5	217.6	本地	正常	无	65535	2.19	0.79		10.28	1048		0.25				0	0
2019-02-13 20:03:18	6.98	149	4.59	4.11	4.02	219	220.1	219.5	本地	正常	无	65535	2.21	0.79		10.28	1048		0.28				0	0
2019-02-13 20:05:49	7.02	150	4.64	4.04	4.15	217.9	218.6	218.7	本地	正常	无	65535	2.21	0.79		10.28	1048		0.27				0	0
2019-02-13 20:08:19	7.05	150	4.67	4.08	4.16	218	218.7	218.3	本地	正常	无	65535	2.23	0.8		10.28	1048		0.26				0	0
2019-02-13 20:10:49	7.07	150	4.67	4.07	4.14	219.5	220.1	220.1	本地	正常	无	65535	2.24	0.8		10.28	1048		0.27				0	0
2019-02-13 20:13:20	7.09	150	4.62	4.11	4.21	219.9	221.3	220.3	本地	正常	无	65535	2.24	0.79		10.28	1048		0.27				0	0
2019-02-13 20:15:51	7.08	150	4.75	4.24	4.22	218.7	219.2	219.3	本地	正常	无	65535	2.25	0.79		10.28	1048		0.26				0	0
2019-02-13 20:18:21	7.08	150	4.71	4.17	4.13	218.9	219.2	219.3	本地	正常	无	65535	2.24	0.79		10.28	1048		0.26				0	0
2019-02-13 20:20:51	7.09	150	4.62	4.07	4.13	219.6	221	219.9	本地	正常	无	65535	2.25	0.8		10.28	1048		0.27				0	0
2019-02-13 20:23:21	7.12	150	4.76	4.18	4.12	219.4	219.9	219.4	本地	正常	无	65535	2.25	0.79		10.28	1048		0.28				0	0
2019-02-13 20:25:51	7.11	150	4.67	4.17	4.14	217.7	218.7	218.2	本地	正常	无	65535	2.25	0.8		10.28	1048		0.27				0	0
2019-02-13 20:28:21	7.14	150	4.7	4.16	4.19	220.2	221.6	220.5	本地	正常	无	65535	2.26	0.79		10.28	1048		0.29				0	0
2019-02-13 20:30:51	7.17	150	4.67	4.13	4.24	220	220.7	220.3	本地	正常	无	65535	2.28	0.79		10.28	1048		0.28				0	0
2019-02-13 20:33:22	7.19	150	4.8	4.26	4.19	220	220.5	220	本地	正常	无	65535	2.29	0.79		10.28	1048		0.29				0	0
2019-02-13 20:35:53	7.18	150	4.76	4.17	4.35	220	220.9	220.3	本地	正常	无	65535	2.28	0.79		10.28	1048		0.29				0	0
2019-02-13 20:38:22	7.19	150	4.69	4.1	4.28	221.4	222.1	221.9	本地	正常	无	65535	2.29	0.8		10.28	1048		0.3				0	0
2019-02-13 20:40:52	7.24	150	4.78	4.24	4.2	219.3	220.7	220	本地	正常	无	65535	2.3	0.8		10.28	1048		0.29				0	0
2019-02-13 20:43:22	7.25	150	4.83	4.29	4.21	219.2	219.7	219.4	本地	正常	无	65535	2.31	0.79		10.28	1048		0.29				0	0
2019-02-13 20:45:53	7.26	150	4.77	4.19	4.29	219	219.9	219.7	本地	正常	无	65535	2.31	0.8		10.28	1048		0.29				0	0
2019-02-13 20:48:24	7.28	150	4.81	4.27	4.36	218.3	219.4	218.6	本地	正常	无	65535	2.32	0.8		10.28	1048		0.3				0	0
2019-02-13 20:50:54	7.28	150	4.88	4.34	4.16	218.4	219.5	218.7	本地	正常	无	65535	2.32	0.79		10.28	1048		0.3				0	0
2019-02-13 20:58:25	7.33	150	4.91	4.37	4.26	219.7	220.6	219.7	本地	正常	无	65535	2.34	0.79		10.28	1048		0.31				0	0
2019-02-13 21:00:55	7.31	150	4.74	4.18	4.28	219.2	220.4	220	本地	正常	无	65535	2.33	0.81		10.28	1048		0.31				0	0
2019-02-13 21:03:26	7.35	150	4.85	4.24	4.4	219.9	220.9	220.6	本地	正常	无	65535	2.35	0.8		10.28	1048		0.31				0	0
2019-02-13 21:08:27	7.35	150	4.86	4.28	4.21	219.7	220.5	219.8	本地	正常	无	65535	2.34	0.8		10.28	1048		0.31				0	0
2019-02-13 21:10:57	7.39	150	4.87	4.29	4.47	220	221.2	220.5	本地	正常	无	65535	2.37	0.8		10.28	1048		0.31				0	0
2019-02-13 21:13:29	7.41	150	4.96	4.36	4.38	219.4	220.3	219.5	本地	正常	无	65535	2.37	0.79		10.28	1048		0.31				0	0
2019-02-13 21:15:57	7.43	150	4.89	4.38	4.31	218.7	219.8	219.1	本地	正常	无	65535	2.37	0.8		10.28	1048		0.32				0	0
2019-02-13 21:18:27	7.45	150	4.86	4.33	4.37	219.8	221.3	220.3	本地	正常	无	65535	2.39	0.8		10.28	1048		0.33				0	0
2019-02-13 21:20:57	7.49	150	4.99	4.45	4.35	218.1	219.4	218.9	本地	正常	无	65535	2.41	0.81		10.28	1048		0.32				0	0
2019-02-13 21:23:27	7.48	150	5.04	4.56	4.38	220.6	221	220.4	本地	正常	无	65535	2.41	0.79		10.28	1048		0.33				0	0
2019-02-13 21:25:58	7.51	150	4.88	4.39	4.43	219.2	219.8	219.6	本地	正常	无	65535	2.41	0.81		10.28	1048		0.33				0	0
2019-02-13 21:28:28	7.53	150	4.87	4.37	4.43	220.7	221.8	221.5	本地	正常	无	65535	2.42	0.8		10.28	1048		0.34				0	0
2019-02-13 21:30:59	7.56	150	4.96	4.4	4.5	220	220.7	220.6	本地	正常	无	65535	2.43	0.8		10.28	1048		0.35				0	0
2019-02-13 21:33:28	7.57	150	4.94	4.39	4.5	219	220.7	219.7	本地	正常	无	65535	2.43	0.8		10.28	1048		0.34				0	0
2019-02-13 21:35:59	7.58	150	4.89	4.39	4.42	221.6	222.6	221.8	本地	正常	无	65535	2.44	0.8		10.28	1048		0.35				0	0
2019-02-13 21:38:29	7.61	150	5.05	4.56	4.41	221.5	222.2	221.4	本地	正常	无	65535	2.46	0.8		10.28	1048		0.35				0	0
2019-02-13 21:41:00	7.61	150	5.02	4.5	4.35	221.4	221.9	221.4	本地	正常	无	65535	2.46	0.81		10.28	1048		0.35				0	0
2019-02-13 21:43:30	7.62	150	4.94	4.42	4.47	220.4	221	220.5	本地	正常	无	65535	2.45	0.8		10.28	1048		0.34				0	0
2019-02-13 21:46:00	7.63	150	5	4.42	4.39	221	221.6	221.4	本地	正常	无	65535	2.47	0.82		10.28	1048		0.35				0	0
2019-02-13 21:48:30	7.67	150	5.04	4.49	4.38	221.6	222.7	221.6	本地	正常	无	65535	2.48	0.81		10.28	1048		0.35				0	0
2019-02-13 21:51:01	7.66	150	5.05	4.47	4.56	221.9	222.5	222	本地	正常	无	65535	2.49	0.81		10.28	1048		0.36				0	0
2019-02-13 21:53:31	7.65	150	4.99	4.51	4.38	221.8	222.9	222.3	本地	正常	无	65535	2.47	0.81		10.28	1048		0.36				0	0
2019-02-13 21:56:01	7.69	150	5.05	4.51	4.37	222.3	222.8	222.8	本地	正常	无	65535	2.49	0.8		10.28	1048		0.37				0	0
2019-02-13 21:58:31	7.74	150	5.07	4.49	4.58	219.9	221.3	220.3	本地	正常	无	65535	2.51	0.81		10.28	1048		0.37				0	0
2019-02-13 22:01:02	7.75	150	5.04	4.48	4.65	221.6	222.7	222.3	本地	正常	无	65535	2.51	0.8		10.28	1048		0.37				0	0
2019-02-13 22:03:32	7.76	150	5.06	4.57	4.43	221.5	222.6	221.4	本地	正常	无	65535	2.51	0.81		10.28	1048		0.37				0	0
2019-02-13 22:06:02	7.76	150	5.09	4.56	4.46	222.4	222.9	222.3	本地	正常	无	65535	2.51	0.8		10.28	1048		0.39				0	0
2019-02-13 22:08:32	7.87	150	5.21	4.69	4.7	220.1	221.6	220.6	本地	正常	无	65535	2.56	0.8		10.28	1048		0.4				0	0
2019-02-13 22:11:02	7.92	150	5.29	4.75	4.56	223.3	224.6	223.4	本地	正常	无	65535	2.59	0.8		10.28	1048		0.4				0	0
2019-02-13 22:13:33	7.94	150	5.25	4.67	4.59	221.5	222.1	221.4	本地	正常	无	65535	2.59	0.81		10.28	1048		0.4				0	0
2019-02-13 22:16:03	7.96	150	5.21	4.64	4.74	221.1	222.7	221.6	本地	正常	无	65535	2.6	0.81		10.28	1048		0.4				0	0
2019-02-13 22:18:34	7.96	150	5.2	4.65	4.75	221.6	222.1	221.5	本地	正常	无	65535	2.6	0.8		10.28	1048		0.41				0	0
2019-02-13 22:21:04	8.01	150	5.32	4.76	4.73	220.8	221.9	221.5	本地	正常	无	65535	2.62	0.81		10.28	1048		0.42				0	0
2019-02-13 22:23:34	8.08	150	5.24	4.69	4.78	221.5	222.3	222	本地	正常	无	65535	2.65	0.82		10.28	1048		0.42				0	0
2019-02-13 22:26:05	8.08	150	5.31	4.72	4.88	222.5	223.3	223	本地	正常	无	65535	2.65	0.81		10.28	1048		0.42				0	0
2019-02-13 22:28:35	8.11	150	5.39	4.82	4.76	222	222.8	222.7	本地	正常	无	65535	2.66	0.81		10.28	1048		0.4				0	0
2019-02-13 22:31:05	8.12	150	5.3	4.72	4.68	221.7	222.4	221.6	本地	正常	无	65535	2.66	0.82		10.28	1048		0.34				0	0
2019-02-13 22:33:35	8.2	150	5.4	4.79	4.88	219.8	221.1	219.9	本地	正常	无	65535	2.69	0.82		10.28	1048		0.29				0	0
2019-02-13 22:36:05	8.21	150	5.5	4.99	4.79	221.9	222.8	222.3	本地	正常	无	65535	2.7	0.8		10.28	1048		0.26				0	0
2019-02-13 22:38:36	8.27	150	5.4	4.83	4.75	223.5	224.4	223.4	本地	正常	无	65535	2.72	0.81		10.28	1048		0.22				0	0
2019-02-13 22:41:05	8.28	150	5.39	4.85	4.88	222.3	222.9	222.3	本地	正常	无	65535	2.73	0.81		10.28	1048		0.2				0	0
2019-02-13 22:43:36	8.31	150	5.49	4.85	4.92	223.1	223.8	223.7	本地	正常	无	65535	2.75	0.81		10.28	1048		0.18				0	0
2019-02-13 22:46:06	8.33	150	5.5	4.97	4.86	223.1	224.2	223.2	本地	正常	无	65535	2.75	0.81		10.28	1048		0.17				0	0
2019-02-13 22:48:36	8.4	150	5.52	5.05	5.06	222.6	224.2	223.1	本地	正常	无	65535	2.79	0.81		10.28	1048		0.16				0	0
2019-02-13 22:51:07	8.44	150	5.61	5.05	5.15	222.2	223.6	222.4	本地	正常	无	65535	2.81	0.81		10.28	1048		0.15				0	0
2019-02-13 22:53:38	8.5	150	5.61	5.05	4.99	222.9	223.4	223	本地	正常	无	65535	2.82	0.82		10.28	1048		0.14				0	0
2019-02-13 22:56:07	8.53	150	5.62	5.06	5.14	223.7	224.9	223.9	本地	正常	无	65535	2.84	0.81		10.28	1048		0.15				0	0
2019-02-13 22:58:38	8.62	150	5.59	5.07	5.11	223.7	224.6	224.2	本地	正常	无	65535	2.88	0.82		10.28	1048		0.15				0	0
2019-02-13 23:01:07	8.7	150	5.75	5.18	5.05	222.2	223.2	222.8	本地	正常	无	65535	2.9	0.81		10.28	1048		0.15				0	0
2019-02-13 23:03:38	8.72	150	5.72	5.23	5.27	222	223.3	222.7	本地	正常	无	65535	2.92	0.82		10.28	1048		0.16				0	0
2019-02-13 23:06:08	8.83	150	5.93	5.38	5.25	224.3	225	224.3	本地	正常	无	65535	2.97	0.81		10.28	1048		0.15				0	0
2019-02-13 23:08:39	8.88	150	5.89	5.34	5.27	220.4	221.5	220.7	本地	正常	无	65535	2.97	0.81		10.28	1048		0.14				0	0
2019-02-13 23:11:09	8.93	150	5.93	5.36	5.44	222.8	223.6	222.9	本地	正常	无	65535	3.01	0.81		10.28	1048		0.16				0	0
2019-02-13 23:13:39	8.97	150	5.88	5.37	5.4	224.1	225.7	224.4	本地	正常	无	65535	3.03	0.81		10.28	1048		0.16				0	0
2019-02-13 23:16:09	9.06	150	5.99	5.46	5.35	223.5	224.1	223.6	本地	正常	无	65535	3.07	0.83		10.28	1048		0.16				0	0
2019-02-13 23:18:40	9.12	150	5.98	5.47	5.52	223.6	224.5	223.6	本地	正常	无	65535	3.09	0.82		10.28	1048		0.16				0	0
2019-02-13 23:21:09	9.18	150	6.06	5.52	5.52	224	224.8	224.3	本地	正常	无	65535	3.12	0.83		10.28	1048		0.16				0	0
2019-02-13 23:23:40	9.26	150	6.15	5.62	5.45	222.9	223.6	223.3	本地	正常	无	65535	3.16	0.83		10.28	1048		0.16				0	0
2019-02-13 23:26:10	9.44	150	6.21	5.69	5.71	225.2	226.1	225.1	本地	正常	无	65535	3.23	0.82		10.28	1048		0.18				0	0
2019-02-13 23:28:40	9.62	149	6.44	5.91	5.89	223.6	224.3	223.7	本地	正常	无	65535	3.32	0.83		10.28	1048		0.17				0	0
2019-02-13 23:31:10	9.72	150	6.52	6.02	5.86	223.3	223.7	223.4	本地	正常	无	65535	3.36	0.83		10.28	1048		0.17				0	0
2019-02-13 23:33:41	9.85	150	6.56	6.08	5.87	222.8	223.6	222.8	本地	正常	无	65535	3.4	0.82		10.28	1048		0.17				0	0
2019-02-13 23:36:11	10.09	150	6.72	6.18	6.25	221.1	221.9	221.2	本地	正常	无	65535	3.52	0.84		10.28	1048		0.16				0	0
2019-02-13 23:44:09	10.72	149	7.19	6.66	6.67	223.7	224.2	223.6	本地	正常	无	65535	3.83	0.85		10.28	1048		0.17				0	0
2019-02-13 23:46:12	10.81	149	7.23	6.76	6.61	222.4	222.9	222.2	本地	正常	无	65535	3.84	0.84		10.28	1048		0.17				0	0
2019-02-13 23:48:43	11.01	149	7.49	7.05	6.72	222.7	223.6	222.4	本地	正常	无	65535	3.95	0.84		10.28	1048		0.17				0	0
2019-02-13 23:51:13	11.14	150	7.53	7.09	6.98	223.5	224.1	223.4	本地	正常	无	65535	4.01	0.84		10.28	1048		0.18				0	0
2019-02-13 23:53:43	11.32	150	7.58	7.1	7.01	223.3	224.8	223.4	本地	正常	无	65535	4.09	0.85		10.28	1048		0.17				0	0
2019-02-13 23:56:14	11.46	150	7.65	7.19	6.9	223.1	223.5	223.2	本地	正常	无	65535	4.17	0.85		10.28	1048		0.17				0	0
2019-02-13 23:58:44	11.64	150	8.1	7.68	7.38	224.2	225.3	224	本地	正常	无	65535	4.28	0.84		10.28	1048		0.18				0	0
2019-02-14 00:01:14	11.86	149	8.13	7.72	7.56	222.2	222.9	222.1	本地	正常	无	65535	4.37	0.85		10.28	1048		0.17				0	0
2019-02-14 00:03:44	12.05	150	8.45	7.94	7.83	221	222.3	221.5	本地	正常	无	65535	4.46	0.85		10.28	1048		0.17				0	0
2019-02-14 00:06:14	12.19	150	8.32	7.75	7.63	222.7	223.4	222.8	本地	正常	无	65535	4.55	0.85		10.28	1048		0.18				0	0
2019-02-14 00:08:45	12.44	150	8.41	7.97	8.01	223.7	225	223.8	本地	正常	无	65535	4.66	0.87		10.28	1048		0.17				0	0
2019-02-14 00:11:15	12.5	150	8.56	8.08	7.86	223.1	224.5	223.4	本地	正常	无	65535	4.71	0.84		10.28	1048		0.17				0	0
2019-02-14 00:13:45	12.82	149	9.02	8.48	8.23	222.9	224.3	223.4	本地	正常	无	65535	4.89	0.87		10.28	1048		0.18				0	0
2019-02-14 00:16:16	13.1	151	9.11	8.65	8.52	223.8	225.3	224.3	本地	正常	无	65535	5.02	0.85		10.28	1048		0.17				0	0
2019-02-14 00:18:46	32.89	164	33.9	33.72	32.84	220.2	220.8	220.6	本地	正常	无	65535	20.79	0.95		10.28	1048		0.17				0	0
2019-02-14 00:21:16	13.07	150	9.29	8.72	8.32	222.1	223.3	222.6	本地	正常	无	65535	5.01	0.87		10.28	1048		0.18				0	0
2019-02-14 00:23:46	13.22	150	9.22	8.65	8.51	221.6	222.9	222	本地	正常	无	65535	5.08	0.88		10.28	1048		0.17				0	0
2019-02-14 00:26:18	13.09	150	9.26	8.75	8.2	224	225.3	224.2	本地	正常	无	65535	5.01	0.88		10.28	1048		0.18				0	0
2019-02-14 00:28:48	12.88	150	8.94	8.41	8.04	223.6	224.9	223.7	本地	正常	无	65535	4.88	0.85		10.28	1048		0.18				0	0
2019-02-14 00:31:19	11.95	150	8.06	7.6	7.57	223.1	224.6	223.4	本地	正常	无	65535	4.4	0.85		10.28	1048		0.18				0	0
2019-02-14 00:33:50	11.59	150	7.9	7.25	7.4	221.3	222.1	221.8	本地	正常	无	65535	4.23	0.86		10.28	1048		0.18				0	0
2019-02-14 00:36:19	11.39	150	7.91	7.39	7.23	222.4	223.4	222.5	本地	正常	无	65535	4.15	0.84		10.28	1048		0.18				0	0
2019-02-14 00:41:10	11.2	150	7.46	6.96	6.97	222.3	223.8	222.6	本地	正常	无	65535	4.03	0.84		10.28	1048		0.19				0	0
2019-02-14 00:43:52	11.18	149	7.62	7.03	6.98	222.8	223.6	223.3	本地	正常	无	65535	4.04	0.84		10.28	1048		0.18				0	0
2019-02-14 00:46:26	11.61	150	7.83	7.31	7.34	222.5	223.3	222.8	本地	正常	无	65535	4.24	0.84		10.28	1048		0.18				0	0
2019-02-14 00:48:56	10.72	150	7.14	6.49	6.61	224.4	225.2	224.7	本地	正常	无	65535	3.8	0.84		10.28	1048		0.19				0	0
2019-02-14 00:51:27	11.19	150	7.45	6.9	6.76	223.7	224.4	223.5	本地	正常	无	65535	4.03	0.84		10.28	1048		0.2				0	0
2019-02-14 00:53:57	11.2	150	7.59	7.02	7.12	221.7	222.9	221.7	本地	正常	无	65535	4.05	0.86		10.28	1048		0.18				0	0
2019-02-14 00:56:27	11.22	150	7.54	7.06	7.07	221.5	222.9	222.1	本地	正常	无	65535	4.05	0.85		10.28	1048		0.18				0	0
2019-02-14 00:58:57	10.62	150	7.01	6.5	6.34	223.2	224	222.9	本地	正常	无	65535	3.75	0.84		10.28	1048		0.19				0	0
2019-02-14 01:01:28	11.29	150	7.54	7.04	6.88	221.8	222.9	222.5	本地	正常	无	65535	4.07	0.85		10.28	1048		0.18				0	0
2019-02-14 01:04:35	11.63	150	7.91	7.39	7.33	222.8	223.9	223.3	本地	正常	无	65535	4.25	0.86		10.28	1048		0.18				0	0
2019-02-14 01:06:29	11.95	151	7.96	7.39	7.37	223.1	224.2	223.8	本地	正常	无	65535	4.41	0.85		10.28	1048		0.19				0	0
2019-02-14 01:08:59	12.53	150	8.57	8.1	8.13	223.9	225	224.5	本地	正常	无	65535	4.73	0.86		10.28	1048		0.19				0	0
2019-02-14 01:11:29	14	150	10.08	9.58	9.39	221.7	222.3	221.8	本地	正常	无	65535	5.43	0.88		10.28	1048		0.16				0	0
2019-02-14 01:13:59	37.78	1	34.32	34.51	33.7	218.8	219.9	219.2	本地	正常	无	65535	21.17	0.95		10.28	1048		0.06				0	0
2019-02-14 01:16:29	37.63	1	34.35	34.69	34.07	220.1	220.9	219.8	本地	正常	无	65535	21.35	0.95		10.28	1048		0.06				0	0
2019-02-14 01:18:59	36.35	1	34	34.09	33.66	219.5	220.3	219.8	本地	正常	无	65535	20.69	0.96		10.28	1048		0.06				0	0
2019-02-14 01:21:30	35.36	1	29.82	29.98	29.01	218.7	219.1	218.9	本地	正常	无	65535	18.36	0.94		10.28	1048		0.05				0	0
2019-02-14 01:24:01	34.98	1	29.47	29.72	28.69	220.8	221.6	220.7	本地	正常	无	65535	18.03	0.94		10.28	1048		0.06				0	0
2019-02-14 01:26:30	35.66	1	30.1	30.2	29.66	220.8	221.8	221.2	本地	正常	无	65535	18.91	0.94		10.28	1048		0.05				0	0
2019-02-14 01:29:01	37.39	1	35.12	35.37	34.44	218.4	218.6	218.4	本地	正常	无	65535	21.56	0.95		10.28	1048		0.07				0	0
2019-02-14 01:31:31	35.75	1	32.23	32.32	31.47	219.7	221	220	本地	正常	无	65535	19.76	0.95		10.28	1048		0.07				0	0
2019-02-14 01:34:01	35.57	1	33.83	34.01	33.48	220.1	221.5	220.2	本地	正常	无	65535	20.56	0.96		10.28	1048		0.06				0	0
2019-02-14 01:36:32	37.38	1	35.34	35.54	34.94	218.5	219.2	219.1	本地	正常	无	65535	21.77	0.95		10.28	1048		0.07				0	0
2019-02-14 01:39:02	37.53	1	35.37	35.79	35.04	218.7	219.8	219.4	本地	正常	无	65535	21.96	0.95		10.28	1048		0.07				0	0
2019-02-14 01:41:33	35.76	1	32.94	32.98	32.7	219.5	220.9	220	本地	正常	无	65535	20.27	0.95		10.28	1048		0.05				0	0
2019-02-14 01:44:03	35.05	1	29.57	29.49	28.59	219.3	220.2	220.1	本地	正常	无	65535	18.67	0.94		10.28	1048		0.06				0	0
2019-02-14 01:46:33	34.63	1	30.83	30.93	29.91	218.4	219.5	218.6	本地	正常	无	65535	18.7	0.95		10.28	1048		0.06				0	0
2019-02-14 01:49:03	34.24	1	29.26	29.07	28.42	219.2	219.9	219.7	本地	正常	无	65535	18.03	0.94		10.28	1048		0.05				0	0
2019-02-14 01:51:34	35.84	1	31.24	31.46	30.63	220.5	221.5	221.2	本地	正常	无	65535	19.55	0.94		10.28	1048		0.06				0	0
2019-02-14 01:54:04	33.77	1	28.48	28.62	27.72	219.4	220.3	220.2	本地	正常	无	65535	17.62	0.94		10.28	1048		0.05				0	0
2019-02-14 01:56:35	33.57	1	29.18	29.05	28.67	218.5	219.6	219.2	本地	正常	无	65535	17.78	0.95		10.28	1048		0.06				0	0
2019-02-14 01:59:05	34.93	1	30.34	30.25	29.65	218.2	219.6	218.8	本地	正常	无	65535	18.75	0.94		10.28	1048		0.05				0	0
2019-02-14 02:01:35	35.05	1	32.01	32.08	31.46	219.6	220.9	220.5	本地	正常	无	65535	19.68	0.95		10.28	1048		0.07				0	0
2019-02-14 02:04:06	34.86	1	30.3	30.13	29.78	219.6	220.4	219.8	本地	正常	无	65535	18.81	0.94		10.28	1048		0.05				0	0
2019-02-14 02:06:36	34.62	1	30.08	30.17	29.46	218.8	219.5	219.5	本地	正常	无	65535	18.61	0.94		10.28	1048		0.05				0	0
2019-02-14 02:09:06	36.13	1	34.57	35.05	34.22	216.6	217.4	217.1	本地	正常	无	65535	21.08	0.95		10.28	1048		0.07				0	0
2019-02-14 02:11:37	37.27	1	36.79	37.25	36.41	216.6	217.3	216.5	本地	正常	无	65535	22.49	0.95		10.28	1048		0.07				0	0
2019-02-14 02:14:07	34.37	1	30.73	30.52	29.88	216.7	217.9	216.9	本地	正常	无	65535	18.65	0.94		10.28	1048		0.05				0	0
2019-02-14 02:16:37	35.04	1	33.61	34.06	32.94	218.1	218.8	218.1	本地	正常	无	65535	20.35	0.95		10.28	1048		0.06				0	0
2019-02-14 02:19:07	35.45	1	31.76	31.99	31.23	218.2	219.6	218.5	本地	正常	无	65535	19.69	0.94		10.28	1048		0.05				0	0
2019-02-14 02:21:38	34.34	1	30.41	30.61	30.02	217.2	218.8	217.8	本地	正常	无	65535	18.7	0.94		10.28	1048		0.05				0	0
2019-02-14 02:24:08	36.88	1	32.23	32.36	31.53	218.9	219.7	219	本地	正常	无	65535	21.52	0.92		10.28	1048		0.07				0	0
2019-02-14 02:26:39	35.99	1	34.24	34.39	33.57	219	220.4	219.4	本地	正常	无	65535	20.96	0.95		10.28	1048		0.06				0	0
2019-02-14 02:29:09	37.31	1	34.52	34.94	34.12	217.3	218.5	218.1	本地	正常	无	65535	22.4	0.93		10.28	1048		0.08				0	0
2019-02-14 02:31:39	36.74	1	36.98	37.43	36.9	218.1	218.7	218.2	本地	正常	无	65535	22.36	0.96		10.28	1048		0.08				0	0
2019-02-14 02:34:10	36.87	1	36.2	36.53	35.76	218	218.9	218.7	本地	正常	无	65535	22.18	0.95		10.28	1048		0.07				0	0
2019-02-14 02:36:39	36.27	1	34.65	34.98	34.4	217	218.6	217.5	本地	正常	无	65535	21.34	0.95		10.28	1048		0.08				0	0
2019-02-14 02:39:10	35.28	1	31.71	32.23	30.88	218.3	219.7	218.9	本地	正常	无	65535	19.68	0.94		10.28	1048		0.05				0	0
2019-02-14 02:41:40	35.29	1	34.93	35.52	34.41	218	218.7	218.4	本地	正常	无	65535	21.17	0.96		10.28	1048		0.07				0	0
2019-02-14 02:44:11	35.22	1	34.47	34.81	34.33	217.8	218.7	218.3	本地	正常	无	65535	20.99	0.96		10.28	1048		0.07				0	0
2019-02-14 02:46:41	36.05	1	32.78	33.27	32.05	218.2	219.5	218.9	本地	正常	无	65535	20.06	0.94		10.28	1048		0.06				0	0
2019-02-14 02:49:11	35.93	1	36.36	36.9	36	217.5	219	218	本地	正常	无	65535	22.1	0.96		10.28	1048		0.07				0	0
2019-02-14 02:51:41	35.11	1	31.63	31.77	31.1	219.9	220.8	220.4	本地	正常	无	65535	19.71	0.94		10.28	1048		0.05				0	0
2019-02-14 02:54:13	35.3	1	33.46	33.95	32.87	219.7	221.3	220.2	本地	正常	无	65535	20.5	0.95		10.28	1048		0.07				0	0
2019-02-14 02:56:42	37.15	1	33.82	34.32	33.48	218.8	220.4	219.8	本地	正常	无	65535	21.95	0.93		10.28	1048		0.08				0	0
2019-02-14 02:59:12	34.26	1	30.73	30.72	30.27	219	220.1	219.9	本地	正常	无	65535	18.99	0.95		10.28	1048		0.05				0	0
2019-02-14 03:01:43	36.46	1	35.62	36.02	35.14	217.5	218.1	217.7	本地	正常	无	65535	21.86	0.95		10.28	1048		0.07				0	0
2019-02-14 03:04:14	36.44	1	35.92	36.36	35.52	217.8	218.4	217.8	本地	正常	无	65535	22	0.95		10.28	1048		0.06				0	0
2019-02-14 03:06:44	36.01	1	35.94	36.43	35.86	219.4	220.8	219.7	本地	正常	无	65535	22.17	0.95		10.28	1048		0.07				0	0
2019-02-14 03:09:13	35.36	1	33.52	33.9	32.8	220	220.8	220.6	本地	正常	无	65535	20.64	0.95		10.28	1048		0.06				0	0
2019-02-14 03:11:43	36.28	1	34.82	35.24	34.39	219.4	220.6	219.9	本地	正常	无	65535	21.58	0.95		10.28	1048		0.07				0	0
2019-02-14 03:14:14	36.39	1	35.9	36.17	35.78	218.3	219.6	218.9	本地	正常	无	65535	21.8	0.95		10.28	1048		0.06				0	0
2019-02-14 03:16:44	35.58	1	35.58	36.12	35.13	218.4	219.9	218.8	本地	正常	无	65535	21.73	0.95		10.28	1048		0.06				0	0
2019-02-14 03:19:14	36.34	1	35.67	36.07	35.29	219.5	221	220.3	本地	正常	无	65535	22.04	0.95		10.28	1048		0.05				0	0
2019-02-14 03:21:45	34.73	1	33.85	34.04	33.58	218.7	220.3	219.2	本地	正常	无	65535	20.68	0.96		10.28	1048		0.05				0	0
2019-02-14 03:24:15	36.05	1	37.21	37.88	36.99	219.8	220.7	220.3	本地	正常	无	65535	22.63	0.96		10.28	1048		0.06				0	0
