# Supplementary material for: Fault diagnosis method of submersible screw pump based on random forest
Source: PLoS One. 2020 Nov 16;15(11):e0242458. doi: 10.1371/journal.pone.0242458 (PMC7668568; doi:10.1371/journal.pone.0242458)
Supplement: S1 File — (ZIP) [file pone.0242458.s001.zip › Supporting Information/Partial source data of oil well/5 changqing M57-33.xlsx]

## Sheet: Sheet1
时间	电流	转速	输入电流A	输入电流B	输入电流C	输入电压A	输入电压B	输入电压C	KA0	KA4	远程操作	操作时间	有功功率	功率因数	有功电量	井下压力	沉没度	无功电量	油压	油压	套压	流量	井温	油温
2018-07-22 08:38:52	4.74	152	3.19	2.94	3.27	222	220.9	223.8	本地	正常	无	65535	1.51	0.73		8.52	869		0.09					34.8
2018-07-22 08:39:59	4.81	152	3.26	2.98	3.36	222.6	221.2	223.6	本地	正常	无	65535	1.54	0.73		8.48	865		0.09					34.9
2018-07-22 08:41:05	4.88	152	3.3	2.99	3.34	222.1	221.2	223.5	本地	正常	无	65535	1.56	0.74		8.48	865		0.09					35
2018-07-22 08:42:13	4.89	152	3.28	2.99	3.37	222.3	221	224	本地	正常	无	65535	1.56	0.73		8.52	869		0.09					35.1
2018-07-22 08:43:19	4.61	152	3.18	2.75	3.27	223.9	221.9	222.1	本地	正常	无	65535	1.48	0.73		8.5	867		0.09					35.1
2018-07-22 08:44:26	4.19	152	2.92	2.48	2.94	223.2	224.2	221.8	本地	正常	无	65535	1.35	0.73		8.47	864		0.09					35.1
2018-07-22 08:45:34	4.08	152	2.89	2.43	2.88	222.7	223.5	220.9	本地	正常	无	65535	1.32	0.73		8.5	867		0.08					35.1
2018-07-22 08:46:40	4.07	152	2.83	2.4	2.96	225.6	221.4	221.3	本地	正常	无	65535	1.32	0.73		8.5	867		0.09					35.1
2018-07-22 08:50:01	4.14	152	2.89	2.53	2.95	220.7	221.8	222.1	本地	正常	无	65535	1.34	0.73		8.54	871		0.09					34.9
2018-07-22 08:51:08	4.21	152	2.9	2.5	2.92	221.8	221.9	221.8	本地	正常	无	65535	1.36	0.74		8.47	864		0.09					34.8
2018-07-22 08:52:20	4.31	152	2.98	2.7	2.99	220.5	221.4	223	本地	正常	无	65535	1.39	0.73		8.53	870		0.09					34.7
2018-07-22 08:53:21	4.41	152	2.98	2.72	3.08	222.2	221.9	224.6	本地	正常	无	65535	1.41	0.72		8.54	871		0.09					34.6
2018-07-22 08:54:28	4.53	152	3.05	2.78	3.11	222.9	222.3	225.3	本地	正常	无	65535	1.45	0.73		8.51	868		0.09					34.6
2018-07-22 08:55:35	4.62	152	3.11	2.87	3.17	223.1	222.6	225.4	本地	正常	无	65535	1.48	0.73		8.5	867		0.09					34.5
2018-07-22 08:56:41	4.7	152	3.16	2.9	3.21	221.5	221.2	224.4	本地	正常	无	65535	1.5	0.73		8.47	864		0.09					34.5
2018-07-22 08:57:49	4.78	152	3.17	3	3.2	221.8	221.8	227.1	本地	正常	无	65535	1.53	0.74		8.52	869		0.09					34.5
2018-07-22 08:58:55	4.84	152	3.23	3.02	3.26	220.1	220	224.8	本地	正常	无	65535	1.54	0.74		8.47	864		0.09					34.5
2018-07-22 09:00:02	4.86	152	3.31	3.07	3.32	220.3	220.8	225.4	本地	正常	无	65535	1.55	0.72		8.54	871		0.09					34.5
2018-07-22 09:01:09	4.89	152	3.25	3.05	3.31	222	222.4	225.4	本地	正常	无	65535	1.56	0.73		8.47	864		0.09					34.4
2018-07-22 09:02:17	4.74	152	3.22	2.95	3.26	221.5	221.5	224.7	本地	正常	无	65535	1.51	0.72		8.45	862		0.09					34.5
2018-07-22 09:03:24	4.38	152	2.96	2.77	3.05	221.6	221.7	225.5	本地	正常	无	65535	1.41	0.73		8.51	868		0.09					34.5
2018-07-22 09:04:31	4.12	152	2.76	2.63	2.86	219.6	221.6	225.8	本地	正常	无	65535	1.33	0.73		8.47	864		0.09					34.6
2018-07-22 09:05:38	4.08	152	2.81	2.52	2.8	221.2	220.5	224.1	本地	正常	无	65535	1.32	0.74		8.42	859		0.09					34.6
2018-07-22 09:06:44	4.06	152	2.85	2.44	2.8	221.3	222.8	223.2	本地	正常	无	65535	1.31	0.73		8.53	870		0.09					34.6
2018-07-22 09:07:51	4.08	152	2.87	2.53	2.84	220.3	222.1	224.9	本地	正常	无	65535	1.32	0.73		8.53	870		0.09					34.8
2018-07-22 09:08:58	4.13	152	2.91	2.55	2.87	219.4	222.4	223.2	本地	正常	无	65535	1.33	0.72		8.53	870		0.09					34.9
2018-07-22 09:10:05	4.21	152	2.88	2.69	2.95	218.9	218.8	223.8	本地	正常	无	65535	1.35	0.72		8.57	874		0.09					35
2018-07-22 09:11:12	4.31	152	2.94	2.74	2.98	221.1	221.2	225.5	本地	正常	无	65535	1.39	0.73		8.52	869		0.09					35.1
2018-07-22 09:12:19	4.42	152	2.98	2.74	3.05	219.4	219.9	224.8	本地	正常	无	65535	1.41	0.73		8.55	872		0.09					35.2
2018-07-22 09:13:26	4.49	152	3.04	2.84	3.1	219.7	219.6	224.9	本地	正常	无	65535	1.44	0.73		8.46	863		0.09					35.4
2018-07-22 09:14:32	4.56	152	2.99	2.9	3.11	218.2	219.8	224.6	本地	正常	无	65535	1.45	0.73		8.46	863		0.09					35.6
2018-07-22 09:15:40	4.61	152	3.1	2.88	3.16	220.5	220.4	224.8	本地	正常	无	65535	1.47	0.74		8.48	865		0.09					35.9
2018-07-22 09:16:47	4.64	152	3.13	2.89	3.22	220	220.4	223	本地	正常	无	65535	1.48	0.73		8.48	865		0.09					36.1
2018-07-22 09:17:53	4.66	152	3.2	2.83	3.19	221	222.3	222.9	本地	正常	无	65535	1.49	0.73		8.51	868		0.09					36.2
2018-07-22 09:19:01	4.68	152	3.28	2.85	3.21	221.2	224.2	222.9	本地	正常	无	65535	1.5	0.73		8.44	861		0.09					36.4
2018-07-22 09:20:08	4.69	152	3.24	2.83	3.24	220.4	222.4	223.2	本地	正常	无	65535	1.5	0.73		8.63	880		0.09					36.6
2018-07-22 09:21:15	4.62	152	3.2	2.81	3.19	220	221.9	222.7	本地	正常	无	65535	1.48	0.73		8.51	868		0.09					36.8
2018-07-22 09:22:22	4.39	152	3	2.67	3.06	221	220.9	223.2	本地	正常	无	65535	1.41	0.73		8.51	868		0.09					36.9
2018-07-22 09:23:28	4.19	152	2.91	2.63	2.98	221.1	221.3	224.4	本地	正常	无	65535	1.36	0.72		8.46	863		0.09					37.1
2018-07-22 09:24:35	4.14	152	2.9	2.64	2.95	217.4	220.4	221.5	本地	正常	无	65535	1.33	0.72		8.48	865		0.09					37.2
2018-07-22 09:25:42	4.16	152	2.84	2.54	2.88	221.4	221.6	224.6	本地	正常	无	65535	1.34	0.73		8.48	865		0.09					37.3
2018-07-22 09:26:48	4.22	152	2.92	2.62	2.97	220.7	221	223.9	本地	正常	无	65535	1.36	0.73		8.46	863		0.09					37.4
2018-07-22 09:27:55	4.29	152	2.94	2.61	2.95	221.3	221.3	224.4	本地	正常	无	65535	1.38	0.73		8.55	872		0.09					37.5
2018-07-22 09:29:03	4.38	152	3.03	2.66	3.02	221.4	221.9	222.5	本地	正常	无	65535	1.4	0.73		8.51	868		0.09					37.6
2018-07-22 09:30:09	4.45	152	3.05	2.79	3.12	223.3	222.7	225.8	本地	正常	无	65535	1.44	0.72		8.51	868		0.09					37.9
2018-07-22 09:31:16	4.54	152	3.08	2.78	3.24	223.6	220.5	223.5	本地	正常	无	65535	1.46	0.72		8.45	862		0.08					38.2
2018-07-22 09:32:23	4.61	152	3.22	2.8	3.29	222.2	222.1	222.5	本地	正常	无	65535	1.48	0.72		8.51	868		0.09					38.6
2018-07-22 09:33:30	4.68	152	3.21	2.79	3.25	222.6	222.1	222.5	本地	正常	无	65535	1.49	0.73		8.51	868		0.09					39
2018-07-22 09:34:36	4.72	152	3.26	2.91	3.29	221.3	222.1	223.5	本地	正常	无	65535	1.51	0.72		8.45	862		0.09					39.4
2018-07-22 09:35:43	4.75	152	3.25	2.91	3.29	219.3	220.3	221.7	本地	正常	无	65535	1.51	0.73		8.44	861		0.09					39.8
2018-07-22 09:36:50	4.68	152	3.24	2.84	3.33	221.6	220.5	222.4	本地	正常	无	65535	1.49	0.72		8.52	869		0.09					40.2
2018-07-22 09:37:57	4.43	152	3.06	2.76	3.21	222.6	220.5	224.2	本地	正常	无	65535	1.42	0.71		8.5	867		0.09					40.4
2018-07-22 09:39:04	4.15	152	2.85	2.62	2.96	221.9	220.5	224.8	本地	正常	无	65535	1.34	0.72		8.51	868		0.09					40.6
2018-07-22 09:40:11	4.08	152	2.84	2.5	2.92	223	222.2	224.3	本地	正常	无	65535	1.32	0.73		8.42	859		0.09					40.7
2018-07-22 09:41:18	4.06	152	2.84	2.48	2.9	222.3	220.8	223.4	本地	正常	无	65535	1.31	0.72		8.51	868		0.09					40.8
2018-07-22 09:42:25	4.06	152	2.83	2.48	2.9	221.4	220.5	222.8	本地	正常	无	65535	1.31	0.73		8.5	867		0.09					40.9
2018-07-22 09:43:33	4.08	152	2.86	2.46	2.93	222.3	220.1	222	本地	正常	无	65535	1.32	0.73		8.48	865		0.09					41
2018-07-22 09:44:40	4.17	152	2.87	2.51	2.94	222.8	221.6	223	本地	正常	无	65535	1.34	0.73		8.5	867		0.09					41.1
2018-07-22 09:45:47	4.24	152	2.92	2.55	3.02	222	219.9	222.1	本地	正常	无	65535	1.36	0.73		8.5	867		0.08					41.5
2018-07-22 09:46:52	4.35	152	3	2.66	3.08	222.9	221.9	224.1	本地	正常	无	65535	1.4	0.73		8.44	861		0.09					41.8
2018-07-22 09:48:01	4.45	152	3.06	2.69	3.16	223.1	222.2	224.1	本地	正常	无	65535	1.43	0.72		8.52	869		0.09					42.1
2018-07-22 09:49:07	4.6	152	3.16	2.75	3.24	223	222	222.8	本地	正常	无	65535	1.48	0.74		8.42	859		0.09					42.6
2018-07-22 09:52:28	4.74	152	3.21	2.82	3.38	224.4	220.8	222.7	本地	正常	无	65535	1.51	0.73		8.53	870		0.09					44
2018-07-22 09:53:35	4.47	152	3.03	2.71	3.19	224.5	219.7	222.6	本地	正常	无	65535	1.43	0.72		8.44	861		0.09					44.3
2018-07-22 09:54:41	4.16	152	2.88	2.52	3.07	224.8	219.3	222	本地	正常	无	65535	1.34	0.72		8.55	872		0.09					44.6
2018-07-22 09:55:49	4.08	152	2.84	2.53	3	224	219.1	221.9	本地	正常	无	65535	1.32	0.71		8.55	872		0.09					44.9
2018-07-22 09:56:58	4.08	152	2.81	2.5	2.99	224.3	219.7	222.7	本地	正常	无	65535	1.32	0.73		8.47	864		0.09					45.2
2018-07-22 09:58:02	4.08	152	2.84	2.48	3.02	224.3	219.1	221.7	本地	正常	无	65535	1.32	0.73		8.59	876		0.09					45.4
2018-07-22 09:59:09	4.16	152	2.8	2.48	3	223.9	218.3	221.6	本地	正常	无	65535	1.34	0.73		8.45	862		0.09					45.7
2018-07-22 10:00:16	4.25	152	2.93	2.57	3.09	224.2	219.7	221.6	本地	正常	无	65535	1.37	0.73		8.39	856		0.09					45.8
2018-07-22 10:01:23	4.35	152	2.98	2.59	3.07	224.1	221.4	221.9	本地	正常	无	65535	1.4	0.73		8.51	868		0.09					46
2018-07-22 10:02:30	4.45	152	3.11	2.69	3.28	224	218.2	220.9	本地	正常	无	65535	1.43	0.72		8.45	862		0.09					46.2
2018-07-22 10:03:36	4.54	152	3.15	2.74	3.31	224.8	219.5	221.3	本地	正常	无	65535	1.45	0.72		8.46	863		0.09					46.4
2018-07-22 10:04:42	4.62	152	3.19	2.75	3.33	223.3	218.6	220.6	本地	正常	无	65535	1.48	0.73		8.43	860		0.09					46.5
2018-07-22 10:05:50	4.69	152	3.23	2.79	3.44	223.8	218.3	220.9	本地	正常	无	65535	1.5	0.72		8.5	867		0.09					46.6
2018-07-22 10:06:57	4.69	152	3.12	2.85	3.39	223.6	219.7	222.3	本地	正常	无	65535	1.5	0.73		8.58	875		0.09					46.8
2018-07-22 10:08:03	4.51	152	3.07	2.68	3.24	224.9	219.7	221.9	本地	正常	无	65535	1.45	0.73		8.53	870		0.09					47.1
2018-07-22 10:09:12	4.24	152	2.89	2.52	2.95	223.3	221.8	223.5	本地	正常	无	65535	1.36	0.73		8.58	875		0.09					47.3
2018-07-22 10:10:18	4.11	152	2.87	2.53	2.93	223.3	222.7	223.7	本地	正常	无	65535	1.33	0.72		8.5	867		0.09					47.5
2018-07-22 10:11:26	4.08	152	2.84	2.49	2.91	223	222	223	本地	正常	无	65535	1.32	0.72		8.46	863		0.09					47.7
2018-07-22 10:12:32	4.07	152	2.84	2.49	2.92	223.1	221.7	223.3	本地	正常	无	65535	1.32	0.72		8.45	862		0.09					47.9
2018-07-22 10:13:39	4.11	152	2.89	2.53	2.98	222	220.3	222	本地	正常	无	65535	1.33	0.72		8.47	864		0.09					47.9
2018-07-22 10:14:46	4.21	152	2.91	2.58	2.92	221.3	221.1	223.2	本地	正常	无	65535	1.36	0.74		8.45	862		0.09					48
2018-07-22 10:15:52	4.32	152	2.95	2.67	3.03	221	220.5	223	本地	正常	无	65535	1.38	0.73		8.47	864		0.09					48.1
2018-07-22 10:16:59	4.42	152	3.04	2.68	3.19	222.1	219	221.2	本地	正常	无	65535	1.41	0.72		8.53	870		0.09					48.3
2018-07-22 10:18:06	4.54	152	3.2	2.73	3.29	222	219.3	221.5	本地	正常	无	65535	1.45	0.72		8.44	861		0.09					48.6
2018-07-22 10:19:13	4.69	152	3.26	2.82	3.33	221.4	220.2	221.4	本地	正常	无	65535	1.5	0.73		8.5	867		0.09					48.8
2018-07-22 10:20:20	4.79	152	3.33	2.78	3.43	223.7	220.4	220.7	本地	正常	无	65535	1.53	0.73		8.52	869		0.09					49
2018-07-22 10:21:26	4.89	152	3.41	2.84	3.53	222	219.2	219.9	本地	正常	无	65535	1.55	0.72		8.53	870		0.09					49.2
2018-07-22 10:22:33	4.75	152	3.22	2.89	3.28	219.8	220.5	224.3	本地	正常	无	65535	1.52	0.73		8.47	864		0.09					49.5
2018-07-22 10:23:40	4.37	152	3.03	2.66	3.11	220.8	221	223.4	本地	正常	无	65535	1.4	0.72		8.52	869		0.09					49.7
2018-07-22 10:24:48	4.1	152	2.87	2.41	2.97	222.8	220.1	221	本地	正常	无	65535	1.32	0.73		8.52	869		0.09					50
2018-07-22 10:25:54	4.06	152	2.88	2.49	2.94	221.1	220.6	220.9	本地	正常	无	65535	1.31	0.72		8.46	863		0.09					50.3
2018-07-22 10:27:02	4.06	152	2.92	2.43	2.99	222.2	221.5	222.3	本地	正常	无	65535	1.31	0.71		8.51	868		0.08					50.7
2018-07-22 10:28:08	4.06	152	2.88	2.4	2.93	221.7	219.1	220	本地	正常	无	65535	1.31	0.73		8.45	862		0.09					50.9
2018-07-22 10:29:15	4.08	152	2.9	2.38	2.98	222.8	219.8	220.8	本地	正常	无	65535	1.31	0.72		8.46	863		0.09					51.1
2018-07-22 10:30:22	4.13	152	2.92	2.45	3	223	221.2	221.4	本地	正常	无	65535	1.33	0.72		8.52	869		0.09					51.4
2018-07-22 10:31:29	4.22	152	2.99	2.51	3.09	222	220	220.3	本地	正常	无	65535	1.35	0.72		8.53	870		0.09					51.7
2018-07-22 10:32:34	4.32	152	3.08	2.6	3.17	220.8	220.4	220.7	本地	正常	无	65535	1.39	0.72		8.45	862		0.09					51.7
2018-07-22 10:33:43	4.42	152	3.07	2.59	3.19	221.9	220.6	221	本地	正常	无	65535	1.41	0.72		8.45	862		0.09					51.9
2018-07-22 10:34:52	4.55	152	3.18	2.67	3.28	221.9	220.4	221.2	本地	正常	无	65535	1.45	0.73		8.44	861		0.09					52.1
2018-07-22 10:35:56	4.66	152	3.27	2.71	3.39	221.1	219.7	220	本地	正常	无	65535	1.48	0.72		8.5	867		0.09					52.3
2018-07-22 10:37:03	4.74	152	3.37	2.79	3.5	221	219.6	220.2	本地	正常	无	65535	1.51	0.72		8.47	864		0.09					52.4
2018-07-22 10:38:10	4.8	152	3.31	2.81	3.5	221.6	219.2	219.5	本地	正常	无	65535	1.52	0.72		8.44	861		0.09					52.6
2018-07-22 10:39:17	4.6	152	3.27	2.73	3.37	221.6	219.2	219.9	本地	正常	无	65535	1.47	0.72		8.5	867		0.09					52.8
2018-07-22 10:40:24	4.27	152	3.09	2.52	3.17	220.7	219.4	220.4	本地	正常	无	65535	1.37	0.71		8.44	861		0.09					52.9
2018-07-22 10:41:31	4.12	152	2.91	2.4	3	221.8	219.7	219.9	本地	正常	无	65535	1.33	0.73		8.56	873		0.08					53
2018-07-22 10:42:38	4.09	152	2.88	2.4	3.01	222.7	220	220.5	本地	正常	无	65535	1.32	0.72		8.43	860		0.09					53.1
2018-07-22 10:43:45	4.08	152	2.89	2.36	2.98	221.9	220	221	本地	正常	无	65535	1.31	0.73		8.44	861		0.09					53.1
2018-07-22 10:44:51	4.08	152	2.92	2.47	3.01	222.4	220.6	220.8	本地	正常	无	65535	1.32	0.71		8.47	864		0.09					53.1
2018-07-22 10:45:58	4.12	152	2.92	2.48	3.05	223.1	220.4	221.5	本地	正常	无	65535	1.33	0.72		8.44	861		0.09					52.9
2018-07-22 10:47:05	4.18	152	2.96	2.52	3.07	222.9	220.9	221.5	本地	正常	无	65535	1.35	0.72		8.42	859		0.09					52.7
2018-07-22 10:48:11	4.25	152	2.98	2.54	3.06	222	221.5	221.5	本地	正常	无	65535	1.37	0.73		8.51	868		0.09					52.5
2018-07-22 10:49:18	4.34	152	3.05	2.51	3.12	221	218.9	219.9	本地	正常	无	65535	1.39	0.73		8.45	862		0.09					52.4
2018-07-22 10:50:25	4.43	152	3.15	2.66	3.25	221.1	220.7	220.8	本地	正常	无	65535	1.42	0.72		8.51	868		0.09					52.1
2018-07-22 10:51:33	4.5	152	3.19	2.71	3.24	221.1	220.1	220.6	本地	正常	无	65535	1.44	0.72		8.47	864		0.09					52.1
2018-07-22 10:52:40	4.55	152	3.19	2.69	3.24	222.4	221.8	222.2	本地	正常	无	65535	1.46	0.73		8.5	867		0.09					52.1
2018-07-22 10:53:46	4.55	152	3.2	2.73	3.28	222.3	221.1	221.3	本地	正常	无	65535	1.46	0.72		8.45	862		0.09					52.3
2018-07-22 10:54:54	4.52	152	3.12	2.68	3.21	220.7	221.5	222.9	本地	正常	无	65535	1.45	0.73		8.44	861		0.1					52.5
2018-07-22 10:55:59	4.45	152	3.16	2.69	3.25	220.8	219.9	220	本地	正常	无	65535	1.42	0.72		8.5	867		0.08					52.7
2018-07-22 10:57:06	4.39	152	3.13	2.59	3.23	223.8	219.8	220.8	本地	正常	无	65535	1.41	0.72		8.45	862		0.09					52.8
2018-07-22 10:58:13	4.3	152	3.07	2.51	3.2	223.1	219.5	220.4	本地	正常	无	65535	1.38	0.72		8.44	861		0.09					53
2018-07-22 10:59:20	4.21	152	3.01	2.51	3.07	221	219.7	220.1	本地	正常	无	65535	1.35	0.72		8.48	865		0.09					53.1
2018-07-22 11:00:26	4.15	152	2.89	2.46	2.98	219.3	220	221.2	本地	正常	无	65535	1.33	0.73		8.44	861		0.09					53.1
2018-07-22 11:01:33	4.12	152	2.94	2.45	3	221.3	220.8	220.9	本地	正常	无	65535	1.33	0.72		8.52	869		0.09					53
2018-07-22 11:02:40	4.12	152	2.88	2.42	2.94	221.7	221.1	221	本地	正常	无	65535	1.33	0.73		8.48	865		0.09					53.1
2018-07-22 11:03:47	4.13	152	2.95	2.46	3.04	221.9	221	221.8	本地	正常	无	65535	1.33	0.72		8.5	867		0.08					53
2018-07-22 11:04:54	4.16	152	2.95	2.48	3.02	222.4	221.4	221.9	本地	正常	无	65535	1.34	0.72		8.45	862		0.09					53
2018-07-22 11:06:01	4.21	152	2.98	2.51	3.04	221.6	221.1	221.5	本地	正常	无	65535	1.35	0.72		8.5	867		0.08					53.2
2018-07-22 11:07:08	4.28	152	3.06	2.55	3.1	221.2	220.2	220.2	本地	正常	无	65535	1.38	0.73		8.51	868		0.09					53.3
2018-07-22 11:08:14	4.36	152	3.11	2.54	3.15	220.5	219.9	220	本地	正常	无	65535	1.4	0.73		8.52	869		0.09					53.4
2018-07-22 11:09:21	4.48	152	3.19	2.64	3.25	220.5	219.6	219.8	本地	正常	无	65535	1.43	0.72		8.47	864		0.09					53.5
2018-07-22 11:10:28	4.56	152	3.17	2.84	3.21	219.1	219.4	223.6	本地	正常	无	65535	1.46	0.72		8.5	867		0.08					53.6
2018-07-22 11:11:35	4.57	152	3.22	2.81	3.25	218.8	218.5	222.4	本地	正常	无	65535	1.46	0.72		8.52	869		0.09					53.6
2018-07-22 11:12:42	4.45	152	3.15	2.65	3.22	220.1	218.8	219.5	本地	正常	无	65535	1.42	0.72		8.5	867		0.09					53.8
2018-07-22 11:13:48	4.27	152	2.99	2.59	3.01	219.4	218.5	220.5	本地	正常	无	65535	1.36	0.73		8.46	863		0.09					53.8
2018-07-22 11:14:56	4.15	152	3.02	2.54	3.06	219.4	219.7	219.7	本地	正常	无	65535	1.34	0.72		8.5	867		0.09					54
2018-07-22 11:16:02	4.13	152	2.96	2.59	2.96	220	220.9	223.5	本地	正常	无	65535	1.33	0.71		8.48	865		0.09					54.2
2018-07-22 11:17:08	4.12	152	2.95	2.52	2.95	218.7	219.5	221.7	本地	正常	无	65535	1.33	0.73		8.46	863		0.09					54.3
2018-07-22 11:18:16	4.14	152	2.93	2.57	2.97	219.7	220.7	223	本地	正常	无	65535	1.33	0.72		8.56	873		0.08					54.4
2018-07-22 11:19:23	4.19	152	2.91	2.62	2.98	220.6	220.2	224	本地	正常	无	65535	1.35	0.72		8.46	863		0.09					54.6
2018-07-22 11:20:30	4.26	152	2.93	2.67	2.99	219.9	219.5	223.5	本地	正常	无	65535	1.36	0.72		8.44	861		0.08					54.6
2018-07-22 11:21:36	4.33	152	3.05	2.66	3.1	220.8	219.9	222.6	本地	正常	无	65535	1.39	0.72		8.43	860		0.09					54.6
2018-07-22 11:22:43	4.41	152	3.08	2.69	3.24	220.8	218.3	220.8	本地	正常	无	65535	1.41	0.72		8.5	867		0.09					54.6
2018-07-22 11:23:50	4.49	152	3.12	2.75	3.29	222.3	219.3	221.8	本地	正常	无	65535	1.44	0.72		8.46	863		0.09					54.5
2018-07-22 11:24:57	4.54	152	3.17	2.74	3.22	220.2	219.6	221.8	本地	正常	无	65535	1.45	0.73		8.47	864		0.09					54.5
2018-07-22 11:26:04	4.53	152	3.17	2.76	3.25	220.4	220.4	223	本地	正常	无	65535	1.45	0.72		8.51	868		0.09					54.6
2018-07-22 11:27:11	4.39	152	3.08	2.67	3.15	220.4	219.5	222.6	本地	正常	无	65535	1.41	0.72		8.46	863		0.09					54.7
2018-07-22 11:28:18	4.23	152	3.02	2.6	3.1	220.4	219.3	222	本地	正常	无	65535	1.36	0.72		8.44	861		0.09					54.9
2018-07-22 11:29:24	4.13	152	2.96	2.54	3	220.6	220.1	222.3	本地	正常	无	65535	1.33	0.71		8.55	872		0.09					55.1
2018-07-22 11:30:31	4.1	152	2.9	2.49	2.92	221.1	220.2	223	本地	正常	无	65535	1.32	0.72		8.46	863		0.09					55.3
2018-07-22 11:31:38	4.07	152	2.86	2.5	2.9	220.4	219.9	222.7	本地	正常	无	65535	1.31	0.72		8.54	871		0.09					55.6
2018-07-22 11:32:46	4.07	152	2.77	2.55	2.84	218.8	220.1	224.5	本地	正常	无	65535	1.31	0.73		8.54	871		0.09					55.7
2018-07-22 11:33:52	4.07	152	2.91	2.53	2.93	220.7	220.5	223.2	本地	正常	无	65535	1.31	0.71		8.52	869		0.09					55.5
2018-07-22 11:34:59	4.08	152	2.95	2.53	3	221.3	220.6	221.1	本地	正常	无	65535	1.32	0.71		8.48	865		0.08					55.4
2018-07-22 11:36:06	4.15	152	2.97	2.5	2.99	221.1	220.7	221.4	本地	正常	无	65535	1.34	0.72		8.45	862		0.09					55.3
2018-07-22 11:37:12	4.24	152	2.97	2.56	3.04	221.4	220.5	221.9	本地	正常	无	65535	1.36	0.72		8.53	870		0.09					55.2
2018-07-22 11:38:20	4.34	152	3.02	2.68	3.1	219.9	221.2	222.8	本地	正常	无	65535	1.39	0.72		8.44	861		0.09					55.1
2018-07-22 11:39:26	4.41	152	3.15	2.67	3.21	223.3	221.8	222.5	本地	正常	无	65535	1.42	0.71		8.47	864		0.09					55
2018-07-22 11:40:34	4.47	152	3.18	2.75	3.23	222.1	221.1	221.9	本地	正常	无	65535	1.43	0.71		8.47	864		0.09					54.9
2018-07-22 11:41:40	4.55	152	3.23	2.75	3.3	221.1	219.8	220.2	本地	正常	无	65535	1.45	0.71		8.35	852		0.09					54.7
2018-07-22 11:42:47	4.55	152	3.21	2.68	3.27	220.8	220.1	220.6	本地	正常	无	65535	1.45	0.72		8.47	864		0.09					54.8
2018-07-22 11:43:54	4.4	152	3.16	2.6	3.17	220.8	219.4	219.8	本地	正常	无	65535	1.41	0.72		8.52	869		0.09					54.9
2018-07-22 11:45:00	4.3	152	3.1	2.59	3.14	221	219.5	219.8	本地	正常	无	65535	1.38	0.72		8.47	864		0.09					55
2018-07-22 11:46:07	4.28	152	3.08	2.61	3.12	220.9	219.4	219.6	本地	正常	无	65535	1.37	0.71		8.43	860		0.09					55
2018-07-22 11:47:14	4.22	152	3.01	2.51	3.02	221.4	220.3	220.8	本地	正常	无	65535	1.35	0.72		8.53	870		0.09					55
2018-07-22 11:48:21	4.16	152	3.02	2.52	3.03	222	220.7	221	本地	正常	无	65535	1.34	0.71		8.42	859		0.09					54.9
2018-07-22 11:49:28	4.13	152	2.93	2.47	2.98	221	219.7	220.6	本地	正常	无	65535	1.33	0.72		8.48	865		0.08					54.9
2018-07-22 11:51:41	4.17	152	2.93	2.6	3.05	219.2	219.4	220.3	本地	正常	无	65535	1.34	0.72		8.48	865		0.08					54.8
2018-07-22 11:52:49	4.17	152	2.99	2.54	3.07	220.6	219.5	220.3	本地	正常	无	65535	1.34	0.71		8.42	859		0.09					54.9
2018-07-22 11:53:55	4.19	152	2.99	2.5	3.04	221.3	220.3	220.3	本地	正常	无	65535	1.35	0.72		8.51	868		0.09					54.9
2018-07-22 11:55:03	4.24	152	2.95	2.56	3.05	219.6	219.6	221	本地	正常	无	65535	1.36	0.73		8.51	868		0.09					55
2018-07-22 11:56:09	4.24	152	3.01	2.5	3.07	223	220.5	221.4	本地	正常	无	65535	1.36	0.72		8.54	871		0.09					55.2
2018-07-22 11:57:15	4.19	152	2.97	2.49	3.06	221	218.8	219	本地	正常	无	65535	1.34	0.72		8.43	860		0.09					55.5
2018-07-22 11:58:22	4.17	152	2.97	2.6	3.02	221.6	219.6	222.8	本地	正常	无	65535	1.35	0.72		8.53	870		0.09					55.7
2018-07-22 11:59:30	4.22	152	2.95	2.61	3.05	220.7	218.9	221.4	本地	正常	无	65535	1.36	0.72		8.53	870		0.09					55.9
2018-07-22 12:00:37	4.32	152	3.02	2.6	3.13	221.7	219.6	220.5	本地	正常	无	65535	1.38	0.72		8.45	862		0.09					56.1
2018-07-22 12:01:44	4.36	152	3.07	2.6	3.16	221.3	219.9	220.2	本地	正常	无	65535	1.39	0.72		8.55	872		0.09					56.3
2018-07-22 12:02:50	4.31	152	3.07	2.56	3.09	221.4	220.7	221	本地	正常	无	65535	1.38	0.72		8.45	862		0.09					56.5
2018-07-22 12:03:56	4.26	152	3.03	2.52	3.08	221.3	219.8	220.3	本地	正常	无	65535	1.37	0.72		8.41	858		0.09					56.5
2018-07-22 12:05:03	4.25	152	2.97	2.6	3.09	219.6	220.5	220.9	本地	正常	无	65535	1.36	0.72		8.45	862		0.09					56.5
2018-07-22 12:06:11	4.27	152	3.02	2.52	3.1	221.2	220.5	220.4	本地	正常	无	65535	1.37	0.72		8.54	871		0.08					56.5
2018-07-22 12:07:18	4.33	152	3.07	2.59	3.13	220.9	219.5	219.5	本地	正常	无	65535	1.38	0.72		8.47	864		0.09					56.5
2018-07-22 12:08:24	4.32	152	2.97	2.58	3.1	219	219.2	220.3	本地	正常	无	65535	1.37	0.73		8.52	869		0.09					56.5
2018-07-22 12:09:31	4.34	152	3.05	2.61	3.14	220.5	219.5	220.1	本地	正常	无	65535	1.39	0.73		8.41	858		0.09					56.6
2018-07-22 12:10:38	4.35	152	3.03	2.57	3.09	221	220.5	220.6	本地	正常	无	65535	1.39	0.73		8.52	869		0.09					56.8
2018-07-22 12:11:45	4.28	152	2.97	2.5	3.04	221.1	220.2	221.1	本地	正常	无	65535	1.37	0.73		8.48	865		0.09					57
2018-07-22 12:12:52	4.19	152	2.9	2.59	3	219	220.3	222.3	本地	正常	无	65535	1.35	0.72		8.46	863		0.09					57.2
2018-07-22 12:13:58	4.15	152	2.95	2.52	3	220.3	220	221.5	本地	正常	无	65535	1.34	0.73		8.47	864		0.09					57.4
2018-07-22 12:15:06	4.16	152	2.95	2.54	3.02	221.1	220.6	220.8	本地	正常	无	65535	1.34	0.72		8.48	865		0.09					57.4
2018-07-22 12:16:13	4.16	152	2.92	2.43	2.98	219.7	219.4	219	本地	正常	无	65535	1.33	0.73		8.47	864		0.09					57.2
2018-07-22 12:17:19	4.13	152	2.86	2.47	2.94	220	220.9	221.7	本地	正常	无	65535	1.33	0.73		8.47	864		0.09					56.9
2018-07-22 12:18:27	4.17	152	2.89	2.52	2.9	220.2	219.6	222	本地	正常	无	65535	1.34	0.74		8.44	861		0.09					56.9
2018-07-22 12:19:33	4.24	152	2.97	2.65	3.04	219.4	219.5	222.1	本地	正常	无	65535	1.36	0.72		8.48	865		0.09					56.8
2018-07-22 12:20:39	4.33	152	2.92	2.68	3.02	219.3	218.3	220.8	本地	正常	无	65535	1.38	0.73		8.5	867		0.09					56.5
2018-07-22 12:21:47	4.41	152	2.96	2.72	3.02	219.3	219.4	221.6	本地	正常	无	65535	1.41	0.74		8.45	862		0.09					56.2
2018-07-22 12:22:54	4.41	152	3.03	2.76	3.08	219	218.4	221	本地	正常	无	65535	1.41	0.74		8.52	869		0.09					56.1
2018-07-22 12:24:01	4.3	152	2.89	2.7	2.98	217.8	219.3	222.1	本地	正常	无	65535	1.38	0.73		8.47	864		0.09					56.2
2018-07-22 12:25:08	4.24	152	2.9	2.68	2.99	218.6	218.5	221.3	本地	正常	无	65535	1.35	0.72		8.48	865		0.09					56.4
2018-07-22 12:26:15	4.18	152	2.86	2.58	2.92	220.3	219.8	221	本地	正常	无	65535	1.34	0.73		8.5	867		0.09					56.5
2018-07-22 12:27:22	4.16	152	2.79	2.59	2.93	218.8	219	221.4	本地	正常	无	65535	1.33	0.73		8.5	867		0.09					56.7
2018-07-22 12:28:29	4.14	152	2.86	2.54	2.9	219.8	218.7	220.6	本地	正常	无	65535	1.33	0.73		8.44	861		0.08					56.9
2018-07-22 12:29:35	4.14	152	2.82	2.52	2.85	220.1	219.3	221.4	本地	正常	无	65535	1.33	0.74		8.45	862		0.09					56.8
2018-07-22 12:30:42	4.12	152	2.8	2.61	2.91	217.9	218.7	220.8	本地	正常	无	65535	1.32	0.73		8.48	865		0.09					56.5
2018-07-22 12:31:49	4.13	152	2.85	2.54	2.93	219.4	218.8	220.1	本地	正常	无	65535	1.32	0.73		8.45	862		0.09					56.3
2018-07-22 12:33:16	4.16	152	2.86	2.51	2.89	220.3	219.5	220.8	本地	正常	无	65535	1.33	0.73		8.51	868		0.09					56.4
2018-07-22 12:34:02	4.2	152	2.83	2.61	2.95	218.3	219.2	221.4	本地	正常	无	65535	1.35	0.74		8.51	868		0.09					56.5
2018-07-22 12:35:11	4.22	152	2.9	2.59	2.93	220.3	219.9	220.4	本地	正常	无	65535	1.35	0.73		8.44	861		0.09					56.6
2018-07-22 12:36:16	4.25	152	2.94	2.6	2.98	221.3	220.7	222.1	本地	正常	无	65535	1.37	0.73		8.51	868		0.09					56.8
2018-07-22 12:37:32	4.28	152	2.86	2.68	2.93	219.1	219.9	222.5	本地	正常	无	65535	1.37	0.74		8.46	863		0.09					57
2018-07-22 12:38:31	4.31	152	2.91	2.71	2.96	219.8	219.8	222.7	本地	正常	无	65535	1.38	0.73		8.44	861		0.09					57.2
2018-07-22 12:39:40	4.33	152	2.98	2.76	3.06	219.6	219.2	222.2	本地	正常	无	65535	1.38	0.72		8.52	869		0.09					57.4
2018-07-22 12:40:45	4.34	152	2.94	2.67	2.99	219.1	219	222.5	本地	正常	无	65535	1.39	0.74		8.45	862		0.09					57.7
2018-07-22 12:41:51	4.36	152	2.94	2.81	3.08	217.4	218.4	221.9	本地	正常	无	65535	1.39	0.72		8.53	870		0.09					57.9
2018-07-22 12:42:58	4.36	152	2.96	2.87	3.03	218.8	219.6	225	本地	正常	无	65535	1.4	0.72		8.53	870		0.08					58.3
2018-07-22 12:44:05	4.25	152	2.91	2.73	2.96	219.4	219.3	223.4	本地	正常	无	65535	1.36	0.72		8.61	878		0.09					58.6
2018-07-22 12:45:11	4.17	152	2.88	2.6	2.9	220.1	220.1	221.7	本地	正常	无	65535	1.34	0.73		8.48	865		0.08					58.7
2018-07-22 12:46:19	4.13	152	2.79	2.63	2.87	217.6	218.5	221.1	本地	正常	无	65535	1.32	0.73		8.42	859		0.09					58.7
2018-07-22 12:47:26	4.11	152	2.84	2.59	2.92	220.5	219.7	221.2	本地	正常	无	65535	1.32	0.72		8.44	861		0.09					58.4
2018-07-22 12:48:32	4.1	152	2.88	2.52	2.94	220.3	219.2	220	本地	正常	无	65535	1.32	0.72		8.42	859		0.09					58.1
2018-07-22 12:49:40	4.1	152	2.85	2.57	2.93	219.8	218.9	220.3	本地	正常	无	65535	1.32	0.73		8.51	868		0.09					57.7
2018-07-22 12:50:46	4.11	152	2.86	2.55	2.91	219.5	219.2	219.6	本地	正常	无	65535	1.32	0.73		8.47	864		0.09					57.2
2018-07-22 12:51:53	4.14	152	2.87	2.54	2.91	220.3	219.8	220.3	本地	正常	无	65535	1.33	0.73		8.47	864		0.09					56.9
2018-07-22 12:53:00	4.2	152	2.94	2.62	2.97	221.5	220.7	221.7	本地	正常	无	65535	1.35	0.72		8.46	863		0.09					56.5
2018-07-22 12:54:07	4.19	152	2.95	2.6	3.01	220.4	219.8	220.9	本地	正常	无	65535	1.34	0.71		8.51	868		0.09					56
2018-07-22 12:55:14	4.16	152	2.86	2.53	2.91	221.1	220.7	221.3	本地	正常	无	65535	1.34	0.73		8.48	865		0.09					55.7
2018-07-22 12:56:21	4.18	152	2.95	2.65	3	219.6	219.3	220.1	本地	正常	无	65535	1.34	0.72		8.51	868		0.09					55.2
2018-07-22 12:57:27	4.23	152	2.91	2.56	2.96	221.4	221	221.4	本地	正常	无	65535	1.35	0.73		8.44	861		0.08					54.9
2018-07-22 12:58:35	4.22	152	2.89	2.65	2.97	218.7	219.3	221	本地	正常	无	65535	1.35	0.73		8.45	862		0.09					54.6
2018-07-22 12:59:42	4.19	152	2.9	2.53	2.95	221.1	219.5	220.1	本地	正常	无	65535	1.35	0.73		8.51	868		0.08					54.3
2018-07-22 13:01:02	4.23	152	2.93	2.55	2.98	220.7	219.6	220.2	本地	正常	无	65535	1.35	0.72		8.41	858		0.09					54
2018-07-22 13:01:56	4.21	152	2.92	2.61	2.98	220.9	220.2	221.4	本地	正常	无	65535	1.35	0.72		8.48	865		0.09					53.9
2018-07-22 13:03:03	4.2	152	2.92	2.6	2.97	219.6	219	219.9	本地	正常	无	65535	1.35	0.73		8.51	868		0.09					54
2018-07-22 13:04:10	4.21	152	2.91	2.62	2.96	220.8	219.9	220.8	本地	正常	无	65535	1.35	0.72		8.42	859		0.09					54.2
2018-07-22 13:05:16	4.25	152	2.96	2.59	2.98	220.3	219.7	220.8	本地	正常	无	65535	1.36	0.73		8.51	868		0.09					54.5
2018-07-22 13:06:32	4.24	152	2.89	2.69	2.97	220	221.1	222.8	本地	正常	无	65535	1.36	0.72		8.56	873		0.09					54.6
2018-07-22 13:07:30	4.22	152	2.97	2.65	3.03	221.7	221	222.1	本地	正常	无	65535	1.36	0.72		8.44	861		0.09					54.9
2018-07-22 13:08:37	4.17	152	2.89	2.61	2.94	221.8	221.4	221.9	本地	正常	无	65535	1.34	0.72		8.52	869		0.09					55.2
2018-07-22 13:09:43	4.17	152	2.92	2.61	2.98	219.9	218.8	219.5	本地	正常	无	65535	1.34	0.73		8.48	865		0.09					55.7
2018-07-22 13:10:49	4.19	152	2.88	2.6	2.96	219.8	220.4	221.8	本地	正常	无	65535	1.35	0.73		8.51	868		0.09					56.2
2018-07-22 13:11:57	4.2	152	2.9	2.62	2.95	222	220.9	221.8	本地	正常	无	65535	1.35	0.72		8.5	867		0.09					56.7
2018-07-22 13:13:03	4.25	152	2.96	2.66	3.05	221.6	220.6	221.5	本地	正常	无	65535	1.36	0.71		8.48	865		0.09					57.2
2018-07-22 13:14:10	4.21	152	2.93	2.63	3	220.2	219.9	220.6	本地	正常	无	65535	1.36	0.73		8.44	861		0.08					57.8
2018-07-22 13:15:17	4.19	152	2.88	2.58	2.92	221.4	220.4	221.5	本地	正常	无	65535	1.35	0.73		8.41	858		0.09					58.1
2018-07-22 13:16:24	4.17	152	2.93	2.57	2.98	220.9	220	220.7	本地	正常	无	65535	1.34	0.73		8.52	869		0.09					58.1
2018-07-22 13:17:31	4.19	152	2.93	2.64	2.99	221.9	221	221.9	本地	正常	无	65535	1.35	0.71		8.45	862		0.09					58.1
2018-07-22 13:18:39	4.17	152	2.89	2.63	2.95	221.4	221.2	221.5	本地	正常	无	65535	1.34	0.72		8.47	864		0.09					58.3
2018-07-22 13:19:45	4.17	152	2.9	2.58	2.95	221.4	219.9	220.4	本地	正常	无	65535	1.34	0.73		8.53	870		0.09					58.4
2018-07-22 13:20:51	4.17	152	2.87	2.62	2.96	219.3	220.5	221.6	本地	正常	无	65535	1.34	0.73		8.47	864		0.09					58.6
2018-07-22 13:21:58	4.16	152	2.87	2.54	2.91	220.5	219.5	219.9	本地	正常	无	65535	1.33	0.73		8.55	872		0.09					58.8
2018-07-22 13:23:06	4.16	152	2.85	2.63	2.96	220.9	220	223.2	本地	正常	无	65535	1.34	0.72		8.47	864		0.09					58.9
2018-07-22 13:24:12	4.2	152	2.89	2.65	2.95	219.7	219.1	222.5	本地	正常	无	65535	1.35	0.72		8.45	862		0.09					59
2018-07-22 13:25:19	4.19	152	2.86	2.65	2.94	221.3	221.8	223.3	本地	正常	无	65535	1.35	0.73		8.46	863		0.09					59.3
2018-07-22 13:26:26	4.14	152	2.92	2.58	2.93	220.3	219.2	220.5	本地	正常	无	65535	1.33	0.72		8.56	873		0.09					59.2
2018-07-22 13:27:33	4.12	152	2.88	2.52	2.9	221.7	220.4	221.7	本地	正常	无	65535	1.33	0.73		8.48	865		0.09					59.1
2018-07-22 13:28:39	4.13	152	2.91	2.58	2.99	221.8	221.2	221.6	本地	正常	无	65535	1.34	0.72		8.46	863		0.08					58.7
2018-07-22 13:29:46	4.13	152	2.85	2.62	2.94	220.8	221.6	222.6	本地	正常	无	65535	1.33	0.72		8.48	865		0.09					58.5
2018-07-22 13:30:54	4.13	152	2.91	2.6	2.97	221.9	220.9	222.1	本地	正常	无	65535	1.34	0.72		8.42	859		0.09					58.5
2018-07-22 13:31:59	4.12	152	2.86	2.52	2.92	221.2	219.9	220.8	本地	正常	无	65535	1.33	0.73		8.5	867		0.09					58.5
2018-07-22 13:33:08	4.12	152	2.87	2.49	2.92	220.9	220.4	221.3	本地	正常	无	65535	1.32	0.73		8.48	865		0.09					58.6
2018-07-22 13:34:15	4.14	152	2.9	2.55	2.95	221.2	220.3	221.4	本地	正常	无	65535	1.33	0.73		8.47	864		0.09					58.7
2018-07-22 13:35:22	4.19	152	2.9	2.57	2.96	221.1	219.8	221	本地	正常	无	65535	1.35	0.73		8.52	869		0.09					58.9
2018-07-22 13:36:29	4.16	152	2.9	2.61	2.97	220.9	219.9	221.3	本地	正常	无	65535	1.34	0.72		8.46	863		0.08					59
2018-07-22 13:37:35	4.19	152	2.97	2.65	3.02	221.1	220.1	220.7	本地	正常	无	65535	1.35	0.71		8.55	872		0.09					58.9
2018-07-22 13:38:41	4.28	152	2.92	2.68	3.01	219.6	220.2	221.2	本地	正常	无	65535	1.37	0.72		8.5	867		0.09					58.9
2018-07-22 13:39:49	4.28	152	2.95	2.63	3.02	221.9	220.3	221.5	本地	正常	无	65535	1.37	0.72		8.45	862		0.09					58.6
2018-07-22 13:40:56	4.31	152	3	2.69	3.07	221.3	220.3	221.4	本地	正常	无	65535	1.38	0.72		8.42	859		0.08					58.6
2018-07-22 13:42:03	4.28	152	2.98	2.69	3.06	220.6	219.2	220.4	本地	正常	无	65535	1.37	0.72		8.45	862		0.09					58.6
2018-07-22 13:43:10	4.22	152	2.95	2.65	3.02	221	219.8	220.6	本地	正常	无	65535	1.35	0.71		8.51	868		0.08					58.7
2018-07-22 13:44:16	4.16	152	2.91	2.58	2.96	221.1	220.7	221.2	本地	正常	无	65535	1.34	0.72		8.44	861		0.08					58.8
2018-07-22 13:45:23	4.14	152	2.88	2.58	2.94	221	220.2	220.6	本地	正常	无	65535	1.33	0.72		8.45	862		0.08					58.9
2018-07-22 13:46:30	4.12	152	2.88	2.58	2.93	221.3	220.2	220.8	本地	正常	无	65535	1.33	0.72		8.53	870		0.08					58.9
2018-07-22 13:47:37	4.1	152	2.93	2.59	2.99	221.5	220.1	221.5	本地	正常	无	65535	1.33	0.72		8.46	863		0.08					59.1
2018-07-22 13:48:44	4.09	152	2.83	2.6	2.95	219.9	220.9	222.1	本地	正常	无	65535	1.32	0.72		8.47	864		0.08					59.2
2018-07-22 13:49:51	4.1	152	2.88	2.58	2.96	221	220.4	221.6	本地	正常	无	65535	1.33	0.73		8.46	863		0.08					59.3
2018-07-22 13:50:57	4.13	152	2.89	2.55	2.94	222.5	221.5	222.6	本地	正常	无	65535	1.33	0.72		8.42	859		0.08					59.5
2018-07-22 13:52:04	4.16	152	2.88	2.6	2.94	222	221.5	222	本地	正常	无	65535	1.34	0.72		8.54	871		0.08					59.6
2018-07-22 13:53:11	4.22	152	2.96	2.66	3.04	221.5	220.4	221.7	本地	正常	无	65535	1.36	0.72		8.43	860		0.08					59.7
2018-07-22 13:56:31	4.19	152	2.91	2.62	2.99	221.4	220.2	221.3	本地	正常	无	65535	1.35	0.72		8.48	865		0.08					60.1
2018-07-22 13:57:39	4.18	152	2.91	2.63	3	222.1	221.2	222.3	本地	正常	无	65535	1.35	0.71		8.51	868		0.08					60.2
2018-07-22 13:58:45	4.16	152	2.88	2.55	2.92	222.7	222.1	222.7	本地	正常	无	65535	1.34	0.73		8.44	861		0.08					60.4
2018-07-22 13:59:51	4.14	152	2.88	2.58	2.94	221.1	220.4	221.4	本地	正常	无	65535	1.33	0.72		8.43	860		0.08					60.4
2018-07-22 14:00:59	4.14	152	2.87	2.55	2.9	222.3	221.5	221.8	本地	正常	无	65535	1.33	0.73		8.47	864		0.08					60.2
2018-07-22 14:02:05	4.14	152	2.87	2.58	2.98	222.2	221.1	221.7	本地	正常	无	65535	1.33	0.72		8.39	856		0.08					59.8
2018-07-22 14:03:13	4.13	152	2.86	2.54	2.91	223	222	222.5	本地	正常	无	65535	1.33	0.72		8.42	859		0.08					59.3
2018-07-22 14:04:19	4.13	152	2.83	2.6	2.91	220.7	220.3	224.1	本地	正常	无	65535	1.33	0.72		8.45	862		0.09					58.9
2018-07-22 14:05:27	4.15	152	2.89	2.59	2.95	222.4	222.1	223	本地	正常	无	65535	1.34	0.72		8.45	862		0.08					58.7
2018-07-22 14:06:32	4.2	152	2.85	2.64	2.95	221.8	222.3	223.8	本地	正常	无	65535	1.35	0.72		8.51	868		0.08					58.6
2018-07-22 14:07:40	4.24	152	2.98	2.66	3.06	222.7	221.3	222.7	本地	正常	无	65535	1.37	0.71		8.53	870		0.08					58.6
2018-07-22 14:08:47	4.19	152	2.92	2.61	2.98	222.6	221.7	222.4	本地	正常	无	65535	1.35	0.72		8.51	868		0.09					58.7
2018-07-22 14:09:54	4.16	152	2.93	2.6	2.96	223.1	221.8	223.1	本地	正常	无	65535	1.35	0.72		8.52	869		0.08					58.8
2018-07-22 14:11:01	4.21	152	2.9	2.69	3.02	220.4	220.8	222.5	本地	正常	无	65535	1.35	0.71		8.5	867		0.09					58.9
2018-07-22 14:12:08	4.27	152	2.94	2.6	2.99	222.4	221.6	222.3	本地	正常	无	65535	1.37	0.73		8.47	864		0.09					58.8
2018-07-22 14:13:14	4.27	152	2.97	2.59	3.03	222.5	221.8	223.1	本地	正常	无	65535	1.38	0.73		8.5	867		0.08					58.7
2018-07-22 14:14:21	4.19	152	2.93	2.57	3.02	222	221.3	222.4	本地	正常	无	65535	1.35	0.72		8.51	868		0.08					58.6
2018-07-22 14:15:28	4.17	152	2.88	2.55	2.95	221.7	221.2	221.8	本地	正常	无	65535	1.34	0.72		8.44	861		0.08					58.6
2018-07-22 14:16:36	4.19	152	2.91	2.67	3.02	220	221.1	222.9	本地	正常	无	65535	1.35	0.72		8.44	861		0.08					58.7
2018-07-22 14:17:42	4.17	152	2.92	2.56	2.97	221.2	219.9	221	本地	正常	无	65535	1.34	0.72		8.53	870		0.08					58.8
2018-07-22 14:18:49	4.14	152	2.9	2.58	2.97	221.8	220.8	221.8	本地	正常	无	65535	1.34	0.72		8.47	864		0.09					59
2018-07-22 14:19:55	4.14	152	2.92	2.58	2.96	222.5	221.8	223	本地	正常	无	65535	1.34	0.72		8.44	861		0.08					59.1

## Sheet: Sheet2
时间	电流	转速	输入电流A	输入电流B	输入电流C	输入电压A	输入电压B	输入电压C	KA0	KA4	远程操作	操作时间	有功功率	功率因数	有功电量	井下压力	沉没度	无功电量	油压	油压	套压	流量	井温	油温
2018-09-01 02:16:11	3.85	152	2.62	2.43	2.66	221.9	250.5	266.2	本地	正常	无	65535	1.33	0.71		8.48	865		0.08					30.7
2018-09-01 02:18:36	3.86	152	2.59	2.47	2.65	221.2	250.2	266.3	本地	正常	无	65535	1.33	0.71		8.57	874		0.07					30.7
2018-09-01 02:21:02	3.89	152	2.64	2.45	2.67	221.4	250.4	266.8	本地	正常	无	65535	1.34	0.71		8.54	871		0.08					30.7
2018-09-01 02:23:27	3.91	152	2.62	2.47	2.65	220.8	249.6	265.8	本地	正常	无	65535	1.35	0.71		8.48	865		0.08					30.7
2018-09-01 02:25:52	3.98	152	2.72	2.49	2.72	220.9	249.5	265.5	本地	正常	无	65535	1.37	0.71		8.53	870		0.08					30.7
2018-09-01 02:28:18	4.03	152	2.75	2.5	2.75	221.1	250.5	266.3	本地	正常	无	65535	1.38	0.7		8.53	870		0.07					30.7
2018-09-01 02:30:43	4	152	2.71	2.5	2.72	221.6	250.5	266.2	本地	正常	无	65535	1.38	0.71		8.52	869		0.08					30.7
2018-09-01 02:33:07	3.97	152	2.71	2.48	2.74	220.6	249.6	265	本地	正常	无	65535	1.36	0.7		8.47	864		0.08					30.7
2018-09-01 02:35:33	3.92	152	2.58	2.5	2.7	220.1	249	266.4	本地	正常	无	65535	1.35	0.71		8.53	870		0.07					30.7
2018-09-01 02:37:58	3.88	152	2.54	2.48	2.66	220.5	250.1	266.7	本地	正常	无	65535	1.34	0.71		8.53	870		0.08					30.7
2018-09-01 02:40:24	3.87	152	2.58	2.44	2.7	220.6	249.9	266.2	本地	正常	无	65535	1.34	0.71		8.51	868		0.07					30.7
2018-09-01 02:42:49	3.87	152	2.6	2.47	2.65	220.9	250.9	266.3	本地	正常	无	65535	1.34	0.71		8.57	874		0.08					30.7
2018-09-01 02:45:14	3.87	152	2.6	2.42	2.64	220	249.7	265	本地	正常	无	65535	1.33	0.71		8.44	861		0.08					30.7
2018-09-01 02:47:39	3.88	152	2.58	2.44	2.63	220.9	250.7	266.2	本地	正常	无	65535	1.34	0.72		8.52	869		0.08					30.6
2018-09-01 02:50:04	3.88	152	2.62	2.45	2.66	221.8	251.8	265.6	本地	正常	无	65535	1.34	0.71		8.56	873		0.07					30.7
2018-09-01 02:52:30	3.89	152	2.67	2.51	2.65	221.4	251	266	本地	正常	无	65535	1.35	0.71		8.52	869		0.08					30.6
2018-09-01 02:54:55	3.91	152	2.63	2.46	2.68	221.1	250.9	266.6	本地	正常	无	65535	1.35	0.71		8.59	876		0.07					30.6
2018-09-01 02:57:20	3.95	152	2.65	2.55	2.68	220.8	250.5	265.3	本地	正常	无	65535	1.36	0.7		8.47	864		0.08					30.7
2018-09-01 02:59:45	3.98	152	2.64	2.48	2.73	220.4	249.8	265.5	本地	正常	无	65535	1.36	0.71		8.48	865		0.08					30.7
2018-09-01 03:02:10	4	152	2.66	2.5	2.72	220.4	250	266.3	本地	正常	无	65535	1.37	0.71		8.47	864		0.08					30.6
2018-09-01 03:04:36	3.97	152	2.63	2.45	2.71	221	250.2	265.8	本地	正常	无	65535	1.36	0.72		8.57	874		0.08					30.7
2018-09-01 03:07:02	3.92	152	2.62	2.36	2.67	220.7	249.8	265.8	本地	正常	无	65535	1.34	0.72		8.5	867		0.08					30.6
2018-09-01 03:09:26	3.89	152	2.63	2.39	2.67	221.1	250.4	265.8	本地	正常	无	65535	1.34	0.71		8.48	865		0.08					30.7
2018-09-01 03:11:51	3.89	152	2.62	2.48	2.65	220	250	265.6	本地	正常	无	65535	1.34	0.71		8.51	868		0.07					30.7
2018-09-01 03:14:16	3.88	152	2.65	2.49	2.66	220.2	250.7	265.1	本地	正常	无	65535	1.34	0.71		8.51	868		0.08					30.7
2018-09-01 03:16:41	3.89	152	2.63	2.47	2.68	220.9	250.8	265.5	本地	正常	无	65535	1.34	0.71		8.47	864		0.08					30.7
2018-09-01 03:19:07	3.9	152	2.65	2.48	2.67	220.8	250.9	266.6	本地	正常	无	65535	1.35	0.71		8.5	867		0.08					30.7
2018-09-01 03:21:32	3.9	152	2.66	2.55	2.69	219.4	249.2	264.4	本地	正常	无	65535	1.34	0.7		8.57	874		0.07					30.7
2018-09-01 03:23:57	3.91	152	2.65	2.49	2.7	219.6	249.2	263.9	本地	正常	无	65535	1.34	0.71		8.57	874		0.08					30.7
2018-09-01 03:26:23	3.9	152	2.66	2.47	2.69	220.9	250.2	265.8	本地	正常	无	65535	1.35	0.71		8.58	875		0.07					30.7
2018-09-01 03:28:48	3.92	152	2.64	2.43	2.66	221.5	250.7	266.3	本地	正常	无	65535	1.35	0.71		8.48	865		0.08					30.7
2018-09-01 03:31:13	3.93	152	2.67	2.48	2.69	220.1	250	265.5	本地	正常	无	65535	1.35	0.71		8.48	865		0.07					30.7
2018-09-01 03:33:38	3.95	152	2.67	2.53	2.68	221.2	250.9	265.8	本地	正常	无	65535	1.36	0.71		8.53	870		0.08					30.7
2018-09-01 03:36:03	3.93	152	2.7	2.49	2.67	221.2	251.2	265.9	本地	正常	无	65535	1.36	0.71		8.58	875		0.07					30.6
2018-09-01 03:38:28	3.91	152	2.68	2.44	2.7	220.4	249.4	264.5	本地	正常	无	65535	1.35	0.71		8.61	878		0.08					30.7
2018-09-01 03:40:53	3.91	152	2.67	2.47	2.67	220.5	249.8	265.6	本地	正常	无	65535	1.34	0.71		8.52	869		0.07					30.6
2018-09-01 03:43:19	3.89	152	2.64	2.48	2.67	220.7	249.8	265.5	本地	正常	无	65535	1.34	0.71		8.55	872		0.08					30.7
2018-09-01 03:45:45	3.88	152	2.59	2.41	2.66	221.2	250.3	266	本地	正常	无	65535	1.33	0.71		8.52	869		0.08					30.7
2018-09-01 03:48:10	3.87	152	2.65	2.38	2.65	221	249.6	265.2	本地	正常	无	65535	1.33	0.71		8.48	865		0.07					30.6
2018-09-01 03:50:35	3.87	152	2.64	2.39	2.65	221.9	251	266.1	本地	正常	无	65535	1.34	0.72		8.53	870		0.08					30.6
2018-09-01 03:53:01	3.87	152	2.66	2.47	2.68	220.7	250.4	265.5	本地	正常	无	65535	1.34	0.71		8.58	875		0.07					30.7
2018-09-01 03:55:25	3.86	152	2.6	2.41	2.65	220.4	250.5	266.2	本地	正常	无	65535	1.33	0.72		8.56	873		0.08					30.6
2018-09-01 03:57:58	3.88	152	2.62	2.39	2.68	221.2	250.5	266.4	本地	正常	无	65535	1.34	0.71		8.52	869		0.07					30.6
2018-09-01 04:00:15	3.9	152	2.63	2.42	2.7	221.4	250	266.2	本地	正常	无	65535	1.34	0.71		8.51	868		0.08					30.6
2018-09-01 04:02:41	3.95	152	2.63	2.43	2.68	220.9	250.2	267	本地	正常	无	65535	1.36	0.72		8.52	869		0.07					30.6
2018-09-01 04:05:06	4.02	152	2.68	2.45	2.75	220.2	249.6	265.1	本地	正常	无	65535	1.37	0.72		8.47	864		0.08					30.5
2018-09-01 04:07:31	4.03	152	2.67	2.47	2.73	220.8	250.1	266.6	本地	正常	无	65535	1.38	0.72		8.53	870		0.07					30.6
2018-09-01 04:09:58	3.92	152	2.67	2.48	2.68	220.7	250.1	265.3	本地	正常	无	65535	1.35	0.71		8.51	868		0.08					30.6
2018-09-01 04:12:24	3.89	152	2.62	2.44	2.64	220	249.4	265.3	本地	正常	无	65535	1.34	0.71		8.56	873		0.08					30.5
2018-09-01 04:14:46	3.87	152	2.64	2.44	2.68	220.9	250.1	266.3	本地	正常	无	65535	1.34	0.71		8.55	872		0.08					30.5
2018-09-01 04:17:12	3.86	152	2.64	2.5	2.66	220.8	250.7	265.8	本地	正常	无	65535	1.34	0.71		8.52	869		0.07					30.5
2018-09-01 04:19:38	3.87	152	2.61	2.44	2.66	221.1	250.4	265.8	本地	正常	无	65535	1.34	0.71		8.55	872		0.08					30.5
2018-09-01 04:22:02	3.87	152	2.67	2.47	2.68	219.3	249	264.6	本地	正常	无	65535	1.34	0.71		8.54	871		0.08					30.5
2018-09-01 04:24:27	3.9	152	2.68	2.43	2.68	221.2	250.7	265.9	本地	正常	无	65535	1.35	0.71		8.52	869		0.07					30.5
2018-09-01 04:26:52	3.92	152	2.67	2.49	2.68	220.6	250.8	266.4	本地	正常	无	65535	1.35	0.71		8.52	869		0.08					30.5
2018-09-01 04:29:18	3.95	152	2.65	2.47	2.7	220.3	250	265.6	本地	正常	无	65535	1.36	0.71		8.48	865		0.07					30.5
2018-09-01 04:31:44	3.98	152	2.68	2.48	2.72	220.9	250.4	266.4	本地	正常	无	65535	1.37	0.71		8.51	868		0.08					30.5
2018-09-01 04:34:12	4.01	152	2.71	2.49	2.76	221.1	250.5	266	本地	正常	无	65535	1.37	0.71		8.53	870		0.07					30.5
2018-09-01 04:36:33	4.01	152	2.73	2.5	2.72	220.8	250.2	266.2	本地	正常	无	65535	1.38	0.71		8.56	873		0.08					30.5
2018-09-01 04:38:58	3.98	152	2.67	2.46	2.72	221.7	250.8	266.5	本地	正常	无	65535	1.37	0.71		8.53	870		0.07					30.5
2018-09-01 04:41:24	3.94	152	2.68	2.48	2.68	221.7	250.9	266.5	本地	正常	无	65535	1.36	0.71		8.52	869		0.08					30.5
2018-09-01 04:43:49	3.9	152	2.67	2.46	2.67	221	250.2	265.5	本地	正常	无	65535	1.35	0.71		8.5	867		0.07					30.5
2018-09-01 04:46:14	3.9	152	2.66	2.41	2.69	221.1	250.1	265.8	本地	正常	无	65535	1.35	0.71		8.51	868		0.08					30.5
2018-09-01 04:48:40	3.88	152	2.65	2.42	2.65	221.2	250.6	266.2	本地	正常	无	65535	1.34	0.71		8.51	868		0.07					30.4
2018-09-01 04:51:04	3.89	152	2.66	2.45	2.66	220.7	249.8	265.6	本地	正常	无	65535	1.34	0.71		8.43	860		0.08					30.4
2018-09-01 04:53:30	3.87	152	2.65	2.4	2.64	221.8	251	266.9	本地	正常	无	65535	1.34	0.71		8.48	865		0.08					30.4
2018-09-01 04:55:57	3.87	152	2.64	2.42	2.66	220.9	249.9	266.1	本地	正常	无	65535	1.34	0.72		8.51	868		0.07					30.3
2018-09-01 05:00:21	3.87	152	2.65	2.38	2.67	220.9	249.8	265.7	本地	正常	无	65535	1.34	0.72		8.58	875		0.07					30.3
2018-09-01 05:02:50	3.89	152	2.67	2.45	2.66	221	250.4	265.7	本地	正常	无	65535	1.34	0.71		8.52	869		0.08					30.3
2018-09-01 05:05:16	3.89	152	2.64	2.47	2.67	220.9	250.6	265.9	本地	正常	无	65535	1.35	0.72		8.55	872		0.07					30.2
2018-09-01 05:07:45	3.92	152	2.71	2.47	2.68	220.9	250.4	265.6	本地	正常	无	65535	1.35	0.7		8.51	868		0.07					30.2
2018-09-01 05:10:12	3.98	152	2.71	2.43	2.75	220.5	249.9	265.8	本地	正常	无	65535	1.37	0.71		8.55	872		0.08					30.2
2018-09-01 05:17:25	3.95	152	2.7	2.46	2.71	220.6	250	264.8	本地	正常	无	65535	1.35	0.71		8.47	864		0.07					30.2
2018-09-01 05:19:35	3.89	152	2.66	2.5	2.68	220.3	248.8	264.8	本地	正常	无	65535	1.34	0.71		8.5	867		0.07					30.2
2018-09-01 05:22:06	3.88	152	2.61	2.4	2.68	220.2	249.4	265.5	本地	正常	无	65535	1.34	0.72		8.51	868		0.08					30.2
2018-09-01 05:24:30	3.87	152	2.64	2.48	2.64	221	250.5	265.5	本地	正常	无	65535	1.34	0.71		8.52	869		0.07					30.2
2018-09-01 05:26:58	3.87	152	2.65	2.46	2.66	220.2	249.3	265.3	本地	正常	无	65535	1.34	0.71		8.52	869		0.07					30.2
2018-09-01 05:29:26	3.89	152	2.63	2.42	2.67	220.3	249.7	264.8	本地	正常	无	65535	1.34	0.71		8.53	870		0.08					30.2
2018-09-01 05:31:55	3.89	152	2.63	2.46	2.66	220.4	249.9	265.8	本地	正常	无	65535	1.34	0.71		8.51	868		0.07					30.2
2018-09-01 05:34:22	3.89	152	2.6	2.41	2.66	220.6	250.4	266.1	本地	正常	无	65535	1.34	0.71		8.52	869		0.08					30.1
2018-09-01 05:36:49	3.89	152	2.64	2.44	2.68	220.2	250.2	265.1	本地	正常	无	65535	1.34	0.71		8.54	871		0.07					30.1
2018-09-01 05:39:35	3.91	152	2.68	2.47	2.68	220.4	249.8	264.8	本地	正常	无	65535	1.35	0.71		8.51	868		0.08					30.1
2018-09-01 05:42:01	3.93	152	2.64	2.47	2.71	221.4	250.7	265.8	本地	正常	无	65535	1.35	0.71		8.55	872		0.07					30.1
2018-09-01 05:44:30	3.95	152	2.66	2.45	2.71	221.1	250.2	265.6	本地	正常	无	65535	1.36	0.71		8.55	872		0.07					30.1
2018-09-01 05:46:51	3.98	152	2.65	2.49	2.71	220.7	250.5	265.7	本地	正常	无	65535	1.37	0.71		8.52	869		0.08					30.1
2018-09-01 05:49:19	3.95	152	2.67	2.52	2.72	219.9	249	264.7	本地	正常	无	65535	1.36	0.71		8.52	869		0.07					30.1
2018-09-01 05:51:42	3.92	152	2.65	2.49	2.68	220	249.9	265	本地	正常	无	65535	1.35	0.71		8.54	871		0.08					30.1
2018-09-01 05:54:08	3.9	152	2.63	2.45	2.67	220.9	249.4	264.5	本地	正常	无	65535	1.34	0.72		8.53	870		0.08					30
2018-09-01 05:56:32	3.89	152	2.6	2.41	2.65	220.8	249.7	265.6	本地	正常	无	65535	1.34	0.71		8.48	865		0.08					30
2018-09-01 05:58:58	3.88	152	2.64	2.52	2.67	220.3	248.9	264.7	本地	正常	无	65535	1.34	0.71		8.57	874		0.07					30
2018-09-01 06:01:22	3.88	152	2.67	2.41	2.68	220.7	248.9	264.4	本地	正常	无	65535	1.34	0.71		8.57	874		0.08					30
2018-09-01 06:08:38	3.89	152	2.63	2.45	2.68	220.1	248.7	264.2	本地	正常	无	65535	1.33	0.7		8.51	868		0.07					30
2018-09-01 06:11:03	3.89	152	2.65	2.48	2.65	219.8	247.5	263.7	本地	正常	无	65535	1.34	0.71		8.52	869		0.08					30
2018-09-01 06:13:29	3.91	152	2.65	2.42	2.68	220.2	248.8	264.3	本地	正常	无	65535	1.34	0.71		8.48	865		0.07					30
2018-09-01 06:15:54	3.92	152	2.65	2.48	2.64	220.7	249.3	264.5	本地	正常	无	65535	1.34	0.71		8.48	865		0.08					30
2018-09-01 06:18:18	3.93	152	2.69	2.47	2.69	220.7	249.7	264.7	本地	正常	无	65535	1.35	0.71		8.52	869		0.07					30
2018-09-01 06:25:35	3.91	152	2.73	2.42	2.7	219.9	247.6	263.7	本地	正常	无	65535	1.34	0.71		8.54	871		0.08					30
2018-09-01 06:28:05	3.9	152	2.7	2.39	2.69	221	248.9	265.3	本地	正常	无	65535	1.34	0.71		8.47	864		0.08					30
2018-09-01 06:30:26	3.91	152	2.71	2.44	2.71	220.5	248.2	263.7	本地	正常	无	65535	1.34	0.71		8.47	864		0.07					30
2018-09-01 06:32:50	3.9	152	2.69	2.43	2.66	220.7	248.9	264.3	本地	正常	无	65535	1.34	0.71		8.45	862		0.08					30
2018-09-01 06:35:17	3.91	152	2.69	2.4	2.68	220	247.3	263.6	本地	正常	无	65535	1.34	0.71		8.45	862		0.07					30
2018-09-01 06:37:41	3.9	152	2.7	2.46	2.66	220.4	248.3	263.9	本地	正常	无	65535	1.35	0.71		8.46	863		0.08					30
2018-09-01 06:40:06	3.9	152	2.68	2.51	2.66	219.8	247.9	263.5	本地	正常	无	65535	1.34	0.71		8.54	871		0.07					30
2018-09-01 06:42:31	3.89	152	2.67	2.53	2.63	221	249.3	264.9	本地	正常	无	65535	1.35	0.71		8.58	875		0.08					30
2018-09-01 06:44:57	3.89	152	2.68	2.45	2.66	220.5	249.2	264.9	本地	正常	无	65535	1.34	0.71		8.57	874		0.07					30
2018-09-01 06:47:24	3.89	152	2.7	2.43	2.66	219.9	247.5	263.6	本地	正常	无	65535	1.34	0.71		8.53	870		0.08					29.9
2018-09-01 06:49:55	3.89	152	2.67	2.43	2.7	220.3	249	264	本地	正常	无	65535	1.34	0.71		8.51	868		0.07					29.9
2018-09-01 06:52:12	3.89	152	2.65	2.43	2.67	220.6	249.3	264.1	本地	正常	无	65535	1.34	0.71		8.56	873		0.08					30
2018-09-01 06:54:37	3.9	152	2.69	2.47	2.7	219.2	248.5	262.9	本地	正常	无	65535	1.34	0.71		8.47	864		0.08					30
2018-09-01 06:57:10	3.93	152	2.65	2.49	2.71	219.8	248.6	263	本地	正常	无	65535	1.35	0.71		8.53	870		0.08					30
2018-09-01 06:59:27	3.92	152	2.7	2.51	2.7	220.3	249.2	264.2	本地	正常	无	65535	1.36	0.71		8.53	870		0.07					30
2018-09-01 07:01:52	3.92	152	2.66	2.51	2.69	220.2	249	264.3	本地	正常	无	65535	1.35	0.71		8.53	870		0.08					30
2018-09-01 07:09:09	3.94	152	2.67	2.5	2.67	210.1	261.6	262.1	本地	正常	无	65535	1.34	0.71		8.51	868		0.08					30
2018-09-01 07:11:34	3.93	152	2.66	2.53	2.69	209.6	260.2	261.1	本地	正常	无	65535	1.34	0.71		8.59	876		0.07					30.1
2018-09-01 07:13:59	3.92	152	2.59	2.56	2.65	209.3	260.6	261.7	本地	正常	无	65535	1.33	0.7		8.54	871		0.08					30.1
2018-09-01 07:16:29	3.9	152	2.6	2.54	2.64	209	260.8	261.4	本地	正常	无	65535	1.33	0.7		8.59	876		0.07					30.1
2018-09-01 07:18:49	3.9	152	2.64	2.54	2.67	209.6	261.2	261.5	本地	正常	无	65535	1.33	0.7		8.57	874		0.08					30.2
2018-09-01 07:21:14	3.89	152	2.62	2.5	2.69	210.5	262.1	263.6	本地	正常	无	65535	1.34	0.71		8.54	871		0.07					30.2
2018-09-01 07:23:41	3.88	152	2.65	2.52	2.68	209.2	260.9	262.1	本地	正常	无	65535	1.33	0.7		8.56	873		0.08					30.2
2018-09-01 07:26:04	3.89	152	2.62	2.58	2.68	210.2	262.6	263.1	本地	正常	无	65535	1.34	0.7		8.53	870		0.07					30.2
2018-09-01 07:28:30	3.89	152	2.64	2.52	2.68	209.7	261.1	261.5	本地	正常	无	65535	1.33	0.7		8.47	864		0.08					30.1
2018-09-01 07:30:55	3.9	152	2.64	2.49	2.73	210	261.3	262.7	本地	正常	无	65535	1.34	0.71		8.57	874		0.08					30.1
2018-09-01 07:33:21	3.94	152	2.65	2.55	2.75	209	260.6	261.1	本地	正常	无	65535	1.34	0.7		8.51	868		0.08					30.1
2018-09-01 07:35:46	3.95	152	2.66	2.55	2.72	209.3	260.8	262.2	本地	正常	无	65535	1.35	0.7		8.51	868		0.07					30.1
2018-09-01 07:38:11	3.94	152	2.62	2.56	2.7	209.5	262	262.3	本地	正常	无	65535	1.35	0.71		8.55	872		0.08					30
2018-09-01 07:40:36	3.93	152	2.65	2.62	2.72	209.2	260.7	260.8	本地	正常	无	65535	1.34	0.69		8.53	870		0.08					30.1
2018-09-01 07:43:01	3.92	152	2.61	2.56	2.68	210.2	262.3	262.6	本地	正常	无	65535	1.34	0.7		8.55	872		0.07					30.1
2018-09-01 07:45:26	3.89	152	2.62	2.51	2.67	209.9	261.7	263	本地	正常	无	65535	1.33	0.7		8.53	870		0.08					30.1
2018-09-01 07:47:52	3.88	152	2.62	2.45	2.74	211.3	260	261.1	本地	正常	无	65535	1.33	0.7		8.54	871		0.07					30.1
2018-09-01 07:50:16	3.87	152	2.6	2.44	2.73	211.9	259.8	261.1	本地	正常	无	65535	1.33	0.71		8.54	871		0.08					30.1
2018-09-01 07:52:43	3.88	152	2.66	2.41	2.79	213.1	259.2	260.6	本地	正常	无	65535	1.33	0.7		8.51	868		0.08					30.2
2018-09-01 07:55:08	3.88	152	2.67	2.55	2.67	211.3	261.6	263.1	本地	正常	无	65535	1.33	0.7		8.52	869		0.08					30.2
2018-09-01 07:57:33	3.89	152	2.67	2.54	2.66	210.6	261.4	262.6	本地	正常	无	65535	1.34	0.7		8.53	870		0.07					30.2
2018-09-01 07:59:58	3.93	152	2.63	2.47	2.68	211.2	261.7	262.6	本地	正常	无	65535	1.34	0.71		8.47	864		0.08					30.2
2018-09-01 08:02:24	4	152	2.74	2.52	2.73	210.1	260.3	261.4	本地	正常	无	65535	1.35	0.7		8.47	864		0.07					30.3
2018-09-01 08:04:49	4.06	152	2.7	2.62	2.75	209.2	259.7	263.1	本地	正常	无	65535	1.38	0.7		8.52	869		0.08					30.3
2018-09-01 08:07:14	3.98	152	2.6	2.62	2.71	209.1	259.8	263.6	本地	正常	无	65535	1.35	0.7		8.46	863		0.07					30.3
2018-09-01 08:09:39	3.92	152	2.56	2.54	2.65	209.4	260.3	265.1	本地	正常	无	65535	1.34	0.71		8.5	867		0.08					30.3
2018-09-01 08:12:07	3.89	152	2.53	2.45	2.66	209.7	260.1	263.8	本地	正常	无	65535	1.33	0.72		8.54	871		0.08					30.4
2018-09-01 08:14:30	3.88	152	2.56	2.59	2.7	208.3	258.5	262.1	本地	正常	无	65535	1.33	0.7		8.54	871		0.08					30.3
2018-09-01 08:16:55	3.87	152	2.55	2.54	2.67	210.1	261	264.1	本地	正常	无	65535	1.33	0.7		8.56	873		0.08					30.4
2018-09-01 08:19:20	3.88	152	2.52	2.54	2.65	208.7	259.7	263.9	本地	正常	无	65535	1.33	0.71		8.57	874		0.07					30.3
2018-09-01 08:21:45	3.87	152	2.52	2.6	2.67	208.8	260.5	264.9	本地	正常	无	65535	1.33	0.7		8.47	864		0.08					30.3
2018-09-01 08:24:11	3.88	152	2.51	2.61	2.64	208.1	259.2	264.7	本地	正常	无	65535	1.33	0.71		8.51	868		0.08					30.3
2018-09-01 08:26:36	3.88	152	2.53	2.59	2.65	208.7	260.1	266.3	本地	正常	无	65535	1.33	0.7		8.55	872		0.08					30.3
2018-09-01 08:29:01	3.89	152	2.65	2.52	2.67	241.8	243.4	249.2	本地	正常	无	65535	1.34	0.71		8.52	869		0.07					30.3
2018-09-01 08:31:26	3.9	152	2.69	2.51	2.72	240.8	242.2	246.5	本地	正常	无	65535	1.34	0.7		8.52	869		0.08					30.3
2018-09-01 08:33:51	3.93	152	2.65	2.51	2.7	240.6	241.9	247.3	本地	正常	无	65535	1.34	0.71		8.47	864		0.07					30.4
2018-09-01 08:36:17	3.93	152	2.68	2.51	2.74	241.9	243.2	247.4	本地	正常	无	65535	1.35	0.71		8.46	863		0.08					30.4
2018-09-01 08:38:43	3.94	152	2.68	2.49	2.71	242.5	243.7	248	本地	正常	无	65535	1.35	0.7		8.54	871		0.07					30.4
2018-09-01 08:41:07	3.92	152	2.72	2.45	2.7	240.9	242	246.6	本地	正常	无	65535	1.34	0.71		8.5	867		0.08					30.4
2018-09-01 08:43:31	3.92	152	2.73	2.51	2.73	241	242.8	246.9	本地	正常	无	65535	1.34	0.7		8.57	874		0.07					30.4
2018-09-01 08:45:57	3.92	152	2.74	2.47	2.7	242.1	244	246.2	本地	正常	无	65535	1.34	0.71		8.47	864		0.08					30.4
2018-09-01 08:48:22	3.91	152	2.55	2.6	2.67	171.2	285.4	285.6	本地	正常	无	65535	1.34	0.69		8.5	867		0.07					30.4
2018-09-01 08:50:47	3.92	152	2.54	2.56	2.66	171.7	284.4	284.5	本地	正常	无	65535	1.34	0.7		8.56	873		0.08					30.4
2018-09-01 08:53:12	3.91	152	2.54	2.64	2.68	172.1	285.7	285.2	本地	正常	无	65535	1.34	0.69		8.58	875		0.07					30.5
2018-09-01 08:55:38	3.92	152	2.51	2.67	2.67	171	284.3	285.1	本地	正常	无	65535	1.34	0.69		8.51	868		0.07					30.5
2018-09-01 08:58:03	3.93	152	2.52	2.63	2.65	170.9	285.5	285.8	本地	正常	无	65535	1.34	0.69		8.54	871		0.07					30.5
2018-09-01 09:00:28	3.93	152	2.51	2.53	2.66	170.3	284.1	285	本地	正常	无	65535	1.34	0.71		8.5	867		0.08					30.5
2018-09-01 09:02:56	3.94	152	2.47	2.64	2.68	171	285.8	286.8	本地	正常	无	65535	1.34	0.7		8.53	870		0.08					30.6
2018-09-01 09:05:22	3.93	152	2.45	2.7	2.67	170.1	283.8	287.6	本地	正常	无	65535	1.34	0.69		8.59	876		0.07					30.6
2018-09-01 09:07:43	3.95	152	2.53	2.68	2.71	170.6	284	284.7	本地	正常	无	65535	1.35	0.69		8.63	880		0.08					30.6
2018-09-01 09:10:08	3.98	152	2.52	2.69	2.73	171.2	284.2	284.8	本地	正常	无	65535	1.35	0.69		8.55	872		0.07					30.7
2018-09-01 09:12:36	4.01	152	2.54	2.63	2.68	171.4	283.6	285.3	本地	正常	无	65535	1.36	0.7		8.54	871		0.08					30.5
2018-09-01 09:14:59	3.95	152	2.54	2.6	2.64	171.5	284.1	284.5	本地	正常	无	65535	1.34	0.69		8.53	870		0.07					30.5
2018-09-01 09:17:24	3.89	152	2.53	2.64	2.66	170.9	283.7	283.9	本地	正常	无	65535	1.33	0.7		8.5	867		0.08					30.5
2018-09-01 09:19:52	3.86	152	2.51	2.59	2.61	171.5	283.8	283.9	本地	正常	无	65535	1.32	0.7		8.54	871		0.07					30.4
2018-09-01 09:22:15	3.85	152	2.53	2.58	2.6	171.4	283.9	284.9	本地	正常	无	65535	1.32	0.69		8.5	867		0.08					30.4
2018-09-01 09:24:40	3.84	152	2.55	2.63	2.61	171	283.8	284	本地	正常	无	65535	1.32	0.69		8.53	870		0.07					30.3
2018-09-01 09:27:07	3.85	152	2.53	2.59	2.6	172.3	285.3	285.6	本地	正常	无	65535	1.32	0.69		8.61	878		0.08					30.4
2018-09-01 09:34:21	3.91	152	2.48	2.62	2.64	171.2	284.1	285.3	本地	正常	无	65535	1.33	0.7		8.57	874		0.07					30.5
2018-09-01 09:36:46	3.97	152	2.57	2.65	2.66	171.9	284.8	285.6	本地	正常	无	65535	1.36	0.7		8.52	869		0.08					30.5
2018-09-01 09:39:12	4.1	152	2.86	2.56	2.76	242.1	244.3	246.9	本地	正常	无	65535	1.4	0.71		8.47	864		0.08					30.5
2018-09-01 09:41:37	4.27	152	2.93	2.68	2.87	239.5	242.2	245.3	本地	正常	无	65535	1.43	0.7		8.46	863		0.07					30.6
2018-09-01 09:44:03	4.11	152	2.81	2.7	2.77	240.5	242.6	248.6	本地	正常	无	65535	1.4	0.7		8.55	872		0.08					30.6
2018-09-01 09:46:27	3.89	152	2.64	2.6	2.59	238.9	241.8	250.1	本地	正常	无	65535	1.34	0.71		8.48	865		0.07					30.6
2018-09-01 09:48:52	3.86	152	2.63	2.55	2.56	239.5	242.1	249.1	本地	正常	无	65535	1.32	0.7		8.51	868		0.07					30.6
2018-09-01 09:51:17	3.86	152	2.62	2.46	2.58	238.6	240.9	248.8	本地	正常	无	65535	1.32	0.71		8.51	868		0.07					30.6
2018-09-01 09:53:42	3.86	152	2.69	2.53	2.63	239.5	242.2	247	本地	正常	无	65535	1.32	0.7		8.51	868		0.08					30.6
2018-09-01 09:56:07	3.86	152	2.74	2.47	2.63	239.3	244.8	246.5	本地	正常	无	65535	1.32	0.69		8.5	867		0.07					30.6
2018-09-01 09:58:33	3.86	152	2.58	2.6	2.6	170.6	285.6	283.6	本地	正常	无	65535	1.32	0.69		8.57	874		0.08					30.6
2018-09-01 10:00:58	3.9	152	2.79	2.51	2.64	237.9	244.7	246.1	本地	正常	无	65535	1.33	0.7		8.5	867		0.07					30.8
2018-09-01 10:03:23	3.93	152	2.77	2.5	2.67	239.8	243.5	246.5	本地	正常	无	65535	1.34	0.69		8.44	861		0.08					30.7
2018-09-01 10:05:49	4.04	152	2.82	2.58	2.72	239.6	243.9	247.1	本地	正常	无	65535	1.37	0.7		8.52	869		0.07					30.8
2018-09-01 10:08:14	4.17	152	2.9	2.64	2.81	239.7	243.5	245	本地	正常	无	65535	1.41	0.7		8.51	868		0.08					30.8
2018-09-01 10:10:39	4.31	152	2.93	2.7	2.89	239.2	243.6	247.9	本地	正常	无	65535	1.45	0.7		8.57	874		0.07					30.8
2018-09-01 10:13:04	4.19	152	2.96	2.65	2.86	240.3	244.4	246.5	本地	正常	无	65535	1.42	0.7		8.44	861		0.07					30.9
2018-09-01 10:15:29	3.9	152	2.77	2.52	2.68	239.2	244.1	246.9	本地	正常	无	65535	1.34	0.7		8.51	868		0.07					30.9
2018-09-01 10:20:02	3.86	152	2.71	2.47	2.63	241	245.7	247.6	本地	正常	无	65535	1.33	0.7		8.5	867		0.07					30.9
2018-09-01 10:22:27	3.86	152	2.53	2.56	2.65	171	284.9	286.2	本地	正常	无	65535	1.33	0.7		8.53	870		0.07					30.9
2018-09-01 10:24:52	3.86	152	2.51	2.61	2.64	170.9	284.9	285.5	本地	正常	无	65535	1.33	0.7		8.54	871		0.07					31
2018-09-01 10:27:17	3.87	152	2.72	2.47	2.61	241	245.7	248	本地	正常	无	65535	1.33	0.7		8.51	868		0.07					31
2018-09-01 10:29:43	3.9	152	2.72	2.45	2.64	239.8	244.8	247	本地	正常	无	65535	1.33	0.7		8.55	872		0.07					31.1
2018-09-01 10:32:08	3.95	152	2.76	2.57	2.71	237.7	241.8	245	本地	正常	无	65535	1.35	0.7		8.51	868		0.07					31.1
2018-09-01 10:34:33	3.99	152	2.79	2.51	2.74	238.1	242.3	245.1	本地	正常	无	65535	1.35	0.7		8.44	861		0.07					31.3
2018-09-01 10:36:58	4	152	2.8	2.53	2.75	237.6	242.8	245.8	本地	正常	无	65535	1.36	0.7		8.52	869		0.08					31.4
2018-09-01 10:39:23	3.98	152	2.81	2.51	2.73	237.3	241.8	244	本地	正常	无	65535	1.35	0.7		8.48	865		0.07					31.4
2018-09-01 10:41:49	3.93	152	2.75	2.5	2.68	237.5	242.9	244.6	本地	正常	无	65535	1.33	0.7		8.52	869		0.08					31.6
2018-09-01 10:44:14	3.91	152	2.78	2.57	2.68	237.8	242.4	244.7	本地	正常	无	65535	1.33	0.7		8.52	869		0.08					31.7
2018-09-01 10:46:40	3.92	152	2.55	2.66	2.67	169.1	282.3	283.8	本地	正常	无	65535	1.33	0.7		8.53	870		0.07					31.9
2018-09-01 10:49:04	3.93	152	2.52	2.62	2.67	170	283.7	284.6	本地	正常	无	65535	1.34	0.7		8.5	867		0.08					32
2018-09-01 10:56:20	3.9	152	2.72	2.47	2.64	237.8	242.5	245.7	本地	正常	无	65535	1.32	0.7		8.53	870		0.07					32.2
2018-09-01 10:58:45	3.88	152	2.71	2.5	2.64	239.5	244.3	246.9	本地	正常	无	65535	1.33	0.7		8.43	860		0.08					32.3
2018-09-01 11:01:10	3.88	152	2.72	2.47	2.61	239.8	244.6	246.6	本地	正常	无	65535	1.32	0.69		8.52	869		0.07					32.4
2018-09-01 11:03:35	3.89	152	2.71	2.59	2.61	238.9	243.6	244.6	本地	正常	无	65535	1.33	0.7		8.46	863		0.08					32.4
2018-09-01 11:06:01	3.95	152	2.76	2.5	2.65	238.7	243.2	245.7	本地	正常	无	65535	1.34	0.7		8.47	864		0.07					32.4
2018-09-01 11:08:26	4.03	152	2.8	2.56	2.68	239.5	244.9	247.1	本地	正常	无	65535	1.37	0.7		8.55	872		0.08					32.4
2018-09-01 11:10:51	4.15	152	2.89	2.64	2.79	239.4	244.8	246	本地	正常	无	65535	1.4	0.7		8.42	859		0.07					32.3
2018-09-01 11:13:17	4.31	152	2.8	2.88	2.92	169.5	283.4	283.6	本地	正常	无	65535	1.44	0.69		8.54	871		0.08					32.3
2018-09-01 11:15:42	4.26	152	2.96	2.69	2.86	239.7	244.3	246.7	本地	正常	无	65535	1.43	0.7		8.47	864		0.07					32.2
2018-09-01 11:18:07	3.89	152	2.77	2.47	2.65	239.1	244.3	246.1	本地	正常	无	65535	1.33	0.7		8.5	867		0.08					32.2
2018-09-01 11:20:32	3.86	152	2.69	2.42	2.61	239.2	243.6	245.9	本地	正常	无	65535	1.31	0.7		8.52	869		0.07					32.2
2018-09-01 11:22:57	3.84	152	2.72	2.54	2.59	239.3	244.3	245.9	本地	正常	无	65535	1.32	0.7		8.52	869		0.08					32.2
2018-09-01 11:25:22	3.84	152	2.7	2.48	2.6	240.5	245.5	247.9	本地	正常	无	65535	1.32	0.7		8.37	854		0.07					32.1
2018-09-01 11:27:48	3.84	152	2.71	2.58	2.58	238.9	244.6	246.1	本地	正常	无	65535	1.32	0.69		8.55	872		0.08					32.1
2018-09-01 11:30:13	3.86	152	2.69	2.41	2.61	240	245.1	246.6	本地	正常	无	65535	1.32	0.71		8.45	862		0.07					32
2018-09-01 11:32:38	3.86	152	2.72	2.49	2.58	240.6	246	247.9	本地	正常	无	65535	1.33	0.7		8.54	871		0.07					32
2018-09-01 11:35:03	3.89	152	2.72	2.46	2.59	240.4	245.4	246.9	本地	正常	无	65535	1.33	0.71		8.52	869		0.07					32
2018-09-01 11:37:28	3.89	152	2.53	2.59	2.63	170.8	285.6	286.2	本地	正常	无	65535	1.33	0.7		8.54	871		0.07					32
2018-09-01 11:39:53	3.92	152	2.57	2.67	2.66	171.1	286	286.5	本地	正常	无	65535	1.35	0.7		8.55	872		0.07					32
2018-09-01 11:44:50	4	152	2.79	2.52	2.7	239.7	245.4	247.1	本地	正常	无	65535	1.36	0.7		8.48	865		0.08					31.9
2018-09-01 11:47:34	3.98	152	2.79	2.53	2.65	241.8	246.5	248.4	本地	正常	无	65535	1.36	0.69		8.47	864		0.07					31.9
2018-09-01 11:49:59	3.95	152	2.79	2.44	2.64	241.5	246.7	249.1	本地	正常	无	65535	1.35	0.7		8.46	863		0.08					31.9
2018-09-01 11:52:24	3.92	152	2.77	2.49	2.6	241.5	246.4	248.2	本地	正常	无	65535	1.34	0.69		8.51	868		0.07					31.9
2018-09-01 11:54:51	3.89	152	2.68	2.5	2.63	240.6	245.2	245.2	本地	正常	无	65535	1.33	0.7		8.51	868		0.08					31.9
2018-09-01 11:57:14	3.9	152	2.69	2.52	2.65	240.1	245.3	249.3	本地	正常	无	65535	1.34	0.7		8.47	864		0.07					32
2018-09-01 11:59:40	3.89	152	2.72	2.49	2.64	240.8	245.4	247.4	本地	正常	无	65535	1.33	0.7		8.53	870		0.08					32
2018-09-01 12:02:04	3.89	152	2.6	2.61	2.64	171.1	285.9	286.9	本地	正常	无	65535	1.34	0.69		8.52	869		0.08					32.1
2018-09-01 12:04:29	3.9	152	2.54	2.6	2.61	171.8	286.2	287.1	本地	正常	无	65535	1.34	0.69		8.56	873		0.08					32
2018-09-01 12:11:48	3.93	152	2.74	2.49	2.61	240.6	245.7	248.2	本地	正常	无	65535	1.34	0.7		8.51	868		0.07					31.9
2018-09-01 12:14:10	3.96	152	2.8	2.48	2.67	240.8	245.9	248.7	本地	正常	无	65535	1.36	0.7		8.52	869		0.08					32
2018-09-01 12:16:36	4.03	152	2.83	2.6	2.69	241.7	246.2	248.7	本地	正常	无	65535	1.38	0.7		8.5	867		0.07					32
2018-09-01 12:19:02	4	152	2.8	2.49	2.7	241.8	246.1	248	本地	正常	无	65535	1.37	0.7		8.46	863		0.08					32.1
2018-09-01 12:21:29	3.94	152	2.75	2.54	2.63	241.4	246.6	248.2	本地	正常	无	65535	1.35	0.7		8.47	864		0.07					32.1
2018-09-01 12:23:51	3.92	152	2.75	2.45	2.66	241.6	245.8	249.1	本地	正常	无	65535	1.34	0.7		8.55	872		0.08					32.2
2018-09-01 12:26:19	3.9	152	2.77	2.52	2.63	242.1	246.7	248.8	本地	正常	无	65535	1.35	0.7		8.58	875		0.07					32.2
2018-09-01 12:28:42	3.89	152	2.55	2.59	2.62	172.1	287.1	287.6	本地	正常	无	65535	1.34	0.7		8.57	874		0.07					32.3
2018-09-01 12:31:07	3.89	152	2.73	2.5	2.62	241.3	246.3	248.7	本地	正常	无	65535	1.33	0.69		8.47	864		0.07					32.3
2018-09-01 12:38:23	3.89	152	2.76	2.51	2.62	242	246.5	248.1	本地	正常	无	65535	1.34	0.7		8.53	870		0.07					32.4
2018-09-01 12:40:48	3.89	152	2.76	2.51	2.63	242.1	247.2	249	本地	正常	无	65535	1.35	0.7		8.54	871		0.08					32.5
2018-09-01 12:43:13	3.9	152	2.71	2.54	2.61	241.4	245.7	247.7	本地	正常	无	65535	1.34	0.7		8.55	872		0.07					32.5
2018-09-01 12:45:38	3.9	152	2.71	2.52	2.63	241.4	246	249.1	本地	正常	无	65535	1.34	0.7		8.52	869		0.08					32.5
2018-09-01 12:48:03	3.89	152	2.73	2.5	2.64	242.5	246.6	249	本地	正常	无	65535	1.35	0.7		8.5	867		0.07					32.6
2018-09-01 12:50:28	3.91	152	2.75	2.49	2.63	241.9	247	249.7	本地	正常	无	65535	1.35	0.7		8.48	865		0.07					32.6
2018-09-01 12:52:53	3.95	152	2.57	2.7	2.66	171	287.6	287.7	本地	正常	无	65535	1.36	0.69		8.51	868		0.07					32.8
2018-09-01 12:55:31	3.99	152	2.62	2.68	2.7	171.5	287.6	287.9	本地	正常	无	65535	1.37	0.69		8.53	870		0.08					33
2018-09-01 12:57:44	4	152	2.79	2.56	2.68	241.7	247.3	249.9	本地	正常	无	65535	1.38	0.7		8.52	869		0.07					33.3
2018-09-01 13:00:09	3.94	152	2.76	2.47	2.67	241.9	247	249.1	本地	正常	无	65535	1.35	0.7		8.45	862		0.08					33.4
2018-09-01 13:02:38	3.89	152	2.73	2.47	2.63	242.2	247.2	248.9	本地	正常	无	65535	1.34	0.7		8.51	868		0.07					33.6
2018-09-01 13:04:59	3.87	152	2.69	2.42	2.6	242.4	247.4	249.1	本地	正常	无	65535	1.33	0.7		8.47	864		0.08					33.8
2018-09-01 13:07:25	3.86	152	2.67	2.41	2.61	242.1	247	249.4	本地	正常	无	65535	1.33	0.71		8.54	871		0.07					33.8
2018-09-01 13:09:50	3.86	152	2.71	2.45	2.61	241.3	246.8	248.5	本地	正常	无	65535	1.33	0.7		8.52	869		0.08					33.9
2018-09-01 13:12:15	3.86	152	2.7	2.5	2.63	241.5	246.9	249.4	本地	正常	无	65535	1.33	0.7		8.54	871		0.07					33.9
2018-09-01 13:14:40	3.87	152	2.7	2.43	2.62	242	247.4	249.4	本地	正常	无	65535	1.33	0.7		8.54	871		0.07					33.9
2018-09-01 13:17:08	3.89	152	2.75	2.48	2.67	240.6	245.9	248.7	本地	正常	无	65535	1.34	0.7		8.51	868		0.08					33.8
2018-09-01 13:19:32	3.95	152	2.48	2.7	2.68	170.9	287.5	289	本地	正常	无	65535	1.35	0.69		8.57	874		0.07					33.6
2018-09-01 13:21:56	4.04	152	2.61	2.73	2.75	172.9	289.1	288.9	本地	正常	无	65535	1.39	0.69		8.55	872		0.08					33.4
2018-09-01 13:24:21	4.11	152	2.82	2.64	2.78	241.1	246.7	249.9	本地	正常	无	65535	1.4	0.7		8.56	873		0.07					33.1
2018-09-01 13:26:46	3.96	152	2.73	2.52	2.68	241.2	246.4	249.4	本地	正常	无	65535	1.36	0.7		8.48	865		0.08					32.8
2018-09-01 13:29:12	3.89	152	2.69	2.52	2.65	241.3	246.3	249.3	本地	正常	无	65535	1.34	0.7		8.57	874		0.07					32.5
2018-09-01 13:31:39	3.87	152	2.71	2.49	2.65	241.7	247.4	250.3	本地	正常	无	65535	1.34	0.7		8.5	867		0.08					32.3
2018-09-01 13:34:02	3.87	152	2.67	2.49	2.64	241.2	247.2	250.2	本地	正常	无	65535	1.34	0.7		8.53	870		0.07					32.1
2018-09-01 13:36:28	3.87	152	2.69	2.5	2.62	241.7	247.6	249.6	本地	正常	无	65535	1.34	0.71		8.48	865		0.08					31.9
2018-09-01 13:38:54	3.87	152	2.69	2.49	2.62	241.2	247.2	249.2	本地	正常	无	65535	1.34	0.71		8.51	868		0.07					31.8
2018-09-01 13:41:18	3.88	152	2.71	2.44	2.64	241.5	246.7	249	本地	正常	无	65535	1.34	0.71		8.51	868		0.08					31.7
2018-09-01 13:43:43	3.87	152	2.74	2.53	2.62	241.9	247.7	248.8	本地	正常	无	65535	1.34	0.7		8.59	876		0.07					31.6
2018-09-01 13:46:08	3.88	152	2.58	2.62	2.62	172.2	287.7	288.5	本地	正常	无	65535	1.34	0.69		8.55	872		0.08					31.6
2018-09-01 13:48:33	3.89	152	2.54	2.57	2.63	172.2	288	288.3	本地	正常	无	65535	1.34	0.7		8.61	878		0.07					31.6
2018-09-01 13:50:58	3.93	152	2.77	2.54	2.63	241.8	247.1	249.3	本地	正常	无	65535	1.35	0.7		8.52	869		0.07					31.6
2018-09-01 13:53:24	3.92	152	2.75	2.5	2.64	241.7	246.1	248.3	本地	正常	无	65535	1.35	0.7		8.47	864		0.08					31.7
2018-09-01 13:55:48	3.93	152	2.76	2.47	2.64	241.4	246.6	248.4	本地	正常	无	65535	1.35	0.7		8.45	862		0.08					31.8
2018-09-01 13:58:14	3.92	152	2.76	2.47	2.65	241.3	246.2	247.8	本地	正常	无	65535	1.35	0.7		8.48	865		0.07					31.9
2018-09-01 14:00:39	3.93	152	2.77	2.5	2.63	241.8	246.3	249	本地	正常	无	65535	1.35	0.7		8.5	867		0.07					31.9
2018-09-01 14:03:05	3.91	152	2.75	2.51	2.65	240.6	245.9	247.8	本地	正常	无	65535	1.34	0.7		8.55	872		0.07					31.9
2018-09-01 14:05:30	3.9	152	2.75	2.47	2.64	242.6	247	247	本地	正常	无	65535	1.34	0.7		8.51	868		0.07					31.9
2018-09-01 14:07:55	3.89	152	2.72	2.42	2.62	241.3	246.3	248.7	本地	正常	无	65535	1.33	0.7		8.51	868		0.08					31.9
2018-09-01 14:10:20	3.89	152	2.74	2.53	2.62	241.9	246.2	248.1	本地	正常	无	65535	1.34	0.7		8.51	868		0.07					31.9
2018-09-01 14:12:45	3.89	152	2.56	2.65	2.61	170.5	289.2	289.6	本地	正常	无	65535	1.34	0.69		8.61	878		0.07					31.9
2018-09-01 14:15:10	3.89	152	2.55	2.65	2.62	170	289.1	288.9	本地	正常	无	65535	1.34	0.69		8.54	871		0.07					31.8
2018-09-01 14:17:41	3.89	152	2.72	2.51	2.63	242.6	247.5	249.4	本地	正常	无	65535	1.34	0.7		8.47	864		0.08					31.7
2018-09-01 14:20:01	3.89	152	2.71	2.46	2.64	242.8	247.8	249.2	本地	正常	无	65535	1.35	0.71		8.46	863		0.07					31.6
2018-09-01 14:22:26	3.9	152	2.72	2.5	2.64	242.1	247.3	249.4	本地	正常	无	65535	1.35	0.7		8.51	868		0.08					31.5
2018-09-01 14:24:51	3.91	152	2.73	2.57	2.66	241.2	246	248.3	本地	正常	无	65535	1.35	0.7		8.48	865		0.07					31.5
2018-09-01 14:27:17	3.96	152	2.75	2.54	2.64	241.4	247	249.1	本地	正常	无	65535	1.36	0.7		8.52	869		0.07					31.4
2018-09-01 14:29:42	3.98	152	2.79	2.52	2.69	241.7	246.9	249.2	本地	正常	无	65535	1.37	0.7		8.56	873		0.07					31.3
2018-09-01 14:32:06	3.98	152	2.79	2.51	2.71	241.8	244.5	247	本地	正常	无	65535	1.36	0.7		8.48	865		0.08					31.2
2018-09-01 14:34:32	3.94	152	2.79	2.51	2.71	243.6	246.2	248.9	本地	正常	无	65535	1.36	0.7		8.51	868		0.07					31.1
2018-09-01 14:36:57	3.91	152	2.76	2.47	2.7	243.1	245.8	248.2	本地	正常	无	65535	1.35	0.7		8.51	868		0.08					31.1
2018-09-01 14:39:22	3.89	152	2.64	2.55	2.63	172.2	288.5	288.1	本地	正常	无	65535	1.34	0.69		8.51	868		0.07					31.1
2018-09-01 14:41:48	3.89	152	2.25	2.9	2.7	12.6	412.2	408.5	本地	正常	无	65535	1.34	0.58		8.55	872		0.07					31.1
2018-09-01 14:44:13	3.87	152	2.23	2.9	2.67	12.3	411.5	408.5	本地	正常	无	65535	1.34	0.58		8.56	873		0.07					31
2018-09-01 14:46:38	0	1	0.14	0.23	0.25	12.8	412.5	409.5	本地	正常	无	65535	0.03	0.16		0	0		0.08					30.7
2018-09-01 15:18:37	3.96	152	2.69	2.63	2.64	175.7	288.7	286.1	本地	正常	无	246	1.36	0.69		8.57	874		0.07					31.3
2018-09-01 15:21:02	4.28	152	2.86	2.77	2.84	176	288.9	286.6	本地	正常	无	391	1.46	0.69		8.47	864		0.07					31.3
2018-09-01 15:23:28	4.22	152	3.08	2.67	2.86	245	248.6	247.3	本地	正常	无	536	1.44	0.68		8.2	836		0.07					31.3
2018-09-01 15:25:53	4.16	152	3.02	2.59	2.83	244.5	248.5	247	本地	正常	无	681	1.42	0.69		8.2	836		0.08					31.2
2018-09-01 15:28:17	4.23	152	3.06	2.62	2.87	245.2	249.2	246.9	本地	正常	无	826	1.44	0.69		8.24	840		0.07					31.3
2018-09-01 15:30:43	4.4	152	3.2	2.75	2.96	244.7	249.3	247.4	本地	正常	无	972	1.5	0.69		8.18	834		0.08					31.3
2018-09-01 15:33:08	4.57	152	3.27	2.84	3.06	244.3	248.6	247	本地	正常	无	1117	1.54	0.68		8.21	837		0.07					31.3
2018-09-01 15:35:34	4.67	152	3.32	2.89	3.1	244.9	248.9	246.5	本地	正常	无	1263	1.57	0.69		8.15	831		0.08					31.3

## Sheet: Sheet3
时间	电流	转速	输入电流A	输入电流B	输入电流C	输入电压A	输入电压B	输入电压C	KA0	KA4	远程操作	操作时间	有功功率	功率因数	有功电量	井下压力	沉没度	无功电量	油压	油压	套压	流量	井温	油温
2018-10-17 05:56:38	4.92	147	3.24	2.52	3.25	282.2	307.2	136	本地	正常	无	65535	1.58	0.75		8.36	853		0.07				0	11
2018-10-17 05:59:03	4.93	147	3.2	2.51	3.21	280.2	309.8	135.9	本地	正常	无	65535	1.57	0.75		8.36	853		0.08				0	11.2
2018-10-17 06:01:29	4.92	147	3.18	2.56	3.21	273.7	304.8	142	本地	正常	无	65535	1.57	0.75		8.43	860		0.07				0	11
2018-10-17 06:03:54	4.93	147	3.11	2.68	3.08	259.6	304.8	159.1	本地	正常	无	65535	1.58	0.75		8.37	854		0.08				0	10.8
2018-10-17 06:06:19	4.95	146	3.18	2.56	3.23	289.2	308.7	127.5	本地	正常	无	65535	1.58	0.75		8.34	851		0.08				0	10.9
2018-10-17 06:08:43	4.94	147	3.21	2.55	3.28	273.7	306.4	141.9	本地	正常	无	65535	1.58	0.76		8.33	850		0.08				0	10.8
2018-10-17 06:11:08	4.94	147	3.21	2.53	3.25	284.1	305.4	133.2	本地	正常	无	65535	1.58	0.75		8.31	847		0.08				0	10.7
2018-10-17 06:13:34	4.96	146	3.18	2.57	3.24	274.2	306.1	141.7	本地	正常	无	65535	1.58	0.75		8.36	853		0.08				0	10.7
2018-10-17 06:15:58	4.96	147	3.19	2.57	3.23	290.5	305.7	126.8	本地	正常	无	65535	1.58	0.75		8.34	851		0.08				0	11
2018-10-17 06:18:24	4.97	147	3.23	2.51	3.25	278.9	308.9	135.4	本地	正常	无	65535	1.58	0.75		8.44	861		0.09				0	10.9
2018-10-17 06:20:49	4.98	147	3.19	2.58	3.22	280.7	309.4	135.8	本地	正常	无	65535	1.59	0.75		8.39	856		0.08				0	11.2
2018-10-17 06:23:14	4.99	147	3.27	2.61	3.22	263.7	305.1	151.6	本地	正常	无	65535	1.6	0.75		8.37	854		0.09				0	11
2018-10-17 06:25:39	5.01	147	3.21	2.75	3.17	265.1	303.5	152.5	本地	正常	无	65535	1.6	0.74		8.31	847		0.08				0	10.7
2018-10-17 06:28:05	4.99	147	3.25	2.58	3.23	280.5	309.9	136.3	本地	正常	无	65535	1.6	0.75		8.33	850		0.1				0	10.8
2018-10-17 06:30:29	5.01	147	3.28	2.64	3.26	273.8	299.5	144.5	本地	正常	无	65535	1.6	0.75		8.47	864		0.08				0	10.6
2018-10-17 06:32:54	5.03	147	3.3	2.57	3.31	274.5	299.7	144.7	本地	正常	无	65535	1.61	0.75		8.34	851		0.1				0	10.6
2018-10-17 06:35:19	5.06	147	3.24	2.61	3.32	274.5	300.8	145.3	本地	正常	无	65535	1.61	0.75		8.34	851		0.08				0	10.5
2018-10-17 06:37:44	5.08	147	3.29	2.69	3.28	283.5	298.3	139.4	本地	正常	无	65535	1.63	0.75		8.37	854		0.1				0	10.4
2018-10-17 06:40:10	5.08	147	3.3	2.63	3.33	275.2	297.2	145.9	本地	正常	无	65535	1.62	0.75		8.4	857		0.09				0	10.5
2018-10-17 06:42:36	5.11	147	3.3	2.67	3.36	274.5	296.4	145.7	本地	正常	无	65535	1.63	0.75		8.35	852		0.1				0	10.5
2018-10-17 06:45:01	5.16	147	3.21	2.81	3.27	259.3	296.2	161.4	本地	正常	无	65535	1.64	0.75		8.39	856		0.09				0	10.6
2018-10-17 06:47:27	5.17	147	3.33	2.7	3.38	282.3	297	139.1	本地	正常	无	65535	1.64	0.75		8.32	848		0.1				0	10.6
2018-10-17 06:49:51	5.17	146	3.34	2.67	3.4	275.5	297.1	145.7	本地	正常	无	65535	1.65	0.75		8.34	851		0.1				0	10.6
2018-10-17 06:52:16	5.16	147	3.35	2.66	3.4	274	295.3	145	本地	正常	无	65535	1.64	0.75		8.46	863		0.1				0	10.6
2018-10-17 06:54:41	5.17	147	3.32	2.69	3.39	274.8	296.6	145	本地	正常	无	65535	1.64	0.75		8.29	845		0.1				0	10.7
2018-10-17 06:57:05	5.15	147	3.33	2.65	3.36	282.2	297	139.3	本地	正常	无	65535	1.64	0.75		8.34	851		0.11				0	10.6
2018-10-17 06:59:31	4.96	146	3.27	2.53	3.29	275.5	296.9	145	本地	正常	无	65535	1.58	0.75		8.39	856		0.09				0	10.9
2018-10-17 07:01:56	4.12	147	2.73	2.15	2.78	275.7	297.7	144.1	本地	正常	无	65535	1.34	0.75		8.4	857		0.12				0	10.9
2018-10-17 07:04:20	3.91	147	2.49	2.26	2.48	247.8	274.7	187.4	本地	正常	无	65535	1.28	0.75		8.33	850		0.09				0	11
2018-10-17 07:06:46	3.9	147	2.66	1.98	2.72	273.3	252.3	179.3	本地	正常	无	65535	1.27	0.75		8.36	853		0.12				0	11
2018-10-17 07:09:12	3.91	147	2.64	2.01	2.69	281.2	244.5	179.3	本地	正常	无	65535	1.28	0.75		8.46	863		0.09				0	11
2018-10-17 07:11:36	3.89	147	2.58	2.02	2.71	268.1	219.3	210.4	本地	正常	无	65535	1.27	0.75		8.35	852		0.12				0	11.2
2018-10-17 07:14:02	3.9	147	2.62	2.01	2.7	272.2	219.9	207.9	本地	正常	无	65535	1.27	0.74		8.37	854		0.1				0	11.4
2018-10-17 07:16:26	3.9	147	2.61	2.03	2.7	272.6	221.3	207.8	本地	正常	无	65535	1.28	0.75		8.36	853		0.12				0	11.6
2018-10-17 07:18:51	3.91	147	2.64	2.04	2.62	267.1	257.6	180.5	本地	正常	无	65535	1.28	0.76		8.36	853		0.1				0	11.7
2018-10-17 07:21:17	3.91	147	2.66	2.04	2.61	288.4	279.2	146.7	本地	正常	无	65535	1.28	0.75		8.31	847		0.12				0	11.7
2018-10-17 07:23:41	3.92	147	2.6	2.28	2.43	219.1	284.6	203.4	本地	正常	无	65535	1.27	0.75		8.39	856		0.11				0	11.7
2018-10-17 07:26:06	3.9	147	2.6	2.23	2.41	233.7	282.4	192.2	本地	正常	无	65535	1.27	0.75		8.32	848		0.11				0	11.8
2018-10-17 07:28:32	3.92	147	2.7	1.99	2.67	285	278.3	150.2	本地	正常	无	65535	1.28	0.75		8.32	848		0.11				0	12.1
2018-10-17 07:30:56	3.92	147	2.68	1.99	2.64	290.1	283.2	145.6	本地	正常	无	65535	1.28	0.74		8.36	853		0.11				0	12.3
2018-10-17 07:33:22	3.92	146	2.67	2.04	2.6	285.8	279.3	152	本地	正常	无	65535	1.29	0.75		8.3	846		0.11				0	12.2
2018-10-17 07:35:47	3.92	147	2.66	2.03	2.6	285.4	278.2	151.7	本地	正常	无	65535	1.28	0.75		8.36	853		0.12				0	12.2
2018-10-17 07:38:12	3.92	147	2.66	2.04	2.62	284.1	277.7	151.3	本地	正常	无	65535	1.28	0.75		8.34	851		0.11				0	12.1
2018-10-17 07:40:37	3.92	147	2.69	2.01	2.61	293.2	281	143.9	本地	正常	无	65535	1.28	0.74		8.31	847		0.13				0	12.3
2018-10-17 07:43:02	3.91	146	2.65	2.05	2.62	279.2	282.8	152.2	本地	正常	无	65535	1.28	0.76		8.34	851		0.11				0	12.2
2018-10-17 07:45:27	3.93	147	2.68	2.04	2.62	284.7	278.2	151.9	本地	正常	无	65535	1.29	0.75		8.35	852		0.13				0	12.3
2018-10-17 07:47:52	3.92	147	2.66	2.03	2.63	299	285.6	134.6	本地	正常	无	65535	1.28	0.75		8.36	853		0.1				0	12.4
2018-10-17 07:50:17	3.92	146	2.66	2.05	2.64	285	277.4	151.9	本地	正常	无	65535	1.28	0.75		8.36	853		0.13				0	12.4
2018-10-17 07:52:42	3.94	147	2.64	2.1	2.58	239.5	281.3	186.8	本地	正常	无	65535	1.29	0.76		8.46	863		0.11				0	12.4
2018-10-17 07:59:58	3.92	147	2.6	2.28	2.39	220.8	296.6	195.1	本地	正常	无	65535	1.28	0.75		8.33	850		0.13				0	12.3
2018-10-17 08:02:22	3.94	147	2.6	2.34	2.29	229.7	308	183.1	本地	正常	无	65535	1.29	0.75		8.4	857		0.12				0	12.4
2018-10-17 08:04:47	3.95	147	2.64	2.35	2.29	238.5	307.4	170.3	本地	正常	无	65535	1.28	0.74		8.36	853		0.12				0	12.3
2018-10-17 08:12:03	3.64	147	2.46	2.08	2.26	281.3	311.1	132.1	本地	正常	无	65535	1.2	0.74		8.36	853		0.12				0	12.2
2018-10-17 08:14:28	3.86	147	2.66	2.04	2.51	283.3	311.8	130.9	本地	正常	无	65535	1.27	0.74		8.32	848		0.12				0	12.1
2018-10-17 08:16:55	3.97	147	2.73	2.09	2.58	281.5	310.6	129.5	本地	正常	无	65535	1.29	0.74		8.22	838		0.11				0	12
2018-10-17 08:19:19	3.99	147	2.65	2.36	2.33	237.2	309.7	172.7	本地	正常	无	65535	1.3	0.74		8.31	847		0.13				0	12
2018-10-17 08:21:43	3.95	147	2.68	2.35	2.24	238.5	311.3	169.5	本地	正常	无	65535	1.29	0.74		8.31	847		0.11				0	12
2018-10-17 08:24:08	3.92	147	2.66	2.27	2.35	277.8	314	132.5	本地	正常	无	65535	1.28	0.74		8.32	848		0.13				0	12.1
2018-10-17 08:26:33	3.91	147	2.7	2.03	2.55	325.6	325.9	92.6	本地	正常	无	65535	1.29	0.73		8.41	858		0.11				0	12.4
2018-10-17 08:28:58	3.95	147	2.67	2.06	2.56	294.4	311.4	123.2	本地	正常	无	65535	1.29	0.75		8.25	841		0.13				0	12.9
2018-10-17 08:31:23	3.97	147	2.69	2.11	2.58	305.2	315.9	111.5	本地	正常	无	65535	1.3	0.74		8.29	845		0.11				0	13.3
2018-10-17 08:33:48	4	146	2.7	2.08	2.63	296.7	308.8	121.1	本地	正常	无	65535	1.3	0.74		8.29	845		0.12				0	13.3
2018-10-17 08:36:13	4.06	147	2.72	2.15	2.61	296.2	309.8	124.7	本地	正常	无	65535	1.32	0.74		8.31	847		0.12				0	13.3
2018-10-17 08:38:38	4.09	147	2.75	2.16	2.67	293.8	306.8	124.4	本地	正常	无	65535	1.33	0.74		8.26	842		0.12				0	13.3
2018-10-17 08:41:03	4.15	147	2.79	2.22	2.7	289	305.1	130.7	本地	正常	无	65535	1.35	0.75		8.31	847		0.13				0	13.3
2018-10-17 08:43:28	4.19	147	2.8	2.21	2.72	298.3	310.4	122	本地	正常	无	65535	1.36	0.74		8.36	853		0.11				0	13.4
2018-10-17 08:45:54	4.22	147	2.81	2.23	2.72	301.3	310.3	120.3	本地	正常	无	65535	1.37	0.74		8.34	851		0.12				0	13.5
2018-10-17 08:48:19	4.3	146	2.88	2.27	2.74	311.4	311.6	111	本地	正常	无	65535	1.39	0.74		8.32	848		0.12				0	13.5
2018-10-17 08:50:43	4.33	146	2.89	2.23	2.82	295	308.6	124.9	本地	正常	无	65535	1.4	0.74		8.29	845		0.12				0	13.6
2018-10-17 08:53:09	4.36	147	2.9	2.3	2.83	299	305.4	123.3	本地	正常	无	65535	1.41	0.74		8.37	854		0.12				0	13.5
2018-10-17 08:55:34	4.4	147	2.93	2.33	2.82	295.6	304.8	125.9	本地	正常	无	65535	1.42	0.74		8.31	847		0.11				0	13.6
2018-10-17 08:57:59	4.43	147	2.97	2.31	2.85	302.6	309.3	117.4	本地	正常	无	65535	1.43	0.74		8.34	851		0.14				0	13.7
2018-10-17 09:00:24	4.48	147	2.99	2.32	2.9	307.9	308.6	115	本地	正常	无	65535	1.44	0.73		8.26	842		0.11				0	13.9
2018-10-17 09:02:48	4.5	147	3.02	2.32	2.94	290.1	304.2	130.6	本地	正常	无	65535	1.45	0.74		8.29	845		0.13				0	13.9
2018-10-17 09:05:15	4.52	147	3.05	2.33	2.95	300.2	306.4	118.7	本地	正常	无	65535	1.45	0.74		8.34	851		0.11				0	14.1
2018-10-17 09:07:39	4.55	147	3.04	2.31	2.96	295.7	305.6	125.9	本地	正常	无	65535	1.46	0.74		8.32	848		0.13				0	14.3
2018-10-17 09:10:05	4.57	146	3.07	2.31	2.98	299.5	306.1	120.6	本地	正常	无	65535	1.46	0.74		8.31	847		0.11				0	14.4
2018-10-17 09:12:29	4.58	147	3.07	2.43	2.93	307.5	307.4	111	本地	正常	无	65535	1.47	0.74		8.34	851		0.12				0	14.4
2018-10-17 09:14:53	4.6	147	3.08	2.41	2.93	291.7	297.7	131.2	本地	正常	无	65535	1.47	0.74		8.3	846		0.13				0	14.5
2018-10-17 09:17:19	4.61	147	3.08	2.44	2.92	295.4	301.1	127.1	本地	正常	无	65535	1.48	0.74		8.32	848		0.12				0	14.6
2018-10-17 09:19:44	4.63	147	3.08	2.44	2.93	292	297	128.8	本地	正常	无	65535	1.48	0.74		8.34	851		0.13				0	14.7
2018-10-17 09:22:09	4.63	147	3.06	2.69	2.79	254.5	293.5	161.3	本地	正常	无	65535	1.48	0.74		8.33	850		0.12				0	14.7
2018-10-17 09:24:34	4.64	147	3.04	2.64	2.77	274.1	297.4	142.3	本地	正常	无	65535	1.48	0.74		8.31	847		0.13				0	14.8
2018-10-17 09:27:01	4.66	147	3.12	2.51	2.88	287.5	302.3	126.6	本地	正常	无	65535	1.49	0.74		8.24	840		0.12				0	15
2018-10-17 09:29:25	4.68	146	3.14	2.51	2.91	280.3	303	134.3	本地	正常	无	65535	1.49	0.74		8.36	853		0.12				0	15.1
2018-10-17 09:31:50	4.69	146	3.13	2.5	2.94	284.4	305.2	130.9	本地	正常	无	65535	1.5	0.74		8.33	850		0.12				0	15.2
2018-10-17 09:34:16	4.69	147	3.15	2.52	2.96	293.5	303.8	122.4	本地	正常	无	65535	1.5	0.74		8.31	847		0.11				0	15.3
2018-10-17 09:36:40	4.69	146	3.15	2.51	2.94	269.8	296.9	148.9	本地	正常	无	65535	1.5	0.75		8.34	851		0.13				0	15.4
2018-10-17 09:39:05	4.69	147	3.1	2.56	2.93	269.1	296.8	148.1	本地	正常	无	65535	1.5	0.74		8.32	848		0.11				0	15.6
2018-10-17 09:41:30	4.71	147	3.18	2.4	3.08	271.1	259	172.1	本地	正常	无	65535	1.5	0.75		8.27	843		0.13				0	15.8
2018-10-17 09:43:55	4.71	147	3.08	2.71	2.83	258.1	295.9	159.2	本地	正常	无	65535	1.5	0.74		8.39	856		0.11				0	16.1
2018-10-17 09:46:20	4.77	146	3.12	2.73	2.84	263.5	295.4	152.8	本地	正常	无	65535	1.52	0.74		8.31	847		0.13				0	16.4
2018-10-17 09:48:45	4.75	147	3.1	2.69	2.86	265.2	296.6	152.1	本地	正常	无	65535	1.51	0.74		8.35	852		0.12				0	16.8
2018-10-17 09:51:11	4.77	147	3.12	2.7	2.86	266.2	294.3	148.8	本地	正常	无	65535	1.51	0.74		8.32	848		0.12				0	17.1
2018-10-17 09:53:36	4.78	147	3.07	2.67	2.9	267.9	295.3	148.6	本地	正常	无	65535	1.52	0.75		8.33	850		0.12				0	17.6
2018-10-17 09:56:01	4.78	147	3.16	2.59	2.96	274.4	297.3	142.4	本地	正常	无	65535	1.52	0.74		8.32	848		0.12				0	18
2018-10-17 09:58:25	4.8	146	3.14	2.71	2.87	265.4	295.9	152.4	本地	正常	无	65535	1.53	0.75		8.32	848		0.12				0	18.4
2018-10-17 10:00:51	4.78	147	3.15	2.64	2.89	272.5	297.1	143.8	本地	正常	无	65535	1.52	0.74		8.36	853		0.11				0	19
2018-10-17 10:03:16	4.78	147	3.16	2.69	2.86	267.7	295.6	149.4	本地	正常	无	65535	1.52	0.74		8.39	856		0.12				0	19.7
2018-10-17 10:05:41	4.82	147	3.25	2.54	2.99	281.7	297.9	137.5	本地	正常	无	65535	1.53	0.74		8.29	845		0.12				0	20.5
2018-10-17 10:08:06	4.83	147	3.25	2.57	3.01	274.2	297	143.1	本地	正常	无	65535	1.53	0.74		8.27	843		0.12				0	21.6
2018-10-17 10:10:31	4.8	147	3.24	2.52	3.03	273.1	295.2	142.4	本地	正常	无	65535	1.52	0.75		8.31	847		0.12				0	22.3
2018-10-17 10:12:58	4.83	146	3.23	2.53	3.05	277.3	298.7	136.9	本地	正常	无	65535	1.53	0.74		8.33	850		0.11				0	23.3
2018-10-17 10:15:21	4.8	146	3.24	2.5	3.05	279.5	295.5	136.5	本地	正常	无	65535	1.53	0.75		8.32	848		0.12				0	24.3
2018-10-17 10:17:47	4.84	146	3.19	2.54	3.04	274.1	297.9	142.8	本地	正常	无	65535	1.54	0.75		8.32	848		0.11				0	25.6
2018-10-17 10:20:11	4.81	146	3.23	2.54	3.05	278.1	298.8	138.2	本地	正常	无	65535	1.53	0.74		8.27	843		0.12				0	26.6
2018-10-17 10:22:36	4.83	147	3.17	2.66	2.95	260.4	294.3	153	本地	正常	无	65535	1.53	0.75		8.33	850		0.11				0	27.8
2018-10-17 10:25:01	4.83	147	3.18	2.75	2.88	269.3	292.5	146	本地	正常	无	65535	1.53	0.74		8.39	856		0.12				0	28.8
2018-10-17 10:27:27	4.86	147	3.15	2.7	2.96	264.7	296.8	149.7	本地	正常	无	65535	1.54	0.75		8.32	848		0.12				0	30
2018-10-17 10:29:51	4.85	146	3.17	2.71	2.93	270	298.4	143.5	本地	正常	无	65535	1.54	0.74		8.32	848		0.12				0	30.9
2018-10-17 10:32:17	4.86	147	3.18	2.72	2.95	265.5	296.2	147.6	本地	正常	无	65535	1.54	0.74		8.21	837		0.12				0	31.9
2018-10-17 10:34:42	4.85	147	3.18	2.68	2.96	261.6	295	149.8	本地	正常	无	65535	1.53	0.75		8.26	842		0.11				0	32.5
2018-10-17 10:37:07	4.85	146	3.2	2.69	2.94	273	300.6	135.3	本地	正常	无	65535	1.53	0.74		8.31	847		0.13				0	32.9
2018-10-17 10:39:32	4.88	146	3.28	2.6	3.07	290.4	305.3	121.8	本地	正常	无	65535	1.55	0.74		8.25	841		0.11				0	33.5
2018-10-17 10:46:47	4.88	147	3.18	2.79	2.96	249.5	287.7	166.6	本地	正常	无	65535	1.55	0.75		8.32	848		0.12				0	35.6
2018-10-17 10:49:12	4.88	147	3.19	2.77	2.98	250.1	287.7	167.1	本地	正常	无	65535	1.55	0.75		8.26	842		0.12				0	36.1
2018-10-17 10:51:37	4.91	146	3.2	2.77	2.98	258.5	288	159.6	本地	正常	无	65535	1.56	0.75		8.3	846		0.12				0	36.5
2018-10-17 10:54:02	4.93	146	3.14	2.83	3.03	219	274.7	202.6	本地	正常	无	65535	1.56	0.76		8.3	846		0.13				0	36.8
2018-10-17 10:56:27	4.91	146	3.14	2.83	2.99	220.1	276.8	203.2	本地	正常	无	65535	1.55	0.75		8.33	850		0.12				0	37.2
2018-10-17 10:58:52	4.91	146	3.16	2.87	2.98	220.5	276.3	203.8	本地	正常	无	65535	1.56	0.75		8.23	839		0.13				0	37.2
2018-10-17 11:01:18	4.92	146	3.18	2.82	2.95	260.2	292.8	157.4	本地	正常	无	65535	1.57	0.75		8.27	843		0.12				0	36.9
2018-10-17 11:03:43	4.9	146	3.21	2.82	2.99	252.5	286	163.8	本地	正常	无	65535	1.56	0.75		8.26	842		0.12				0	36.3
2018-10-17 11:06:08	4.89	147	3.19	2.83	2.93	252.6	287	163.6	本地	正常	无	65535	1.55	0.75		8.34	851		0.12				0	35
2018-10-17 11:08:34	4.88	147	3.15	2.75	2.94	252.2	290.5	165.3	本地	正常	无	65535	1.55	0.75		8.27	843		0.12				0	33.8
2018-10-17 11:10:58	4.93	146	3.18	2.75	3.01	258.2	293.9	157.6	本地	正常	无	65535	1.56	0.75		8.29	845		0.13				0	33.3
2018-10-17 11:13:22	4.92	147	3.21	2.75	3.02	252.4	289.7	165.1	本地	正常	无	65535	1.56	0.75		8.35	852		0.11				0	32.9
2018-10-17 11:15:48	4.9	146	3.18	2.73	2.99	251.9	290.7	165.2	本地	正常	无	65535	1.56	0.75		8.25	841		0.13				0	33.1
2018-10-17 11:18:13	4.9	146	3.15	2.74	3.05	224.3	276.6	200	本地	正常	无	65535	1.56	0.76		8.33	850		0.11				0	33.4
2018-10-17 11:20:38	4.9	147	3.13	2.72	3.04	224	277.9	199.3	本地	正常	无	65535	1.55	0.76		8.26	842		0.13				0	34.1
2018-10-17 11:23:04	4.93	147	3.16	2.76	3.03	224.5	277.6	200.6	本地	正常	无	65535	1.56	0.75		8.23	839		0.12				0	34.4
2018-10-17 11:25:28	4.94	147	3.13	2.71	3.1	224.6	278.6	200.7	本地	正常	无	65535	1.57	0.76		8.3	846		0.12				0	35
2018-10-17 11:27:54	4.93	146	3.22	2.8	2.98	231.4	290.1	181.8	本地	正常	无	65535	1.56	0.75		8.25	841		0.12				0	35.8
2018-10-17 11:30:19	4.97	147	3.17	2.8	3.01	258.4	294.8	160.6	本地	正常	无	65535	1.58	0.75		8.3	846		0.12				0	36.8
2018-10-17 11:32:44	4.96	147	3.19	2.8	3.01	253.2	291.4	166.8	本地	正常	无	65535	1.58	0.75		8.27	843		0.13				0	37.8
2018-10-17 11:35:08	4.97	146	3.22	2.76	3.05	254.4	292.3	164.5	本地	正常	无	65535	1.58	0.75		8.27	843		0.12				0	38.1
2018-10-17 11:37:34	4.99	146	3.24	2.75	3.07	254.6	291.8	165.1	本地	正常	无	65535	1.59	0.75		8.23	839		0.12				0	37.7
2018-10-17 11:39:59	4.99	147	3.26	2.78	3.01	254.7	293.9	165.8	本地	正常	无	65535	1.59	0.75		8.29	845		0.12				0	37.7
2018-10-17 11:42:08	5.01	146	3.26	2.82	3.04	254.5	293	165.5	本地	正常	无	65535	1.6	0.75		8.39	856		0.12				0	38
2018-10-17 11:42:23	4.99	146	3.2	2.77	3.05	254.7	292.6	165.6	本地	正常	无	65535	1.59	0.75		8.32	848		0.12				0	38.1
2018-10-17 11:44:50	5	146	3.2	2.8	3.08	226.1	280.5	200.2	本地	正常	无	65535	1.6	0.76		8.16	832		0.12				0	38.3
2018-10-17 11:47:14	5	146	3.15	2.78	3.05	227	280.8	200.7	本地	正常	无	65535	1.59	0.76		8.34	851		0.11				0	38.5
2018-10-17 11:49:40	5	146	3.17	2.83	3.06	226.8	280.6	200.6	本地	正常	无	65535	1.6	0.76		8.25	841		0.12				0	38.6
2018-10-17 11:52:04	4.99	147	3.19	2.79	3.04	254.7	292.6	165.4	本地	正常	无	65535	1.59	0.75		8.34	851		0.11				0	38.6
2018-10-17 11:54:29	5.01	146	3.21	2.79	3.07	255.6	293.6	165.6	本地	正常	无	65535	1.6	0.75		8.33	850		0.12				0	38.9
2018-10-17 11:56:54	5.01	146	3.23	2.82	3.01	253.8	294.3	168.6	本地	正常	无	65535	1.6	0.75		8.35	852		0.11				0	39.4
2018-10-17 11:59:19	4.99	147	3.21	2.73	3	255	290.3	168.3	本地	正常	无	65535	1.59	0.75		8.33	850		0.12				0	39.9
2018-10-17 12:01:43	4.99	147	3.18	2.8	3	246.4	291.8	176.8	本地	正常	无	65535	1.59	0.75		8.32	848		0.11				0	40.4
2018-10-17 12:04:14	5	146	3.26	2.78	3.03	257.4	289.5	164.6	本地	正常	无	65535	1.59	0.75		8.25	841		0.11				0	41
2018-10-17 12:06:34	5	147	3.21	2.77	3.03	257.8	290.3	166.8	本地	正常	无	65535	1.59	0.75		8.27	843		0.11				0	41.3
2018-10-17 12:08:59	5	147	3.19	2.73	3.1	226.8	276.6	203.1	本地	正常	无	65535	1.59	0.76		8.3	846		0.11				0	41.5
2018-10-17 12:11:24	5.01	146	3.18	2.74	3.08	229.5	277.4	203.1	本地	正常	无	65535	1.6	0.76		8.27	843		0.12				0	41.8
2018-10-17 12:13:50	5.01	147	3.22	2.78	3.09	225.3	278.4	205.2	本地	正常	无	65535	1.6	0.76		8.31	847		0.11				0	41.9
2018-10-17 12:16:16	5.05	146	3.27	2.73	3.13	253.3	288.9	169.5	本地	正常	无	65535	1.61	0.76		8.3	846		0.12				0	41.7
2018-10-17 12:18:40	5.1	146	3.28	2.78	3.12	256.2	293	164.5	本地	正常	无	65535	1.62	0.75		8.35	852		0.11				0	41.5
2018-10-17 12:21:05	5.1	146	3.27	2.78	3.12	252.3	291.5	172.6	本地	正常	无	65535	1.62	0.75		8.32	848		0.11				0	41.5
2018-10-17 12:23:30	5.1	147	3.24	2.8	3.14	252.2	291.3	172.5	本地	正常	无	65535	1.63	0.75		8.22	838		0.11				0	41.3
2018-10-17 12:25:55	5.09	146	3.31	2.77	3.12	256.5	289	167.1	本地	正常	无	65535	1.62	0.75		8.25	841		0.1				0	41.2
2018-10-17 12:28:20	5.09	146	3.28	2.8	3.14	262.2	291.7	160.1	本地	正常	无	65535	1.62	0.75		8.27	843		0.11				0	41.2
2018-10-17 12:30:46	5.07	146	3.22	2.79	3.18	228.5	276.9	204.3	本地	正常	无	65535	1.62	0.76		8.31	847		0.1				0	41.1
2018-10-17 12:33:12	4.99	147	3.19	2.68	3.09	228.8	277.8	204	本地	正常	无	65535	1.59	0.76		8.3	846		0.11				0	41.1
2018-10-17 12:35:36	3.99	146	2.65	2.2	2.59	228.9	276.3	203.7	本地	正常	无	65535	1.31	0.76		8.4	857		0.09				0	41.1
2018-10-17 12:38:01	3.87	146	2.56	2.11	2.5	226.2	279.2	206.2	本地	正常	无	65535	1.27	0.76		8.36	853		0.1				0	41.3
2018-10-17 12:40:25	3.86	146	2.6	2.14	2.46	254.4	289.4	170.1	本地	正常	无	65535	1.27	0.75		8.35	852		0.09				0	41.5
2018-10-17 12:42:52	3.86	146	2.56	2.19	2.42	246.3	291.4	177.5	本地	正常	无	65535	1.27	0.75		8.36	853		0.09				0	41.9
2018-10-17 12:45:15	3.88	146	2.56	2.18	2.45	253.8	289.8	170	本地	正常	无	65535	1.28	0.76		8.36	853		0.09				0	42.4
2018-10-17 12:47:40	3.93	146	2.59	2.23	2.42	255.2	291.6	171.7	本地	正常	无	65535	1.29	0.75		8.3	846		0.09				0	43.1
2018-10-17 12:50:06	3.99	146	2.63	2.25	2.47	252.6	293.8	171.8	本地	正常	无	65535	1.31	0.76		8.32	848		0.09				0	43.4
2018-10-17 12:52:31	4.02	146	2.65	2.22	2.51	255.2	295.6	172.5	本地	正常	无	65535	1.32	0.75		8.34	851		0.09				0	43.8
2018-10-17 12:54:57	4.07	147	2.67	2.23	2.6	231	281.7	204.2	本地	正常	无	65535	1.33	0.76		8.4	857		0.09				0	44
2018-10-17 12:57:21	4.13	146	2.67	2.28	2.59	226.6	284	208.2	本地	正常	无	65535	1.35	0.76		8.39	856		0.09				0	44.4
2018-10-17 12:59:46	4.19	146	2.71	2.34	2.64	226.3	283.3	208.7	本地	正常	无	65535	1.37	0.76		8.39	856		0.08				0	44.7
2018-10-17 13:02:12	4.26	146	2.78	2.34	2.64	255.9	295.7	172.4	本地	正常	无	65535	1.39	0.76		8.37	854		0.08				0	45.1
2018-10-17 13:04:37	4.3	146	2.82	2.39	2.63	258.5	294.7	170.6	本地	正常	无	65535	1.4	0.75		8.39	856		0.08				0	45.1
2018-10-17 13:07:01	4.33	147	2.86	2.33	2.7	258.4	294.9	170.2	本地	正常	无	65535	1.41	0.75		8.26	842		0.08				0	45.3
2018-10-17 13:09:27	4.37	146	2.88	2.38	2.69	259.4	295.3	170.1	本地	正常	无	65535	1.42	0.75		8.29	845		0.07				0	45.8
2018-10-17 13:11:52	4.42	146	2.93	2.4	2.72	265.2	298.6	162.5	本地	正常	无	65535	1.44	0.75		8.35	852		0.08				0	45.7
2018-10-17 13:14:16	4.44	146	2.89	2.43	2.76	254.3	293.7	170.8	本地	正常	无	65535	1.44	0.75		8.34	851		0.07				0	45.3
2018-10-17 13:16:43	4.48	147	2.9	2.44	2.77	255.7	295.6	171.1	本地	正常	无	65535	1.45	0.75		8.31	847		0.07				0	44.3
2018-10-17 13:19:07	4.49	147	2.88	2.43	2.82	216	285	216	本地	正常	无	65535	1.45	0.76		8.34	851		0.07				0	43.1
2018-10-17 13:21:34	4.51	146	2.88	2.45	2.84	226	283.2	208.9	本地	正常	无	65535	1.46	0.76		8.37	854		0.07				0	41.8
2018-10-17 13:23:58	4.54	146	2.93	2.44	2.86	227.9	281.9	208.4	本地	正常	无	65535	1.46	0.75		8.39	856		0.07				0	40.8
2018-10-17 13:26:22	4.55	146	2.91	2.46	2.85	226.7	281.5	208.2	本地	正常	无	65535	1.47	0.76		8.36	853		0.06				0	39.8
2018-10-17 13:31:12	3.88	147	2.6	2.16	2.48	251.9	293.6	173.3	本地	正常	无	65535	1.28	0.75		8.43	860		0.06				0	37.4
2018-10-17 13:33:37	3.87	146	2.57	2.14	2.47	250.6	292	175.5	本地	正常	无	65535	1.27	0.75		8.42	859		0.06				0	36.9
2018-10-17 13:36:02	3.81	146	2.58	2.11	2.44	258.1	295.4	168.3	本地	正常	无	65535	1.26	0.75		8.41	858		0.06				0	36.8
2018-10-17 13:38:11	3.98	146	2.63	2.15	2.54	252.8	292.9	176.1	本地	正常	无	65535	1.31	0.75		8.45	862		0.06				0	36.5
2018-10-17 13:40:37	3.86	146	2.58	2.14	2.44	255	293.2	173.8	本地	正常	无	65535	1.28	0.75		8.42	859		0.05				0	36.3
2018-10-17 13:43:02	3.84	147	2.57	2.11	2.48	237.5	282.6	196.7	本地	正常	无	65535	1.27	0.76		8.41	858		0.05				0	36.2
2018-10-17 13:45:28	3.84	146	2.54	2.1	2.48	228.8	279.3	208.5	本地	正常	无	65535	1.27	0.76		8.39	856		0.05				0	36.1
2018-10-17 13:47:52	3.84	146	2.51	2.15	2.42	216.8	286.8	216.4	本地	正常	无	65535	1.27	0.76		8.39	856		0.05				0	35.9
2018-10-17 13:50:17	3.84	146	2.55	2.17	2.42	252.2	296.8	173.5	本地	正常	无	65535	1.27	0.75		8.42	859		0.05				0	36.1
2018-10-17 13:52:42	3.84	146	2.54	2.14	2.41	257.7	298.9	165.3	本地	正常	无	65535	1.27	0.75		8.41	858		0.05				0	36.5
2018-10-17 13:55:08	3.84	146	2.54	2.17	2.42	252.6	296.4	173.2	本地	正常	无	65535	1.27	0.75		8.37	854		0.05				0	36.4
2018-10-17 13:57:33	3.84	147	2.56	2.14	2.45	250.9	295.4	172.7	本地	正常	无	65535	1.27	0.76		8.39	856		0.04				0	35.8
2018-10-17 13:59:58	3.83	146	2.54	2.14	2.41	272.8	304.4	148.5	本地	正常	无	65535	1.27	0.75		8.4	857		0.04				0	35.1
2018-10-17 14:02:23	3.84	146	2.55	2.19	2.35	239.4	305	178.7	本地	正常	无	65535	1.27	0.75		8.37	854		0.04				0	34.3
2018-10-17 14:04:48	3.83	146	2.51	2.13	2.42	251.5	294.3	176.3	本地	正常	无	65535	1.27	0.76		8.43	860		0.04				0	33.5
2018-10-17 14:07:15	3.84	147	2.56	2.13	2.41	251.7	293.4	174.6	本地	正常	无	65535	1.27	0.76		8.45	862		0.04				0	32.6
2018-10-17 14:09:41	3.84	146	2.57	2.1	2.44	251.7	294.1	174.4	本地	正常	无	65535	1.27	0.76		8.34	851		0.04				0	31.9
2018-10-17 14:12:06	3.86	146	2.58	2.14	2.45	249.1	294.8	175.9	本地	正常	无	65535	1.27	0.75		8.44	861		0.04				0	31.1
2018-10-17 14:14:29	3.86	146	2.6	2.09	2.44	270.5	303.2	149.6	本地	正常	无	65535	1.27	0.75		8.37	854		0.04				0	30.6
2018-10-17 14:16:53	3.87	146	2.61	2.12	2.44	278	307.1	140.7	本地	正常	无	65535	1.27	0.75		8.4	857		0.04				0	30.1
2018-10-17 14:19:18	3.86	146	2.68	1.98	2.58	307.1	313.2	114.1	本地	正常	无	65535	1.27	0.74		8.45	862		0.04				0	29.9
2018-10-17 14:21:43	3.86	146	2.67	2	2.54	306.5	312.1	114.4	本地	正常	无	65535	1.27	0.74		8.37	854		0.04				0	29.6
2018-10-17 14:24:09	3.85	147	2.67	1.93	2.59	308.9	309.2	116.9	本地	正常	无	65535	1.27	0.74		8.41	858		0.04				0	29.3
2018-10-17 14:26:34	3.87	146	2.65	2.01	2.53	303.2	310.7	123.9	本地	正常	无	65535	1.28	0.74		8.41	858		0.04				0	29
2018-10-17 14:28:59	3.84	146	2.67	2	2.52	306.4	309.6	118.3	本地	正常	无	65535	1.27	0.73		8.4	857		0.04				0	28.7
2018-10-17 14:31:25	3.86	147	2.67	2	2.54	314.2	313.6	109.3	本地	正常	无	65535	1.27	0.73		8.43	860		0.04				0	28.6
2018-10-17 14:33:50	3.84	146	2.66	1.98	2.57	296.6	307.9	127.6	本地	正常	无	65535	1.27	0.74		8.45	862		0.04				0	28.6
2018-10-17 14:36:15	3.76	147	2.59	1.97	2.49	293.7	297.7	138.5	本地	正常	无	65535	1.25	0.74		8.41	858		0.04				0	28.8
2018-10-17 14:38:39	3.64	146	2.55	1.91	2.47	291.7	298.9	138	本地	正常	无	65535	1.22	0.74		8.39	856		0.04				0	29.2
2018-10-17 14:41:05	3.86	146	2.66	2.01	2.58	287	291.8	148.7	本地	正常	无	65535	1.28	0.75		8.32	848		0.04				0	29.4
2018-10-17 14:43:30	3.95	146	2.69	2.08	2.58	241	293.8	183.6	本地	正常	无	65535	1.3	0.75		8.37	854		0.04				0	29.4
2018-10-17 14:45:54	3.89	147	2.6	2.23	2.4	236.2	294.8	189.9	本地	正常	无	65535	1.28	0.75		8.4	857		0.04				0	29.4
2018-10-17 14:48:20	3.91	146	2.59	2.23	2.4	234.5	294.9	190.4	本地	正常	无	65535	1.29	0.75		8.39	856		0.04				0	29.4
2018-10-17 14:50:45	3.91	146	2.6	2.27	2.37	231.7	295.3	192.1	本地	正常	无	65535	1.29	0.75		8.42	859		0.04				0	29.7
2018-10-17 14:53:11	3.94	146	2.59	2.18	2.44	208.3	283.9	222.3	本地	正常	无	65535	1.29	0.76		8.45	862		0.04				0	30.2
2018-10-17 14:55:35	3.97	146	2.61	2.25	2.46	201.4	287.2	230	本地	正常	无	65535	1.3	0.76		8.37	854		0.04				0	30.9
2018-10-17 14:58:00	3.99	146	2.62	2.26	2.52	216.2	285.1	211	本地	正常	无	65535	1.3	0.75		8.34	851		0.04				0	31.3
2018-10-17 14:59:53	4.03	146	2.64	2.31	2.48	209.7	283.9	223.6	本地	正常	无	65535	1.32	0.75		8.42	859		0.04				0	31.5
2018-10-17 15:02:55	4.09	147	2.69	2.33	2.5	238.8	292	186.6	本地	正常	无	65535	1.34	0.75		8.34	851		0.04				0	31.9
2018-10-17 15:05:33	4.16	146	2.74	2.31	2.58	237	291.9	187.7	本地	正常	无	65535	1.35	0.75		8.35	852		0.04				0	32.1
2018-10-17 15:07:58	4.21	147	2.76	2.37	2.61	236.3	292.2	187.2	本地	正常	无	65535	1.36	0.75		8.43	860		0.04				0	31.9
2018-10-17 15:10:23	4.26	146	2.79	2.4	2.6	233.9	292.4	189	本地	正常	无	65535	1.38	0.75		8.36	853		0.04				0	31.3
2018-10-17 15:12:49	4.33	146	2.8	2.43	2.63	233	295.4	189.8	本地	正常	无	65535	1.4	0.75		8.42	859		0.04				0	30.6
2018-10-17 15:15:14	4.36	147	2.84	2.4	2.67	213.4	290.3	215.9	本地	正常	无	65535	1.41	0.76		8.37	854		0.04				0	30
2018-10-17 15:17:38	4.4	146	2.81	2.46	2.7	203.1	289.3	226.5	本地	正常	无	65535	1.42	0.76		8.42	859		0.04				0	29.5
2018-10-17 15:20:03	4.44	147	2.85	2.48	2.73	201.8	285.2	226.6	本地	正常	无	65535	1.43	0.76		8.32	848		0.04				0	29.1
2018-10-17 15:22:29	4.47	146	2.87	2.47	2.73	204.4	286.5	226.4	本地	正常	无	65535	1.44	0.76		8.41	858		0.04				0	28.7
2018-10-17 15:24:54	4.49	147	2.99	2.51	2.71	242.1	296.3	180	本地	正常	无	65535	1.45	0.75		8.43	860		0.04				0	28.5
2018-10-17 15:27:18	4.52	146	2.95	2.53	2.7	232.4	296.6	189.5	本地	正常	无	65535	1.46	0.76		8.31	847		0.04				0	28.7
2018-10-17 15:29:44	4.53	147	2.93	2.52	2.74	230.4	296	191.4	本地	正常	无	65535	1.45	0.75		8.37	854		0.05				0	29
2018-10-17 15:32:08	4.55	147	2.96	2.53	2.72	227.3	298.2	194.6	本地	正常	无	65535	1.46	0.75		8.4	857		0.04				0	29.1
2018-10-17 15:34:33	4.58	147	2.91	2.54	2.82	198.7	291	229	本地	正常	无	65535	1.47	0.76		8.41	858		0.04				0	29
2018-10-17 15:36:59	4.58	147	2.92	2.55	2.8	202.4	288.5	226	本地	正常	无	65535	1.48	0.76		8.36	853		0.05				0	28.9
2018-10-17 15:39:25	4.6	147	2.94	2.54	2.84	202.9	288.8	226.7	本地	正常	无	65535	1.48	0.76		8.37	854		0.05				0	28.7
2018-10-17 15:41:50	4.63	146	2.98	2.46	2.97	228.7	248.8	230.3	本地	正常	无	65535	1.48	0.76		8.45	862		0.05				0	28.4
2018-10-17 15:44:15	4.64	147	3.02	2.42	2.98	243.1	260	208	本地	正常	无	65535	1.49	0.76		8.4	857		0.04				0	28.1
2018-10-17 15:46:40	4.66	146	3.05	2.42	3	242.5	259.8	206.7	本地	正常	无	65535	1.49	0.76		8.32	848		0.05				0	27.9
2018-10-17 15:49:05	4.65	146	3.01	2.44	2.96	241.4	256.8	206.8	本地	正常	无	65535	1.48	0.76		8.37	854		0.05				0	27.4
2018-10-17 15:51:30	4.63	146	3.03	2.42	3	242.1	255.3	206.9	本地	正常	无	65535	1.48	0.76		8.32	848		0.05				0	27.2
2018-10-17 15:53:56	4.63	146	2.99	2.44	3	223.3	241.9	238.4	本地	正常	无	65535	1.48	0.76		8.35	852		0.05				0	26.9
2018-10-17 15:56:19	4.63	147	2.99	2.52	2.88	209.8	280.7	222.1	本地	正常	无	65535	1.49	0.76		8.41	858		0.05				0	26.8
2018-10-17 15:58:44	4.65	147	2.98	2.55	2.88	216.3	282.3	210.1	本地	正常	无	65535	1.49	0.76		8.39	856		0.05				0	26.8
2018-10-17 16:01:10	4.65	146	2.96	2.57	2.88	205.2	282.5	224.9	本地	正常	无	65535	1.49	0.76		8.42	859		0.05				0	26.8
2018-10-17 16:03:35	4.68	146	3.03	2.67	2.79	195.1	299.1	219.9	本地	正常	无	65535	1.49	0.75		8.41	858		0.05				0	26.9
2018-10-17 16:06:00	4.68	147	3.08	2.66	2.77	189.8	301.4	223	本地	正常	无	65535	1.49	0.75		8.4	857		0.05				0	27
2018-10-17 16:08:25	4.66	146	3.02	2.52	2.89	208.5	268.9	228.9	本地	正常	无	65535	1.49	0.76		8.36	853		0.06				0	27
2018-10-17 16:10:51	4.67	146	2.97	2.53	2.94	188.2	262.8	258.8	本地	正常	无	65535	1.49	0.75		8.39	856		0.05				0	26.9
2018-10-17 16:18:05	4.68	146	3.01	2.62	2.82	195.7	285	229.2	本地	正常	无	65535	1.5	0.76		8.42	859		0.05				0	26
2018-10-17 16:20:36	4.68	146	3.04	2.58	2.87	224.3	276	205.9	本地	正常	无	65535	1.5	0.76		8.3	846		0.06				0	25.7
2018-10-17 16:22:55	4.66	146	3.08	2.57	2.83	250.8	283.9	173.9	本地	正常	无	65535	1.49	0.75		8.39	856		0.05				0	25.7
2018-10-17 16:25:21	4.66	147	3.06	2.59	2.86	247.3	284.2	177.2	本地	正常	无	65535	1.49	0.75		8.43	860		0.06				0	26
2018-10-17 16:27:45	4.7	146	3.11	2.65	2.8	262	303.4	151.8	本地	正常	无	65535	1.5	0.74		8.3	846		0.05				0	26.3
2018-10-17 16:30:11	4.71	146	3.06	2.64	2.81	259.6	306.8	151.1	本地	正常	无	65535	1.5	0.74		8.37	854		0.06				0	26.6
2018-10-17 16:32:36	4.72	146	3.12	2.61	2.82	262.8	305.8	147.4	本地	正常	无	65535	1.5	0.74		8.36	853		0.05				0	26.8
2018-10-17 16:35:00	4.72	147	3.09	2.62	2.85	265	307.6	144.5	本地	正常	无	65535	1.51	0.74		8.42	859		0.06				0	27
2018-10-17 16:37:27	4.75	147	3.15	2.65	2.85	258.7	307	151	本地	正常	无	65535	1.52	0.74		8.33	850		0.06				0	27
2018-10-17 16:39:51	4.77	147	3.12	2.69	2.86	261.7	307.2	151.2	本地	正常	无	65535	1.52	0.74		8.42	859		0.05				0	26.9
2018-10-17 16:42:15	4.74	147	3.13	2.43	3.1	291.7	311.4	124.4	本地	正常	无	65535	1.52	0.75		8.34	851		0.05				0	26.8
2018-10-17 16:44:40	4.77	147	3.14	2.47	3.06	276.7	297.5	147.7	本地	正常	无	65535	1.53	0.75		8.37	854		0.05				0	26.6
2018-10-17 16:47:08	4.75	146	3.2	2.44	3.07	276.7	296.1	141.4	本地	正常	无	65535	1.52	0.75		8.44	861		0.05				0	26.6
2018-10-17 16:49:32	4.74	146	3.14	2.45	3.11	294.2	312.4	117.2	本地	正常	无	65535	1.52	0.75		8.39	856		0.05				0	26.5
2018-10-17 16:51:56	4.76	147	3.15	2.46	3.08	281.2	294.4	141.9	本地	正常	无	65535	1.52	0.75		8.4	857		0.05				0	26.5
2018-10-17 16:54:22	4.74	147	3.16	2.39	3.14	275.6	295.4	143.7	本地	正常	无	65535	1.52	0.75		8.4	857		0.05				0	26.7
2018-10-17 16:56:48	4.76	147	3.08	2.6	2.96	233.1	295	184.5	本地	正常	无	65535	1.52	0.75		8.33	850		0.05				0	26.9
2018-10-17 16:59:11	4.77	147	3.06	2.64	2.94	251	295.8	168.4	本地	正常	无	65535	1.52	0.75		8.39	856		0.05				0	27.1
2018-10-17 17:01:36	4.77	147	3.13	2.72	2.85	227.6	302.2	180.1	本地	正常	无	65535	1.52	0.75		8.36	853		0.05				0	27.3
2018-10-17 17:04:01	4.75	147	3.05	2.68	2.9	197.3	297.4	214.5	本地	正常	无	65535	1.51	0.75		8.35	852		0.05				0	27.5
2018-10-17 17:06:30	4.77	147	3.07	2.71	2.93	195.4	297.1	216.6	本地	正常	无	65535	1.52	0.75		8.4	857		0.05				0	27.7
2018-10-17 17:08:55	4.79	146	3.06	2.71	2.94	199.1	299	212.6	本地	正常	无	65535	1.52	0.75		8.34	851		0.05				0	27.8
2018-10-17 17:11:20	4.78	146	3.08	2.71	2.92	214.7	301.9	190.7	本地	正常	无	65535	1.52	0.75		8.32	848		0.05				0	27.7
2018-10-17 17:13:46	4.77	147	3.11	2.71	2.88	210.5	305.3	194	本地	正常	无	65535	1.52	0.75		8.33	850		0.05				0	27.5
2018-10-17 17:16:11	4.78	146	3.11	2.76	2.82	206.7	304.8	197.2	本地	正常	无	65535	1.52	0.75		8.4	857		0.05				0	27.2
2018-10-17 17:18:36	4.8	147	3.13	2.76	2.91	235.5	300.6	169.6	本地	正常	无	65535	1.53	0.75		8.33	850		0.05				0	26.8
2018-10-17 17:21:01	4.82	146	3.12	2.71	2.94	243	300.9	164.8	本地	正常	无	65535	1.53	0.75		8.33	850		0.06				0	26.4
2018-10-17 17:23:26	4.87	147	3.21	2.74	2.95	245	299.2	165.1	本地	正常	无	65535	1.55	0.75		8.33	850		0.06				0	26.1
2018-10-17 17:25:20	4.86	147	3.16	2.66	3.02	258.9	297.7	152.2	本地	正常	无	65535	1.54	0.75		8.32	848		0.06				0	25.9
2018-10-17 17:27:57	4.88	147	3.1	2.63	3.09	238.5	289.6	179	本地	正常	无	65535	1.55	0.76		8.32	848		0.06				0	25.5
2018-10-17 17:30:40	4.9	147	3.19	2.62	3.11	237.7	288.9	180.1	本地	正常	无	65535	1.56	0.76		8.31	847		0.06				0	25.1
2018-10-17 17:32:52	4.88	146	3.17	2.65	3.06	235.9	286.6	181.1	本地	正常	无	65535	1.55	0.76		8.41	858		0.06				0	24.6
2018-10-17 17:35:18	4.88	147	3.18	2.67	2.98	259.1	299.8	154.8	本地	正常	无	65535	1.55	0.75		8.35	852		0.06				0	24.3
2018-10-17 17:37:42	4.87	147	3.22	2.67	3.02	271.2	310.3	135.3	本地	正常	无	65535	1.55	0.75		8.35	852		0.06				0	23.8
2018-10-17 17:40:07	4.88	146	3.28	2.54	3.14	289.5	313.8	113.7	本地	正常	无	65535	1.55	0.74		8.33	850		0.06				0	23.4
2018-10-17 17:42:33	4.89	146	3.32	2.47	3.2	278.5	294.7	136.2	本地	正常	无	65535	1.55	0.75		8.36	853		0.06				0	23
2018-10-17 17:44:57	4.86	146	3.24	2.54	3.08	273.5	295	142.9	本地	正常	无	65535	1.54	0.75		8.39	856		0.07				0	22.7
2018-10-17 17:47:06	4.86	147	3.29	2.49	3.12	295	320.9	109.8	本地	正常	无	65535	1.55	0.74		8.31	847		0.06				0	22.4
2018-10-17 17:49:15	4.89	146	3.28	2.49	3.19	319.7	319.4	93.3	本地	正常	无	65535	1.56	0.74		8.32	848		0.06				0	22.2
2018-10-17 17:51:26	4.85	146	3.31	2.46	3.22	319.7	319.6	92.9	本地	正常	无	65535	1.55	0.73		8.34	851		0.06				0	21.8
2018-10-17 17:51:44	4.85	147	3.27	2.46	3.19	320.2	319.6	93.4	本地	正常	无	65535	1.55	0.73		8.41	858		0.06				0	21.8
2018-10-17 17:54:09	4.85	147	3.29	2.43	3.24	325.5	324.1	86.5	本地	正常	无	65535	1.55	0.73		8.34	851		0.06				0	21.5
2018-10-17 17:54:28	4.84	147	3.28	2.45	3.18	325.8	325.5	86.7	本地	正常	无	65535	1.54	0.72		8.36	853		0.06				0	21.5
2018-10-17 17:56:48	4.85	147	3.24	2.43	3.24	308.5	319	98.3	本地	正常	无	65535	1.54	0.74		8.39	856		0.06				0	21.2
2018-10-17 17:59:13	4.86	147	3.28	2.48	3.26	305.6	317.3	101	本地	正常	无	65535	1.55	0.74		8.4	857		0.06				0	20.8
2018-10-17 18:01:39	4.85	146	3.34	2.3	3.33	297.5	286.6	130.3	本地	正常	无	65535	1.54	0.74		8.34	851		0.06				0	20.5
2018-10-17 18:04:03	4.86	147	3.27	2.4	3.31	295.7	280.2	135.5	本地	正常	无	65535	1.55	0.75		8.42	859		0.06				0	20.3
2018-10-17 18:06:13	4.87	147	3.3	2.36	3.32	292	281.7	138.4	本地	正常	无	65535	1.55	0.75		8.4	857		0.06				0	20
2018-10-17 18:08:56	4.87	147	3.33	2.36	3.29	305.6	282.4	129.1	本地	正常	无	65535	1.55	0.74		8.43	860		0.06				0	19.8
2018-10-17 18:11:36	4.88	147	3.35	2.32	3.37	291.7	275.3	141.1	本地	正常	无	65535	1.55	0.75		8.29	845		0.06				0	19.5
2018-10-17 18:14:02	4.87	147	3.3	2.33	3.29	299.4	276.9	135.3	本地	正常	无	65535	1.54	0.74		8.32	848		0.06				0	19.2

## Sheet: Sheet4
时间	电流	转速	输入电流A	输入电流B	输入电流C	输入电压A	输入电压B	输入电压C	KA0	KA4	远程操作	操作时间	有功功率	功率因数	有功电量	井下压力	沉没度	无功电量	油压	油压	套压	流量	井温	油温
2018-10-30 07:04:39	4.67	148	3.31	2.97	3.16	250.6	181.5	233.7	远程	正常	启动	65535	1.48	0.71		8.16	832		0.31				0	9.2
2018-10-30 07:07:04	4.7	148	3.26	2.99	3.15	247.1	160.1	270.6	远程	正常	启动	65535	1.49	0.7		8.07	823		0.38				0	9.1
2018-10-30 07:09:29	4.7	148	3.27	2.98	3.19	247.3	158.9	271.1	远程	正常	启动	65535	1.49	0.7		8.2	836		0.3				0	9.1
2018-10-30 07:11:54	4.69	148	3.28	2.93	3.1	252.9	182.3	235.4	远程	正常	启动	65535	1.48	0.71		8.07	823		0.38				0	9
2018-10-30 07:14:19	4.7	148	3.28	2.94	3.14	254.5	183.6	236.1	远程	正常	启动	65535	1.49	0.71		8.12	828		0.31				0	9.1
2018-10-30 07:16:45	4.7	148	3.3	2.95	3.17	254.2	183.8	235.3	远程	正常	启动	65535	1.5	0.71		8.03	819		0.38				0	9.1
2018-10-30 07:19:09	4.69	148	3.28	2.98	3.12	245.7	186.2	235.9	远程	正常	启动	65535	1.49	0.71		8.14	830		0.33				0	9
2018-10-30 07:21:34	4.73	148	3.29	2.98	3.17	248.4	168.9	251.9	远程	正常	启动	65535	1.49	0.71		8.03	819		0.35				0	9.1
2018-10-30 07:23:59	4.73	148	3.31	2.96	3.17	253.9	164.2	258.3	远程	正常	启动	65535	1.5	0.7		8.08	824		0.36				0	9.3
2018-10-30 07:26:25	4.75	148	3.31	3.01	3.16	254.3	161.8	258.5	远程	正常	启动	65535	1.5	0.7		8.03	819		0.36				0	9.3
2018-10-30 07:28:50	4.77	148	3.33	3.04	3.2	251.7	210.2	208.1	远程	正常	启动	65535	1.51	0.71		8.14	830		0.35				0	9.4
2018-10-30 07:31:17	4.74	148	3.29	3.05	3.18	253.7	211.3	207.6	远程	正常	启动	65535	1.5	0.71		8.03	819		0.36				0	9.5
2018-10-30 07:38:30	4.76	148	3.31	3.02	3.18	249.3	209.4	211.8	远程	正常	启动	65535	1.5	0.71		8.16	832		0.32				0	9.6
2018-10-30 07:41:22	4.77	148	3.29	3.05	3.15	235	186.5	255	远程	正常	启动	65535	1.51	0.71		8.11	827		0.36				0	9.6
2018-10-30 07:43:21	4.81	148	3.36	3.1	3.22	232.8	189	247.6	远程	正常	启动	65535	1.52	0.71		8.13	829		0.33				0	9.7
2018-10-30 07:45:44	4.8	148	3.32	3.08	3.19	235.2	190	249.5	远程	正常	启动	65535	1.52	0.71		8.04	820		0.39				0	9.8
2018-10-30 07:48:10	4.82	148	3.34	3.11	3.2	245.7	209	213	远程	正常	启动	65535	1.52	0.71		8.1	826		0.33				0	9.8
2018-10-30 07:50:35	4.78	148	3.34	3.02	3.2	246.8	209.6	214.3	远程	正常	启动	65535	1.51	0.71		8.14	830		0.36				0	9.9
2018-10-30 07:53:01	4.79	148	3.36	2.94	3.22	259.5	179.4	235.8	远程	正常	启动	65535	1.51	0.7		8.08	824		0.36				0	10.1
2018-10-30 07:55:27	4.78	148	3.32	2.98	3.23	255.9	157.7	267.9	远程	正常	启动	65535	1.51	0.7		8.1	826		0.35				0	10.1
2018-10-30 07:58:05	4.78	148	3.36	2.98	3.23	260.3	168	248.1	远程	正常	启动	65535	1.51	0.7		8.07	823		0.38				0	10.2
2018-10-30 08:00:15	4.79	148	3.35	2.95	3.21	262	171.7	244.3	远程	正常	启动	65535	1.51	0.7		8.1	826		0.37				0	10.5
2018-10-30 08:02:42	4.79	148	3.38	2.9	3.29	273.3	207.9	196.4	远程	正常	启动	65535	1.51	0.7		8.08	824		0.38				0	10.8
2018-10-30 08:05:44	4.81	148	3.37	2.88	3.29	267.9	193.9	215.2	远程	正常	启动	65535	1.52	0.7		8.1	826		0.33				0	11
2018-10-30 08:08:22	4.81	148	3.41	2.92	3.29	266.5	196.9	212	远程	正常	启动	65535	1.52	0.7		8.1	826		0.32				0	11.7
2018-10-30 08:10:24	4.82	148	3.38	2.91	3.23	269.1	198.1	213.3	远程	正常	启动	65535	1.53	0.71		8.04	820		0.37				0	12.3
2018-10-30 08:12:56	4.81	148	3.44	2.91	3.27	266.5	193.2	215.9	远程	正常	启动	65535	1.52	0.7		8.11	827		0.37				0	13.2
2018-10-30 08:15:21	4.83	148	3.34	3.04	3.21	236.2	192.5	244.8	远程	正常	启动	65535	1.53	0.71		8.08	824		0.37				0	13.9
2018-10-30 08:17:45	4.8	148	3.19	3.08	3.31	223.7	174.9	284.7	远程	正常	启动	65535	1.52	0.7		8.11	827		0.37				0	14.7
2018-10-30 08:20:10	4.82	148	3.24	3.11	3.27	222.6	174.2	283.6	远程	正常	启动	65535	1.52	0.7		8.07	823		0.38				0	15.7
2018-10-30 08:22:35	4.84	148	3.31	3.1	3.22	222.4	198.4	247.8	远程	正常	启动	65535	1.52	0.71		7.97	813		0.41				0	16.2
2018-10-30 08:25:00	4.83	148	3.29	3.13	3.13	217.4	231.9	223.6	远程	正常	启动	65535	1.53	0.72		8.1	826		0.35				0	16.8
2018-10-30 08:27:26	4.83	148	3.34	3.06	3.23	247.2	227.9	195.1	远程	正常	启动	65535	1.52	0.71		8.02	818		0.41				0	17.3
2018-10-30 08:29:52	4.84	148	3.36	3.06	3.25	243.8	215.7	210.4	远程	正常	启动	65535	1.53	0.71		8.08	824		0.36				0	17.9
2018-10-30 08:32:22	4.86	148	3.36	3.13	3.21	229.1	221.5	219.6	远程	正常	启动	65535	1.54	0.72		8	816		0.42				0	18.4
2018-10-30 08:34:42	4.86	148	3.29	3.11	3.25	210.1	207.9	255.3	远程	正常	启动	65535	1.53	0.71		8.14	830		0.35				0	18.8
2018-10-30 08:37:10	4.92	148	3.37	3.15	3.28	209.4	208.9	254.4	远程	正常	启动	65535	1.55	0.71		8.01	817		0.39				0	19.5
2018-10-30 08:39:31	4.87	148	3.32	3.13	3.21	212.8	230	227	远程	正常	启动	65535	1.54	0.72		7.97	813		0.44				0	20
2018-10-30 08:41:56	4.87	148	3.33	3.28	3.07	231.2	271.9	177	远程	正常	启动	65535	1.54	0.71		8.07	823		0.38				0	20.2
2018-10-30 08:44:39	4.88	148	3.34	3.28	3	221.9	275.1	186.3	远程	正常	启动	65535	1.54	0.71		8.03	819		0.35				0	20.5
2018-10-30 08:46:46	4.84	148	3.3	3.25	3.02	234.5	269.6	178.8	远程	正常	启动	65535	1.53	0.71		8.16	832		0.32				0	20.8
2018-10-30 08:49:10	4.85	148	3.33	3.3	2.99	189	279	214.1	远程	正常	启动	65535	1.53	0.71		8.07	823		0.3				0	21.2
2018-10-30 08:51:36	4.83	148	3.31	3.28	2.99	188.5	278.4	214.1	远程	正常	启动	65535	1.53	0.71		8.12	828		0.3				0	21.5
2018-10-30 08:54:01	4.86	148	3.34	3.3	3.04	188.6	278.1	214.5	远程	正常	启动	65535	1.54	0.7		8.16	832		0.28				0	21.9
2018-10-30 08:56:26	4.89	148	3.29	3.16	3.23	203.6	206.8	261.7	远程	正常	启动	65535	1.54	0.71		8.15	831		0.32				0	22.3
2018-10-30 08:58:51	4.87	148	3.21	3.11	3.21	195.5	213	277	远程	正常	启动	65535	1.54	0.71		8.2	836		0.25				0	22.7
2018-10-30 09:01:19	4.86	148	3.33	3.19	3.19	210	226.2	240.6	远程	正常	启动	65535	1.55	0.71		8.13	829		0.27				0	22.8
2018-10-30 09:03:50	4.86	148	3.31	3.19	3.2	205.2	230.4	236.7	远程	正常	启动	65535	1.54	0.72		8.24	840		0.22				0	23
2018-10-30 09:06:08	4.86	148	3.39	3.06	3.25	265.6	214.9	197.1	远程	正常	启动	65535	1.54	0.71		8.19	835		0.22				0	23.2
2018-10-30 09:08:32	4.87	148	3.38	2.99	3.26	264	213.3	195.5	远程	正常	启动	65535	1.53	0.71		8.24	840		0.22				0	23.4
2018-10-30 09:10:57	4.88	148	3.39	3.03	3.2	251.7	189.6	230	远程	正常	启动	65535	1.53	0.71		8.19	835		0.26				0	24.3
2018-10-30 09:13:22	4.9	148	3.43	3.03	3.29	251.8	184.3	236.8	远程	正常	启动	65535	1.54	0.7		7.97	813		0.42				0	25.4
2018-10-30 09:15:53	4.97	148	3.5	3.08	3.33	261.9	212.5	194.6	远程	正常	启动	65535	1.56	0.71		7.96	812		0.43				0	25.8
2018-10-30 09:18:12	4.98	148	3.5	3.08	3.34	263	213.3	195	远程	正常	启动	65535	1.56	0.71		7.89	805		0.48				0	25.9
2018-10-30 09:20:37	5.02	148	3.52	3.1	3.36	262.2	216.8	192.4	远程	正常	启动	65535	1.57	0.71		7.96	812		0.47				0	26.1
2018-10-30 09:23:02	5.02	148	3.55	3.1	3.37	265	216.6	191.7	远程	正常	启动	65535	1.58	0.71		7.93	809		0.43				0	26.5
2018-10-30 09:25:27	5.04	148	3.56	3.07	3.4	265.6	216.1	188.8	远程	正常	启动	65535	1.58	0.71		7.96	812		0.44				0	26.9
2018-10-30 09:28:22	5.05	148	3.55	3.02	3.41	272	216.4	186.3	远程	正常	启动	65535	1.59	0.71		8	816		0.45				0	27.3
2018-10-30 09:30:17	5.04	148	3.57	3.02	3.41	269.4	215.6	188.8	远程	正常	启动	65535	1.59	0.71		8.12	828		0.39				0	27.3
2018-10-30 09:32:42	4.97	148	3.52	2.98	3.4	268.6	214.2	187.6	远程	正常	启动	65535	1.56	0.7		7.94	810		0.41				0	27.6
2018-10-30 09:34:34	4.6	148	3.27	2.78	3.15	264.7	205.4	200.3	远程	正常	启动	65535	1.45	0.7		8.04	820		0.39				0	27.9
2018-10-30 09:36:44	4.06	148	2.94	2.55	2.7	260.3	212.9	202.1	远程	正常	启动	65535	1.29	0.7		8.07	823		0.41				0	27.9
2018-10-30 09:39:10	3.98	148	2.86	2.45	2.71	263.9	154.8	260	远程	正常	启动	65535	1.28	0.7		8.13	829		0.37				0	28.1
2018-10-30 09:41:34	3.96	148	2.74	2.56	2.66	228.4	179.2	265.4	远程	正常	启动	65535	1.26	0.71		8.07	823		0.4				0	28.4
2018-10-30 09:44:00	3.95	148	2.83	2.53	2.68	230.3	205.9	233.7	远程	正常	启动	65535	1.27	0.71		8.15	831		0.34				0	28.7
2018-10-30 09:47:00	3.96	148	2.87	2.48	2.67	252.7	206	213.4	远程	正常	启动	65535	1.27	0.71		8.12	828		0.36				0	29
2018-10-30 09:49:24	3.96	148	2.85	2.48	2.65	250.9	205.5	213.1	远程	正常	启动	65535	1.27	0.71		8.11	827		0.36				0	29
2018-10-30 09:51:51	4	148	2.88	2.54	2.67	252.2	202.6	216.2	远程	正常	启动	65535	1.28	0.71		8.08	824		0.33				0	29.2
2018-10-30 09:54:14	4	148	2.8	2.61	2.66	213.7	207.8	249.2	远程	正常	启动	65535	1.28	0.72		8.09	825		0.37				0	29.2
2018-10-30 09:56:39	4.04	148	2.87	2.53	2.7	251.8	183.7	237.2	远程	正常	启动	65535	1.29	0.71		8.15	831		0.29				0	29.4
2018-10-30 09:59:06	4.07	148	2.78	2.64	2.71	209.5	201.3	267.2	远程	正常	启动	65535	1.3	0.71		8.09	825		0.35				0	29.4
2018-10-30 10:01:31	4.1	148	2.84	2.68	2.71	210.6	224.1	234.5	远程	正常	启动	65535	1.31	0.72		8.2	836		0.28				0	29.7
2018-10-30 10:04:12	4.16	148	2.94	2.71	2.78	208	220.8	230.9	远程	正常	启动	65535	1.32	0.72		8.05	821		0.35				0	30
2018-10-30 10:06:20	4.21	148	3.02	2.61	2.81	256.5	202.7	215	远程	正常	启动	65535	1.34	0.71		8.13	829		0.31				0	30.3
2018-10-30 10:08:45	4.25	148	2.98	2.67	2.82	244.3	176.1	261	远程	正常	启动	65535	1.35	0.71		8.15	831		0.31				0	30.3
2018-10-30 10:11:10	4.27	148	2.97	2.72	2.85	232.4	180.8	262.7	远程	正常	启动	65535	1.36	0.71		8.12	828		0.33				0	30.6
2018-10-30 10:13:36	4.31	148	2.94	2.73	2.86	214.3	196.3	266.4	远程	正常	启动	65535	1.37	0.72		8.15	831		0.31				0	31
2018-10-30 10:16:00	4.34	148	3.05	2.78	2.85	230.7	213.6	227.6	远程	正常	启动	65535	1.38	0.72		8.08	824		0.34				0	31.5
2018-10-30 10:18:25	4.38	148	3.13	2.7	2.9	258.5	200.3	215.8	远程	正常	启动	65535	1.39	0.71		8.19	835		0.29				0	31.8
2018-10-30 10:20:50	4.38	148	3.15	2.73	2.93	260.5	198.6	213.3	远程	正常	启动	65535	1.39	0.71		8.11	827		0.31				0	32.2
2018-10-30 10:23:15	4.4	148	3.12	2.73	2.89	261.4	201.9	213.6	远程	正常	启动	65535	1.39	0.71		8.16	832		0.31				0	32.5
2018-10-30 10:25:41	4.31	148	3.02	2.74	2.87	247	170.3	257.1	远程	正常	启动	65535	1.37	0.71		8.09	825		0.3				0	32.8
2018-10-30 10:28:06	3.97	148	2.84	2.55	2.71	244.9	170.5	255.7	远程	正常	启动	65535	1.27	0.71		8.09	825		0.31				0	32.9
2018-10-30 10:30:31	3.91	148	2.79	2.45	2.6	245.8	169.2	256.2	远程	正常	启动	65535	1.24	0.71		8.07	823		0.29				0	32.9
2018-10-30 10:32:58	4.11	148	2.9	2.66	2.7	222.6	213	225.5	远程	正常	启动	65535	1.3	0.72		8.15	831		0.32				0	32.9
2018-10-30 10:35:48	3.98	148	2.83	2.56	2.65	220.7	215.8	228.2	远程	正常	启动	65535	1.27	0.72		8.14	830		0.32				0	32.9
2018-10-30 10:37:46	3.98	148	2.8	2.57	2.65	221.4	216.7	228.5	远程	正常	启动	65535	1.27	0.72		8.22	838		0.28				0	33.1
2018-10-30 10:40:47	3.98	148	2.86	2.55	2.69	246.3	170.1	256.9	远程	正常	启动	65535	1.27	0.7		8.12	828		0.3				0	33.1
2018-10-30 10:42:36	3.98	148	2.85	2.53	2.67	246	170	257.5	远程	正常	启动	65535	1.27	0.71		8.15	831		0.29				0	33.3
2018-10-30 10:47:27	3.97	148	2.75	2.58	2.63	228.9	176.9	265.5	远程	正常	启动	65535	1.26	0.71		8.13	829		0.28				0	33.1
2018-10-30 10:49:51	3.97	148	2.92	2.51	2.7	262.4	189.2	218	远程	正常	启动	65535	1.27	0.7		8.07	823		0.32				0	33.1
2018-10-30 10:52:16	3.99	148	2.93	2.51	2.72	259.5	189.4	220.1	远程	正常	启动	65535	1.27	0.7		8.11	827		0.31				0	33.4
2018-10-30 10:54:41	3.97	148	2.86	2.48	2.67	257.8	192.1	223.8	远程	正常	启动	65535	1.27	0.71		8.2	836		0.3				0	33.5
2018-10-30 10:57:06	3.97	148	2.82	2.57	2.62	230.1	210.3	227.9	远程	正常	启动	65535	1.27	0.71		8.22	838		0.29				0	33.6
2018-10-30 10:59:31	3.98	148	2.85	2.52	2.71	243.6	169.2	262.1	远程	正常	启动	65535	1.28	0.71		8.15	831		0.31				0	33.8
2018-10-30 11:01:56	3.99	148	2.81	2.52	2.67	247	170.6	264.6	远程	正常	启动	65535	1.28	0.7		8.14	830		0.29				0	34
2018-10-30 11:04:23	3.97	148	2.87	2.51	2.68	257.8	201.1	219.9	远程	正常	启动	65535	1.28	0.7		8.16	832		0.31				0	34
2018-10-30 11:06:46	3.97	148	2.82	2.48	2.63	259.5	200.7	220.3	远程	正常	启动	65535	1.27	0.71		8.16	832		0.26				0	34
2018-10-30 11:09:12	3.97	148	2.84	2.5	2.69	256.1	204.7	215.4	远程	正常	启动	65535	1.27	0.71		8.14	830		0.31				0	34.1
2018-10-30 11:11:39	3.97	148	2.83	2.51	2.66	257	205.3	216.5	远程	正常	启动	65535	1.28	0.71		8.16	832		0.26				0	34.3
2018-10-30 11:14:01	3.97	148	2.86	2.49	2.71	258.6	199.3	221.4	远程	正常	启动	65535	1.28	0.71		8.19	835		0.29				0	34.2
2018-10-30 11:16:30	3.97	148	2.84	2.52	2.68	250.5	173.7	256.5	远程	正常	启动	65535	1.28	0.71		8.3	846		0.25				0	34.2
2018-10-30 11:18:52	3.97	148	2.83	2.55	2.68	249.8	174.2	255.6	远程	正常	启动	65535	1.28	0.7		8.18	834		0.28				0	34.4
2018-10-30 11:21:16	3.97	148	2.83	2.51	2.66	255.2	199.5	221.6	远程	正常	启动	65535	1.28	0.71		8.14	830		0.32				0	34.2
2018-10-30 11:23:43	3.97	148	2.87	2.58	2.73	241.3	209.9	222.4	远程	正常	启动	65535	1.29	0.71		8.14	830		0.27				0	34.1
2018-10-30 11:33:09	3.97	148	2.84	2.58	2.69	247.9	198.7	232	远程	正常	启动	65535	1.29	0.7		8.21	837		0.27				0	33.5
2018-10-30 11:35:32	3.97	148	2.82	2.55	2.77	248.2	169.7	262.6	远程	正常	启动	65535	1.28	0.7		8.16	832		0.24				0	33.3
2018-10-30 11:37:58	3.98	148	2.79	2.56	2.69	247.9	173.7	267	远程	正常	启动	65535	1.3	0.71		8.11	827		0.29				0	33.1
2018-10-30 11:40:21	3.98	148	2.84	2.55	2.69	259.5	202.3	220.7	远程	正常	启动	65535	1.29	0.7		8.18	834		0.23				0	33.1
2018-10-30 11:42:47	3.97	148	2.79	2.52	2.66	261.6	220.3	200.8	远程	正常	启动	65535	1.28	0.71		8.14	830		0.28				0	33
2018-10-30 11:45:12	3.97	148	2.79	2.58	2.65	242.8	223.8	209.5	远程	正常	启动	65535	1.28	0.71		8.25	841		0.22				0	33
2018-10-30 11:47:38	3.95	148	2.81	2.54	2.66	256.6	214.8	210.2	远程	正常	启动	65535	1.28	0.71		8.2	836		0.27				0	32.9
2018-10-30 11:50:02	3.96	148	2.83	2.55	2.67	254.6	193	233.9	远程	正常	启动	65535	1.28	0.7		8.21	837		0.24				0	33
2018-10-30 11:53:06	3.94	148	2.76	2.53	2.66	249.1	173.9	266.7	远程	正常	启动	65535	1.28	0.7		8.25	841		0.25				0	33.1
2018-10-30 11:54:53	3.95	148	2.77	2.55	2.66	249.7	172.6	265.4	远程	正常	启动	65535	1.28	0.7		8.25	841		0.23				0	33.1
2018-10-30 11:57:17	3.93	148	2.83	2.51	2.68	263.6	196	222.9	远程	正常	启动	65535	1.28	0.7		8.25	841		0.22				0	33.2
2018-10-30 11:59:43	3.95	148	2.8	2.43	2.68	264.5	198.4	227.4	远程	正常	启动	65535	1.28	0.7		8.23	839		0.25				0	33.5
2018-10-30 12:02:08	3.92	148	2.75	2.37	2.67	262.6	205.9	223.8	远程	正常	启动	65535	1.27	0.7		8.24	840		0.24				0	33.8
2018-10-30 12:04:32	3.94	148	2.76	2.38	2.65	265.1	206.3	223.4	远程	正常	启动	65535	1.28	0.71		8.26	842		0.22				0	33.9
2018-10-30 12:07:18	3.94	148	2.72	2.43	2.67	256.1	174.8	265.9	远程	正常	启动	65535	1.28	0.7		8.22	838		0.23				0	33.9
2018-10-30 12:09:23	3.93	148	2.79	2.49	2.68	266.7	165	264.5	远程	正常	启动	65535	1.28	0.7		8.27	843		0.21				0	33.9
2018-10-30 12:11:50	3.93	148	2.81	2.45	2.66	266.2	198	226.9	远程	正常	启动	65535	1.28	0.7		8.31	847		0.22				0	33.7
2018-10-30 12:14:13	3.91	148	2.79	2.42	2.63	279.1	226.1	188	远程	正常	启动	65535	1.28	0.71		8.32	848		0.2				0	33.6
2018-10-30 12:16:38	3.92	148	2.84	2.43	2.67	277.3	224.7	185.7	远程	正常	启动	65535	1.28	0.7		8.23	839		0.19				0	33.6
2018-10-30 12:19:39	3.93	148	2.8	2.43	2.66	276.3	224	189.6	远程	正常	启动	65535	1.28	0.7		8.27	843		0.18				0	33.4
2018-10-30 12:21:27	3.91	148	2.82	2.43	2.68	278.5	218.8	195.2	远程	正常	启动	65535	1.28	0.7		8.32	848		0.17				0	33.4
2018-10-30 12:23:52	3.92	148	2.84	2.44	2.66	274.2	222.9	190.2	远程	正常	启动	65535	1.28	0.71		8.26	842		0.21				0	33.4
2018-10-30 12:26:19	3.91	148	2.81	2.43	2.64	275.4	224.9	189.4	远程	正常	启动	65535	1.27	0.7		8.26	842		0.16				0	33.5
2018-10-30 12:28:45	3.9	148	2.83	2.44	2.6	277.4	226.2	190.4	远程	正常	启动	65535	1.28	0.7		8.26	842		0.2				0	33.5
2018-10-30 12:31:13	3.91	148	2.81	2.42	2.62	277.2	227.4	189.9	远程	正常	启动	65535	1.29	0.71		8.39	856		0.16				0	33.3
2018-10-30 12:33:33	3.9	148	2.81	2.58	2.54	255.2	211.7	228.1	远程	正常	启动	65535	1.28	0.7		8.29	845		0.17				0	33.3
2018-10-30 12:35:59	3.89	148	2.78	2.45	2.66	253.7	178.9	265.9	远程	正常	启动	65535	1.28	0.7		8.24	840		0.17				0	33.3
2018-10-30 12:38:25	3.89	148	2.74	2.48	2.62	257.6	171.1	270.3	远程	正常	启动	65535	1.28	0.7		8.32	848		0.17				0	33.2
2018-10-30 12:41:14	3.9	148	2.77	2.46	2.67	261	168.7	270	远程	正常	启动	65535	1.29	0.7		8.31	847		0.16				0	33.3
2018-10-30 12:43:19	3.9	148	2.81	2.52	2.63	256.2	207.2	226.3	远程	正常	启动	65535	1.28	0.7		8.33	850		0.16				0	33.1
2018-10-30 12:45:48	3.88	148	2.77	2.5	2.6	258.1	208.4	227.5	远程	正常	启动	65535	1.28	0.7		8.37	854		0.14				0	33.1
2018-10-30 12:48:07	3.88	148	2.8	2.55	2.62	250.3	210.5	229	远程	正常	启动	65535	1.28	0.71		8.3	846		0.17				0	33.1
2018-10-30 12:50:29	3.89	148	2.8	2.5	2.63	260.3	206.8	224.5	远程	正常	启动	65535	1.28	0.7		8.34	851		0.13				0	33.1
2018-10-30 12:52:54	3.87	148	2.71	2.49	2.63	252.5	173.5	271.6	远程	正常	启动	65535	1.27	0.7		8.3	846		0.15				0	33.1
2018-10-30 12:55:20	3.89	148	2.75	2.51	2.68	242.5	181	268.8	远程	正常	启动	65535	1.28	0.7		8.32	848		0.13				0	33.1
2018-10-30 12:57:49	3.88	148	2.79	2.49	2.59	258	208.8	223	远程	正常	启动	65535	1.27	0.7		8.33	850		0.15				0	33.1
2018-10-30 13:00:10	3.87	148	2.75	2.48	2.55	256.5	210	227.4	远程	正常	启动	65535	1.27	0.71		8.36	853		0.14				0	33.3
2018-10-30 13:02:35	3.8	148	2.73	2.45	2.56	248.7	212.1	228.6	远程	正常	启动	65535	1.25	0.71		8.29	845		0.12				0	33.3
2018-10-30 13:05:01	3.61	148	2.63	2.32	2.45	262.1	201.5	229	远程	正常	启动	65535	1.2	0.7		8.37	854		0.13				0	33.3
2018-10-30 13:07:25	3.76	148	2.69	2.4	2.59	253.7	176.9	264.5	远程	正常	启动	65535	1.24	0.7		8.37	854		0.11				0	33.5
2018-10-30 13:09:57	3.92	148	2.73	2.47	2.66	242.3	181.9	271.1	远程	正常	启动	65535	1.28	0.7		8.36	853		0.12				0	33.7
2018-10-30 13:12:15	3.97	148	2.69	2.57	2.66	208.7	206.3	282.2	远程	正常	启动	65535	1.3	0.71		8.4	857		0.1				0	34.1
2018-10-30 13:14:41	3.96	148	2.84	2.5	2.63	253.2	210.2	229.5	远程	正常	启动	65535	1.3	0.71		8.33	850		0.11				0	34.8
2018-10-30 13:17:06	3.93	148	2.82	2.49	2.66	258	207.9	223	远程	正常	启动	65535	1.29	0.7		8.27	843		0.11				0	35.2
2018-10-30 13:19:30	3.94	148	2.8	2.52	2.63	258	207.2	223.7	远程	正常	启动	65535	1.28	0.7		8.34	851		0.1				0	35.2
2018-10-30 13:21:59	3.94	148	2.76	2.51	2.71	247.5	174	273.5	远程	正常	启动	65535	1.29	0.7		8.4	857		0.1				0	35.2
2018-10-30 13:24:22	3.96	148	2.75	2.49	2.62	246.7	178.7	269.4	远程	正常	启动	65535	1.29	0.7		8.43	860		0.1				0	35.1
2018-10-30 13:26:47	4	148	2.8	2.54	2.74	245.3	180.4	270.2	远程	正常	启动	65535	1.31	0.7		8.43	860		0.09				0	35.2
2018-10-30 13:29:11	4.02	148	2.86	2.58	2.68	258.5	208.4	223.9	远程	正常	启动	65535	1.32	0.71		8.4	857		0.1				0	35.2
2018-10-30 13:31:35	4.07	148	2.94	2.57	2.72	267.8	203	223.7	远程	正常	启动	65535	1.33	0.7		8.33	850		0.08				0	35.3
2018-10-30 13:34:01	4.1	148	2.93	2.59	2.76	261.9	207.8	220.7	远程	正常	启动	65535	1.34	0.71		8.36	853		0.11				0	35.2
2018-10-30 13:36:28	4.16	148	2.93	2.61	2.77	259	208.1	223.1	远程	正常	启动	65535	1.35	0.71		8.45	862		0.08				0	35
2018-10-30 13:38:51	4.18	148	2.93	2.62	2.84	253.5	172.1	270.2	远程	正常	启动	65535	1.36	0.7		8.39	856		0.1				0	34.9
2018-10-30 13:41:18	4.23	148	2.96	2.65	2.86	254.6	174	267.2	远程	正常	启动	65535	1.37	0.7		8.37	854		0.08				0	35
2018-10-30 13:43:41	4.28	148	2.98	2.66	2.89	249.5	174.2	267.4	远程	正常	启动	65535	1.38	0.7		8.37	854		0.09				0	35.1
2018-10-30 13:46:05	4.33	148	3.03	2.66	2.85	261.8	205.9	225	远程	正常	启动	65535	1.4	0.71		8.41	858		0.09				0	35.2
2018-10-30 13:48:31	4.35	148	3.03	2.65	2.86	264.1	204.1	223.6	远程	正常	启动	65535	1.4	0.71		8.37	854		0.08				0	35
2018-10-30 13:55:47	4.41	148	3.02	2.75	2.92	242.8	182.9	268.3	远程	正常	启动	65535	1.42	0.71		8.44	861		0.08				0	34.9
2018-10-30 13:58:14	4.42	148	3.07	2.77	2.93	260.8	170.8	261.4	远程	正常	启动	65535	1.42	0.7		8.36	853		0.08				0	34.8
2018-10-30 14:00:36	4.44	148	3.03	2.74	2.89	257.6	177.7	259.9	远程	正常	启动	65535	1.41	0.71		8.46	863		0.08				0	34.7
2018-10-30 14:03:06	4.44	148	3.12	2.77	2.93	262	210.5	216.4	远程	正常	启动	65535	1.42	0.7		8.43	860		0.08				0	34.7
2018-10-30 14:05:27	4.47	148	3.1	2.73	2.92	265.4	204.8	224.5	远程	正常	启动	65535	1.43	0.7		8.44	861		0.08				0	34.7
2018-10-30 14:07:52	4.47	148	3.11	2.77	2.92	258.5	210.7	220.8	远程	正常	启动	65535	1.43	0.71		8.42	859		0.08				0	34.6
2018-10-30 14:10:18	4.48	148	3.14	2.78	2.97	257.7	210.6	220.5	远程	正常	启动	65535	1.43	0.7		8.43	860		0.08				0	34.6
2018-10-30 14:12:49	4.48	148	3.08	2.81	2.99	243.7	183.2	266.7	远程	正常	启动	65535	1.44	0.71		8.46	863		0.07				0	34.6
2018-10-30 14:15:07	4.49	148	3.1	2.81	2.99	240.3	183.8	266.1	远程	正常	启动	65535	1.44	0.7		8.42	859		0.09				0	34.5
2018-10-30 14:17:32	4.49	148	3.07	2.81	2.97	243.8	184.8	268.1	远程	正常	启动	65535	1.45	0.7		8.58	875		0.07				0	34.4
2018-10-30 14:20:06	4.48	148	3.1	2.85	2.94	241.3	215.5	234.1	远程	正常	启动	65535	1.45	0.71		8.4	857		0.09				0	34.2
2018-10-30 14:22:27	4.48	148	3.13	2.79	3.01	260	205.8	224.2	远程	正常	启动	65535	1.44	0.7		8.4	857		0.08				0	34.2
2018-10-30 14:24:48	4.51	148	3.15	2.84	3	256.6	206.1	226.5	远程	正常	启动	65535	1.45	0.7		8.4	857		0.08				0	34
2018-10-30 14:27:12	4.49	148	3.1	2.79	3	256.2	173.5	265.9	远程	正常	启动	65535	1.45	0.7		8.43	860		0.08				0	33.7
2018-10-30 14:29:37	4.51	148	3.13	2.78	3.03	256	167.4	270.6	远程	正常	启动	65535	1.45	0.7		8.43	860		0.08				0	33.5
2018-10-30 14:32:02	4.5	148	3.1	2.79	3.01	248.5	175.7	269	远程	正常	启动	65535	1.44	0.7		8.35	852		0.08				0	33.2
2018-10-30 14:34:27	4.52	148	3.16	2.79	3.02	256.3	205.6	226.5	远程	正常	启动	65535	1.45	0.71		8.35	852		0.08				0	33
2018-10-30 14:36:55	4.52	148	3.17	2.77	3.02	255.9	200.1	231.8	远程	正常	启动	65535	1.45	0.71		8.39	856		0.08				0	32.9
2018-10-30 14:39:20	4.5	148	3.15	2.81	3.01	251.1	207.1	227.5	远程	正常	启动	65535	1.44	0.7		8.34	851		0.09				0	32.9
2018-10-30 14:41:42	4.58	148	3.2	2.85	3.03	255.3	205.8	225	远程	正常	启动	65535	1.47	0.71		8.41	858		0.08				0	32.9
2018-10-30 14:44:07	4.53	148	3.14	2.8	3.07	240.6	179.9	270.3	远程	正常	启动	65535	1.46	0.71		8.39	856		0.08				0	32.9
2018-10-30 14:46:33	4.54	148	3.13	2.84	3.06	236.4	182.2	270.8	远程	正常	启动	65535	1.45	0.7		8.33	850		0.08				0	32.7
2018-10-30 14:49:00	4.53	148	3.13	2.81	3.07	244.3	177.4	266.6	远程	正常	启动	65535	1.45	0.7		8.41	858		0.09				0	32.5
2018-10-30 14:51:22	4.53	148	3.2	2.79	3.04	255.5	198	229	远程	正常	启动	65535	1.45	0.7		8.43	860		0.08				0	32.3
2018-10-30 14:53:51	4.52	148	3.16	2.81	3.02	258.8	205.5	221	远程	正常	启动	65535	1.45	0.71		8.26	842		0.08				0	32.1
2018-10-30 14:56:13	4.53	148	3.13	2.81	2.98	258	205	223.3	远程	正常	启动	65535	1.45	0.71		8.45	862		0.08				0	32
2018-10-30 14:58:38	4.54	148	3.17	2.84	3.02	256.3	199.7	230.8	远程	正常	启动	65535	1.46	0.71		8.44	861		0.07				0	31.7
2018-10-30 15:01:02	4.54	148	3.19	2.84	3.03	252.8	204.4	227.1	远程	正常	启动	65535	1.45	0.71		8.41	858		0.08				0	31.6
2018-10-30 15:03:28	4.54	148	3.17	2.88	3.03	223.6	218.6	236.6	远程	正常	启动	65535	1.45	0.71		8.39	856		0.07				0	31.4
2018-10-30 15:05:53	4.54	148	3.14	2.9	2.9	249.7	242.3	193.2	远程	正常	启动	65535	1.45	0.71		8.43	860		0.08				0	31.2
2018-10-30 15:13:08	4.55	148	3.09	2.9	2.95	213.5	229.4	243.3	远程	正常	启动	65535	1.46	0.72		8.44	861		0.07				0	31
2018-10-30 15:15:33	4.56	148	3.08	2.92	2.93	210.3	231.4	244.5	远程	正常	启动	65535	1.45	0.72		8.5	867		0.07				0	31
2018-10-30 15:18:00	4.53	148	3	2.93	3.07	164.6	242	289.9	远程	正常	启动	65535	1.45	0.7		8.41	858		0.07				0	31
2018-10-30 15:20:24	4.55	148	3	2.93	3.05	178.4	228.4	287.8	远程	正常	启动	65535	1.45	0.7		8.42	859		0.07				0	30.9
2018-10-30 15:22:49	4.56	148	3.06	2.93	3.05	213.9	202.3	272.9	远程	正常	启动	65535	1.46	0.71		8.42	859		0.06				0	30.9
2018-10-30 15:25:15	4.55	148	3.05	2.94	2.97	172.6	252.1	262.3	远程	正常	启动	65535	1.45	0.71		8.44	861		0.07				0	30.6
2018-10-30 15:27:39	4.54	148	3.11	2.98	2.9	199.4	248.3	229.6	远程	正常	启动	65535	1.45	0.72		8.42	859		0.06				0	30.4
2018-10-30 15:30:03	4.54	148	3.06	2.97	2.96	185.7	243.6	255.9	远程	正常	启动	65535	1.45	0.72		8.4	857		0.07				0	30.2
2018-10-30 15:32:41	4.54	148	3.04	2.94	3	188	221.7	280.2	远程	正常	启动	65535	1.45	0.71		8.39	856		0.06				0	29.9
2018-10-30 15:34:53	4.54	148	3.07	2.93	3.04	200.5	211.6	275.7	远程	正常	启动	65535	1.45	0.71		8.39	856		0.06				0	29.5
2018-10-30 15:37:18	4.56	148	3.05	2.95	3.01	196.4	214.5	278.2	远程	正常	启动	65535	1.45	0.71		8.42	859		0.06				0	29.3
2018-10-30 15:39:44	4.58	148	3.17	2.97	3.02	221	217.8	239.4	远程	正常	启动	65535	1.46	0.72		8.43	860		0.06				0	29.1
2018-10-30 15:42:09	4.54	148	3.09	3	2.98	192.2	238.9	250.4	远程	正常	启动	65535	1.45	0.71		8.44	861		0.06				0	28.9
2018-10-30 15:44:35	4.54	148	3.09	2.98	2.98	183.1	244.8	254.3	远程	正常	启动	65535	1.44	0.71		8.46	863		0.06				0	28.8
2018-10-30 15:46:59	4.57	148	3.02	2.95	3.08	170	237.2	289	远程	正常	启动	65535	1.45	0.7		8.36	853		0.06				0	28.6
2018-10-30 15:49:24	4.55	148	3.01	2.94	3.02	174.8	234	285.2	远程	正常	启动	65535	1.45	0.7		8.47	864		0.06				0	28.5
2018-10-30 15:51:49	4.55	148	3.05	2.93	3.03	207.1	204.4	272.2	远程	正常	启动	65535	1.44	0.71		8.42	859		0.06				0	28.2
2018-10-30 15:54:14	4.57	148	3.23	2.81	3.07	259	198.6	227.9	远程	正常	启动	65535	1.46	0.7		8.36	853		0.06				0	28.1
2018-10-30 15:56:39	4.57	148	3.12	2.95	2.99	212.4	228.2	242	远程	正常	启动	65535	1.46	0.71		8.4	857		0.06				0	28
2018-10-30 15:59:04	4.56	148	3.16	2.93	2.99	213.2	224.7	237.5	远程	正常	启动	65535	1.45	0.71		8.34	851		0.06				0	27.9
2018-10-30 16:01:29	4.57	148	3.12	2.9	3.01	218.9	220	242.1	远程	正常	启动	65535	1.46	0.72		8.42	859		0.06				0	27.9
2018-10-30 16:03:54	4.6	148	3.08	2.95	3.05	197.5	215.6	277.5	远程	正常	启动	65535	1.47	0.71		8.44	861		0.06				0	27.9
2018-10-30 16:06:20	4.57	148	3.09	2.94	3.09	196.8	213.4	275.3	远程	正常	启动	65535	1.46	0.71		8.33	850		0.06				0	27.9
2018-10-30 16:08:45	4.57	148	3.08	2.95	3.1	196.2	212.3	274.1	远程	正常	启动	65535	1.45	0.71		8.39	856		0.05				0	27.8
2018-10-30 16:11:09	4.57	148	3.24	2.82	3.09	259.1	196.6	226.7	远程	正常	启动	65535	1.46	0.71		8.47	864		0.06				0	27.7
2018-10-30 16:13:34	4.59	148	3.26	2.87	3.1	253.2	201.5	223.6	远程	正常	启动	65535	1.46	0.71		8.41	858		0.05				0	27.8
2018-10-30 16:15:59	4.59	148	3.24	2.81	3.08	259.4	193.3	227.3	远程	正常	启动	65535	1.46	0.71		8.41	858		0.06				0	27.8
2018-10-30 16:18:26	4.58	148	3.24	2.83	3.07	258.5	199.8	220.5	远程	正常	启动	65535	1.46	0.7		8.39	856		0.05				0	27.6
2018-10-30 16:20:49	4.59	148	3.2	2.85	3.09	246.4	171.5	264	远程	正常	启动	65535	1.46	0.7		8.4	857		0.05				0	27.6
2018-10-30 16:23:14	4.61	148	3.25	2.86	3.1	247.6	193.3	237.6	远程	正常	启动	65535	1.46	0.7		8.42	859		0.05				0	27.5
2018-10-30 16:25:39	4.62	148	3.26	2.78	3.12	263.7	214.6	200.3	远程	正常	启动	65535	1.46	0.71		8.45	862		0.05				0	27.4
2018-10-30 16:28:05	4.6	148	3.25	2.85	3.12	271.4	234.9	172.5	远程	正常	启动	65535	1.46	0.71		8.45	862		0.05				0	27.3
2018-10-30 16:30:30	4.6	148	3.18	2.95	3.04	225.4	230.9	215	远程	正常	启动	65535	1.46	0.72		8.44	861		0.05				0	27.1
2018-10-30 16:32:55	4.61	148	3.18	2.91	3.06	227.9	230.3	213.8	远程	正常	启动	65535	1.46	0.72		8.41	858		0.05				0	27
2018-10-30 16:35:20	4.62	148	3.25	2.81	3.12	259.4	217.3	195.4	远程	正常	启动	65535	1.46	0.71		8.39	856		0.06				0	26.8
2018-10-30 16:37:45	4.63	148	3.28	2.87	3.13	260.1	217.2	195	远程	正常	启动	65535	1.46	0.71		8.39	856		0.05				0	26.6
2018-10-30 16:40:10	4.64	148	3.26	2.87	3.11	262.6	218.2	198	远程	正常	启动	65535	1.47	0.7		8.44	861		0.06				0	26.5
2018-10-30 16:42:35	4.63	148	3.26	2.87	3.12	258.4	216.9	198.2	远程	正常	启动	65535	1.47	0.71		8.48	865		0.05				0	26.3
2018-10-30 16:45:00	4.63	148	3.27	2.88	3.12	272.4	234.7	170.3	远程	正常	启动	65535	1.46	0.7		8.35	852		0.06				0	26.1
2018-10-30 16:47:25	4.63	148	3.32	2.79	3.14	283.7	242.2	161	远程	正常	启动	65535	1.47	0.7		8.42	859		0.05				0	25.8
2018-10-30 16:49:51	4.66	148	3.23	3.05	3.06	230.1	231.9	205.5	远程	正常	启动	65535	1.47	0.71		8.44	861		0.06				0	25.5
2018-10-30 16:52:18	4.64	148	3.26	2.93	3.14	262.8	223.9	188.2	远程	正常	启动	65535	1.47	0.7		8.39	856		0.05				0	25.2
2018-10-30 16:54:41	4.62	148	3.23	2.9	3.08	261.3	225.4	190.1	远程	正常	启动	65535	1.46	0.71		8.43	860		0.06				0	25.1
2018-10-30 16:56:49	4.64	148	3.29	2.91	3.13	253.4	207.5	211.3	远程	正常	启动	65535	1.47	0.71		8.39	856		0.06				0	24.8
2018-10-30 16:59:14	4.65	148	3.29	2.93	3.11	248.3	207.7	211.8	远程	正常	启动	65535	1.46	0.71		8.43	860		0.06				0	24.6
2018-10-30 17:01:40	4.66	148	3.3	2.95	3.14	256.4	205.5	210.3	远程	正常	启动	65535	1.47	0.7		8.45	862		0.06				0	24.4
2018-10-30 17:04:05	4.67	148	3.21	2.95	3.16	239.2	172.1	261.9	远程	正常	启动	65535	1.47	0.7		8.39	856		0.06				0	24.1
2018-10-30 17:06:13	4.66	148	3.22	2.94	3.15	244.4	171.8	262.8	远程	正常	启动	65535	1.47	0.7		8.41	858		0.06				0	23.8
2018-10-30 17:08:22	4.66	148	3.25	2.95	3.14	244.9	172.3	263.4	远程	正常	启动	65535	1.48	0.7		8.44	861		0.06				0	23.3
2018-10-30 17:15:27	4.7	148	3.3	2.97	3.17	256.3	200	217.8	远程	正常	启动	65535	1.49	0.7		8.33	850		0.07				0	22
2018-10-30 17:18:28	4.69	148	3.3	2.97	3.16	250.9	206.3	211.8	远程	正常	启动	65535	1.48	0.7		8.48	865		0.06				0	21.2
2018-10-30 17:21:03	4.75	148	3.27	3.01	3.2	239.6	173.9	263.4	远程	正常	启动	65535	1.5	0.7		8.39	856		0.06				0	20.5
2018-10-30 17:23:29	4.71	148	3.22	3.01	3.17	240.5	171.9	264.1	远程	正常	启动	65535	1.49	0.7		8.4	857		0.07				0	20
2018-10-30 17:25:53	4.72	148	3.31	3.02	3.2	250.1	199.4	217.2	远程	正常	启动	65535	1.49	0.71		8.4	857		0.06				0	19.5
2018-10-30 17:28:18	4.79	148	3.34	3.03	3.23	250.3	201.5	219.3	远程	正常	启动	65535	1.51	0.7		8.43	860		0.06				0	19.1
2018-10-30 17:30:43	4.8	148	3.35	3.05	3.24	253.6	203.2	219.2	远程	正常	启动	65535	1.52	0.7		8.46	863		0.07				0	18.9
2018-10-30 17:33:09	4.81	148	3.37	3.05	3.23	250.7	202.4	220.4	远程	正常	启动	65535	1.52	0.71		8.47	864		0.07				0	18.7
2018-10-30 17:35:35	4.88	148	3.38	3.08	3.24	247.9	203	218.3	远程	正常	启动	65535	1.53	0.71		8.39	856		0.06				0	18.6
2018-10-30 17:37:59	4.85	148	3.3	3.06	3.25	234.8	181.3	261.5	远程	正常	启动	65535	1.53	0.71		8.37	854		0.07				0	18.6
2018-10-30 17:40:24	4.86	148	3.35	3.05	3.29	244.5	173.8	257	远程	正常	启动	65535	1.53	0.7		8.39	856		0.06				0	18.4
2018-10-30 17:42:48	4.82	148	3.36	3.08	3.21	245.4	205.8	220.2	远程	正常	启动	65535	1.52	0.71		8.41	858		0.07				0	18.1
2018-10-30 17:45:13	4.58	148	3.21	2.91	3.07	253.3	204.1	220	远程	正常	启动	65535	1.46	0.71		8.4	857		0.07				0	18
2018-10-30 17:48:01	4.22	148	2.99	2.63	2.86	264.8	175.3	238.6	远程	正常	启动	65535	1.35	0.7		8.44	861		0.07				0	17.6
2018-10-30 17:50:05	4.19	148	2.94	2.61	2.86	266.9	175.8	240.1	远程	正常	启动	65535	1.35	0.71		8.47	864		0.06				0	17.5
2018-10-30 17:52:29	4.22	148	2.93	2.68	2.86	260	150.9	275.4	远程	正常	启动	65535	1.35	0.7		8.42	859		0.07				0	17.2
2018-10-30 17:54:55	4.26	148	2.99	2.67	2.92	261	151.3	277.2	远程	正常	启动	65535	1.37	0.7		8.43	860		0.07				0	16.9
2018-10-30 17:57:19	4.33	148	2.99	2.73	2.91	260.6	152.1	277.2	远程	正常	启动	65535	1.38	0.69		8.41	858		0.07				0	16.7
2018-10-30 17:59:45	4.34	148	3.03	2.71	2.93	265.2	177.6	239.1	远程	正常	启动	65535	1.39	0.71		8.33	850		0.07				0	16.3
2018-10-30 18:02:09	4.37	148	3.08	2.74	2.98	259.4	178.6	237.8	远程	正常	启动	65535	1.39	0.71		8.42	859		0.07				0	16.1
2018-10-30 18:04:35	4.39	148	3.08	2.75	2.9	238.9	209.9	223.5	远程	正常	启动	65535	1.39	0.71		8.35	852		0.07				0	15.9
2018-10-30 18:07:02	4.41	148	3.07	2.71	2.93	253.4	204.4	217.2	远程	正常	启动	65535	1.4	0.71		8.33	850		0.07				0	15.7
2018-10-30 18:09:25	4.44	148	3.02	2.77	2.9	243.9	177.8	257.5	远程	正常	启动	65535	1.41	0.72		8.42	859		0.07				0	15.6
2018-10-30 18:11:49	4.45	148	3.07	2.8	2.98	240.1	177.3	253.1	远程	正常	启动	65535	1.4	0.71		8.45	862		0.08				0	15.3
2018-10-30 18:14:15	4.47	148	3.07	2.76	2.96	261.8	219.2	193.4	远程	正常	启动	65535	1.41	0.72		8.37	854		0.07				0	15.2
2018-10-30 18:16:40	4.49	148	3.12	2.78	2.98	249.6	206.6	215.6	远程	正常	启动	65535	1.42	0.72		8.46	863		0.08				0	15.1
2018-10-30 18:19:05	4.5	148	3.11	2.75	3.03	261.8	220	190.2	远程	正常	启动	65535	1.42	0.72		8.32	848		0.08				0	15
2018-10-30 18:21:31	4.5	148	3.13	2.73	2.99	262	220.3	190.6	远程	正常	启动	65535	1.42	0.72		8.41	858		0.08				0	14.8
2018-10-30 18:23:55	4.51	148	3.16	2.72	2.99	263.6	222.6	188.5	远程	正常	启动	65535	1.42	0.71		8.47	864		0.08				0	14.8
2018-10-30 18:26:10	4.53	148	3.13	2.78	3.03	262.4	220.8	187.2	远程	正常	启动	65535	1.42	0.71		8.37	854		0.08				0	14.7
2018-10-30 18:28:35	4.53	148	3.14	2.84	3.06	262.7	221.6	188.7	远程	正常	启动	65535	1.43	0.71		8.4	857		0.08				0	14.7
2018-10-30 18:31:17	4.56	148	3.13	2.78	3.01	254.5	209.4	208.5	远程	正常	启动	65535	1.43	0.72		8.37	854		0.07				0	14.5
2018-10-30 18:33:36	4.56	148	3.16	2.8	3.01	252.6	199.1	221.3	远程	正常	启动	65535	1.44	0.72		8.37	854		0.08				0	14.4
2018-10-30 18:36:02	4.54	148	3.18	2.84	3.02	248.7	197.8	220.5	远程	正常	启动	65535	1.43	0.71		8.37	854		0.08				0	14.4
2018-10-30 18:38:28	4.57	148	3.18	2.82	3.08	264.5	220.2	191.3	远程	正常	启动	65535	1.44	0.71		8.4	857		0.08				0	14.3
2018-10-30 18:41:09	4.56	148	3.19	2.81	3.07	261.8	218.9	193.5	远程	正常	启动	65535	1.44	0.71		8.37	854		0.07				0	14.2
2018-10-30 18:43:19	4.58	148	3.18	2.76	3.07	268.8	229.8	175.3	远程	正常	启动	65535	1.44	0.72		8.44	861		0.08				0	14.1
2018-10-30 18:45:43	4.6	148	3.21	2.82	3.08	252.2	206.5	212.6	远程	正常	启动	65535	1.45	0.72		8.44	861		0.08				0	14.1
2018-10-30 18:50:01	4.59	148	3.21	2.85	3.13	252.8	221.5	193.9	远程	正常	启动	65535	1.44	0.71		8.41	858		0.07				0	14
2018-10-30 18:50:16	4.59	148	3.2	2.86	3.09	261.7	219.7	190.9	远程	正常	启动	65535	1.45	0.71		8.42	859		0.08				0	13.9
2018-10-30 18:52:43	4.52	148	3.17	2.81	3.07	262.4	220.4	191.3	远程	正常	启动	65535	1.43	0.71		8.37	854		0.07				0	13.9
2018-10-30 18:55:06	3.97	148	2.8	2.46	2.65	252.8	207.2	212.8	远程	正常	启动	65535	1.26	0.71		8.37	854		0.09				0	13.9
2018-10-30 18:57:32	4.03	148	2.85	2.5	2.73	235.3	183.2	252.6	远程	正常	启动	65535	1.29	0.72		8.45	862		0.08				0	13.8
2018-10-30 18:59:57	3.87	148	2.75	2.46	2.66	193	211.9	261.7	远程	正常	启动	65535	1.24	0.71		8.37	854		0.08				0	13.8
2018-10-30 19:02:22	3.87	148	2.76	2.48	2.58	203.7	230.6	233.1	远程	正常	启动	65535	1.24	0.72		8.41	858		0.09				0	13.8
2018-10-30 19:04:47	3.87	148	2.74	2.39	2.58	237.5	215.7	219.8	远程	正常	启动	65535	1.25	0.73		8.42	859		0.09				0	13.9
2018-10-30 19:12:03	3.87	148	2.74	2.47	2.6	248.2	210.3	211	远程	正常	启动	65535	1.24	0.71		8.41	858		0.09				0	14
2018-10-30 19:14:28	3.88	148	2.74	2.43	2.59	234.9	187.5	250.9	远程	正常	启动	65535	1.24	0.71		8.41	858		0.09				0	14.1
2018-10-30 19:16:53	3.87	148	2.74	2.45	2.63	213.3	202.2	257.6	远程	正常	启动	65535	1.24	0.71		8.35	852		0.08				0	14.1
2018-10-30 19:19:18	3.88	148	2.77	2.49	2.63	247.9	210.2	210.4	远程	正常	启动	65535	1.25	0.71		8.37	854		0.09				0	14.1
2018-10-30 19:21:44	3.88	148	2.8	2.51	2.61	228.3	216.9	217.3	远程	正常	启动	65535	1.24	0.72		8.4	857		0.08				0	14.1
2018-10-30 19:28:59	3.89	148	2.71	2.46	2.62	250.8	209.2	208.3	远程	正常	启动	65535	1.24	0.72		8.42	859		0.09				0	14
2018-10-30 19:31:24	3.88	148	2.76	2.49	2.63	240.5	180.9	243.8	远程	正常	启动	65535	1.24	0.71		8.39	856		0.09				0	14
2018-10-30 19:33:48	3.89	148	2.75	2.5	2.6	222.4	196.1	252	远程	正常	启动	65535	1.24	0.71		8.43	860		0.09				0	14
2018-10-30 19:36:13	3.91	148	2.75	2.45	2.58	233.3	217.6	217.8	远程	正常	启动	65535	1.25	0.72		8.39	856		0.1				0	14
2018-10-30 19:38:38	3.89	148	2.74	2.4	2.63	253.3	205.9	212.5	远程	正常	启动	65535	1.25	0.72		8.33	850		0.09				0	13.9
2018-10-30 19:41:07	3.9	148	2.76	2.43	2.64	251.3	205.3	212	远程	正常	启动	65535	1.25	0.72		8.42	859		0.1				0	13.9
2018-10-30 19:43:30	3.9	148	2.79	2.46	2.64	254.1	206.6	212.4	远程	正常	启动	65535	1.25	0.71		8.37	854		0.1				0	13.9
2018-10-30 19:45:55	3.91	148	2.8	2.45	2.66	254.9	205.7	211.5	远程	正常	启动	65535	1.25	0.71		8.36	853		0.1				0	13.8

## Sheet: Sheet5
时间	电流	转速	输入电流A	输入电流B	输入电流C	输入电压A	输入电压B	输入电压C	KA0	KA4	远程操作	操作时间	有功功率	功率因数	有功电量	井下压力	沉没度	无功电量	油压	油压	套压	流量	井温	油温
2019-01-11 00:05:23	4.69	151	3.22	3.13	3.04	217.2	218.7	217.7	本地	正常	无	65535	1.52	0.75		8.15	831		0.16				0	0
2019-01-11 00:07:49	4.72	151	3.25	3.17	3.12	215.6	217.2	217.1	本地	正常	无	65535	1.52	0.74		8.13	829		0.18				0	0
2019-01-11 00:10:14	4.75	151	3.23	3.2	3.1	216.2	217.9	217.7	本地	正常	无	65535	1.53	0.74		8.22	838		0.17				0	0
2019-01-11 00:12:38	4.77	151	3.34	3.19	3.12	213.5	217.7	214.4	本地	正常	无	65535	1.53	0.74		8.08	824		0.18				0	0
2019-01-11 00:15:04	4.8	151	3.38	3.21	3.12	214.5	218.4	215.2	本地	正常	无	65535	1.55	0.74		8.05	821		0.17				0	0
2019-01-11 00:17:30	4.84	151	3.42	3.2	3.14	214.5	219	214.6	本地	正常	无	65535	1.56	0.74		8.13	829		0.17				0	0
2019-01-11 00:19:54	4.87	151	3.42	3.27	3.18	215	219.2	215.6	本地	正常	无	65535	1.57	0.74		8.11	827		0.18				0	0
2019-01-11 00:22:19	4.89	151	3.34	3.29	3.21	216.3	218.1	217.4	本地	正常	无	65535	1.58	0.75		8.11	827		0.19				0	0
2019-01-11 00:24:44	4.91	151	3.39	3.29	3.26	213.2	214.6	214.7	本地	正常	无	65535	1.57	0.74		8.13	829		0.14				0	0
2019-01-11 00:27:09	4.93	151	3.38	3.3	3.22	216.8	218.2	217.5	本地	正常	无	65535	1.59	0.75		8.14	830		0.18				0	0
2019-01-11 00:29:34	4.94	151	3.47	3.28	3.16	215.6	220.2	216.9	本地	正常	无	65535	1.6	0.75		8.23	839		0.16				0	0
2019-01-11 00:31:59	4.97	151	3.5	3.31	3.27	213.9	217.8	214.8	本地	正常	无	65535	1.6	0.74		8.16	832		0.17				0	0
2019-01-11 00:34:24	4.99	151	3.52	3.38	3.21	212.4	216.7	214.5	本地	正常	无	65535	1.6	0.74		8.16	832		0.19				0	0
2019-01-11 00:36:50	5.02	151	3.56	3.39	3.23	213.9	217.7	215.5	本地	正常	无	65535	1.61	0.74		8.21	837		0.14				0	0
2019-01-11 00:39:14	5.03	151	3.48	3.4	3.33	215.4	216.4	215.9	本地	正常	无	65535	1.62	0.74		8.07	823		0.21				0	0
2019-01-11 00:46:29	5.09	151	3.6	3.42	3.36	213.6	217.5	213.6	本地	正常	无	65535	1.64	0.75		8.12	828		0.19				0	0
2019-01-11 00:48:55	5.1	151	3.58	3.38	3.28	214.9	218.5	214.8	本地	正常	无	65535	1.64	0.74		8.14	830		0.19				0	0
2019-01-11 00:51:20	5.12	151	3.62	3.42	3.31	214.6	218.9	214.5	本地	正常	无	65535	1.64	0.74		8.12	828		0.17				0	0
2019-01-11 00:53:45	5.11	151	3.64	3.42	3.35	214.9	218.3	214.5	本地	正常	无	65535	1.65	0.74		8.09	825		0.19				0	0
2019-01-11 00:56:10	5.09	151	3.52	3.4	3.36	215.9	216.6	215.8	本地	正常	无	65535	1.64	0.75		8.15	831		0.18				0	0
2019-01-11 00:58:35	5.06	151	3.51	3.45	3.31	216.1	217.3	216.2	本地	正常	无	65535	1.63	0.74		8.16	832		0.14				0	0
2019-01-11 01:01:00	5.01	151	3.45	3.35	3.3	215.6	217	216.8	本地	正常	无	65535	1.61	0.74		8.04	820		0.21				0	0
2019-01-11 01:03:25	4.99	151	3.53	3.36	3.28	213.7	217.4	214.4	本地	正常	无	65535	1.61	0.74		8.19	835		0.15				0	0
2019-01-11 01:05:49	4.95	151	3.47	3.3	3.2	215.2	218.8	215.7	本地	正常	无	65535	1.59	0.74		8.12	828		0.19				0	0
2019-01-11 01:08:15	4.93	151	3.53	3.24	3.17	213.9	220.8	213.4	本地	正常	无	65535	1.59	0.74		8.2	836		0.17				0	0
2019-01-11 01:10:40	4.91	151	3.52	3.25	3.15	213.5	219.8	213.2	本地	正常	无	65535	1.58	0.75		8.2	836		0.16				0	0
2019-01-11 01:13:05	4.9	151	3.43	3.28	3.21	214.9	218.7	215	本地	正常	无	65535	1.58	0.74		8.15	831		0.22				0	0
2019-01-11 01:15:30	4.87	151	3.42	3.28	3.2	214.4	217.9	215	本地	正常	无	65535	1.57	0.74		8.12	828		0.17				0	0
2019-01-11 01:17:55	4.85	151	3.41	3.22	3.18	213.8	217.5	214.5	本地	正常	无	65535	1.56	0.74		8.13	829		0.18				0	0
2019-01-11 01:25:11	4.82	151	3.37	3.21	3.14	214.3	218.2	214.7	本地	正常	无	65535	1.55	0.74		8.08	824		0.18				0	0
2019-01-11 01:32:26	4.76	151	3.26	3.19	3.08	217.2	218.9	218.2	本地	正常	无	65535	1.53	0.74		8.04	820		0.22				0	0
2019-01-11 01:34:51	4.72	151	3.23	3.18	3.13	215.7	216.9	216.3	本地	正常	无	65535	1.52	0.74		8.05	821		0.21				0	0
2019-01-11 01:37:02	4.73	151	3.23	3.18	3.09	216.7	217.8	217.2	本地	正常	无	65535	1.52	0.74		8.09	825		0.23				0	0
2019-01-11 01:39:28	4.7	151	3.32	3.12	3.03	215	218.9	214.9	本地	正常	无	65535	1.51	0.74		8.08	824		0.18				0	0
2019-01-11 01:41:52	4.69	151	3.32	3.19	3.05	214.6	218.3	215.2	本地	正常	无	65535	1.52	0.74		8.01	817		0.21				0	0
2019-01-11 01:44:18	4.67	151	3.31	3.1	3	214.6	219.2	215.3	本地	正常	无	65535	1.51	0.75		8.01	817		0.22				0	0
2019-01-11 01:46:43	4.67	151	3.25	3.15	3.09	215.3	216.2	215.7	本地	正常	无	65535	1.5	0.74		8.11	827		0.22				0	0
2019-01-11 01:49:08	4.65	151	3.23	3.1	3.03	216.1	216.9	216.5	本地	正常	无	65535	1.5	0.75		8.04	820		0.21				0	0
2019-01-11 01:51:33	4.64	151	3.21	3.14	3.03	217.6	218.7	218.5	本地	正常	无	65535	1.51	0.74		8	816		0.24				0	0
2019-01-11 01:54:17	4.61	151	3.2	3.09	3.03	216.9	218	217.7	本地	正常	无	65535	1.5	0.75		8.03	819		0.21				0	0
2019-01-11 01:56:58	4.59	151	3.23	3.06	3	214.5	219	215.4	本地	正常	无	65535	1.48	0.74		8	816		0.26				0	0
2019-01-11 01:59:24	4.58	151	3.27	3.02	2.99	214.4	218.1	214.6	本地	正常	无	65535	1.47	0.74		8.09	825		0.26				0	0
2019-01-11 02:01:49	4.6	151	3.29	3.04	2.99	214.5	218.8	214.6	本地	正常	无	65535	1.49	0.75		8.03	819		0.25				0	0
2019-01-11 02:04:13	4.6	151	3.21	3.1	3.03	214	215.6	215	本地	正常	无	65535	1.48	0.74		7.96	812		0.28				0	0
2019-01-11 02:06:39	4.61	151	3.22	3.12	3.04	216.5	218.2	217.3	本地	正常	无	65535	1.5	0.74		8.03	819		0.3				0	0
2019-01-11 02:09:04	4.62	151	3.21	3.07	3.03	216.9	218	217.3	本地	正常	无	65535	1.5	0.75		7.99	815		0.26				0	0
2019-01-11 02:11:29	4.65	151	3.22	3.06	3.05	215.6	217.1	216.3	本地	正常	无	65535	1.5	0.75		8.05	821		0.3				0	0
2019-01-11 02:13:54	4.61	151	3.28	3.03	3.02	214.2	218.5	214.8	本地	正常	无	65535	1.49	0.75		8.05	821		0.27				0	0
2019-01-11 02:16:19	4.63	151	3.31	3.05	3	216.5	220.4	217.3	本地	正常	无	65535	1.5	0.74		8	816		0.3				0	0
2019-01-11 02:18:45	4.64	151	3.31	3.11	3.03	214.4	218.5	214.9	本地	正常	无	65535	1.5	0.74		8.01	817		0.3				0	0
2019-01-11 02:21:10	4.64	151	3.22	3.12	3.06	215.3	216.7	216.3	本地	正常	无	65535	1.5	0.74		8.07	823		0.27				0	0
2019-01-11 02:23:34	4.64	151	3.22	3.07	3.08	215.7	217.2	216.4	本地	正常	无	65535	1.5	0.75		7.96	812		0.33				0	0
2019-01-11 02:25:59	4.63	151	3.18	3.1	3.05	216.9	218	217.3	本地	正常	无	65535	1.5	0.74		8.02	818		0.24				0	0
2019-01-11 02:28:25	4.63	151	3.21	3.1	3.04	216.6	218	217.8	本地	正常	无	65535	1.5	0.74		8.05	821		0.26				0	0
2019-01-11 02:30:49	4.62	151	3.27	3.08	3.03	215	218.6	214.8	本地	正常	无	65535	1.49	0.74		8	816		0.26				0	0
2019-01-11 02:33:15	4.61	151	3.25	3.09	3.02	214.9	219.4	215.7	本地	正常	无	65535	1.5	0.75		8.08	824		0.26				0	0
2019-01-11 02:35:40	4.61	151	3.27	3.12	3.04	213.1	217.6	214.3	本地	正常	无	65535	1.49	0.74		8.09	825		0.22				0	0
2019-01-11 02:38:05	4.61	151	3.21	3.11	3.1	216	218	217.2	本地	正常	无	65535	1.5	0.74		8.02	818		0.27				0	0
2019-01-11 02:40:30	4.61	151	3.21	3.1	3.07	215.2	217.1	216	本地	正常	无	65535	1.49	0.75		8.11	827		0.25				0	0
2019-01-11 02:42:55	4.61	151	3.22	3.14	3.06	214.1	215.8	215.5	本地	正常	无	65535	1.49	0.74		8.12	828		0.26				0	0
2019-01-11 02:45:20	4.63	151	3.2	3.08	3.05	216.2	217.4	217.2	本地	正常	无	65535	1.5	0.74		7.94	810		0.24				0	0
2019-01-11 02:47:45	4.65	151	3.27	3.15	2.98	215.8	220.1	218.3	本地	正常	无	65535	1.51	0.74		8.13	829		0.17				0	0
2019-01-11 02:50:10	4.58	151	3.21	3.09	2.96	214.4	218.3	216	本地	正常	无	65535	1.48	0.74		8.12	828		0.23				0	0
2019-01-11 02:52:35	4.58	151	3.26	3.02	3	214.7	218.6	214.9	本地	正常	无	65535	1.48	0.75		8.13	829		0.17				0	0
2019-01-11 02:55:00	4.58	151	3.26	3.09	2.97	216.1	219.7	216.1	本地	正常	无	65535	1.49	0.74		8.14	830		0.16				0	0
2019-01-11 02:57:25	4.58	151	3.16	3.07	3.04	215.1	216.7	216	本地	正常	无	65535	1.48	0.74		8.16	832		0.19				0	0
2019-01-11 02:59:50	4.58	151	3.2	3.1	3.03	215.5	217.1	216.6	本地	正常	无	65535	1.48	0.74		8.18	834		0.17				0	0
2019-01-11 03:02:15	4.57	151	3.17	3.09	3.01	216.8	218.4	217.9	本地	正常	无	65535	1.49	0.75		8.14	830		0.16				0	0
2019-01-11 03:04:40	4.57	151	3.25	3.02	2.95	216.3	220	215.9	本地	正常	无	65535	1.48	0.74		8.22	838		0.16				0	0
2019-01-11 03:07:05	4.57	151	3.25	3.03	3	215.6	219.1	216.1	本地	正常	无	65535	1.49	0.75		8.16	832		0.14				0	0
2019-01-11 03:09:30	4.58	151	3.25	3.07	3.01	215.2	219.2	215.9	本地	正常	无	65535	1.49	0.75		8.19	835		0.12				0	0
2019-01-11 03:11:55	4.57	151	3.23	3.05	2.99	216.2	219.8	216.6	本地	正常	无	65535	1.48	0.74		8.15	831		0.17				0	0
2019-01-11 03:14:21	4.55	151	3.13	3.04	3	216.6	217.9	217.7	本地	正常	无	65535	1.47	0.74		8.2	836		0.11				0	0
2019-01-11 03:16:46	4.56	151	3.17	3.09	3	216.9	217.9	217.3	本地	正常	无	65535	1.48	0.74		8.18	834		0.15				0	0
2019-01-11 03:19:10	4.54	151	3.16	3.05	3	217.2	217.9	217.4	本地	正常	无	65535	1.48	0.75		8.26	842		0.12				0	0
2019-01-11 03:21:35	4.54	151	3.21	3.01	2.97	214.5	218.7	215.3	本地	正常	无	65535	1.47	0.74		8.21	837		0.11				0	0
2019-01-11 03:24:01	4.53	151	3.24	3.04	2.98	214.7	218.8	215.1	本地	正常	无	65535	1.47	0.74		8.12	828		0.15				0	0
2019-01-11 03:26:27	4.53	151	3.22	3.06	2.97	213.6	217.2	213.6	本地	正常	无	65535	1.46	0.74		8.26	842		0.1				0	0
2019-01-11 03:28:51	4.53	151	3.21	3.01	2.94	215.3	219.5	215.2	本地	正常	无	65535	1.46	0.74		8.23	839		0.12				0	0
2019-01-11 03:31:16	4.53	151	3.16	3.09	3	215.1	216.5	215.9	本地	正常	无	65535	1.46	0.74		8.14	830		0.12				0	0
2019-01-11 03:33:41	4.53	151	3.13	3.08	2.97	216.8	218.1	217.9	本地	正常	无	65535	1.47	0.74		8.16	832		0.13				0	0
2019-01-11 03:36:07	4.55	151	3.14	3.1	3	215.5	217.3	216.4	本地	正常	无	65535	1.47	0.74		8.19	835		0.12				0	0
2019-01-11 03:38:31	4.55	151	3.14	3.08	3.02	215.2	216.3	216.4	本地	正常	无	65535	1.47	0.74		8.14	830		0.13				0	0
2019-01-11 03:40:56	4.57	151	3.26	3.03	2.98	214.4	218.6	215.3	本地	正常	无	65535	1.47	0.74		8.2	836		0.11				0	0
2019-01-11 03:43:21	4.57	151	3.23	3.06	2.97	214.7	219.1	215.2	本地	正常	无	65535	1.48	0.74		8.15	831		0.14				0	0
2019-01-11 03:45:46	4.57	151	3.26	3.06	2.99	214.6	218.5	214.4	本地	正常	无	65535	1.48	0.74		8.22	838		0.13				0	0
2019-01-11 03:48:12	4.56	151	3.19	3.08	3.01	214.2	215.7	215.3	本地	正常	无	65535	1.47	0.74		8.23	839		0.1				0	0
2019-01-11 03:50:37	4.58	151	3.16	3.08	3.02	216.1	217.1	216.5	本地	正常	无	65535	1.48	0.74		8.18	834		0.14				0	0
2019-01-11 03:53:02	4.58	151	3.16	3.09	3.02	216	216.8	216.8	本地	正常	无	65535	1.48	0.74		8.2	836		0.11				0	0
2019-01-11 03:55:27	4.59	151	3.19	3.11	3.01	216	217	216.6	本地	正常	无	65535	1.49	0.75		8.15	831		0.15				0	0
2019-01-11 03:57:51	4.59	151	3.27	3.1	2.98	215.9	220.3	215.8	本地	正常	无	65535	1.49	0.74		8.18	834		0.14				0	0
2019-01-11 04:00:16	4.58	151	3.22	3.04	2.98	214.9	218.9	215.2	本地	正常	无	65535	1.48	0.74		8.16	832		0.15				0	0
2019-01-11 04:02:42	4.57	151	3.23	3.03	2.97	214.7	218.9	214.9	本地	正常	无	65535	1.48	0.74		8.15	831		0.14				0	0
2019-01-11 04:05:07	4.57	151	3.18	3.05	3.01	215.5	216.2	216.3	本地	正常	无	65535	1.48	0.75		8.2	836		0.16				0	0
2019-01-11 04:07:31	4.56	151	3.14	3.07	2.98	215.9	217.2	217.1	本地	正常	无	65535	1.48	0.74		8.19	835		0.14				0	0
2019-01-11 04:09:57	4.57	151	3.18	3.09	3.03	215	216.5	216.2	本地	正常	无	65535	1.47	0.74		8.08	824		0.15				0	0
2019-01-11 04:12:22	4.57	151	3.2	3.09	3.06	214.1	215.3	214.5	本地	正常	无	65535	1.47	0.74		8.19	835		0.17				0	0
2019-01-11 04:14:47	4.59	151	3.27	3.04	3	214.2	218.1	214	本地	正常	无	65535	1.47	0.74		8.25	841		0.12				0	0
2019-01-11 04:17:12	4.6	151	3.26	3.06	3.01	216	220	215.7	本地	正常	无	65535	1.49	0.74		8.12	828		0.18				0	0
2019-01-11 04:19:37	4.61	151	3.27	3.04	3.03	213.9	217.5	214.2	本地	正常	无	65535	1.48	0.74		8.19	835		0.16				0	0
2019-01-11 04:22:02	4.62	151	3.23	3.08	3.06	215.2	215.8	215.4	本地	正常	无	65535	1.49	0.75		8.1	826		0.19				0	0
2019-01-11 04:24:27	4.63	151	3.22	3.14	3.06	215.6	216.9	216.4	本地	正常	无	65535	1.5	0.74		8.05	821		0.23				0	0
2019-01-11 04:26:52	4.67	151	3.24	3.1	3.03	216.1	217.4	216.6	本地	正常	无	65535	1.5	0.75		8.08	824		0.23				0	0
2019-01-11 04:29:17	4.69	151	3.24	3.14	3.07	215.4	216.9	215.9	本地	正常	无	65535	1.51	0.74		7.94	810		0.31				0	0
2019-01-11 04:31:43	4.7	151	3.31	3.15	3.07	214.4	218.7	215	本地	正常	无	65535	1.51	0.74		8.01	817		0.29				0	0
2019-01-11 04:34:08	4.73	151	3.35	3.19	3.08	214.1	217.8	214	本地	正常	无	65535	1.52	0.74		7.9	806		0.32				0	0
2019-01-11 04:36:33	4.74	151	3.3	3.18	3.06	215	218.9	215.2	本地	正常	无	65535	1.53	0.74		7.93	809		0.35				0	0
2019-01-11 04:38:57	4.73	151	3.27	3.22	3.14	213.6	215.2	214.8	本地	正常	无	65535	1.52	0.74		7.87	803		0.35				0	0
2019-01-11 04:41:23	4.74	151	3.27	3.19	3.13	215.3	216.4	215.9	本地	正常	无	65535	1.53	0.75		7.96	812		0.36				0	0
2019-01-11 04:43:48	4.75	151	3.25	3.19	3.08	215	216.8	216.6	本地	正常	无	65535	1.53	0.75		7.83	798		0.41				0	0
2019-01-11 04:46:12	4.74	151	3.28	3.24	3.14	215.2	216.3	215.8	本地	正常	无	65535	1.53	0.74		7.83	798		0.39				0	0
2019-01-11 04:48:38	4.72	151	3.33	3.14	3.06	214.1	218.6	214.3	本地	正常	无	65535	1.52	0.75		7.86	802		0.38				0	0
2019-01-11 04:51:03	4.75	151	3.33	3.18	3.07	214.7	218.8	214.7	本地	正常	无	65535	1.52	0.74		7.87	803		0.41				0	0
2019-01-11 04:53:28	4.76	151	3.37	3.24	3.14	211.7	216.2	212.7	本地	正常	无	65535	1.53	0.74		7.89	805		0.4				0	0
2019-01-11 04:55:53	4.74	151	3.27	3.21	3.08	215.9	217	216.5	本地	正常	无	65535	1.53	0.75		7.86	802		0.46				0	0
2019-01-11 04:58:18	4.77	151	3.27	3.2	3.13	215.3	216.9	216.4	本地	正常	无	65535	1.53	0.74		7.77	792		0.46				0	0
2019-01-11 05:00:43	4.78	151	3.28	3.26	3.1	216.1	217.9	217.7	本地	正常	无	65535	1.54	0.74		7.72	787		0.51				0	0
2019-01-11 05:03:08	4.78	151	3.26	3.3	3.06	215.2	217.1	218.9	本地	正常	无	65535	1.54	0.74		7.57	772		0.59				0	0
2019-01-11 05:05:33	4.79	151	3.35	3.3	3.08	211.9	216	215.5	本地	正常	无	65535	1.54	0.74		7.61	776		0.68				0	0
2019-01-11 05:07:58	4.81	151	3.33	3.22	3.1	213.6	217.8	215.5	本地	正常	无	65535	1.54	0.74		7.45	760		0.78				0	0
2019-01-11 05:10:24	4.82	151	3.35	3.22	3.12	214.7	219.4	216.8	本地	正常	无	65535	1.55	0.74		7.14	728		1				0	0
2019-01-11 05:12:48	4.83	151	3.29	3.28	3.15	215.8	217	217.7	本地	正常	无	65535	1.55	0.74		6.96	710		1.25				0	0
2019-01-11 05:15:14	4.84	151	3.31	3.31	3.21	213.5	214.9	215.8	本地	正常	无	65535	1.55	0.74		6.73	686		1.43				0	0
2019-01-11 05:17:39	4.84	151	3.32	3.28	3.19	214.1	215.4	215.6	本地	正常	无	65535	1.56	0.75		6.2	632		1.88				0	0
2019-01-11 05:20:03	4.87	151	3.31	3.26	3.16	215.1	215.9	216.9	本地	正常	无	65535	1.56	0.75		6.06	618		2.08				0	0
2019-01-11 05:22:29	4.87	151	3.4	3.27	3.16	214.7	218.5	216	本地	正常	无	65535	1.57	0.75		6.04	616		2.01				0	0
2019-01-11 05:24:54	4.88	151	3.46	3.35	3.2	212.1	216.6	213.4	本地	正常	无	65535	1.56	0.74		6.16	628		1.89				0	0
2019-01-11 05:27:19	4.91	151	3.46	3.3	3.2	211.8	216.1	213.6	本地	正常	无	65535	1.57	0.74		5.96	608		2.13				0	0
2019-01-11 05:29:45	4.95	151	3.42	3.35	3.25	215.9	217.5	217.5	本地	正常	无	65535	1.6	0.75		6.29	641		1.8				0	0
2019-01-11 05:32:09	4.94	151	3.38	3.31	3.21	215.5	216.8	216.5	本地	正常	无	65535	1.59	0.75		6.69	682		1.47				0	0
2019-01-11 05:34:35	4.92	151	3.37	3.35	3.25	214.2	215.7	216.1	本地	正常	无	65535	1.58	0.74		7.08	722		1.08				0	0
2019-01-11 05:36:59	4.92	151	3.36	3.32	3.22	215.1	216.1	216.1	本地	正常	无	65535	1.58	0.75		7.39	754		0.85				0	0
2019-01-11 05:39:24	4.93	151	3.45	3.27	3.2	214.6	219	216.4	本地	正常	无	65535	1.59	0.75		7.49	764		0.75				0	0
2019-01-11 05:41:50	4.87	151	3.4	3.27	3.18	212.8	217	214.6	本地	正常	无	65535	1.56	0.74		7.67	782		0.7				0	0
2019-01-11 05:44:14	4.89	151	3.41	3.22	3.14	214.1	218	214.8	本地	正常	无	65535	1.57	0.75		7.49	764		0.77				0	0
2019-01-11 05:46:40	4.87	151	3.42	3.26	3.17	213.5	217.6	215.1	本地	正常	无	65535	1.57	0.74		7.53	768		0.77				0	0
2019-01-11 05:49:05	4.88	151	3.38	3.3	3.22	214	215.3	215.6	本地	正常	无	65535	1.57	0.75		7.44	759		0.8				0	0
2019-01-11 05:51:31	4.88	151	3.35	3.31	3.21	214.3	215.8	216.1	本地	正常	无	65535	1.57	0.74		7.37	752		0.84				0	0
2019-01-11 05:53:56	4.87	151	3.35	3.31	3.18	216.2	217.8	217.8	本地	正常	无	65535	1.58	0.75		7.53	768		0.71				0	0
2019-01-11 05:56:20	4.88	151	3.41	3.27	3.15	213.7	218.3	215.7	本地	正常	无	65535	1.57	0.75		7.36	751		0.93				0	0
2019-01-11 05:58:45	4.89	151	3.43	3.24	3.15	213.9	217.5	215.3	本地	正常	无	65535	1.57	0.75		7.29	743		1.02				0	0
2019-01-11 06:01:11	4.91	151	3.48	3.31	3.25	213.8	217.9	215.3	本地	正常	无	65535	1.59	0.74		7.1	724		1.1				0	0
2019-01-11 06:03:35	4.91	151	3.44	3.3	3.2	213.8	217.8	215.5	本地	正常	无	65535	1.58	0.74		7.21	735		1.04				0	0
2019-01-11 06:06:01	4.94	151	3.4	3.33	3.21	213.9	215.6	215.6	本地	正常	无	65535	1.58	0.75		7.13	727		1.05				0	0
2019-01-11 06:08:26	4.96	151	3.42	3.37	3.25	214.5	215.6	215.5	本地	正常	无	65535	1.59	0.74		7.29	743		0.91				0	0
2019-01-11 06:10:52	5.09	151	3.47	3.43	3.33	214.7	216.5	217.1	本地	正常	无	65535	1.64	0.75		7.15	729		0.98				0	0
2019-01-11 06:13:16	5.13	151	3.61	3.47	3.29	213.6	217.4	214.9	本地	正常	无	65535	1.64	0.74		7.19	733		0.91				0	0
2019-01-11 06:15:42	5.07	151	3.56	3.39	3.29	214.2	218.3	215.9	本地	正常	无	65535	1.63	0.74		7.43	758		0.82				0	0
2019-01-11 06:18:07	5.04	151	3.55	3.36	3.23	214.3	218.7	216.1	本地	正常	无	65535	1.62	0.74		7.23	737		0.91				0	0
2019-01-11 06:20:32	4.96	151	3.5	3.34	3.26	212.3	216.7	214.2	本地	正常	无	65535	1.6	0.74		7.4	755		0.86				0	0
2019-01-11 06:22:56	4.94	151	3.39	3.35	3.21	214.1	215.5	215.6	本地	正常	无	65535	1.58	0.74		7.35	750		0.92				0	0
2019-01-11 06:25:22	4.93	151	3.41	3.37	3.25	214	215.6	215.7	本地	正常	无	65535	1.58	0.74		7.37	752		0.91				0	0
2019-01-11 06:27:47	4.92	151	3.41	3.31	3.25	212.9	214	214.9	本地	正常	无	65535	1.58	0.74		7.36	751		0.91				0	0
2019-01-11 06:30:12	4.95	151	3.42	3.37	3.24	213.4	214.3	214.6	本地	正常	无	65535	1.59	0.74		7.21	735		0.95				0	0
2019-01-11 06:32:37	4.93	151	3.46	3.26	3.18	214.1	218.1	214.8	本地	正常	无	65535	1.58	0.75		7.23	737		0.97				0	0
2019-01-11 06:35:03	4.92	151	3.44	3.32	3.22	212.8	216.7	214	本地	正常	无	65535	1.58	0.75		7.3	744		0.95				0	0
2019-01-11 06:37:27	4.92	151	3.46	3.33	3.22	212	216.7	213.4	本地	正常	无	65535	1.58	0.74		7.25	739		0.98				0	0
2019-01-11 06:39:52	4.92	151	3.36	3.35	3.22	214.9	216.7	216.6	本地	正常	无	65535	1.58	0.74		7.21	735		1.06				0	0
2019-01-11 06:42:17	4.93	151	3.39	3.35	3.23	214.1	215.8	215.3	本地	正常	无	65535	1.59	0.74		7.25	739		0.96				0	0
2019-01-11 06:44:42	4.95	151	3.41	3.36	3.25	212.8	214.3	214.3	本地	正常	无	65535	1.59	0.75		7.01	715		1.18				0	0
2019-01-11 06:47:08	4.98	151	3.42	3.35	3.25	214.3	215.3	215.1	本地	正常	无	65535	1.59	0.74		7.18	732		1.08				0	0
2019-01-11 06:49:33	4.97	151	3.48	3.32	3.23	213.4	217.9	214.8	本地	正常	无	65535	1.6	0.74		7.02	716		1.15				0	0
2019-01-11 06:51:58	4.97	151	3.5	3.32	3.25	212.3	216	213	本地	正常	无	65535	1.59	0.75		6.93	707		1.19				0	0
2019-01-11 06:54:23	4.97	151	3.5	3.34	3.24	212.8	217.2	213.8	本地	正常	无	65535	1.6	0.74		6.92	706		1.17				0	0
2019-01-11 06:56:47	5.23	151	3.58	3.55	3.47	213	214	214.6	本地	正常	无	65535	1.67	0.75		6.87	701		1.24				0	0
2019-01-11 06:59:13	5.21	151	3.57	3.53	3.43	213.8	215.3	215	本地	正常	无	65535	1.67	0.75		6.86	700		1.25				0	0
2019-01-11 07:01:38	5.17	151	3.55	3.5	3.39	213.9	214.3	215.1	本地	正常	无	65535	1.66	0.74		6.86	700		1.28				0	0
2019-01-11 07:04:03	5.14	151	3.54	3.53	3.45	211.7	212.2	213.7	本地	正常	无	65535	1.64	0.74		6.84	697		1.29				0	0
2019-01-11 07:06:30	5.08	151	3.56	3.41	3.34	211.9	215.3	213.6	本地	正常	无	65535	1.63	0.74		6.78	691		1.37				0	0
2019-01-11 07:08:54	5.07	151	3.55	3.43	3.35	211.1	214.6	213.2	本地	正常	无	65535	1.62	0.74		6.84	697		1.28				0	0
2019-01-11 07:11:18	5.05	151	3.53	3.36	3.29	212.6	216.7	213.9	本地	正常	无	65535	1.62	0.75		6.68	681		1.48				0	0
2019-01-11 07:13:46	5.04	151	3.47	3.42	3.35	211	212.2	213.3	本地	正常	无	65535	1.61	0.75		6.67	680		1.46				0	0
2019-01-11 07:16:08	5.03	151	3.45	3.39	3.35	212.1	213.2	213.9	本地	正常	无	65535	1.6	0.74		6.67	680		1.48				0	0
2019-01-11 07:18:33	5.02	151	3.37	3.4	3.36	213.8	213	215.8	本地	正常	无	65535	1.6	0.74		6.58	671		1.57				0	0
2019-01-11 07:20:58	5	151	3.37	3.44	3.35	215	214.3	217.2	本地	正常	无	65535	1.61	0.75		6.58	671		1.52				0	0
2019-01-11 07:23:23	5.02	151	3.48	3.42	3.3	210.6	212.2	214.6	本地	正常	无	65535	1.6	0.74		6.52	665		1.6				0	0
2019-01-11 07:25:48	5.03	151	3.51	3.35	3.26	211.1	214.5	215	本地	正常	无	65535	1.61	0.75		6.54	667		1.6				0	0
2019-01-11 07:28:14	5.03	151	3.56	3.35	3.27	212.5	216.3	214.2	本地	正常	无	65535	1.61	0.75		6.49	662		1.64				0	0
2019-01-11 07:30:39	5.03	151	3.49	3.39	3.35	212.6	212.9	214.3	本地	正常	无	65535	1.61	0.75		6.49	662		1.64				0	0
2019-01-11 07:33:04	5.07	151	3.49	3.4	3.35	213	213.1	214.8	本地	正常	无	65535	1.62	0.75		6.31	643		1.75				0	0
2019-01-11 07:35:29	5.05	151	3.49	3.37	3.36	213	213.1	214.5	本地	正常	无	65535	1.61	0.75		6.43	656		1.69				0	0
2019-01-11 07:37:54	5.07	151	3.49	3.39	3.31	214.8	215.1	216.8	本地	正常	无	65535	1.62	0.74		6.3	642		1.81				0	0
2019-01-11 07:40:19	5.08	151	3.57	3.36	3.31	213.7	216.5	214.9	本地	正常	无	65535	1.63	0.74		6.3	642		1.78				0	0
2019-01-11 07:42:45	5.09	151	3.59	3.43	3.36	211.4	214.9	213.1	本地	正常	无	65535	1.63	0.74		6.41	654		1.71				0	0
2019-01-11 07:45:09	5.09	151	3.58	3.33	3.24	214.6	218.5	216.2	本地	正常	无	65535	1.64	0.75		6.18	630		1.86				0	0
2019-01-11 07:47:35	5.1	151	3.65	3.35	3.31	211.8	217.1	212	本地	正常	无	65535	1.63	0.74		6.38	651		1.8				0	0
2019-01-11 07:50:00	5.12	151	3.55	3.38	3.34	213.7	216	215.6	本地	正常	无	65535	1.64	0.75		6.11	623		1.9				0	0
2019-01-11 07:52:25	5.14	151	3.59	3.39	3.32	214.9	217.6	216.4	本地	正常	无	65535	1.65	0.75		6.19	631		1.89				0	0
2019-01-11 07:54:50	5.15	151	3.58	3.42	3.41	214.6	215.2	214.8	本地	正常	无	65535	1.65	0.74		6.08	620		1.97				0	0
2019-01-11 07:57:14	5.17	151	3.67	3.36	3.38	214.8	219.1	214.4	本地	正常	无	65535	1.66	0.74		6.15	627		1.98				0	0
2019-01-11 07:59:40	5.18	151	3.65	3.43	3.4	213.7	217.9	213	本地	正常	无	65535	1.66	0.74		5.99	611		2.12				0	0
2019-01-11 08:02:05	5.16	151	3.63	3.37	3.39	213.8	217.5	213	本地	正常	无	65535	1.65	0.74		5.96	608		2.1				0	0
2019-01-11 08:09:20	5.23	151	3.62	3.48	3.49	213.9	215.1	214.7	本地	正常	无	65535	1.68	0.75		5.49	560		2.5				0	0
2019-01-11 08:11:45	5.23	151	3.66	3.51	3.5	211.7	213.7	213.3	本地	正常	无	65535	1.67	0.74		5.41	552		2.68				0	0
2019-01-11 08:14:10	5.22	151	3.71	3.45	3.39	212.5	217.3	212.7	本地	正常	无	65535	1.67	0.74		5.35	545		2.65				0	0
2019-01-11 08:16:35	5.23	151	3.73	3.47	3.44	211.2	216.4	211.6	本地	正常	无	65535	1.67	0.74		5.28	538		2.72				0	0
2019-01-11 08:19:00	5.25	151	3.75	3.44	3.44	211.1	216	211.4	本地	正常	无	65535	1.68	0.75		5.31	541		2.73				0	0
2019-01-11 08:21:25	5.25	151	3.72	3.47	3.39	213.4	218.7	213.3	本地	正常	无	65535	1.68	0.75		5.22	532		2.8				0	0
2019-01-11 08:23:50	5.25	151	3.67	3.5	3.42	212.6	215.2	214.9	本地	正常	无	65535	1.68	0.74		5.22	532		2.73				0	0
2019-01-11 08:26:15	5.25	151	3.61	3.48	3.42	212.2	214.1	213.6	本地	正常	无	65535	1.67	0.75		5.28	538		2.8				0	0
2019-01-11 08:28:41	5.26	151	3.65	3.55	3.44	212	215.2	214.3	本地	正常	无	65535	1.68	0.75		5.24	534		2.77				0	0
2019-01-11 08:31:06	5.27	151	3.75	3.46	3.39	211.6	217.9	212.3	本地	正常	无	65535	1.68	0.75		5.32	542		2.71				0	0
2019-01-11 08:33:31	5.28	151	3.78	3.53	3.45	210.7	215.8	211.7	本地	正常	无	65535	1.68	0.74		5.22	532		2.81				0	0
2019-01-11 08:35:56	5.29	151	3.78	3.5	3.45	211.4	216.5	212	本地	正常	无	65535	1.69	0.74		5.29	539		2.65				0	0
2019-01-11 08:38:21	5.31	151	3.8	3.51	3.45	212.3	217.2	212.9	本地	正常	无	65535	1.7	0.75		5.29	539		2.8				0	0
2019-01-11 08:40:46	5.32	151	3.74	3.57	3.49	211.2	213.1	212	本地	正常	无	65535	1.7	0.75		5.27	537		2.74				0	0
2019-01-11 08:43:11	5.33	151	3.73	3.57	3.53	211.6	213.1	212.6	本地	正常	无	65535	1.7	0.74		5.17	527		2.81				0	0
2019-01-11 08:45:36	5.66	151	3.94	3.81	3.66	212.6	214.4	214.8	本地	正常	无	65535	1.81	0.75		5.04	514		2.93				0	0
2019-01-11 08:48:02	5.81	151	4.09	3.88	3.7	211.4	217.2	213.7	本地	正常	无	65535	1.86	0.75		4.97	507		3				0	0
2019-01-11 08:50:27	5.85	151	4.14	3.91	3.76	210.1	215.7	212.2	本地	正常	无	65535	1.87	0.75		4.85	494		3.1				0	0
2019-01-11 08:52:52	5.8	151	4.14	3.88	3.74	211.7	217.6	212.1	本地	正常	无	65535	1.86	0.74		4.68	477		3.23				0	0
2019-01-11 08:55:16	5.76	151	4.14	3.81	3.78	209.7	215.4	210.5	本地	正常	无	65535	1.84	0.75		4.38	446		3.52				0	0
2019-01-11 08:57:42	5.71	151	3.97	3.81	3.75	213	215.6	214.4	本地	正常	无	65535	1.83	0.75		4.1	418		3.76				0	0
2019-01-11 09:00:07	5.62	151	3.92	3.78	3.7	213.3	215.2	214.4	本地	正常	无	65535	1.8	0.74		3.62	369		4.26				0	0
2019-01-11 09:02:32	5.58	151	3.89	3.72	3.67	212.2	214.1	213.4	本地	正常	无	65535	1.79	0.75		3.26	332		4.52				0	0
2019-01-11 09:04:57	5.53	151	3.95	3.67	3.58	211.4	216.7	211.8	本地	正常	无	65535	1.77	0.74		2.82	287		4.92				0	0
2019-01-11 09:07:22	5.49	151	3.93	3.64	3.65	208.4	213	208.6	本地	正常	无	65535	1.75	0.75		2.61	266		5.1				0	0
2019-01-11 09:09:47	5.46	151	3.99	3.55	3.53	211.3	219.8	210.5	本地	正常	无	65535	1.75	0.74		2.63	268		5.1				0	0
2019-01-11 09:12:12	5.42	151	3.96	3.53	3.5	210.9	219	209.6	本地	正常	无	65535	1.74	0.74		2.61	266		5.1				0	0
2019-01-11 09:14:37	5.41	151	3.82	3.64	3.43	210.9	216	213.9	本地	正常	无	65535	1.73	0.75		2.59	264		5.1				0	0
2019-01-11 09:17:02	5.4	151	3.77	3.71	3.55	211.3	214.5	214.7	本地	正常	无	65535	1.73	0.74		2.63	268		5.1				0	0
2019-01-11 09:24:17	5.4	151	3.91	3.64	3.46	209.7	217.2	213	本地	正常	无	65535	1.73	0.75		2.69	274		5.08				0	0
2019-01-11 09:26:43	5.4	151	3.87	3.61	3.44	210.9	219	214.2	本地	正常	无	65535	1.73	0.74		2.65	270		5.1				0	0
2019-01-11 09:29:08	5.41	151	4.1	3.66	3.31	208.7	223.9	212.5	本地	正常	无	65535	1.74	0.74		2.6	265		5.09				0	0
2019-01-11 09:31:32	5.44	151	3.95	3.65	3.56	211.4	218.6	213.1	本地	正常	无	65535	1.75	0.74		2.7	275		5.09				0	0
2019-01-11 09:33:58	5.43	151	3.92	3.61	3.48	211.4	218.7	214.9	本地	正常	无	65535	1.75	0.75		2.83	288		4.98				0	0
2019-01-11 09:36:22	5.48	151	3.94	3.72	3.51	210.4	217.7	215.7	本地	正常	无	65535	1.76	0.74		2.71	276		5.05				0	0
2019-01-11 09:38:48	5.5	151	3.88	3.72	3.49	211.6	216.9	216.9	本地	正常	无	65535	1.76	0.74		2.82	287		5.02				0	0
2019-01-11 09:41:13	5.51	151	4	3.63	3.51	211.5	221	213.4	本地	正常	无	65535	1.77	0.74		3.03	309		4.76				0	0
2019-01-11 09:43:38	5.56	151	4.03	3.65	3.51	211.7	220.2	215.2	本地	正常	无	65535	1.79	0.75		2.92	297		4.8				0	0
2019-01-11 09:46:03	5.57	151	4.07	3.7	3.6	208.9	217.2	212.3	本地	正常	无	65535	1.78	0.74		2.99	305		4.8				0	0
2019-01-11 09:50:21	5.65	151	4.02	3.79	3.64	212.1	217.5	216.4	本地	正常	无	65535	1.81	0.74		3.1	316		4.75				0	0
2019-01-11 09:52:45	5.7	151	4.02	3.8	3.6	211	215.9	216.2	本地	正常	无	65535	1.82	0.75		3.46	353		4.42				0	0
2019-01-11 09:55:10	5.79	151	4.08	3.94	3.67	212.4	216.9	218.1	本地	正常	无	65535	1.86	0.74		3.63	370		4.23				0	0
2019-01-11 09:57:36	5.89	151	4.37	3.94	3.74	210.5	221.2	212.2	本地	正常	无	65535	1.89	0.74		3.69	376		4.13				0	0
2019-01-11 10:00:01	5.93	151	4.44	4	3.69	208.1	219.5	212.6	本地	正常	无	65535	1.9	0.74		3.9	397		3.99				0	0
2019-01-11 10:02:26	6.01	151	4.47	3.98	3.78	208.9	220.2	211.7	本地	正常	无	65535	1.92	0.74		3.79	386		4.07				0	0
2019-01-11 10:04:51	5.99	151	4.36	3.99	3.68	211.1	220.2	215.3	本地	正常	无	65535	1.93	0.75		3.98	406		3.83				0	0
2019-01-11 10:07:16	5.97	151	4.24	3.94	3.76	212.9	218.2	216.3	本地	正常	无	65535	1.92	0.75		3.89	396		4				0	0
2019-01-11 10:09:41	5.92	151	4.23	4	3.8	211.4	216.1	214.9	本地	正常	无	65535	1.9	0.75		3.94	402		3.87				0	0
2019-01-11 10:12:05	5.92	151	4.11	4.02	3.81	213.7	215.7	218	本地	正常	无	65535	1.9	0.74		4.03	411		3.91				0	0
2019-01-11 10:14:31	5.88	151	4.3	3.84	3.73	213.8	222.4	213.6	本地	正常	无	65535	1.9	0.75		3.84	391		4				0	0
2019-01-11 10:16:56	5.82	151	4.16	3.8	3.72	215.5	220.3	216.3	本地	正常	无	65535	1.88	0.75		4.11	419		3.86				0	0
2019-01-11 10:19:21	5.8	151	4.15	3.71	3.72	213.5	218.5	213.7	本地	正常	无	65535	1.86	0.75		3.99	407		3.88				0	0
2019-01-11 10:21:46	5.76	151	4.14	3.79	3.71	214	219.6	215.5	本地	正常	无	65535	1.85	0.74		4.03	411		3.81				0	0
2019-01-11 10:24:12	5.72	151	4.08	3.78	3.68	214	217.6	215.3	本地	正常	无	65535	1.84	0.74		3.85	392		3.98				0	0
2019-01-11 10:26:37	5.72	151	4.09	3.72	3.74	213.8	217.6	213.1	本地	正常	无	65535	1.84	0.75		4.1	418		3.83				0	0
2019-01-11 10:29:02	5.69	151	4.05	3.66	3.71	214.9	219.3	214.1	本地	正常	无	65535	1.83	0.75		3.93	401		3.94				0	0
2019-01-11 10:31:26	5.67	151	4.17	3.65	3.69	212.3	220.3	211	本地	正常	无	65535	1.82	0.74		4.14	422		3.8				0	0
2019-01-11 10:33:51	5.68	151	4.18	3.63	3.68	212.6	220.6	211.1	本地	正常	无	65535	1.82	0.74		4.01	409		3.9				0	0
2019-01-11 10:36:17	5.69	151	4.22	3.65	3.69	213	221	210.9	本地	正常	无	65535	1.83	0.74		4.07	415		3.86				0	0
2019-01-11 10:38:41	5.77	151	4.23	3.74	3.75	212.7	220.8	211.8	本地	正常	无	65535	1.86	0.74		3.98	406		3.85				0	0.3
2019-01-11 10:41:07	5.89	151	4.22	3.84	3.86	215.3	219.8	215	本地	正常	无	65535	1.9	0.75		3.84	391		3.99				0	0.7
2019-01-11 10:43:32	5.97	151	4.24	3.9	3.87	213.3	217.6	214.3	本地	正常	无	65535	1.92	0.75		4	408		3.89				0	1
2019-01-11 10:45:57	6.01	151	4.27	3.92	3.96	212.8	217	212.7	本地	正常	无	65535	1.93	0.75		4.04	412		3.86				0	1.4
2019-01-11 10:48:22	6	151	4.38	3.85	3.91	212.6	219.9	211.7	本地	正常	无	65535	1.93	0.75		4.07	415		3.8				0	1.7
2019-01-11 10:50:47	5.97	151	4.36	3.88	3.93	212.4	219.4	210.7	本地	正常	无	65535	1.92	0.74		4	408		3.91				0	2
2019-01-11 10:53:12	5.98	151	4.34	3.9	3.86	211.8	218.8	211.3	本地	正常	无	65535	1.92	0.74		4.23	431		3.7				0	2.4
2019-01-11 10:55:37	5.98	151	4.35	3.8	3.88	212.5	219.4	210.6	本地	正常	无	65535	1.92	0.75		3.99	407		3.89				0	2.8
2019-01-11 10:58:02	5.97	151	4.27	3.82	3.97	213.9	218.1	212	本地	正常	无	65535	1.91	0.74		4.02	410		3.88				0	3.1
2019-01-11 11:00:27	5.94	151	4.25	3.82	3.92	214.2	218.1	213	本地	正常	无	65535	1.91	0.75		4.02	410		3.88				0	3.6
2019-01-11 11:02:53	5.91	151	4.22	3.77	3.91	215.6	218.7	213.4	本地	正常	无	65535	1.9	0.75		3.94	402		3.9				0	4.2
2019-01-11 11:05:18	5.93	151	4.33	3.75	3.93	213.1	220.1	210.1	本地	正常	无	65535	1.9	0.75		4.07	415		3.81				0	4.5
2019-01-11 11:07:43	5.9	151	4.3	3.72	3.9	213.5	220.5	211.2	本地	正常	无	65535	1.89	0.74		4	408		3.87				0	4.9
2019-01-11 11:10:08	5.88	151	4.28	3.65	3.87	214.5	220.6	211.5	本地	正常	无	65535	1.89	0.75		4.12	420		3.83				0	5.4
2019-01-11 11:12:32	5.88	151	4.28	3.76	3.9	214.2	220.8	211.2	本地	正常	无	65535	1.89	0.74		4.02	410		3.9				0	5.7
2019-01-11 11:14:57	5.89	151	4.18	3.74	3.9	214.1	217.1	212	本地	正常	无	65535	1.89	0.75		4	408		3.82				0	6.1
2019-01-11 11:17:23	5.9	151	4.21	3.74	3.94	214.7	218.3	213.3	本地	正常	无	65535	1.9	0.75		3.91	398		4				0	6.4
2019-01-11 11:19:47	5.94	151	4.23	3.85	4.01	215.9	217.4	214.5	本地	正常	无	65535	1.92	0.74		4.04	412		3.87				0	6.7
2019-01-11 11:22:13	5.9	151	4.19	3.78	3.83	214.2	218.7	213.7	本地	正常	无	65535	1.89	0.74		3.93	401		3.92				0	7.1
2019-01-11 11:24:39	5.88	151	4.23	3.8	3.89	214.9	220.2	212.7	本地	正常	无	65535	1.89	0.74		3.99	407		3.91				0	7.3
2019-01-11 11:27:03	5.85	151	4.18	3.74	3.83	216	220.7	213.9	本地	正常	无	65535	1.88	0.74		3.99	407		3.89				0	7.7
2019-01-11 11:29:28	5.84	151	4.21	3.72	3.82	215.5	220.4	212.8	本地	正常	无	65535	1.88	0.74		3.92	400		3.98				0	8.1
2019-01-11 11:31:53	5.87	151	4.11	3.82	3.9	214.6	217	214.8	本地	正常	无	65535	1.88	0.75		3.88	395		3.94				0	8.3
2019-01-11 11:34:19	5.87	151	4.08	3.84	3.86	215.1	216.6	214.7	本地	正常	无	65535	1.89	0.75		3.88	395		3.99				0	8.6
2019-01-11 11:36:44	5.87	151	4.13	3.79	3.86	217.3	219	215.2	本地	正常	无	65535	1.89	0.75		3.82	389		4				0	8.8
2019-01-11 11:39:08	5.88	151	4.15	3.86	3.9	217.1	219	215	本地	正常	无	65535	1.9	0.75		3.53	360		4.28				0	9.1
2019-01-11 11:41:34	5.96	151	4.28	3.8	3.92	214.3	219.8	212.1	本地	正常	无	65535	1.91	0.74		3.63	370		4.25				0	9.1
2019-01-11 11:43:59	6.08	151	4.35	3.92	3.95	216.2	221.3	213.9	本地	正常	无	65535	1.96	0.74		3.32	338		4.52				0	9.3
2019-01-11 11:46:24	6.19	151	4.43	3.99	4.07	215.5	220.7	213.8	本地	正常	无	65535	2.01	0.75		3.28	334		4.52				0	9.3
2019-01-11 11:48:50	6.22	151	4.38	4.04	4.12	216.3	218.1	214.8	本地	正常	无	65535	2.01	0.75		3.21	327		4.55				0	9.5
2019-01-11 11:51:13	6.12	151	4.33	4.02	4.06	215.3	217.1	213.7	本地	正常	无	65535	1.97	0.74		3.15	321		4.61				0	9.6
2019-01-11 11:53:40	6.1	151	4.25	3.94	4.02	216.5	218.7	215.4	本地	正常	无	65535	1.97	0.74		3.21	327		4.6				0	9.7
2019-01-11 11:56:05	6.06	151	4.24	3.93	4	215.5	218.1	214.8	本地	正常	无	65535	1.95	0.75		3.2	326		4.61				0	9.8
2019-01-11 11:58:29	6.03	151	4.28	3.89	3.95	214.8	220.6	213.1	本地	正常	无	65535	1.94	0.75		3.18	324		4.6				0	9.8
2019-01-11 12:00:55	6.03	151	4.35	3.88	3.99	213.9	219.6	211.8	本地	正常	无	65535	1.94	0.74		3.1	316		4.67				0	10.1
2019-01-11 12:03:20	6.03	151	4.36	3.91	3.91	213.7	221.3	212.2	本地	正常	无	65535	1.94	0.74		3.32	338		4.54				0	10.2
2019-01-11 12:05:45	6.02	151	4.23	3.83	3.88	216.5	220.8	215.5	本地	正常	无	65535	1.94	0.75		3.12	318		4.71				0	10.5
2019-01-11 12:08:10	6.02	151	4.25	3.87	3.97	216.2	220.2	214	本地	正常	无	65535	1.94	0.74		3.2	326		4.57				0	10.6
2019-01-11 12:10:35	6.07	151	4.32	3.82	3.92	217.8	223.6	215.1	本地	正常	无	65535	1.96	0.75		3.17	323		4.64				0	10.7
2019-01-11 12:13:13	6.16	151	4.23	3.98	4	218.9	220.5	219	本地	正常	无	65535	2	0.75		3.86	393		4.04				0	10.9
2019-01-11 12:17:50	6.27	151	4.46	4.03	4.13	218.4	222.7	215.8	本地	正常	无	65535	2.04	0.74		4.2	428		3.69				0	11.1
2019-01-11 12:20:15	6.24	151	4.46	4	4.13	217	221.6	214.3	本地	正常	无	65535	2.02	0.75		4.26	434		3.66				0	11.4
2019-01-11 12:22:40	6.25	151	4.35	4.01	4.12	221.1	223.1	219	本地	正常	无	65535	2.04	0.75		4.32	440		3.63				0	11.6
2019-01-11 12:25:05	6.23	151	4.25	4.02	4.11	221.2	221.5	220.1	本地	正常	无	65535	2.03	0.75		4.33	441		3.61				0	11.7
2019-01-11 12:27:30	6.22	151	4.29	3.97	4.13	220.6	220.3	218.8	本地	正常	无	65535	2.02	0.75		4.35	443		3.58				0	11.9
2019-01-11 12:29:55	6.22	151	4.32	4.03	4.18	220	219.9	218	本地	正常	无	65535	2.03	0.74		4.34	442		3.5				0	12.1
2019-01-11 12:32:20	6.21	151	4.34	3.93	4.08	220.2	222.6	218.5	本地	正常	无	65535	2.02	0.75		4.34	442		3.47				0	12.5
2019-01-11 12:34:45	6.22	151	4.34	3.97	4.04	219.8	222.5	218.1	本地	正常	无	65535	2.02	0.75		4.46	455		3.45				0	12.7
2019-01-11 12:37:10	6.21	151	4.31	3.95	4.07	219.9	222.4	218.5	本地	正常	无	65535	2.02	0.75		4.5	459		3.43				0	12.9

## Sheet: Sheet6
时间	电流	转速	输入电流A	输入电流B	输入电流C	输入电压A	输入电压B	输入电压C	KA0	KA4	远程操作	操作时间	有功功率	功率因数	有功电量	井下压力	沉没度	无功电量	油压	油压	套压	流量	井温	油温
2019-03-14 00:40:13	4	202	3.23	3.04	3.35	224.8	221.5	221.5	本地	正常	无	65535	1.55	0.73		7.29	743		0.74				0	10.9
2019-03-14 00:42:39	3.99	202	3.22	3.13	3.34	224.3	221.1	221.4	本地	正常	无	65535	1.55	0.73		7.22	736		0.78				0	10.9
2019-03-14 00:45:03	4	202	3.2	3.01	3.31	224.2	221.1	221.7	本地	正常	无	65535	1.55	0.73		7.23	737		0.82				0	10.9
2019-03-14 00:47:28	4.02	202	3.25	3.06	3.36	224.6	222	221.6	本地	正常	无	65535	1.56	0.73		7.17	731		0.8				0	10.7
2019-03-14 00:49:53	4	202	3.17	3.09	3.38	225.2	219.5	222.1	本地	正常	无	65535	1.55	0.73		6.97	711		1.02				0	10.7
2019-03-14 00:52:19	4.01	202	3.19	3.11	3.36	223.5	217.9	220.5	本地	正常	无	65535	1.55	0.73		7.29	743		0.71				0	10.5
2019-03-14 00:54:44	4	202	3.23	3.11	3.36	222.3	219	219.3	本地	正常	无	65535	1.54	0.73		7.35	750		0.65				0	10.5
2019-03-14 00:57:09	4.01	202	3.24	3.03	3.35	224.7	221.9	221.7	本地	正常	无	65535	1.55	0.73		7.01	715		0.94				0	10.7
2019-03-14 00:59:34	4.02	202	3.25	3.08	3.38	223.4	219.9	220	本地	正常	无	65535	1.55	0.73		7.11	725		0.83				0	10.5
2019-03-14 01:02:00	4	202	3.23	3.05	3.35	223	220.2	220.1	本地	正常	无	65535	1.55	0.73		7.22	736		0.79				0	10.2
2019-03-14 01:04:24	4.02	202	3.21	3.15	3.4	223.4	217.5	220.6	本地	正常	无	65535	1.55	0.72		7.3	744		0.67				0	10.2
2019-03-14 01:06:50	4.01	202	3.14	3.15	3.34	223.5	217.9	222.6	本地	正常	无	65535	1.54	0.73		7.25	739		0.78				0	10.2
2019-03-14 01:09:15	4.05	202	3.18	3.12	3.39	225.4	219.4	221.8	本地	正常	无	65535	1.56	0.73		7.05	719		0.95				0	10.1
2019-03-14 01:11:40	4.02	202	3.22	3.05	3.33	224.6	221.6	222	本地	正常	无	65535	1.55	0.73		7.11	725		0.87				0	10.3
2019-03-14 01:16:31	4.05	201	3.25	3.07	3.37	224.6	221.7	222.3	本地	正常	无	65535	1.57	0.73		7.22	736		0.77				0	10
2019-03-14 01:18:56	4.02	202	3.25	3.05	3.35	223.3	219.8	220.5	本地	正常	无	65535	1.55	0.73		7.02	716		0.88				0	10.3
2019-03-14 01:21:21	4.05	202	3.2	3.11	3.42	225.4	219.5	222.6	本地	正常	无	65535	1.57	0.73		6.94	708		1.01				0	9.8
2019-03-14 01:23:46	4.01	202	3.15	3.09	3.38	225.1	219.3	221.8	本地	正常	无	65535	1.55	0.73		7.25	739		0.75				0	10.3
2019-03-14 01:26:12	4.05	202	3.21	3.12	3.41	224.6	218.9	221.9	本地	正常	无	65535	1.56	0.73		7.28	742		0.73				0	9.3
2019-03-14 01:28:37	4.01	202	3.27	3.07	3.35	224	220.8	220.6	本地	正常	无	65535	1.55	0.73		6.95	709		0.95				0	10
2019-03-14 01:31:02	4.03	202	3.24	3.04	3.38	223.6	220.3	221.3	本地	正常	无	65535	1.56	0.73		7.05	719		0.93				0	9.7
2019-03-14 01:33:27	4.01	202	3.21	3.06	3.34	224.1	221.1	221.5	本地	正常	无	65535	1.55	0.73		7.19	733		0.82				0	10.3
2019-03-14 01:35:53	4.02	202	3.2	3.09	3.34	225	222.2	222	本地	正常	无	65535	1.55	0.72		7.24	738		0.83				0	10.1
2019-03-14 01:38:19	4.05	202	3.18	3.13	3.41	225.9	220.1	223	本地	正常	无	65535	1.57	0.73		7.37	752		0.73				0	9.5
2019-03-14 01:40:44	4.01	202	3.17	3.12	3.39	225.7	220.3	222.5	本地	正常	无	65535	1.56	0.73		7.01	715		0.96				0	10
2019-03-14 01:43:09	4.03	202	3.28	3.07	3.35	224	221	220.4	本地	正常	无	65535	1.56	0.73		6.82	695		1.08				0	9.2
2019-03-14 01:45:35	4.01	202	3.25	3.06	3.34	223.4	220.7	220.4	本地	正常	无	65535	1.55	0.73		7.47	762		0.62				0	10
2019-03-14 01:48:00	4.03	202	3.23	3.06	3.33	225.3	222.4	221.8	本地	正常	无	65535	1.56	0.73		7.22	736		0.78				0	9.7
2019-03-14 01:55:15	4.02	202	3.16	3.07	3.34	226.3	220.9	222.7	本地	正常	无	65535	1.55	0.73		7.13	727		0.94				0	9.7
2019-03-14 01:57:40	4.02	202	3.18	3.11	3.36	224.6	218.6	221	本地	正常	无	65535	1.55	0.73		7.27	741		0.76				0	9.9
2019-03-14 02:00:05	4.07	202	3.26	3.07	3.37	223.3	221	220.1	本地	正常	无	65535	1.56	0.73		7.21	735		0.77				0	9.2
2019-03-14 02:02:31	4.06	202	3.3	3.08	3.37	223.9	221.3	221.2	本地	正常	无	65535	1.57	0.73		6.86	700		1.12				0	9.2
2019-03-14 02:04:56	4.07	202	3.3	3.1	3.4	223	220.5	220.2	本地	正常	无	65535	1.57	0.73		7.08	722		0.88				0	9.3
2019-03-14 02:07:22	4.04	202	3.28	3.09	3.4	221.6	218.8	219.1	本地	正常	无	65535	1.55	0.72		7.21	735		0.71				0	9.5
2019-03-14 02:09:46	4.05	202	3.19	3.11	3.39	225	219.5	221.7	本地	正常	无	65535	1.56	0.73		7.08	722		0.94				0	9.3
2019-03-14 02:12:11	4.05	202	3.2	3.12	3.43	224.3	218.6	221.4	本地	正常	无	65535	1.56	0.73		7.13	727		0.84				0	9.3
2019-03-14 02:14:36	4.04	202	3.21	3.13	3.4	223.9	219.1	221.4	本地	正常	无	65535	1.56	0.73		6.91	705		1.03				0	9
2019-03-14 02:17:02	4.07	202	3.26	3.09	3.37	225.2	221.9	222	本地	正常	无	65535	1.57	0.73		7.02	716		0.93				0	8.7
2019-03-14 02:19:27	4.05	202	3.26	3.06	3.38	223.6	221	220.6	本地	正常	无	65535	1.56	0.73		7.08	722		0.91				0	9.1
2019-03-14 02:21:52	4.09	202	3.3	3.07	3.42	223.8	220.6	220.4	本地	正常	无	65535	1.58	0.73		6.95	709		1				0	8.6
2019-03-14 02:24:17	4.06	202	3.27	3.06	3.37	224.5	221.8	221.6	本地	正常	无	65535	1.57	0.73		6.93	707		1.02				0	9.2
2019-03-14 02:26:43	4.1	202	3.24	3.15	3.45	224.3	219.3	221.5	本地	正常	无	65535	1.58	0.73		6.98	712		0.96				0	8.6
2019-03-14 02:29:08	4.07	202	3.22	3.12	3.43	224.7	219.6	221.6	本地	正常	无	65535	1.57	0.73		7.12	726		0.89				0	9.3
2019-03-14 02:31:34	4.07	202	3.31	3.13	3.41	223.3	220	220	本地	正常	无	65535	1.57	0.73		7.16	730		0.86				0	9.2
2019-03-14 02:33:59	4.08	202	3.24	3.12	3.41	224	221.1	221.9	本地	正常	无	65535	1.58	0.73		6.78	691		1.12				0	9.5
2019-03-14 02:36:24	4.05	202	3.23	3.06	3.35	224.7	222.3	221.8	本地	正常	无	65535	1.56	0.73		6.82	695		1.07				0	9.6
2019-03-14 02:38:49	4.11	202	3.32	3.15	3.42	222.6	220.3	220.3	本地	正常	无	65535	1.59	0.73		7.04	718		0.91				0	8.9
2019-03-14 02:41:14	4.09	202	3.25	3.19	3.45	224.8	219.6	221.8	本地	正常	无	65535	1.59	0.73		7.1	724		0.96				0	9.2
2019-03-14 02:43:41	4.12	202	3.24	3.23	3.47	225	220	222.5	本地	正常	无	65535	1.6	0.73		7.03	717		1.04				0	8.4
2019-03-14 02:46:06	4.07	202	3.21	3.15	3.44	224.8	219.2	222.4	本地	正常	无	65535	1.57	0.73		6.96	710		1.05				0	9.3
2019-03-14 02:48:31	4.07	202	3.25	3.15	3.37	221.5	218.3	220.3	本地	正常	无	65535	1.56	0.73		7	714		1.01				0	8.7
2019-03-14 02:50:57	4.09	202	3.27	3.16	3.39	222.5	219.8	221.6	本地	正常	无	65535	1.58	0.73		7.19	733		0.85				0	8.7
2019-03-14 02:53:22	4.12	202	3.33	3.16	3.44	223.9	220.5	220.6	本地	正常	无	65535	1.59	0.73		6.96	710		1				0	8.6
2019-03-14 02:55:47	4.1	202	3.31	3.1	3.42	224	220.8	221.4	本地	正常	无	65535	1.58	0.73		6.62	675		1.32				0	8.9
2019-03-14 02:58:12	4.1	202	3.22	3.16	3.44	224.2	218.8	221.3	本地	正常	无	65535	1.58	0.73		7.06	720		0.93				0	8.7
2019-03-14 03:00:37	4.16	202	3.3	3.24	3.51	224.5	218.9	221.1	本地	正常	无	65535	1.6	0.73		6.86	700		1.05				0	7.8
2019-03-14 03:03:02	4.19	202	3.31	3.21	3.53	225.8	219.8	222.4	本地	正常	无	65535	1.62	0.73		6.96	710		1.05				0	8.5
2019-03-14 03:05:28	4.19	202	3.36	3.23	3.49	222.7	219.8	220.3	本地	正常	无	65535	1.62	0.73		6.91	705		1.06				0	8.5
2019-03-14 03:07:53	4.09	202	3.28	3.1	3.42	224	221.3	221	本地	正常	无	65535	1.58	0.73		6.63	676		1.28				0	8.9
2019-03-14 03:10:19	4.12	202	3.33	3.13	3.44	223.4	220.6	220.9	本地	正常	无	65535	1.59	0.73		7.05	719		0.92				0	8.6
2019-03-14 03:12:44	4.15	202	3.34	3.13	3.47	223.7	221	221.3	本地	正常	无	65535	1.6	0.73		7.1	724		0.94				0	8
2019-03-14 03:15:09	4.17	202	3.28	3.26	3.52	223	217.2	220.8	本地	正常	无	65535	1.61	0.73		6.55	668		1.23				0	8.5
2019-03-14 03:17:34	4.14	202	3.32	3.17	3.45	222.9	220	220.3	本地	正常	无	65535	1.59	0.73		6.75	688		1.16				0	8.7
2019-03-14 03:19:59	4.11	202	3.38	3.09	3.4	223.6	223.5	221.4	本地	正常	无	65535	1.59	0.73		6.97	711		1.07				0	8.9
2019-03-14 03:22:27	4.15	202	3.4	3.11	3.42	223.9	222.9	220.6	本地	正常	无	65535	1.6	0.73		6.81	694		1.07				0	9.1
2019-03-14 03:24:49	4.15	202	3.39	3.11	3.43	223.1	221.8	219.9	本地	正常	无	65535	1.6	0.73		6.94	708		0.94				0	9.1
2019-03-14 03:27:15	4.14	202	3.39	3.07	3.4	224.2	223.4	220.9	本地	正常	无	65535	1.6	0.73		6.71	684		1.23				0	9.5
2019-03-14 03:29:41	4.1	202	3.32	3.11	3.42	224.4	222	221.8	本地	正常	无	65535	1.59	0.73		6.72	685		1.11				0	9.5
2019-03-14 03:32:06	4.11	202	3.21	3.17	3.46	225.4	219.9	222.7	本地	正常	无	65535	1.59	0.73		7.07	721		0.9				0	9.6
2019-03-14 03:34:32	4.12	202	3.24	3.2	3.42	225.4	220.2	223.2	本地	正常	无	65535	1.59	0.73		6.92	706		1.09				0	9.7
2019-03-14 03:36:57	4.09	202	3.28	3.11	3.4	224.5	221.3	221.1	本地	正常	无	65535	1.58	0.73		6.8	693		1.15				0	9.7
2019-03-14 03:39:22	4.11	202	3.3	3.15	3.43	223.4	220.3	220.7	本地	正常	无	65535	1.59	0.73		6.85	698		1.08				0	9.7
2019-03-14 03:41:47	4.06	202	3.26	3.09	3.36	224.4	221.8	221.6	本地	正常	无	65535	1.57	0.73		7.1	724		0.92				0	10.2
2019-03-14 03:44:12	4.07	202	3.33	3.13	3.4	223.4	220.1	219.5	本地	正常	无	65535	1.57	0.73		7.22	736		0.79				0	9.7
2019-03-14 03:46:37	4.05	202	3.25	3.1	3.36	224.8	222	221.9	本地	正常	无	65535	1.56	0.73		6.91	705		1.09				0	10.4
2019-03-14 03:49:03	4.04	202	3.21	3.1	3.38	225.7	219.9	221.9	本地	正常	无	65535	1.56	0.73		6.83	696		1.13				0	9.8
2019-03-14 03:51:28	4.07	202	3.23	3.11	3.42	224.7	219.1	221.9	本地	正常	无	65535	1.57	0.73		7.13	727		0.83				0	10.2
2019-03-14 03:53:54	4.08	202	3.32	3.08	3.4	223.8	220.8	221	本地	正常	无	65535	1.58	0.73		6.98	712		0.97				0	9.7
2019-03-14 03:56:19	4.08	202	3.33	3.12	3.39	224.4	221.7	221.4	本地	正常	无	65535	1.59	0.73		7.07	721		0.99				0	9.6
2019-03-14 03:58:44	4.07	202	3.3	3.09	3.38	224.5	221.6	221.6	本地	正常	无	65535	1.58	0.73		6.83	696		1.14				0	9.8
2019-03-14 04:01:08	4.06	202	3.26	3.03	3.36	223.7	220.7	220.2	本地	正常	无	65535	1.56	0.73		6.87	701		1.12				0	10.1
2019-03-14 04:03:34	4.07	202	3.24	3.18	3.44	222.6	217.6	219.7	本地	正常	无	65535	1.57	0.73		7.21	735		0.83				0	9.9
2019-03-14 04:05:59	4.07	202	3.2	3.13	3.4	224.6	218.9	221	本地	正常	无	65535	1.57	0.73		7.05	719		0.9				0	9.8
2019-03-14 04:08:24	4.07	202	3.23	3.17	3.43	224.5	218.7	221.3	本地	正常	无	65535	1.57	0.73		6.84	697		1.13				0	9.8
2019-03-14 04:10:49	4.05	202	3.27	3.1	3.38	222.6	219.8	220.2	本地	正常	无	65535	1.56	0.73		7.02	716		0.97				0	9.8
2019-03-14 04:13:14	4.06	202	3.28	3.1	3.38	223	220.2	220.4	本地	正常	无	65535	1.56	0.73		6.97	711		1.06				0	9.8
2019-03-14 04:15:40	4.09	202	3.24	3.06	3.36	224.4	222.3	222.4	本地	正常	无	65535	1.58	0.73		6.95	709		0.97				0	9.6
2019-03-14 04:18:05	4.09	202	3.27	3.09	3.38	224.9	221.8	221.6	本地	正常	无	65535	1.58	0.73		7.05	719		0.88				0	9.2
2019-03-14 04:20:31	4.08	202	3.22	3.14	3.41	224.8	219.6	221.5	本地	正常	无	65535	1.58	0.73		6.71	684		1.2				0	9.3
2019-03-14 04:22:55	4.07	202	3.21	3.15	3.41	223.9	219.1	221.6	本地	正常	无	65535	1.57	0.73		7.03	717		1.01				0	9.6
2019-03-14 04:25:21	4.08	202	3.19	3.17	3.44	225.5	220.2	223.2	本地	正常	无	65535	1.58	0.73		7.01	715		0.9				0	9.6
2019-03-14 04:27:47	4.1	202	3.28	3.1	3.43	223.6	221.2	221.6	本地	正常	无	65535	1.58	0.73		6.92	706		1.06				0	9.4
2019-03-14 04:29:54	4.09	202	3.3	3.12	3.4	224.4	221.6	221.9	本地	正常	无	65535	1.58	0.73		6.7	683		1.19				0	9.4
2019-03-14 04:32:19	4.1	202	3.26	3.09	3.4	225.3	222.2	222.6	本地	正常	无	65535	1.58	0.73		6.83	696		1.06				0	9.5
2019-03-14 04:34:44	4.1	202	3.29	3.11	3.41	223.8	221.6	221.4	本地	正常	无	65535	1.58	0.73		6.85	698		1.08				0	9.4
2019-03-14 04:37:10	4.16	202	3.26	3.25	3.45	225.4	219.7	224.5	本地	正常	无	65535	1.61	0.73		7.03	717		1.05				0	8.8
2019-03-14 04:39:36	4.17	202	3.25	3.25	3.44	225.2	219.9	224.2	本地	正常	无	65535	1.61	0.73		6.94	708		1.06				0	8.5
2019-03-14 04:42:01	4.13	202	3.3	3.18	3.42	224.3	221.8	221.4	本地	正常	无	65535	1.6	0.73		6.64	677		1.3				0	8.6
2019-03-14 04:44:26	4.15	202	3.32	3.14	3.46	224	221.2	221.4	本地	正常	无	65535	1.6	0.73		6.98	712		1.06				0	8.7
2019-03-14 04:46:50	4.15	202	3.33	3.14	3.46	223.4	220.5	220.3	本地	正常	无	65535	1.6	0.73		7.02	716		0.98				0	9.1
2019-03-14 04:49:17	4.17	202	3.36	3.15	3.49	223.5	220.6	221.2	本地	正常	无	65535	1.61	0.73		6.72	685		1.2				0	8.8
2019-03-14 04:51:42	4.13	202	3.33	3.13	3.46	223.9	221.2	221.6	本地	正常	无	65535	1.6	0.73		6.74	687		1.17				0	9.2
2019-03-14 04:54:07	4.18	202	3.29	3.22	3.5	224.5	219.3	221.9	本地	正常	无	65535	1.61	0.73		6.86	700		1.2				0	8.7
2019-03-14 04:56:33	4.15	202	3.25	3.22	3.49	223.5	218.2	220.8	本地	正常	无	65535	1.6	0.73		7.04	718		1.06				0	9
2019-03-14 04:58:58	4.16	202	3.34	3.18	3.46	223.9	221.6	221.2	本地	正常	无	65535	1.61	0.73		6.92	706		0.97				0	9.2
2019-03-14 05:01:23	4.16	202	3.37	3.17	3.44	224	221.1	221.7	本地	正常	无	65535	1.61	0.73		6.55	668		1.36				0	9.4
2019-03-14 05:03:49	4.14	202	3.3	3.08	3.42	224.4	221.3	221.3	本地	正常	无	65535	1.6	0.74		6.7	683		1.18				0	9.8
2019-03-14 05:06:13	4.18	202	3.38	3.19	3.48	223.9	220.7	220.7	本地	正常	无	65535	1.61	0.73		6.94	708		1				0	9
2019-03-14 05:08:40	4.12	202	3.23	3.17	3.44	224.6	219	222	本地	正常	无	65535	1.59	0.73		6.9	704		1.13				0	9.6
2019-03-14 05:11:04	4.12	202	3.25	3.19	3.47	224	218.7	221.6	本地	正常	无	65535	1.59	0.73		6.93	707		1.03				0	9.1
2019-03-14 05:13:29	4.1	202	3.24	3.13	3.42	224.7	219.1	221.6	本地	正常	无	65535	1.58	0.73		6.74	687		1.22				0	10.1
2019-03-14 05:15:55	4.09	202	3.3	3.14	3.38	224.4	221.4	220.9	本地	正常	无	65535	1.58	0.73		6.87	701		1.1				0	9.4
2019-03-14 05:18:20	4.1	202	3.31	3.11	3.43	222.2	219.9	219.9	本地	正常	无	65535	1.58	0.73		7.11	725		0.83				0	9.5
2019-03-14 05:20:45	4.09	202	3.3	3.11	3.41	223.8	221.6	221.4	本地	正常	无	65535	1.58	0.73		6.93	707		1.02				0	9.3
2019-03-14 05:23:10	4.07	202	3.27	3.09	3.37	224.8	222.2	221.5	本地	正常	无	65535	1.58	0.73		6.74	687		1.24				0	9.8
2019-03-14 05:25:35	4.07	202	3.21	3.15	3.42	223.3	218.1	220	本地	正常	无	65535	1.57	0.73		6.96	710		0.94				0	9.6
2019-03-14 05:28:00	4.07	202	3.23	3.14	3.4	223.8	218.4	220.7	本地	正常	无	65535	1.57	0.73		6.96	710		1.02				0	9.7
2019-03-14 05:30:07	4.08	202	3.26	3.18	3.45	224.3	218.5	220.6	本地	正常	无	65535	1.58	0.73		6.96	710		1				0	9.7
2019-03-14 05:32:14	4.07	202	3.33	3.11	3.38	224	221.2	220.6	本地	正常	无	65535	1.58	0.73		6.89	703		1.1				0	9.9
2019-03-14 05:34:23	4.06	202	3.3	3.05	3.37	223.6	220	219.9	本地	正常	无	65535	1.56	0.73		6.71	684		1.19				0	9.8
2019-03-14 05:37:14	4.05	202	3.25	3.09	3.35	223.5	220.8	220.8	本地	正常	无	65535	1.56	0.73		7.01	715		0.95				0	10.3
2019-03-14 05:39:55	4.07	202	3.28	3.06	3.38	223.6	220	220.1	本地	正常	无	65535	1.57	0.73		6.87	701		1.05				0	9.5
2019-03-14 05:42:19	4.07	202	3.22	3.17	3.41	224.9	218.9	221.2	本地	正常	无	65535	1.57	0.73		6.84	697		1.01				0	9.9
2019-03-14 05:44:46	4.07	202	3.22	3.11	3.41	225	219.9	222.1	本地	正常	无	65535	1.57	0.73		6.85	698		1.1				0	9
2019-03-14 05:47:11	4.06	202	3.29	3.08	3.4	223.5	220.4	219.9	本地	正常	无	65535	1.57	0.73		7.17	731		0.87				0	9.7
2019-03-14 05:49:36	4.08	202	3.28	3.1	3.44	222.5	219.9	219.8	本地	正常	无	65535	1.58	0.73		7.03	717		0.91				0	8.7
2019-03-14 05:52:01	4.06	202	3.3	3.1	3.39	223.6	220.9	221.4	本地	正常	无	65535	1.57	0.73		6.71	684		1.23				0	9.2
2019-03-14 05:54:26	4.08	202	3.3	3.1	3.41	223.6	220.8	220.6	本地	正常	无	65535	1.57	0.73		7	714		0.96				0	8.6
2019-03-14 05:56:51	4.05	202	3.28	3.06	3.38	223.9	220.7	220.9	本地	正常	无	65535	1.56	0.73		7.13	727		0.89				0	9.3
2019-03-14 05:59:18	4.07	202	3.22	3.13	3.41	224.9	220.2	222.5	本地	正常	无	65535	1.58	0.73		6.98	712		0.99				0	8.7
2019-03-14 06:01:42	4.05	202	3.25	3.14	3.44	222.6	217.1	219.5	本地	正常	无	65535	1.56	0.73		7.01	715		0.97				0	9.1
2019-03-14 06:04:07	4.05	202	3.28	3.06	3.37	223.1	219.7	219.9	本地	正常	无	65535	1.56	0.73		6.75	688		1.15				0	9.5
2019-03-14 06:06:32	4.07	202	3.3	3.08	3.38	223.9	221.2	221.3	本地	正常	无	65535	1.57	0.73		7.05	719		0.94				0	9.2
2019-03-14 06:08:57	4.07	202	3.29	3.05	3.38	222.9	220.1	220.3	本地	正常	无	65535	1.57	0.74		7.14	728		0.84				0	9.4
2019-03-14 06:11:23	4.09	202	3.34	3.17	3.45	221.6	219.2	219.2	本地	正常	无	65535	1.58	0.73		6.94	708		1.06				0	8.9
2019-03-14 06:13:48	4.06	202	3.25	3.12	3.44	224.6	218.8	221.6	本地	正常	无	65535	1.57	0.73		6.84	697		1.07				0	9.4
2019-03-14 06:16:16	4.06	202	3.23	3.16	3.41	223.9	218.5	220.7	本地	正常	无	65535	1.57	0.73		7.15	729		0.84				0	8.8
2019-03-14 06:18:43	4.06	202	3.2	3.12	3.42	224.6	219.3	221.7	本地	正常	无	65535	1.56	0.73		7.02	716		1.01				0	9.1
2019-03-14 06:21:07	4.07	202	3.33	3.1	3.46	221.2	218.6	218.8	本地	正常	无	65535	1.57	0.73		6.93	707		0.99				0	9.1
2019-03-14 06:23:32	4.08	202	3.32	3.1	3.45	220.6	217.8	218.4	本地	正常	无	65535	1.57	0.73		6.72	685		1.14				0	8.7
2019-03-14 06:25:57	4.05	202	3.29	3	3.41	221.8	219	218.9	本地	正常	无	65535	1.55	0.73		6.98	712		1				0	9.2
2019-03-14 06:28:23	4.08	202	3.37	3.14	3.48	219.9	216.3	217	本地	正常	无	65535	1.57	0.73		7.14	728		0.88				0	8.5
2019-03-14 06:30:48	4.08	202	3.27	3.17	3.48	220.8	215.7	218.5	本地	正常	无	65535	1.57	0.73		6.7	683		1.14				0	8.8
2019-03-14 06:33:13	4.11	202	3.25	3.26	3.49	221.6	216.6	221	本地	正常	无	65535	1.58	0.73		6.92	706		1.04				0	8.3
2019-03-14 06:35:38	4.07	202	3.22	3.11	3.47	222.6	217.2	219.9	本地	正常	无	65535	1.56	0.73		7.02	716		0.99				0	9.3
2019-03-14 06:38:07	4.05	202	3.29	3.09	3.43	221.5	218.3	218.9	本地	正常	无	65535	1.56	0.73		7.05	719		1.01				0	8.5
2019-03-14 06:40:31	4.07	202	3.3	3.06	3.45	220.7	218	218.4	本地	正常	无	65535	1.56	0.73		6.91	705		1.07				0	8.1
2019-03-14 06:42:57	4.07	202	3.31	3.13	3.43	221.4	218.7	218.9	本地	正常	无	65535	1.56	0.73		7.03	717		0.9				0	8.9
2019-03-14 06:45:22	4.07	202	3.29	3.12	3.43	222.5	219.2	219.5	本地	正常	无	65535	1.57	0.73		6.79	692		1.17				0	8.4
2019-03-14 06:47:47	4.05	202	3.21	3.15	3.46	221.8	216.8	219.5	本地	正常	无	65535	1.56	0.73		7.07	721		0.84				0	8.5
2019-03-14 06:50:13	4.07	202	3.26	3.19	3.47	222.2	217.1	219.2	本地	正常	无	65535	1.57	0.73		7	714		0.93				0	8
2019-03-14 06:52:38	4.08	202	3.3	3.11	3.46	220	217.6	217.8	本地	正常	无	65535	1.57	0.73		6.64	677		1.24				0	8.4
2019-03-14 06:55:04	4.12	201	3.33	3.15	3.48	221.8	219	219.5	本地	正常	无	65535	1.59	0.73		7.02	716		1.02				0	8
2019-03-14 06:57:30	4.07	202	3.26	3.09	3.44	220.7	218.3	219.1	本地	正常	无	65535	1.56	0.73		7.21	735		0.88				0	8.5
2019-03-14 06:59:55	4.07	202	3.29	3.11	3.45	221.6	218.7	219.2	本地	正常	无	65535	1.57	0.73		6.98	712		1.12				0	8.7
2019-03-14 07:02:19	4.08	202	3.23	3.18	3.48	223.5	217.9	221.2	本地	正常	无	65535	1.58	0.73		7.08	722		0.96				0	8
2019-03-14 07:04:44	4.07	202	3.3	3.16	3.45	221.3	218.2	218.8	本地	正常	无	65535	1.57	0.73		6.68	681		1.2				0	8.9
2019-03-14 07:07:09	4.1	202	3.29	3.17	3.45	222.2	219.3	219.6	本地	正常	无	65535	1.58	0.73		6.72	685		1.17				0	8
2019-03-14 07:09:35	4.07	202	3.35	3.14	3.41	220	219	217.5	本地	正常	无	65535	1.57	0.73		7.1	724		0.84				0	8.8
2019-03-14 07:12:01	4.11	202	3.38	3.14	3.42	220.1	219.5	217.1	本地	正常	无	65535	1.58	0.73		6.7	683		1.15				0	7.8
2019-03-14 07:16:32	4.16	202	3.4	3.08	3.49	223.7	219.2	217.1	本地	正常	无	65535	1.59	0.73		6.9	704		1.03				0	8.3
2019-03-14 07:18:58	4.12	202	3.29	3.15	3.5	222.3	216	216.7	本地	正常	无	65535	1.58	0.73		6.91	705		1.01				0	8.3
2019-03-14 07:21:25	4.12	202	3.23	3.19	3.47	223.5	217.6	220.5	本地	正常	无	65535	1.58	0.73		6.78	691		1.2				0	8.3
2019-03-14 07:23:48	4.15	202	3.3	3.23	3.52	221.9	215.6	218	本地	正常	无	65535	1.59	0.73		6.81	694		1.06				0	8.1
2019-03-14 07:26:12	4.16	202	3.27	3.23	3.51	222.3	215.9	218.4	本地	正常	无	65535	1.59	0.73		6.55	668		1.35				0	8.5
2019-03-14 07:28:39	4.17	202	3.35	3.2	3.5	223	218.5	219.9	本地	正常	无	65535	1.61	0.74		6.92	706		1.09				0	8.7
2019-03-14 07:31:07	4.16	202	3.31	3.28	3.44	221.1	217.7	219.7	本地	正常	无	65535	1.6	0.73		6.9	704		0.99				0	9.3
2019-03-14 07:33:30	4.2	202	3.32	3.24	3.52	221.2	215.7	217.5	本地	正常	无	65535	1.61	0.74		6.5	663		1.35				0	9.2
2019-03-14 07:35:55	4.21	202	3.31	3.34	3.48	221.1	217.1	220.3	本地	正常	无	65535	1.62	0.73		6.62	675		1.27				0	9
2019-03-14 07:38:21	4.18	202	3.29	3.27	3.43	221.8	218.1	221.8	本地	正常	无	65535	1.61	0.74		6.79	692		1.09				0	9.8
2019-03-14 07:40:46	4.18	202	3.34	3.27	3.52	222.3	217	218.7	本地	正常	无	65535	1.61	0.73		6.82	695		1.09				0	9.8
2019-03-14 07:43:11	4.16	202	3.29	3.24	3.41	222.5	219.3	221.5	本地	正常	无	65535	1.61	0.74		6.74	687		1.2				0	10.5
2019-03-14 07:45:36	4.19	202	3.36	3.23	3.42	221.4	220.2	220.9	本地	正常	无	65535	1.61	0.74		6.68	681		1.22				0	10.2
2019-03-14 07:48:23	4.17	202	3.37	3.23	3.4	221.2	220	220.3	本地	正常	无	65535	1.61	0.74		6.65	678		1.3				0	11.2
2019-03-14 07:50:26	4.2	202	3.44	3.16	3.47	222	221.3	219.7	本地	正常	无	65535	1.62	0.73		6.83	696		1.07				0	10.9
2019-03-14 07:52:54	4.18	202	3.36	3.22	3.46	222.6	219	219.2	本地	正常	无	65535	1.61	0.73		6.65	678		1.27				0	11.6
2019-03-14 07:55:17	4.21	202	3.35	3.26	3.5	222.8	218.3	219.6	本地	正常	无	65535	1.62	0.73		6.67	680		1.23				0	11.6
2019-03-14 07:57:42	4.25	202	3.42	3.23	3.6	220.4	215.6	215	本地	正常	无	65535	1.62	0.73		6.51	664		1.31				0	11.6
2019-03-14 08:00:08	4.21	202	3.43	3.2	3.51	221.3	218.9	218.6	本地	正常	无	65535	1.62	0.73		6.6	673		1.3				0	12.2
2019-03-14 08:02:47	4.24	202	3.44	3.25	3.54	220.2	218.1	217.4	本地	正常	无	65535	1.63	0.73		6.95	709		1				0	12.2
2019-03-14 08:04:58	4.2	202	3.4	3.17	3.47	220.6	218.9	217.6	本地	正常	无	65535	1.6	0.73		6.46	659		1.41				0	13.1
2019-03-14 08:07:23	4.23	202	3.36	3.26	3.53	222	217.1	219.4	本地	正常	无	65535	1.62	0.73		6.63	676		1.27				0	12.9
2019-03-14 08:09:48	4.23	202	3.34	3.31	3.55	220.6	215.5	217.9	本地	正常	无	65535	1.61	0.73		6.62	675		1.24				0	13.4
2019-03-14 08:12:14	4.23	202	3.31	3.32	3.51	220.6	215.6	220.3	本地	正常	无	65535	1.62	0.74		6.62	675		1.28				0	13.5
2019-03-14 08:14:40	4.21	202	3.39	3.31	3.5	219.4	216.2	218.2	本地	正常	无	65535	1.62	0.73		6.73	686		1.18				0	13.9
2019-03-14 08:17:05	4.23	202	3.45	3.19	3.53	219.4	217.3	217.1	本地	正常	无	65535	1.61	0.73		6.62	675		1.23				0	14.2
2019-03-14 08:19:29	4.26	202	3.45	3.25	3.54	219.7	217.7	217.3	本地	正常	无	65535	1.63	0.73		6.49	662		1.43				0	14.2
2019-03-14 08:21:55	4.23	202	3.44	3.22	3.53	219.8	217	217.1	本地	正常	无	65535	1.62	0.73		6.92	706		1.11				0	14.7
2019-03-14 08:24:21	4.24	202	3.46	3.24	3.53	220.5	217.8	217.3	本地	正常	无	65535	1.63	0.73		6.9	704		1.11				0	14.9
2019-03-14 08:26:46	4.23	202	3.48	3.16	3.53	220.1	218.3	216.6	本地	正常	无	65535	1.61	0.73		6.39	652		1.43				0	15.4
2019-03-14 08:29:10	4.24	202	3.59	3.22	3.42	218.2	222.4	216	本地	正常	无	65535	1.63	0.73		6.8	693		1.12				0	15.6
2019-03-14 08:31:35	4.25	201	3.61	3.18	3.4	218.1	222.8	216.3	本地	正常	无	65535	1.63	0.73		6.54	667		1.42				0	16
2019-03-14 08:34:01	4.21	202	3.51	3.18	3.43	218.9	221.3	217.2	本地	正常	无	65535	1.61	0.73		6.58	671		1.3				0	16.3
2019-03-14 08:36:26	4.23	202	3.47	3.22	3.44	219.4	220.3	217.9	本地	正常	无	65535	1.62	0.73		6.95	709		0.98				0	16.7
2019-03-14 08:38:51	4.22	202	3.48	3.23	3.47	218.6	220.1	217.8	本地	正常	无	65535	1.62	0.73		6.54	667		1.36				0	17.1
2019-03-14 08:41:16	4.22	202	3.41	3.23	3.49	221	219.2	220	本地	正常	无	65535	1.62	0.73		6.37	650		1.44				0	17.5
2019-03-14 08:43:42	4.2	202	3.48	3.21	3.52	220.8	218.9	217.5	本地	正常	无	65535	1.62	0.73		6.78	691		1.1				0	17.8
2019-03-14 08:46:07	4.22	202	3.55	3.16	3.5	218.3	219.6	215.9	本地	正常	无	65535	1.62	0.73		6.73	686		1.18				0	18.2
2019-03-14 08:48:32	4.21	202	3.53	3.19	3.48	219.5	220.4	217.1	本地	正常	无	65535	1.62	0.73		6.72	685		1.13				0	18.6
2019-03-14 08:50:57	4.23	202	3.52	3.18	3.43	220.9	222.2	218	本地	正常	无	65535	1.62	0.73		6.52	665		1.39				0	18.8
2019-03-14 08:53:22	4.21	202	3.54	3.12	3.46	219.5	220.8	216.2	本地	正常	无	65535	1.61	0.73		6.6	673		1.33				0	19
2019-03-14 09:00:38	4.19	202	3.49	3.17	3.46	220.6	220.6	217.7	本地	正常	无	65535	1.61	0.73		6.74	687		1.18				0	19.7
2019-03-14 09:03:03	4.16	202	3.56	3.11	3.42	217.9	220.3	214.2	本地	正常	无	65535	1.59	0.73		6.76	689		1.14				0	20.1
2019-03-14 09:05:28	4.15	202	3.55	3.1	3.4	218.8	222.7	214.1	本地	正常	无	65535	1.59	0.73		6.93	707		1.08				0	20.6
2019-03-14 09:07:54	4.15	202	3.53	3.08	3.49	220.2	221.1	212.7	本地	正常	无	65535	1.59	0.73		6.97	711		0.95				0	21
2019-03-14 09:10:19	4.14	202	3.53	3.08	3.38	218.3	222.1	213.8	本地	正常	无	65535	1.58	0.73		6.91	705		0.95				0	21.2
2019-03-14 09:12:43	4.12	202	3.46	3.12	3.41	220.3	220.6	216.2	本地	正常	无	65535	1.59	0.73		6.73	686		1.12				0	21.6
2019-03-14 09:15:09	4.1	202	3.42	3.09	3.39	219.5	219.6	215.7	本地	正常	无	65535	1.57	0.73		6.97	711		0.95				0	21.9
2019-03-14 09:22:25	4.16	202	3.43	3.11	3.45	221.4	220.9	218.4	本地	正常	无	65535	1.6	0.73		6.92	706		0.93				0	23.2
2019-03-14 09:24:51	4.15	202	3.42	3.16	3.45	219.5	219.4	216.8	本地	正常	无	65535	1.59	0.73		6.6	673		1.23				0	23.7
2019-03-14 09:27:16	4.15	202	3.41	3.2	3.42	220.2	219.1	218.6	本地	正常	无	65535	1.59	0.73		7.02	716		0.97				0	23.8
2019-03-14 09:29:42	4.16	202	3.38	3.17	3.45	222.4	219.5	219.4	本地	正常	无	65535	1.6	0.73		7.05	719		0.91				0	24.2
2019-03-14 09:36:57	4.15	202	3.39	3.26	3.29	217.5	218.6	221.2	本地	正常	无	65535	1.59	0.73		6.76	689		1.16				0	24.5
2019-03-14 09:39:23	4.15	202	3.38	3.32	3.31	219.4	218.4	221.2	本地	正常	无	65535	1.6	0.73		7.07	721		0.97				0	24.8
2019-03-14 09:41:48	4.15	202	3.49	3.13	3.28	219.3	222.7	218.7	本地	正常	无	65535	1.59	0.74		7.11	725		0.89				0	25.1
2019-03-14 09:44:13	4.15	202	3.42	3.26	3.35	217.7	217.8	220.2	本地	正常	无	65535	1.59	0.73		6.74	687		1.21				0	25.1
2019-03-14 09:46:39	4.14	202	3.4	3.25	3.42	218.6	216.8	219.2	本地	正常	无	65535	1.59	0.73		6.78	691		1.21				0	25.3
2019-03-14 09:49:04	4.2	202	3.48	3.13	3.48	221.2	220.9	218.5	本地	正常	无	65535	1.61	0.73		6.85	698		1.13				0	25.2
2019-03-14 09:51:29	4.2	202	3.57	3.12	3.44	220.4	222.4	217.7	本地	正常	无	65535	1.62	0.73		6.76	689		1.15				0	25.8
2019-03-14 09:53:54	4.23	202	3.52	3.18	3.48	220.7	220	219.1	本地	正常	无	65535	1.63	0.73		6.81	694		1.13				0	26
2019-03-14 09:56:19	4.23	202	3.51	3.14	3.48	222.6	221.9	219.5	本地	正常	无	65535	1.62	0.73		6.42	655		1.41				0	26.2
2019-03-14 09:58:44	4.24	202	3.53	3.14	3.59	222.7	218.6	216.2	本地	正常	无	65535	1.63	0.73		6.59	672		1.33				0	26
2019-03-14 10:01:09	4.22	201	3.55	3.1	3.48	220.9	220.7	218.1	本地	正常	无	65535	1.62	0.73		6.9	704		1.04				0	26.3
2019-03-14 10:03:35	4.2	202	3.45	3.21	3.52	222.9	218.2	219.1	本地	正常	无	65535	1.62	0.73		6.8	693		1.15				0	26.2
2019-03-14 10:06:00	4.21	202	3.45	3.19	3.52	222.1	217.5	218.4	本地	正常	无	65535	1.62	0.73		6.5	663		1.31				0	26
2019-03-14 10:08:26	4.23	202	3.51	3.21	3.48	220.5	219.3	218.9	本地	正常	无	65535	1.62	0.73		6.73	686		1.19				0	26.2
2019-03-14 10:10:51	4.22	202	3.5	3.18	3.46	219.9	219.1	219.3	本地	正常	无	65535	1.62	0.73		6.54	667		1.32				0	26.6
2019-03-14 10:13:16	4.2	202	3.57	3.1	3.53	220.6	218.6	216.1	本地	正常	无	65535	1.61	0.73		7.01	715		0.9				0	26.9
2019-03-14 10:15:41	4.19	202	3.55	3.09	3.53	220.6	218.9	216.4	本地	正常	无	65535	1.61	0.73		6.81	694		1.11				0	26.7
2019-03-14 10:18:06	4.19	202	3.51	3.05	3.49	222.6	220.4	218.2	本地	正常	无	65535	1.61	0.73		6.48	661		1.41				0	27.2
2019-03-14 10:20:32	4.19	202	3.44	3.14	3.52	222.8	218	218.9	本地	正常	无	65535	1.61	0.73		6.89	703		1.05				0	27.3
2019-03-14 10:22:56	4.17	202	3.45	3.14	3.53	222.2	217.3	217.4	本地	正常	无	65535	1.6	0.73		6.83	696		1.03				0	27.3
2019-03-14 10:25:22	4.14	202	3.46	3.12	3.45	220.4	218.2	217.9	本地	正常	无	65535	1.59	0.73		6.79	692		1.13				0	26.9
2019-03-14 10:32:37	4.15	202	3.53	3.04	3.46	220.4	219.8	215.9	本地	正常	无	65535	1.59	0.73		6.79	692		1.13				0	28.1
2019-03-14 10:35:03	4.12	202	3.4	3.08	3.45	221.4	217.3	216.8	本地	正常	无	65535	1.58	0.73		7.12	726		0.79				0	27.7
2019-03-14 10:37:28	4.11	202	3.4	3.09	3.46	220.9	217.3	217.1	本地	正常	无	65535	1.58	0.73		6.87	701		1.02				0	27.8
2019-03-14 10:39:53	4.11	202	3.42	3.06	3.44	220.9	217	216	本地	正常	无	65535	1.57	0.73		6.89	703		1.01				0	28.2
2019-03-14 10:42:18	4.11	202	3.49	3.06	3.47	219	216.9	214.3	本地	正常	无	65535	1.57	0.73		6.85	698		1.09				0	28.4
2019-03-14 10:44:43	4.1	202	3.48	3.02	3.45	219	217.7	214.8	本地	正常	无	65535	1.57	0.73		7.04	718		0.9				0	28.6
2019-03-14 10:47:08	4.08	202	3.49	3	3.47	218.4	217.9	214.3	本地	正常	无	65535	1.57	0.73		7.16	730		0.78				0	28.5
2019-03-14 10:49:33	4.09	202	3.49	3.04	3.48	217.8	216.7	214	本地	正常	无	65535	1.57	0.73		6.81	694		1.03				0	28.9
2019-03-14 10:56:49	4.08	202	3.38	3.03	3.56	223.3	215.1	215.3	本地	正常	无	65535	1.57	0.73		7.01	715		0.91				0	28.3
2019-03-14 10:59:15	4.09	202	3.48	2.99	3.45	220.8	218.3	215.9	本地	正常	无	65535	1.57	0.73		7.13	727		0.77				0	28
2019-03-14 11:01:39	4.08	202	3.48	3	3.43	219.9	218	216	本地	正常	无	65535	1.57	0.73		6.91	705		1.12				0	28.4
2019-03-14 11:04:04	4.08	202	3.47	2.98	3.42	220.8	218.5	215.9	本地	正常	无	65535	1.57	0.73		6.95	709		1.04				0	28.4
2019-03-14 11:06:30	4.08	202	3.49	3.01	3.45	220.1	217.6	215.4	本地	正常	无	65535	1.57	0.73		7.08	722		0.83				0	29
2019-03-14 11:13:46	4.08	202	3.42	3.04	3.47	220.8	216.5	217.1	本地	正常	无	65535	1.57	0.73		7.02	716		0.98				0	29.3
2019-03-14 11:23:08	4.09	201	3.48	3.03	3.46	219.9	217.9	216	本地	正常	无	65535	1.57	0.73		6.76	689		1.13				0	29.9
2019-03-14 11:25:33	4.08	202	3.4	3.03	3.43	220.4	216	216.7	本地	正常	无	65535	1.56	0.73		6.89	703		1.15				0	30.1
2019-03-14 11:27:59	4.1	201	3.44	3.07	3.47	219.1	214.4	214.9	本地	正常	无	65535	1.57	0.73		6.95	709		0.87				0	30.9
2019-03-14 11:30:24	4.11	202	3.42	3.04	3.46	220	215.2	215.5	本地	正常	无	65535	1.57	0.73		6.8	693		1.02				0	31
2019-03-14 11:32:49	4.09	202	3.48	3.06	3.43	218.7	217	216.3	本地	正常	无	65535	1.57	0.73		7.06	720		0.8				0	31.3
2019-03-14 11:35:14	4.08	202	3.43	3.08	3.38	219.8	218.1	218.3	本地	正常	无	65535	1.57	0.73		6.9	704		1.06				0	31
2019-03-14 11:37:40	4.08	202	3.43	3.06	3.36	220.2	218.7	218.8	本地	正常	无	65535	1.57	0.73		6.98	712		1.04				0	30.9
2019-03-14 11:40:05	4.1	202	3.48	3.01	3.43	221	219.4	217.2	本地	正常	无	65535	1.58	0.73		7.14	728		0.89				0	30.9
2019-03-14 11:42:30	4.09	202	3.42	3.03	3.42	222.1	217.3	218.1	本地	正常	无	65535	1.57	0.73		7.08	722		0.85				0	31.2
2019-03-14 11:44:55	4.08	202	3.4	3.06	3.46	221.6	216.8	217.9	本地	正常	无	65535	1.57	0.73		6.85	698		1.06				0	31.4
2019-03-14 11:47:20	4.08	202	3.45	3	3.43	221.3	218.9	216.4	本地	正常	无	65535	1.57	0.73		6.9	704		0.96				0	31.4
2019-03-14 11:49:45	4.1	202	3.46	3.01	3.45	222	220	217.2	本地	正常	无	65535	1.58	0.73		6.92	706		1.03				0	31.6
2019-03-14 11:52:11	4.11	202	3.55	2.97	3.41	221.2	221.7	215.8	本地	正常	无	65535	1.58	0.73		6.97	711		0.89				0	31.8
2019-03-14 11:54:37	4.1	202	3.52	2.95	3.43	221.1	220.9	216.7	本地	正常	无	65535	1.58	0.73		7.19	733		0.8				0	32.1
2019-03-14 11:57:01	4.08	202	3.52	2.98	3.41	221.3	222	216.8	本地	正常	无	65535	1.58	0.73		6.79	692		1.08				0	31.6
2019-03-14 11:59:44	4.08	202	3.44	3	3.52	223.3	218	216	本地	正常	无	65535	1.58	0.73		7.02	716		0.95				0	31.6
2019-03-14 12:02:28	4.1	202	3.43	2.99	3.42	223.9	221.6	219.1	本地	正常	无	65535	1.58	0.73		7.07	721		0.84				0	31.6
2019-03-14 12:04:52	4.08	202	3.47	3.04	3.41	222.9	220.8	218	本地	正常	无	65535	1.58	0.73		7.17	731		0.78				0	31.8
2019-03-14 12:07:01	4.08	202	3.48	3.02	3.43	221.3	219.1	216.8	本地	正常	无	65535	1.57	0.73		6.96	710		0.95				0	31.2
2019-03-14 12:09:23	4.09	202	3.46	3.03	3.43	222	220	217.4	本地	正常	无	65535	1.58	0.73		7.04	718		0.98				0	31.3
2019-03-14 12:15:34	4.08	202	3.37	3.04	3.46	221.9	216.9	217.6	本地	正常	无	65535	1.57	0.73		6.78	691		1.09				0	31
2019-03-14 12:18:16	4.07	202	3.37	3.07	3.46	221.5	217.4	217.4	本地	正常	无	65535	1.57	0.73		7.08	722		0.82				0	31.3
2019-03-14 12:20:41	4.07	202	3.46	3.03	3.44	221.6	219.8	217.3	本地	正常	无	65535	1.57	0.73		7.12	726		0.88				0	31.6
2019-03-14 12:22:30	4.08	202	3.44	2.98	3.4	223.1	221.1	218.9	本地	正常	无	65535	1.57	0.73		7.13	727		0.88				0	31.4
2019-03-14 12:25:11	4.07	202	3.44	3.05	3.4	221.2	219	217.1	本地	正常	无	65535	1.56	0.73		6.96	710		1.1				0	31.8
2019-03-14 12:27:21	4.07	202	3.42	3.01	3.39	223.1	221.1	218.9	本地	正常	无	65535	1.57	0.73		7.07	721		0.84				0	31
2019-03-14 12:29:46	4.09	201	3.45	3.1	3.44	220.8	218.7	216.3	本地	正常	无	65535	1.58	0.73		6.71	684		1.17				0	31
2019-03-14 12:32:11	4.11	202	3.41	3.05	3.44	223	217.9	218.3	本地	正常	无	65535	1.58	0.73		6.96	710		1				0	31
2019-03-14 12:34:36	4.1	202	3.38	3.14	3.38	222.5	217.6	219.8	本地	正常	无	65535	1.58	0.73		7.26	740		0.74				0	31.5
2019-03-14 12:37:02	4.11	202	3.46	3.02	3.43	221.7	219.4	217.1	本地	正常	无	65535	1.58	0.73		6.74	687		1.16				0	30.7
2019-03-14 12:39:27	4.13	202	3.5	3.01	3.45	221.4	219.2	217.4	本地	正常	无	65535	1.59	0.73		6.98	712		0.94				0	30.3
2019-03-14 12:41:53	4.15	202	3.49	2.98	3.43	221.9	220	218.1	本地	正常	无	65535	1.59	0.74		6.86	700		1.01				0	30.7
2019-03-14 12:44:18	4.12	202	3.42	2.99	3.39	224.5	221.8	219.4	本地	正常	无	65535	1.59	0.73		7.18	732		0.83				0	30.1
2019-03-14 12:46:44	4.09	202	3.43	2.99	3.39	224.3	221.4	219.9	本地	正常	无	65535	1.58	0.73		7.21	735		0.78				0	29.9
2019-03-14 12:49:08	4.07	202	3.35	2.96	3.4	224.4	219.8	219.8	本地	正常	无	65535	1.57	0.73		6.86	700		1.05				0	29.9
2019-03-14 12:51:33	4.1	202	3.39	3.03	3.41	224.7	219.5	219.4	本地	正常	无	65535	1.58	0.73		6.8	693		1.12				0	30.1
2019-03-14 12:53:59	4.12	202	3.45	3.03	3.42	224.4	222	219.3	本地	正常	无	65535	1.59	0.73		7.23	737		0.84				0	31
2019-03-14 12:56:24	4.14	202	3.53	2.99	3.43	222.7	222.2	218.1	本地	正常	无	65535	1.59	0.73		7	714		1				0	30.9
2019-03-14 12:58:49	4.14	202	3.49	3.03	3.46	221.9	219.1	216.8	本地	正常	无	65535	1.59	0.73		6.82	695		1.14				0	31.4
2019-03-14 13:01:14	4.14	202	3.51	3.03	3.46	221.5	219.4	217.1	本地	正常	无	65535	1.59	0.73		7.07	721		0.94				0	30.2
2019-03-14 13:03:40	4.13	202	3.51	3.03	3.46	221.7	219.1	216.6	本地	正常	无	65535	1.59	0.73		6.87	701		1.06				0	30.4
2019-03-14 13:06:05	4.13	202	3.43	3.07	3.48	222.4	217.1	217.7	本地	正常	无	65535	1.59	0.73		7.04	718		0.92				0	29.8
2019-03-14 13:08:30	4.12	202	3.46	3.1	3.56	222.6	214.2	215	本地	正常	无	65535	1.58	0.73		7	714		0.89				0	30.5
2019-03-14 13:10:55	4.13	202	3.52	3.05	3.43	221.1	219.3	216.8	本地	正常	无	65535	1.59	0.73		6.78	691		1.11				0	30.5
2019-03-14 13:13:20	4.14	202	3.5	3.03	3.44	221.5	219.8	216.7	本地	正常	无	65535	1.59	0.73		7.01	715		1.07				0	30.8
2019-03-14 13:15:45	4.14	202	3.51	3.04	3.46	220.5	218.2	215.8	本地	正常	无	65535	1.59	0.73		6.85	698		1.03				0	30.7
2019-03-14 13:18:10	4.14	202	3.54	3.06	3.49	220.1	218.1	216.1	本地	正常	无	65535	1.59	0.73		7.08	722		0.89				0	30.7
2019-03-14 13:20:36	4.16	201	3.47	3.12	3.5	219.7	215.2	215.4	本地	正常	无	65535	1.59	0.73		6.9	704		1.02				0	31.4
2019-03-14 13:23:01	4.17	202	3.5	3.1	3.54	220	214.9	215.2	本地	正常	无	65535	1.59	0.73		6.65	678		1.24				0	31.5
2019-03-14 13:25:26	4.17	202	3.47	3.1	3.51	221.2	216.6	217	本地	正常	无	65535	1.6	0.73		6.86	700		1.03				0	32
2019-03-14 13:27:52	4.17	202	3.55	3.08	3.5	219.6	217.3	215.3	本地	正常	无	65535	1.6	0.73		7.03	717		1.02				0	31.9
2019-03-14 13:30:19	4.18	202	3.53	3.05	3.46	222.9	220.5	218.6	本地	正常	无	65535	1.61	0.73		6.8	693		1.11				0	32.2
2019-03-14 13:32:42	4.16	201	3.52	3.06	3.46	223.5	220.8	218.5	本地	正常	无	65535	1.6	0.72		6.91	705		1.04				0	31.7
