# Supplementary material for: Fault diagnosis method of submersible screw pump based on random forest
Source: PLoS One. 2020 Nov 16;15(11):e0242458. doi: 10.1371/journal.pone.0242458 (PMC7668568; doi:10.1371/journal.pone.0242458)
Supplement: S1 File — (ZIP) [file pone.0242458.s001.zip › Supporting Information/Partial source data of oil well/6 changqing 29-108.xlsx]

## Sheet: Sheet1
时间	电流	转速	输入电流A	输入电流B	输入电流C	输入电压A	输入电压B	输入电压C	KA0	KA4	远程操作	操作时间	有功功率	功率因数	有功电量	井下压力	沉没度	无功电量	油压	油压	套压	流量	井温	油温
2018-08-20 02:29:47	1.55	298	5.09	5.07	3.73	221.7	219.2	221.2	远程	正常	调速	65535	1.82	0.59		18.43	1880		15.83					0
2018-08-20 02:32:12	1.55	298	5.5	5.29	3.74	220.1	218	218.8	远程	正常	调速	65535	1.83	0.59		18.43	1880		15.81					0
2018-08-20 02:34:37	1.55	297	5.26	5.25	3.58	221.4	219.3	221.1	远程	正常	调速	65535	1.82	0.59		18.43	1880		15.83					0
2018-08-20 02:37:18	1.55	297	5.21	5.36	3.82	222.6	219.9	221.6	远程	正常	调速	65535	1.83	0.59		18.43	1880		15.81					0
2018-08-20 02:40:07	1.55	298	5.31	5.31	3.75	222.1	220	221	远程	正常	调速	65535	1.82	0.58		18.43	1880		15.82					0
2018-08-20 02:42:36	1.55	297	5.32	5.16	3.73	221.5	219.6	221	远程	正常	调速	65535	1.82	0.59		18.43	1880		15.82					0
2018-08-20 02:45:02	1.56	297	5.28	5.2	3.66	221.5	219.3	221	远程	正常	调速	65535	1.82	0.58		18.43	1880		15.83					0
2018-08-20 02:47:27	1.55	297	5.27	5.21	3.69	221.8	219.3	221.1	远程	正常	调速	65535	1.83	0.59		18.43	1880		15.81					0
2018-08-20 02:49:53	1.55	298	5.38	5.3	3.68	221.3	219.1	220.7	远程	正常	调速	65535	1.83	0.59		18.43	1880		15.81					0
2018-08-20 02:52:18	1.55	298	5.34	5.22	3.81	221.7	218.9	220.3	远程	正常	调速	65535	1.84	0.6		18.43	1880		15.81					0
2018-08-20 02:54:45	1.55	297	5.28	5.27	3.82	220.8	218.6	220.4	远程	正常	调速	65535	1.83	0.59		18.43	1880		15.81					0
2018-08-20 02:57:09	1.55	297	5.45	5.34	3.75	220.7	218.4	219.5	远程	正常	调速	65535	1.83	0.59		18.43	1880		15.81					0
2018-08-20 02:59:38	1.55	298	5.19	5.18	3.8	219.7	217.7	219.1	远程	正常	调速	65535	1.82	0.59		18.43	1880		15.84					0
2018-08-20 03:02:04	1.55	298	5.15	5.1	3.7	221.4	219.6	220.7	远程	正常	调速	65535	1.81	0.58		18.43	1880		15.84					0
2018-08-20 03:04:24	1.55	297	5.13	5.16	3.75	222.5	219.9	221.2	远程	正常	调速	65535	1.82	0.59		18.43	1880		15.84					0
2018-08-20 03:06:50	1.55	297	5.3	5.16	3.6	221.5	218.7	220.2	远程	正常	调速	65535	1.81	0.58		18.43	1880		15.84					0
2018-08-20 03:09:15	1.55	297	5.39	5.22	3.68	221.6	219.3	221.1	远程	正常	调速	65535	1.83	0.59		18.43	1880		15.81					0
2018-08-20 03:11:41	1.55	298	5.18	5.1	3.73	222.6	220.7	221.9	远程	正常	调速	65535	1.82	0.59		18.43	1880		15.84					0
2018-08-20 03:14:06	1.55	297	5.34	5.27	3.59	221.5	219.1	220.9	远程	正常	调速	65535	1.82	0.59		18.43	1880		15.84					0
2018-08-20 03:16:31	1.56	298	5.26	5.16	3.68	219.7	217.8	218.9	远程	正常	调速	65535	1.82	0.59		18.43	1880		15.84					0
2018-08-20 03:18:57	1.55	297	5.25	5.15	3.84	220.8	218.9	220	远程	正常	调速	65535	1.82	0.59		18.43	1880		15.83					0
2018-08-20 03:21:23	1.55	298	5.5	5.35	3.65	220.5	218.7	220.1	远程	正常	调速	65535	1.82	0.58		18.43	1880		15.82					0
2018-08-20 03:23:47	1.55	297	5.44	5.3	3.6	220.5	218.1	219.7	远程	正常	调速	65535	1.81	0.58		18.43	1880		15.83					0
2018-08-20 03:26:13	1.55	298	5.34	5.21	3.7	221.8	219.5	220.7	远程	正常	调速	65535	1.82	0.59		18.43	1880		15.83					0
2018-08-20 03:28:38	1.55	297	5.28	5.24	3.75	222.4	220	221	远程	正常	调速	65535	1.82	0.58		18.44	1881		15.83					0
2018-08-20 03:31:04	1.55	297	5.29	5.23	3.72	222	219.7	221.4	远程	正常	调速	65535	1.83	0.59		18.43	1880		15.82					0
2018-08-20 03:33:29	1.55	298	5.36	5.29	3.7	220.4	217.8	219.3	远程	正常	调速	65535	1.82	0.58		18.43	1880		15.82					0
2018-08-20 03:35:55	1.55	297	5.34	5.19	3.75	222.2	219.9	221.5	远程	正常	调速	65535	1.83	0.59		18.44	1881		15.82					0
2018-08-20 03:38:20	1.56	297	5.21	5.22	3.8	222.8	220.9	222.4	远程	正常	调速	65535	1.83	0.59		18.44	1881		15.82					0
2018-08-20 03:40:45	1.55	297	5.29	5.22	3.81	221.3	219.1	220.9	远程	正常	调速	65535	1.82	0.59		18.44	1881		15.82					0
2018-08-20 03:43:10	1.55	298	5.29	5.23	3.86	221.4	219.4	220.5	远程	正常	调速	65535	1.81	0.58		18.43	1880		15.82					0
2018-08-20 03:45:36	1.55	297	5.3	5.26	3.82	221.1	218.8	219.9	远程	正常	调速	65535	1.83	0.59		18.44	1881		15.82					0
2018-08-20 03:48:01	1.55	298	5.29	5.3	3.72	221	218.9	220.3	远程	正常	调速	65535	1.83	0.59		18.43	1880		15.81					0
2018-08-20 03:50:27	1.55	297	5.4	5.22	3.83	220.5	218.1	219.8	远程	正常	调速	65535	1.83	0.59		18.44	1881		15.81					0
2018-08-20 03:52:52	1.56	298	5.42	5.24	3.79	221.4	219.3	220.4	远程	正常	调速	65535	1.84	0.59		18.44	1881		15.81					0
2018-08-20 03:55:18	1.56	297	5.26	5.38	3.75	221.4	219.2	221.2	远程	正常	调速	65535	1.84	0.59		18.44	1881		15.81					0
2018-08-20 03:57:43	1.56	297	5.37	5.4	3.69	222.7	220.7	222.4	远程	正常	调速	65535	1.84	0.59		18.44	1881		15.81					0
2018-08-20 04:00:08	1.55	297	5.24	5.23	3.61	221.1	218.7	220.1	远程	正常	调速	65535	1.82	0.59		18.44	1881		15.84					0
2018-08-20 04:02:33	1.56	297	5.25	5.26	3.67	221.7	219	220.5	远程	正常	调速	65535	1.81	0.58		18.44	1881		15.84					0
2018-08-20 04:04:59	1.55	298	5.21	5.18	3.72	221.6	219.6	220.9	远程	正常	调速	65535	1.82	0.58		18.44	1881		15.84					0
2018-08-20 04:07:23	1.56	298	5.15	5.15	3.74	220.3	217.8	219.4	远程	正常	调速	65535	1.81	0.58		18.43	1880		15.84					0
2018-08-20 04:09:49	1.56	298	5.31	5.18	3.58	220	218.1	218.8	远程	正常	调速	65535	1.81	0.58		18.43	1880		15.84					0
2018-08-20 04:12:15	1.55	298	5.19	5.17	3.77	221.4	218.8	220.1	远程	正常	调速	65535	1.82	0.59		18.44	1881		15.84					0
2018-08-20 04:14:40	1.56	298	5.32	5.3	3.6	220.6	218.8	220.2	远程	正常	调速	65535	1.81	0.58		18.44	1881		15.84					0
2018-08-20 04:17:05	1.55	297	5.26	5.27	3.63	221.8	219.4	221.3	远程	正常	调速	65535	1.82	0.59		18.44	1881		15.84					0
2018-08-20 04:19:31	1.55	298	5.36	5.36	3.59	221.2	219.1	220.9	远程	正常	调速	65535	1.81	0.58		18.44	1881		15.84					0
2018-08-20 04:21:55	1.55	298	5.19	5.23	3.63	221.5	219.1	220.9	远程	正常	调速	65535	1.82	0.59		18.44	1881		15.85					0
2018-08-20 04:24:21	1.55	298	4.98	5.12	3.85	220.9	218.9	220.2	远程	正常	调速	65535	1.81	0.59		18.44	1881		15.84					0
2018-08-20 04:26:47	1.55	297	5.22	5.22	3.73	221.4	219.3	220.4	远程	正常	调速	65535	1.82	0.59		18.44	1881		15.84					0
2018-08-20 04:29:12	1.55	297	5.18	5.29	3.7	221.4	219.5	221.2	远程	正常	调速	65535	1.81	0.58		18.44	1881		15.84					0
2018-08-20 04:31:38	1.56	297	5.05	5.23	3.76	222	219.8	221.9	远程	正常	调速	65535	1.82	0.59		18.44	1881		15.84					0
2018-08-20 04:34:03	1.55	298	5.34	5.32	3.63	220.9	218.9	220.1	远程	正常	调速	65535	1.82	0.58		18.44	1881		15.84					0
2018-08-20 04:36:29	1.57	298	5.1	5.22	3.9	221.1	218.9	220.7	远程	正常	调速	65535	1.83	0.58		18.44	1881		15.83					0
2018-08-20 04:38:55	1.55	297	5.25	5.31	3.79	221.7	219.3	220.5	远程	正常	调速	65535	1.83	0.59		18.44	1881		15.82					0
2018-08-20 04:41:19	1.55	297	5.23	5.22	3.79	221.1	218.4	219.4	远程	正常	调速	65535	1.82	0.59		18.44	1881		15.83					0
2018-08-20 04:43:45	1.55	297	5.33	5.23	3.81	221.8	219.2	220.7	远程	正常	调速	65535	1.83	0.59		18.44	1881		15.83					0
2018-08-20 04:46:10	1.56	298	5.34	5.24	3.63	222.3	220.1	221.2	远程	正常	调速	65535	1.83	0.59		18.44	1881		15.82					0
2018-08-20 04:48:35	1.57	298	5.31	5.2	3.67	221.5	219.6	220.7	远程	正常	调速	65535	1.83	0.58		18.44	1881		15.83					0
2018-08-20 04:51:00	1.56	297	5.16	5.11	3.82	223	220.6	222	远程	正常	调速	65535	1.84	0.59		18.44	1881		15.82					0
2018-08-20 04:53:25	1.55	297	5.14	5.16	3.82	221.1	218.9	220.5	远程	正常	调速	65535	1.82	0.58		18.44	1881		15.84					0
2018-08-20 04:55:51	1.56	297	5.34	5.19	3.63	221.9	219.3	220.4	远程	正常	调速	65535	1.83	0.59		18.44	1881		15.82					0
2018-08-20 04:58:19	1.56	298	5.32	5.18	3.78	221.5	219.6	220.8	远程	正常	调速	65535	1.84	0.59		18.44	1881		15.81					0
2018-08-20 05:00:42	1.56	298	5.14	5.12	3.8	220.8	218.1	219.6	远程	正常	调速	65535	1.82	0.59		18.44	1881		15.84					0
2018-08-20 05:03:07	1.56	297	5.35	5.2	3.69	220.7	218.5	220.1	远程	正常	调速	65535	1.83	0.58		18.44	1881		15.83					0
2018-08-20 05:05:33	1.56	297	5.3	5.2	3.66	221.8	219.1	220.3	远程	正常	调速	65535	1.82	0.58		18.44	1881		15.84					0
2018-08-20 05:07:58	1.57	298	5.26	5.15	3.77	221.3	218.6	220	远程	正常	调速	65535	1.83	0.59		18.44	1881		15.84					0
2018-08-20 05:10:23	1.56	298	5.17	5.21	3.74	221.4	218.7	220	远程	正常	调速	65535	1.83	0.59		18.44	1881		15.83					0
2018-08-20 05:12:48	1.57	298	5.09	5.15	3.81	221.7	219.3	221.2	远程	正常	调速	65535	1.83	0.59		18.44	1881		15.83					0
2018-08-20 05:15:14	1.56	298	5.1	5.13	3.82	221.3	218.7	219.8	远程	正常	调速	65535	1.83	0.59		18.44	1881		15.84					0
2018-08-20 05:17:39	1.57	297	5.06	5.1	3.72	222.2	220.2	221.5	远程	正常	调速	65535	1.83	0.59		18.44	1881		15.84					0
2018-08-20 05:20:05	1.56	298	5.16	5.2	3.68	221.4	218.7	220.4	远程	正常	调速	65535	1.83	0.59		18.44	1881		15.84					0
2018-08-20 05:22:36	1.55	297	5.28	5.27	3.65	221.5	218.8	220.2	远程	正常	调速	65535	1.82	0.59		18.44	1881		15.85					0
2018-08-20 05:24:56	1.56	297	5.25	5.28	3.58	220.7	218.7	220.4	远程	正常	调速	65535	1.84	0.59		18.44	1881		15.85					0
2018-08-20 05:27:20	1.56	298	5.26	5.24	3.69	219.3	217.2	218.7	远程	正常	调速	65535	1.82	0.59		18.44	1881		15.84					0
2018-08-20 05:29:46	1.56	297	5.36	5.23	3.81	221.3	219	220.7	远程	正常	调速	65535	1.84	0.59		18.44	1881		15.82					0
2018-08-20 05:32:11	1.56	298	5.37	5.2	3.81	221.3	219.3	220.2	远程	正常	调速	65535	1.84	0.6		18.44	1881		15.83					0
2018-08-20 05:34:36	1.56	297	5.35	5.16	3.81	221.4	219.4	220.7	远程	正常	调速	65535	1.84	0.6		18.44	1881		15.82					0
2018-08-20 05:37:02	1.56	297	5.46	5.39	3.78	220.7	218.4	220.2	远程	正常	调速	65535	1.84	0.59		18.44	1881		15.82					0
2018-08-20 05:39:27	1.56	297	5.25	5.32	3.8	221.3	218.5	220	远程	正常	调速	65535	1.84	0.59		18.44	1881		15.82					0
2018-08-20 05:41:53	1.56	298	5.26	5.31	3.86	221.5	219.4	220.8	远程	正常	调速	65535	1.84	0.59		18.44	1881		15.82					0
2018-08-20 05:44:18	1.56	298	5.15	5.29	3.9	221.2	218.6	220.6	远程	正常	调速	65535	1.85	0.59		18.44	1881		15.82					0
2018-08-20 05:46:43	1.56	297	5.29	5.34	3.9	220.7	218.8	219.9	远程	正常	调速	65535	1.84	0.59		18.44	1881		15.82					0
2018-08-20 05:49:08	1.56	298	5.34	5.17	3.88	221	218.3	219.2	远程	正常	调速	65535	1.85	0.6		18.44	1881		15.81					0
2018-08-20 05:51:34	1.56	297	5.16	5.08	3.99	221	218.3	219.9	远程	正常	调速	65535	1.84	0.6		18.44	1881		15.82					0
2018-08-20 05:53:41	1.56	297	5.27	5.26	3.94	220.8	218.6	220.3	远程	正常	调速	65535	1.84	0.59		18.44	1881		15.82					0
2018-08-20 05:55:49	1.56	298	5.26	5.2	3.81	221.3	218.8	220	远程	正常	调速	65535	1.84	0.59		18.44	1881		15.83					0
2018-08-20 05:58:17	1.57	298	5.39	5.2	3.85	220.7	217.9	219	远程	正常	调速	65535	1.84	0.59		18.44	1881		15.82					0
2018-08-20 06:01:03	1.56	297	5.3	5.14	3.83	221	218.5	219.5	远程	正常	调速	65535	1.84	0.6		18.44	1881		15.82					0
2018-08-20 06:03:29	1.56	297	5.19	5.14	3.87	220.3	218	219.8	远程	正常	调速	65535	1.83	0.6		18.44	1881		15.84					0
2018-08-20 06:05:55	1.57	298	5.24	5.11	3.68	220.3	218.3	219.5	远程	正常	调速	65535	1.83	0.59		18.44	1881		15.83					0
2018-08-20 06:08:20	1.56	297	5.09	5.14	3.78	221.7	218.9	220.4	远程	正常	调速	65535	1.83	0.6		18.45	1882		15.85					0
2018-08-20 06:10:46	1.56	297	5.1	5.19	3.83	220.7	218.2	220.1	远程	正常	调速	65535	1.83	0.59		18.44	1881		15.84					0
2018-08-20 06:13:10	1.57	297	5.15	5.18	3.8	221.1	219	220.9	远程	正常	调速	65535	1.84	0.6		18.45	1882		15.82					0
2018-08-20 06:15:36	1.57	297	5.16	5.12	3.82	221.5	218.9	220.3	远程	正常	调速	65535	1.84	0.6		18.45	1882		15.82					0
2018-08-20 06:18:01	1.57	297	5.19	5.11	3.93	220.7	218.2	220.2	远程	正常	调速	65535	1.85	0.61		18.44	1881		15.82					0
2018-08-20 06:20:27	1.56	297	5.14	5.09	3.8	221.1	218.4	220.1	远程	正常	调速	65535	1.83	0.6		18.44	1881		15.85					0
2018-08-20 06:22:52	1.56	297	5.24	5.1	3.65	220.2	217.6	218.9	远程	正常	调速	65535	1.82	0.59		18.44	1881		15.85					0
2018-08-20 06:25:17	1.56	297	5.39	5.28	3.6	219.5	217.4	218.6	远程	正常	调速	65535	1.84	0.6		18.44	1881		15.82					0
2018-08-20 06:27:42	1.57	297	5.26	5.16	3.94	219.3	216.9	217.9	远程	正常	调速	65535	1.84	0.6		18.44	1881		15.81					0
2018-08-20 06:30:08	1.58	297	5.23	5.16	3.9	219.9	217.8	219	远程	正常	调速	65535	1.86	0.61		18.44	1881		15.79					0
2018-08-20 06:32:33	1.57	298	5.27	5.17	3.93	220	217.8	219.2	远程	正常	调速	65535	1.86	0.61		18.44	1881		15.79					0
2018-08-20 06:34:59	1.57	297	5.35	5.29	3.88	220.7	218.3	219.5	远程	正常	调速	65535	1.86	0.6		18.45	1882		15.78					0
2018-08-20 06:37:24	1.59	298	5.11	5.17	3.86	220.7	218.8	220.3	远程	正常	调速	65535	1.85	0.59		18.45	1882		15.8					0
2018-08-20 06:39:49	1.58	297	5.26	5.24	3.96	221.3	218.8	220.7	远程	正常	调速	65535	1.86	0.6		18.45	1882		15.78					0
2018-08-20 06:42:15	1.59	298	5.32	5.25	3.82	220.3	218.5	219.9	远程	正常	调速	65535	1.86	0.59		18.45	1882		15.79					0
2018-08-20 06:44:39	1.59	298	5.33	5.23	3.79	219.9	217	218.2	远程	正常	调速	65535	1.86	0.59		18.44	1881		15.77					0
2018-08-20 06:47:06	1.59	297	5.29	5.16	3.77	219.2	217	217.9	远程	正常	调速	65535	1.85	0.6		18.44	1881		15.77					0
2018-08-20 06:49:31	1.57	297	5.25	5.19	3.88	219.3	217	218.6	远程	正常	调速	65535	1.85	0.59		18.44	1881		15.79					0
2018-08-20 06:51:58	1.58	298	5.25	5.21	3.8	219.2	216.6	218.3	远程	正常	调速	65535	1.85	0.59		18.44	1881		15.79					0
2018-08-20 06:54:21	1.58	297	5.39	5.32	3.81	220.4	217.8	219	远程	正常	调速	65535	1.87	0.6		18.44	1881		15.78					0
2018-08-20 06:56:47	1.57	297	5.26	5.26	3.91	220	217.4	219.1	远程	正常	调速	65535	1.86	0.6		18.44	1881		15.78					0
2018-08-20 06:59:12	1.56	298	5.34	5.2	3.69	219	216.5	217.4	远程	正常	调速	65535	1.83	0.59		18.44	1881		15.82					0
2018-08-20 07:01:38	1.57	297	5.41	5.44	3.76	220.3	217.9	219.6	远程	正常	调速	65535	1.85	0.59		18.44	1881		15.79					0
2018-08-20 07:04:03	1.57	297	5.33	5.26	3.74	219.3	217	218.5	远程	正常	调速	65535	1.85	0.6		18.44	1881		15.8					0
2018-08-20 07:06:28	1.56	297	5.35	5.29	3.76	220.2	218	218.9	远程	正常	调速	65535	1.85	0.6		18.44	1881		15.81					0
2018-08-20 07:08:53	1.56	297	5.29	5.19	3.79	220	218.1	219.5	远程	正常	调速	65535	1.84	0.6		18.44	1881		15.81					0
2018-08-20 07:11:19	1.57	298	5.3	5.29	3.83	219.4	218	219.4	远程	正常	调速	65535	1.85	0.6		18.44	1881		15.8					0
2018-08-20 07:13:45	1.56	298	5.29	5.11	3.68	217.7	215.5	217	远程	正常	调速	65535	1.83	0.59		18.44	1881		15.82					0
2018-08-20 07:16:09	1.56	297	5.26	5.2	3.81	217.6	216	217.1	远程	正常	调速	65535	1.84	0.61		18.44	1881		15.81					0
2018-08-20 07:18:35	1.56	297	5.21	5.23	3.81	219.4	217.2	219.1	远程	正常	调速	65535	1.84	0.61		18.44	1881		15.81					0
2018-08-20 07:21:00	1.56	297	5.12	5.13	3.8	219.1	216.9	218.6	远程	正常	调速	65535	1.83	0.6		18.44	1881		15.83					0
2018-08-20 07:23:27	1.56	297	5.18	5.23	3.74	219.7	217.7	219.7	远程	正常	调速	65535	1.83	0.6		18.44	1881		15.81					0
2018-08-20 07:25:51	1.57	298	5.3	5.28	3.66	219.1	217	218.2	远程	正常	调速	65535	1.84	0.6		18.44	1881		15.8					0
2018-08-20 07:28:17	1.56	297	5.26	5.26	3.65	219	216.9	218.4	远程	正常	调速	65535	1.82	0.59		18.44	1881		15.82					0
2018-08-20 07:30:43	1.56	297	5.25	5.19	3.65	218.8	217.4	218.7	远程	正常	调速	65535	1.84	0.61		18.44	1881		15.8					0
2018-08-20 07:33:08	1.57	297	5.24	5.21	3.81	219.2	217.1	218.6	远程	正常	调速	65535	1.85	0.6		18.44	1881		15.79					0
2018-08-20 07:35:50	1.57	298	5.25	5.14	3.79	220.1	218	219.6	远程	正常	调速	65535	1.85	0.61		18.44	1881		15.79					0
2018-08-20 07:38:32	1.57	298	5.31	5.2	3.71	220.1	218.3	219.6	远程	正常	调速	65535	1.85	0.6		18.44	1881		15.79					0
2018-08-20 07:40:57	1.57	298	5.07	4.93	3.78	218.2	215.9	217.3	远程	正常	调速	65535	1.83	0.61		18.44	1881		15.82					0
2018-08-20 07:43:23	1.57	298	5.29	5.13	3.73	217.3	215.4	216.4	远程	正常	调速	65535	1.83	0.6		18.43	1880		15.81					0
2018-08-20 07:45:47	1.56	298	5.17	5.17	3.79	218.5	216.8	218	远程	正常	调速	65535	1.83	0.6		18.44	1881		15.8					0
2018-08-20 07:48:13	1.57	298	5.18	5.2	3.74	218.2	216.7	217.8	远程	正常	调速	65535	1.84	0.61		18.44	1881		15.79					0
2018-08-20 07:50:39	1.56	298	5.15	5.17	3.7	218.4	216.5	217.7	远程	正常	调速	65535	1.84	0.61		18.44	1881		15.79					0
2018-08-20 07:53:04	1.56	298	5.18	5.22	3.84	217.1	215.6	217.1	远程	正常	调速	65535	1.84	0.61		18.43	1880		15.79					0
2018-08-20 07:55:29	1.56	297	5.03	5.12	3.66	217.9	216.4	217.9	远程	正常	调速	65535	1.82	0.6		18.44	1881		15.82					0
2018-08-20 07:57:55	1.56	297	5.06	5.07	3.76	217.7	215.7	217.6	远程	正常	调速	65535	1.82	0.6		18.43	1880		15.82					0
2018-08-20 08:00:22	1.56	297	5.06	5.02	3.67	219	217.2	218.4	远程	正常	调速	65535	1.82	0.6		18.44	1881		15.82					0
2018-08-20 08:02:49	1.56	297	5.11	5.16	3.75	218.6	217.2	218.8	远程	正常	调速	65535	1.84	0.61		18.43	1880		15.8					0
2018-08-20 08:04:43	1.57	297	5.06	5.11	3.76	218.1	216.5	217.8	远程	正常	调速	65535	1.84	0.61		18.43	1880		15.8					0
2018-08-20 08:06:36	1.57	298	5.31	5.24	3.71	218.9	217.3	218.6	远程	正常	调速	65535	1.85	0.61		18.44	1881		15.77					0
2018-08-20 08:08:46	1.58	297	5.26	5.24	3.66	219	217.3	219.2	远程	正常	调速	65535	1.84	0.6		18.43	1880		15.78					0
2018-08-20 08:11:11	1.58	297	5.22	5.21	3.63	217.9	216	217.8	远程	正常	调速	65535	1.84	0.6		18.43	1880		15.77					0
2018-08-20 08:13:20	1.58	298	5.19	5.21	3.8	219.2	217.7	219	远程	正常	调速	65535	1.86	0.61		18.44	1881		15.76					0
2018-08-20 08:15:46	1.57	297	5.26	5.22	3.72	219.7	217.5	219.2	远程	正常	调速	65535	1.85	0.61		18.43	1880		15.77					0
2018-08-20 08:18:11	1.58	297	5.23	5.17	3.69	218.3	216.7	218.3	远程	正常	调速	65535	1.83	0.59		18.43	1880		15.79					0
2018-08-20 08:20:36	1.57	298	5.27	5.3	3.8	219.2	217.7	219.5	远程	正常	调速	65535	1.86	0.6		18.43	1880		15.76					0
2018-08-20 08:23:01	1.57	298	5.29	5.19	3.76	218.4	216.5	218.2	远程	正常	调速	65535	1.85	0.61		18.43	1880		15.76					0
2018-08-20 08:25:27	1.57	298	5.23	5.24	3.61	218.7	217.3	218.7	远程	正常	调速	65535	1.85	0.61		18.43	1880		15.76					0
2018-08-20 08:27:57	1.57	297	5.19	5.15	3.63	219.6	217.4	219	远程	正常	调速	65535	1.84	0.61		18.43	1880		15.78					0
2018-08-20 08:30:18	1.58	298	5.18	5.11	3.55	221.7	219.8	221.4	远程	正常	调速	65535	1.85	0.61		18.44	1881		15.77					0
2018-08-20 08:32:44	1.57	298	5.33	5.23	3.55	221.1	219.3	220.5	远程	正常	调速	65535	1.84	0.6		18.44	1881		15.79					0
2018-08-20 08:35:09	1.58	298	5.32	5.28	3.52	220.1	218.7	219.8	远程	正常	调速	65535	1.84	0.6		18.43	1880		15.77					0
2018-08-20 08:37:34	1.58	298	5.39	5.28	3.55	218.2	216.1	217.3	远程	正常	调速	65535	1.84	0.6		18.43	1880		15.78					0
2018-08-20 08:40:00	1.58	298	5.19	5.12	3.56	219.5	217.3	219	远程	正常	调速	65535	1.83	0.6		18.43	1880		15.79					0
2018-08-20 08:42:26	1.57	298	5.38	5.32	3.67	219.4	218	219.4	远程	正常	调速	65535	1.85	0.6		18.43	1880		15.76					0
2018-08-20 08:44:51	1.57	298	5.15	5.08	3.58	219.3	217.1	218.4	远程	正常	调速	65535	1.83	0.6		18.43	1880		15.79					0
2018-08-20 08:47:18	1.57	297	5.29	5.18	3.57	219	217	218.8	远程	正常	调速	65535	1.83	0.6		18.43	1880		15.78					0
2018-08-20 08:49:43	1.58	298	5.32	5.2	3.53	219.3	217.4	218.4	远程	正常	调速	65535	1.85	0.6		18.43	1880		15.76					0
2018-08-20 08:52:08	1.58	298	5.38	5.23	3.49	219	216.8	218.1	远程	正常	调速	65535	1.84	0.6		18.43	1880		15.76					0
2018-08-20 08:54:34	1.58	298	5.42	5.29	3.48	219.5	217.7	218.8	远程	正常	调速	65535	1.84	0.6		18.43	1880		15.77					0
2018-08-20 08:57:02	1.57	297	5.45	5.32	3.59	219.4	218	219.2	远程	正常	调速	65535	1.85	0.6		18.43	1880		15.76					0
2018-08-20 08:59:31	1.57	298	5.53	5.28	3.64	219.2	217.7	218.6	远程	正常	调速	65535	1.84	0.59		18.43	1880		15.76					0
2018-08-20 09:01:56	1.58	298	5.44	5.2	3.67	219.9	218.2	220	远程	正常	调速	65535	1.85	0.6		18.43	1880		15.75					0
2018-08-20 09:04:24	1.58	298	5.35	5.21	3.71	220.7	219.3	220.9	远程	正常	调速	65535	1.85	0.6		18.43	1880		15.75					0
2018-08-20 09:07:10	1.59	298	5.27	5.1	3.61	219.8	218.3	219.4	远程	正常	调速	65535	1.85	0.6		18.43	1880		15.76					0
2018-08-20 09:09:15	1.59	297	5.5	5.33	3.75	219.6	217.6	218.6	远程	正常	调速	65535	1.86	0.6		18.43	1880		15.73					0
2018-08-20 09:11:41	1.59	298	5.48	5.11	3.52	219.3	217.9	219.1	远程	正常	调速	65535	1.83	0.59		18.43	1880		15.76					0
2018-08-20 09:14:07	1.58	298	5.37	5.19	3.57	219.4	217.9	219.1	远程	正常	调速	65535	1.84	0.59		18.43	1880		15.77					0
2018-08-20 09:16:33	1.57	297	5.48	5.27	3.45	218.6	217.2	218.3	远程	正常	调速	65535	1.83	0.59		18.43	1880		15.77					0
2018-08-20 09:18:59	1.57	298	5.37	5.28	3.59	220.1	218	219.7	远程	正常	调速	65535	1.84	0.6		18.43	1880		15.76					0
2018-08-20 09:21:24	1.58	298	5.34	5.26	3.48	220.7	218.8	220.1	远程	正常	调速	65535	1.84	0.59		18.43	1880		15.77					0
2018-08-20 09:23:50	1.57	298	5.32	5.24	3.63	220.7	218.7	220.4	远程	正常	调速	65535	1.85	0.6		18.43	1880		15.76					0
2018-08-20 09:26:17	1.58	297	5.25	5.18	3.59	220.8	218.9	220.3	远程	正常	调速	65535	1.83	0.59		18.43	1880		15.78					0
2018-08-20 09:28:42	1.57	297	5.56	5.41	3.78	217.3	215.1	216.7	远程	正常	调速	65535	1.85	0.6		18.43	1880		15.74					0
2018-08-20 09:31:07	1.57	298	5.29	5.12	3.65	216.4	214.8	216.3	远程	正常	调速	65535	1.82	0.59		18.42	1879		15.78					0
2018-08-20 09:33:34	1.58	298	5.38	5.25	3.65	218.4	216.5	218.3	远程	正常	调速	65535	1.84	0.6		18.43	1880		15.76					0
2018-08-20 09:35:59	1.57	298	5.46	5.25	3.6	218	216.4	218	远程	正常	调速	65535	1.84	0.6		18.43	1880		15.76					0
2018-08-20 09:38:25	1.56	297	5.31	5.14	3.55	219.2	217.2	218.9	远程	正常	调速	65535	1.82	0.6		18.43	1880		15.78					0
2018-08-20 09:40:50	1.57	298	5.42	5.14	3.53	219.6	217.7	218.8	远程	正常	调速	65535	1.84	0.6		18.43	1880		15.77					0
2018-08-20 09:43:16	1.57	298	5.4	5.22	3.63	218.3	216.8	218.3	远程	正常	调速	65535	1.83	0.6		18.43	1880		15.78					0
2018-08-20 09:45:42	1.57	298	5.26	5.15	3.54	218.2	216.4	217.9	远程	正常	调速	65535	1.82	0.59		18.43	1880		15.79					0
2018-08-20 09:48:06	1.56	298	5.4	5.31	3.63	219.6	217.6	219	远程	正常	调速	65535	1.83	0.59		18.43	1880		15.78					0
2018-08-20 09:50:31	1.57	298	5.26	5.26	3.59	220.6	218.7	220	远程	正常	调速	65535	1.83	0.59		18.43	1880		15.78					0
2018-08-20 09:52:57	1.56	298	5.41	5.26	3.46	218.8	217.1	218.1	远程	正常	调速	65535	1.81	0.59		18.43	1880		15.79					0
2018-08-20 09:55:22	1.57	298	5.52	5.46	3.56	218.7	217.6	219	远程	正常	调速	65535	1.84	0.6		18.43	1880		15.76					0
2018-08-20 09:57:48	1.56	298	5.34	5.21	3.59	217.3	215.4	216.6	远程	正常	调速	65535	1.82	0.6		18.43	1880		15.79					0
2018-08-20 10:00:12	1.57	298	5.16	5.22	3.77	219.1	217.3	219.1	远程	正常	调速	65535	1.85	0.61		18.43	1880		15.75					0
2018-08-20 10:02:39	1.56	297	5.54	5.38	3.61	216.9	215	216.3	远程	正常	调速	65535	1.83	0.59		18.43	1880		15.76					0
2018-08-20 10:05:03	1.57	298	5.33	5.27	3.43	218.8	217.1	218.1	远程	正常	调速	65535	1.82	0.59		18.43	1880		15.79					0
2018-08-20 10:07:29	1.57	298	5.37	5.27	3.51	218.2	216.5	218.1	远程	正常	调速	65535	1.82	0.59		18.43	1880		15.79					0
2018-08-20 10:09:55	1.56	298	5.45	5.33	3.5	216.7	215.6	216.3	远程	正常	调速	65535	1.82	0.59		18.43	1880		15.78					0
2018-08-20 10:12:19	1.57	298	5.7	5.49	3.31	216.6	215.2	216.5	远程	正常	调速	65535	1.81	0.58		18.43	1880		15.78					0
2018-08-20 10:14:45	1.57	298	5.49	5.27	3.47	216.8	215.5	216.9	远程	正常	调速	65535	1.81	0.59		18.43	1880		15.78					0
2018-08-20 10:17:10	1.57	298	5.47	5.29	3.47	219.2	217.4	218.9	远程	正常	调速	65535	1.82	0.59		18.43	1880		15.78					0
2018-08-20 10:19:35	1.56	298	5.57	5.36	3.48	217.8	216	216.8	远程	正常	调速	65535	1.82	0.59		18.43	1880		15.78					0
2018-08-20 10:22:01	1.56	298	5.54	5.32	3.64	216.2	214.2	215.2	远程	正常	调速	65535	1.84	0.6		18.43	1880		15.76					0
2018-08-20 10:24:25	1.56	298	5.54	5.35	3.49	215.8	213.6	214.6	远程	正常	调速	65535	1.81	0.59		18.43	1880		15.79					0
2018-08-20 10:26:50	1.57	297	5.5	5.33	3.41	217.2	215.6	217.1	远程	正常	调速	65535	1.81	0.58		18.43	1880		15.77					0
2018-08-20 10:29:16	1.58	298	5.33	5.25	3.59	218.6	216.8	218	远程	正常	调速	65535	1.83	0.59		18.43	1880		15.76					0
2018-08-20 10:31:40	1.59	298	5.52	5.41	3.59	218.7	217.2	218.1	远程	正常	调速	65535	1.85	0.59		18.43	1880		15.73					0
2018-08-20 10:34:06	1.59	298	5.39	5.33	3.74	217.1	215.7	217.2	远程	正常	调速	65535	1.86	0.6		18.43	1880		15.72					0
2018-08-20 10:36:32	1.59	298	5.54	5.4	3.6	216.4	215	215.9	远程	正常	调速	65535	1.85	0.59		18.43	1880		15.72					0
2018-08-20 10:38:57	1.6	298	5.61	5.48	3.49	217.8	216	216.9	远程	正常	调速	65535	1.86	0.59		18.43	1880		15.72					0
2018-08-20 10:41:22	1.6	298	5.41	5.35	3.5	218.2	216.2	217.4	远程	正常	调速	65535	1.85	0.59		18.43	1880		15.73					0
2018-08-20 10:43:47	1.6	298	5.37	5.35	3.68	218.1	216.3	217.9	远程	正常	调速	65535	1.85	0.59		18.43	1880		15.72					0
2018-08-20 10:46:13	1.6	298	5.51	5.4	3.67	216.7	215.1	215.9	远程	正常	调速	65535	1.85	0.59		18.43	1880		15.72					0
2018-08-20 10:48:37	1.59	298	5.5	5.36	3.54	216.3	214.5	215.9	远程	正常	调速	65535	1.83	0.59		18.43	1880		15.74					0
2018-08-20 10:51:03	1.59	298	5.5	5.41	3.45	217.7	215.6	216.7	远程	正常	调速	65535	1.83	0.59		18.43	1880		15.74					0
2018-08-20 10:53:28	1.59	298	5.36	5.25	3.51	218.6	217	218.7	远程	正常	调速	65535	1.84	0.6		18.43	1880		15.73					0
2018-08-20 10:55:53	1.59	298	5.37	5.33	3.56	218.8	217.3	219	远程	正常	调速	65535	1.85	0.6		18.43	1880		15.74					0
2018-08-20 10:58:22	1.58	298	5.43	5.36	3.59	218.4	217.1	218.2	远程	正常	调速	65535	1.85	0.6		18.43	1880		15.73					0
2018-08-20 11:00:45	1.58	298	5.29	5.23	3.47	218.8	216.8	217.8	远程	正常	调速	65535	1.82	0.59		18.43	1880		15.77					0
2018-08-20 11:03:10	1.58	298	5.41	5.36	3.62	217.4	216.1	217.4	远程	正常	调速	65535	1.83	0.59		18.43	1880		15.75					0
2018-08-20 11:05:35	1.58	298	5.32	5.25	3.53	219.2	217.2	218.4	远程	正常	调速	65535	1.83	0.59		18.44	1881		15.77					0
2018-08-20 11:08:00	1.58	298	5.27	5.4	3.72	218.4	216.8	218.6	远程	正常	调速	65535	1.84	0.6		18.44	1881		15.74					0
2018-08-20 11:10:25	1.57	297	5.48	5.3	3.62	215.8	214.3	215.6	远程	正常	调速	65535	1.82	0.59		18.43	1880		15.77					0
2018-08-20 11:12:50	1.57	298	5.45	5.29	3.59	217	215	216.2	远程	正常	调速	65535	1.83	0.59		18.43	1880		15.76					0
2018-08-20 11:15:16	1.57	298	5.44	5.31	3.45	216.6	215	216.2	远程	正常	调速	65535	1.81	0.59		18.43	1880		15.78					0
2018-08-20 11:17:41	1.57	298	5.37	5.24	3.55	219.4	217.4	219.2	远程	正常	调速	65535	1.82	0.59		18.44	1881		15.78					0
2018-08-20 11:20:07	1.58	298	5.39	5.31	3.44	217.6	215.5	216.8	远程	正常	调速	65535	1.82	0.59		18.44	1881		15.77					0
2018-08-20 11:22:34	1.57	298	5.35	5.26	3.41	218	216.5	218	远程	正常	调速	65535	1.81	0.59		18.44	1881		15.78					0
2018-08-20 11:24:56	1.56	298	5.46	5.4	3.57	217.2	215.4	216.3	远程	正常	调速	65535	1.83	0.6		18.43	1880		15.75					0
2018-08-20 11:27:22	1.57	298	5.26	5.27	3.58	217.7	215.6	216.7	远程	正常	调速	65535	1.81	0.59		18.44	1881		15.79					0
2018-08-20 11:29:47	1.57	298	5.45	5.48	3.52	219.8	218.2	219.3	远程	正常	调速	65535	1.83	0.59		18.44	1881		15.76					0
2018-08-20 11:32:12	1.57	298	5.42	5.28	3.31	219.3	217.8	219.5	远程	正常	调速	65535	1.82	0.59		18.44	1881		15.77					0
2018-08-20 11:34:38	1.57	298	5.39	5.22	3.45	218.4	217	217.9	远程	正常	调速	65535	1.82	0.59		18.44	1881		15.78					0
2018-08-20 11:37:03	1.57	298	5.38	5.22	3.45	219.1	217.1	218.3	远程	正常	调速	65535	1.81	0.59		18.44	1881		15.79					0
2018-08-20 11:39:29	1.56	298	5.49	5.3	3.52	217.6	216	217.2	远程	正常	调速	65535	1.81	0.59		18.44	1881		15.78					0
2018-08-20 11:42:05	1.57	298	5.57	5.43	3.43	218.7	217.2	218	远程	正常	调速	65535	1.83	0.59		18.44	1881		15.76					0
2018-08-20 11:44:31	1.56	298	5.46	5.37	3.4	219.4	217.4	218.7	远程	正常	调速	65535	1.82	0.59		18.44	1881		15.79					0
2018-08-20 11:46:45	1.57	298	5.33	5.3	3.41	220.3	218.8	220	远程	正常	调速	65535	1.82	0.59		18.44	1881		15.79					0
2018-08-20 11:49:14	1.58	298	5.52	5.39	3.38	219.3	217.7	219.3	远程	正常	调速	65535	1.83	0.59		18.44	1881		15.76					0
2018-08-20 11:51:43	1.57	298	5.42	5.21	3.48	219.8	217.7	219.1	远程	正常	调速	65535	1.82	0.59		18.44	1881		15.79					0
2018-08-20 11:54:02	1.57	298	5.3	5.11	3.48	219.9	218.5	219.8	远程	正常	调速	65535	1.81	0.59		18.44	1881		15.79					0
2018-08-20 11:56:25	1.56	298	5.49	5.3	3.47	218.6	216.9	218.3	远程	正常	调速	65535	1.82	0.59		18.44	1881		15.77					0
2018-08-20 11:58:54	1.57	298	5.53	5.28	3.54	218.2	216.9	217.9	远程	正常	调速	65535	1.83	0.6		18.44	1881		15.75					0
2018-08-20 12:01:19	1.57	298	5.53	5.3	3.57	219.2	217.2	218.8	远程	正常	调速	65535	1.83	0.6		18.44	1881		15.75					0
2018-08-20 12:03:41	1.57	298	5.42	5.25	3.5	219	216.9	218.2	远程	正常	调速	65535	1.82	0.59		18.44	1881		15.77					0
2018-08-20 12:06:05	1.57	298	5.38	5.18	3.49	219.7	218.3	219.9	远程	正常	调速	65535	1.82	0.59		18.44	1881		15.79					0
2018-08-20 12:08:31	1.57	298	5.35	5.14	3.41	220.1	218.4	219.6	远程	正常	调速	65535	1.81	0.58		18.44	1881		15.79					0
2018-08-20 12:10:59	1.57	298	5.44	5.19	3.57	219.4	217.9	218.8	远程	正常	调速	65535	1.83	0.6		18.44	1881		15.76					0
2018-08-20 12:13:21	1.57	298	5.29	5.16	3.7	219.6	217.5	218.6	远程	正常	调速	65535	1.83	0.6		18.44	1881		15.76					0
2018-08-20 12:15:46	1.57	298	5.44	5.23	3.51	218.5	217	218.5	远程	正常	调速	65535	1.82	0.6		18.44	1881		15.78					0
2018-08-20 12:18:13	1.57	298	5.44	5.2	3.56	217.8	216.4	217.3	远程	正常	调速	65535	1.83	0.59		18.44	1881		15.77					0
2018-08-20 12:20:38	1.57	297	5.48	5.23	3.64	218.5	216.9	218.3	远程	正常	调速	65535	1.83	0.59		18.44	1881		15.77					0
2018-08-20 12:23:03	1.57	298	5.44	5.12	3.56	219.3	217.2	218.3	远程	正常	调速	65535	1.82	0.59		18.44	1881		15.77					0
2018-08-20 12:25:29	1.57	298	5.48	5.26	3.6	218.3	216.8	218	远程	正常	调速	65535	1.83	0.6		18.44	1881		15.76					0
2018-08-20 12:27:53	1.57	298	5.37	5.2	3.53	218.4	216.3	217.5	远程	正常	调速	65535	1.82	0.59		18.44	1881		15.78					0
2018-08-20 12:30:18	1.57	298	5.56	5.23	3.58	217.4	215.8	217.2	远程	正常	调速	65535	1.83	0.59		18.44	1881		15.75					0
2018-08-20 12:32:43	1.57	298	5.46	5.2	3.49	219.4	217.9	219.3	远程	正常	调速	65535	1.82	0.59		18.44	1881		15.76					0
2018-08-20 12:35:10	1.58	298	5.53	5.3	3.62	219.9	218	219.6	远程	正常	调速	65535	1.84	0.59		18.45	1882		15.74					0
2018-08-20 12:37:35	1.58	298	5.44	5.18	3.44	220.2	218	219.5	远程	正常	调速	65535	1.82	0.59		18.45	1882		15.78					0
2018-08-20 12:40:00	1.57	298	5.42	5.14	3.46	219.1	217.8	219	远程	正常	调速	65535	1.81	0.59		18.44	1881		15.78					0
2018-08-20 12:42:25	1.57	298	5.57	5.33	3.64	219.3	217.2	218.8	远程	正常	调速	65535	1.83	0.59		18.45	1882		15.75					0
2018-08-20 12:44:34	1.57	298	5.52	5.29	3.54	217.4	215.8	216.9	远程	正常	调速	65535	1.82	0.6		18.44	1881		15.76					0
2018-08-20 12:46:42	1.58	298	5.59	5.38	3.47	218.3	216.6	217.2	远程	正常	调速	65535	1.84	0.6		18.44	1881		15.75					0
2018-08-20 12:49:26	1.58	298	5.35	5.23	3.61	219.3	217.9	219.1	远程	正常	调速	65535	1.83	0.59		18.45	1882		15.75					0
2018-08-20 12:52:08	1.58	298	5.37	5.24	3.39	219.3	217.9	218.8	远程	正常	调速	65535	1.83	0.6		18.45	1882		15.75					0
2018-08-20 12:54:33	1.58	298	5.25	5.23	3.37	220.6	218.9	219.8	远程	正常	调速	65535	1.82	0.59		18.45	1882		15.78					0
2018-08-20 12:56:59	1.57	298	5.43	5.3	3.61	218.6	217.1	218	远程	正常	调速	65535	1.83	0.6		18.44	1881		15.75					0
2018-08-20 12:59:24	1.57	298	5.5	5.37	3.65	218.7	216.6	217.7	远程	正常	调速	65535	1.84	0.59		18.44	1881		15.73					0
2018-08-20 13:01:50	1.58	298	5.3	5.22	3.44	220.3	218.9	220.5	远程	正常	调速	65535	1.82	0.59		18.45	1882		15.76					0
2018-08-20 13:04:14	1.58	298	5.37	5.28	3.5	220.2	218.7	220.3	远程	正常	调速	65535	1.83	0.6		18.45	1882		15.74					0
2018-08-20 13:06:39	1.58	298	5.39	5.24	3.42	219.5	217.7	219.3	远程	正常	调速	65535	1.83	0.6		18.44	1881		15.76					0
2018-08-20 13:09:05	1.57	298	5.38	5.3	3.55	219.7	218.3	219.4	远程	正常	调速	65535	1.83	0.6		18.45	1882		15.75					0
2018-08-20 13:11:29	1.57	298	5.34	5.16	3.41	217.9	216.2	217	远程	正常	调速	65535	1.81	0.59		18.44	1881		15.76					0
2018-08-20 13:13:55	1.57	298	5.42	5.35	3.5	219	216.8	218.2	远程	正常	调速	65535	1.82	0.59		18.44	1881		15.76					0
2018-08-20 13:16:21	1.58	298	5.46	5.33	3.48	220.3	218.7	219.7	远程	正常	调速	65535	1.84	0.6		18.45	1882		15.73					0
2018-08-20 13:18:46	1.58	298	5.41	5.29	3.52	219.4	218	219.3	远程	正常	调速	65535	1.85	0.6		18.44	1881		15.72					0
2018-08-20 13:21:11	1.58	298	5.45	5.35	3.61	219.2	217	218.4	远程	正常	调速	65535	1.84	0.6		18.45	1882		15.73					0
2018-08-20 13:23:36	1.58	298	5.41	5.29	3.44	218.3	216.8	217.7	远程	正常	调速	65535	1.83	0.59		18.44	1881		15.74					0
2018-08-20 13:26:02	1.58	298	5.29	5.28	3.48	219.8	218.4	219.5	远程	正常	调速	65535	1.82	0.59		18.44	1881		15.76					0
2018-08-20 13:28:26	1.58	298	5.47	5.34	3.48	219.6	217.9	219.6	远程	正常	调速	65535	1.83	0.59		18.45	1882		15.74					0
2018-08-20 13:30:52	1.58	298	5.18	5.18	3.56	220.7	219.1	220.8	远程	正常	调速	65535	1.82	0.59		18.45	1882		15.76					0
2018-08-20 13:33:16	1.58	298	5.42	5.38	3.65	220.8	219.3	220.7	远程	正常	调速	65535	1.85	0.6		18.45	1882		15.73					0
2018-08-20 13:35:42	1.57	298	5.51	5.28	3.5	216.8	214.5	215.8	远程	正常	调速	65535	1.81	0.59		18.44	1881		15.75					0
2018-08-20 13:38:07	1.58	298	5.39	5.24	3.6	218.7	216.5	217.7	远程	正常	调速	65535	1.83	0.59		18.44	1881		15.74					0
2018-08-20 13:40:33	1.58	298	5.37	5.35	3.62	219.7	218.3	219.4	远程	正常	调速	65535	1.84	0.59		18.45	1882		15.74					0
2018-08-20 13:42:58	1.58	298	5.28	5.28	3.55	219.4	218.1	219.4	远程	正常	调速	65535	1.83	0.6		18.45	1882		15.74					0
2018-08-20 13:45:22	1.58	298	5.22	5.3	3.58	220.4	219.2	220.5	远程	正常	调速	65535	1.84	0.59		18.45	1882		15.75					0
2018-08-20 13:47:48	1.58	298	5.43	5.41	3.56	218.7	217.4	218.7	远程	正常	调速	65535	1.84	0.6		18.45	1882		15.74					0
2018-08-20 13:50:13	1.57	297	5.51	5.44	3.49	218.6	216.9	218.6	远程	正常	调速	65535	1.84	0.6		18.45	1882		15.74					0
2018-08-20 13:52:39	1.57	298	5.32	5.32	3.48	217.3	215.1	216.5	远程	正常	调速	65535	1.81	0.59		18.45	1882		15.77					0
2018-08-20 13:55:04	1.58	298	5.47	5.34	3.69	218.1	216.4	217.3	远程	正常	调速	65535	1.84	0.59		18.45	1882		15.73					0
2018-08-20 13:57:30	1.58	298	5.31	5.33	3.62	218.3	216.7	217.8	远程	正常	调速	65535	1.83	0.59		18.45	1882		15.75					0
2018-08-20 13:59:42	1.58	298	5.4	5.37	3.54	217.8	216.2	217.9	远程	正常	调速	65535	1.83	0.6		18.45	1882		15.74					0
2018-08-20 14:01:47	1.57	298	5.23	5.23	3.57	218.4	216.4	218.1	远程	正常	调速	65535	1.82	0.59		18.45	1882		15.76					0
2018-08-20 14:03:56	1.58	298	5.14	5.24	3.55	220.2	218.8	220.2	远程	正常	调速	65535	1.82	0.59		18.45	1882		15.76					0
2018-08-20 14:06:22	1.57	298	5.2	5.25	3.61	219.4	217.7	218.9	远程	正常	调速	65535	1.82	0.59		18.45	1882		15.77					0
2018-08-20 14:08:46	1.58	298	5.27	5.28	3.5	218.6	217.1	218.3	远程	正常	调速	65535	1.83	0.6		18.45	1882		15.74					0
2018-08-20 14:11:16	1.58	298	5.32	5.34	3.54	220	218.1	219.2	远程	正常	调速	65535	1.84	0.6		18.46	1883		15.74					0
2018-08-20 14:13:40	1.58	298	5.06	5.15	3.6	220.2	218.3	220.4	远程	正常	调速	65535	1.82	0.6		18.45	1882		15.77					0
2018-08-20 14:18:15	1.58	298	4.95	5.11	3.82	220.3	218.7	220.2	远程	正常	调速	65535	1.83	0.6		18.46	1883		15.76					0
2018-08-20 14:20:40	1.58	298	5.12	5.08	3.55	220	218	219.8	远程	正常	调速	65535	1.83	0.61		18.45	1882		15.75					0
2018-08-20 14:23:08	1.58	298	5.14	5.11	3.69	219.7	217.5	219	远程	正常	调速	65535	1.83	0.6		18.45	1882		15.75					0
2018-08-20 14:33:47	1.57	298	5.19	5.23	3.69	219.3	217.5	219.2	远程	正常	调速	65535	1.83	0.6		18.45	1882		15.74					0
2018-08-20 14:37:05	1.58	298	5.04	5.16	3.62	219.9	218.2	220.1	远程	正常	调速	65535	1.82	0.6		18.45	1882		15.77					0
2018-08-20 14:40:02	1.58	298	5.2	5.21	3.57	220.7	219.1	220.3	远程	正常	调速	65535	1.83	0.6		18.46	1883		15.75					0
2018-08-20 15:26:08	1.59	298	5.57	5.31	3.2	221.7	220.5	221.3	远程	正常	调速	65535	1.83	0.59		18.46	1883		15.77					0
2018-08-20 15:28:51	1.59	298	5.47	5.27	3.32	222.4	220.6	222	远程	正常	调速	65535	1.84	0.59		18.47	1884		15.76					0

## Sheet: Sheet2
时间	电流	转速	输入电流A	输入电流B	输入电流C	输入电压A	输入电压B	输入电压C	KA0	KA4	远程操作	操作时间	有功功率	功率因数	有功电量	井下压力	沉没度	无功电量	油压	油压	套压	流量	井温	油温
2018-09-16 15:54:09	1.61	298	5.11	5.04	3.85	225	224.4	225.1	远程	正常	启动	65535	1.88	0.61		19.43	1982		16.15					0
2018-09-16 15:56:39	1.6	298	5.07	4.92	3.94	224	223.2	224.3	远程	正常	启动	65535	1.88	0.61		19.43	1982		16.15					0
2018-09-16 15:59:10	1.61	297	4.97	4.97	3.94	226.1	224.8	225.6	远程	正常	启动	65535	1.89	0.61		19.43	1982		16.15					0
2018-09-16 16:01:39	1.6	297	5.04	4.92	3.91	224.7	223.5	224.1	远程	正常	启动	65535	1.88	0.61		19.43	1982		16.15					0
2018-09-16 16:04:12	1.61	297	5	4.88	3.97	226.1	225.4	226.2	远程	正常	启动	65535	1.89	0.61		19.44	1983		16.15					0
2018-09-16 16:06:41	0	0	0.34	0.34	0.26	226.1	225.3	226.7	远程	正常	启动	65535	0.18	0.82		19.14	1953		16.22					0
2018-09-16 16:09:12	0	0	0.1	0.1	0.04	225.8	224.9	226.3	本地	故障	启动	65535	0.01	0.2		19.07	1945		16.26					0
2018-09-16 16:11:40	0	0	0.11	0.12	0.04	226	225.4	226.2	远程	故障	启动	65535	0.01	0.2		19.05	1943		16.26					0
2018-09-16 16:14:11	0	0	0.11	0.12	0.04	226	224.7	225.8	远程	故障	启动	65535	0.01	0.2		19.02	1940		16.27					0
2018-09-16 16:16:41	0	0	0.1	0.11	0.05	226.3	225.4	227	远程	故障	启动	65535	0.01	0.2		19	1938		16.27					0
2018-09-16 16:18:36	0	0	0.1	0.11	0.04	225.7	225.2	226.2	远程	故障	启动	3	0.01	0.2		18.98	1936		16.27					0
2018-09-16 16:18:45	0	0	0.11	0.11	0.04	226.3	225.1	226.4	远程	故障	调速	2	0.01	0.17		18.98	1936		16.27					0
2018-09-16 16:22:08	0	0	0.1	0.11	0.04	226.6	225.7	227.2	远程	正常	停止	142	0.01	0.2		18.95	1933		16.27					0
2018-09-16 16:22:30	0	0	0.1	0.1	0.03	225.5	224.7	225.4	远程	正常	停止	1	0.01	0.2		18.95	1933		16.27					0
2018-09-16 16:22:44	0	0	0.28	0.28	0.23	227.4	226.3	227.8	远程	正常	启动	3	0.15	0.83		18.95	1933		16.27					0
2018-09-16 16:22:46	1.54	21	1.23	1.25	0.8	226	224.9	225.7	远程	正常	启动	1	0.32	0.46		19.36	1975		16.52					0
2018-09-16 16:23:06	1.38	79	1.92	1.89	1.34	226.7	225.4	226.3	远程	正常	启动	17	0.58	0.51		19.3	1969		16.43					0
2018-09-16 16:23:07	1.37	98	2.17	2.08	1.53	225.2	224.5	225.3	远程	正常	启动	22	0.67	0.52		19.3	1969		16.42					0
2018-09-16 16:23:08	1.37	102	2.27	2.2	1.6	223.8	222.9	223.7	远程	正常	启动	23	0.68	0.51		19.3	1969		16.42					0
2018-09-16 16:23:12	1.37	117	2.4	2.29	1.71	226	224.8	226.3	远程	正常	启动	27	0.76	0.52		19.29	1968		16.41					0
2018-09-16 16:23:14	1.37	121	2.45	2.38	1.75	226.7	225.5	226.9	远程	正常	启动	28	0.77	0.52		19.29	1968		16.41					0
2018-09-16 16:23:15	1.38	128	2.54	2.48	1.81	227.5	226.2	227.5	远程	正常	启动	30	0.81	0.53		19.3	1969		16.4					0
2018-09-16 16:23:16	1.38	134	2.63	2.57	1.87	227.7	226.6	227.8	远程	正常	启动	31	0.84	0.53		19.3	1969		16.4					0
2018-09-16 16:23:23	1.39	157	2.97	2.91	2.05	225.3	224.8	225.8	远程	正常	启动	37	0.95	0.54		19.29	1968		16.38					0
2018-09-16 16:23:23	1.39	160	3.06	2.99	2.11	224.6	223.9	225.1	远程	正常	启动	38	0.97	0.54		19.29	1968		16.38					0
2018-09-16 16:23:24	1.39	162	3.13	3.06	2.13	223.2	222.4	223.5	远程	正常	启动	39	0.98	0.54		19.29	1968		16.37					0
2018-09-16 16:23:27	1.39	172	3.12	3.09	2.27	225.5	224.6	226.1	远程	正常	启动	41	1.04	0.55		19.28	1967		16.36					0
2018-09-16 16:24:28	1.54	298	4.67	4.72	3.73	225.6	224.4	225.9	远程	正常	启动	103	1.8	0.61		19.27	1966		16.16					0
2018-09-16 16:24:44	1.54	297	4.74	4.76	3.75	224.6	223.4	224.9	远程	正常	启动	118	1.8	0.61		19.27	1966		16.15					0
2018-09-16 16:25:18	1.53	298	4.82	4.75	3.76	224.3	222.8	224	远程	正常	启动	153	1.8	0.61		19.27	1966		16.15					0
2018-09-16 16:25:28	1.53	298	4.77	4.76	3.67	226.5	225.8	226.8	远程	正常	启动	162	1.8	0.61		19.28	1967		16.15					0
2018-09-16 16:26:07	1.53	298	4.75	4.72	3.67	224.7	223.9	225.2	远程	正常	启动	202	1.79	0.61		19.28	1967		16.15					0
2018-09-16 16:27:42	1.53	298	4.76	4.75	3.7	225.7	224.6	225.6	远程	正常	启动	296	1.8	0.61		19.29	1968		16.14					0
2018-09-16 16:30:12	1.53	298	4.75	4.73	3.7	224.4	223.1	224.7	远程	正常	启动	447	1.79	0.61		19.29	1968		16.15					0
2018-09-16 16:32:43	1.52	298	4.7	4.64	3.77	224.7	224.2	225.4	远程	正常	启动	597	1.8	0.62		19.3	1969		16.14					0
2018-09-16 16:35:13	1.54	298	4.78	4.57	3.77	225.8	224.3	225.4	远程	正常	启动	748	1.8	0.61		19.31	1970		16.14					0
2018-09-16 16:37:44	1.53	297	4.74	4.67	3.85	223.5	222.1	223.3	远程	正常	启动	898	1.8	0.61		19.31	1970		16.14					0
2018-09-16 16:40:13	1.52	297	4.82	4.67	3.8	223.6	222.5	224	远程	正常	启动	1048	1.8	0.61		19.31	1970		16.14					0
2018-09-16 16:42:44	1.53	298	4.8	4.64	3.79	224.1	222.7	223.9	远程	正常	启动	1198	1.8	0.61		19.32	1971		16.14					0
2018-09-16 16:45:13	1.53	297	4.82	4.65	3.76	223.4	222.3	223.9	远程	正常	启动	1348	1.8	0.61		19.32	1971		16.14					0
2018-09-16 16:47:44	1.53	298	4.76	4.52	3.8	225.4	224.3	225.3	远程	正常	启动	1498	1.8	0.61		19.32	1971		16.14					0
2018-09-16 16:50:14	1.52	297	4.78	4.65	3.75	225.4	224.4	225.4	远程	正常	启动	1649	1.8	0.61		19.33	1972		16.14					0
2018-09-16 16:52:44	1.53	298	4.82	4.66	3.78	223.9	223.1	224.5	远程	正常	启动	1798	1.8	0.61		19.33	1972		16.14					0
2018-09-16 16:55:14	1.53	298	4.84	4.65	3.82	222.5	221.2	222	远程	正常	启动	1949	1.8	0.61		19.33	1972		16.14					0
2018-09-16 16:57:44	1.54	298	4.83	4.72	3.84	223.8	222.9	223.9	远程	正常	启动	2098	1.8	0.61		19.33	1972		16.14					0
2018-09-16 17:00:14	1.53	298	4.73	4.61	3.87	224.9	224.3	226.1	远程	正常	启动	2249	1.8	0.61		19.33	1972		16.14					0
2018-09-16 17:02:45	1.54	298	4.89	4.66	3.9	224.1	222.6	224	远程	正常	启动	2399	1.8	0.6		19.34	1973		16.15					0
2018-09-16 17:05:15	1.54	298	4.81	4.64	3.75	224.5	223.6	224.6	远程	正常	启动	2549	1.8	0.61		19.34	1973		16.15					0
2018-09-16 17:07:45	1.54	298	4.75	4.64	3.82	223.5	222	223.7	远程	正常	启动	2699	1.8	0.61		19.34	1973		16.15					0
2018-09-16 17:10:15	1.53	298	4.74	4.64	3.76	223.4	222.2	224.4	远程	正常	启动	2850	1.8	0.62		19.34	1973		16.15					0
2018-09-16 17:13:06	1.54	298	4.93	4.65	3.77	221.9	221	222.5	远程	正常	启动	3000	1.8	0.61		19.34	1973		16.15					0
2018-09-16 17:15:15	1.54	298	4.74	4.61	3.77	224.2	222.6	225.1	远程	正常	启动	3150	1.81	0.62		19.35	1974		16.15					0
2018-09-16 17:17:45	1.54	297	4.72	4.57	3.73	224.1	223	225.3	远程	正常	启动	3300	1.8	0.62		19.35	1974		16.15					0
2018-09-16 17:20:17	1.53	297	4.85	4.63	3.69	221.7	220.5	222.6	远程	正常	启动	3452	1.8	0.62		19.34	1973		16.15					0
2018-09-16 17:22:47	1.54	297	4.79	4.57	3.78	223.1	221.3	223.3	远程	正常	启动	3601	1.8	0.62		19.35	1974		16.15					0
2018-09-16 17:25:16	1.53	298	4.93	4.69	3.78	223.2	222.3	223.9	远程	正常	启动	3751	1.81	0.61		19.35	1974		16.16					0
2018-09-16 17:27:46	1.54	298	4.9	4.66	3.83	224.2	223.3	225.2	远程	正常	启动	3901	1.81	0.61		19.36	1975		16.16					0
2018-09-16 17:30:16	1.54	298	4.78	4.63	3.81	224	223	224.5	远程	正常	启动	4051	1.8	0.61		19.36	1975		16.16					0
2018-09-16 17:32:47	1.54	298	4.84	4.73	3.86	222.6	221.4	223.4	远程	正常	启动	4202	1.81	0.61		19.36	1975		16.15					0
2018-09-16 17:35:18	1.53	298	4.99	4.76	3.75	222.6	220.9	222.9	远程	正常	启动	4353	1.81	0.61		19.36	1975		16.15					0
2018-09-16 17:37:47	1.54	298	4.87	4.74	3.77	223.4	222.4	224.1	远程	正常	启动	4502	1.81	0.61		19.36	1975		16.15					0
2018-09-16 17:40:17	1.54	298	4.96	4.71	3.73	223.1	221.8	224	远程	正常	启动	4652	1.81	0.61		19.36	1975		16.15					0
2018-09-16 17:42:47	1.54	297	5.09	4.75	3.72	221.1	220	221.9	远程	正常	启动	4801	1.81	0.61		19.36	1975		16.16					0
2018-09-16 17:45:17	1.54	298	4.85	4.63	3.86	221.8	221	222.9	远程	正常	启动	4952	1.81	0.61		19.36	1975		16.15					0
2018-09-16 17:47:47	1.54	298	4.94	4.59	3.94	220.7	219.3	221.3	远程	正常	启动	5102	1.81	0.61		19.36	1975		16.16					0
2018-09-16 17:50:17	1.54	298	4.76	4.66	3.87	222	220.7	223	远程	正常	启动	5252	1.81	0.62		19.36	1975		16.16					0
2018-09-16 17:52:47	1.54	298	4.76	4.68	3.87	224.3	223	224.9	远程	正常	启动	5402	1.81	0.61		19.37	1976		16.17					0
2018-09-16 17:55:18	1.55	298	4.75	4.8	3.81	223.7	222.5	225	远程	正常	启动	5552	1.81	0.61		19.37	1976		16.17					0
2018-09-16 17:57:48	1.54	298	4.84	4.71	3.86	222.8	221.8	224	远程	正常	启动	5703	1.81	0.61		19.37	1976		16.17					0
2018-09-16 18:00:19	1.55	298	4.81	4.72	3.95	222.2	220.8	222.3	远程	正常	启动	5853	1.82	0.61		19.37	1976		16.17					0
2018-09-16 18:02:48	1.54	297	4.82	4.78	3.85	223.2	222.1	224.5	远程	正常	启动	6003	1.82	0.61		19.38	1977		16.18					0
2018-09-16 18:05:18	1.55	298	4.97	4.67	3.87	222.4	221.4	222.8	远程	正常	启动	6153	1.81	0.61		19.38	1977		16.18					0
2018-09-16 18:07:51	1.55	298	4.86	4.78	3.79	222.9	221.6	223.9	远程	正常	启动	6306	1.82	0.61		19.38	1977		16.18					0
2018-09-16 18:10:18	1.55	298	4.87	4.83	3.8	222.7	221.3	223.5	远程	正常	启动	6453	1.82	0.61		19.38	1977		16.18					0
2018-09-16 18:12:49	1.55	298	4.78	4.79	3.87	223.2	221.7	223.3	远程	正常	启动	6604	1.82	0.61		19.38	1977		16.18					0
2018-09-16 18:15:19	1.55	298	4.88	4.77	3.84	223.2	221.7	223.4	远程	正常	启动	6753	1.82	0.61		19.38	1977		16.18					0
2018-09-16 18:17:49	1.55	298	4.9	4.78	3.82	223.6	221.9	223.6	远程	正常	启动	6904	1.82	0.61		19.38	1977		16.19					0
2018-09-16 18:20:19	1.55	297	4.89	4.78	3.84	223.3	222.2	224.1	远程	正常	启动	7054	1.82	0.61		19.39	1978		16.19					0
2018-09-16 18:22:49	1.55	298	4.89	4.73	3.85	222.7	221.8	223.8	远程	正常	启动	7204	1.82	0.61		19.39	1978		16.19					0
2018-09-16 18:25:20	1.55	298	4.92	4.8	3.81	222.5	221.3	222.8	远程	正常	启动	7355	1.82	0.61		19.39	1978		16.19					0
2018-09-16 18:27:50	1.55	297	4.84	4.71	3.88	222.3	221	223.2	远程	正常	启动	7505	1.82	0.61		19.39	1978		16.19					0
2018-09-16 18:30:21	1.55	297	4.86	4.73	3.88	222.4	221.3	222.7	远程	正常	启动	7655	1.82	0.61		19.39	1978		16.19					0
2018-09-16 18:32:58	1.55	297	4.89	4.84	3.81	222.3	220.7	223	远程	正常	启动	7806	1.82	0.61		19.39	1978		16.19					0
2018-09-16 18:35:23	1.55	298	4.81	4.79	3.92	222.1	220.6	222	远程	正常	启动	7955	1.83	0.62		19.39	1978		16.19					0
2018-09-16 18:37:54	1.55	298	4.82	4.74	3.87	221.4	220	222.2	远程	正常	启动	8108	1.83	0.62		19.39	1978		16.19					0
2018-09-16 18:40:21	1.55	298	4.73	4.83	3.88	222.7	221.1	223.5	远程	正常	启动	8256	1.83	0.62		19.4	1979		16.19					0
2018-09-16 18:42:50	1.56	298	4.76	4.72	3.9	222.1	221	222.6	远程	正常	启动	8405	1.83	0.62		19.4	1979		16.19					0
2018-09-16 18:45:21	1.56	297	4.79	4.61	3.91	224	222.1	224.2	远程	正常	启动	8556	1.83	0.62		19.4	1979		16.19					0
2018-09-16 18:47:50	1.56	298	4.78	4.72	3.94	222.3	220.8	223.3	远程	正常	启动	8706	1.83	0.62		19.4	1979		16.19					0
2018-09-16 18:50:21	1.56	298	4.9	4.7	3.84	224.3	222.7	224.4	远程	正常	启动	8856	1.83	0.61		19.4	1979		16.2					0
2018-09-16 18:52:51	1.56	298	4.85	4.74	3.88	223.2	221.9	223.5	远程	正常	启动	9006	1.84	0.62		19.4	1979		16.2					0
2018-09-16 18:55:26	1.56	298	5.04	4.9	3.78	221	219	220.6	远程	正常	启动	9159	1.83	0.61		19.4	1979		16.2					0
2018-09-16 18:57:52	1.56	298	4.86	4.79	3.9	222.5	221	222.7	远程	正常	启动	9307	1.84	0.62		19.4	1979		16.2					0
2018-09-16 19:00:22	1.56	298	5.08	4.94	3.64	223.4	222.3	224.5	远程	正常	启动	9457	1.84	0.61		19.41	1980		16.2					0
2018-09-16 19:02:51	1.57	297	5.17	4.7	3.72	224.2	223	224.9	远程	正常	启动	9607	1.84	0.61		19.41	1980		16.21					0
2018-09-16 19:05:22	1.57	298	5.15	4.73	3.76	222.5	221.4	222.6	远程	正常	启动	9757	1.84	0.61		19.41	1980		16.2					0
2018-09-16 19:07:53	1.56	298	5	4.78	3.78	223.9	222.4	223.9	远程	正常	启动	9908	1.84	0.61		19.42	1981		16.2					0
2018-09-16 19:10:23	1.56	297	4.99	4.46	4.08	223.4	222.2	224	远程	正常	启动	10057	1.84	0.61		19.41	1980		16.21					0
2018-09-16 19:12:53	1.57	298	5.09	4.63	3.85	221.8	220.8	222.3	远程	正常	启动	10208	1.84	0.62		19.41	1980		16.21					0
2018-09-16 19:15:22	1.56	297	4.97	4.88	3.82	223	221	222.9	远程	正常	启动	10357	1.85	0.61		19.41	1980		16.21					0
2018-09-16 19:17:53	1.57	298	4.85	4.64	3.94	222.9	221.2	223.1	远程	正常	启动	10508	1.84	0.62		19.42	1981		16.21					0
2018-09-16 19:20:22	1.57	297	5.03	4.65	3.87	223.8	222.6	224	远程	正常	启动	10658	1.85	0.61		19.42	1981		16.21					0
2018-09-16 19:22:53	1.57	298	5.06	4.91	3.78	221.1	219.5	220.9	远程	正常	启动	10808	1.85	0.61		19.42	1981		16.21					0
2018-09-16 19:25:23	1.57	297	5.06	4.81	3.8	223.3	222.1	223.5	远程	正常	启动	10959	1.85	0.61		19.42	1981		16.21					0
2018-09-16 19:27:54	1.58	297	5.05	4.81	3.76	223.5	222.6	224.6	远程	正常	启动	11109	1.85	0.61		19.42	1981		16.21					0
2018-09-16 19:30:24	1.57	298	5	4.71	3.95	221	220.1	221.8	远程	正常	启动	11259	1.85	0.61		19.42	1981		16.21					0
2018-09-16 19:32:54	1.58	297	4.88	4.75	3.97	222.7	221.6	223.1	远程	正常	启动	11409	1.86	0.62		19.43	1982		16.21					0
2018-09-16 19:35:24	1.57	298	5.03	4.73	3.96	222.7	221.2	222.6	远程	正常	启动	11559	1.85	0.61		19.42	1981		16.22					0
2018-09-16 19:37:55	1.58	298	4.97	4.64	3.98	223.2	221.7	224	远程	正常	启动	11710	1.86	0.62		19.43	1982		16.22					0
2018-09-16 19:40:24	1.58	298	5.16	4.66	3.95	222.2	220.6	222.2	远程	正常	启动	11860	1.86	0.62		19.42	1981		16.21					0
2018-09-16 19:42:55	1.58	297	5.04	4.61	4.01	221.8	220.3	222.3	远程	正常	启动	12010	1.86	0.62		19.43	1982		16.22					0
2018-09-16 19:45:25	1.58	297	5.05	4.64	4.03	221.3	220.3	221.5	远程	正常	启动	12160	1.86	0.62		19.42	1981		16.21					0
2018-09-16 19:47:54	1.58	298	4.97	4.64	4.01	222.3	220.8	222.8	远程	正常	启动	12310	1.86	0.62		19.43	1982		16.22					0
2018-09-16 19:50:25	1.58	298	5.2	4.86	3.8	222	221.1	222.7	远程	正常	启动	12460	1.86	0.61		19.43	1982		16.22					0
2018-09-16 19:52:55	1.58	298	5.19	4.59	4.04	222.4	221.2	223.2	远程	正常	启动	12610	1.86	0.61		19.43	1982		16.22					0
2018-09-16 19:55:25	1.58	298	5.16	4.51	4.11	223.7	222.8	224	远程	正常	启动	12760	1.86	0.61		19.43	1982		16.22					0
2018-09-16 19:57:55	1.58	297	5.14	4.84	3.79	223.4	221.9	223.3	远程	正常	启动	12911	1.86	0.61		19.43	1982		16.22					0
2018-09-16 20:00:26	1.58	297	5.1	4.88	3.81	222.9	221.5	223.4	远程	正常	启动	13061	1.87	0.61		19.43	1982		16.21					0
2018-09-16 20:02:56	1.58	297	5.11	4.89	3.8	223.3	221.8	223.6	远程	正常	启动	13211	1.86	0.61		19.43	1982		16.22					0
2018-09-16 20:05:26	1.59	297	5.03	4.8	3.85	222.9	221.4	223.2	远程	正常	启动	13361	1.86	0.61		19.43	1982		16.22					0
2018-09-16 20:07:56	1.58	297	5.05	4.76	4.08	219.6	218.3	220	远程	正常	启动	13511	1.86	0.62		19.43	1982		16.21					0
2018-09-16 20:10:26	1.58	297	5.26	4.86	3.8	220.6	219.1	220	远程	正常	启动	13661	1.86	0.61		19.43	1982		16.22					0
2018-09-16 20:12:56	1.57	297	5.06	4.42	4.28	223.7	222.4	223.6	远程	正常	启动	13812	1.87	0.62		19.44	1983		16.22					0
2018-09-16 20:15:26	1.58	298	5.09	4.67	3.97	223.9	222.6	223.8	远程	正常	启动	13961	1.87	0.62		19.44	1983		16.22					0
2018-09-16 20:17:57	1.6	297	5.03	4.62	4	222.8	221.1	222.6	远程	正常	启动	14112	1.86	0.61		19.44	1983		16.22					0
2018-09-16 20:20:27	1.58	298	4.98	4.78	3.85	223.9	222.5	224.5	远程	正常	启动	14262	1.87	0.62		19.44	1983		16.22					0
2018-09-16 20:22:59	1.58	297	5.1	4.77	3.92	222.2	221.2	222.2	远程	正常	启动	14414	1.87	0.62		19.44	1983		16.22					0
2018-09-16 20:25:26	1.58	298	4.96	4.75	3.98	222.6	222	223.5	远程	正常	启动	14562	1.87	0.62		19.44	1983		16.22					0
2018-09-16 20:27:57	1.59	298	4.88	4.78	3.99	223.1	221.7	224	远程	正常	启动	14712	1.87	0.62		19.44	1983		16.22					0
2018-09-16 20:30:27	1.59	298	4.9	4.77	3.98	223.6	222.9	224.4	远程	正常	启动	14863	1.87	0.62		19.44	1983		16.22					0
2018-09-16 20:32:57	1.59	298	4.95	4.69	4.02	223.1	222.4	223.8	远程	正常	启动	15012	1.87	0.62		19.44	1983		16.22					0
2018-09-16 20:35:27	1.58	298	5.06	4.67	4.04	220	219.1	220.2	远程	正常	启动	15163	1.86	0.62		19.44	1983		16.22					0
2018-09-16 20:37:58	1.58	297	4.94	4.8	4	222.6	221.2	222.7	远程	正常	启动	15313	1.88	0.62		19.44	1983		16.22					0
2018-09-16 20:40:27	1.6	297	4.91	4.59	4.08	222.6	221.8	223.7	远程	正常	启动	15463	1.87	0.62		19.45	1984		16.22					0
2018-09-16 20:42:58	1.59	297	4.92	4.84	4.03	222.4	221.7	223.5	远程	正常	启动	15613	1.88	0.62		19.45	1984		16.22					0
2018-09-16 20:45:27	1.58	298	4.98	4.72	4.01	221.8	221.1	222.3	远程	正常	启动	15763	1.87	0.62		19.44	1983		16.22					0
2018-09-16 20:47:58	1.6	297	4.91	4.82	3.98	223.5	222.1	224	远程	正常	启动	15913	1.88	0.62		19.45	1984		16.22					0
2018-09-16 20:50:28	1.58	298	5.03	4.86	3.89	222.3	220.8	222.2	远程	正常	启动	16063	1.87	0.62		19.44	1983		16.23					0
2018-09-16 20:52:58	1.59	297	4.88	4.75	4.02	223.3	222.3	224.6	远程	正常	启动	16213	1.87	0.62		19.45	1984		16.23					0
2018-09-16 20:55:31	1.59	298	4.98	4.83	3.99	221.3	220.5	221.9	远程	正常	启动	16366	1.87	0.62		19.45	1984		16.23					0
2018-09-16 20:57:58	1.58	297	4.95	4.81	3.96	221.4	219.8	221.6	远程	正常	启动	16514	1.87	0.62		19.45	1984		16.23					0
2018-09-16 21:00:29	1.6	297	4.75	4.83	4.06	221.8	220.5	222.8	远程	正常	启动	16664	1.87	0.62		19.44	1983		16.23					0
2018-09-16 21:02:59	1.59	297	4.94	4.85	4	220.8	219.3	221.1	远程	正常	启动	16814	1.87	0.62		19.44	1983		16.23					0
2018-09-16 21:05:29	1.59	298	4.93	4.85	4.02	223.3	222.3	223.9	远程	正常	启动	16964	1.88	0.62		19.45	1984		16.23					0
2018-09-16 21:07:59	1.6	298	4.91	4.64	4.07	223.9	222.5	224.5	远程	正常	启动	17114	1.88	0.62		19.45	1984		16.23					0
2018-09-16 21:10:29	1.6	297	5.02	4.79	3.97	222.1	220.9	223.2	远程	正常	启动	17265	1.87	0.62		19.45	1984		16.23					0
2018-09-16 21:12:59	1.6	297	5	4.81	3.98	222.3	221.1	222.6	远程	正常	启动	17415	1.88	0.62		19.45	1984		16.23					0
2018-09-16 21:15:29	1.59	297	5.11	4.81	3.95	221.9	220.5	222.4	远程	正常	启动	17565	1.87	0.62		19.45	1984		16.23					0
2018-09-16 21:17:59	1.59	298	4.97	4.62	4.14	222.4	221.2	223.1	远程	正常	启动	17715	1.88	0.62		19.45	1984		16.23					0
2018-09-16 21:20:30	1.59	297	4.97	4.74	3.95	223.6	222.5	224.7	远程	正常	启动	17865	1.88	0.62		19.45	1984		16.23					0
2018-09-16 21:22:59	1.6	297	5.07	4.84	3.92	222.2	221.2	223.3	远程	正常	启动	18015	1.88	0.62		19.45	1984		16.23					0
2018-09-16 21:25:30	1.59	298	4.98	4.68	4.03	221.7	220.9	222.4	远程	正常	启动	18165	1.87	0.62		19.45	1984		16.23					0
2018-09-16 21:28:00	1.6	298	4.98	4.64	4.09	222.7	221.1	222.9	远程	正常	启动	18315	1.88	0.62		19.45	1984		16.23					0
2018-09-16 21:30:30	1.59	298	4.94	4.78	4.08	221.7	220.5	222.6	远程	正常	启动	18466	1.88	0.62		19.45	1984		16.23					0
2018-09-16 21:33:00	1.6	297	5.07	4.83	3.92	222.8	221.3	222.9	远程	正常	启动	18616	1.88	0.62		19.45	1984		16.23					0
2018-09-16 21:35:31	1.59	297	4.96	4.73	3.95	222.7	221.5	223.7	远程	正常	启动	18766	1.88	0.62		19.45	1984		16.23					0
2018-09-16 21:38:00	1.6	297	5.01	4.76	4	222.6	221.3	222.9	远程	正常	启动	18916	1.88	0.62		19.45	1984		16.22					0
2018-09-16 21:40:31	1.6	298	4.88	4.72	4.12	222.8	221.2	222.9	远程	正常	启动	19067	1.88	0.62		19.45	1984		16.23					0
2018-09-16 21:43:00	1.6	297	4.94	4.8	4.01	223.4	222	223.9	远程	正常	启动	19216	1.88	0.62		19.45	1984		16.23					0
2018-09-16 21:45:31	1.6	298	4.97	4.8	3.98	223.4	222.6	224.1	远程	正常	启动	19367	1.88	0.61		19.46	1985		16.23					0
2018-09-16 21:48:03	1.6	297	5.05	4.78	3.99	222.4	221	222.5	远程	正常	启动	19518	1.88	0.62		19.46	1985		16.23					0
2018-09-16 21:50:32	1.6	297	4.93	4.73	4.12	221.9	221.1	222.6	远程	正常	启动	19667	1.88	0.62		19.46	1985		16.23					0
2018-09-16 21:53:01	1.59	298	4.89	4.66	4.11	222.2	221	222.5	远程	正常	启动	19816	1.88	0.62		19.45	1984		16.22					0
2018-09-16 21:55:31	1.6	298	4.89	4.71	4.15	222.8	221.4	223.5	远程	正常	启动	19967	1.88	0.62		19.46	1985		16.23					0
2018-09-16 21:58:02	1.59	298	4.97	4.8	4.03	222.4	221.4	223.1	远程	正常	启动	20117	1.88	0.62		19.46	1985		16.23					0
2018-09-16 22:00:31	1.61	297	4.88	4.72	4.04	224.2	223	225.3	远程	正常	启动	20267	1.88	0.62		19.46	1985		16.23					0
2018-09-16 22:03:02	1.6	297	4.95	4.84	3.9	223.7	223	225	远程	正常	启动	20417	1.88	0.62		19.46	1985		16.23					0
2018-09-16 22:05:32	1.6	298	4.98	4.88	3.98	222.1	220.9	222.9	远程	正常	启动	20568	1.88	0.62		19.46	1985		16.23					0
2018-09-16 22:08:05	1.59	298	4.87	4.84	4.09	221.2	220.4	222.1	远程	正常	启动	20718	1.88	0.62		19.45	1984		16.23					0
2018-09-16 22:10:32	1.6	298	4.98	4.9	3.98	221.6	220	221.6	远程	正常	启动	20868	1.88	0.62		19.46	1985		16.23					0
2018-09-16 22:13:02	1.61	297	4.78	4.88	4	223.4	221.9	223.6	远程	正常	启动	21018	1.88	0.62		19.46	1985		16.23					0
2018-09-16 22:15:33	1.61	298	5.04	4.73	3.97	223.4	222.6	224.4	远程	正常	启动	21168	1.88	0.62		19.46	1985		16.24					0
2018-09-16 22:18:02	1.6	298	5.01	4.67	4.06	222.8	221.9	223.2	远程	正常	启动	21318	1.88	0.62		19.46	1985		16.23					0
2018-09-16 22:20:32	1.6	297	4.86	4.65	4.07	223.4	222.5	223.9	远程	正常	启动	21468	1.89	0.63		19.46	1985		16.23					0
2018-09-16 22:23:04	1.61	297	4.95	4.66	4.02	223.8	222.3	224.3	远程	正常	启动	21619	1.89	0.62		19.46	1985		16.23					0
2018-09-16 22:25:33	1.6	297	5.01	4.75	4.11	222.6	221.8	223.5	远程	正常	启动	21768	1.88	0.61		19.46	1985		16.24					0
2018-09-16 22:28:03	1.6	298	5	4.68	4.15	223.3	221.9	223.6	远程	正常	启动	21919	1.89	0.62		19.46	1985		16.24					0
2018-09-16 22:30:33	1.6	297	4.97	4.78	4.03	222.7	221.7	223.9	远程	正常	启动	22069	1.88	0.62		19.46	1985		16.24					0
2018-09-16 22:33:03	1.59	298	4.98	4.8	4.12	223	221.5	222.9	远程	正常	启动	22219	1.89	0.62		19.46	1985		16.24					0
2018-09-16 22:35:34	1.6	298	4.96	4.74	4.13	222.2	221.3	222.7	远程	正常	启动	22369	1.88	0.61		19.46	1985		16.24					0
2018-09-16 22:38:04	1.6	298	5.06	5.01	3.95	222	221.5	223	远程	正常	启动	22520	1.89	0.61		19.46	1985		16.24					0
2018-09-16 22:40:34	1.6	297	5.12	4.73	4.13	222	221.1	223	远程	正常	启动	22669	1.89	0.61		19.46	1985		16.24					0
2018-09-16 22:43:04	1.61	297	5.06	4.86	4.03	223.5	222.6	223.9	远程	正常	启动	22820	1.89	0.61		19.46	1985		16.24					0
2018-09-16 22:45:34	1.6	297	5.01	4.82	4.13	222.4	221.6	223.2	远程	正常	启动	22970	1.89	0.62		19.46	1985		16.24					0
2018-09-16 22:48:04	1.6	298	5.08	4.76	4.06	223	222.3	224.3	远程	正常	启动	23120	1.89	0.61		19.46	1985		16.24					0
2018-09-16 22:50:34	1.6	297	5.03	4.77	4.02	224.6	223.4	225.7	远程	正常	启动	23270	1.89	0.61		19.47	1986		16.25					0
2018-09-16 22:53:06	1.6	297	5	4.72	4.15	223.1	222	224.2	远程	正常	启动	23420	1.89	0.62		19.46	1985		16.24					0
2018-09-16 22:55:34	1.61	298	4.9	4.82	4.05	224.3	222.8	224.9	远程	正常	启动	23570	1.89	0.62		19.47	1986		16.24					0
2018-09-16 22:58:04	1.61	297	5.06	4.69	4.09	223.6	222.4	223.7	远程	正常	启动	23720	1.89	0.62		19.47	1986		16.24					0
2018-09-16 23:00:35	1.6	297	5.1	4.83	4.03	221.2	220	222	远程	正常	启动	23871	1.88	0.61		19.46	1985		16.24					0
2018-09-16 23:03:04	1.6	298	5.09	4.82	4.06	221.8	220.8	221.9	远程	正常	启动	24021	1.88	0.61		19.46	1985		16.24					0
2018-09-16 23:05:35	1.6	297	5.14	4.8	4	223.1	222	223.4	远程	正常	启动	24171	1.88	0.61		19.46	1985		16.24					0
2018-09-16 23:08:05	1.6	298	5	4.76	4.02	224.8	223.5	225.3	远程	正常	启动	24321	1.89	0.61		19.47	1986		16.24					0
2018-09-16 23:10:35	1.6	297	5.16	4.85	3.98	222.7	221.4	223.3	远程	正常	启动	24471	1.89	0.61		19.46	1985		16.24					0
2018-09-16 23:13:06	1.6	298	5.02	4.89	4	224.4	223	224.9	远程	正常	启动	24621	1.89	0.61		19.47	1986		16.24					0
2018-09-16 23:15:35	1.61	297	5.07	4.82	3.99	223.7	223	224.6	远程	正常	启动	24772	1.89	0.61		19.47	1986		16.24					0
2018-09-16 23:18:05	1.6	297	5.05	4.8	4.03	224.1	223.2	225.1	远程	正常	启动	24922	1.89	0.61		19.47	1986		16.24					0
2018-09-16 23:20:35	1.6	298	5.18	4.81	3.98	221.6	220.7	222.5	远程	正常	启动	25071	1.89	0.61		19.46	1985		16.23					0
2018-09-16 23:23:06	1.6	297	5.13	4.86	3.92	223.5	221.9	223.4	远程	正常	启动	25222	1.89	0.62		19.47	1986		16.24					0
2018-09-16 23:25:35	1.6	297	5.2	4.92	3.87	222.3	221.1	222.3	远程	正常	启动	25371	1.88	0.61		19.46	1985		16.24					0
2018-09-16 23:28:06	1.6	297	5.2	4.86	3.88	223	221.7	223.5	远程	正常	启动	25522	1.89	0.61		19.46	1985		16.24					0
2018-09-16 23:30:36	1.6	297	5.06	4.79	3.93	224.1	222.7	224.3	远程	正常	启动	25672	1.89	0.62		19.47	1986		16.24					0
2018-09-16 23:33:06	1.6	297	5.1	4.81	3.89	224.4	223.1	224.6	远程	正常	启动	25823	1.89	0.61		19.47	1986		16.25					0
2018-09-16 23:35:36	1.61	297	5.08	4.81	3.92	224.1	223.2	225.3	远程	正常	启动	25972	1.89	0.62		19.47	1986		16.24					0
2018-09-16 23:38:07	1.6	297	5.19	4.78	3.95	222	220.9	222.6	远程	正常	启动	26123	1.88	0.61		19.47	1986		16.24					0
2018-09-16 23:40:36	1.6	297	4.9	4.77	3.98	225.6	224.1	225.9	远程	正常	启动	26273	1.89	0.62		19.47	1986		16.25					0
2018-09-16 23:43:07	1.6	297	5.03	4.82	3.91	225.1	224.2	225.5	远程	正常	启动	26423	1.89	0.62		19.47	1986		16.25					0
2018-09-16 23:45:36	1.6	297	4.93	4.82	3.99	224.3	223.5	225.5	远程	正常	启动	26573	1.89	0.62		19.47	1986		16.24					0
2018-09-16 23:48:07	1.6	297	5.12	4.86	3.89	223.2	221.7	223.4	远程	正常	启动	26723	1.88	0.61		19.47	1986		16.24					0
2018-09-16 23:50:37	1.6	298	5.15	4.78	3.97	223.3	221.7	223.4	远程	正常	启动	26873	1.89	0.62		19.47	1986		16.24					0
2018-09-16 23:53:07	1.61	298	5.03	4.78	3.93	224.8	224.1	225.8	远程	正常	启动	27023	1.89	0.62		19.47	1986		16.25					0
2018-09-16 23:55:37	1.59	297	5.02	4.72	3.98	224.9	223.5	225.6	远程	正常	启动	27174	1.89	0.62		19.47	1986		16.24					0
2018-09-16 23:58:07	1.6	298	5	4.84	3.95	223.7	223	224.6	远程	正常	启动	27323	1.89	0.62		19.47	1986		16.25					0
2018-09-17 00:00:38	1.6	297	5.08	4.75	3.94	224.6	223.8	225.4	远程	正常	启动	27474	1.89	0.61		19.47	1986		16.25					0
2018-09-17 00:03:08	1.6	298	4.98	4.79	3.93	224.5	223.7	225.5	远程	正常	启动	27624	1.9	0.62		19.47	1986		16.25					0
2018-09-17 00:05:39	1.6	297	5.04	4.79	3.89	224.1	223.4	225.1	远程	正常	启动	27775	1.89	0.61		19.47	1986		16.25					0
2018-09-17 00:08:08	1.6	298	5	4.72	3.9	225.5	224.7	226.8	远程	正常	启动	27924	1.89	0.62		19.47	1986		16.25					0
2018-09-17 00:10:38	1.61	297	5.08	4.81	3.89	225.5	224.6	226.8	远程	正常	启动	28074	1.9	0.62		19.47	1986		16.25					0
2018-09-17 00:13:08	1.6	297	5.25	4.84	3.93	222.6	221.1	223	远程	正常	启动	28224	1.89	0.61		19.47	1986		16.24					0
2018-09-17 00:15:38	1.6	298	5.12	4.8	3.96	223	222	223.6	远程	正常	启动	28374	1.89	0.62		19.47	1986		16.24					0
2018-09-17 00:18:08	1.6	297	5.08	4.68	3.98	225.1	223.7	225.4	远程	正常	启动	28525	1.89	0.62		19.48	1987		16.25					0
2018-09-17 00:20:39	1.61	297	5.11	4.76	4.01	223.8	223.1	224.4	远程	正常	启动	28675	1.89	0.61		19.47	1986		16.25					0
2018-09-17 00:23:08	1.6	297	5.02	4.77	3.91	224.8	224.3	226	远程	正常	启动	28825	1.9	0.62		19.48	1987		16.25					0
2018-09-17 00:25:39	1.61	297	5.09	4.73	3.91	224.5	223.1	225.3	远程	正常	启动	28975	1.89	0.62		19.47	1986		16.25					0
2018-09-17 00:28:09	1.6	297	5.1	4.86	3.94	223.4	222.4	223.6	远程	正常	启动	29126	1.89	0.61		19.48	1987		16.25					0
2018-09-17 00:30:39	1.6	298	5.17	4.73	3.97	223.1	222.4	224	远程	正常	启动	29275	1.89	0.62		19.47	1986		16.25					0
2018-09-17 00:33:09	1.61	298	5.22	4.84	3.89	224.2	222.8	224.5	远程	正常	启动	29426	1.9	0.61		19.48	1987		16.25					0
2018-09-17 00:35:40	1.61	298	5.06	4.77	3.93	225.1	224.1	225.4	远程	正常	启动	29576	1.89	0.62		19.48	1987		16.25					0
2018-09-17 00:38:09	1.61	298	5.01	4.85	3.95	223.8	223	224.9	远程	正常	启动	29726	1.89	0.62		19.47	1986		16.25					0
2018-09-17 00:40:40	1.6	297	5.11	4.84	3.9	224.1	222.9	225	远程	正常	启动	29876	1.89	0.61		19.48	1987		16.25					0
2018-09-17 00:43:09	1.61	297	5.08	4.76	4.01	224.4	223	224.9	远程	正常	启动	30026	1.9	0.62		19.47	1986		16.25					0
2018-09-17 00:45:40	1.61	297	5.06	4.84	3.93	225.2	224	225.4	远程	正常	启动	30177	1.9	0.62		19.48	1987		16.25					0
2018-09-17 00:48:10	1.61	297	5.16	4.84	3.87	224.5	223.7	225.1	远程	正常	启动	30326	1.89	0.61		19.47	1986		16.25					0
2018-09-17 00:50:40	1.61	298	5.12	4.76	4	224.8	223.9	225.3	远程	正常	启动	30477	1.9	0.62		19.48	1987		16.25					0
2018-09-17 00:53:10	1.61	298	5.07	4.81	3.94	224.5	223.6	225.1	远程	正常	启动	30626	1.9	0.62		19.48	1987		16.25					0
2018-09-17 00:55:40	1.61	297	5.05	4.8	3.97	224.5	223.3	224.7	远程	正常	启动	30777	1.89	0.62		19.48	1987		16.25					0
2018-09-17 00:58:11	1.61	297	5.15	4.88	3.8	225.7	224.5	226.6	远程	正常	启动	30927	1.9	0.61		19.48	1987		16.26					0
2018-09-17 01:00:56	1.6	297	5.09	4.85	3.99	223.9	222.4	224.2	远程	正常	启动	31078	1.89	0.61		19.48	1987		16.25					0
2018-09-17 01:03:26	1.61	298	5.08	4.81	3.96	224.6	223.2	224.7	远程	正常	启动	31227	1.9	0.62		19.48	1987		16.25					0
2018-09-17 01:05:56	1.61	297	5.25	4.84	3.97	223.7	222.3	223.7	远程	正常	启动	31378	1.89	0.61		19.48	1987		16.26					0
2018-09-17 01:08:26	1.61	297	5.13	4.82	4.06	223.8	222.4	224	远程	正常	启动	31527	1.9	0.61		19.47	1986		16.25					0
2018-09-17 01:10:56	1.6	298	5.07	4.8	3.95	223.9	223	224.5	远程	正常	启动	31678	1.89	0.62		19.48	1987		16.25					0
2018-09-17 01:13:26	1.61	297	5.1	4.84	3.87	225.3	224.2	226.2	远程	正常	启动	31827	1.9	0.62		19.48	1987		16.25					0
2018-09-17 01:15:56	1.61	298	5.09	4.79	3.95	224.7	223.3	224.9	远程	正常	启动	31978	1.89	0.62		19.48	1987		16.26					0
2018-09-17 01:18:26	1.61	297	5.07	4.84	3.89	225.3	224.6	226.6	远程	正常	启动	32128	1.9	0.61		19.48	1987		16.26					0
2018-09-17 01:20:56	1.6	298	5.11	4.88	3.88	223.9	222.4	224	远程	正常	启动	32278	1.89	0.61		19.48	1987		16.25					0
2018-09-17 01:23:27	1.61	297	5.24	4.88	3.86	225.6	224.2	225.9	远程	正常	启动	32429	1.9	0.61		19.48	1987		16.26					0
2018-09-17 01:25:57	1.61	298	5.13	4.86	3.92	224.5	223.6	225.5	远程	正常	启动	32578	1.9	0.61		19.48	1987		16.26					0
2018-09-17 01:28:27	1.61	297	5.16	4.93	3.88	223.7	222.1	224.2	远程	正常	启动	32729	1.9	0.61		19.48	1987		16.26					0
2018-09-17 01:30:57	1.61	298	4.98	4.93	3.89	224.7	223.8	225.3	远程	正常	启动	32879	1.9	0.62		19.48	1987		16.26					0
2018-09-17 01:33:29	1.61	298	5.01	4.83	3.98	225.5	224.2	226.4	远程	正常	启动	33029	1.9	0.62		19.48	1987		16.26					0
2018-09-17 01:35:57	1.62	297	5.07	4.87	3.86	225.2	223.7	225.8	远程	正常	启动	33179	1.9	0.61		19.48	1987		16.26					0
2018-09-17 01:38:27	1.6	297	5.02	4.78	3.97	224.4	223.5	225.5	远程	正常	启动	33329	1.9	0.62		19.48	1987		16.25					0
2018-09-17 01:40:58	1.6	297	5.03	4.76	3.94	224.9	223.4	225.3	远程	正常	启动	33479	1.9	0.62		19.48	1987		16.26					0
2018-09-17 01:43:27	1.61	297	5.1	4.74	3.98	224.1	222.6	224.4	远程	正常	启动	33629	1.9	0.62		19.48	1987		16.26					0
2018-09-17 01:45:58	1.61	298	5.21	4.93	3.83	223.8	223.1	224.8	远程	正常	启动	33780	1.9	0.61		19.48	1987		16.26					0
2018-09-17 01:48:27	1.6	298	5.1	4.81	3.91	223.7	222.1	224.1	远程	正常	启动	33929	1.9	0.62		19.48	1987		16.26					0
2018-09-17 01:50:58	1.61	298	5.12	4.81	3.92	224.9	223.5	225.8	远程	正常	启动	34080	1.9	0.61		19.48	1987		16.26					0
2018-09-17 01:53:28	1.61	297	5.02	4.86	3.97	224.8	223.5	225.2	远程	正常	启动	34230	1.9	0.62		19.48	1987		16.26					0
2018-09-17 01:55:58	1.61	298	5.19	4.9	3.85	223.9	223.2	224.4	远程	正常	启动	34380	1.9	0.61		19.48	1987		16.26					0
2018-09-17 01:58:28	1.61	297	5.15	4.78	4.04	223.8	222.8	224.7	远程	正常	启动	34530	1.9	0.61		19.48	1987		16.25					0
2018-09-17 02:01:01	1.61	297	5.13	4.89	3.89	225.3	223.7	225.6	远程	正常	启动	34683	1.9	0.61		19.48	1987		16.26					0
2018-09-17 02:03:29	1.61	298	5	4.77	4.05	225.2	223.8	226.1	远程	正常	启动	34831	1.9	0.61		19.48	1987		16.26					0
2018-09-17 02:05:59	1.61	298	4.92	4.79	4.03	225.2	223.5	225.7	远程	正常	启动	34981	1.9	0.62		19.48	1987		16.26					0
2018-09-17 02:08:28	1.61	297	5.02	4.74	3.99	225.5	224.8	226.5	远程	正常	启动	35130	1.9	0.62		19.48	1987		16.26					0
2018-09-17 02:10:59	1.61	298	5.07	4.93	3.91	224.4	223.6	225.5	远程	正常	启动	35281	1.9	0.61		19.48	1987		16.26					0
2018-09-17 02:13:29	1.61	298	5.25	4.81	3.87	223.5	221.9	223.9	远程	正常	启动	35431	1.89	0.61		19.48	1987		16.26					0
2018-09-17 02:15:59	1.61	298	5.02	4.9	3.94	223.5	222.5	224.6	远程	正常	启动	35581	1.9	0.62		19.48	1987		16.26					0
2018-09-17 02:18:29	1.6	297	5.13	4.91	4.02	224	222.6	224.7	远程	正常	启动	35732	1.9	0.61		19.48	1987		16.25					0
2018-09-17 02:20:59	1.61	298	5.09	4.85	3.99	223.5	222.6	223.8	远程	正常	启动	35881	1.9	0.61		19.48	1987		16.26					0
2018-09-17 02:23:30	1.61	297	5.06	4.84	4.02	224.1	223.4	225.2	远程	正常	启动	36032	1.9	0.61		19.48	1987		16.25					0
2018-09-17 02:26:00	1.61	297	4.98	4.86	3.94	225.2	223.8	225.5	远程	正常	启动	36182	1.9	0.62		19.48	1987		16.25					0
2018-09-17 02:28:30	1.61	297	4.93	4.87	3.91	225.5	224.2	226.6	远程	正常	启动	36332	1.9	0.62		19.48	1987		16.26					0
2018-09-17 02:31:00	1.61	298	5.07	4.88	3.88	225.2	224.6	226.1	远程	正常	启动	36482	1.9	0.61		19.48	1987		16.26					0
2018-09-17 02:33:30	1.61	297	5.02	4.79	3.97	225.2	224.4	225.9	远程	正常	启动	36633	1.9	0.62		19.48	1987		16.26					0
2018-09-17 02:36:00	1.61	297	4.99	4.78	3.98	225.4	224.6	226.6	远程	正常	启动	36782	1.9	0.61		19.48	1987		16.26					0
2018-09-17 02:38:31	1.61	297	5.15	4.92	3.9	222.7	221.9	223.5	远程	正常	启动	36933	1.89	0.61		19.48	1987		16.26					0
2018-09-17 02:41:02	1.61	298	5.09	4.84	3.98	223.6	222.5	223.8	远程	正常	启动	37083	1.9	0.61		19.48	1987		16.26					0
2018-09-17 02:43:31	7.25	290	14.63	14.06	13.44	222.7	222	223.5	远程	正常	启动	37232	6.54	0.7		19.61	2001		16.35					0
2018-09-17 02:46:01	7.36	286	14.55	14	13.32	223.5	222.4	224.6	远程	正常	启动	37383	6.51	0.7		19.61	2001		16.36					0
2018-09-17 02:48:32	7.36	286	14.52	14.04	13.27	224.4	223.4	225.6	远程	正常	启动	37533	6.51	0.7		19.61	2001		16.35					0
2018-09-17 02:51:01	7.32	287	14.61	14.09	13.21	222.1	221.2	223.2	远程	正常	启动	37683	6.46	0.7		19.6	2000		16.35					0
2018-09-17 02:53:31	7.3	286	14.32	13.93	13.13	223.8	223.1	225.2	远程	正常	启动	37833	6.42	0.7		19.6	2000		16.35					0
2018-09-17 02:56:02	7.26	286	14.36	13.88	13.06	223.2	222.2	224.3	远程	正常	启动	37984	6.38	0.7		19.6	2000		16.35					0
2018-09-17 02:58:31	8.06	242	13.6	13.31	12.02	223.9	223	224.7	远程	正常	启动	38133	5.97	0.69		19.62	2002		16.45					0
2018-09-17 03:01:02	8.02	255	13.51	13.2	12.47	223.8	223.1	224.7	远程	正常	启动	38284	6.05	0.69		19.62	2002		16.44					0
2018-09-17 03:03:32	7.96	246	13.36	13.09	11.78	222.5	221.8	223.4	远程	正常	启动	38434	5.88	0.69		19.62	2002		16.46					0
2018-09-17 03:06:02	7.91	249	13.42	12.74	12.35	222.2	221	222.9	远程	正常	启动	38584	5.89	0.69		19.61	2001		16.45					0
2018-09-17 03:08:32	7.86	248	13.11	12.92	12.37	223.3	221.8	223.9	远程	正常	启动	38734	5.83	0.69		19.61	2001		16.45					0
2018-09-17 03:11:02	7.82	255	13.2	12.87	11.9	224.2	222.9	224.7	远程	正常	启动	38884	5.93	0.68		19.6	2000		16.43					0
2018-09-17 03:13:32	7.81	255	13.36	12.87	12.18	224.2	222.8	224.4	远程	正常	启动	39035	5.92	0.69		19.6	2000		16.44					0
2018-09-17 03:16:02	7.75	256	13.41	12.81	12.06	223.2	222.1	224.2	远程	正常	启动	39184	5.92	0.69		19.6	2000		16.43					0
2018-09-17 03:18:32	7.81	263	13.86	13.39	12.45	222.1	221.1	223.3	远程	正常	启动	39335	6.01	0.69		19.59	1998		16.42					0
2018-09-17 03:21:02	7.83	258	13.31	12.6	11.89	224.3	223.5	225	远程	正常	启动	39484	5.92	0.69		19.59	1998		16.43					0
2018-09-17 03:23:33	7.82	263	13.69	12.98	12.29	224.3	223.4	224.9	远程	正常	启动	39635	6.02	0.69		19.59	1998		16.43					0
2018-09-17 03:26:03	7.8	263	13.59	12.94	12.34	224	222.7	224.7	远程	正常	启动	39785	6.05	0.69		19.59	1998		16.42					0
2018-09-17 03:28:33	8.16	244	13.63	13.02	12.3	222.9	221.9	223.2	远程	正常	启动	39935	5.95	0.69		19.59	1998		16.46					0
2018-09-17 03:31:04	8.59	241	13.86	13.18	12.89	222.7	221.5	223.6	远程	正常	启动	40085	6.14	0.69		19.59	1998		16.47					0
2018-09-17 03:33:34	8.63	236	13.9	13.36	12.63	223.2	221.8	223.5	远程	正常	启动	40236	6.13	0.69		19.59	1998		16.47					0
2018-09-17 03:36:05	8.66	234	13.91	13.32	12.58	223.5	222.3	224.4	远程	正常	启动	40386	6.13	0.7		19.58	1997		16.47					0

## Sheet: Sheet4
时间	电流	转速	输入电流A	输入电流B	输入电流C	输入电压A	输入电压B	输入电压C	KA0	KA4	远程操作	操作时间	有功功率	功率因数	有功电量	井下压力	沉没度	无功电量	油压	油压	套压	流量	井温	油温
2018-10-23 21:31:42	3.27	347	4.95	4.83	4.65	222.2	221.6	222.9	本地	正常	无	65535	2.13	0.67		19.82	2022		16.52				0	0
2018-10-23 21:34:08	3.28	347	5.07	4.86	4.7	221.6	220.3	221.2	本地	正常	无	65535	2.14	0.67		19.82	2022		16.52				0	0
2018-10-23 21:36:33	3.26	347	5.02	4.88	4.63	222.7	221.9	222.5	本地	正常	无	65535	2.13	0.67		19.82	2022		16.52				0	0
2018-10-23 21:38:58	3.26	347	4.98	4.9	4.63	224	222.9	223.8	本地	正常	无	65535	2.13	0.66		19.83	2023		16.53				0	0
2018-10-23 21:41:23	3.26	347	4.96	4.78	4.65	223.1	222.8	223.6	本地	正常	无	65535	2.13	0.67		19.82	2022		16.53				0	0
2018-10-23 21:43:49	3.27	347	4.89	4.87	4.65	222.1	221.8	222.6	本地	正常	无	65535	2.13	0.67		19.82	2022		16.52				0	0
2018-10-23 21:46:13	3.27	347	5.04	4.8	4.58	222.6	222	223.3	本地	正常	无	65535	2.13	0.67		19.82	2022		16.52				0	0
2018-10-23 21:48:39	3.27	347	5.05	4.88	4.7	221	220.6	220.8	本地	正常	无	65535	2.14	0.67		19.82	2022		16.52				0	0
2018-10-23 21:51:03	3.27	347	5	4.87	4.6	222.4	222.3	223.2	本地	正常	无	65535	2.14	0.67		19.82	2022		16.53				0	0
2018-10-23 21:53:28	3.27	347	4.93	4.84	4.59	223.4	222.5	223.9	本地	正常	无	65535	2.14	0.67		19.82	2022		16.53				0	0
2018-10-23 21:55:53	3.27	347	4.95	4.77	4.67	222.5	221.8	222.2	本地	正常	无	65535	2.13	0.67		19.82	2022		16.53				0	0
2018-10-23 21:58:19	3.28	347	4.91	4.88	4.61	222.5	221.6	223	本地	正常	无	65535	2.13	0.67		19.82	2022		16.52				0	0
2018-10-23 22:00:44	3.26	347	4.93	4.9	4.66	222.4	222	222.8	本地	正常	无	65535	2.13	0.67		19.82	2022		16.53				0	0
2018-10-23 22:03:09	3.26	347	5.09	4.85	4.63	222.1	221.3	222.5	本地	正常	无	65535	2.14	0.67		19.82	2022		16.53				0	0
2018-10-23 22:05:34	3.25	347	5.01	4.89	4.63	221.1	220.2	221	本地	正常	无	65535	2.12	0.66		19.82	2022		16.53				0	0
2018-10-23 22:07:59	3.25	347	5	4.83	4.73	220.9	220.4	220.8	本地	正常	无	65535	2.13	0.67		19.82	2022		16.53				0	0
2018-10-23 22:10:24	3.25	347	4.96	4.78	4.71	222	221.1	222.3	本地	正常	无	65535	2.13	0.67		19.82	2022		16.54				0	0
2018-10-23 22:12:48	3.27	347	5.03	4.91	4.6	222.5	221.7	223.2	本地	正常	无	65535	2.13	0.67		19.83	2023		16.53				0	0
2018-10-23 22:15:14	3.27	347	4.93	4.91	4.6	222.5	221.8	223.1	本地	正常	无	65535	2.13	0.67		19.82	2022		16.53				0	0
2018-10-23 22:17:39	3.27	347	4.97	4.81	4.62	221.7	221.3	221.8	本地	正常	无	65535	2.13	0.67		19.82	2022		16.54				0	0
2018-10-23 22:20:04	3.28	347	4.99	4.81	4.6	222.9	222.1	223.2	本地	正常	无	65535	2.15	0.67		19.82	2022		16.53				0	0
2018-10-23 22:22:29	3.27	347	5.07	4.92	4.64	221.9	220.7	221.3	本地	正常	无	65535	2.13	0.66		19.82	2022		16.53				0	0
2018-10-23 22:24:54	3.26	347	4.97	4.82	4.61	222.9	222.3	222.8	本地	正常	无	65535	2.13	0.67		19.82	2022		16.53				0	0
2018-10-23 22:27:20	3.28	347	4.95	4.88	4.65	222.7	221.8	223.1	本地	正常	无	65535	2.14	0.67		19.82	2022		16.53				0	0
2018-10-23 22:29:44	3.26	347	4.97	4.87	4.59	220.7	219.8	221	本地	正常	无	65535	2.12	0.67		19.82	2022		16.53				0	0
2018-10-23 22:32:09	3.25	347	5.06	4.86	4.61	222.3	221.6	222.2	本地	正常	无	65535	2.13	0.67		19.83	2023		16.53				0	0
2018-10-23 22:34:34	3.27	347	5.02	4.86	4.59	223.7	223.2	223.9	本地	正常	无	65535	2.13	0.67		19.83	2023		16.54				0	0
2018-10-23 22:36:59	3.27	347	4.96	4.8	4.62	223.9	223.2	224.6	本地	正常	无	65535	2.14	0.67		19.82	2022		16.54				0	0
2018-10-23 22:39:24	3.27	347	4.99	4.84	4.6	222.7	222.2	223	本地	正常	无	65535	2.14	0.67		19.83	2023		16.54				0	0
2018-10-23 22:41:49	3.26	347	5.04	4.81	4.54	223.7	222.6	223.1	本地	正常	无	65535	2.13	0.67		19.82	2022		16.54				0	0
2018-10-23 22:44:15	3.27	347	4.95	4.78	4.67	222.2	221.1	221.9	本地	正常	无	65535	2.14	0.67		19.82	2022		16.53				0	0
2018-10-23 22:46:39	3.27	347	4.99	4.92	4.59	222.7	221.9	222.7	本地	正常	无	65535	2.14	0.67		19.83	2023		16.54				0	0
2018-10-23 22:49:05	3.27	347	5.05	4.86	4.56	223.3	222.7	224.1	本地	正常	无	65535	2.14	0.67		19.83	2023		16.55				0	0
2018-10-23 22:51:30	3.28	347	5.07	4.87	4.62	223.2	222	223.1	本地	正常	无	65535	2.15	0.67		19.83	2023		16.55				0	0
2018-10-23 22:53:55	3.22	347	4.99	4.82	4.59	222.8	222.5	223.1	本地	正常	无	65535	2.13	0.67		19.82	2022		16.55				0	0
2018-10-23 22:56:20	3.26	347	5.05	4.95	4.53	223.4	222.5	223.3	本地	正常	无	65535	2.14	0.67		19.83	2023		16.55				0	0
2018-10-23 22:58:45	3.27	347	5.02	4.89	4.7	223.5	222.7	223.9	本地	正常	无	65535	2.14	0.66		19.83	2023		16.55				0	0
2018-10-23 23:01:10	3.27	347	4.97	4.83	4.53	224.4	223.3	224.5	本地	正常	无	65535	2.14	0.67		19.83	2023		16.56				0	0
2018-10-23 23:03:35	3.3	347	5.04	4.86	4.69	222.8	221.8	222.2	本地	正常	无	65535	2.15	0.67		19.82	2022		16.56				0	0
2018-10-23 23:06:00	3.27	347	5.01	4.9	4.62	222.3	221.6	222	本地	正常	无	65535	2.15	0.67		19.83	2023		16.55				0	0
2018-10-23 23:08:25	3.28	347	4.98	4.9	4.58	223.6	222.8	224.2	本地	正常	无	65535	2.14	0.66		19.83	2023		16.55				0	0
2018-10-23 23:10:50	3.26	347	5.09	4.9	4.5	223.1	222.2	222.7	本地	正常	无	65535	2.14	0.66		19.83	2023		16.55				0	0
2018-10-23 23:13:15	3.26	347	4.99	4.88	4.65	223.5	222.7	223.2	本地	正常	无	65535	2.14	0.66		19.83	2023		16.56				0	0
2018-10-23 23:15:40	3.26	347	5.11	4.92	4.59	223.1	222	223	本地	正常	无	65535	2.14	0.66		19.83	2023		16.56				0	0
2018-10-23 23:18:05	3.3	347	4.97	4.8	4.65	223.4	222.7	223.8	本地	正常	无	65535	2.15	0.67		19.83	2023		16.56				0	0
2018-10-23 23:20:30	3.26	347	5.02	4.89	4.67	222.2	221.8	222.3	本地	正常	无	65535	2.15	0.67		19.83	2023		16.56				0	0
2018-10-23 23:22:55	3.32	347	4.97	4.95	4.64	223.7	222.8	223.5	本地	正常	无	65535	2.16	0.67		19.83	2023		16.56				0	0
2018-10-23 23:25:20	3.29	347	5.06	4.91	4.62	221.7	221.3	222	本地	正常	无	65535	2.14	0.67		19.83	2023		16.55				0	0
2018-10-23 23:27:45	3.29	347	5.03	4.9	4.52	223.5	222.5	223.4	本地	正常	无	65535	2.14	0.66		19.83	2023		16.56				0	0
2018-10-23 23:30:10	3.27	347	5.07	4.85	4.57	223.3	223	223.5	本地	正常	无	65535	2.15	0.67		19.83	2023		16.56				0	0
2018-10-23 23:32:35	3.31	347	5.07	4.92	4.57	223.6	223.4	224	本地	正常	无	65535	2.15	0.67		19.83	2023		16.56				0	0
2018-10-23 23:35:00	3.3	347	5.08	4.93	4.61	222.8	222.5	222.9	本地	正常	无	65535	2.15	0.67		19.83	2023		16.56				0	0
2018-10-23 23:37:26	3.25	347	5.04	4.89	4.68	222.4	221.5	222.2	本地	正常	无	65535	2.14	0.67		19.83	2023		16.56				0	0
2018-10-23 23:39:50	3.28	347	5.16	4.85	4.64	222.5	221.8	222.2	本地	正常	无	65535	2.15	0.67		19.83	2023		16.56				0	0
2018-10-23 23:42:15	3.29	347	5.06	4.89	4.52	223.3	222.4	223.7	本地	正常	无	65535	2.15	0.67		19.83	2023		16.55				0	0
2018-10-23 23:44:41	3.28	347	5.09	4.96	4.54	223.1	222.9	223.8	本地	正常	无	65535	2.14	0.66		19.83	2023		16.55				0	0
2018-10-23 23:47:05	3.27	347	5.03	4.86	4.59	222	221	221.8	本地	正常	无	65535	2.14	0.67		19.83	2023		16.55				0	0
2018-10-23 23:49:31	3.3	347	5.05	4.96	4.5	223.4	223.2	223.8	本地	正常	无	65535	2.15	0.67		19.83	2023		16.55				0	0
2018-10-23 23:51:56	3.28	347	5.08	4.89	4.54	223.2	222.5	223.5	本地	正常	无	65535	2.14	0.66		19.83	2023		16.56				0	0
2018-10-23 23:54:21	3.28	347	5.02	4.78	4.59	224.8	223.8	224.8	本地	正常	无	65535	2.14	0.67		19.83	2023		16.56				0	0
2018-10-23 23:56:46	3.25	347	4.98	4.83	4.59	224.4	224	225.4	本地	正常	无	65535	2.14	0.67		19.83	2023		16.56				0	0
2018-10-23 23:59:11	3.32	347	5.04	4.87	4.61	223.5	223	224	本地	正常	无	65535	2.15	0.67		19.83	2023		16.56				0	0
2018-10-24 00:01:36	3.26	347	5.13	4.84	4.61	222.2	221.4	222.6	本地	正常	无	65535	2.14	0.67		19.83	2023		16.56				0	0
2018-10-24 00:04:01	3.3	347	4.99	4.95	4.66	222	221.8	222.1	本地	正常	无	65535	2.15	0.67		19.83	2023		16.56				0	0
2018-10-24 00:06:26	3.31	347	5.1	4.88	4.63	223.6	223.1	223.5	本地	正常	无	65535	2.17	0.67		19.83	2023		16.56				0	0
2018-10-24 00:08:52	3.3	347	5.09	4.85	4.59	224.7	223.8	224.8	本地	正常	无	65535	2.15	0.67		19.83	2023		16.55				0	0
2018-10-24 00:11:16	3.3	347	5	4.83	4.58	224.3	223.8	224.3	本地	正常	无	65535	2.14	0.67		19.84	2024		16.55				0	0
2018-10-24 00:13:41	3.29	347	4.95	4.82	4.58	224.3	223.9	225.3	本地	正常	无	65535	2.15	0.67		19.83	2023		16.56				0	0
2018-10-24 00:16:06	3.3	347	4.95	4.8	4.54	225.2	224.7	225.2	本地	正常	无	65535	2.15	0.67		19.84	2024		16.56				0	0
2018-10-24 00:18:31	3.29	347	4.94	4.92	4.57	224.7	224.1	224.7	本地	正常	无	65535	2.15	0.67		19.84	2024		16.57				0	0
2018-10-24 00:20:56	3.29	347	5.15	4.83	4.56	222.1	221.6	221.9	本地	正常	无	65535	2.14	0.67		19.83	2023		16.56				0	0
2018-10-24 00:23:21	3.29	347	5.11	4.82	4.47	223.7	223	224.1	本地	正常	无	65535	2.14	0.67		19.83	2023		16.56				0	0
2018-10-24 00:25:46	3.29	347	5.06	4.84	4.57	224.3	223.8	224.4	本地	正常	无	65535	2.15	0.67		19.84	2024		16.56				0	0
2018-10-24 00:28:12	3.29	347	4.99	4.93	4.57	223.2	222.9	223.5	本地	正常	无	65535	2.15	0.67		19.83	2023		16.56				0	0
2018-10-24 00:30:36	3.3	347	5.09	4.81	4.55	224.2	223.6	224.2	本地	正常	无	65535	2.15	0.67		19.83	2023		16.56				0	0
2018-10-24 00:33:02	3.28	347	5.07	4.83	4.66	222.4	221.5	221.7	本地	正常	无	65535	2.15	0.67		19.83	2023		16.56				0	0
2018-10-24 00:35:26	3.29	347	5.04	4.81	4.55	224.4	224	224.6	本地	正常	无	65535	2.15	0.67		19.83	2023		16.56				0	0
2018-10-24 00:37:51	3.29	347	4.95	4.78	4.61	224.5	223.5	224.5	本地	正常	无	65535	2.15	0.67		19.83	2023		16.56				0	0
2018-10-24 00:40:17	3.3	347	5.05	4.81	4.65	224	222.9	223.5	本地	正常	无	65535	2.15	0.67		19.83	2023		16.57				0	0
2018-10-24 00:42:41	3.28	347	5.04	4.79	4.66	223.8	223	224	本地	正常	无	65535	2.14	0.67		19.83	2023		16.57				0	0
2018-10-24 00:45:06	3.28	347	4.96	4.85	4.57	224.2	223.2	224.4	本地	正常	无	65535	2.14	0.67		19.83	2023		16.57				0	0
2018-10-24 00:47:32	3.29	347	4.95	4.89	4.54	224.4	223.3	224.5	本地	正常	无	65535	2.15	0.67		19.83	2023		16.57				0	0
2018-10-24 00:49:57	3.27	347	4.94	4.86	4.58	225.2	224.7	226.2	本地	正常	无	65535	2.15	0.67		19.83	2023		16.57				0	0
2018-10-24 00:52:22	3.3	347	5.05	4.78	4.54	225.7	224.7	225.7	本地	正常	无	65535	2.15	0.67		19.84	2024		16.58				0	0
2018-10-24 00:54:47	3.27	347	4.97	4.74	4.66	223.1	222.3	223.7	本地	正常	无	65535	2.14	0.67		19.83	2023		16.57				0	0
2018-10-24 00:57:12	3.27	347	4.98	4.78	4.69	223	222.4	222.9	本地	正常	无	65535	2.15	0.67		19.83	2023		16.56				0	0
2018-10-24 00:59:37	3.28	347	5.1	4.82	4.55	222.4	221.8	222.7	本地	正常	无	65535	2.14	0.67		19.83	2023		16.56				0	0
2018-10-24 01:02:02	3.29	347	5.07	4.81	4.59	224.5	224.1	224.7	本地	正常	无	65535	2.14	0.67		19.84	2024		16.57				0	0
2018-10-24 01:04:27	3.29	347	5.08	4.8	4.58	224.2	223.2	223.9	本地	正常	无	65535	2.15	0.67		19.83	2023		16.56				0	0
2018-10-24 01:06:52	3.29	347	5.06	4.86	4.53	224.1	223.7	224.7	本地	正常	无	65535	2.14	0.67		19.84	2024		16.56				0	0
2018-10-24 01:09:17	3.29	347	5.01	4.77	4.55	224.8	223.8	225	本地	正常	无	65535	2.15	0.67		19.83	2023		16.57				0	0
2018-10-24 01:11:42	3.28	347	5.04	4.86	4.63	224.1	223.8	224.9	本地	正常	无	65535	2.15	0.67		19.83	2023		16.57				0	0
2018-10-24 01:14:08	3.3	347	5.1	4.8	4.53	223.5	222.5	223.3	本地	正常	无	65535	2.15	0.67		19.83	2023		16.57				0	0
2018-10-24 01:16:33	3.29	347	5.02	4.81	4.66	222.5	222.1	223	本地	正常	无	65535	2.15	0.67		19.83	2023		16.57				0	0
2018-10-24 01:18:58	3.28	347	5.06	4.8	4.61	223.9	222.9	223.6	本地	正常	无	65535	2.15	0.67		19.83	2023		16.57				0	0
2018-10-24 01:21:22	3.29	347	5.09	4.76	4.59	223.6	222.8	224	本地	正常	无	65535	2.15	0.67		19.83	2023		16.57				0	0
2018-10-24 01:23:47	3.3	347	4.99	4.76	4.65	224.6	224.1	224.7	本地	正常	无	65535	2.15	0.67		19.83	2023		16.58				0	0
2018-10-24 01:26:13	3.28	347	4.92	4.76	4.59	224.7	223.9	224.7	本地	正常	无	65535	2.14	0.67		19.83	2023		16.57				0	0
2018-10-24 01:28:38	3.29	347	5.02	4.78	4.59	223	222.6	223.3	本地	正常	无	65535	2.14	0.67		19.83	2023		16.57				0	0
2018-10-24 01:31:03	3.28	347	4.99	4.77	4.57	224.6	224.4	225.4	本地	正常	无	65535	2.14	0.67		19.84	2024		16.58				0	0
2018-10-24 01:33:28	3.27	347	4.85	4.8	4.68	223.7	223	224.5	本地	正常	无	65535	2.13	0.67		19.83	2023		16.57				0	0
2018-10-24 01:35:53	3.26	347	5	4.74	4.65	223.8	223	223.7	本地	正常	无	65535	2.13	0.67		19.83	2023		16.57				0	0
2018-10-24 01:38:19	3.27	347	5.02	4.76	4.64	222.9	221.7	223.1	本地	正常	无	65535	2.13	0.67		19.83	2023		16.57				0	0
2018-10-24 01:40:44	3.26	347	5.06	4.78	4.63	221.9	221.5	222.3	本地	正常	无	65535	2.13	0.67		19.83	2023		16.56				0	0
2018-10-24 01:43:08	3.28	347	4.98	4.71	4.55	224.3	223.4	224.7	本地	正常	无	65535	2.14	0.68		19.83	2023		16.57				0	0
2018-10-24 01:45:34	3.27	347	4.96	4.73	4.54	225.4	224.8	225.7	本地	正常	无	65535	2.14	0.68		19.84	2024		16.58				0	0
2018-10-24 01:47:58	3.27	347	5.1	4.74	4.52	223.6	223	224.4	本地	正常	无	65535	2.14	0.67		19.83	2023		16.58				0	0
2018-10-24 01:50:23	3.26	347	5.06	4.77	4.52	223.6	223	223.7	本地	正常	无	65535	2.13	0.67		19.83	2023		16.58				0	0
2018-10-24 01:52:49	3.27	347	5.08	4.75	4.63	222.6	222	222.4	本地	正常	无	65535	2.13	0.67		19.83	2023		16.58				0	0
2018-10-24 01:55:14	3.26	347	4.99	4.72	4.54	223.5	222.2	223	本地	正常	无	65535	2.13	0.67		19.83	2023		16.58				0	0
2018-10-24 01:57:39	3.26	348	5.07	4.78	4.56	224.3	223.4	224	本地	正常	无	65535	2.14	0.67		19.84	2024		16.59				0	0
2018-10-24 02:00:04	3.28	347	5.09	4.77	4.59	224.4	223.3	224.5	本地	正常	无	65535	2.14	0.67		19.83	2023		16.58				0	0
2018-10-24 02:02:29	3.27	347	5	4.78	4.61	223.2	222.6	223.1	本地	正常	无	65535	2.14	0.67		19.83	2023		16.58				0	0
2018-10-24 02:04:54	3.27	347	5.03	4.78	4.55	224.5	223.5	224.4	本地	正常	无	65535	2.14	0.67		19.83	2023		16.58				0	0
2018-10-24 02:07:19	3.26	347	5.01	4.79	4.59	223.9	222.8	223.7	本地	正常	无	65535	2.14	0.67		19.84	2024		16.59				0	0
2018-10-24 02:09:44	3.26	347	5.08	4.76	4.58	223.9	223.6	224.1	本地	正常	无	65535	2.14	0.67		19.83	2023		16.58				0	0
2018-10-24 02:12:09	3.27	347	5.08	4.78	4.58	223.2	222.5	223.5	本地	正常	无	65535	2.14	0.67		19.83	2023		16.58				0	0
2018-10-24 02:14:35	3.27	347	5.16	4.78	4.58	222.7	222.2	223.2	本地	正常	无	65535	2.14	0.67		19.83	2023		16.58				0	0
2018-10-24 02:17:00	3.27	347	5.07	4.7	4.6	223.3	223	223.5	本地	正常	无	65535	2.13	0.67		19.83	2023		16.59				0	0
2018-10-24 02:19:25	3.27	347	4.97	4.81	4.57	223.8	223.5	224.4	本地	正常	无	65535	2.14	0.67		19.84	2024		16.59				0	0
2018-10-24 02:21:50	3.28	347	5.06	4.81	4.57	223.6	222.9	224.3	本地	正常	无	65535	2.14	0.67		19.83	2023		16.58				0	0
2018-10-24 02:24:15	3.26	347	4.99	4.72	4.62	223.4	222.5	223.1	本地	正常	无	65535	2.13	0.67		19.83	2023		16.59				0	0
2018-10-24 02:26:40	3.27	347	4.97	4.76	4.54	223.6	223.5	224.5	本地	正常	无	65535	2.13	0.67		19.84	2024		16.59				0	0
2018-10-24 02:29:04	3.26	347	4.98	4.71	4.61	223.4	222.9	223.5	本地	正常	无	65535	2.13	0.67		19.84	2024		16.6				0	0
2018-10-24 02:31:30	3.27	347	4.94	4.79	4.67	223.4	223	224.3	本地	正常	无	65535	2.14	0.67		19.83	2023		16.59				0	0
2018-10-24 02:33:55	3.28	347	5.04	4.8	4.65	222.2	221.1	221.7	本地	正常	无	65535	2.14	0.67		19.83	2023		16.6				0	0
2018-10-24 02:36:20	3.27	347	5.08	4.72	4.6	222.9	222.3	222.9	本地	正常	无	65535	2.14	0.67		19.84	2024		16.6				0	0
2018-10-24 02:38:45	3.29	347	5.11	4.73	4.55	224.8	223.7	224.8	本地	正常	无	65535	2.15	0.67		19.83	2023		16.6				0	0
2018-10-24 02:41:10	3.28	347	5	4.74	4.58	224.8	224.3	224.9	本地	正常	无	65535	2.15	0.67		19.84	2024		16.6				0	0
2018-10-24 02:43:35	3.29	347	4.97	4.8	4.57	224.5	224.1	225.2	本地	正常	无	65535	2.14	0.67		19.84	2024		16.59				0	0
2018-10-24 02:46:00	3.27	347	5.04	4.78	4.62	223.3	222.6	223.2	本地	正常	无	65535	2.14	0.67		19.84	2024		16.59				0	0
2018-10-24 02:48:25	3.27	347	4.95	4.79	4.65	223.3	222.3	223	本地	正常	无	65535	2.14	0.67		19.83	2023		16.59				0	0
2018-10-24 02:50:50	3.28	347	4.96	4.79	4.68	223.4	222.6	223.4	本地	正常	无	65535	2.15	0.67		19.84	2024		16.6				0	0
2018-10-24 02:53:16	3.28	347	5	4.79	4.62	224.2	223.2	224.6	本地	正常	无	65535	2.14	0.67		19.84	2024		16.6				0	0
2018-10-24 02:55:40	3.29	347	4.99	4.76	4.67	224.4	224	225.3	本地	正常	无	65535	2.14	0.67		19.84	2024		16.6				0	0
2018-10-24 02:58:06	3.3	347	4.99	4.81	4.58	223.7	223.4	224.4	本地	正常	无	65535	2.15	0.67		19.84	2024		16.6				0	0
2018-10-24 03:00:32	3.28	347	4.94	4.81	4.67	223.4	222.3	223.4	本地	正常	无	65535	2.14	0.67		19.84	2024		16.6				0	0
2018-10-24 03:02:56	3.28	347	4.92	4.84	4.7	224	223	224.1	本地	正常	无	65535	2.15	0.67		19.84	2024		16.6				0	0
2018-10-24 03:05:21	3.29	347	4.97	4.75	4.62	225.6	224.8	226.5	本地	正常	无	65535	2.14	0.67		19.84	2024		16.61				0	0
2018-10-24 03:07:45	3.27	347	5.02	4.86	4.67	223.5	223.2	224	本地	正常	无	65535	2.14	0.66		19.84	2024		16.6				0	0
2018-10-24 03:10:11	3.27	347	5.14	4.91	4.59	222	220.8	221.6	本地	正常	无	65535	2.14	0.66		19.84	2024		16.6				0	0
2018-10-24 03:12:35	3.29	347	5.08	4.89	4.6	223.7	222.7	223.5	本地	正常	无	65535	2.15	0.67		19.84	2024		16.6				0	0
2018-10-24 03:15:00	3.3	347	4.99	4.95	4.63	222.9	222	223.5	本地	正常	无	65535	2.15	0.67		19.84	2024		16.6				0	0
2018-10-24 03:17:26	3.28	347	5.11	4.86	4.59	223.9	223.1	223.7	本地	正常	无	65535	2.15	0.66		19.84	2024		16.61				0	0
2018-10-24 03:19:51	3.28	347	5	4.86	4.63	224.1	223.3	223.9	本地	正常	无	65535	2.15	0.67		19.84	2024		16.6				0	0
2018-10-24 03:22:16	3.29	347	5.02	4.84	4.6	224.7	223.5	224.9	本地	正常	无	65535	2.15	0.67		19.84	2024		16.6				0	0
2018-10-24 03:24:41	3.29	347	5.02	4.86	4.66	225.6	224.4	225.9	本地	正常	无	65535	2.16	0.66		19.84	2024		16.61				0	0
2018-10-24 03:27:06	3.3	347	5.16	4.85	4.65	223.6	222.5	223.8	本地	正常	无	65535	2.15	0.66		19.84	2024		16.6				0	0
2018-10-24 03:29:31	3.3	347	5.07	4.88	4.58	223.8	223.4	223.9	本地	正常	无	65535	2.15	0.67		19.84	2024		16.61				0	0
2018-10-24 03:31:56	3.28	347	5.05	4.89	4.54	224.1	223.2	224.4	本地	正常	无	65535	2.15	0.67		19.84	2024		16.6				0	0
2018-10-24 03:34:21	3.3	347	4.95	4.89	4.58	224.3	223.9	224.5	本地	正常	无	65535	2.15	0.67		19.85	2025		16.61				0	0
2018-10-24 03:36:47	3.31	347	5.08	4.96	4.64	224.2	223.3	223.9	本地	正常	无	65535	2.16	0.66		19.84	2024		16.61				0	0
2018-10-24 03:39:11	3.28	347	5.02	4.83	4.56	224.8	224.6	225.2	本地	正常	无	65535	2.15	0.67		19.84	2024		16.61				0	0
2018-10-24 03:41:37	3.28	347	5.03	4.92	4.7	222.8	221.7	222.5	本地	正常	无	65535	2.15	0.67		19.84	2024		16.61				0	0
2018-10-24 03:44:02	3.3	347	5.08	4.85	4.55	223.1	221.9	222.8	本地	正常	无	65535	2.14	0.66		19.84	2024		16.61				0	0
2018-10-24 03:46:27	3.26	347	5.07	4.85	4.64	224	222.8	224	本地	正常	无	65535	2.15	0.66		19.84	2024		16.61				0	0
2018-10-24 03:48:51	3.3	347	5.01	4.87	4.59	224.7	224	224.9	本地	正常	无	65535	2.15	0.66		19.84	2024		16.61				0	0
2018-10-24 03:51:16	3.31	347	4.99	4.87	4.58	224.7	223.9	225.4	本地	正常	无	65535	2.16	0.67		19.84	2024		16.61				0	0
2018-10-24 03:53:42	3.28	347	5.06	4.91	4.64	223	222	223.3	本地	正常	无	65535	2.15	0.67		19.84	2024		16.61				0	0
2018-10-24 03:56:06	3.28	347	5.08	4.92	4.63	223.3	222.8	223.7	本地	正常	无	65535	2.15	0.66		19.84	2024		16.61				0	0
2018-10-24 03:58:31	3.28	347	5.01	4.91	4.68	223.9	223.2	224.8	本地	正常	无	65535	2.15	0.67		19.85	2025		16.62				0	0
2018-10-24 04:00:57	3.32	347	5.12	4.91	4.65	223.7	222.9	224.3	本地	正常	无	65535	2.16	0.67		19.85	2025		16.61				0	0
2018-10-24 04:03:22	3.3	347	4.96	4.92	4.62	223.9	223.5	224.8	本地	正常	无	65535	2.16	0.67		19.85	2025		16.61				0	0
2018-10-24 04:05:47	3.27	347	5.04	4.85	4.7	222.5	221.7	222.2	本地	正常	无	65535	2.14	0.66		19.84	2024		16.62				0	0
2018-10-24 04:08:12	3.31	347	5.05	4.85	4.6	223.1	221.8	222.8	本地	正常	无	65535	2.15	0.67		19.85	2025		16.61				0	0
2018-10-24 04:10:37	3.29	347	5.04	4.87	4.68	223.3	222.5	223.9	本地	正常	无	65535	2.15	0.67		19.85	2025		16.61				0	0
2018-10-24 04:13:02	3.29	347	4.99	4.81	4.59	224.9	224.6	225.8	本地	正常	无	65535	2.15	0.67		19.85	2025		16.62				0	0
2018-10-24 04:15:27	3.28	347	4.89	4.83	4.65	224.8	224.3	225.2	本地	正常	无	65535	2.15	0.67		19.85	2025		16.62				0	0
2018-10-24 04:17:52	3.29	347	5.03	4.81	4.66	224.3	223.6	225.3	本地	正常	无	65535	2.15	0.67		19.85	2025		16.61				0	0
2018-10-24 04:20:17	3.3	347	5.11	4.85	4.59	224.3	223.8	224.9	本地	正常	无	65535	2.15	0.67		19.85	2025		16.62				0	0
2018-10-24 04:22:42	3.31	347	5.03	4.88	4.68	223.4	222.3	223.7	本地	正常	无	65535	2.15	0.66		19.84	2024		16.62				0	0
2018-10-24 04:25:08	3.29	347	5.01	4.82	4.64	223.6	223	224.5	本地	正常	无	65535	2.15	0.67		19.84	2024		16.62				0	0
2018-10-24 04:27:33	3.28	347	5.06	4.88	4.57	223.4	222.5	223.4	本地	正常	无	65535	2.15	0.67		19.84	2024		16.62				0	0
2018-10-24 04:29:57	3.27	347	5.07	4.82	4.62	225.4	224.3	225.3	本地	正常	无	65535	2.16	0.67		19.85	2025		16.63				0	0
2018-10-24 04:32:23	3.28	347	4.98	4.84	4.61	224.8	223.8	224.8	本地	正常	无	65535	2.15	0.67		19.85	2025		16.63				0	0
2018-10-24 04:34:47	3.26	347	5.04	4.82	4.69	224.2	223.7	224.9	本地	正常	无	65535	2.16	0.67		19.85	2025		16.63				0	0
2018-10-24 04:37:12	3.31	347	5.07	4.88	4.67	222.1	221.4	221.8	本地	正常	无	65535	2.16	0.67		19.84	2024		16.62				0	0
2018-10-24 04:39:38	3.25	347	5.2	4.87	4.56	223	221.8	222.6	本地	正常	无	65535	2.16	0.67		19.84	2024		16.62				0	0
2018-10-24 04:42:03	3.31	347	5.16	4.92	4.61	222.4	221.3	222.7	本地	正常	无	65535	2.16	0.67		19.85	2025		16.63				0	0
2018-10-24 04:44:28	3.31	347	5.16	4.9	4.57	223.2	222.1	222.8	本地	正常	无	65535	2.15	0.66		19.85	2025		16.63				0	0
2018-10-24 04:46:53	3.32	347	5.06	4.84	4.62	224.2	223.2	224	本地	正常	无	65535	2.16	0.67		19.85	2025		16.62				0	0
2018-10-24 04:49:18	3.3	347	5.04	4.83	4.65	223.4	222.5	224	本地	正常	无	65535	2.16	0.67		19.85	2025		16.62				0	0
2018-10-24 04:51:43	3.31	347	5.16	4.87	4.57	223.9	222.9	223.7	本地	正常	无	65535	2.16	0.67		19.85	2025		16.63				0	0
2018-10-24 04:54:08	3.29	347	5.08	4.82	4.63	224.8	224.2	225	本地	正常	无	65535	2.16	0.67		19.85	2025		16.63				0	0
2018-10-24 04:56:33	3.31	347	5.06	4.87	4.62	224.1	223.7	224.8	本地	正常	无	65535	2.17	0.67		19.85	2025		16.62				0	0
2018-10-24 04:58:58	3.29	347	5.05	4.76	4.63	224.3	223.3	224.9	本地	正常	无	65535	2.16	0.67		19.85	2025		16.63				0	0
2018-10-24 05:01:23	3.31	347	5.09	4.86	4.7	221.9	220.8	222.2	本地	正常	无	65535	2.16	0.67		19.84	2024		16.62				0	0
2018-10-24 05:03:48	3.31	347	4.97	4.88	4.63	222.9	222.4	223.4	本地	正常	无	65535	2.16	0.67		19.85	2025		16.62				0	0
2018-10-24 05:06:14	3.29	347	5.09	4.85	4.59	222.7	222.3	222.8	本地	正常	无	65535	2.16	0.67		19.85	2025		16.63				0	0
2018-10-24 05:08:38	3.27	347	5.04	4.82	4.62	224.7	223.7	224.6	本地	正常	无	65535	2.16	0.67		19.85	2025		16.64				0	0
2018-10-24 05:11:04	3.31	347	5.09	4.88	4.57	223.6	222.5	223.7	本地	正常	无	65535	2.16	0.67		19.85	2025		16.63				0	0
2018-10-24 05:13:29	3.3	347	5.17	4.82	4.58	223.9	222.7	223.8	本地	正常	无	65535	2.16	0.67		19.85	2025		16.63				0	0
2018-10-24 05:15:53	3.31	347	5.14	4.86	4.65	223	222.4	223.1	本地	正常	无	65535	2.16	0.67		19.85	2025		16.63				0	0
2018-10-24 05:18:18	3.29	347	5.23	4.93	4.63	221.7	220.9	221.1	本地	正常	无	65535	2.17	0.67		19.85	2025		16.63				0	0
2018-10-24 05:20:44	3.3	347	5.14	4.86	4.58	223.9	222.8	223.9	本地	正常	无	65535	2.17	0.67		19.85	2025		16.63				0	0
2018-10-24 05:23:09	3.3	347	5.06	4.91	4.64	222.4	221.9	222.7	本地	正常	无	65535	2.16	0.67		19.85	2025		16.63				0	0
2018-10-24 05:25:34	3.32	347	5.2	4.85	4.56	224.2	223.4	224.3	本地	正常	无	65535	2.16	0.66		19.86	2026		16.63				0	0
2018-10-24 05:27:59	3.32	347	5.13	4.89	4.62	223.6	222.5	224.2	本地	正常	无	65535	2.17	0.67		19.85	2025		16.63				0	0
2018-10-24 05:30:24	3.32	347	5.13	4.92	4.62	223.1	222	223	本地	正常	无	65535	2.16	0.67		19.85	2025		16.64				0	0
2018-10-24 05:32:49	3.32	347	5.08	4.96	4.59	223.8	223	224.6	本地	正常	无	65535	2.17	0.67		19.86	2026		16.64				0	0
2018-10-24 05:35:14	3.32	347	5.16	4.93	4.68	222.4	221.5	222.9	本地	正常	无	65535	2.17	0.67		19.85	2025		16.63				0	0
2018-10-24 05:37:39	3.31	347	5.21	4.86	4.6	222.1	220.7	222.1	本地	正常	无	65535	2.16	0.67		19.85	2025		16.64				0	0
2018-10-24 05:40:04	3.31	347	5.21	4.9	4.61	223.6	222.7	223.7	本地	正常	无	65535	2.17	0.67		19.86	2026		16.64				0	0
2018-10-24 05:42:29	3.3	347	5.06	4.93	4.61	224	222.9	224.4	本地	正常	无	65535	2.17	0.67		19.85	2025		16.63				0	0
2018-10-24 05:44:54	3.29	347	5.17	4.88	4.67	222.6	222.1	222.8	本地	正常	无	65535	2.17	0.67		19.86	2026		16.63				0	0
2018-10-24 05:47:20	3.31	347	5.19	4.88	4.71	223.5	223	224.2	本地	正常	无	65535	2.17	0.66		19.85	2025		16.63				0	0
2018-10-24 05:49:44	3.32	347	5.03	4.91	4.69	223.8	222.6	223.8	本地	正常	无	65535	2.17	0.67		19.85	2025		16.64				0	0
2018-10-24 05:52:10	3.33	347	5.15	4.83	4.66	223.6	222.9	223.9	本地	正常	无	65535	2.17	0.67		19.85	2025		16.63				0	0
2018-10-24 05:54:35	3.34	347	5.14	4.88	4.58	223.5	222.4	223.8	本地	正常	无	65535	2.17	0.67		19.84	2024		16.64				0	0
2018-10-24 05:56:59	3.31	347	5.19	4.87	4.71	221.8	221.1	221.9	本地	正常	无	65535	2.16	0.67		19.84	2024		16.63				0	0
2018-10-24 05:59:24	3.3	347	5.25	4.85	4.64	223.7	222.7	223.5	本地	正常	无	65535	2.17	0.67		19.85	2025		16.63				0	0
2018-10-24 06:01:50	3.3	347	5.1	4.79	4.67	222.7	222.3	223.2	本地	正常	无	65535	2.16	0.67		19.84	2024		16.63				0	0
2018-10-24 06:04:14	3.28	347	5.26	4.88	4.6	222.8	222.4	223.2	本地	正常	无	65535	2.17	0.67		19.85	2025		16.64				0	0
2018-10-24 06:06:40	3.31	347	5.11	4.91	4.59	223.2	222.6	223.2	本地	正常	无	65535	2.17	0.67		19.85	2025		16.63				0	0
2018-10-24 06:09:04	3.31	347	5.25	4.81	4.63	222.8	221.5	222.4	本地	正常	无	65535	2.16	0.67		19.85	2025		16.64				0	0
2018-10-24 06:11:30	3.34	347	5.1	4.86	4.72	221.8	220.6	221.4	本地	正常	无	65535	2.16	0.67		19.84	2024		16.63				0	0
2018-10-24 06:13:56	3.26	347	5.11	4.91	4.67	221.7	220.6	221.3	本地	正常	无	65535	2.16	0.67		19.84	2024		16.63				0	0
2018-10-24 06:16:20	3.3	347	5.19	4.86	4.69	221.2	220.4	221.9	本地	正常	无	65535	2.16	0.66		19.84	2024		16.63				0	0
2018-10-24 06:18:45	3.3	347	5.17	4.93	4.68	222.4	221.6	222.4	本地	正常	无	65535	2.16	0.67		19.85	2025		16.64				0	0
2018-10-24 06:21:11	3.32	347	5.16	4.88	4.7	222.1	221.7	223.1	本地	正常	无	65535	2.17	0.67		19.84	2024		16.63				0	0
2018-10-24 06:23:35	3.28	347	5.19	4.94	4.56	222.9	222	223.1	本地	正常	无	65535	2.16	0.67		19.85	2025		16.64				0	0
2018-10-24 06:26:00	3.31	347	5.11	4.9	4.6	221.5	221.2	221.8	本地	正常	无	65535	2.16	0.67		19.85	2025		16.63				0	0
2018-10-24 06:28:25	3.31	347	5.13	4.87	4.71	222.1	221.6	222.9	本地	正常	无	65535	2.17	0.67		19.84	2024		16.63				0	0
2018-10-24 06:30:51	3.34	347	5.16	4.85	4.79	219.9	219.5	220.6	本地	正常	无	65535	2.16	0.67		19.84	2024		16.63				0	0
2018-10-24 06:33:16	3.3	347	5.09	4.9	4.76	221.9	221.6	222.6	本地	正常	无	65535	2.16	0.67		19.85	2025		16.63				0	0
2018-10-24 06:35:41	3.32	347	5.07	4.84	4.68	221.8	220.5	221.8	本地	正常	无	65535	2.16	0.67		19.85	2025		16.64				0	0
2018-10-24 06:38:06	3.32	347	5.12	4.92	4.72	220.2	219.7	220.7	本地	正常	无	65535	2.16	0.67		19.84	2024		16.63				0	0
2018-10-24 06:40:31	3.32	347	5.14	4.91	4.76	221.5	220.4	221.7	本地	正常	无	65535	2.17	0.67		19.84	2024		16.64				0	0
2018-10-24 06:42:55	3.3	347	5.12	4.92	4.64	221.6	221.1	221.8	本地	正常	无	65535	2.17	0.67		19.84	2024		16.64				0	0
2018-10-24 06:45:21	3.3	347	5.13	4.94	4.68	221.4	220.4	221.7	本地	正常	无	65535	2.16	0.67		19.84	2024		16.64				0	0
2018-10-24 06:47:46	3.31	347	5.06	4.93	4.7	222.3	221.4	223.1	本地	正常	无	65535	2.16	0.67		19.85	2025		16.63				0	0
2018-10-24 06:50:11	3.31	347	5.13	4.96	4.72	220.8	220.2	220.8	本地	正常	无	65535	2.17	0.67		19.84	2024		16.64				0	0
2018-10-24 06:52:36	3.3	347	5.13	4.87	4.7	220.6	219.3	220.5	本地	正常	无	65535	2.17	0.67		19.84	2024		16.63				0	0
2018-10-24 06:55:01	3.32	347	5.08	4.92	4.71	220.8	219.6	221	本地	正常	无	65535	2.17	0.67		19.84	2024		16.63				0	0
2018-10-24 06:57:27	3.31	347	5.14	4.95	4.62	220.7	219.8	221.4	本地	正常	无	65535	2.16	0.67		19.84	2024		16.63				0	0
2018-10-24 06:59:52	3.31	347	5.17	4.94	4.57	221.4	220.2	221.6	本地	正常	无	65535	2.16	0.67		19.84	2024		16.64				0	0
2018-10-24 07:02:16	3.31	347	5.07	4.9	4.76	222.4	221.2	222.8	本地	正常	无	65535	2.17	0.67		19.84	2024		16.64				0	0
2018-10-24 07:04:41	3.29	347	5.22	4.98	4.66	220.9	219.7	220.8	本地	正常	无	65535	2.16	0.66		19.84	2024		16.63				0	0
2018-10-24 07:07:06	3.31	347	5.08	4.92	4.7	221.7	221.4	222.5	本地	正常	无	65535	2.16	0.66		19.84	2024		16.64				0	0
2018-10-24 07:09:32	3.29	347	5.19	4.97	4.67	219.9	219	220.3	本地	正常	无	65535	2.16	0.67		19.84	2024		16.63				0	0
2018-10-24 07:11:57	3.32	347	5.09	4.9	4.74	221.6	220.4	221.1	本地	正常	无	65535	2.16	0.67		19.84	2024		16.64				0	0
2018-10-24 07:14:22	3.31	347	5.23	4.95	4.71	220.6	219.6	219.8	本地	正常	无	65535	2.16	0.67		19.84	2024		16.64				0	0
2018-10-24 07:16:48	3.31	347	5.02	4.93	4.75	221.7	221	221.5	本地	正常	无	65535	2.16	0.67		19.84	2024		16.64				0	0
2018-10-24 07:19:12	3.33	347	5.05	4.92	4.77	222.1	221.5	222.3	本地	正常	无	65535	2.17	0.67		19.85	2025		16.64				0	0
2018-10-24 07:21:37	3.3	347	5.02	4.92	4.75	222	221.1	221.9	本地	正常	无	65535	2.16	0.66		19.84	2024		16.64				0	0
2018-10-24 07:24:02	3.3	347	4.98	4.99	4.72	221.6	220.9	221.9	本地	正常	无	65535	2.16	0.67		19.85	2025		16.64				0	0
2018-10-24 07:26:27	3.31	347	5.02	4.96	4.77	221.4	220.4	220.6	本地	正常	无	65535	2.16	0.67		19.84	2024		16.63				0	0
2018-10-24 07:28:52	3.3	347	4.95	4.91	4.71	221.5	221.2	221.6	本地	正常	无	65535	2.16	0.67		19.84	2024		16.63				0	0
2018-10-24 07:31:17	3.3	347	4.96	5	4.71	221.4	221.1	221.5	本地	正常	无	65535	2.16	0.67		19.84	2024		16.64				0	0
2018-10-24 07:33:42	3.28	347	5.01	4.96	4.69	222.5	221.4	222.2	本地	正常	无	65535	2.15	0.66		19.84	2024		16.63				0	0
2018-10-24 07:36:07	3.29	347	4.97	4.97	4.73	222.1	221.3	221.6	本地	正常	无	65535	2.16	0.67		19.85	2025		16.64				0	0
2018-10-24 07:38:33	3.29	347	5	4.97	4.74	220.4	219.7	220.4	本地	正常	无	65535	2.16	0.67		19.84	2024		16.63				0	0
2018-10-24 07:40:58	3.3	347	5.03	4.99	4.8	221.4	221.2	221.7	本地	正常	无	65535	2.16	0.66		19.84	2024		16.63				0	0
2018-10-24 07:43:22	3.3	347	4.98	5.02	4.77	221.9	221.8	222.2	本地	正常	无	65535	2.16	0.66		19.84	2024		16.63				0	0
2018-10-24 07:45:48	3.31	347	5.16	5.03	4.75	220.6	219.6	220.2	本地	正常	无	65535	2.16	0.66		19.84	2024		16.63				0	0
2018-10-24 07:48:13	3.29	347	5.11	5.03	4.78	220.4	219.9	220	本地	正常	无	65535	2.16	0.66		19.84	2024		16.62				0	0
2018-10-24 07:50:37	3.31	347	5.07	5.02	4.73	222.1	221.1	222.1	本地	正常	无	65535	2.16	0.66		19.84	2024		16.62				0	0
2018-10-24 07:53:03	3.26	347	5.11	5.04	4.67	221.7	221.1	221.9	本地	正常	无	65535	2.15	0.66		19.84	2024		16.62				0	0
2018-10-24 07:55:28	3.33	347	5.09	4.98	4.67	222.7	221.8	222.6	本地	正常	无	65535	2.15	0.66		19.84	2024		16.62				0	0
2018-10-24 07:57:53	3.25	347	5.01	4.92	4.69	222.7	222.1	222.5	本地	正常	无	65535	2.15	0.66		19.84	2024		16.62				0	0
2018-10-24 08:00:19	3.29	347	4.99	4.91	4.83	222.1	221.6	222.5	本地	正常	无	65535	2.15	0.66		19.84	2024		16.62				0	0
2018-10-24 08:02:43	3.3	347	4.89	4.84	4.71	223.2	222.9	223.5	本地	正常	无	65535	2.15	0.67		19.84	2024		16.62				0	0
2018-10-24 08:05:08	3.31	347	4.87	4.87	4.74	222.3	222.1	222.8	本地	正常	无	65535	2.15	0.67		19.84	2024		16.6				0	0
2018-10-24 08:07:34	3.29	347	4.99	4.95	4.83	221.4	220.9	221	本地	正常	无	65535	2.15	0.67		19.84	2024		16.61				0	0
2018-10-24 08:09:58	3.28	347	4.95	4.93	4.78	222.4	221.5	222.4	本地	正常	无	65535	2.15	0.67		19.84	2024		16.61				0	0
2018-10-24 08:12:23	3.3	347	4.95	4.9	4.8	222.8	221.8	222	本地	正常	无	65535	2.15	0.67		19.84	2024		16.61				0	0
2018-10-24 08:14:49	3.28	347	4.93	4.91	4.77	223	222	222.8	本地	正常	无	65535	2.15	0.67		19.84	2024		16.6				0	0
2018-10-24 08:17:14	3.28	347	4.88	4.88	4.74	222.6	222.4	222.6	本地	正常	无	65535	2.14	0.67		19.84	2024		16.6				0	0
2018-10-24 08:19:39	3.25	347	4.9	4.89	4.76	222	221.1	221.5	本地	正常	无	65535	2.13	0.67		19.83	2023		16.59				0	0
2018-10-24 08:22:04	3.27	347	4.9	4.94	4.75	222.5	221.7	222	本地	正常	无	65535	2.14	0.67		19.83	2023		16.59				0	0
2018-10-24 08:24:29	3.26	347	4.88	4.89	4.74	222.3	221.2	221.9	本地	正常	无	65535	2.13	0.67		19.83	2023		16.6				0	0
2018-10-24 08:26:54	3.25	347	4.93	4.87	4.65	222.6	222.3	222.4	本地	正常	无	65535	2.13	0.67		19.83	2023		16.6				0	0
2018-10-24 08:29:19	3.27	347	4.94	4.86	4.77	222.5	221.6	221.8	本地	正常	无	65535	2.14	0.67		19.83	2023		16.58				0	0
2018-10-24 08:31:44	3.25	347	4.9	4.87	4.69	223.1	222.3	222.8	本地	正常	无	65535	2.13	0.67		19.83	2023		16.59				0	0
2018-10-24 08:34:09	3.26	347	4.86	4.83	4.65	223.4	223.4	223.9	本地	正常	无	65535	2.13	0.67		19.83	2023		16.59				0	0
2018-10-24 08:36:34	3.26	347	4.86	4.83	4.51	224.7	224.2	224.6	本地	正常	无	65535	2.13	0.67		19.83	2023		16.59				0	0
2018-10-24 08:38:59	3.25	347	4.84	4.86	4.52	224.7	224.8	225.3	本地	正常	无	65535	2.13	0.67		19.84	2024		16.6				0	0
2018-10-24 08:41:24	3.28	347	4.92	4.87	4.56	224.5	224.4	224.4	本地	正常	无	65535	2.15	0.67		19.83	2023		16.6				0	0
2018-10-24 08:43:50	3.26	347	4.86	4.88	4.8	222.5	221.7	221.8	本地	正常	无	65535	2.14	0.67		19.82	2022		16.59				0	0
2018-10-24 08:46:15	3.23	347	4.97	4.85	4.64	221.4	221	220.5	本地	正常	无	65535	2.11	0.67		19.82	2022		16.59				0	0
2018-10-24 08:48:39	3.18	347	4.94	4.74	4.48	223.5	222.8	222.8	本地	正常	无	65535	2.09	0.67		19.83	2023		16.59				0	0
2018-10-24 08:51:04	3.22	347	4.93	4.7	4.56	224.1	223.4	223.4	本地	正常	无	65535	2.09	0.66		19.83	2023		16.59				0	0
2018-10-24 08:53:30	3.19	347	4.91	4.77	4.58	223.4	223	223.7	本地	正常	无	65535	2.11	0.67		19.83	2023		16.59				0	0
2018-10-24 08:55:54	3.23	347	4.95	4.89	4.63	221	220.4	221	本地	正常	无	65535	2.1	0.66		19.82	2022		16.59				0	0
2018-10-24 08:58:20	3.2	347	4.9	4.72	4.51	224.4	224	223.9	本地	正常	无	65535	2.09	0.67		19.83	2023		16.59				0	0
2018-10-24 09:00:45	3.16	347	4.87	4.72	4.48	224.7	224.4	224.8	本地	正常	无	65535	2.09	0.67		19.83	2023		16.6				0	0
2018-10-24 09:03:10	3.24	347	4.82	4.73	4.56	224.5	224.4	224.5	本地	正常	无	65535	2.1	0.67		19.83	2023		16.6				0	0
2018-10-24 09:05:35	3.23	347	4.91	4.79	4.54	223.5	223	223.4	本地	正常	无	65535	2.1	0.66		19.83	2023		16.61				0	0
2018-10-24 09:08:00	3.22	347	4.82	4.67	4.56	224.8	224.5	225.2	本地	正常	无	65535	2.1	0.67		19.83	2023		16.61				0	0
2018-10-24 09:10:25	3.23	347	4.83	4.69	4.51	225.9	225.8	225.8	本地	正常	无	65535	2.1	0.66		19.83	2023		16.62				0	0
2018-10-24 09:12:50	3.19	347	4.73	4.77	4.53	225.3	224.9	224.9	本地	正常	无	65535	2.09	0.67		19.83	2023		16.61				0	0
2018-10-24 09:15:15	3.18	347	4.79	4.78	4.53	225.1	224.4	224.8	本地	正常	无	65535	2.1	0.67		19.83	2023		16.6				0	0
2018-10-24 09:17:40	3.19	347	4.73	4.76	4.51	225.7	225	225.7	本地	正常	无	65535	2.1	0.67		19.83	2023		16.61				0	0
2018-10-24 09:20:06	3.26	347	4.8	4.85	4.57	224.2	223.7	223.3	本地	正常	无	65535	2.11	0.67		19.83	2023		16.61				0	0
2018-10-24 09:22:30	3.21	347	4.69	4.75	4.51	225.8	225.4	225.4	本地	正常	无	65535	2.1	0.67		19.83	2023		16.61				0	0
2018-10-24 09:24:57	3.19	347	4.74	4.77	4.48	224.2	223.8	223.4	本地	正常	无	65535	2.08	0.67		19.82	2022		16.6				0	0
2018-10-24 09:27:22	3.18	347	4.78	4.73	4.54	224.7	224	224.5	本地	正常	无	65535	2.09	0.67		19.82	2022		16.6				0	0
2018-10-24 09:29:46	3.21	347	4.8	4.74	4.56	223.1	222.4	222.8	本地	正常	无	65535	2.09	0.67		19.82	2022		16.6				0	0
2018-10-24 09:32:11	3.19	347	4.71	4.75	4.49	223.7	223.4	223.9	本地	正常	无	65535	2.08	0.67		19.82	2022		16.6				0	0
2018-10-24 09:34:37	3.17	347	4.7	4.75	4.51	225.2	225.1	225.7	本地	正常	无	65535	2.08	0.67		19.83	2023		16.61				0	0

## Sheet: Sheet5
时间	电流	转速	输入电流A	输入电流B	输入电流C	输入电压A	输入电压B	输入电压C	KA0	KA4	远程操作	操作时间	有功功率	功率因数	有功电量	井下压力	沉没度	无功电量	油压	油压	套压	流量	井温	油温
2018-10-29 03:22:43	4.41	347	6.58	6.43	5.87	221.5	221.3	221.9	本地	正常	无	65535	2.83	0.68		19.7	2010		14.89				0	0
2018-10-29 03:25:09	4.41	347	6.65	6.49	5.88	220.7	220.1	220.8	本地	正常	无	65535	2.83	0.68		19.7	2010		14.9				0	0
2018-10-29 03:27:34	4.4	347	6.58	6.45	5.89	220.1	219.9	220.4	本地	正常	无	65535	2.84	0.69		19.7	2010		14.89				0	0
2018-10-29 03:30:00	4.4	347	6.64	6.49	5.92	218.9	218.7	218.8	本地	正常	无	65535	2.83	0.68		19.7	2010		14.89				0	0
2018-10-29 03:32:24	4.42	347	6.71	6.52	5.91	219.8	218.7	218.7	本地	正常	无	65535	2.84	0.68		19.7	2010		14.9				0	0
2018-10-29 03:34:49	4.42	347	6.71	6.44	5.83	221.4	220.3	220.6	本地	正常	无	65535	2.84	0.68		19.7	2010		14.89				0	0
2018-10-29 03:37:14	4.42	347	6.56	6.43	5.89	221	220	220.8	本地	正常	无	65535	2.84	0.68		19.7	2010		14.89				0	0
2018-10-29 03:39:39	4.41	347	6.58	6.37	5.87	221.4	221.1	221.5	本地	正常	无	65535	2.84	0.68		19.7	2010		14.89				0	0
2018-10-29 03:42:04	4.41	347	6.6	6.38	5.96	220.7	219.8	220	本地	正常	无	65535	2.84	0.68		19.7	2010		14.89				0	0
2018-10-29 03:44:30	4.42	347	6.62	6.39	5.91	220.7	219.9	220.8	本地	正常	无	65535	2.84	0.69		19.7	2010		14.89				0	0
2018-10-29 03:46:54	4.41	347	6.65	6.4	5.79	221.1	220.7	220.7	本地	正常	无	65535	2.84	0.69		19.7	2010		14.9				0	0
2018-10-29 03:49:20	4.41	347	6.66	6.4	5.85	220.7	219.7	219.9	本地	正常	无	65535	2.83	0.68		19.7	2010		14.89				0	0
2018-10-29 03:51:45	4.4	347	6.7	6.47	5.86	218.9	218.1	218.8	本地	正常	无	65535	2.83	0.68		19.7	2010		14.89				0	0
2018-10-29 03:54:10	4.4	347	6.67	6.45	5.89	219.5	219.1	219.6	本地	正常	无	65535	2.83	0.68		19.7	2010		14.89				0	0
2018-10-29 03:56:35	4.4	347	6.6	6.5	5.92	219.5	219.3	219.6	本地	正常	无	65535	2.83	0.69		19.7	2010		14.89				0	0
2018-10-29 03:59:00	4.4	347	6.71	6.44	5.86	219.7	219.3	219.3	本地	正常	无	65535	2.83	0.68		19.7	2010		14.9				0	0
2018-10-29 04:01:25	4.4	347	6.63	6.39	5.89	220.2	219.8	220.5	本地	正常	无	65535	2.84	0.69		19.7	2010		14.89				0	0
2018-10-29 04:03:50	4.41	347	6.63	6.4	5.91	220	219.1	219.2	本地	正常	无	65535	2.83	0.69		19.7	2010		14.9				0	0
2018-10-29 04:06:15	4.4	347	6.63	6.32	5.9	221	220.5	220.8	本地	正常	无	65535	2.84	0.69		19.7	2010		14.9				0	0
2018-10-29 04:08:41	4.4	347	6.68	6.46	5.88	219.9	219.6	220.1	本地	正常	无	65535	2.83	0.68		19.7	2010		14.9				0	0
2018-10-29 04:11:06	4.42	347	6.73	6.52	5.91	218.3	217.7	217.4	本地	正常	无	65535	2.83	0.68		19.69	2009		14.89				0	0
2018-10-29 04:13:31	4.4	347	6.72	6.38	5.87	219.2	218.7	218.8	本地	正常	无	65535	2.83	0.69		19.7	2010		14.89				0	0
2018-10-29 04:15:56	4.41	347	6.61	6.39	5.84	219.4	218.4	218.8	本地	正常	无	65535	2.83	0.69		19.69	2009		14.89				0	0
2018-10-29 04:18:21	4.41	347	6.7	6.44	5.86	219.4	218.8	219.4	本地	正常	无	65535	2.83	0.68		19.7	2010		14.9				0	0
2018-10-29 04:20:45	4.41	347	6.64	6.42	5.9	219.8	219.5	220.3	本地	正常	无	65535	2.84	0.69		19.7	2010		14.89				0	0
2018-10-29 04:23:11	4.41	347	6.64	6.47	5.88	219.9	219.2	219.4	本地	正常	无	65535	2.84	0.69		19.7	2010		14.9				0	0
2018-10-29 04:25:35	4.41	347	6.6	6.4	5.86	219.3	218.4	218.6	本地	正常	无	65535	2.83	0.69		19.7	2010		14.9				0	0
2018-10-29 04:28:01	4.41	347	6.64	6.42	5.94	218.4	217.6	218	本地	正常	无	65535	2.83	0.69		19.69	2009		14.89				0	0
2018-10-29 04:30:26	4.41	347	6.57	6.5	5.86	219.9	219.6	219.5	本地	正常	无	65535	2.84	0.69		19.71	2011		14.9				0	0
2018-10-29 04:32:52	4.41	348	6.65	6.45	5.89	219.7	219.3	219.3	本地	正常	无	65535	2.83	0.68		19.7	2010		14.9				0	0
2018-10-29 04:35:17	4.41	347	6.68	6.45	5.91	220.2	219.2	219.5	本地	正常	无	65535	2.84	0.68		19.7	2010		14.89				0	0
2018-10-29 04:37:41	4.42	347	6.65	6.37	5.92	219.2	218.8	218.7	本地	正常	无	65535	2.84	0.69		19.69	2009		14.89				0	0
2018-10-29 04:40:06	4.41	347	6.74	6.55	5.85	218.7	218	217.9	本地	正常	无	65535	2.84	0.69		19.7	2010		14.89				0	0
2018-10-29 04:42:32	4.42	347	6.61	6.45	5.84	220.5	219.6	219.6	本地	正常	无	65535	2.84	0.69		19.7	2010		14.89				0	0
2018-10-29 04:44:56	4.42	347	6.59	6.4	5.85	220.3	219.3	220	本地	正常	无	65535	2.84	0.69		19.7	2010		14.89				0	0
2018-10-29 04:47:22	4.42	347	6.64	6.48	5.9	219.2	218.8	218.9	本地	正常	无	65535	2.84	0.69		19.7	2010		14.89				0	0
2018-10-29 04:49:47	4.42	347	6.72	6.45	5.94	217.7	216.6	216.4	本地	正常	无	65535	2.83	0.69		19.69	2009		14.89				0	0
2018-10-29 04:52:12	4.42	347	6.8	6.43	5.95	219.3	218.1	218.1	本地	正常	无	65535	2.84	0.69		19.7	2010		14.89				0	0
2018-10-29 04:54:38	4.42	347	6.58	6.39	5.86	220.7	219.7	220.3	本地	正常	无	65535	2.84	0.69		19.7	2010		14.89				0	0
2018-10-29 04:57:02	4.42	347	6.62	6.42	5.89	220	219.7	220.2	本地	正常	无	65535	2.84	0.69		19.71	2011		14.89				0	0
2018-10-29 04:59:27	4.43	347	6.63	6.47	5.94	219.4	218.4	219.1	本地	正常	无	65535	2.85	0.69		19.7	2010		14.89				0	0
2018-10-29 05:01:53	4.42	347	6.6	6.49	5.96	218.6	217.5	217.7	本地	正常	无	65535	2.84	0.69		19.7	2010		14.89				0	0
2018-10-29 05:04:17	4.42	347	6.66	6.49	5.89	218.6	218.2	218.6	本地	正常	无	65535	2.84	0.69		19.7	2010		14.89				0	0
2018-10-29 05:06:42	4.42	347	6.68	6.47	5.88	219.3	218.4	218.8	本地	正常	无	65535	2.85	0.69		19.7	2010		14.89				0	0
2018-10-29 05:09:07	4.41	347	6.82	6.56	5.89	218	217	217	本地	正常	无	65535	2.84	0.68		19.7	2010		14.89				0	0
2018-10-29 05:11:33	4.43	347	6.79	6.51	5.84	218.1	217.3	218	本地	正常	无	65535	2.84	0.69		19.7	2010		14.89				0	0
2018-10-29 05:13:58	4.42	347	6.73	6.48	5.88	219.4	218.5	218.7	本地	正常	无	65535	2.84	0.69		19.71	2011		14.9				0	0
2018-10-29 05:16:23	4.42	347	6.62	6.46	5.93	219.6	218.7	219.1	本地	正常	无	65535	2.84	0.69		19.7	2010		14.89				0	0
2018-10-29 05:18:48	4.43	347	6.66	6.41	5.92	219	218.4	218.9	本地	正常	无	65535	2.84	0.68		19.7	2010		14.89				0	0
2018-10-29 05:21:13	4.42	347	6.68	6.46	5.91	219.2	218.7	219.2	本地	正常	无	65535	2.84	0.68		19.7	2010		14.89				0	0
2018-10-29 05:23:38	4.42	347	6.6	6.43	5.89	219.2	218.8	218.8	本地	正常	无	65535	2.84	0.69		19.71	2011		14.89				0	0
2018-10-29 05:26:03	4.42	347	6.7	6.44	5.88	219.2	218.6	218.5	本地	正常	无	65535	2.84	0.69		19.7	2010		14.89				0	0
2018-10-29 05:28:28	4.42	347	6.56	6.46	5.96	219.2	218.9	219.2	本地	正常	无	65535	2.84	0.68		19.71	2011		14.89				0	0
2018-10-29 05:30:53	4.42	347	6.69	6.43	5.93	219.6	219.2	219.3	本地	正常	无	65535	2.85	0.69		19.71	2011		14.89				0	0
2018-10-29 05:33:18	4.42	347	6.61	6.39	5.96	219.6	219	219.6	本地	正常	无	65535	2.85	0.69		19.71	2011		14.89				0	0
2018-10-29 05:35:44	4.44	348	6.6	6.41	5.85	219.2	218.8	219.3	本地	正常	无	65535	2.85	0.69		19.7	2010		14.89				0	0
2018-10-29 05:38:09	4.43	347	6.76	6.49	5.9	218.6	218.3	218.7	本地	正常	无	65535	2.86	0.69		19.71	2011		14.89				0	0
2018-10-29 05:40:18	4.45	347	6.68	6.52	5.97	219	218.3	219.3	本地	正常	无	65535	2.85	0.69		19.7	2010		14.89				0	0
2018-10-29 05:42:42	4.45	347	6.65	6.45	5.95	219.5	219	219.6	本地	正常	无	65535	2.86	0.69		19.7	2010		14.9				0	0
2018-10-29 05:45:07	4.46	347	6.83	6.49	6.04	217.2	216.5	216.8	本地	正常	无	65535	2.86	0.69		19.7	2010		14.89				0	0
2018-10-29 05:47:33	4.44	347	6.78	6.52	6.02	217.9	217.1	217.4	本地	正常	无	65535	2.85	0.69		19.7	2010		14.89				0	0
2018-10-29 05:49:57	4.43	347	6.7	6.49	5.9	220.1	219.5	219.5	本地	正常	无	65535	2.85	0.69		19.71	2011		14.9				0	0
2018-10-29 05:52:23	4.44	347	6.79	6.54	5.85	219.4	219	218.8	本地	正常	无	65535	2.85	0.69		19.71	2011		14.9				0	0
2018-10-29 05:54:48	4.44	347	6.72	6.46	5.85	218.9	218.2	217.9	本地	正常	无	65535	2.85	0.69		19.7	2010		14.89				0	0
2018-10-29 05:57:13	4.43	347	6.71	6.48	5.86	218.3	217.9	218.5	本地	正常	无	65535	2.85	0.69		19.7	2010		14.89				0	0
2018-10-29 05:59:38	4.43	347	6.75	6.46	5.93	218.6	217.7	217.8	本地	正常	无	65535	2.85	0.69		19.7	2010		14.89				0	0
2018-10-29 06:02:03	4.44	347	6.81	6.47	6	217.4	217	216.8	本地	正常	无	65535	2.85	0.69		19.7	2010		14.89				0	0
2018-10-29 06:04:28	4.45	347	6.74	6.44	5.95	218.5	218.1	217.9	本地	正常	无	65535	2.85	0.69		19.7	2010		14.89				0	0
2018-10-29 06:06:53	4.43	347	6.68	6.46	5.89	218.3	218	218	本地	正常	无	65535	2.84	0.69		19.7	2010		14.89				0	0
2018-10-29 06:09:18	4.43	347	6.74	6.51	6	218.4	217.5	217.5	本地	正常	无	65535	2.85	0.69		19.7	2010		14.89				0	0
2018-10-29 06:11:43	4.42	347	6.69	6.49	5.96	218.1	217.7	218.1	本地	正常	无	65535	2.84	0.69		19.71	2011		14.89				0	0
2018-10-29 06:14:08	4.43	347	6.68	6.51	5.92	219	218.8	218.9	本地	正常	无	65535	2.85	0.69		19.71	2011		14.9				0	0
2018-10-29 06:16:33	4.43	347	6.66	6.43	5.98	218.9	218.1	218.7	本地	正常	无	65535	2.85	0.69		19.71	2011		14.9				0	0
2018-10-29 06:18:59	4.44	347	6.79	6.46	6	218.2	217.5	217.2	本地	正常	无	65535	2.86	0.69		19.71	2011		14.89				0	0
2018-10-29 06:21:24	4.45	347	6.75	6.49	5.99	218.4	217.4	218	本地	正常	无	65535	2.86	0.69		19.71	2011		14.89				0	0
2018-10-29 06:23:49	4.45	347	6.75	6.56	5.96	217.3	216.3	216.2	本地	正常	无	65535	2.86	0.69		19.7	2010		14.89				0	0
2018-10-29 06:26:13	4.44	347	6.76	6.47	5.93	217.7	217.4	217.9	本地	正常	无	65535	2.85	0.68		19.71	2011		14.89				0	0
2018-10-29 06:28:38	4.44	347	6.61	6.51	5.89	218.3	217.6	217.9	本地	正常	无	65535	2.85	0.69		19.71	2011		14.89				0	0
2018-10-29 06:31:04	4.43	347	6.72	6.51	5.95	217.7	217.1	217.6	本地	正常	无	65535	2.85	0.69		19.71	2011		14.9				0	0
2018-10-29 06:33:29	4.42	347	6.7	6.49	5.97	217.8	217.2	217	本地	正常	无	65535	2.85	0.69		19.71	2011		14.89				0	0
2018-10-29 06:35:54	4.43	347	6.68	6.46	6.01	218.6	217.3	217.8	本地	正常	无	65535	2.85	0.69		19.71	2011		14.89				0	0
2018-10-29 06:38:19	4.43	347	6.7	6.47	6.02	217.6	217	218	本地	正常	无	65535	2.85	0.69		19.71	2011		14.89				0	0
2018-10-29 06:40:44	4.43	347	6.68	6.53	6.04	218	217	217.4	本地	正常	无	65535	2.85	0.69		19.71	2011		14.89				0	0
2018-10-29 06:43:10	4.43	347	6.69	6.47	5.99	218.1	217.3	217.6	本地	正常	无	65535	2.85	0.69		19.7	2010		14.89				0	0
2018-10-29 06:45:34	4.44	347	6.76	6.56	5.94	215.9	215.6	215.4	本地	正常	无	65535	2.84	0.69		19.7	2010		14.89				0	0
2018-10-29 06:47:59	4.42	347	6.62	6.47	5.97	217.6	217.5	217.6	本地	正常	无	65535	2.84	0.69		19.71	2011		14.89				0	0
2018-10-29 06:50:24	4.42	347	6.69	6.55	5.98	218	217.5	217.5	本地	正常	无	65535	2.84	0.69		19.71	2011		14.9				0	0
2018-10-29 06:52:50	4.42	347	6.65	6.42	5.89	219.7	219	219.9	本地	正常	无	65535	2.84	0.69		19.71	2011		14.9				0	0
2018-10-29 06:55:15	4.42	347	6.68	6.55	6.02	217	216.7	217.2	本地	正常	无	65535	2.84	0.68		19.71	2011		14.89				0	0
2018-10-29 06:57:40	4.43	347	6.65	6.51	5.94	219	218.5	219.4	本地	正常	无	65535	2.85	0.69		19.71	2011		14.9				0	0
2018-10-29 07:00:05	4.42	347	6.65	6.54	5.93	218.8	217.8	218.5	本地	正常	无	65535	2.85	0.69		19.71	2011		14.9				0	0
2018-10-29 07:02:31	4.43	347	6.6	6.5	6.02	217.2	216.6	217.3	本地	正常	无	65535	2.84	0.69		19.7	2010		14.89				0	0
2018-10-29 07:04:55	4.41	347	6.76	6.6	5.85	216.9	216.5	217	本地	正常	无	65535	2.84	0.69		19.71	2011		14.89				0	0
2018-10-29 07:07:21	4.42	347	6.61	6.53	5.87	218.7	217.9	218.6	本地	正常	无	65535	2.84	0.69		19.72	2012		14.9				0	0
2018-10-29 07:09:46	4.42	347	6.58	6.58	6.01	219.4	218.9	219.2	本地	正常	无	65535	2.85	0.69		19.71	2011		14.9				0	0
2018-10-29 07:12:11	4.43	347	6.6	6.57	6.05	219	219	219.1	本地	正常	无	65535	2.85	0.68		19.71	2011		14.9				0	0
2018-10-29 07:14:36	4.43	347	6.56	6.57	5.99	218.8	218.8	218.7	本地	正常	无	65535	2.85	0.69		19.71	2011		14.9				0	0
2018-10-29 07:17:00	4.42	347	6.69	6.6	5.99	217.8	217.3	217.6	本地	正常	无	65535	2.85	0.68		19.71	2011		14.9				0	0
2018-10-29 07:19:26	4.43	347	6.68	6.52	6.01	219	218.5	218.8	本地	正常	无	65535	2.85	0.68		19.71	2011		14.9				0	0
2018-10-29 07:21:51	4.43	347	6.8	6.52	5.97	218.1	217.7	217.5	本地	正常	无	65535	2.84	0.68		19.71	2011		14.9				0	0
2018-10-29 07:24:19	4.43	347	6.62	6.51	5.95	219.2	219	219.1	本地	正常	无	65535	2.85	0.69		19.72	2012		14.9				0	0
2018-10-29 07:26:42	4.43	347	6.76	6.47	5.91	217.8	217.4	217.6	本地	正常	无	65535	2.85	0.69		19.71	2011		14.9				0	0
2018-10-29 07:29:09	4.42	347	6.69	6.43	6.05	219	218	217.9	本地	正常	无	65535	2.85	0.69		19.71	2011		14.9				0	0
2018-10-29 07:31:31	4.43	347	6.77	6.48	6.02	218	217.5	217.3	本地	正常	无	65535	2.85	0.69		19.71	2011		14.9				0	0
2018-10-29 07:33:59	4.43	347	6.59	6.42	6.04	220.2	219.2	219.3	本地	正常	无	65535	2.85	0.69		19.72	2012		14.9				0	0
2018-10-29 07:38:47	4.43	347	6.54	6.43	6.07	218.9	218.2	218.6	本地	正常	无	65535	2.86	0.69		19.71	2011		14.9				0	0
2018-10-29 07:41:27	4.44	347	6.59	6.5	6.16	217.4	216.3	216	本地	正常	无	65535	2.85	0.69		19.71	2011		14.9				0	0
2018-10-29 07:43:58	4.42	347	6.61	6.46	6.08	218.8	218.1	218.4	本地	正常	无	65535	2.85	0.69		19.72	2012		14.9				0	0
2018-10-29 07:46:28	4.43	347	6.61	6.51	6.14	218.3	217.9	218.2	本地	正常	无	65535	2.85	0.69		19.72	2012		14.9				0	0
2018-10-29 07:48:58	4.42	347	6.66	6.53	5.97	219.7	218.9	219	本地	正常	无	65535	2.85	0.69		19.72	2012		14.9				0	0
2018-10-29 07:51:51	4.44	347	6.77	6.53	6.03	217.6	216.5	216.5	本地	正常	无	65535	2.85	0.69		19.72	2012		14.89				0	0
2018-10-29 07:53:59	4.43	347	6.66	6.37	5.98	219.5	219	218.5	本地	正常	无	65535	2.85	0.69		19.72	2012		14.89				0	0
2018-10-29 07:56:28	4.43	347	6.64	6.48	6	219.4	219	218.5	本地	正常	无	65535	2.85	0.69		19.72	2012		14.89				0	0
2018-10-29 07:58:59	4.43	347	6.65	6.49	6.02	218.2	217.2	217	本地	正常	无	65535	2.85	0.69		19.71	2011		14.88				0	0
2018-10-29 08:01:29	4.43	347	6.58	6.5	5.97	219.5	218.7	218.9	本地	正常	无	65535	2.85	0.69		19.72	2012		14.88				0	0
2018-10-29 08:04:00	4.42	347	6.74	6.54	5.95	219	218.5	218	本地	正常	无	65535	2.84	0.68		19.71	2011		14.88				0	0
2018-10-29 08:06:30	4.41	347	6.72	6.48	5.97	219	218.1	217.9	本地	正常	无	65535	2.84	0.68		19.71	2011		14.88				0	0
2018-10-29 08:09:00	4.43	347	6.7	6.5	5.99	218.6	217.9	218	本地	正常	无	65535	2.83	0.68		19.71	2011		14.88				0	0
2018-10-29 08:11:30	4.42	347	6.68	6.56	5.93	220.2	219.4	219.1	本地	正常	无	65535	2.85	0.69		19.72	2012		14.87				0	0
2018-10-29 08:14:01	4.43	347	6.71	6.55	5.88	219.3	218.8	219.1	本地	正常	无	65535	2.85	0.69		19.71	2011		14.87				0	0
2018-10-29 08:16:31	4.43	347	6.69	6.4	5.93	218.9	218.7	218	本地	正常	无	65535	2.83	0.68		19.71	2011		14.87				0	0
2018-10-29 08:19:02	4.39	347	6.6	6.47	5.95	219.5	219	218.5	本地	正常	无	65535	2.84	0.69		19.71	2011		14.87				0	0
2018-10-29 08:21:32	4.42	347	6.61	6.43	5.91	219.8	219.2	218.7	本地	正常	无	65535	2.84	0.69		19.71	2011		14.86				0	0
2018-10-29 08:24:02	4.42	347	6.66	6.46	5.93	218.9	218.1	218.2	本地	正常	无	65535	2.83	0.69		19.71	2011		14.87				0	0
2018-10-29 08:26:33	4.4	347	6.69	6.55	5.9	219.5	218.9	218.4	本地	正常	无	65535	2.84	0.69		19.71	2011		14.87				0	0
2018-10-29 08:29:02	4.4	347	6.71	6.53	5.89	218	218.1	217.7	本地	正常	无	65535	2.83	0.68		19.71	2011		14.86				0	0
2018-10-29 08:31:18	4.41	347	6.74	6.55	5.97	216.9	216.1	215.7	本地	正常	无	65535	2.83	0.69		19.7	2010		14.86				0	0
2018-10-29 08:33:40	4.41	347	6.6	6.46	5.92	218.7	218.8	218.7	本地	正常	无	65535	2.83	0.68		19.71	2011		14.86				0	0
2018-10-29 08:36:05	4.42	347	6.62	6.41	5.78	221	221	221.1	本地	正常	无	65535	2.84	0.69		19.71	2011		14.87				0	0
2018-10-29 08:38:30	4.41	347	6.6	6.43	5.95	218.6	218.2	218	本地	正常	无	65535	2.83	0.69		19.7	2010		14.86				0	0
2018-10-29 08:40:55	4.39	347	6.72	6.49	6.06	215.9	215.7	215.2	本地	正常	无	65535	2.82	0.68		19.7	2010		14.85				0	0
2018-10-29 08:43:30	4.41	347	6.74	6.44	5.92	218.6	218.2	217.7	本地	正常	无	65535	2.82	0.68		19.7	2010		14.86				0	0
2018-10-29 08:45:30	4.41	347	6.67	6.51	5.76	218.6	218.2	218.3	本地	正常	无	65535	2.82	0.68		19.7	2010		14.85				0	0
2018-10-29 08:48:01	4.4	347	6.58	6.36	5.8	220.9	220.8	220.1	本地	正常	无	65535	2.82	0.69		19.71	2011		14.85				0	0
2018-10-29 08:50:30	4.39	347	6.59	6.38	5.74	221	221.1	220.9	本地	正常	无	65535	2.82	0.69		19.7	2010		14.85				0	0
2018-10-29 08:53:01	4.41	347	6.54	6.38	5.74	222	222.1	221.6	本地	正常	无	65535	2.83	0.69		19.71	2011		14.85				0	0
2018-10-29 08:55:31	4.39	347	6.7	6.5	5.78	219.5	218.7	218.5	本地	正常	无	65535	2.83	0.69		19.7	2010		14.84				0	0
2018-10-29 08:58:02	4.41	347	6.74	6.49	5.97	217.8	216.9	216.8	本地	正常	无	65535	2.82	0.68		19.7	2010		14.84				0	0
2018-10-29 09:00:32	4.39	347	6.56	6.41	5.91	219.1	218.8	218	本地	正常	无	65535	2.82	0.69		19.7	2010		14.84				0	0
2018-10-29 09:03:03	4.41	347	6.6	6.45	5.89	220.2	219.6	219.9	本地	正常	无	65535	2.82	0.68		19.7	2010		14.84				0	0
2018-10-29 09:05:33	4.38	347	6.71	6.48	5.94	220	219.3	218.7	本地	正常	无	65535	2.82	0.68		19.71	2011		14.85				0	0
2018-10-29 09:08:03	4.36	347	6.66	6.5	5.97	219.8	218.9	218.8	本地	正常	无	65535	2.81	0.68		19.7	2010		14.84				0	0
2018-10-29 09:10:33	4.38	347	6.57	6.45	5.91	219.9	219.4	219.7	本地	正常	无	65535	2.81	0.69		19.7	2010		14.84				0	0
2018-10-29 09:13:02	4.39	347	6.64	6.51	5.9	218.2	218	217.5	本地	正常	无	65535	2.82	0.69		19.7	2010		14.84				0	0
2018-10-29 09:15:35	4.37	347	6.61	6.54	5.99	218.7	218.3	217.8	本地	正常	无	65535	2.81	0.68		19.7	2010		14.84				0	0
2018-10-29 09:18:04	4.36	347	6.49	6.49	5.84	219.6	219.3	219.5	本地	正常	无	65535	2.81	0.68		19.7	2010		14.85				0	0
2018-10-29 09:20:34	4.4	347	6.51	6.43	5.89	218.3	217.8	217.9	本地	正常	无	65535	2.81	0.69		19.7	2010		14.85				0	0
2018-10-29 09:23:05	4.38	347	6.63	6.44	5.93	217.7	217	217	本地	正常	无	65535	2.8	0.68		19.7	2010		14.84				0	0
2018-10-29 09:25:34	4.39	347	6.62	6.44	5.98	217.6	217.5	216.8	本地	正常	无	65535	2.81	0.69		19.7	2010		14.84				0	0
2018-10-29 09:28:04	4.36	347	6.59	6.5	6.13	217.7	217.5	217.3	本地	正常	无	65535	2.8	0.67		19.7	2010		14.85				0	0
2018-10-29 09:30:37	4.38	347	6.61	6.55	6.2	217.9	217.7	217.4	本地	正常	无	65535	2.8	0.67		19.7	2010		14.84				0	0
2018-10-29 09:33:05	4.37	347	6.49	6.43	6.01	218.5	217.8	217.7	本地	正常	无	65535	2.8	0.68		19.7	2010		14.85				0	0
2018-10-29 09:35:35	4.37	347	6.5	6.44	5.98	218.9	218.1	217.9	本地	正常	无	65535	2.8	0.68		19.7	2010		14.85				0	0
2018-10-29 09:38:05	4.37	347	6.55	6.41	6	218.1	217.3	217.2	本地	正常	无	65535	2.8	0.68		19.69	2009		14.85				0	0
2018-10-29 09:40:36	4.38	347	6.47	6.38	5.98	218.1	217.2	217	本地	正常	无	65535	2.8	0.69		19.7	2010		14.85				0	0
2018-10-29 09:43:06	4.37	347	6.47	6.43	6	219	218.2	218	本地	正常	无	65535	2.8	0.68		19.7	2010		14.85				0	0
2018-10-29 09:45:37	4.37	347	6.5	6.38	5.99	217.9	217.8	217.5	本地	正常	无	65535	2.79	0.69		19.7	2010		14.85				0	0
2018-10-29 09:48:06	4.36	347	6.5	6.43	6.03	217.7	216.9	216.8	本地	正常	无	65535	2.79	0.68		19.69	2009		14.85				0	0
2018-10-29 09:50:37	4.37	347	6.52	6.36	6	217.9	217.3	217.5	本地	正常	无	65535	2.79	0.69		19.69	2009		14.85				0	0
2018-10-29 09:53:07	4.35	347	6.57	6.35	6	217.1	216.2	215.8	本地	正常	无	65535	2.79	0.68		19.7	2010		14.85				0	0
2018-10-29 09:55:37	4.36	347	6.54	6.42	5.92	216.9	216.8	216.4	本地	正常	无	65535	2.79	0.69		19.7	2010		14.85				0	0
2018-10-29 09:58:07	4.35	347	6.43	6.31	5.87	218.5	217.7	217.6	本地	正常	无	65535	2.79	0.69		19.7	2010		14.85				0	0
2018-10-29 10:00:38	4.36	347	6.5	6.37	5.9	217.6	217.1	216.6	本地	正常	无	65535	2.79	0.69		19.7	2010		14.85				0	0
2018-10-29 10:03:08	4.36	347	6.52	6.42	5.99	216.9	216.6	216.8	本地	正常	无	65535	2.78	0.68		19.69	2009		14.85				0	0
2018-10-29 10:05:38	4.35	347	6.56	6.4	6.01	216.5	215.5	215.3	本地	正常	无	65535	2.78	0.68		19.69	2009		14.85				0	0
2018-10-29 10:08:08	4.38	347	6.48	6.41	5.96	218.5	218.4	218.7	本地	正常	无	65535	2.79	0.69		19.7	2010		14.86				0	0
2018-10-29 10:10:39	4.35	347	6.45	6.38	6.03	218.4	217.7	218	本地	正常	无	65535	2.79	0.69		19.7	2010		14.86				0	0
2018-10-29 10:13:09	4.34	347	6.39	6.28	5.96	218.8	218.1	218.5	本地	正常	无	65535	2.78	0.68		19.7	2010		14.87				0	0
2018-10-29 10:15:39	4.35	347	6.56	6.39	5.94	218.8	218.5	217.9	本地	正常	无	65535	2.79	0.69		19.7	2010		14.87				0	0
2018-10-29 10:18:09	4.34	347	6.43	6.38	5.92	218.5	218.2	218.4	本地	正常	无	65535	2.78	0.69		19.7	2010		14.87				0	0
2018-10-29 10:20:40	4.35	347	6.43	6.43	5.99	218.5	218.2	217.7	本地	正常	无	65535	2.78	0.68		19.7	2010		14.87				0	0
2018-10-29 10:23:10	4.32	347	6.49	6.3	5.94	219	218.3	218	本地	正常	无	65535	2.78	0.68		19.69	2009		14.87				0	0
2018-10-29 10:25:40	4.36	347	6.36	6.28	5.89	220.2	219.3	219.4	本地	正常	无	65535	2.79	0.69		19.7	2010		14.87				0	0
2018-10-29 10:28:10	4.33	347	6.37	6.34	5.93	219.5	218.7	219	本地	正常	无	65535	2.78	0.68		19.7	2010		14.87				0	0
2018-10-29 10:30:40	4.34	347	6.4	6.35	5.96	218.8	218.4	218.5	本地	正常	无	65535	2.78	0.68		19.69	2009		14.86				0	0
2018-10-29 10:33:11	4.35	347	6.49	6.4	6.08	217.9	216.9	217	本地	正常	无	65535	2.78	0.68		19.69	2009		14.87				0	0
2018-10-29 10:35:41	4.36	347	6.58	6.37	5.93	217.9	217.9	217.2	本地	正常	无	65535	2.78	0.68		19.69	2009		14.86				0	0
2018-10-29 10:38:11	4.36	347	6.44	6.37	5.94	218.1	217.7	217.8	本地	正常	无	65535	2.78	0.69		19.69	2009		14.86				0	0
2018-10-29 10:40:41	4.36	347	6.39	6.32	5.9	219.3	218.6	218.9	本地	正常	无	65535	2.79	0.69		19.7	2010		14.87				0	0
2018-10-29 10:43:12	4.34	347	6.49	6.36	6.02	218.7	217.8	217.3	本地	正常	无	65535	2.78	0.68		19.69	2009		14.87				0	0
2018-10-29 10:45:42	4.34	347	6.46	6.37	6.04	218.5	217.5	217.6	本地	正常	无	65535	2.79	0.68		19.69	2009		14.87				0	0
2018-10-29 10:48:12	4.34	347	6.53	6.42	5.98	218.1	217.7	217.1	本地	正常	无	65535	2.77	0.68		19.69	2009		14.87				0	0
2018-10-29 10:50:42	4.34	347	6.53	6.26	5.89	218.9	218.6	218.6	本地	正常	无	65535	2.79	0.69		19.69	2009		14.87				0	0
2018-10-29 10:53:13	4.34	347	6.42	6.33	5.99	218.6	217.7	217.4	本地	正常	无	65535	2.78	0.69		19.69	2009		14.87				0	0
2018-10-29 10:58:14	4.35	347	6.56	6.31	5.82	217.7	217.2	216.7	本地	正常	无	65535	2.77	0.68		19.69	2009		14.87				0	0
2018-10-29 11:00:44	4.33	347	6.52	6.39	6.01	219	218.6	218.3	本地	正常	无	65535	2.78	0.68		19.69	2009		14.87				0	0
2018-10-29 11:03:14	4.33	347	6.55	6.38	5.96	219.5	218.8	219.3	本地	正常	无	65535	2.78	0.68		19.7	2010		14.87				0	0
2018-10-29 11:05:44	4.32	347	6.43	6.34	6.02	219.6	219.3	219.4	本地	正常	无	65535	2.78	0.68		19.7	2010		14.87				0	0
2018-10-29 11:08:14	4.36	347	6.62	6.41	5.93	218.4	217.8	217.9	本地	正常	无	65535	2.78	0.68		19.69	2009		14.86				0	0
2018-10-29 11:10:45	4.34	347	6.53	6.36	5.95	218	217	216.4	本地	正常	无	65535	2.77	0.68		19.69	2009		14.86				0	0
2018-10-29 11:13:15	4.36	347	6.46	6.27	5.87	220.2	219.5	219.7	本地	正常	无	65535	2.78	0.68		19.7	2010		14.86				0	0
2018-10-29 11:15:46	4.36	347	6.41	6.3	5.78	222	221.9	221.4	本地	正常	无	65535	2.78	0.68		19.7	2010		14.87				0	0
2018-10-29 11:18:15	4.35	347	6.52	6.36	5.76	220.4	220	220	本地	正常	无	65535	2.78	0.68		19.7	2010		14.86				0	0
2018-10-29 11:20:31	4.35	347	6.45	6.37	5.8	220.5	220.6	220.2	本地	正常	无	65535	2.78	0.68		19.7	2010		14.86				0	0
2018-10-29 11:22:54	4.35	347	6.5	6.27	5.9	219.8	219	219.2	本地	正常	无	65535	2.77	0.68		19.69	2009		14.86				0	0
2018-10-29 11:25:18	4.35	347	6.54	6.37	5.94	219.8	219	219.3	本地	正常	无	65535	2.77	0.67		19.7	2010		14.86				0	0
2018-10-29 11:27:43	4.35	347	6.6	6.5	6	218	217.2	217.3	本地	正常	无	65535	2.77	0.67		19.69	2009		14.86				0	0
2018-10-29 11:30:08	4.37	347	6.56	6.36	5.96	219.7	219	218.5	本地	正常	无	65535	2.79	0.68		19.7	2010		14.83				0	0
2018-10-29 11:32:33	4.35	347	6.41	6.31	5.88	220.8	219.9	220.2	本地	正常	无	65535	2.78	0.68		19.7	2010		14.85				0	0
2018-10-29 11:34:58	4.31	347	6.5	6.3	5.88	220.1	219	219	本地	正常	无	65535	2.77	0.68		19.7	2010		14.86				0	0
2018-10-29 11:37:23	4.33	347	6.4	6.27	5.8	220.9	220.2	219.8	本地	正常	无	65535	2.77	0.69		19.7	2010		14.86				0	0
2018-10-29 11:39:49	4.31	347	6.57	6.35	5.9	218.3	217.2	217.2	本地	正常	无	65535	2.77	0.68		19.69	2009		14.86				0	0
2018-10-29 11:42:13	4.34	347	6.47	6.27	5.84	220.2	219.7	219.8	本地	正常	无	65535	2.77	0.68		19.7	2010		14.86				0	0
2018-10-29 11:44:39	4.33	347	6.57	6.37	5.91	219.2	218.7	218.9	本地	正常	无	65535	2.77	0.68		19.7	2010		14.86				0	0
2018-10-29 11:47:04	4.31	347	6.44	6.37	5.93	220.1	219.3	218.9	本地	正常	无	65535	2.77	0.68		19.7	2010		14.86				0	0
2018-10-29 11:49:28	4.31	347	6.41	6.37	6.03	218.1	217.6	217.6	本地	正常	无	65535	2.75	0.68		19.69	2009		14.85				0	0
2018-10-29 11:51:54	4.31	347	6.41	6.37	5.94	219.3	218.4	218.8	本地	正常	无	65535	2.76	0.68		19.7	2010		14.86				0	0
2018-10-29 11:54:18	4.31	347	6.52	6.41	5.91	218.9	218.4	218.5	本地	正常	无	65535	2.76	0.68		19.7	2010		14.86				0	0
2018-10-29 11:56:47	4.33	347	6.44	6.36	5.91	219.3	218.4	218.1	本地	正常	无	65535	2.76	0.68		19.7	2010		14.85				0	0
2018-10-29 11:59:30	4.32	347	6.3	6.31	5.89	221	220.8	220.6	本地	正常	无	65535	2.76	0.68		19.7	2010		14.85				0	0
2018-10-29 12:02:07	4.32	347	6.27	6.19	5.71	223.6	223.4	223.2	本地	正常	无	65535	2.77	0.68		19.71	2011		14.86				0	0
2018-10-29 12:04:33	4.33	347	6.45	6.27	5.69	222.5	222.3	222.5	本地	正常	无	65535	2.76	0.68		19.71	2011		14.85				0	0
2018-10-29 12:06:59	4.31	347	6.28	6.24	5.76	223.1	222.4	222.8	本地	正常	无	65535	2.77	0.68		19.71	2011		14.86				0	0
2018-10-29 12:09:23	4.33	347	6.48	6.3	5.75	220.7	219.8	219.3	本地	正常	无	65535	2.76	0.68		19.7	2010		14.85				0	0
2018-10-29 12:11:48	4.33	347	6.25	6.23	5.79	222	221.1	220.6	本地	正常	无	65535	2.75	0.68		19.7	2010		14.85				0	0
2018-10-29 12:14:13	4.31	347	6.34	6.28	5.75	220.6	220.3	220.2	本地	正常	无	65535	2.75	0.68		19.7	2010		14.85				0	0
2018-10-29 12:16:39	4.32	347	6.33	6.32	5.85	220.5	219.6	220.1	本地	正常	无	65535	2.75	0.68		19.7	2010		14.85				0	0
2018-10-29 12:19:03	4.32	347	6.36	6.19	5.85	220.8	220	220.3	本地	正常	无	65535	2.75	0.68		19.71	2011		14.85				0	0
2018-10-29 12:21:28	4.3	347	6.35	6.23	5.78	220.6	220.1	220.4	本地	正常	无	65535	2.75	0.68		19.7	2010		14.85				0	0
2018-10-29 12:23:54	4.31	347	6.33	6.25	5.74	221.9	221.1	221.5	本地	正常	无	65535	2.76	0.68		19.71	2011		14.85				0	0
2018-10-29 12:26:22	4.3	347	6.3	6.25	5.85	222	221	221.1	本地	正常	无	65535	2.76	0.68		19.7	2010		14.85				0	0
2018-10-29 12:28:44	4.3	347	6.44	6.41	5.75	220.4	219.3	219.3	本地	正常	无	65535	2.75	0.68		19.7	2010		14.84				0	0
2018-10-29 12:30:52	4.31	347	6.29	6.23	5.81	222.1	221.1	221	本地	正常	无	65535	2.76	0.69		19.7	2010		14.84				0	0
2018-10-29 12:34:55	4.29	347	6.4	6.3	5.77	221.8	221.1	221.5	本地	正常	无	65535	2.75	0.68		19.71	2011		14.85				0	0
2018-10-29 12:37:22	4.3	347	6.36	6.27	5.8	221.9	220.8	221	本地	正常	无	65535	2.76	0.68		19.7	2010		14.84				0	0
2018-10-29 12:39:45	4.32	347	6.4	6.29	5.77	220.4	219.6	220	本地	正常	无	65535	2.75	0.68		19.7	2010		14.84				0	0
2018-10-29 12:42:11	4.3	347	6.4	6.27	5.76	222	221.5	221.1	本地	正常	无	65535	2.75	0.68		19.71	2011		14.85				0	0
2018-10-29 12:44:35	4.3	347	6.43	6.32	5.81	221.8	221.2	221.3	本地	正常	无	65535	2.76	0.68		19.7	2010		14.85				0	0
2018-10-29 12:47:01	4.33	347	6.36	6.28	5.77	222.3	222.1	222	本地	正常	无	65535	2.76	0.68		19.71	2011		14.84				0	0
2018-10-29 12:49:26	4.29	347	6.46	6.33	5.71	220.9	219.7	219.2	本地	正常	无	65535	2.75	0.68		19.71	2011		14.84				0	0
2018-10-29 12:51:51	4.29	347	6.33	6.29	5.71	223	222.8	222.3	本地	正常	无	65535	2.75	0.68		19.71	2011		14.85				0	0
2018-10-29 12:54:16	4.29	347	6.31	6.2	5.72	223	222.1	222.5	本地	正常	无	65535	2.75	0.68		19.71	2011		14.84				0	0
2018-10-29 12:56:41	4.29	347	6.41	6.26	5.77	221.4	220.7	221.2	本地	正常	无	65535	2.74	0.68		19.7	2010		14.84				0	0
2018-10-29 12:59:05	4.31	347	6.22	6.21	5.74	223.3	222.5	222.7	本地	正常	无	65535	2.75	0.68		19.71	2011		14.85				0	0
2018-10-29 13:01:31	4.3	347	6.26	6.24	5.91	221.7	220.6	220.5	本地	正常	无	65535	2.75	0.68		19.7	2010		14.84				0	0
2018-10-29 13:03:56	4.31	347	6.3	6.22	5.83	221.8	220.9	221.3	本地	正常	无	65535	2.75	0.68		19.7	2010		14.84				0	0
2018-10-29 13:06:22	4.32	347	6.27	6.33	5.89	222	221.5	221.1	本地	正常	无	65535	2.76	0.68		19.71	2011		14.84				0	0
2018-10-29 13:08:46	4.32	347	6.34	6.33	5.84	220.4	219.3	219	本地	正常	无	65535	2.75	0.68		19.7	2010		14.83				0	0
2018-10-29 13:11:11	4.31	347	6.3	6.21	5.77	222.1	220.9	221.1	本地	正常	无	65535	2.75	0.68		19.71	2011		14.84				0	0
2018-10-29 13:13:36	4.3	347	6.31	6.19	5.79	222	221.2	221.5	本地	正常	无	65535	2.74	0.68		19.71	2011		14.84				0	0
2018-10-29 13:16:01	4.29	347	6.22	6.25	5.86	222.4	222	221.8	本地	正常	无	65535	2.75	0.68		19.71	2011		14.84				0	0
2018-10-29 13:18:38	4.31	347	6.29	6.15	5.72	224.5	224.1	224.5	本地	正常	无	65535	2.75	0.68		19.71	2011		14.84				0	0
2018-10-29 13:20:53	4.29	347	6.29	6.15	5.77	223.7	222.5	222.9	本地	正常	无	65535	2.75	0.68		19.71	2011		14.85				0	0
2018-10-29 13:23:20	4.29	347	6.35	6.24	5.82	221.9	221.5	221.3	本地	正常	无	65535	2.75	0.68		19.71	2011		14.85				0	0
2018-10-29 13:25:42	4.29	347	6.23	6.16	5.74	223.7	222.9	223.4	本地	正常	无	65535	2.75	0.68		19.71	2011		14.85				0	0
2018-10-29 13:28:07	4.3	347	6.33	6.17	5.69	222.8	222.1	221.7	本地	正常	无	65535	2.74	0.68		19.71	2011		14.85				0	0
2018-10-29 13:30:32	4.31	347	6.27	6.14	5.8	223	221.9	222.2	本地	正常	无	65535	2.75	0.68		19.7	2010		14.84				0	0
2018-10-29 13:32:57	4.31	347	6.27	6.15	5.82	224.1	223.2	223.1	本地	正常	无	65535	2.75	0.68		19.71	2011		14.85				0	0
2018-10-29 13:35:22	4.31	347	6.4	6.21	5.85	221.6	220.4	220.3	本地	正常	无	65535	2.75	0.68		19.71	2011		14.84				0	0
2018-10-29 13:37:46	4.31	347	6.28	6.13	5.81	223.4	222.4	222.9	本地	正常	无	65535	2.75	0.68		19.71	2011		14.85				0	0
2018-10-29 13:40:12	4.32	347	6.35	6.11	5.78	223.3	222.4	223	本地	正常	无	65535	2.75	0.68		19.71	2011		14.84				0	0
2018-10-29 13:42:36	4.29	347	6.33	6.15	5.79	222.3	221.7	222	本地	正常	无	65535	2.75	0.68		19.71	2011		14.84				0	0
2018-10-29 13:45:02	4.32	347	6.39	6.19	5.78	222.7	221.7	221.6	本地	正常	无	65535	2.75	0.68		19.71	2011		14.84				0	0
2018-10-29 13:47:30	4.3	347	6.39	6.22	5.82	222.9	222.1	221.8	本地	正常	无	65535	2.75	0.68		19.71	2011		14.84				0	0
2018-10-29 13:49:53	4.31	347	6.4	6.18	5.78	222.9	222.4	222.1	本地	正常	无	65535	2.76	0.68		19.71	2011		14.84				0	0
2018-10-29 13:52:18	4.3	347	6.38	6.24	5.7	223.6	223.1	222.8	本地	正常	无	65535	2.75	0.68		19.71	2011		14.85				0	0
2018-10-29 13:54:43	4.28	347	6.28	6.11	5.68	224.2	223.3	223.2	本地	正常	无	65535	2.73	0.68		19.71	2011		14.88				0	0
2018-10-29 13:57:08	4.26	347	6.29	6.07	5.75	222.8	222.3	222	本地	正常	无	65535	2.72	0.68		19.71	2011		14.89				0	0
2018-10-29 13:59:33	4.26	347	6.35	6.19	5.73	223.2	222.1	221.9	本地	正常	无	65535	2.72	0.67		19.71	2011		14.89				0	0
2018-10-29 14:01:58	4.27	347	6.29	6.16	5.72	222.7	222.3	222.4	本地	正常	无	65535	2.72	0.68		19.71	2011		14.9				0	0
2018-10-29 14:04:23	4.27	347	6.33	6.18	5.74	222.8	221.9	222	本地	正常	无	65535	2.72	0.68		19.71	2011		14.9				0	0
2018-10-29 14:06:48	4.27	347	6.37	6.24	5.7	222.7	221.7	221.6	本地	正常	无	65535	2.72	0.67		19.71	2011		14.9				0	0
2018-10-29 14:09:14	5.92	347	8.51	8.27	7.8	222.7	221.8	221.3	本地	正常	无	65535	3.73	0.69		19.72	2012		12.76				0	0
2018-10-29 14:11:39	10.65	348	14.57	14.22	13.82	221	219.9	219.4	本地	正常	无	65535	6.7	0.72		19.69	2009		7.09				0	0
2018-10-29 14:14:04	11.69	347	15.63	15.56	15	222.3	221.5	221.4	本地	正常	无	65535	7.39	0.73		19.66	2006		5.75				0	0
2018-10-29 14:16:29	11.96	347	15.87	15.88	15.28	222.8	222.6	222.1	本地	正常	无	65535	7.56	0.73		19.64	2004		5.2				0	0
2018-10-29 14:18:54	12.19	347	16.17	16.07	15.54	221.8	221.8	221.4	本地	正常	无	65535	7.69	0.73		19.6	2000		4.84				0	0
2018-10-29 14:21:19	12.36	347	16.43	16.29	15.78	221.8	220.8	220.8	本地	正常	无	65535	7.8	0.73		19.57	1996		4.53				0	0
2018-10-29 14:23:44	12.47	347	16.69	16.41	15.99	221.9	220.9	220.9	本地	正常	无	65535	7.88	0.73		19.56	1995		4.36				0	0
2018-10-29 14:26:09	12.55	347	16.75	16.61	16.24	220.7	219.6	219.4	本地	正常	无	65535	7.92	0.73		19.52	1991		4.18				0	0
2018-10-29 14:28:34	12.64	347	16.83	16.74	16.2	222.4	221.9	221.5	本地	正常	无	65535	7.99	0.73		19.55	1994		4.13				0	0
2018-10-29 14:30:59	12.66	347	16.65	16.52	16.16	223	222	222.2	本地	正常	无	65535	8.01	0.73		19.56	1995		4.05				0	0
2018-10-29 14:33:25	12.71	347	16.94	16.73	16.28	222.1	221.5	221.7	本地	正常	无	65535	8.04	0.73		19.53	1992		3.95				0	0
2018-10-29 14:35:50	12.78	347	16.93	16.79	16.29	222.6	222.1	222.3	本地	正常	无	65535	8.07	0.73		19.53	1992		3.89				0	0
2018-10-29 14:38:15	12.81	348	17.12	16.95	16.35	221.9	221.3	221.6	本地	正常	无	65535	8.1	0.73		19.5	1989		3.8				0	0
2018-10-29 14:40:41	12.85	347	17.04	16.96	16.39	222.9	222	221.5	本地	正常	无	65535	8.13	0.73		19.5	1989		3.75				0	0
2018-10-29 14:43:07	12.88	347	17.08	16.99	16.39	222.7	221.9	222.1	本地	正常	无	65535	8.14	0.73		19.5	1989		3.71				0	0
2018-10-29 14:45:30	12.9	348	17.37	17.19	16.46	222.3	222	221.7	本地	正常	无	65535	8.16	0.73		19.5	1989		3.68				0	0
2018-10-29 14:47:54	12.95	348	17.56	17.33	16.66	220.9	219.9	219.5	本地	正常	无	65535	8.17	0.72		19.45	1984		3.57				0	0
2018-10-29 14:50:20	13.07	347	17.7	17.44	16.86	221.8	221	220.6	本地	正常	无	65535	8.26	0.72		19.46	1985		3.43				0	0
2018-10-29 14:52:45	3.24	347	5.17	5.17	4.48	224.3	223	223.2	本地	正常	无	65535	2.1	0.64		19.16	1955		16.23				0	0
2018-10-29 14:55:10	2.9	347	4.87	4.76	4.1	223.2	222.8	222.8	本地	正常	无	65535	1.9	0.63		18.89	1927		16.09				0	0
2018-10-29 14:57:35	2.77	347	4.71	4.6	3.87	223.9	223.4	223.1	本地	正常	无	65535	1.81	0.62		18.65	1903		15.91				0	0
2018-10-29 15:00:00	2.76	347	4.59	4.58	3.91	223.8	223.6	223.6	本地	正常	无	65535	1.81	0.62		18.41	1878		15.69				0	0
2018-10-29 15:02:25	2.76	347	4.71	4.62	3.88	222.6	221.8	221.2	本地	正常	无	65535	1.81	0.62		18.15	1852		15.45				0	0
2018-10-29 15:04:50	2.75	347	4.57	4.56	3.94	223.1	222.5	222	本地	正常	无	65535	1.81	0.62		17.9	1826		15.22				0	0
2018-10-29 15:07:16	2.72	347	4.6	4.55	3.87	223.8	222.8	222.4	本地	正常	无	65535	1.79	0.62		17.64	1800		15				0	0
2018-10-29 15:09:40	2.71	347	4.49	4.51	3.8	224.3	223.9	224.2	本地	正常	无	65535	1.78	0.62		17.37	1772		14.76				0	0
2018-10-29 15:12:06	2.69	347	4.58	4.51	3.82	224.3	224	223.4	本地	正常	无	65535	1.78	0.62		17.08	1742		14.5				0	0
2018-10-29 15:14:33	2.68	347	4.5	4.47	3.8	224.5	223.7	223.5	本地	正常	无	65535	1.76	0.62		16.77	1711		14.22				0	0
2018-10-29 15:16:56	2.64	347	4.51	4.4	3.8	222.2	221.2	221.3	本地	正常	无	65535	1.73	0.62		16.45	1678		13.94				0	0
2018-10-29 15:19:21	2.51	347	4.4	4.41	3.52	223.7	222.8	222.7	本地	正常	无	65535	1.67	0.61		16.14	1646		13.79				0	0
2018-10-29 15:21:46	2.54	347	4.43	4.33	3.63	223	222	221.8	本地	正常	无	65535	1.69	0.62		15.82	1614		13.43				0	0
2018-10-29 15:24:11	2.63	348	4.49	4.4	3.67	223.6	223.2	223.1	本地	正常	无	65535	1.72	0.61		15.49	1580		13.04				0	0
2018-10-29 15:26:36	2.58	347	4.37	4.34	3.69	224.2	223.7	223.4	本地	正常	无	65535	1.72	0.62		15.12	1542		12.71				0	0
2018-10-29 15:29:01	2.54	347	4.3	4.33	3.67	223.5	222.4	222.5	本地	正常	无	65535	1.68	0.62		14.73	1503		12.39				0	0
2018-10-29 15:31:27	2.48	347	4.31	4.25	3.57	223.5	222.4	222.1	本地	正常	无	65535	1.65	0.61		14.35	1464		12.07				0	0
2018-10-29 15:33:51	2.49	348	4.35	4.32	3.56	224.2	223.9	223.5	本地	正常	无	65535	1.66	0.61		13.97	1425		11.69				0	0
2018-10-29 15:36:17	2.47	347	4.24	4.17	3.57	225	224	223.8	本地	正常	无	65535	1.64	0.62		13.58	1385		11.37				0	0
2018-10-29 15:38:42	2.47	347	4.22	4.13	3.53	224.6	224.2	224.3	本地	正常	无	65535	1.62	0.61		13.18	1344		10.99				0	0

## Sheet: Sheet6
时间	电流	转速	输入电流A	输入电流B	输入电流C	输入电压A	输入电压B	输入电压C	KA0	KA4	远程操作	操作时间	有功功率	功率因数	有功电量	井下压力	沉没度	无功电量	油压	油压	套压	流量	井温	油温
2018-11-01 17:49:10	1.91	347	3.02	3.17	2.88	225.2	224.1	224.5	本地	正常	无	65535	1.05	0.52		16.86	1720		16.7				0	0
2018-11-01 17:49:17	1.77	347	2.95	3.13	2.85	225.9	225.6	225.8	本地	正常	无	65535	1.04	0.52		16.89	1723		16.71				0	0
2018-11-01 17:49:24	1.83	347	2.95	3.08	2.84	226.2	225	225.6	本地	正常	无	65535	1.04	0.51		16.89	1723		16.72				0	0
2018-11-01 17:49:32	2.17	347	3	3.11	2.89	224.9	224.4	224.5	本地	正常	无	65535	1.05	0.52		16.88	1722		16.72				0	0
2018-11-01 17:49:38	2.01	347	3.05	3.18	2.91	225.2	224.4	224.2	本地	正常	无	65535	1.05	0.52		16.89	1723		16.72				0	0
2018-11-01 17:49:47	2.08	347	3.05	3.16	2.92	225.1	224.6	224.7	本地	正常	无	65535	1.05	0.53		16.88	1722		16.71				0	0
2018-11-01 17:49:52	1.83	347	2.91	3.1	2.82	225.8	224.7	225.3	本地	正常	无	65535	1.03	0.52		16.89	1723		16.73				0	0
2018-11-01 17:50:00	1.91	347	2.97	3.08	2.77	226	225.7	226	本地	正常	无	65535	1.04	0.52		16.9	1724		16.73				0	0
2018-11-01 17:50:06	1.85	347	2.93	3.09	2.85	226.3	225.3	226.1	本地	正常	无	65535	1.04	0.53		16.91	1725		16.73				0	0
2018-11-01 17:50:14	1.75	347	2.96	3.1	2.87	226.5	225.8	225.8	本地	正常	无	65535	1.03	0.51		16.9	1724		16.73				0	0
2018-11-01 17:50:21	2.07	347	2.97	3.08	2.89	224.9	224.4	224.5	本地	正常	无	65535	1.03	0.52		16.9	1724		16.73				0	0
2018-11-01 17:50:28	1.89	347	2.98	3.12	2.82	226.3	225.7	226.2	本地	正常	无	65535	1.04	0.52		16.9	1724		16.73				0	0
2018-11-01 17:50:35	1.95	347	3	3.13	2.81	225.6	225	224.8	本地	正常	无	65535	1.03	0.51		16.91	1725		16.73				0	0
2018-11-01 17:50:41	2.02	347	2.97	3.09	2.9	225.7	224.4	224.7	本地	正常	无	65535	1.04	0.52		16.91	1725		16.73				0	0
2018-11-01 17:50:42	1.92	347	2.99	3.15	2.87	225.6	224.4	224.8	本地	正常	无	65535	1.04	0.52		16.9	1724		16.73				0	0
2018-11-01 17:50:48	1.72	347	2.94	3.1	2.81	226.3	225.4	226.3	本地	正常	无	65535	1.03	0.52		16.92	1726		16.74				0	0
2018-11-01 17:50:55	2.07	347	2.96	3.08	2.85	225.5	225.2	225.5	本地	正常	无	65535	1.05	0.53		16.9	1724		16.73				0	0
2018-11-01 17:51:02	1.84	347	3	3.14	2.87	226.2	225.4	225.5	本地	正常	无	65535	1.05	0.52		16.91	1725		16.73				0	0
2018-11-01 17:51:09	2.12	347	2.97	3.13	2.85	225.3	224.5	224.4	本地	正常	无	65535	1.05	0.52		16.92	1726		16.74				0	0
2018-11-01 17:51:17	2.15	347	2.97	3.07	2.85	225.6	224.8	224.7	本地	正常	无	65535	1.04	0.52		16.91	1725		16.73				0	0
2018-11-01 17:51:25	1.93	347	2.97	3.12	2.78	225.5	225.1	225	本地	正常	无	65535	1.04	0.52		16.92	1726		16.74				0	0
2018-11-01 17:51:31	1.97	347	2.98	3.11	2.86	224.9	224.3	224.9	本地	正常	无	65535	1.04	0.52		16.91	1725		16.73				0	0
2018-11-01 17:51:33	1.92	347	2.93	3.06	2.83	225	224.5	225.1	本地	正常	无	65535	1.03	0.52		16.91	1725		16.73				0	0
2018-11-01 17:51:37	1.82	347	2.95	3.06	2.85	226.5	225.3	225.9	本地	正常	无	65535	1.04	0.51		16.92	1726		16.74				0	0
2018-11-01 17:51:45	1.88	347	2.98	3.09	2.85	225.9	225.1	225	本地	正常	无	65535	1.04	0.52		16.92	1726		16.74				0	0
2018-11-01 17:51:52	1.82	347	3.04	3.18	2.93	225.9	225.4	225.5	本地	正常	无	65535	1.05	0.52		16.92	1726		16.74				0	0
2018-11-01 17:51:59	2.12	347	3.05	3.15	2.9	225.7	224.5	224.5	本地	正常	无	65535	1.05	0.52		16.92	1726		16.74				0	0
2018-11-01 17:52:06	2	347	3.02	3.12	2.91	225.6	224.5	225.3	本地	正常	无	65535	1.06	0.52		16.93	1727		16.74				0	0
2018-11-01 17:52:13	1.98	347	3	3.11	2.87	225.7	225.2	225.2	本地	正常	无	65535	1.05	0.52		16.93	1727		16.74				0	0
2018-11-01 17:52:20	2.02	347	2.98	3.09	2.88	225.3	224.3	225	本地	正常	无	65535	1.05	0.53		16.92	1726		16.74				0	0
2018-11-01 17:52:27	1.86	347	3.03	3.15	2.89	226.1	225.6	225.7	本地	正常	无	65535	1.05	0.52		16.92	1726		16.74				0	0
2018-11-01 17:52:34	2.05	347	2.95	3.08	2.81	226	224.9	225.5	本地	正常	无	65535	1.05	0.52		16.93	1727		16.75				0	0
2018-11-01 17:52:42	1.88	347	3.03	3.14	2.91	226.3	225.9	226.3	本地	正常	无	65535	1.06	0.52		16.94	1728		16.75				0	0
2018-11-01 17:52:51	2.03	347	2.99	3.13	2.87	225.9	224.8	225.1	本地	正常	无	65535	1.05	0.52		16.94	1728		16.75				0	0
2018-11-01 17:52:55	2.12	347	3.06	3.21	2.97	224.8	223.8	224.3	本地	正常	无	65535	1.06	0.52		16.92	1726		16.73				0	0
2018-11-01 17:53:03	2.02	347	3.04	3.18	2.89	225.7	225.3	225.4	本地	正常	无	65535	1.06	0.52		16.94	1728		16.74				0	0
2018-11-01 17:53:10	1.93	347	3.09	3.21	2.94	225.8	224.7	224.7	本地	正常	无	65535	1.07	0.53		16.94	1728		16.75				0	0
2018-11-01 17:53:17	1.88	347	3.03	3.17	2.91	226.3	225.2	225.8	本地	正常	无	65535	1.06	0.52		16.94	1728		16.74				0	0
2018-11-01 17:53:24	2.02	347	2.98	3.14	2.86	225.1	224.1	224.7	本地	正常	无	65535	1.05	0.52		16.94	1728		16.75				0	0
2018-11-01 17:53:31	0	0	0.12	0.15	0.09	226.7	225.6	226.1	本地	正常	无	65535	0.01	0.13		16.44	1677		16.49				0	0
2018-11-01 17:53:38	0	0	0.14	0.15	0.06	225	223.9	223.8	本地	正常	无	65535	0.02	0.25		16.45	1678		16.49				0	0
2018-11-01 17:53:39	0	0	0.1	0.16	0.12	225.9	225	224.9	本地	正常	无	65535	0.02	0.22		16.45	1678		16.49				0	0
2018-11-01 17:53:47	0	0	0.11	0.16	0.12	226.6	226.2	226.3	本地	正常	无	65535	0.02	0.25		16.44	1677		16.49				0	0
2018-11-01 17:53:51	0	0	0.11	0.16	0.11	225.4	224.9	224.8	本地	正常	无	65535	0.02	0.25		16.45	1678		16.5				0	0
2018-11-01 17:53:59	0	0	0.11	0.15	0.1	225.7	224.8	224.7	本地	正常	无	65535	0.02	0.25		16.45	1678		16.49				0	0
2018-11-01 17:54:06	0	0	0.11	0.15	0.11	225.9	225.2	226.1	本地	正常	无	65535	0.02	0.25		16.45	1678		16.49				0	0
2018-11-01 17:54:13	0	0	0.1	0.15	0.11	225.4	224.6	224.5	本地	正常	无	65535	0.02	0.25		16.45	1678		16.49				0	0
2018-11-01 17:54:21	0	0	0.12	0.15	0.09	226.8	226.3	227	本地	正常	无	65535	0.02	0.25		16.44	1677		16.49				0	0
2018-11-01 17:54:27	0	0	0.06	0.09	0.07	225.3	224.1	224.3	本地	正常	无	65535	0.01	0.17		16.44	1677		16.49				0	0
2018-11-01 17:54:34	0	0	0.08	0.12	0.09	225.4	225	225.3	本地	正常	无	65535	0.01	0.17		16.44	1677		16.49				0	0
2018-11-01 17:54:42	1	91	0.94	1.06	0.81	226	224.9	225.2	本地	正常	无	65535	0.31	0.53		16.95	1729		16.85				0	0
2018-11-01 17:54:48	1.41	334	2.81	2.91	2.67	224.9	224.3	224.7	本地	正常	无	65535	0.96	0.53		16.83	1717		16.71				0	0
2018-11-01 17:54:56	1.22	347	2.68	2.79	2.5	226.2	225	225.2	本地	正常	无	65535	0.9	0.51		16.83	1717		16.7				0	0
2018-11-01 17:55:03	1.21	347	2.62	2.71	2.51	224.2	223.5	224.1	本地	正常	无	65535	0.89	0.51		16.84	1718		16.7				0	0
2018-11-01 17:55:09	1.17	347	2.6	2.7	2.44	226.3	225.9	226	本地	正常	无	65535	0.88	0.51		16.84	1718		16.71				0	0
2018-11-01 17:55:17	1.16	347	2.64	2.76	2.54	224.7	223.5	223.9	本地	正常	无	65535	0.89	0.52		16.84	1718		16.7				0	0
2018-11-01 17:55:24	1.19	347	2.57	2.68	2.42	225.5	225	225.3	本地	正常	无	65535	0.89	0.51		16.84	1718		16.71				0	0
2018-11-01 17:55:30	1.16	347	2.55	2.68	2.42	226.1	224.8	225.1	本地	正常	无	65535	0.89	0.51		16.84	1718		16.71				0	0
2018-11-01 17:55:38	1.2	347	2.64	2.72	2.55	223.6	223.1	223.4	本地	正常	无	65535	0.89	0.51		16.84	1718		16.7				0	0
2018-11-01 17:55:45	1.16	347	2.58	2.72	2.42	226.1	225	225.4	本地	正常	无	65535	0.88	0.51		16.85	1719		16.71				0	0
2018-11-01 17:55:59	1.19	347	2.56	2.69	2.41	226.6	226.1	226.4	本地	正常	无	65535	0.89	0.51		16.85	1719		16.71				0	0
2018-11-01 17:56:06	1.18	347	2.65	2.77	2.42	224.1	223.2	222.9	本地	正常	无	65535	0.89	0.51		16.85	1719		16.71				0	0
2018-11-01 17:56:13	1.18	347	2.6	2.73	2.4	226.2	224.9	225.3	本地	正常	无	65535	0.88	0.51		16.85	1719		16.71				0	0
2018-11-01 17:56:20	1.19	347	2.6	2.71	2.34	225.3	224.6	225.3	本地	正常	无	65535	0.88	0.51		16.85	1719		16.71				0	0
2018-11-01 17:56:27	1.18	347	2.59	2.66	2.46	225	224	224.1	本地	正常	无	65535	0.89	0.52		16.85	1719		16.71				0	0
2018-11-01 17:56:34	1.19	347	2.57	2.71	2.4	225.7	225	225.6	本地	正常	无	65535	0.89	0.51		16.86	1720		16.71				0	0
2018-11-01 17:56:36	1.22	347	2.59	2.72	2.38	224.8	224.3	224.4	本地	正常	无	65535	0.89	0.52		16.85	1719		16.71				0	0
2018-11-01 17:56:40	1.19	347	2.55	2.66	2.39	224.8	223.9	223.7	本地	正常	无	65535	0.89	0.52		16.85	1719		16.71				0	0
2018-11-01 17:56:47	1.2	347	2.56	2.67	2.37	225.6	224.5	225.3	本地	正常	无	65535	0.89	0.52		16.86	1720		16.72				0	0
2018-11-01 17:56:54	1.18	347	2.67	2.8	2.4	223.6	222.9	223.4	本地	正常	无	65535	0.89	0.51		16.85	1719		16.71				0	0
2018-11-01 17:57:02	1.16	347	2.6	2.74	2.41	225	224.1	224.1	本地	正常	无	65535	0.89	0.52		16.85	1719		16.71				0	0
2018-11-01 17:57:08	1.18	347	2.58	2.72	2.46	225	224.2	224.8	本地	正常	无	65535	0.89	0.51		16.86	1720		16.72				0	0
2018-11-01 17:57:15	1.2	347	2.59	2.74	2.38	224.1	222.7	222.8	本地	正常	无	65535	0.88	0.51		16.85	1719		16.71				0	0
2018-11-01 17:57:22	1.19	347	2.62	2.75	2.36	225.5	225.2	225.5	本地	正常	无	65535	0.89	0.52		16.86	1720		16.71				0	0
2018-11-01 17:57:30	1.17	347	2.59	2.74	2.4	224	222.9	223.5	本地	正常	无	65535	0.89	0.52		16.85	1719		16.71				0	0
2018-11-01 17:57:37	1.16	347	2.63	2.76	2.36	225.2	224.2	224.2	本地	正常	无	65535	0.89	0.51		16.86	1720		16.72				0	0
2018-11-01 17:57:44	1.2	347	2.61	2.76	2.41	223.8	223.1	223.6	本地	正常	无	65535	0.88	0.51		16.85	1719		16.71				0	0
2018-11-01 17:57:51	1.17	347	2.58	2.69	2.35	225.5	224.4	224.7	本地	正常	无	65535	0.88	0.51		16.86	1720		16.72				0	0
2018-11-01 17:57:58	1.19	347	2.57	2.69	2.32	224.9	224.4	224.7	本地	正常	无	65535	0.88	0.51		16.86	1720		16.72				0	0
2018-11-01 17:58:05	1.18	347	2.54	2.71	2.4	224.3	223	223.3	本地	正常	无	65535	0.89	0.52		16.86	1720		16.72				0	0
2018-11-01 17:58:13	1.18	347	2.56	2.71	2.42	225.5	225.1	225.2	本地	正常	无	65535	0.89	0.52		16.86	1720		16.72				0	0
2018-11-01 17:58:19	1.15	347	2.63	2.77	2.49	223.5	222.2	222.4	本地	正常	无	65535	0.89	0.52		16.86	1720		16.72				0	0
2018-11-01 17:58:26	1.2	347	2.58	2.73	2.4	225.1	224.7	224.8	本地	正常	无	65535	0.89	0.51		16.86	1720		16.72				0	0
2018-11-01 17:58:34	1.2	347	2.61	2.75	2.43	224.2	222.9	223.2	本地	正常	无	65535	0.89	0.52		16.86	1720		16.71				0	0
2018-11-01 17:58:41	1.17	347	2.57	2.71	2.39	225.9	225.6	225.9	本地	正常	无	65535	0.89	0.51		16.86	1720		16.72				0	0
2018-11-01 17:58:48	1.19	347	2.56	2.72	2.38	225.4	224.4	224.5	本地	正常	无	65535	0.89	0.52		16.86	1720		16.72				0	0
2018-11-01 17:58:54	1.19	347	2.59	2.7	2.39	223.8	223.1	223.6	本地	正常	无	65535	0.89	0.51		16.86	1720		16.72				0	0
2018-11-01 17:59:01	1.18	347	2.59	2.77	2.42	225.7	224.8	224.7	本地	正常	无	65535	0.88	0.51		16.87	1721		16.73				0	0
2018-11-01 17:59:08	1.18	347	2.58	2.73	2.39	222.9	222.2	222.6	本地	正常	无	65535	0.88	0.51		16.86	1720		16.72				0	0
2018-11-01 17:59:16	1.18	347	2.6	2.75	2.41	225.3	224.6	224.6	本地	正常	无	65535	0.89	0.51		16.87	1721		16.72				0	0
2018-11-01 17:59:23	1.19	347	2.58	2.78	2.36	223.4	222.8	223.1	本地	正常	无	65535	0.88	0.51		16.86	1720		16.72				0	0
2018-11-01 17:59:30	1.21	347	2.64	2.83	2.41	224.2	223.4	223.2	本地	正常	无	65535	0.89	0.51		16.87	1721		16.72				0	0
2018-11-01 17:59:35	1.19	347	2.58	2.79	2.39	224.4	223.5	224	本地	正常	无	65535	0.89	0.51		16.87	1721		16.72				0	0
2018-11-01 17:59:36	1.2	347	2.62	2.8	2.4	224.3	223.8	224.3	本地	正常	无	65535	0.89	0.51		16.87	1721		16.72				0	0
2018-11-01 17:59:44	1.17	347	2.7	2.88	2.46	223.9	223.1	222.9	本地	正常	无	65535	0.89	0.51		16.87	1721		16.72				0	0
2018-11-01 17:59:50	1.14	347	2.55	2.76	2.35	225.2	224.8	225.3	本地	正常	无	65535	0.88	0.51		16.87	1721		16.72				0	0
2018-11-01 17:59:58	1.2	347	2.61	2.77	2.37	223.3	222.2	222.2	本地	正常	无	65535	0.88	0.51		16.86	1720		16.72				0	0
2018-11-01 18:00:05	1.18	347	2.6	2.75	2.4	224.3	224.2	224.4	本地	正常	无	65535	0.89	0.51		16.87	1721		16.72				0	0
2018-11-01 18:00:12	1.17	347	2.63	2.84	2.38	224.2	223.2	223.3	本地	正常	无	65535	0.89	0.51		16.87	1721		16.72				0	0
2018-11-01 18:00:19	1.17	347	2.61	2.76	2.36	224.4	224	224.6	本地	正常	无	65535	0.88	0.51		16.87	1721		16.72				0	0
2018-11-01 18:00:26	1.15	347	2.58	2.73	2.36	224.5	224	223.8	本地	正常	无	65535	0.88	0.51		16.86	1720		16.72				0	0
2018-11-01 18:00:33	1.16	347	2.54	2.72	2.39	223.6	222.8	223.1	本地	正常	无	65535	0.88	0.51		16.86	1720		16.72				0	0
2018-11-01 18:00:40	1.18	347	2.58	2.78	2.44	224.2	224.1	224	本地	正常	无	65535	0.89	0.51		16.87	1721		16.72				0	0
2018-11-01 18:00:47	1.19	347	2.6	2.83	2.45	223.3	222.4	222.3	本地	正常	无	65535	0.89	0.52		16.86	1720		16.72				0	0
2018-11-01 18:00:54	1.19	347	2.63	2.82	2.41	225.6	224.8	225.5	本地	正常	无	65535	0.89	0.51		16.87	1721		16.72				0	0
2018-11-01 18:01:01	1.18	347	2.61	2.8	2.46	223.5	223.2	223.3	本地	正常	无	65535	0.88	0.51		16.86	1720		16.72				0	0
2018-11-01 18:01:08	1.19	347	2.62	2.81	2.4	225	224.7	224.5	本地	正常	无	65535	0.89	0.51		16.87	1721		16.72				0	0
2018-11-01 18:01:15	1.17	347	2.6	2.79	2.42	224	223.1	222.8	本地	正常	无	65535	0.88	0.51		16.86	1720		16.72				0	0
2018-11-01 18:01:22	1.18	347	2.59	2.79	2.46	223.6	222.7	223	本地	正常	无	65535	0.88	0.51		16.87	1721		16.72				0	0
2018-11-01 18:01:29	1.18	347	2.57	2.76	2.37	225.1	224.4	225.1	本地	正常	无	65535	0.89	0.51		16.87	1721		16.73				0	0
2018-11-01 18:01:36	1.2	347	2.62	2.78	2.46	222.9	221.9	222.3	本地	正常	无	65535	0.9	0.52		16.87	1721		16.72				0	0
2018-11-01 18:01:43	1.19	347	2.65	2.79	2.41	225.2	224.2	224.3	本地	正常	无	65535	0.89	0.51		16.87	1721		16.72				0	0
2018-11-01 18:01:44	1.18	347	2.6	2.75	2.45	225.4	224.5	224.5	本地	正常	无	65535	0.89	0.51		16.87	1721		16.73				0	0
2018-11-01 18:01:52	1.18	347	2.55	2.75	2.46	223	222.4	222.7	本地	正常	无	65535	0.89	0.52		16.87	1721		16.72				0	0
2018-11-01 18:01:57	1.18	347	2.61	2.77	2.4	224.9	223.9	224.3	本地	正常	无	65535	0.89	0.51		16.87	1721		16.72				0	0
2018-11-01 18:02:04	1.19	347	2.57	2.74	2.41	224.6	224.4	224.4	本地	正常	无	65535	0.89	0.51		16.87	1721		16.72				0	0
2018-11-01 18:02:11	1.17	347	2.58	2.74	2.47	222.6	221.6	221.8	本地	正常	无	65535	0.88	0.51		16.87	1721		16.72				0	0
2018-11-01 18:02:18	1.19	347	2.63	2.81	2.48	225	224	224.2	本地	正常	无	65535	0.9	0.51		16.87	1721		16.73				0	0
2018-11-01 18:02:25	1.18	347	2.58	2.73	2.45	223.1	222.1	222.3	本地	正常	无	65535	0.89	0.52		16.86	1720		16.72				0	0
2018-11-01 18:02:32	1.2	347	2.64	2.79	2.5	224.1	223.8	224.2	本地	正常	无	65535	0.9	0.52		16.87	1721		16.72				0	0
2018-11-01 18:02:33	1.2	347	2.64	2.77	2.44	224.3	224.1	224.3	本地	正常	无	65535	0.89	0.51		16.87	1721		16.72				0	0
2018-11-01 18:02:39	1.19	347	2.58	2.75	2.41	224.4	223.5	223.6	本地	正常	无	65535	0.89	0.52		16.87	1721		16.72				0	0
2018-11-01 18:02:47	1.19	347	2.63	2.82	2.41	225.2	225	225	本地	正常	无	65535	0.9	0.52		16.87	1721		16.72				0	0
2018-11-01 18:02:53	1.18	347	2.62	2.77	2.43	223.8	222.8	223.2	本地	正常	无	65535	0.88	0.51		16.87	1721		16.72				0	0
2018-11-01 18:03:01	1.17	347	2.66	2.81	2.46	223.2	222.8	222.5	本地	正常	无	65535	0.89	0.51		16.87	1721		16.73				0	0
2018-11-01 18:03:08	1.18	347	2.6	2.74	2.41	223.1	222.5	222.9	本地	正常	无	65535	0.88	0.51		16.87	1721		16.72				0	0
2018-11-01 18:03:15	1.17	347	2.56	2.75	2.43	224.3	223.2	223.1	本地	正常	无	65535	0.89	0.52		16.87	1721		16.73				0	0
2018-11-01 18:03:22	1.18	347	2.58	2.7	2.41	224.4	224.2	224.5	本地	正常	无	65535	0.88	0.5		16.87	1721		16.73				0	0
2018-11-01 18:03:30	1.19	347	2.6	2.78	2.46	224.4	223.5	224	本地	正常	无	65535	0.89	0.51		16.87	1721		16.73				0	0
2018-11-01 18:03:36	1.2	347	2.64	2.75	2.5	225.3	224.6	224.6	本地	正常	无	65535	0.89	0.51		16.87	1721		16.72				0	0
2018-11-01 18:03:43	1.19	347	2.64	2.77	2.48	223.2	222.8	223.1	本地	正常	无	65535	0.89	0.51		16.88	1722		16.73				0	0
2018-11-01 18:03:50	1.18	347	2.57	2.7	2.45	223.9	222.9	222.9	本地	正常	无	65535	0.88	0.51		16.87	1721		16.73				0	0
2018-11-01 18:03:57	1.18	347	2.62	2.75	2.46	223.9	223.6	223.6	本地	正常	无	65535	0.89	0.51		16.87	1721		16.72				0	0
2018-11-01 18:04:05	1.18	347	2.63	2.75	2.45	222.2	221.1	221.4	本地	正常	无	65535	0.89	0.52		16.87	1721		16.72				0	0
2018-11-01 18:04:12	1.2	347	2.66	2.75	2.47	224.8	224.5	224.5	本地	正常	无	65535	0.89	0.51		16.88	1722		16.73				0	0
2018-11-01 18:04:19	1.18	347	2.64	2.77	2.47	223.9	223.1	223.7	本地	正常	无	65535	0.89	0.51		16.87	1721		16.72				0	0
2018-11-01 18:04:29	1.19	347	2.63	2.75	2.5	225.2	224.4	224.4	本地	正常	无	65535	0.9	0.52		16.87	1721		16.73				0	0
2018-11-01 18:04:32	1.2	347	2.65	2.74	2.45	224.3	223.8	224.4	本地	正常	无	65535	0.89	0.51		16.87	1721		16.72				0	0
2018-11-01 18:04:40	1.19	347	2.58	2.67	2.41	224.1	223	223.1	本地	正常	无	65535	0.88	0.51		16.87	1721		16.72				0	0
2018-11-01 18:04:41	1.17	347	2.61	2.71	2.48	225.6	224.7	225.1	本地	正常	无	65535	0.9	0.52		16.88	1722		16.72				0	0
2018-11-01 18:04:47	1.21	347	2.65	2.74	2.46	224.2	223.8	224.2	本地	正常	无	65535	0.89	0.51		16.88	1722		16.72				0	0
2018-11-01 18:04:54	1.21	347	2.65	2.78	2.48	222.9	221.8	221.5	本地	正常	无	65535	0.89	0.51		16.87	1721		16.73				0	0
2018-11-01 18:05:01	1.18	347	2.65	2.77	2.45	224.7	223.8	224.5	本地	正常	无	65535	0.89	0.51		16.87	1721		16.73				0	0
2018-11-01 18:05:08	1.18	347	2.61	2.74	2.44	223.9	223.6	224	本地	正常	无	65535	0.89	0.51		16.87	1721		16.72				0	0
2018-11-01 18:05:15	1.18	347	2.62	2.76	2.44	225.2	224.5	225.1	本地	正常	无	65535	0.89	0.51		16.88	1722		16.73				0	0
2018-11-01 18:05:23	1.18	347	2.55	2.68	2.42	224.1	223.7	223.4	本地	正常	无	65535	0.88	0.51		16.88	1722		16.73				0	0
2018-11-01 18:05:30	1.2	347	2.63	2.76	2.5	223.8	222.9	223.3	本地	正常	无	65535	0.89	0.51		16.87	1721		16.72				0	0
2018-11-01 18:05:37	1.17	347	2.64	2.77	2.47	224.1	223.9	223.9	本地	正常	无	65535	0.89	0.51		16.88	1722		16.72				0	0
2018-11-01 18:05:43	1.17	347	2.64	2.78	2.47	223.3	222.4	222.8	本地	正常	无	65535	0.89	0.52		16.87	1721		16.73				0	0
2018-11-01 18:05:50	1.17	347	2.55	2.68	2.43	225.4	225.1	225.1	本地	正常	无	65535	0.88	0.51		16.88	1722		16.73				0	0
2018-11-01 18:05:56	1.18	347	2.57	2.68	2.5	223.5	222.6	223	本地	正常	无	65535	0.88	0.51		16.87	1721		16.73				0	0
2018-11-01 18:06:04	1.18	347	2.6	2.78	2.47	223.9	223.7	223.5	本地	正常	无	65535	0.89	0.51		16.87	1721		16.72				0	0
2018-11-01 18:06:10	1.17	347	2.6	2.73	2.51	224.3	223.5	224	本地	正常	无	65535	0.89	0.51		16.88	1722		16.73				0	0
2018-11-01 18:06:17	1.18	347	2.6	2.73	2.53	224.3	223.5	223.3	本地	正常	无	65535	0.88	0.51		16.87	1721		16.73				0	0
2018-11-01 18:06:25	1.18	347	2.59	2.72	2.44	224.9	224.7	224.8	本地	正常	无	65535	0.89	0.51		16.88	1722		16.73				0	0
2018-11-01 18:06:32	1.19	347	2.58	2.71	2.49	223	222.3	222.7	本地	正常	无	65535	0.89	0.51		16.88	1722		16.73				0	0
2018-11-01 18:06:39	1.2	347	2.58	2.7	2.45	225.8	225	225.2	本地	正常	无	65535	0.89	0.52		16.88	1722		16.73				0	0
2018-11-01 18:06:46	1.19	347	2.58	2.72	2.46	222.8	222.6	222.3	本地	正常	无	65535	0.89	0.51		16.87	1721		16.72				0	0
2018-11-01 18:06:53	1.17	347	2.58	2.71	2.49	223.7	223.4	223.8	本地	正常	无	65535	0.89	0.52		16.87	1721		16.72				0	0
2018-11-01 18:07:00	1.19	347	2.61	2.75	2.53	224.5	223.4	223.4	本地	正常	无	65535	0.89	0.51		16.88	1722		16.73				0	0
2018-11-01 18:07:07	1.19	347	2.59	2.72	2.47	223.6	223.3	223	本地	正常	无	65535	0.88	0.51		16.88	1722		16.73				0	0
2018-11-01 18:07:14	1.2	347	2.57	2.69	2.46	225.1	224.8	225.2	本地	正常	无	65535	0.89	0.51		16.88	1722		16.73				0	0
2018-11-01 18:07:21	1.16	347	2.5	2.63	2.45	224.6	223.9	224.5	本地	正常	无	65535	0.88	0.51		16.88	1722		16.73				0	0
2018-11-01 18:07:28	1.21	347	2.57	2.7	2.46	225.5	224.8	225.6	本地	正常	无	65535	0.9	0.51		16.88	1722		16.73				0	0
2018-11-01 18:07:36	1.18	347	2.57	2.73	2.51	223.4	223	223	本地	正常	无	65535	0.88	0.51		16.87	1721		16.73				0	0
2018-11-01 18:07:38	1.18	347	2.58	2.73	2.5	223.8	223.5	223.3	本地	正常	无	65535	0.89	0.51		16.88	1722		16.73				0	0
2018-11-01 18:07:41	1.2	347	2.64	2.76	2.5	224.2	223.2	223.1	本地	正常	无	65535	0.89	0.51		16.88	1722		16.73				0	0
2018-11-01 18:07:49	1.18	347	2.61	2.73	2.47	222.9	222.7	222.6	本地	正常	无	65535	0.88	0.51		16.88	1722		16.73				0	0
2018-11-01 18:07:58	1.18	347	2.55	2.7	2.49	223.6	222.9	223.4	本地	正常	无	65535	0.88	0.51		16.87	1721		16.73				0	0
2018-11-01 18:08:03	1.2	347	2.58	2.75	2.5	223.7	223.5	223.5	本地	正常	无	65535	0.89	0.51		16.88	1722		16.73				0	0
2018-11-01 18:08:10	1.17	347	2.52	2.68	2.49	224.1	223.2	223.6	本地	正常	无	65535	0.88	0.51		16.88	1722		16.73				0	0
2018-11-01 18:08:17	1.18	347	2.59	2.71	2.48	224.5	224.3	224.3	本地	正常	无	65535	0.88	0.51		16.88	1722		16.73				0	0
2018-11-01 18:08:24	1.18	347	2.57	2.73	2.56	222.6	221.8	222.1	本地	正常	无	65535	0.88	0.51		16.88	1722		16.73				0	0
2018-11-01 18:08:31	1.2	347	2.64	2.74	2.57	223.5	223	222.7	本地	正常	无	65535	0.89	0.51		16.88	1722		16.72				0	0
2018-11-01 18:08:39	1.17	347	2.62	2.78	2.52	223.2	222.6	223.2	本地	正常	无	65535	0.89	0.51		16.88	1722		16.73				0	0
2018-11-01 18:08:45	1.2	347	2.61	2.74	2.55	223.8	223.2	223.1	本地	正常	无	65535	0.89	0.51		16.87	1721		16.73				0	0
2018-11-01 18:08:52	1.19	347	2.63	2.77	2.5	223.9	223.5	223.9	本地	正常	无	65535	0.89	0.51		16.88	1722		16.73				0	0
2018-11-01 18:09:02	1.15	347	2.56	2.69	2.49	224.2	223.2	223.5	本地	正常	无	65535	0.88	0.51		16.88	1722		16.73				0	0
2018-11-01 18:09:07	1.19	347	2.66	2.76	2.5	224	223.7	224.4	本地	正常	无	65535	0.89	0.51		16.88	1722		16.73				0	0
2018-11-01 18:09:13	1.18	347	2.59	2.77	2.51	223.5	222.4	222.6	本地	正常	无	65535	0.89	0.51		16.87	1721		16.72				0	0
2018-11-01 18:09:21	1.16	347	2.59	2.76	2.51	223.5	223.1	223.1	本地	正常	无	65535	0.88	0.51		16.87	1721		16.72				0	0
2018-11-01 18:09:28	1.16	347	2.59	2.7	2.49	223.7	222.8	223.4	本地	正常	无	65535	0.89	0.52		16.88	1722		16.73				0	0
2018-11-01 18:09:35	1.19	347	2.57	2.72	2.54	223.9	223.4	223.3	本地	正常	无	65535	0.89	0.51		16.88	1722		16.73				0	0
2018-11-01 18:09:42	1.16	347	2.6	2.75	2.52	224.1	223.5	224.1	本地	正常	无	65535	0.89	0.51		16.88	1722		16.73				0	0
2018-11-01 18:09:49	1.17	347	2.53	2.67	2.46	224	222.9	223.2	本地	正常	无	65535	0.88	0.51		16.87	1721		16.72				0	0
2018-11-01 18:09:57	1.17	347	2.58	2.75	2.5	224.6	224.5	224.8	本地	正常	无	65535	0.89	0.51		16.88	1722		16.73				0	0
2018-11-01 18:10:04	1.18	347	2.53	2.74	2.47	223.1	222.1	222.6	本地	正常	无	65535	0.88	0.51		16.87	1721		16.72				0	0
2018-11-01 18:10:11	1.18	347	2.58	2.79	2.49	223.1	222.3	222	本地	正常	无	65535	0.88	0.51		16.88	1722		16.73				0	0
2018-11-01 18:10:17	1.19	347	2.59	2.75	2.49	223.6	223.1	223.7	本地	正常	无	65535	0.89	0.51		16.88	1722		16.73				0	0
2018-11-01 18:10:25	1.18	347	2.62	2.76	2.5	224.1	223.1	223.2	本地	正常	无	65535	0.89	0.51		16.88	1722		16.73				0	0
2018-11-01 18:10:32	1.19	347	2.58	2.75	2.47	224.3	224	224	本地	正常	无	65535	0.89	0.51		16.88	1722		16.73				0	0
2018-11-01 18:10:36	1.17	347	2.57	2.76	2.53	224.3	223.4	223.3	本地	正常	无	65535	0.89	0.51		16.88	1722		16.73				0	0
2018-11-01 18:10:37	1.2	347	2.58	2.74	2.52	224	222.9	223.2	本地	正常	无	65535	0.89	0.51		16.88	1722		16.73				0	0
2018-11-01 18:10:46	1.2	347	2.59	2.73	2.49	224.3	224	224.1	本地	正常	无	65535	0.89	0.51		16.88	1722		16.73				0	0
2018-11-01 18:10:53	1.18	347	2.6	2.76	2.53	223.7	222.7	223.3	本地	正常	无	65535	0.89	0.51		16.88	1722		16.73				0	0
2018-11-01 18:11:00	1.18	347	2.57	2.74	2.45	223.8	223.3	223.1	本地	正常	无	65535	0.88	0.51		16.88	1722		16.73				0	0
2018-11-01 18:11:06	1.17	347	2.6	2.77	2.49	224.2	223	223.1	本地	正常	无	65535	0.88	0.51		16.88	1722		16.73				0	0
2018-11-01 18:11:13	1.18	347	2.6	2.77	2.48	224.1	223.2	223.8	本地	正常	无	65535	0.88	0.51		16.88	1722		16.72				0	0
2018-11-01 18:11:21	1.2	347	2.55	2.73	2.43	224.1	223.8	224.3	本地	正常	无	65535	0.88	0.51		16.88	1722		16.73				0	0
2018-11-01 18:11:29	1.18	347	2.53	2.73	2.45	224.3	223.8	223.7	本地	正常	无	65535	0.89	0.51		16.88	1722		16.73				0	0
2018-11-01 18:11:35	1.19	347	2.6	2.76	2.5	225.3	224.2	224.9	本地	正常	无	65535	0.9	0.52		16.88	1722		16.73				0	0
2018-11-01 18:11:42	1.18	347	2.6	2.75	2.55	222.6	221.9	222.4	本地	正常	无	65535	0.89	0.51		16.88	1722		16.73				0	0
2018-11-01 18:11:49	1.19	347	2.57	2.77	2.45	224.3	223.8	224.1	本地	正常	无	65535	0.88	0.51		16.88	1722		16.73				0	0
2018-11-01 18:11:56	1.19	347	2.63	2.77	2.47	224	223.5	223.9	本地	正常	无	65535	0.89	0.51		16.88	1722		16.73				0	0
2018-11-01 18:12:03	1.21	347	2.57	2.74	2.42	224.7	223.7	224.5	本地	正常	无	65535	0.89	0.51		16.88	1722		16.73				0	0
2018-11-01 18:12:10	1.18	347	2.62	2.78	2.41	224.5	223.8	223.9	本地	正常	无	65535	0.89	0.51		16.88	1722		16.73				0	0
2018-11-01 18:12:17	1.17	347	2.58	2.77	2.47	223.8	223.5	223.8	本地	正常	无	65535	0.89	0.52		16.87	1721		16.72				0	0
2018-11-01 18:12:23	1.19	347	2.63	2.79	2.47	224.2	223.4	224.2	本地	正常	无	65535	0.89	0.51		16.88	1722		16.73				0	0
2018-11-01 18:12:31	1.18	347	2.6	2.79	2.5	223.9	222.8	222.7	本地	正常	无	65535	0.89	0.51		16.87	1721		16.73				0	0
2018-11-01 18:12:38	1.19	347	2.61	2.75	2.51	224.2	223.5	223.4	本地	正常	无	65535	0.89	0.51		16.88	1722		16.73				0	0
2018-11-01 18:12:45	1.19	347	2.58	2.81	2.49	224.5	223.3	223.5	本地	正常	无	65535	0.9	0.51		16.88	1722		16.73				0	0
2018-11-01 18:12:45	1.19	347	2.55	2.8	2.49	223.8	222.6	222.7	本地	正常	无	65535	0.89	0.51		16.88	1722		16.73				0	0
2018-11-01 18:12:52	1.2	347	2.61	2.79	2.49	224.4	223.2	223.8	本地	正常	无	65535	0.9	0.51		16.88	1722		16.73				0	0
2018-11-01 18:12:59	1.18	347	2.6	2.78	2.5	225	224.4	224.6	本地	正常	无	65535	0.89	0.51		16.88	1722		16.73				0	0
2018-11-01 18:13:06	1.2	347	2.56	2.73	2.52	223.9	223	224	本地	正常	无	65535	0.9	0.52		16.88	1722		16.72				0	0
2018-11-01 18:13:13	1.19	347	2.6	2.77	2.58	223.8	222.9	223.2	本地	正常	无	65535	0.89	0.51		16.88	1722		16.73				0	0
2018-11-01 18:13:20	1.21	347	2.56	2.78	2.56	222	221.4	221.9	本地	正常	无	65535	0.89	0.51		16.87	1721		16.72				0	0
2018-11-01 18:13:28	1.18	347	2.54	2.69	2.5	223.7	222.5	223.4	本地	正常	无	65535	0.88	0.51		16.88	1722		16.73				0	0
2018-11-01 18:13:34	1.18	347	2.56	2.73	2.56	223.4	222.7	222.8	本地	正常	无	65535	0.89	0.51		16.87	1721		16.73				0	0
2018-11-01 18:13:35	1.17	347	2.56	2.73	2.55	223.5	222.9	223	本地	正常	无	65535	0.89	0.51		16.88	1722		16.73				0	0
2018-11-01 18:13:42	1.18	347	2.6	2.78	2.55	225	224	225.1	本地	正常	无	65535	0.89	0.51		16.88	1722		16.73				0	0
2018-11-01 18:13:49	1.2	347	2.63	2.79	2.55	223.9	223.3	223.7	本地	正常	无	65535	0.9	0.51		16.88	1722		16.73				0	0
2018-11-01 18:13:55	1.19	347	2.55	2.73	2.54	223.9	223.3	224.4	本地	正常	无	65535	0.89	0.51		16.88	1722		16.73				0	0
2018-11-01 18:14:01	1.19	347	2.56	2.73	2.52	223.9	222.9	223.2	本地	正常	无	65535	0.89	0.51		16.88	1722		16.73				0	0
2018-11-01 18:14:10	1.18	347	2.55	2.73	2.54	222.9	222.2	222.9	本地	正常	无	65535	0.89	0.51		16.88	1722		16.73				0	0
2018-11-01 18:14:17	1.18	347	2.54	2.69	2.52	224.1	222.8	223.5	本地	正常	无	65535	0.89	0.51		16.88	1722		16.72				0	0
2018-11-01 18:14:23	1.2	347	2.61	2.82	2.51	222.5	222	222.1	本地	正常	无	65535	0.89	0.51		16.87	1721		16.72				0	0
2018-11-01 18:14:30	1.19	347	2.62	2.8	2.52	224.5	224.1	224.9	本地	正常	无	65535	0.9	0.51		16.88	1722		16.73				0	0
2018-11-01 18:14:37	1.19	347	2.55	2.75	2.46	224.7	224	224.9	本地	正常	无	65535	0.89	0.51		16.88	1722		16.73				0	0
2018-11-01 18:14:46	1.17	347	2.55	2.72	2.49	223.1	222.2	222.8	本地	正常	无	65535	0.88	0.51		16.88	1722		16.73				0	0
2018-11-01 18:14:51	1.19	347	2.56	2.74	2.48	224.6	223.6	224.4	本地	正常	无	65535	0.89	0.51		16.88	1722		16.73				0	0
2018-11-01 18:14:59	1.21	347	2.59	2.85	2.54	222.1	221.1	221.7	本地	正常	无	65535	0.89	0.51		16.88	1722		16.73				0	0
2018-11-01 18:15:05	1.19	347	2.64	2.79	2.56	224	223.2	224	本地	正常	无	65535	0.9	0.51		16.88	1722		16.73				0	0
2018-11-01 18:15:12	1.21	347	2.61	2.81	2.51	222.9	221.8	222.3	本地	正常	无	65535	0.89	0.51		16.88	1722		16.73				0	0
2018-11-01 18:15:20	1.18	347	2.64	2.8	2.51	224.6	223.7	223.8	本地	正常	无	65535	0.9	0.51		16.88	1722		16.73				0	0
2018-11-01 18:15:27	1.2	347	2.58	2.76	2.53	225.1	224.5	225.4	本地	正常	无	65535	0.9	0.51		16.88	1722		16.73				0	0
2018-11-01 18:15:33	1.19	347	2.54	2.71	2.52	224.7	223.7	224.1	本地	正常	无	65535	0.9	0.52		16.88	1722		16.73				0	0
2018-11-01 18:15:41	0	0	0.1	0.16	0.12	223.3	223	223.2	本地	正常	无	65535	0.02	0.25		16.52	1685		16.54				0	0
2018-11-01 18:15:42	0	0	0.1	0.16	0.12	224.4	224.1	224.7	本地	正常	无	65535	0.02	0.22		16.52	1685		16.55				0	0
2018-11-01 18:15:48	0	0	0.13	0.15	0.08	222.2	220.9	221.3	本地	正常	无	65535	0.02	0.25		16.49	1682		16.53				0	0
2018-11-01 18:15:55	0	0	0.1	0.17	0.13	223.8	223.2	223.2	本地	正常	无	65535	0.02	0.22		16.46	1679		16.5				0	0
2018-11-01 18:16:04	0	0	0.1	0.16	0.12	223.7	222.8	223.7	本地	正常	无	65535	0.02	0.25		16.46	1679		16.51				0	0
2018-11-01 18:16:08	0	0	0.11	0.16	0.12	225.2	224.4	224.8	本地	正常	无	65535	0.02	0.25		16.46	1679		16.51				0	0
2018-11-01 18:16:16	0	0	0.1	0.16	0.13	224.8	224.2	225.3	本地	正常	无	65535	0.02	0.25		16.46	1679		16.51				0	0
2018-11-01 18:16:23	0	0	0.09	0.17	0.14	225.3	224.3	224.5	本地	正常	无	65535	0.02	0.22		16.46	1679		16.51				0	0
2018-11-01 18:16:30	0	0	0.1	0.18	0.15	223.5	222.9	223.4	本地	正常	无	65535	0.02	0.25		16.46	1679		16.5				0	0
2018-11-01 18:16:37	0	0	0.09	0.15	0.11	224	222.8	223.2	本地	正常	无	65535	0.02	0.25		16.45	1678		16.5				0	0
2018-11-01 18:16:44	1.16	100	1.35	1.53	1.26	224.5	224.1	224.3	本地	正常	无	65535	0.45	0.53		16.91	1725		16.82				0	0
2018-11-01 18:16:51	12.2	343	5.64	5.74	5.43	222.3	221.6	222.3	本地	正常	无	65535	2.12	0.59		16.95	1729		16.73				0	0
2018-11-01 18:16:58	12.97	347	5.26	5.33	5.03	225.2	224.1	224.4	本地	正常	无	65535	1.99	0.57		17.07	1741		16.8				0	0
2018-11-01 18:17:05	13.01	347	5.31	5.35	5.09	224.4	223.9	224.6	本地	正常	无	65535	1.98	0.57		17.07	1741		16.81				0	0
2018-11-01 18:17:12	13.26	347	5.25	5.39	5.07	224.5	223.3	224	本地	正常	无	65535	2.01	0.57		17.08	1742		16.81				0	0
2018-11-01 18:17:19	13.22	347	5.36	5.48	5.11	223.5	223	223.3	本地	正常	无	65535	2	0.57		17.08	1742		16.81				0	0
2018-11-01 18:17:27	13.46	347	5.39	5.49	5.2	222.3	221.2	221.9	本地	正常	无	65535	2.02	0.57		17.08	1742		16.8				0	0
2018-11-01 18:17:34	13.1	347	5.26	5.38	5.01	224.3	223.4	223.5	本地	正常	无	65535	1.99	0.57		17.08	1742		16.8				0	0
2018-11-01 18:17:41	13.18	347	5.41	5.54	5.18	223.4	222.6	223.2	本地	正常	无	65535	2.01	0.57		17.07	1741		16.8				0	0
2018-11-01 18:17:47	13.02	347	5.29	5.4	5.01	225.2	224.1	224.8	本地	正常	无	65535	1.98	0.56		17.08	1742		16.81				0	0
2018-11-01 18:17:55	13.05	347	5.32	5.4	5.05	224.5	224.1	224.3	本地	正常	无	65535	1.98	0.56		17.08	1742		16.81				0	0
2018-11-01 18:18:02	13.13	347	5.38	5.49	5.17	223.8	223.4	223.8	本地	正常	无	65535	1.99	0.56		17.09	1743		16.81				0	0
2018-11-01 18:18:09	13.12	347	5.33	5.4	5.02	224.4	223.7	223.8	本地	正常	无	65535	1.98	0.57		17.09	1743		16.81				0	0
2018-11-01 18:18:16	13.53	347	5.39	5.42	5.15	222.6	221.9	222.4	本地	正常	无	65535	2.03	0.58		17.09	1743		16.81				0	0
2018-11-01 18:18:23	13.27	347	5.38	5.44	5.08	223.8	222.8	222.8	本地	正常	无	65535	2	0.57		17.09	1743		16.81				0	0
2018-11-01 18:18:30	13.38	347	5.39	5.43	5.06	222.8	222.2	222.8	本地	正常	无	65535	2.01	0.57		17.08	1742		16.81				0	0
2018-11-01 18:18:36	13.09	347	5.31	5.39	5	224	223.4	223.5	本地	正常	无	65535	1.98	0.57		17.08	1742		16.81				0	0
2018-11-01 18:18:39	13.19	347	5.35	5.42	5.08	223.8	222.6	223	本地	正常	无	65535	1.98	0.57		17.09	1743		16.81				0	0
2018-11-01 18:18:43	13.08	347	5.25	5.29	4.94	225	224.1	225	本地	正常	无	65535	1.98	0.57		17.1	1744		16.82				0	0
2018-11-01 18:18:50	13.27	347	5.35	5.4	5.06	223.7	223	222.9	本地	正常	无	65535	2	0.57		17.1	1744		16.82				0	0
2018-11-01 18:18:57	13.19	347	5.29	5.33	5.04	224.5	223.3	223.9	本地	正常	无	65535	1.99	0.57		17.1	1744		16.82				0	0
2018-11-01 18:19:05	13.26	347	5.28	5.36	5.03	223.4	222.9	223.3	本地	正常	无	65535	1.99	0.57		17.1	1744		16.82				0	0
2018-11-01 18:19:12	13.1	347	5.33	5.4	5.04	223.5	222.5	222.6	本地	正常	无	65535	1.97	0.56		17.1	1744		16.82				0	0
2018-11-01 18:19:19	12.93	347	5.26	5.37	4.98	224.2	223.4	224.1	本地	正常	无	65535	1.97	0.57		17.09	1743		16.81				0	0
2018-11-01 18:19:26	13.1	347	5.31	5.33	4.98	224.5	224.1	224.5	本地	正常	无	65535	1.98	0.57		17.1	1744		16.82				0	0
2018-11-01 18:19:33	13.01	347	5.22	5.31	4.98	224.5	223.9	224.4	本地	正常	无	65535	1.97	0.57		17.1	1744		16.82				0	0
2018-11-01 18:19:40	13.18	347	5.22	5.28	4.98	223.9	222.9	223.5	本地	正常	无	65535	1.98	0.58		17.11	1745		16.82				0	0
2018-11-01 18:19:47	13.2	347	5.29	5.35	4.96	224	223.3	223.3	本地	正常	无	65535	1.98	0.57		17.11	1745		16.83				0	0
2018-11-01 18:19:54	13.21	347	5.21	5.3	4.98	223.8	223.1	223.8	本地	正常	无	65535	1.99	0.58		17.11	1745		16.82				0	0
2018-11-01 18:20:01	13.15	347	5.24	5.31	4.97	223.7	222.7	222.6	本地	正常	无	65535	1.99	0.58		17.1	1744		16.82				0	0
2018-11-01 18:20:08	13.07	347	5.25	5.3	4.95	224.5	224.1	224.4	本地	正常	无	65535	1.98	0.57		17.1	1744		16.82				0	0
2018-11-01 18:20:15	13.08	347	5.29	5.34	5.02	224.5	223.6	224.3	本地	正常	无	65535	1.98	0.57		17.11	1745		16.82				0	0
2018-11-01 18:20:22	13.13	347	5.31	5.36	5.04	224.2	223.2	223.3	本地	正常	无	65535	1.99	0.57		17.11	1745		16.82				0	0
2018-11-01 18:20:29	12.97	347	5.17	5.25	4.91	224.4	224	224.6	本地	正常	无	65535	1.96	0.57		17.11	1745		16.82				0	0
2018-11-01 18:20:36	13.25	347	5.34	5.39	5.04	223.8	222.6	223.1	本地	正常	无	65535	1.99	0.57		17.11	1745		16.82				0	0
2018-11-01 18:20:43	13.3	347	5.28	5.36	5.06	223.8	222.8	222.7	本地	正常	无	65535	2	0.57		17.11	1745		16.82				0	0
2018-11-01 18:20:50	12.97	347	5.23	5.29	4.93	224.5	224.1	224.2	本地	正常	无	65535	1.97	0.57		17.11	1745		16.82				0	0
2018-11-01 18:20:57	13.17	347	5.27	5.33	4.98	223.7	222.5	223.2	本地	正常	无	65535	1.98	0.57		17.1	1744		16.82				0	0
2018-11-01 18:21:04	12.96	347	5.24	5.29	4.94	224.6	224.1	224.2	本地	正常	无	65535	1.95	0.56		17.11	1745		16.82				0	0
2018-11-01 18:21:11	13.15	347	5.28	5.32	5	224.1	223.1	223.9	本地	正常	无	65535	1.99	0.58		17.11	1745		16.82				0	0
2018-11-01 18:21:18	13	347	5.18	5.29	4.94	224.3	223.4	223.3	本地	正常	无	65535	1.96	0.57		17.11	1745		16.82				0	0
2018-11-01 18:21:25	13.3	347	5.36	5.39	5.02	222.6	221.9	222.4	本地	正常	无	65535	1.99	0.57		17.11	1745		16.82				0	0
2018-11-01 18:21:32	13.24	347	5.27	5.32	5.06	223.7	222.5	222.9	本地	正常	无	65535	2	0.58		17.12	1746		16.82				0	0
2018-11-01 18:21:37	12.98	347	5.23	5.26	4.93	225.2	224.5	224.7	本地	正常	无	65535	1.96	0.57		17.12	1746		16.83				0	0
2018-11-01 18:21:38	12.86	347	5.28	5.29	4.91	225.4	224.7	225	本地	正常	无	65535	1.96	0.57		17.11	1745		16.83				0	0
2018-11-01 18:21:46	13.11	347	5.24	5.3	4.97	223.9	223.3	224.1	本地	正常	无	65535	1.97	0.57		17.11	1745		16.82				0	0
2018-11-01 18:21:53	13.11	347	5.28	5.36	5	224.4	223.3	223.7	本地	正常	无	65535	1.97	0.57		17.12	1746		16.82				0	0
2018-11-01 18:22:01	13.23	347	5.33	5.39	5.06	223.1	222.7	222.8	本地	正常	无	65535	1.98	0.57		17.12	1746		16.83				0	0
2018-11-01 18:22:07	13.3	347	5.29	5.35	5.07	223.4	222.3	222.8	本地	正常	无	65535	1.99	0.57		17.12	1746		16.82				0	0
2018-11-01 18:22:14	13.3	347	5.35	5.4	5.08	222.6	222.2	222.4	本地	正常	无	65535	2	0.57		17.12	1746		16.82				0	0
2018-11-01 18:22:22	13.31	347	5.27	5.34	5.08	223.2	222.1	222.6	本地	正常	无	65535	2	0.58		17.11	1745		16.82				0	0
2018-11-01 18:22:29	12.92	347	5.21	5.3	4.93	224.3	223.7	223.8	本地	正常	无	65535	1.96	0.57		17.11	1745		16.82				0	0
2018-11-01 18:22:36	13.22	347	5.27	5.35	4.95	223.5	222.8	223.5	本地	正常	无	65535	1.99	0.58		17.12	1746		16.83				0	0

## Sheet: Sheet7
时间	电流	转速	输入电流A	输入电流B	输入电流C	输入电压A	输入电压B	输入电压C	KA0	KA4	远程操作	操作时间	有功功率	功率因数	有功电量	井下压力	沉没度	无功电量	油压	油压	套压	流量	井温	油温
2018-11-19 21:51:28	4.03	347	6.28	6.35	6.02	225	224.5	225.6	远程	正常	启动	65535	2.61	0.62		19.75	2015		15.98				0	0
2018-11-19 21:53:57	4.03	347	6.34	6.39	6.03	223.2	222.1	223	远程	正常	启动	65535	2.61	0.63		19.75	2015		15.98				0	0
2018-11-19 21:56:28	4.03	347	6.21	6.3	5.92	224.5	223.4	224.5	远程	正常	启动	65535	2.62	0.64		19.75	2015		15.99				0	0
2018-11-19 21:58:58	4.04	347	6.32	6.38	6.05	224.4	223.6	224.6	远程	正常	启动	65535	2.62	0.63		19.75	2015		15.98				0	0
2018-11-19 22:01:29	4.01	347	6.21	6.3	6.05	224.9	223.6	224.4	远程	正常	启动	65535	2.6	0.63		19.75	2015		15.99				0	0
2018-11-19 22:03:59	4.01	347	6.25	6.31	6.07	223.7	222.8	223.8	远程	正常	启动	65535	2.6	0.63		19.75	2015		15.99				0	0
2018-11-19 22:06:30	4.01	347	6.24	6.34	6	224.2	223.9	224.5	远程	正常	启动	65535	2.6	0.63		19.75	2015		15.99				0	0
2018-11-19 22:09:00	4.04	347	6.31	6.33	6.04	224.9	223.8	224.6	远程	正常	启动	65535	2.62	0.63		19.75	2015		15.99				0	0
2018-11-19 22:11:30	4.01	347	6.31	6.42	6.01	224.6	223.3	223.8	远程	正常	启动	65535	2.62	0.63		19.75	2015		16				0	0
2018-11-19 22:14:00	4.01	347	6.2	6.17	5.91	224.9	224.3	225.4	远程	正常	启动	65535	2.62	0.64		19.75	2015		16				0	0
2018-11-19 22:16:30	4.01	347	6.33	6.38	6	224.9	223.9	224.5	远程	正常	启动	65535	2.62	0.63		19.75	2015		16				0	0
2018-11-19 22:19:00	4.01	347	6.2	6.21	5.79	224.5	223.7	224.8	远程	正常	启动	65535	2.61	0.64		19.75	2015		16				0	0
2018-11-19 22:21:31	3.97	347	6.21	6.27	5.96	224.2	223.6	223.9	远程	正常	启动	65535	2.59	0.63		19.76	2016		16				0	0
2018-11-19 22:24:01	4.02	347	6.22	6.25	5.95	223.9	223.2	223.5	远程	正常	启动	65535	2.6	0.64		19.76	2016		15.99				0	0
2018-11-19 22:26:32	3.99	347	6.19	6.25	5.92	224.8	223.7	224.5	远程	正常	启动	65535	2.59	0.63		19.75	2015		16.01				0	0
2018-11-19 22:29:02	3.97	347	6.17	6.19	5.81	224.6	223.7	224.5	远程	正常	启动	65535	2.58	0.63		19.76	2016		16.02				0	0
2018-11-19 22:31:33	3.98	347	6.25	6.33	5.99	225.5	224.5	225.7	远程	正常	启动	65535	2.59	0.62		19.76	2016		16.03				0	0
2018-11-19 22:34:02	4.02	347	6.15	6.25	5.92	224.6	224.3	225.2	远程	正常	启动	65535	2.62	0.64		19.76	2016		16.02				0	0
2018-11-19 22:36:33	3.98	347	6.17	6.22	5.89	224.9	224	225.2	远程	正常	启动	65535	2.59	0.64		19.76	2016		16.02				0	0
2018-11-19 22:41:20	4.02	347	6.18	6.32	5.98	225.6	224.9	225.8	远程	正常	启动	65535	2.61	0.63		19.77	2017		16.03				0	0
2018-11-19 22:44:02	3.98	347	6.24	6.28	6.02	223	222.2	223	远程	正常	启动	65535	2.6	0.64		19.76	2016		16.04				0	0
2018-11-19 22:46:40	3.99	347	6.16	6.15	6.01	224	222.6	223.3	远程	正常	启动	65535	2.59	0.63		19.77	2017		16.03				0	0
2018-11-19 22:49:10	4.03	347	6.27	6.27	6.13	224.2	223.4	224.4	远程	正常	启动	65535	2.62	0.63		19.77	2017		16.02				0	0
2018-11-19 22:51:40	4.02	347	6.28	6.28	5.96	225.3	224.2	224.6	远程	正常	启动	65535	2.62	0.64		19.77	2017		16.04				0	0
2018-11-19 22:54:10	4	347	6.28	6.26	6.02	224.3	224	224.7	远程	正常	启动	65535	2.61	0.64		19.77	2017		16.04				0	0
2018-11-19 22:56:40	4	347	6.28	6.24	6.01	224.7	223.6	223.9	远程	正常	启动	65535	2.6	0.63		19.77	2017		16.06				0	0
2018-11-19 22:59:11	4.01	347	6.22	6.33	6.13	224.4	222.9	223.6	远程	正常	启动	65535	2.6	0.63		19.77	2017		16.05				0	0
2018-11-19 23:01:41	4.01	347	6.24	6.37	6.18	224.2	223.1	224.1	远程	正常	启动	65535	2.61	0.62		19.78	2018		16.06				0	0
2018-11-19 23:04:11	4.03	347	6.27	6.33	6.15	225.3	224.4	224.8	远程	正常	启动	65535	2.62	0.63		19.78	2018		16.06				0	0
2018-11-19 23:06:42	3.99	347	6.13	6.25	5.93	227	225.8	226.5	远程	正常	启动	65535	2.6	0.63		19.78	2018		16.06				0	0
2018-11-19 23:09:12	4	347	6.32	6.4	6.12	224.4	223.7	224.8	远程	正常	启动	65535	2.61	0.62		19.78	2018		16.05				0	0
2018-11-19 23:11:43	4.03	347	6.29	6.38	6.1	224.1	222.8	223.4	远程	正常	启动	65535	2.61	0.63		19.78	2018		16.04				0	0
2018-11-19 23:14:12	4.01	347	6.3	6.23	5.96	224.4	223.9	224.4	远程	正常	启动	65535	2.61	0.64		19.78	2018		16.06				0	0
2018-11-19 23:16:43	4.03	347	6.22	6.17	5.85	226	224.9	225.9	远程	正常	启动	65535	2.62	0.64		19.78	2018		16.05				0	0
2018-11-19 23:19:13	4.03	347	6.25	6.2	5.89	225.4	225	225.7	远程	正常	启动	65535	2.62	0.64		19.79	2019		16.07				0	0
2018-11-19 23:21:43	4	347	6.21	6.21	6.04	224.9	224.3	224.6	远程	正常	启动	65535	2.6	0.63		19.78	2018		16.07				0	0
2018-11-19 23:23:59	3.98	347	6.34	6.38	6.12	225.2	224	225	远程	正常	启动	65535	2.58	0.62		19.79	2019		16.09				0	0
2018-11-19 23:26:15	3.98	347	6.1	6.17	6	225.8	225.3	225.8	远程	正常	启动	65535	2.59	0.63		19.79	2019		16.07				0	0
2018-11-19 23:28:39	4	347	6.17	6.23	5.97	223.8	223.4	223.9	远程	正常	启动	65535	2.6	0.64		19.78	2018		16.06				0	0
2018-11-19 23:31:35	4	347	6.2	6.24	5.83	225.4	224.1	225	远程	正常	启动	65535	2.6	0.64		19.78	2018		16.08				0	0
2018-11-19 23:34:05	3.99	347	6.16	6.25	5.76	225.5	224.3	225.2	远程	正常	启动	65535	2.59	0.64		19.78	2018		16.08				0	0
2018-11-19 23:36:35	3.98	347	6.23	6.24	5.9	224.5	223.5	224.5	远程	正常	启动	65535	2.59	0.63		19.78	2018		16.07				0	0
2018-11-19 23:39:05	4	347	6.21	6.19	5.93	225.1	223.8	224.3	远程	正常	启动	65535	2.6	0.64		19.78	2018		16.09				0	0
2018-11-19 23:41:36	3.95	347	6.05	6.13	5.79	225.6	224.9	225.1	远程	正常	启动	65535	2.58	0.64		19.78	2018		16.07				0	0
2018-11-19 23:44:06	3.95	347	6.15	6.17	5.82	225.7	225.1	226.2	远程	正常	启动	65535	2.58	0.63		19.79	2019		16.08				0	0
2018-11-19 23:46:36	3.94	347	6.25	6.25	5.83	225.6	224.5	224.8	远程	正常	启动	65535	2.57	0.64		19.78	2018		16.08				0	0
2018-11-19 23:49:07	3.94	347	6.19	6.26	5.96	225.5	224.9	225.3	远程	正常	启动	65535	2.58	0.63		19.78	2018		16.08				0	0
2018-11-19 23:51:37	3.96	347	6.18	6.12	5.82	226	225.4	225.8	远程	正常	启动	65535	2.57	0.63		19.78	2018		16.09				0	0
2018-11-19 23:54:07	3.93	347	6.14	6.23	5.9	225.8	225.2	225.6	远程	正常	启动	65535	2.56	0.63		19.79	2019		16.09				0	0
2018-11-19 23:56:37	3.95	347	6.08	6.17	5.76	224.5	224.2	224.6	远程	正常	启动	65535	2.57	0.64		19.78	2018		16.08				0	0
2018-11-19 23:59:08	3.94	347	6.25	6.15	5.85	224.3	223.7	223.8	远程	正常	启动	65535	2.58	0.64		19.78	2018		16.09				0	0
2018-11-20 00:01:38	3.99	347	6.12	6.16	5.91	224	223	223.9	远程	正常	启动	65535	2.58	0.64		19.78	2018		16.07				0	0
2018-11-20 00:04:09	3.93	347	6.19	6.26	5.89	225.6	225.2	226	远程	正常	启动	65535	2.57	0.63		19.79	2019		16.09				0	0
2018-11-20 00:06:39	3.98	347	6.29	6.22	5.76	225.4	224.7	225.9	远程	正常	启动	65535	2.58	0.63		19.78	2018		16.08				0	0
2018-11-20 00:09:09	3.97	347	6.2	6.13	5.93	225.4	224.2	224.5	远程	正常	启动	65535	2.59	0.63		19.78	2018		16.09				0	0
2018-11-20 00:11:39	4	347	6.11	6.2	5.86	225.1	224.6	225.3	远程	正常	启动	65535	2.6	0.64		19.79	2019		16.08				0	0
2018-11-20 00:14:09	3.99	347	6.19	6.12	5.79	223.5	222.5	223.3	远程	正常	启动	65535	2.59	0.64		19.78	2018		16.08				0	0
2018-11-20 00:16:39	3.94	347	6.21	6.19	5.86	224.2	223.5	224.1	远程	正常	启动	65535	2.57	0.63		19.78	2018		16.08				0	0
2018-11-20 00:19:10	3.92	347	6.13	6.12	5.79	225.5	224.9	225.2	远程	正常	启动	65535	2.56	0.64		19.79	2019		16.09				0	0
2018-11-20 00:21:40	3.92	347	6.09	6.14	5.8	224.2	223.3	224.3	远程	正常	启动	65535	2.56	0.64		19.79	2019		16.1				0	0
2018-11-20 00:24:11	3.95	347	6.08	6.1	5.82	224	223.5	224.1	远程	正常	启动	65535	2.58	0.64		19.78	2018		16.1				0	0
2018-11-20 00:26:41	3.93	347	6.04	6.08	5.89	224.6	223.7	223.9	远程	正常	启动	65535	2.56	0.63		19.79	2019		16.1				0	0
2018-11-20 00:29:11	3.95	347	6.15	6.22	5.84	225.4	224.8	225.9	远程	正常	启动	65535	2.57	0.63		19.79	2019		16.09				0	0
2018-11-20 00:31:41	3.97	347	6.13	6.2	5.78	225.3	224.9	225.4	远程	正常	启动	65535	2.57	0.63		19.79	2019		16.1				0	0
2018-11-20 00:34:11	3.93	347	6.2	6.24	5.97	224.6	223.8	224.7	远程	正常	启动	65535	2.57	0.63		19.79	2019		16.1				0	0
2018-11-20 00:36:42	3.95	346	6.11	6.2	5.88	225.2	223.9	224.5	远程	正常	启动	65535	2.56	0.63		19.79	2019		16.1				0	0
2018-11-20 00:39:12	3.96	347	6.06	6.2	5.84	225.6	224.4	224.9	远程	正常	启动	65535	2.57	0.63		19.79	2019		16.11				0	0
2018-11-20 00:41:43	3.95	347	6.09	6.23	5.88	224.1	222.9	223.5	远程	正常	启动	65535	2.57	0.64		19.79	2019		16.1				0	0
2018-11-20 00:44:13	3.93	347	6.15	6.22	5.91	225.4	224.4	225.3	远程	正常	启动	65535	2.57	0.63		19.79	2019		16.11				0	0
2018-11-20 00:46:43	3.95	347	6.04	6.1	5.86	225	224	224.9	远程	正常	启动	65535	2.57	0.64		19.79	2019		16.11				0	0
2018-11-20 00:49:13	3.96	347	6.14	6.21	5.97	224.2	223.1	223.8	远程	正常	启动	65535	2.56	0.63		19.79	2019		16.11				0	0
2018-11-20 00:51:44	3.97	347	6.15	6.17	5.86	224.6	224.2	224.3	远程	正常	启动	65535	2.57	0.63		19.79	2019		16.11				0	0
2018-11-20 00:54:14	3.96	347	6.15	6.26	5.88	224.8	224.2	225.1	远程	正常	启动	65535	2.59	0.63		19.79	2019		16.11				0	0
2018-11-20 00:56:43	3.96	347	6	6.18	5.77	226.2	225.8	226.3	远程	正常	启动	65535	2.57	0.64		19.8	2020		16.12				0	0
2018-11-20 00:59:14	3.95	347	6.07	6.26	5.83	225.9	225	226.1	远程	正常	启动	65535	2.57	0.63		19.8	2020		16.12				0	0
2018-11-20 01:01:44	3.95	347	6.03	6.18	5.72	226.9	226.5	227.5	远程	正常	启动	65535	2.57	0.63		19.8	2020		16.13				0	0
2018-11-20 01:04:15	3.95	347	6.11	6.26	5.8	225.8	224.9	225.1	远程	正常	启动	65535	2.58	0.63		19.8	2020		16.12				0	0
2018-11-20 01:06:45	4	347	6.07	6.14	5.8	225.7	225.1	225.2	远程	正常	启动	65535	2.57	0.64		19.81	2021		16.13				0	0
2018-11-20 01:09:16	3.93	347	6.1	6.26	5.98	224.2	223	223.6	远程	正常	启动	65535	2.57	0.63		19.8	2020		16.12				0	0
2018-11-20 01:11:45	3.92	347	6	6.13	5.7	224.9	223.8	224.1	远程	正常	启动	65535	2.56	0.64		19.8	2020		16.11				0	0
2018-11-20 01:14:16	3.89	347	6.05	6.28	5.78	225.3	224.6	225.4	远程	正常	启动	65535	2.56	0.63		19.81	2021		16.12				0	0
2018-11-20 01:16:46	3.94	347	6.07	6.24	5.89	225.6	224.5	225.4	远程	正常	启动	65535	2.56	0.63		19.81	2021		16.13				0	0
2018-11-20 01:21:46	3.96	347	5.99	6.12	5.68	226.1	225.3	226.2	远程	正常	启动	65535	2.55	0.64		19.81	2021		16.13				0	0
2018-11-20 01:24:17	3.93	347	6.17	6.18	5.74	226.6	225.4	226.2	远程	正常	启动	65535	2.56	0.63		19.81	2021		16.12				0	0
2018-11-20 01:26:32	3.94	347	6.01	6.18	5.71	225.5	224.4	224.8	远程	正常	启动	65535	2.56	0.64		19.81	2021		16.14				0	0
2018-11-20 01:29:11	3.93	347	6.07	6.18	5.73	226.2	225.5	226.6	远程	正常	启动	65535	2.55	0.63		19.81	2021		16.13				0	0
2018-11-20 01:31:36	3.88	347	6.09	6.17	5.86	222.9	221.9	222.6	远程	正常	启动	65535	2.54	0.63		19.81	2021		16.13				0	0
2018-11-20 01:31:52	3.88	347	6.17	6.19	5.76	222.3	221.7	221.6	远程	正常	启动	65535	2.53	0.63		19.8	2020		16.13				0	0
2018-11-20 01:34:23	3.9	347	6.1	6.16	5.75	225	224.1	225.1	远程	正常	启动	65535	2.55	0.63		19.81	2021		16.14				0	0
2018-11-20 01:36:54	3.91	347	5.94	6.03	5.65	226.9	225.9	226.9	远程	正常	启动	65535	2.55	0.64		19.82	2022		16.14				0	0
2018-11-20 01:39:24	3.86	347	6	6.2	5.73	224.5	223.7	224.7	远程	正常	启动	65535	2.54	0.64		19.81	2021		16.14				0	0
2018-11-20 01:41:54	3.92	347	6.01	6.14	5.74	225.7	224.8	225.8	远程	正常	启动	65535	2.55	0.64		19.81	2021		16.15				0	0
2018-11-20 01:44:25	3.89	347	6.04	6.13	5.77	225.6	224.7	225.1	远程	正常	启动	65535	2.55	0.64		19.81	2021		16.14				0	0
2018-11-20 01:46:54	3.92	347	6.17	6.1	5.56	225.9	225.5	225.7	远程	正常	启动	65535	2.55	0.64		19.82	2022		16.15				0	0
2018-11-20 01:49:18	3.92	347	6.07	6.23	5.7	224.5	223.3	223.8	远程	正常	启动	65535	2.55	0.64		19.82	2022		16.13				0	0
2018-11-20 01:51:59	3.94	347	5.98	6.15	5.87	225	223.8	223.9	远程	正常	启动	65535	2.56	0.64		19.81	2021		16.14				0	0
2018-11-20 01:54:30	3.92	347	6.09	6.19	5.85	225.7	224.4	224.9	远程	正常	启动	65535	2.55	0.63		19.81	2021		16.14				0	0
2018-11-20 01:57:01	3.91	347	6.04	6.07	5.61	227.4	226.3	227.2	远程	正常	启动	65535	2.55	0.64		19.82	2022		16.15				0	0
2018-11-20 01:59:31	3.9	347	6.05	6.05	5.52	226.7	225.6	226.4	远程	正常	启动	65535	2.54	0.64		19.82	2022		16.15				0	0
2018-11-20 02:02:01	3.89	347	6.04	6.1	5.7	227.2	226.1	226.9	远程	正常	启动	65535	2.56	0.64		19.82	2022		16.15				0	0
2018-11-20 02:04:32	3.91	347	5.82	5.97	5.56	226.3	225.3	226.3	远程	正常	启动	65535	2.54	0.65		19.82	2022		16.15				0	0
2018-11-20 02:07:02	3.93	347	5.98	6.14	5.75	225.6	225	225.7	远程	正常	启动	65535	2.56	0.64		19.82	2022		16.15				0	0
2018-11-20 02:09:32	3.93	347	6.07	5.99	5.64	225.3	224.4	225.2	远程	正常	启动	65535	2.54	0.64		19.82	2022		16.16				0	0
2018-11-20 02:12:02	3.92	347	6.06	6.12	5.81	224.3	223.6	224.3	远程	正常	启动	65535	2.55	0.64		19.82	2022		16.16				0	0
2018-11-20 02:14:33	3.89	347	6.07	6.1	5.7	226.9	226	226.3	远程	正常	启动	65535	2.54	0.63		19.83	2023		16.17				0	0
2018-11-20 02:17:03	3.92	347	6.1	6.09	5.68	225.8	225.2	225.4	远程	正常	启动	65535	2.55	0.64		19.83	2023		16.16				0	0
2018-11-20 02:19:33	3.9	347	6.01	6.09	5.68	226.1	225.1	225.9	远程	正常	启动	65535	2.54	0.63		19.83	2023		16.16				0	0
2018-11-20 02:22:03	3.92	347	5.92	6.03	5.53	227.4	226.3	227.2	远程	正常	启动	65535	2.54	0.64		19.83	2023		16.16				0	0
2018-11-20 02:24:34	3.88	347	6.02	6.05	5.59	226.8	225.9	227.1	远程	正常	启动	65535	2.54	0.64		19.83	2023		16.15				0	0
2018-11-20 02:27:04	3.89	347	5.94	6	5.64	226.4	225.8	226.7	远程	正常	启动	65535	2.53	0.64		19.83	2023		16.16				0	0
2018-11-20 02:29:35	3.87	347	6	6.07	5.65	226.5	225.4	226.2	远程	正常	启动	65535	2.53	0.63		19.83	2023		16.17				0	0
2018-11-20 02:32:04	3.92	347	6.11	6.17	5.75	226	225.8	226	远程	正常	启动	65535	2.55	0.63		19.84	2024		16.17				0	0
2018-11-20 02:34:35	3.93	347	6.1	6.21	5.83	224.6	223.8	224.6	远程	正常	启动	65535	2.56	0.63		19.83	2023		16.17				0	0
2018-11-20 02:37:05	3.93	347	5.83	5.94	5.62	226.9	226.4	226.7	远程	正常	启动	65535	2.56	0.65		19.83	2023		16.17				0	0
2018-11-20 02:42:06	3.93	347	6.09	6.1	5.61	227.2	226.2	226.5	远程	正常	启动	65535	2.55	0.63		19.84	2024		16.18				0	0
2018-11-20 02:44:36	3.93	347	6.01	6.11	5.61	225.9	224.7	225.2	远程	正常	启动	65535	2.55	0.64		19.83	2023		16.18				0	0
2018-11-20 02:47:07	3.93	347	6.05	6.08	5.65	225.4	224.8	225.2	远程	正常	启动	65535	2.55	0.64		19.84	2024		16.18				0	0
2018-11-20 02:49:36	3.91	347	6.05	6.09	5.66	227.4	227.1	227.5	远程	正常	启动	65535	2.55	0.63		19.85	2025		16.2				0	0
2018-11-20 02:52:07	3.93	347	6.02	6.08	5.59	227.1	226.3	226.7	远程	正常	启动	65535	2.56	0.64		19.84	2024		16.17				0	0
2018-11-20 02:54:37	3.91	347	6.01	6.07	5.64	226.4	225.8	226.8	远程	正常	启动	65535	2.54	0.64		19.84	2024		16.18				0	0
2018-11-20 02:57:07	3.88	347	5.94	5.94	5.6	226.6	225.7	225.9	远程	正常	启动	65535	2.53	0.64		19.85	2025		16.19				0	0
2018-11-20 02:59:37	3.92	347	6.05	6.09	5.79	226.4	225.7	226.5	远程	正常	启动	65535	2.55	0.63		19.85	2025		16.19				0	0
2018-11-20 03:02:09	3.92	347	6.07	6.1	5.73	227.2	226	226.4	远程	正常	启动	65535	2.55	0.63		19.84	2024		16.19				0	0
2018-11-20 03:04:38	3.89	347	6.08	6.09	5.82	226.1	225.4	225.7	远程	正常	启动	65535	2.54	0.63		19.84	2024		16.19				0	0
2018-11-20 03:07:09	3.9	347	5.98	6.15	5.74	226.8	226.1	226.3	远程	正常	启动	65535	2.55	0.64		19.85	2025		16.2				0	0
2018-11-20 03:09:38	3.9	347	6.03	6.15	5.71	227.5	227	227.5	远程	正常	启动	65535	2.54	0.63		19.85	2025		16.19				0	0
2018-11-20 03:12:09	3.93	347	6.09	6.19	5.63	227.2	226.2	226.6	远程	正常	启动	65535	2.55	0.63		19.85	2025		16.2				0	0
2018-11-20 03:14:39	3.89	347	6.03	6.13	5.75	226.7	225.8	226.8	远程	正常	启动	65535	2.53	0.63		19.85	2025		16.18				0	0
2018-11-20 03:17:09	3.93	347	6.07	6.16	5.77	226.2	225.6	226.3	远程	正常	启动	65535	2.56	0.63		19.85	2025		16.18				0	0
2018-11-20 03:19:40	3.93	347	6.06	6.11	5.8	226	224.9	225.8	远程	正常	启动	65535	2.56	0.64		19.85	2025		16.19				0	0
2018-11-20 03:22:10	3.95	347	5.97	6.13	5.76	225.6	224.5	225.2	远程	正常	启动	65535	2.57	0.64		19.85	2025		16.2				0	0
2018-11-20 03:24:41	3.91	347	5.99	6.05	5.72	225.9	225.4	226.1	远程	正常	启动	65535	2.55	0.64		19.85	2025		16.19				0	0
2018-11-20 03:27:11	3.94	347	6.04	6.12	5.78	226	224.8	225.7	远程	正常	启动	65535	2.56	0.64		19.85	2025		16.2				0	0
2018-11-20 03:29:41	3.92	347	6.12	6.15	5.72	225.7	225.1	225.4	远程	正常	启动	65535	2.55	0.64		19.86	2026		16.2				0	0
2018-11-20 03:32:11	3.92	347	6.14	6.19	5.68	227.7	226.9	227.3	远程	正常	启动	65535	2.55	0.63		19.86	2026		16.21				0	0
2018-11-20 03:34:42	3.92	347	6.02	6.1	5.61	226.8	226.4	227.3	远程	正常	启动	65535	2.55	0.63		19.85	2025		16.2				0	0
2018-11-20 03:37:12	3.95	347	5.91	6.05	5.7	226	224.9	225.8	远程	正常	启动	65535	2.57	0.65		19.86	2026		16.2				0	0
2018-11-20 03:39:42	3.93	347	6.08	6.16	5.74	226.3	225.5	225.6	远程	正常	启动	65535	2.56	0.63		19.86	2026		16.2				0	0
2018-11-20 03:42:13	3.93	347	6.04	6.13	5.6	226.8	225.6	226.5	远程	正常	启动	65535	2.55	0.63		19.86	2026		16.2				0	0
2018-11-20 03:44:42	3.92	347	6.02	6.08	5.69	226.2	225.4	226.5	远程	正常	启动	65535	2.55	0.64		19.86	2026		16.2				0	0
2018-11-20 03:47:13	3.96	347	6.09	6.14	5.74	226.1	225.5	225.6	远程	正常	启动	65535	2.57	0.64		19.87	2027		16.2				0	0
2018-11-20 03:49:44	3.93	347	6.06	6.14	5.73	227.8	226.9	227.2	远程	正常	启动	65535	2.56	0.63		19.87	2027		16.21				0	0
2018-11-20 03:52:13	3.94	347	6	6.13	5.72	226.1	225.7	226.2	远程	正常	启动	65535	2.56	0.63		19.87	2027		16.22				0	0
2018-11-20 03:54:43	3.92	347	5.99	6.07	5.69	226.3	225.3	225.7	远程	正常	启动	65535	2.56	0.64		19.86	2026		16.2				0	0
2018-11-20 03:57:14	3.92	347	6.11	6.06	5.7	226.2	225	225.5	远程	正常	启动	65535	2.55	0.64		19.86	2026		16.21				0	0
2018-11-20 03:59:44	3.94	347	6.15	6.2	5.79	226.6	225.5	226.1	远程	正常	启动	65535	2.56	0.63		19.87	2027		16.21				0	0
2018-11-20 04:02:15	3.92	347	6.07	6.07	5.72	226.2	225.8	226.3	远程	正常	启动	65535	2.55	0.64		19.87	2027		16.22				0	0
2018-11-20 04:04:45	3.92	347	6.14	6.07	5.73	225.9	225.4	225.7	远程	正常	启动	65535	2.55	0.63		19.87	2027		16.21				0	0
2018-11-20 04:07:15	3.94	347	6.07	6.08	5.69	225.9	225.4	225.7	远程	正常	启动	65535	2.57	0.64		19.87	2027		16.21				0	0
2018-11-20 04:09:45	3.89	347	6.01	6.09	5.66	226.2	225.2	226.2	远程	正常	启动	65535	2.53	0.63		19.87	2027		16.23				0	0
2018-11-20 04:12:16	3.89	347	6.09	6.09	5.57	226.2	225.7	226.4	远程	正常	启动	65535	2.54	0.64		19.87	2027		16.2				0	0
2018-11-20 04:14:45	3.91	347	5.97	6	5.69	227.3	226.3	226.9	远程	正常	启动	65535	2.55	0.64		19.87	2027		16.21				0	0
2018-11-20 04:17:16	3.9	347	6.03	6.06	5.63	226.9	225.7	226.1	远程	正常	启动	65535	2.53	0.63		19.88	2028		16.23				0	0
2018-11-20 04:19:47	3.9	347	6.06	6.07	5.75	226.1	225.5	226.5	远程	正常	启动	65535	2.54	0.64		19.87	2027		16.21				0	0
2018-11-20 04:22:17	3.89	347	5.96	5.97	5.6	227	225.8	226.8	远程	正常	启动	65535	2.53	0.64		19.88	2028		16.22				0	0
2018-11-20 04:24:48	3.88	347	5.99	6.11	5.63	227	226.1	226.4	远程	正常	启动	65535	2.54	0.64		19.88	2028		16.23				0	0
2018-11-20 04:27:20	3.91	347	6.07	6.07	5.6	226.1	225.3	225.6	远程	正常	启动	65535	2.55	0.64		19.88	2028		16.24				0	0
2018-11-20 04:29:48	3.95	347	6.07	6.13	5.74	226.7	225.7	226.1	远程	正常	启动	65535	2.57	0.64		19.88	2028		16.22				0	0
2018-11-20 04:32:18	3.92	347	6.08	6.05	5.89	224.1	222.8	223.3	远程	正常	启动	65535	2.55	0.64		19.87	2027		16.22				0	0
2018-11-20 04:34:48	3.92	347	6.01	6.11	5.8	226.6	225.3	226	远程	正常	启动	65535	2.55	0.63		19.88	2028		16.24				0	0
2018-11-20 04:37:03	3.93	347	6	6.07	5.66	226.5	225.9	226.7	远程	正常	启动	65535	2.55	0.64		19.89	2029		16.23				0	0
2018-11-20 04:37:18	3.94	347	6.09	6.07	5.62	226.4	225.6	226.7	远程	正常	启动	65535	2.56	0.64		19.89	2029		16.23				0	0
2018-11-20 04:39:49	3.9	347	5.88	6.02	5.56	227.5	227.2	227.9	远程	正常	启动	65535	2.54	0.64		19.89	2029		16.23				0	0
2018-11-20 04:42:20	3.9	347	6.02	6.08	5.66	226.8	225.7	226.5	远程	正常	启动	65535	2.53	0.63		19.89	2029		16.24				0	0
2018-11-20 04:44:56	3.89	347	6	6.1	5.71	226.7	225.7	226.7	远程	正常	启动	65535	2.54	0.64		19.89	2029		16.23				0	0
2018-11-20 04:47:37	3.89	347	6.01	6.03	5.67	226.2	225.7	226.2	远程	正常	启动	65535	2.54	0.64		19.89	2029		16.24				0	0
2018-11-20 04:50:11	3.92	347	5.96	5.97	5.53	226.6	225.3	225.8	远程	正常	启动	65535	2.55	0.65		19.89	2029		16.24				0	0
2018-11-20 04:52:41	3.92	347	6.01	6.05	5.65	226.4	225.1	225.9	远程	正常	启动	65535	2.56	0.65		19.89	2029		16.24				0	0
2018-11-20 04:55:11	3.93	347	6.13	6.09	5.71	225.8	225.3	225.6	远程	正常	启动	65535	2.55	0.63		19.89	2029		16.24				0	0
2018-11-20 04:57:42	3.93	347	6.12	6.09	5.72	226.8	226.3	226.7	远程	正常	启动	65535	2.56	0.63		19.9	2030		16.24				0	0
2018-11-20 05:00:12	3.89	347	6.08	6.1	5.6	226.5	225.4	226.3	远程	正常	启动	65535	2.54	0.64		19.89	2029		16.23				0	0
2018-11-20 05:02:42	3.91	347	6.14	6.19	5.77	225.4	224.3	224.5	远程	正常	启动	65535	2.54	0.63		19.89	2029		16.24				0	0
2018-11-20 05:05:13	3.92	347	5.97	6.07	5.76	226.6	226	226.9	远程	正常	启动	65535	2.55	0.64		19.9	2030		16.24				0	0
2018-11-20 05:07:42	3.92	347	5.98	5.98	5.77	226.4	225.4	226.3	远程	正常	启动	65535	2.56	0.64		19.9	2030		16.24				0	0
2018-11-20 05:10:13	3.94	347	6.14	6.24	5.97	225.6	224.4	225.1	远程	正常	启动	65535	2.56	0.63		19.9	2030		16.24				0	0
2018-11-20 05:12:43	3.93	347	6.13	6.12	5.7	227.5	227.2	227.9	远程	正常	启动	65535	2.56	0.63		19.9	2030		16.25				0	0
2018-11-20 05:15:14	3.9	347	6.1	6.13	5.75	226.6	225.4	226.1	远程	正常	启动	65535	2.54	0.63		19.9	2030		16.24				0	0
2018-11-20 05:17:44	3.93	347	6.18	6.19	5.67	226.8	226.2	227.2	远程	正常	启动	65535	2.56	0.63		19.91	2031		16.25				0	0
2018-11-20 05:20:14	3.89	347	6.02	6.12	5.79	226.5	226	226.8	远程	正常	启动	65535	2.54	0.63		19.9	2030		16.25				0	0
2018-11-20 05:22:44	3.9	347	6	6.07	5.6	225.7	224.9	225.7	远程	正常	启动	65535	2.54	0.64		19.9	2030		16.24				0	0
2018-11-20 05:25:14	3.89	347	6.06	6.02	5.57	227.7	227.1	227.5	远程	正常	启动	65535	2.52	0.63		19.91	2031		16.27				0	0
2018-11-20 05:27:44	3.89	347	6.1	6.07	5.66	226.9	225.9	226.3	远程	正常	启动	65535	2.53	0.63		19.91	2031		16.25				0	0
2018-11-20 05:30:15	3.92	347	6.11	6.08	5.81	227.2	226.8	227.2	远程	正常	启动	65535	2.55	0.63		19.91	2031		16.26				0	0
2018-11-20 05:32:44	3.9	347	6.16	6.11	5.64	226.9	225.7	226.5	远程	正常	启动	65535	2.54	0.63		19.91	2031		16.26				0	0
2018-11-20 05:35:15	3.91	347	6.06	6.11	5.74	226.9	226.3	226.7	远程	正常	启动	65535	2.57	0.64		19.91	2031		16.27				0	0
2018-11-20 05:37:46	3.93	347	6.03	6.04	5.7	226.3	225.2	225.8	远程	正常	启动	65535	2.56	0.64		19.91	2031		16.26				0	0
2018-11-20 05:40:16	3.93	347	6.1	6.05	5.63	226.9	225.9	227	远程	正常	启动	65535	2.56	0.64		19.91	2031		16.26				0	0
2018-11-20 05:42:46	3.93	347	6.06	6.09	5.77	226.8	226.4	227.3	远程	正常	启动	65535	2.57	0.64		19.91	2031		16.26				0	0
2018-11-20 05:45:16	3.92	347	6.15	6.15	5.9	225.6	225	225.8	远程	正常	启动	65535	2.56	0.63		19.91	2031		16.26				0	0
2018-11-20 05:47:46	3.89	347	6.15	6.08	5.75	227	226.2	226.4	远程	正常	启动	65535	2.56	0.64		19.91	2031		16.26				0	0
2018-11-20 05:50:17	3.91	347	6.11	6.15	5.54	227.2	226.6	227.7	远程	正常	启动	65535	2.56	0.63		19.92	2032		16.27				0	0
2018-11-20 05:52:47	3.94	347	5.9	6.05	5.63	226.2	225.9	226.6	远程	正常	启动	65535	2.55	0.64		19.91	2031		16.26				0	0
2018-11-20 05:55:17	3.97	347	6.18	6.12	5.63	225.5	224.6	225.6	远程	正常	启动	65535	2.57	0.64		19.91	2031		16.27				0	0
2018-11-20 05:57:48	3.91	347	6.1	6.02	5.59	225.2	224.5	224.6	远程	正常	启动	65535	2.54	0.64		19.91	2031		16.25				0	0
2018-11-20 06:00:18	3.93	347	6.1	6.14	5.7	226.7	225.7	226	远程	正常	启动	65535	2.55	0.63		19.92	2032		16.27				0	0
2018-11-20 06:02:49	3.93	347	6.18	6.2	5.84	224.8	223.4	223.8	远程	正常	启动	65535	2.55	0.63		19.91	2031		16.26				0	0
2018-11-20 06:05:19	3.92	347	6.04	6.13	5.74	226.5	225.4	226.5	远程	正常	启动	65535	2.55	0.63		19.92	2032		16.26				0	0
2018-11-20 06:07:49	3.92	347	6.02	6.08	5.71	226.5	226.2	226.7	远程	正常	启动	65535	2.55	0.64		19.92	2032		16.27				0	0
2018-11-20 06:10:19	3.91	347	6.15	6.14	5.81	226.8	226.4	226.8	远程	正常	启动	65535	2.56	0.63		19.92	2032		16.28				0	0
2018-11-20 06:12:49	3.89	347	6.06	6.06	5.65	227	225.9	226.3	远程	正常	启动	65535	2.53	0.63		19.93	2033		16.28				0	0
2018-11-20 06:15:19	3.9	347	6.08	6.12	5.81	226.1	224.8	225.3	远程	正常	启动	65535	2.54	0.63		19.93	2033		16.27				0	0
2018-11-20 06:17:50	3.89	347	6.11	6.07	5.7	226.5	226.1	226.5	远程	正常	启动	65535	2.54	0.63		19.93	2033		16.29				0	0
2018-11-20 06:20:21	3.91	347	6.18	6.11	5.68	226.2	225.3	225.5	远程	正常	启动	65535	2.54	0.63		19.93	2033		16.28				0	0
2018-11-20 06:22:50	3.9	347	5.93	6.04	5.62	226.8	226.4	226.9	远程	正常	启动	65535	2.55	0.64		19.93	2033		16.28				0	0
2018-11-20 06:25:21	3.92	347	6.02	6.11	5.73	226.1	225.7	226.3	远程	正常	启动	65535	2.55	0.63		19.93	2033		16.27				0	0
2018-11-20 06:27:51	3.91	347	6.2	6.22	5.83	225.1	224.7	225	远程	正常	启动	65535	2.55	0.62		19.93	2033		16.28				0	0
2018-11-20 06:30:21	3.89	347	6.12	6.22	5.89	225.3	224.1	224.5	远程	正常	启动	65535	2.54	0.62		19.93	2033		16.28				0	0
2018-11-20 06:32:51	3.91	347	6.09	6.11	5.79	226.2	225.6	225.9	远程	正常	启动	65535	2.54	0.63		19.93	2033		16.29				0	0
2018-11-20 06:35:22	3.92	347	6.1	6.14	5.71	226.7	225.9	226.3	远程	正常	启动	65535	2.55	0.63		19.93	2033		16.29				0	0
2018-11-20 06:37:52	3.92	347	6.09	6.18	5.82	226.2	225.2	225.6	远程	正常	启动	65535	2.56	0.63		19.93	2033		16.29				0	0
2018-11-20 06:40:23	3.91	347	6.18	6.19	5.96	225.6	224.8	225.1	远程	正常	启动	65535	2.55	0.63		19.93	2033		16.3				0	0
2018-11-20 06:42:53	3.94	347	6.16	6.22	5.84	225.5	224.9	225.2	远程	正常	启动	65535	2.56	0.63		19.93	2033		16.29				0	0
2018-11-20 06:45:23	3.93	347	6.1	6.16	5.82	226.8	226.5	227.5	远程	正常	启动	65535	2.57	0.63		19.94	2034		16.3				0	0
2018-11-20 06:47:54	3.94	347	6.2	6.26	5.84	224.3	223.1	223.7	远程	正常	启动	65535	2.56	0.63		19.93	2033		16.29				0	0
2018-11-20 06:50:24	3.9	347	6.11	6.18	6.02	223.4	222.8	223.4	远程	正常	启动	65535	2.56	0.63		19.94	2034		16.3				0	0
2018-11-20 06:52:54	3.94	347	6.03	6.21	5.85	224.1	223.6	223.6	远程	正常	启动	65535	2.55	0.63		19.94	2034		16.29				0	0
2018-11-20 06:55:25	3.88	347	6.12	6.25	5.99	224.3	223.5	224.3	远程	正常	启动	65535	2.56	0.63		19.94	2034		16.29				0	0
2018-11-20 06:57:55	3.98	347	6.18	6.24	5.77	226.2	225.6	226.7	远程	正常	启动	65535	2.57	0.63		19.95	2035		16.3				0	0
2018-11-20 07:00:10	3.94	347	6.07	6.08	5.89	225.3	225	225.3	远程	正常	启动	65535	2.56	0.63		19.94	2034		16.3				0	0
2018-11-20 07:02:40	3.92	347	6.1	6.19	5.9	226.1	225.7	226.1	远程	正常	启动	65535	2.56	0.63		19.95	2035		16.31				0	0
2018-11-20 07:05:31	3.92	347	6.08	6.26	5.92	224.4	223.8	224	远程	正常	启动	65535	2.55	0.63		19.95	2035		16.3				0	0
2018-11-20 07:07:40	3.92	347	6	6.13	5.88	224.2	223.2	223.3	远程	正常	启动	65535	2.55	0.63		19.94	2034		16.3				0	0
2018-11-20 07:10:11	3.92	347	6.1	6.28	5.91	224.9	224.4	224.7	远程	正常	启动	65535	2.55	0.63		19.95	2035		16.31				0	0
2018-11-20 07:14:42	3.95	347	6.29	6.31	6.02	224.7	224.4	224.7	远程	正常	启动	65535	2.58	0.62		19.95	2035		16.3				0	0
2018-11-20 07:14:58	3.94	347	6.2	6.18	5.96	225.3	224.5	224.9	远程	正常	启动	65535	2.56	0.63		19.95	2035		16.3				0	0
2018-11-20 07:17:24	3.97	347	6.16	6.27	6.04	224.7	224	224.4	远程	正常	启动	65535	2.58	0.62		19.95	2035		16.31				0	0
2018-11-20 07:20:03	3.93	347	6.2	6.28	5.96	225.7	225	225.6	远程	正常	启动	65535	2.56	0.62		19.95	2035		16.31				0	0
2018-11-20 07:22:33	3.92	347	6.17	6.23	5.93	225	224	224.2	远程	正常	启动	65535	2.56	0.63		19.95	2035		16.31				0	0
2018-11-20 07:24:33	3.92	347	6.19	6.26	6.03	224.4	224	224.3	远程	正常	启动	65535	2.55	0.62		19.96	2036		16.32				0	0
2018-11-20 07:27:14	3.96	347	6.2	6.24	5.91	226	225.1	225.6	远程	正常	启动	65535	2.58	0.63		19.96	2036		16.32				0	0
2018-11-20 07:29:54	3.95	347	6.08	6.13	5.86	226.5	226	225.9	远程	正常	启动	65535	2.57	0.63		19.96	2036		16.33				0	0
2018-11-20 07:32:25	3.95	347	6.07	6.19	5.93	226.3	225.3	225.7	远程	正常	启动	65535	2.56	0.63		19.96	2036		16.32				0	0
2018-11-20 07:34:40	3.93	347	6.17	6.21	6	225.1	224.8	224.5	远程	正常	启动	65535	2.56	0.62		19.96	2036		16.32				0	0
2018-11-20 07:37:05	3.95	347	6.22	6.32	6.01	223.6	223.1	223.4	远程	正常	启动	65535	2.58	0.63		19.96	2036		16.31				0	0
2018-11-20 07:37:21	3.95	347	6.18	6.23	5.89	224.3	223.8	224.1	远程	正常	启动	65535	2.58	0.63		19.96	2036		16.31				0	0
2018-11-20 07:40:01	3.95	347	6.18	6.14	5.86	224.7	224.6	224.4	远程	正常	启动	65535	2.57	0.63		19.96	2036		16.32				0	0
2018-11-20 07:42:32	3.95	347	6.16	6.22	6.02	225.7	225.1	225.6	远程	正常	启动	65535	2.57	0.62		19.96	2036		16.33				0	0
2018-11-20 07:45:02	3.95	347	6.16	6.18	5.96	224.1	223.8	223.6	远程	正常	启动	65535	2.57	0.63		19.96	2036		16.32				0	0
2018-11-20 07:47:18	3.96	347	6.25	6.19	5.97	225.6	224.9	224.7	远程	正常	启动	65535	2.58	0.63		19.96	2036		16.33				0	0
2018-11-20 07:49:32	3.95	347	6.2	6.22	6	224.4	224.2	224.1	远程	正常	启动	65535	2.58	0.63		19.96	2036		16.31				0	0
2018-11-20 07:52:29	3.97	347	6.08	6.12	5.91	226.7	226.2	226.1	远程	正常	启动	65535	2.58	0.63		19.97	2037		16.32				0	0
2018-11-20 07:55:08	3.95	347	6.11	6.17	5.9	226.6	225.9	225.6	远程	正常	启动	65535	2.58	0.63		19.97	2037		16.32				0	0
2018-11-20 07:57:39	3.97	347	6.11	6.08	5.86	226.4	225.4	225.2	远程	正常	启动	65535	2.58	0.64		19.96	2036		16.32				0	0
2018-11-20 08:00:09	3.96	347	6.07	6.2	5.89	227.2	226.5	227.2	远程	正常	启动	65535	2.59	0.63		19.97	2037		16.32				0	0
2018-11-20 08:02:25	3.96	347	6.19	6.23	5.99	225.8	225.4	225.5	远程	正常	启动	65535	2.58	0.63		19.97	2037		16.32				0	0
2018-11-20 08:04:25	4.04	347	6.26	6.3	6.15	225.3	224.3	223.9	远程	正常	启动	65535	2.62	0.63		19.96	2036		16.23				0	0
2018-11-20 08:04:39	4.08	347	6.43	6.4	6.16	223.8	223.1	223.2	远程	正常	启动	65535	2.65	0.63		19.96	2036		16.17				0	0
2018-11-20 08:07:20	4.2	347	6.47	6.5	6.15	225.9	225.6	225.4	远程	正常	启动	65535	2.72	0.64		19.97	2037		16.01				0	0
2018-11-20 08:10:00	4.23	347	6.42	6.55	6.23	225.8	225.4	225.5	远程	正常	启动	65535	2.75	0.64		19.96	2036		15.95				0	0
2018-11-20 08:12:15	4.28	347	6.59	6.58	6.38	226.2	225.3	225.8	远程	正常	启动	65535	2.78	0.63		19.97	2037		15.91				0	0
2018-11-20 08:15:00	4.25	347	6.59	6.62	6.38	225	224.3	224	远程	正常	启动	65535	2.78	0.64		19.96	2036		15.87				0	0
2018-11-20 08:17:31	4.34	347	6.54	6.64	6.32	225.5	224.4	224.2	远程	正常	启动	65535	2.79	0.64		19.95	2035		15.83				0	0
2018-11-20 08:22:02	4.38	347	6.76	6.74	6.49	224.3	223.1	223.2	远程	正常	启动	65535	2.84	0.64		19.95	2035		15.76				0	0
2018-11-20 08:22:16	4.36	347	6.62	6.69	6.34	226	225	225.5	远程	正常	启动	65535	2.83	0.64		19.95	2035		15.76				0	0
2018-11-20 08:24:47	4.38	347	6.74	6.77	6.57	224.6	224	224.2	远程	正常	启动	65535	2.85	0.63		19.95	2035		15.72				0	0
2018-11-20 08:27:17	4.25	347	6.6	6.51	6.3	225.3	224.8	224.6	远程	正常	启动	65535	2.76	0.64		19.95	2035		15.89				0	0
2018-11-20 08:29:32	4.26	347	6.5	6.52	6.19	226.4	225.3	225.4	远程	正常	启动	65535	2.75	0.64		19.95	2035		15.9				0	0
2018-11-20 08:32:17	4.22	347	6.55	6.64	6.36	225.9	225.1	225.5	远程	正常	启动	65535	2.76	0.63		19.95	2035		15.9				0	0
2018-11-20 08:34:47	4.27	347	6.48	6.61	6.28	226.8	225.8	225.6	远程	正常	启动	65535	2.76	0.64		19.95	2035		15.89				0	0
2018-11-20 08:37:18	4.3	347	6.57	6.57	6.22	227.1	226.3	226.8	远程	正常	启动	65535	2.78	0.64		19.94	2034		15.87				0	0
2018-11-20 08:39:48	7.23	347	9.99	10.09	9.87	226.1	225.4	225.9	远程	正常	启动	65535	4.6	0.68		19.97	2037		12.25				0	0
2018-11-20 08:41:56	9.34	347	12.67	12.83	12.59	224.8	224.4	224.6	远程	正常	启动	65535	5.95	0.7		20	2040		9.76				0	0
2018-11-20 08:42:12	9.82	347	13.31	13.43	13.17	225	224.3	223.8	远程	正常	启动	65535	6.25	0.7		20	2040		9.25				0	0
2018-11-20 08:44:54	15.91	347	20.09	20.24	20.23	223.2	222.6	222.8	远程	正常	启动	65535	10.08	0.75		19.89	2029		3.24				0	0
2018-11-20 08:47:19	0	0	0.04	0.09	0.08	228.1	228	227.7	远程	正常	进压报警	77	0.01	0.2		19.3	1969		19.47				0	0
2018-11-20 08:50:00	0	0	0.05	0.11	0.1	229.5	228.6	228.9	远程	正常	进压报警	237	0.01	0.17		19.28	1967		19.47				0	0
2018-11-20 08:51:44	0	0	0.34	0.37	0.34	227	226	225.9	远程	正常	启动	0	0.17	0.94		19.28	1967		19.46				0	0
2018-11-20 08:51:45	0	0	0.33	0.35	0.32	227.1	226.1	226	远程	正常	启动	1	0.2	0.87		19.27	1966		19.45				0	0
2018-11-20 08:51:47	2.12	0	2.3	2.47	2.22	226	225.1	225.1	远程	正常	启动	3	0.37	0.82		19.65	2005		19.81				0	0
2018-11-20 08:51:48	2.29	44	1.04	1.18	0.93	226.7	225.9	226.1	远程	正常	启动	5	0.35	0.58		19.96	2036		19.66				0	0
2018-11-20 08:51:48	2.64	61	1.37	1.51	1.3	226.5	225.7	225.9	远程	正常	启动	5	0.47	0.58		19.94	2034		19.3				0	0
2018-11-20 08:51:49	3.49	96	2.3	2.43	2.26	225.4	224.7	224.8	远程	正常	启动	6	0.79	0.58		19.95	2035		18.34				0	0
2018-11-20 08:51:50	4.14	113	2.94	3.05	2.85	226	225.3	225.4	远程	正常	启动	7	1.05	0.59		19.96	2036		17.76				0	0
2018-11-20 08:51:51	5.24	148	4.28	4.36	4.1	226.5	225.9	226.1	远程	正常	启动	8	1.6	0.61		19.95	2035		16.47				0	0
2018-11-20 08:51:52	5.81	166	4.99	5.07	4.84	227.1	226.5	226.9	远程	正常	启动	8	1.94	0.63		19.96	2036		15.8				0	0
2018-11-20 08:51:53	6.39	183	5.78	5.9	5.59	227.5	227	227.5	远程	正常	启动	9	2.31	0.64		19.95	2035		15.13				0	0
2018-11-20 08:51:53	7.55	218	7.52	7.63	7.25	227.4	227.1	227.5	远程	正常	启动	10	3.17	0.67		19.96	2036		13.76				0	0
2018-11-20 08:51:54	8.13	235	8.45	8.56	8.17	227	226.7	227	远程	正常	启动	10	3.64	0.68		19.96	2036		13.07				0	0
2018-11-20 08:51:55	9.81	287	11.68	11.78	11.46	226.2	225.8	226.1	远程	正常	启动	12	5.27	0.71		20.01	2041		11.03				0	0
2018-11-20 08:51:56	11.49	339	15.24	15.37	15.14	225.7	225.4	225.7	远程	正常	启动	13	7.24	0.73		20.02	2042		8.98				0	0
2018-11-20 08:51:59	13.02	347	17	17.01	16.79	225.1	224.9	225	远程	正常	启动	15	8.34	0.74		19.82	2022		6.84				0	0
2018-11-20 08:52:00	13.6	347	17.61	17.63	17.56	223.8	223.5	223.5	远程	正常	启动	17	8.67	0.74		19.83	2023		6.27				0	0
2018-11-20 08:52:06	14.25	347	18.25	18.2	18.14	222.9	222.2	222.2	远程	正常	启动	22	9.04	0.75		19.84	2024		5.74				0	0
2018-11-20 08:52:18	14.77	347	18.87	18.82	18.75	223.8	223.3	222.5	远程	正常	启动	34	9.39	0.75		19.86	2026		5.36				0	0
2018-11-20 08:52:32	15.19	347	19.07	19.17	19.01	225.3	224.9	225	远程	正常	启动	48	9.67	0.75		19.85	2025		4.94				0	0
2018-11-20 08:52:51	15.7	347	19.81	19.79	19.74	223.1	222.6	221.8	远程	正常	启动	67	9.93	0.76		19.84	2024		4.29				0	0
2018-11-20 08:53:11	16.06	347	20.04	20.16	20.09	223.5	223.3	222.6	远程	正常	启动	87	10.14	0.76		19.84	2024		3.57				0	0
2018-11-20 08:53:22	16.22	347	20.27	20.33	20.32	224.5	223.7	223.2	远程	正常	调速	1	10.29	0.76		19.83	2023		3.12				0	0
2018-11-20 08:53:23	16.29	347	20.33	20.37	20.32	224	223.2	222.7	远程	正常	调速	2	10.31	0.76		19.84	2024		3.1				0	0
2018-11-20 08:53:25	16.41	347	20.21	20.29	20.29	223.8	223.1	222.4	远程	正常	调速	3	10.34	0.77		19.85	2025		3.05				0	0
2018-11-20 08:53:26	16.42	347	20.13	20.28	20.18	223.9	223.4	222.7	远程	正常	调速	5	10.35	0.77		19.85	2025		2.99				0	0
2018-11-20 08:53:27	16.43	347	20.34	20.45	20.34	223.2	223	222.2	远程	正常	调速	6	10.37	0.77		19.83	2023		2.93				0	0
2018-11-20 08:53:28	16.44	347	20.35	20.47	20.34	223.5	223.3	222.6	远程	正常	调速	7	10.38	0.77		19.84	2024		2.91				0	0
2018-11-20 08:53:29	16.4	347	20.41	20.57	20.46	223.6	223.6	223.1	远程	正常	调速	8	10.39	0.76		19.84	2024		2.87				0	0
2018-11-20 08:53:38	16.55	347	20.53	20.66	20.57	224.9	224	223.9	远程	正常	调速	1	10.52	0.76		19.84	2024		2.55				0	0
2018-11-20 08:53:39	16.67	347	20.81	20.86	20.83	223.4	222.5	222.1	远程	正常	调速	2	10.55	0.76		19.84	2024		2.51				0	0
2018-11-20 08:53:40	16.71	347	21	20.98	20.94	222.1	221.1	220.4	远程	正常	调速	3	10.56	0.76		19.84	2024		2.49				0	0
2018-11-20 08:53:41	16.84	347	20.83	20.89	20.91	222.6	221.6	220.9	远程	正常	调速	3	10.58	0.77		19.83	2023		2.47				0	0
2018-11-20 08:53:42	16.82	347	20.67	20.79	20.75	223.3	222.5	221.6	远程	正常	调速	4	10.59	0.77		19.83	2023		2.42				0	0
2018-11-20 08:53:46	16.82	347	20.69	20.8	20.7	223.9	223.8	223	远程	正常	调速	8	10.65	0.77		19.84	2024		2.31				0	0

## Sheet: Sheet8
时间	电流	转速	输入电流A	输入电流B	输入电流C	输入电压A	输入电压B	输入电压C	KA0	KA4	远程操作	操作时间	有功功率	功率因数	有功电量	井下压力	沉没度	无功电量	油压	油压	套压	流量	井温	油温
2018-11-23 12:47:11	4.04	347	6.68	6.54	5.72	229.6	229.1	229.7	远程	正常	调速	65535	2.63	0.61		19.83	2023		15.87				0	0
2018-11-23 12:47:49	4.06	347	6.37	6.26	5.56	229.5	228.5	229	远程	正常	调速	65535	2.61	0.63		19.83	2023		15.87				0	0
2018-11-23 12:51:17	4.09	347	6.44	6.48	5.76	230.9	229.9	229.9	远程	正常	调速	65535	2.64	0.62		19.83	2023		15.87				0	0
2018-11-23 12:53:32	4.07	347	6.43	6.45	5.67	230.2	229.7	230.2	远程	正常	调速	65535	2.64	0.62		19.83	2023		15.87				0	0
2018-11-23 12:55:48	4.09	347	6.43	6.43	5.73	231.3	230.2	230.3	远程	正常	调速	65535	2.64	0.62		19.83	2023		15.87				0	0
2018-11-23 12:58:05	4.08	347	6.56	6.46	5.74	230	229	229.4	远程	正常	调速	65535	2.64	0.62		19.83	2023		15.87				0	0
2018-11-23 13:00:06	4.09	347	6.48	6.43	5.64	229.9	228.9	228.7	远程	正常	调速	65535	2.64	0.62		19.83	2023		15.87				0	0
2018-11-23 13:02:19	4.04	347	6.54	6.44	5.65	230.9	230.3	230.9	远程	正常	调速	65535	2.61	0.61		19.83	2023		15.87				0	0
2018-11-23 13:04:47	4.04	347	6.48	6.44	5.91	230.1	229.5	230.1	远程	正常	调速	65535	2.63	0.62		19.83	2023		15.87				0	0
2018-11-23 13:06:54	4.11	347	6.48	6.46	6.03	229.9	228.7	228.8	远程	正常	调速	65535	2.64	0.61		19.83	2023		15.87				0	0
2018-11-23 13:09:33	4.09	347	6.45	6.43	5.83	230.1	229.7	229.9	远程	正常	调速	65535	2.63	0.62		19.83	2023		15.87				0	0
2018-11-23 13:12:16	4.08	347	6.51	6.48	5.75	230.4	230.1	230.1	远程	正常	调速	65535	2.64	0.62		19.84	2024		15.87				0	0
2018-11-23 13:14:42	4.07	347	6.57	6.46	5.67	231.1	230.7	231.2	远程	正常	调速	65535	2.64	0.62		19.84	2024		15.87				0	0
2018-11-23 13:17:07	4.07	347	6.51	6.5	5.84	229.8	228.9	229.5	远程	正常	调速	65535	2.65	0.62		19.83	2023		15.86				0	0
2018-11-23 13:19:32	4.08	347	6.62	6.54	5.89	227.6	227.1	227.3	远程	正常	调速	65535	2.64	0.62		19.83	2023		15.86				0	0
2018-11-23 13:21:59	4.06	347	6.52	6.52	5.84	230.7	229.7	229.6	远程	正常	调速	65535	2.64	0.61		19.83	2023		15.86				0	0
2018-11-23 13:24:23	4.04	347	6.38	6.39	5.68	230.1	229.4	230	远程	正常	调速	65535	2.62	0.62		19.83	2023		15.86				0	0
2018-11-23 13:27:31	4.05	347	6.48	6.48	5.8	230.6	229.8	229.5	远程	正常	调速	65535	2.63	0.62		19.83	2023		15.87				0	0
2018-11-23 13:29:12	4.05	347	6.47	6.37	5.69	230.5	230.1	229.9	远程	正常	调速	65535	2.62	0.62		19.83	2023		15.86				0	0
2018-11-23 13:32:14	4.05	347	6.61	6.4	5.63	230.6	229.6	230.1	远程	正常	调速	65535	2.62	0.61		19.83	2023		15.86				0	0
2018-11-23 13:34:30	4.04	347	6.43	6.32	5.71	230.8	230.3	230.1	远程	正常	调速	65535	2.62	0.63		19.83	2023		15.86				0	0
2018-11-23 13:38:53	4.09	347	6.61	6.43	5.71	229.1	228.4	228	远程	正常	调速	65535	2.64	0.62		19.82	2022		15.86				0	0
2018-11-23 13:48:17	4.09	347	6.57	6.53	5.79	231.4	230.8	231.4	远程	正常	调速	65535	2.65	0.61		19.83	2023		15.86				0	0
2018-11-23 13:52:17	4.09	347	6.66	6.46	5.73	230	228.6	228.8	远程	正常	调速	65535	2.64	0.61		19.83	2023		15.85				0	0
2018-11-23 13:53:19	4.11	347	6.55	6.49	5.69	230.9	230.3	230.9	远程	正常	调速	65535	2.64	0.61		19.83	2023		15.85				0	0
2018-11-23 13:55:33	4.1	347	6.64	6.51	5.84	230.1	229.2	229.7	远程	正常	调速	65535	2.65	0.61		19.83	2023		15.85				0	0
2018-11-23 13:57:58	4.09	347	6.49	6.43	5.75	230	229.1	229.8	远程	正常	调速	65535	2.65	0.63		19.83	2023		15.85				0	0
2018-11-23 14:01:11	4.1	347	6.52	6.47	5.73	231.1	230.7	230.6	远程	正常	调速	65535	2.64	0.62		19.83	2023		15.86				0	0
2018-11-23 14:02:48	4.09	347	6.6	6.53	5.74	231.2	230.1	230.4	远程	正常	调速	65535	2.64	0.61		19.83	2023		15.85				0	0
2018-11-23 14:05:15	4.1	347	6.56	6.44	5.73	231.5	230.5	231.1	远程	正常	调速	65535	2.64	0.61		19.83	2023		15.85				0	0
2018-11-23 14:08:10	4.09	347	6.51	6.51	5.63	232.7	231.4	232	远程	正常	调速	65535	2.64	0.61		19.83	2023		15.86				0	0
2018-11-23 14:10:26	4.11	347	6.62	6.45	5.69	234.2	232.8	233.6	远程	正常	调速	65535	2.65	0.61		19.84	2024		15.86				0	0
2018-11-23 14:14:03	4.1	347	6.54	6.49	5.69	230.9	230.3	230.9	远程	正常	调速	65535	2.64	0.62		19.83	2023		15.85				0	0
2018-11-23 14:17:18	4.09	347	6.46	6.38	5.68	231.6	230.4	230.7	远程	正常	调速	65535	2.64	0.62		19.83	2023		15.85				0	0
2018-11-23 14:17:19	4.09	347	6.48	6.38	5.66	231.9	230.9	231.4	远程	正常	调速	65535	2.64	0.62		19.83	2023		15.85				0	0
2018-11-23 14:19:44	4.1	347	6.63	6.67	5.74	232.8	231.8	232.5	远程	正常	调速	65535	2.64	0.6		19.84	2024		15.85				0	0
2018-11-23 14:22:10	4.05	347	6.51	6.52	5.71	233.2	232.1	232.7	远程	正常	调速	65535	2.61	0.6		19.83	2023		15.85				0	0
2018-11-23 14:25:27	4.05	347	6.48	6.46	5.59	233.1	232	232.3	远程	正常	调速	65535	2.62	0.61		19.84	2024		15.86				0	0
2018-11-23 14:29:35	4.09	347	6.51	6.52	5.62	232.9	231.6	232.4	远程	正常	调速	65535	2.63	0.61		19.84	2024		15.87				0	0
2018-11-23 14:31:47	4.04	347	6.56	6.46	5.58	233.3	232	232.2	远程	正常	调速	65535	2.6	0.6		19.84	2024		15.88				0	0
2018-11-23 14:34:27	4.05	347	6.74	6.44	5.56	233.7	232.4	232.6	远程	正常	调速	65535	2.62	0.6		19.84	2024		15.88				0	0
2018-11-23 14:37:49	4.07	347	6.62	6.44	5.52	233.8	232.6	233.3	远程	正常	调速	65535	2.63	0.61		19.84	2024		15.83				0	0
2018-11-23 14:40:05	4.06	347	6.6	6.46	5.52	234.7	233.9	234.9	远程	正常	调速	65535	2.63	0.61		19.85	2025		15.83				0	0
2018-11-23 14:42:19	4.1	347	6.64	6.45	5.61	232.8	231.9	231.9	远程	正常	调速	65535	2.64	0.61		19.84	2024		15.84				0	0
2018-11-23 14:44:15	4.06	347	6.65	6.48	5.71	232.8	231.6	232.1	远程	正常	调速	65535	2.64	0.61		19.84	2024		15.83				0	0
2018-11-23 14:46:40	4.1	347	6.64	6.48	5.66	234.4	233.8	234.1	远程	正常	调速	65535	2.64	0.61		19.84	2024		15.84				0	0
2018-11-23 14:49:04	4.06	347	6.6	6.39	5.52	234	233.1	234.1	远程	正常	调速	65535	2.62	0.61		19.85	2025		15.84				0	0
2018-11-23 14:51:30	4.11	347	6.58	6.49	5.67	233.1	232.3	233	远程	正常	调速	65535	2.64	0.61		19.84	2024		15.83				0	0
2018-11-23 14:54:33	4.12	347	6.6	6.6	5.79	233.9	233.1	234	远程	正常	调速	65535	2.65	0.6		19.84	2024		15.83				0	0
2018-11-23 14:56:19	4.06	347	6.45	6.47	5.7	234.1	232.8	233.7	远程	正常	调速	65535	2.64	0.61		19.85	2025		15.84				0	0
2018-11-23 14:58:45	4.11	347	6.52	6.55	5.87	233.5	232.4	232.4	远程	正常	调速	65535	2.65	0.61		19.85	2025		15.83				0	0
2018-11-23 15:02:17	4.12	347	6.63	6.62	5.65	233.9	232.6	233	远程	正常	调速	65535	2.65	0.6		19.85	2025		15.83				0	0
2018-11-23 15:03:35	4.12	347	6.67	6.55	5.74	233.9	232.5	232.8	远程	正常	调速	65535	2.66	0.61		19.85	2025		15.83				0	0
2018-11-23 15:06:00	4.02	347	6.44	6.46	5.66	234.7	233.6	233.8	远程	正常	调速	65535	2.59	0.6		19.85	2025		15.96				0	0
2018-11-23 15:08:25	3.97	347	6.39	6.38	5.61	234.8	233.5	234.7	远程	正常	调速	65535	2.57	0.6		19.85	2025		16				0	0
2018-11-23 15:10:35	3.97	347	6.38	6.35	5.48	235	234.3	234.8	远程	正常	调速	65535	2.56	0.6		19.85	2025		16				0	0
2018-11-23 15:13:32	3.96	347	6.35	6.31	5.64	233	232	232	远程	正常	调速	65535	2.56	0.61		19.85	2025		16.01				0	0
2018-11-23 15:15:41	3.95	347	6.38	6.42	5.6	233.7	232.8	233.5	远程	正常	调速	65535	2.55	0.6		19.86	2026		16.01				0	0
2018-11-23 15:18:24	3.92	347	6.41	6.4	5.54	234.5	233.2	234.3	远程	正常	调速	65535	2.54	0.59		19.85	2025		16.02				0	0
2018-11-23 15:20:49	3.95	347	6.34	6.36	5.83	231.8	230.8	231.4	远程	正常	调速	65535	2.55	0.6		19.85	2025		16.02				0	0
2018-11-23 15:23:17	3.91	347	6.38	6.38	5.78	231	230	230	远程	正常	调速	65535	2.53	0.6		19.85	2025		16.03				0	0
2018-11-23 15:25:38	3.94	347	6.35	6.32	5.58	234.6	233.1	234	远程	正常	调速	65535	2.55	0.6		19.85	2025		16.03				0	0
2018-11-23 15:28:04	3.94	347	6.31	6.41	5.62	234.4	233.3	233.6	远程	正常	调速	65535	2.55	0.6		19.86	2026		16.03				0	0
2018-11-23 15:30:28	3.9	347	6.24	6.34	5.47	234.2	232.7	233.6	远程	正常	调速	65535	2.53	0.61		19.86	2026		16.04				0	0
2018-11-23 15:32:53	3.89	347	6.27	6.36	5.5	234.7	234	234.3	远程	正常	调速	65535	2.52	0.6		19.86	2026		16.04				0	0
2018-11-23 15:35:20	3.9	347	6.35	6.42	5.63	233.4	232.6	233.1	远程	正常	调速	65535	2.53	0.59		19.86	2026		16.04				0	0
2018-11-23 15:37:44	3.85	347	6.2	6.28	5.56	233.3	232.7	232.9	远程	正常	调速	65535	2.5	0.6		19.86	2026		16.1				0	0
2018-11-23 15:40:10	3.86	347	6.15	6.22	5.46	233.8	232.9	233.7	远程	正常	调速	65535	2.5	0.61		19.86	2026		16.13				0	0
2018-11-23 15:42:35	3.83	347	6.15	6.18	5.5	232.8	231.9	232.5	远程	正常	调速	65535	2.48	0.6		19.86	2026		16.13				0	0
2018-11-23 15:45:31	3.81	347	6.15	6.18	5.47	234.6	233.2	234.1	远程	正常	调速	65535	2.48	0.6		19.86	2026		16.14				0	0
2018-11-23 15:47:25	3.83	347	6.11	6.18	5.49	233.6	232.3	232.7	远程	正常	调速	65535	2.48	0.6		19.86	2026		16.13				0	0
2018-11-23 15:49:57	3.83	347	6.05	6.08	5.44	233.8	233.1	233.8	远程	正常	调速	65535	2.48	0.61		19.86	2026		16.12				0	0
2018-11-23 15:52:55	3.85	347	6.13	6.14	5.51	234.6	233.1	234.1	远程	正常	调速	65535	2.5	0.6		19.86	2026		16.13				0	0
2018-11-23 15:54:40	3.85	347	6.18	6.17	5.6	233.6	232.2	232.6	远程	正常	调速	65535	2.5	0.6		19.87	2027		16.13				0	0
2018-11-23 15:56:33	3.86	348	6.11	6.15	5.52	234.1	232.6	233.3	远程	正常	调速	65535	2.5	0.61		19.87	2027		16.14				0	0
2018-11-23 15:59:22	3.85	347	6.13	6.22	5.67	232.9	232.3	232.7	远程	正常	调速	65535	2.49	0.6		19.87	2027		16.15				0	0
2018-11-23 16:01:41	3.83	347	6.01	6.11	5.55	233.6	232.1	232.7	远程	正常	调速	65535	2.48	0.6		19.87	2027		16.14				0	0
2018-11-23 16:04:04	3.85	347	6.21	6.2	5.45	234.4	233.6	234.1	远程	正常	调速	65535	2.5	0.6		19.87	2027		16.14				0	0
2018-11-23 16:13:00	3.84	347	6.08	6.15	5.6	233.6	232.1	233.1	远程	正常	调速	65535	2.49	0.6		19.88	2028		16.17				0	0
2018-11-23 16:15:05	3.84	347	6.27	6.34	5.53	231.5	230.2	231.2	远程	正常	调速	65535	2.49	0.6		19.88	2028		16.17				0	0
2018-11-23 16:17:30	3.79	347	6.13	6.16	5.49	232.1	231.1	232	远程	正常	调速	65535	2.47	0.6		19.87	2027		16.17				0	0
2018-11-23 16:19:56	3.81	347	6.08	6.16	5.59	233.2	232.4	233.4	远程	正常	调速	65535	2.47	0.6		19.88	2028		16.18				0	0
2018-11-23 16:22:05	3.85	347	6.2	6.15	5.69	232.1	230.6	231.1	远程	正常	调速	65535	2.49	0.6		19.89	2029		16.19				0	0
2018-11-23 16:25:27	3.86	347	6.07	6.1	5.64	232.1	230.4	231.4	远程	正常	调速	65535	2.49	0.61		19.89	2029		16.2				0	0
2018-11-23 16:27:40	3.84	347	6.08	6.12	5.56	232	230.8	231.7	远程	正常	调速	65535	2.49	0.61		19.89	2029		16.2				0	0
2018-11-23 16:29:20	3.85	347	5.99	6.05	5.49	233.4	232	233.2	远程	正常	调速	65535	2.49	0.61		19.88	2028		16.2				0	0
2018-11-23 16:32:28	3.8	347	6	6.08	5.55	231.3	230.4	230.8	远程	正常	调速	65535	2.47	0.61		19.89	2029		16.21				0	0
2018-11-23 16:34:10	3.79	347	6.02	6.07	5.6	230.7	229.8	230.2	远程	正常	调速	65535	2.46	0.61		19.89	2029		16.2				0	0
2018-11-23 16:37:52	3.83	347	5.97	6.01	5.41	232.1	231.2	232.1	远程	正常	调速	65535	2.49	0.62		19.89	2029		16.22				0	0
2018-11-23 16:38:44	3.85	347	6.08	6.13	5.42	233.3	232.7	233.5	远程	正常	调速	65535	2.5	0.62		19.9	2030		16.23				0	0
2018-11-23 16:41:09	3.81	347	5.98	6	5.41	232	230.5	231.6	远程	正常	调速	65535	2.47	0.62		19.89	2029		16.22				0	0
2018-11-23 16:43:35	3.82	347	6.15	6.15	5.49	232.5	231	232.1	远程	正常	调速	65535	2.48	0.6		19.9	2030		16.23				0	0
2018-11-23 16:45:59	3.82	347	6.18	6.14	5.46	233.2	232.1	232.7	远程	正常	调速	65535	2.48	0.61		19.9	2030		16.23				0	0
2018-11-23 16:48:25	3.84	347	6.13	6.19	5.61	232.6	231.3	231.8	远程	正常	调速	65535	2.5	0.61		19.9	2030		16.24				0	0
2018-11-23 16:53:14	3.8	347	6.22	6.21	5.57	230	228.9	229	远程	正常	调速	65535	2.47	0.6		19.9	2030		16.24				0	0
2018-11-23 16:55:40	3.8	347	6.23	6.17	5.57	231.1	229.8	230.8	远程	正常	调速	65535	2.47	0.6		19.9	2030		16.25				0	0
2018-11-23 16:58:37	3.82	347	6.13	6.05	5.56	232	231.2	232.2	远程	正常	调速	65535	2.49	0.61		19.91	2031		16.25				0	0
2018-11-23 17:00:50	3.84	347	6.32	6.19	5.59	231.4	230.5	231.6	远程	正常	调速	65535	2.5	0.6		19.91	2031		16.25				0	0
2018-11-23 17:02:39	3.83	347	6.09	6.02	5.5	231.8	231	232.1	远程	正常	调速	65535	2.49	0.62		19.9	2030		16.25				0	0
2018-11-23 17:05:22	3.78	347	6.06	6.01	5.44	230.8	229.5	229.8	远程	正常	调速	65535	2.47	0.62		19.9	2030		16.25				0	0
2018-11-23 17:07:13	3.79	347	6.09	6.13	5.53	231.9	230.8	231.9	远程	正常	调速	65535	2.47	0.6		19.91	2031		16.26				0	0
2018-11-23 17:09:42	3.84	347	6.34	6.31	5.52	231.4	229.9	230.7	远程	正常	调速	65535	2.49	0.6		19.91	2031		16.27				0	0
2018-11-23 17:12:05	3.79	347	6.15	6.14	5.65	230.7	229.8	230.7	远程	正常	调速	65535	2.47	0.6		19.91	2031		16.27				0	0
2018-11-23 17:14:32	3.8	347	6.11	6.14	5.52	230	229.4	230.8	远程	正常	调速	65535	2.47	0.61		19.91	2031		16.27				0	0
2018-11-23 17:17:29	3.82	347	6.24	6.28	5.61	230.5	229.3	230.9	远程	正常	调速	65535	2.49	0.6		19.92	2032		16.28				0	0
2018-11-23 17:19:21	3.83	347	6.3	6.27	5.49	231.6	230.1	231.5	远程	正常	调速	65535	2.49	0.6		19.92	2032		16.28				0	0
2018-11-23 17:21:46	3.81	347	6.24	6.21	5.54	230.9	229.6	231.4	远程	正常	调速	65535	2.48	0.6		19.92	2032		16.28				0	0
2018-11-23 17:24:09	3.82	347	6.14	6.2	5.49	231.2	229.7	231.6	远程	正常	调速	65535	2.48	0.61		19.92	2032		16.28				0	0
2018-11-23 17:26:34	3.8	347	6.14	6.23	5.53	231.3	229.6	231.1	远程	正常	调速	65535	2.47	0.6		19.92	2032		16.29				0	0
2018-11-23 17:28:55	3.79	347	6.1	6.19	5.64	229.6	228.8	229.9	远程	正常	调速	65535	2.47	0.61		19.92	2032		16.29				0	0
2018-11-23 17:32:20	3.84	347	6.17	6.21	5.66	230.7	229.8	230.9	远程	正常	调速	65535	2.49	0.61		19.93	2033		16.3				0	0
2018-11-23 17:34:23	3.8	347	6.13	6.16	5.44	230.1	229.4	230.4	远程	正常	调速	65535	2.48	0.61		19.93	2033		16.3				0	0
2018-11-23 17:36:11	3.85	347	6.26	6.29	5.69	230.2	229.1	230.7	远程	正常	调速	65535	2.5	0.6		19.92	2032		16.3				0	0
2018-11-23 17:39:22	3.79	347	6.14	6.18	5.55	230.7	229.3	231.1	远程	正常	调速	65535	2.47	0.6		19.93	2033		16.31				0	0
2018-11-23 17:41:27	3.8	347	6.05	6.09	5.51	230.5	229.6	231.2	远程	正常	调速	65535	2.47	0.61		19.93	2033		16.3				0	0
2018-11-23 17:43:33	3.82	347	6.27	6.35	5.64	230.2	228.7	230.1	远程	正常	调速	65535	2.49	0.6		19.93	2033		16.31				0	0
2018-11-23 17:46:11	3.84	347	6.15	6.21	5.54	231.1	229.8	231.5	远程	正常	调速	65535	2.5	0.6		19.92	2032		16.31				0	0
2018-11-23 17:48:33	3.84	347	6.14	6.07	5.55	229.1	227.5	228.4	远程	正常	调速	65535	2.49	0.61		19.92	2032		16.31				0	0
2018-11-23 17:50:35	3.84	347	6.38	6.22	5.5	230.8	229.2	230.5	远程	正常	调速	65535	2.49	0.6		19.92	2032		16.31				0	0
2018-11-23 17:52:40	3.84	347	6.26	6.21	5.61	228.4	227.5	228.5	远程	正常	调速	65535	2.5	0.61		19.92	2032		16.31				0	0
2018-11-23 17:55:06	3.84	347	6.3	6.26	5.53	229.4	228.1	228.8	远程	正常	调速	65535	2.5	0.61		19.93	2033		16.32				0	0
2018-11-23 17:57:17	3.85	347	6.19	6.21	5.52	230.8	229.6	230.5	远程	正常	调速	65535	2.51	0.62		19.93	2033		16.31				0	0
2018-11-23 17:59:50	3.85	347	6.29	6.35	5.67	230.5	229.5	230.5	远程	正常	调速	65535	2.51	0.6		19.93	2033		16.31				0	0
2018-11-23 18:02:32	3.86	347	6.38	6.25	5.58	228.7	227.8	228.7	远程	正常	调速	65535	2.5	0.6		19.93	2033		16.31				0	0
2018-11-23 18:11:22	3.87	347	6.5	6.2	5.6	228.7	227	228.2	远程	正常	调速	65535	2.5	0.61		19.94	2034		16.31				0	0
2018-11-23 18:15:50	3.86	347	6.34	6.19	5.57	230	228.5	229.5	远程	正常	调速	65535	2.51	0.61		19.94	2034		16.32				0	0
2018-11-23 18:16:09	3.85	347	6.44	6.27	5.41	230.6	229.7	230.6	远程	正常	调速	65535	2.5	0.6		19.95	2035		16.32				0	0
2018-11-23 18:20:10	3.85	347	6.32	6.27	5.55	229.7	228.8	229.5	远程	正常	调速	65535	2.51	0.61		19.94	2034		16.32				0	0
2018-11-23 18:20:54	3.85	347	6.31	6.23	5.57	229.7	228.4	230	远程	正常	调速	65535	2.51	0.61		19.94	2034		16.32				0	0
2018-11-23 18:24:01	3.86	347	6.23	6.22	5.64	228.4	227.4	228.4	远程	正常	调速	65535	2.5	0.61		19.95	2035		16.32				0	0
2018-11-23 18:26:14	3.86	347	6.23	6.18	5.78	229.4	228	229.2	远程	正常	调速	65535	2.5	0.61		19.95	2035		16.33				0	0
2018-11-23 18:28:04	3.85	347	6.19	6.19	5.65	230.4	229.5	230.8	远程	正常	调速	65535	2.51	0.61		19.95	2035		16.33				0	0
2018-11-23 18:33:14	3.88	347	6.3	6.27	5.68	229.7	229	230	远程	正常	调速	65535	2.51	0.6		19.95	2035		16.33				0	0
2018-11-23 18:33:31	3.85	347	6.33	6.24	5.65	229.6	228.7	229.5	远程	正常	调速	65535	2.51	0.61		19.95	2035		16.33				0	0
2018-11-23 18:37:14	3.85	347	6.19	6.17	5.59	230.7	229.6	230.9	远程	正常	调速	65535	2.5	0.61		19.95	2035		16.33				0	0
2018-11-23 18:37:35	3.81	347	6.3	6.18	5.6	230	229.4	230.1	远程	正常	调速	65535	2.49	0.6		19.96	2036		16.34				0	0
2018-11-23 18:43:06	3.83	347	6.31	6.15	5.56	228.8	227.3	227.9	远程	正常	调速	65535	2.5	0.61		19.95	2035		16.34				0	0
2018-11-23 18:46:58	3.84	347	6.19	6.13	5.56	230.8	230	231.4	远程	正常	调速	65535	2.49	0.61		19.96	2036		16.34				0	0
2018-11-23 18:49:50	3.81	347	6.34	6.16	5.54	230.4	228.9	230.1	远程	正常	调速	65535	2.48	0.6		19.95	2035		16.35				0	0
2018-11-23 18:50:50	3.84	347	6.2	6.11	5.61	230.4	229.7	230.4	远程	正常	调速	65535	2.51	0.61		19.95	2035		16.34				0	0
2018-11-23 18:52:58	3.85	347	6.16	6.22	5.53	230	229.3	230.2	远程	正常	调速	65535	2.51	0.61		19.96	2036		16.34				0	0
2018-11-23 18:54:55	3.87	347	6.26	6.17	5.68	229.9	228.8	230.2	远程	正常	调速	65535	2.51	0.61		19.95	2035		16.34				0	0
2018-11-23 18:57:21	3.84	347	6.21	6.1	5.61	229.6	228.4	229.6	远程	正常	调速	65535	2.5	0.62		19.94	2034		16.34				0	0
2018-11-23 19:02:01	3.8	347	6.18	6.07	5.57	229.5	228.8	229.5	远程	正常	调速	65535	2.48	0.61		19.95	2035		16.34				0	0
2018-11-23 19:02:11	3.81	347	6.2	6.08	5.65	229.4	228.8	229.7	远程	正常	调速	65535	2.48	0.61		19.95	2035		16.34				0	0
2018-11-23 19:05:20	3.82	347	6.3	6.23	5.65	229.3	228.5	229.1	远程	正常	调速	65535	2.51	0.61		19.95	2035		16.35				0	0
2018-11-23 19:08:29	3.87	347	6.27	6.16	5.6	230.6	229.8	230.6	远程	正常	调速	65535	2.5	0.61		19.96	2036		16.36				0	0
2018-11-23 19:10:33	3.81	347	6.3	6.16	5.55	229.7	228.5	229.9	远程	正常	调速	65535	2.49	0.61		19.95	2035		16.36				0	0
2018-11-23 19:12:08	3.85	347	6.28	6.29	5.69	229.2	227.7	228.5	远程	正常	调速	65535	2.52	0.61		19.96	2036		16.36				0	0
2018-11-23 19:14:38	3.82	347	6.24	6.15	5.46	229.7	228.8	229.5	远程	正常	调速	65535	2.49	0.61		19.95	2035		16.35				0	0
2018-11-23 19:16:27	3.8	347	6.13	6.08	5.48	230.7	229.6	230.3	远程	正常	调速	65535	2.47	0.61		19.96	2036		16.37				0	0
2018-11-23 19:19:29	3.83	347	6.19	6.1	5.54	229.9	229.3	230.6	远程	正常	调速	65535	2.5	0.62		19.96	2036		16.36				0	0
2018-11-23 19:22:45	3.8	347	6.26	6.01	5.47	230.5	229	230.2	远程	正常	调速	65535	2.49	0.61		19.96	2036		16.36				0	0
2018-11-23 19:24:32	3.81	347	6.19	6.04	5.58	227.9	226.8	227.9	远程	正常	调速	65535	2.49	0.62		19.95	2035		16.36				0	0
2018-11-23 19:26:57	3.81	347	6.18	6.08	5.48	230.1	229.5	230.5	远程	正常	调速	65535	2.49	0.61		19.96	2036		16.36				0	0
2018-11-23 19:29:22	3.82	347	6.29	6.17	5.52	229.1	227.7	229	远程	正常	调速	65535	2.49	0.61		19.96	2036		16.36				0	0
2018-11-23 19:33:25	3.8	347	6.23	6.18	5.51	230.8	229.9	230.9	远程	正常	调速	65535	2.49	0.61		19.97	2037		16.37				0	0
2018-11-23 19:34:34	3.82	347	6.25	6.08	5.58	229.7	228.3	229.4	远程	正常	调速	65535	2.49	0.61		19.97	2037		16.37				0	0
2018-11-23 19:36:49	3.86	347	6.3	6.23	5.54	230.3	228.7	230.1	远程	正常	调速	65535	2.51	0.61		19.96	2036		16.37				0	0
2018-11-23 19:38:59	3.86	347	6.25	6.09	5.52	229.1	228.2	229.2	远程	正常	调速	65535	2.51	0.62		19.97	2037		16.37				0	0
2018-11-23 19:42:50	3.86	347	6.16	6.08	5.56	229.8	228.7	229.4	远程	正常	调速	65535	2.52	0.62		19.96	2036		16.37				0	0
2018-11-23 19:44:10	3.87	347	6.35	6.21	5.58	228.9	228	228.6	远程	正常	调速	65535	2.51	0.61		19.97	2037		16.37				0	0
2018-11-23 19:46:36	3.84	347	6.29	6.16	5.56	229.6	228.6	229.2	远程	正常	调速	65535	2.51	0.62		19.97	2037		16.37				0	0
2018-11-23 19:49:10	3.87	347	6.36	6.21	5.65	230	229	230.6	远程	正常	调速	65535	2.52	0.61		19.97	2037		16.38				0	0
2018-11-23 19:50:53	3.87	347	6.32	6.22	5.58	231.1	230.1	230.8	远程	正常	调速	65535	2.52	0.61		19.97	2037		16.38				0	0
2018-11-23 19:54:15	3.85	347	6.34	6.12	5.7	227.7	226.8	227.4	远程	正常	调速	65535	2.51	0.61		19.96	2036		16.37				0	0
2018-11-23 19:55:43	3.88	347	6.28	6.08	5.64	230	228.6	229.2	远程	正常	调速	65535	2.51	0.61		19.97	2037		16.39				0	0
2018-11-23 20:00:23	3.87	347	6.3	6.18	5.62	229.6	229.2	229.9	远程	正常	调速	65535	2.51	0.6		19.97	2037		16.39				0	0
2018-11-23 20:03:26	3.85	347	6.35	6.35	5.59	229.9	228.6	230.1	远程	正常	调速	65535	2.52	0.6		19.98	2038		16.39				0	0
2018-11-23 20:05:31	3.87	347	6.41	6.21	5.62	229	228.3	229.2	远程	正常	调速	65535	2.52	0.61		19.97	2037		16.38				0	0
2018-11-23 20:08:22	3.87	347	6.26	6.08	5.66	228.9	227.9	229	远程	正常	调速	65535	2.51	0.61		19.97	2037		16.38				0	0
2018-11-23 20:10:22	3.85	347	6.28	6.07	5.61	230	228.7	230.4	远程	正常	调速	65535	2.51	0.61		19.97	2037		16.39				0	0
2018-11-23 20:13:25	3.83	347	6.34	6.09	5.55	230.3	229.3	230.9	远程	正常	调速	65535	2.52	0.61		19.98	2038		16.4				0	0
2018-11-23 20:15:11	3.81	347	6.19	6.03	5.59	229.8	229.1	230.2	远程	正常	调速	65535	2.49	0.61		19.98	2038		16.39				0	0
2018-11-23 20:17:37	3.87	347	6.28	6.19	5.64	229.4	228	228.9	远程	正常	调速	65535	2.52	0.61		19.97	2037		16.39				0	0
2018-11-23 20:20:01	3.85	347	6.32	6.18	5.7	230.1	228.9	229.6	远程	正常	调速	65535	2.52	0.61		19.98	2038		16.4				0	0
2018-11-23 20:22:27	3.86	347	6.32	6.23	5.65	230.9	229.7	230.7	远程	正常	调速	65535	2.52	0.6		19.98	2038		16.41				0	0
2018-11-23 20:24:52	3.86	347	6.16	6.09	5.53	230.2	229.5	230.4	远程	正常	调速	65535	2.51	0.62		19.98	2038		16.4				0	0
2018-11-23 20:27:01	3.86	347	6.22	6.12	5.6	228.5	227.7	228.5	远程	正常	调速	65535	2.51	0.62		19.97	2037		16.4				0	0
2018-11-23 20:29:35	3.82	347	6.36	6.19	5.56	229.4	228.1	228.9	远程	正常	调速	65535	2.48	0.6		19.98	2038		16.4				0	0
2018-11-23 20:32:19	3.81	347	6.19	6.12	5.47	230.7	229.2	230.5	远程	正常	调速	65535	2.49	0.61		19.98	2038		16.4				0	0
2018-11-23 20:34:50	3.81	347	6.3	6.19	5.55	229.3	228.6	228.9	远程	正常	调速	65535	2.49	0.61		19.98	2038		16.41				0	0
2018-11-23 20:37:16	3.87	347	6.33	6.23	5.5	229.3	228.1	229.3	远程	正常	调速	65535	2.51	0.61		19.98	2038		16.41				0	0
2018-11-23 20:39:41	3.82	347	6.23	6.17	5.6	229.7	228.7	229.9	远程	正常	调速	65535	2.49	0.61		19.98	2038		16.4				0	0
2018-11-23 20:42:06	3.79	347	6.33	6.19	5.47	228.5	227.3	228.7	远程	正常	调速	65535	2.47	0.6		19.98	2038		16.41				0	0
2018-11-23 20:44:03	3.82	347	6.26	6.21	5.59	229.5	228	228.8	远程	正常	调速	65535	2.48	0.6		19.98	2038		16.41				0	0
2018-11-23 20:47:04	3.81	347	6.29	6.21	5.52	230	228.8	230.2	远程	正常	调速	65535	2.48	0.61		19.99	2039		16.41				0	0
2018-11-23 20:50:16	3.81	347	6.37	6.21	5.54	230.5	229.6	231.1	远程	正常	调速	65535	2.49	0.6		19.99	2039		16.42				0	0
2018-11-23 20:51:48	3.85	347	6.38	6.25	5.64	229.2	228.3	228.7	远程	正常	调速	65535	2.51	0.61		19.98	2038		16.41				0	0
2018-11-23 20:54:12	3.84	347	6.3	6.26	5.6	227.6	226.4	227.5	远程	正常	调速	65535	2.5	0.61		19.98	2038		16.41				0	0
2018-11-23 20:56:37	3.86	347	6.2	6.14	5.55	229.5	228.8	229.7	远程	正常	调速	65535	2.5	0.61		19.99	2039		16.42				0	0
2018-11-23 20:58:48	3.81	347	6.21	6.17	5.54	229.9	229	229.7	远程	正常	调速	65535	2.49	0.61		19.99	2039		16.42				0	0
2018-11-23 21:00:55	3.82	347	6.21	6.1	5.56	230.3	229.6	230.7	远程	正常	调速	65535	2.49	0.61		19.99	2039		16.42				0	0
2018-11-23 21:03:21	3.8	347	6.31	6.14	5.48	229.4	228.1	229.4	远程	正常	调速	65535	2.48	0.61		19.99	2039		16.42				0	0
2018-11-23 21:05:45	3.84	347	6.21	6.08	5.64	228.6	227.8	228.8	远程	正常	调速	65535	2.51	0.62		19.98	2038		16.42				0	0
2018-11-23 21:08:11	3.8	347	6.12	6.08	5.41	230.2	228.8	230	远程	正常	调速	65535	2.48	0.61		19.99	2039		16.42				0	0
2018-11-23 21:10:36	3.84	347	6.31	6.19	5.47	228.9	227.9	229.3	远程	正常	调速	65535	2.5	0.61		19.99	2039		16.42				0	0
2018-11-23 21:12:43	3.81	347	6.26	6.2	5.45	230.3	228.8	229.7	远程	正常	调速	65535	2.48	0.61		19.99	2039		16.43				0	0
2018-11-23 21:15:03	3.86	347	6.29	6.14	5.52	230.2	229.4	230.9	远程	正常	调速	65535	2.52	0.62		19.99	2039		16.42				0	0
2018-11-23 21:15:24	3.83	347	6.27	6.12	5.48	229.2	227.8	229	远程	正常	调速	65535	2.49	0.61		19.99	2039		16.42				0	0
2018-11-23 21:18:13	3.86	347	6.25	6.11	5.55	230.2	228.8	229.9	远程	正常	调速	65535	2.51	0.62		19.99	2039		16.43				0	0
2018-11-23 21:20:44	3.86	347	6.22	6.11	5.51	230.3	229.1	230	远程	正常	调速	65535	2.51	0.62		19.99	2039		16.43				0	0
2018-11-23 21:23:09	3.87	347	6.34	6.16	5.62	231	229.5	230.4	远程	正常	调速	65535	2.51	0.61		20	2040		16.43				0	0
2018-11-23 21:25:15	3.85	347	6.31	6.2	5.67	228.5	227.6	228.2	远程	正常	调速	65535	2.5	0.61		20	2040		16.44				0	0
2018-11-23 21:28:14	3.82	347	6.32	6.1	5.59	229.9	229.2	230.1	远程	正常	调速	65535	2.49	0.61		19.99	2039		16.43				0	0
2018-11-23 21:30:42	3.8	347	6.19	6.15	5.58	230.4	229.1	229.9	远程	正常	调速	65535	2.49	0.61		20	2040		16.44				0	0
2018-11-23 21:33:07	3.8	347	6.25	6.17	5.48	230.3	229.6	230.3	远程	正常	调速	65535	2.48	0.61		20	2040		16.44				0	0
2018-11-23 21:35:50	3.81	347	6.14	6.09	5.59	230.3	228.8	229.9	远程	正常	调速	65535	2.48	0.61		20	2040		16.44				0	0
2018-11-23 21:37:57	3.8	347	6.14	6.09	5.5	229.5	228.7	229.8	远程	正常	调速	65535	2.48	0.61		19.99	2039		16.43				0	0
2018-11-23 21:40:22	3.84	347	6.21	6.05	5.56	228.6	227.4	228.1	远程	正常	调速	65535	2.5	0.62		20	2040		16.44				0	0
2018-11-23 21:43:09	3.8	347	6.26	6.16	5.5	230.2	228.9	229.7	远程	正常	调速	65535	2.48	0.61		20	2040		16.45				0	0
2018-11-23 21:45:15	3.83	347	6.31	6.22	5.57	229.8	229.1	230	远程	正常	调速	65535	2.5	0.6		20	2040		16.44				0	0
2018-11-23 21:47:38	3.84	347	6.18	6.11	5.61	229.8	228.3	229.2	远程	正常	调速	65535	2.51	0.62		19.99	2039		16.44				0	0
2018-11-23 21:50:03	3.83	347	6.19	6.19	5.64	229.9	228.3	229.4	远程	正常	调速	65535	2.51	0.61		19.99	2039		16.44				0	0
2018-11-23 21:52:28	3.81	347	6.16	6.06	5.39	230.6	229.1	230.6	远程	正常	调速	65535	2.48	0.62		20	2040		16.44				0	0
2018-11-23 21:55:42	3.82	347	6.22	6.16	5.47	231.2	229.6	230.5	远程	正常	调速	65535	2.49	0.61		20.01	2041		16.45				0	0
2018-11-23 21:57:18	3.79	347	6.06	6.07	5.62	228.2	227.3	228.5	远程	正常	调速	65535	2.47	0.61		19.99	2039		16.44				0	0
2018-11-23 22:00:22	3.8	347	6.29	6.17	5.68	229.4	228	229	远程	正常	调速	65535	2.48	0.6		20	2040		16.44				0	0
2018-11-23 22:02:08	3.85	347	6.33	6.25	5.61	229.9	228.4	229.5	远程	正常	调速	65535	2.51	0.61		20	2040		16.44				0	0
2018-11-23 22:04:34	3.84	347	6.33	6.15	5.6	230.7	230	230.9	远程	正常	调速	65535	2.51	0.61		20	2040		16.45				0	0
2018-11-23 22:06:59	3.86	347	6.21	6.11	5.53	230.5	229.6	230.1	远程	正常	调速	65535	2.51	0.61		20.01	2041		16.46				0	0
2018-11-23 22:09:24	3.78	347	6.26	6.14	5.46	229.5	228.4	229.7	远程	正常	调速	65535	2.46	0.6		20.01	2041		16.45				0	0
2018-11-23 22:12:25	3.84	347	6.36	6.16	5.55	228.3	227	228.3	远程	正常	调速	65535	2.5	0.61		20.01	2041		16.45				0	0
2018-11-23 22:14:14	3.79	347	6.31	6.15	5.51	229.7	228.4	229.6	远程	正常	调速	65535	2.47	0.61		20.01	2041		16.45				0	0
2018-11-23 22:16:39	3.85	347	6.19	6.1	5.49	230.3	229.6	230.8	远程	正常	调速	65535	2.51	0.62		20.01	2041		16.46				0	0
2018-11-23 22:19:03	3.85	347	6.2	6.14	5.62	230.6	229.6	230.3	远程	正常	调速	65535	2.51	0.61		20.01	2041		16.46				0	0
2018-11-23 22:21:29	3.79	347	6.3	6.13	5.52	232.2	230.8	232.1	远程	正常	调速	65535	2.47	0.6		20.01	2041		16.46				0	0
2018-11-23 22:24:12	3.79	347	6.26	6.13	5.47	230.4	229.7	230.7	远程	正常	调速	65535	2.47	0.61		20.01	2041		16.46				0	0
2018-11-23 22:26:19	3.84	347	6.23	6.16	5.6	229.5	228.8	229.6	远程	正常	调速	65535	2.51	0.61		20.01	2041		16.46				0	0
2018-11-23 22:28:28	3.84	347	6.29	6.14	5.55	230.7	229.6	230.2	远程	正常	调速	65535	2.51	0.62		20.01	2041		16.47				0	0
2018-11-23 22:31:07	3.86	347	6.26	6.09	5.5	231.2	230.2	231.9	远程	正常	调速	65535	2.51	0.61		20.02	2042		16.47				0	0
2018-11-23 22:33:50	3.8	347	6.29	6.08	5.36	230.5	229.8	230.8	远程	正常	调速	65535	2.47	0.6		20.01	2041		16.47				0	0
2018-11-23 22:36:17	3.84	347	6.18	6.07	5.54	230.2	229.5	230.5	远程	正常	调速	65535	2.51	0.62		20.02	2042		16.47				0	0
2018-11-23 22:38:42	3.8	347	6.23	6.05	5.36	229.8	229.2	229.8	远程	正常	调速	65535	2.47	0.61		20.02	2042		16.48				0	0
2018-11-23 22:41:08	3.88	347	6.25	6.16	5.54	230.8	229.9	231.2	远程	正常	调速	65535	2.51	0.61		20.02	2042		16.48				0	0
2018-11-23 22:43:32	3.86	347	6.27	6.13	5.54	231	229.7	230.2	远程	正常	调速	65535	2.51	0.61		20.02	2042		16.48				0	0
2018-11-23 22:45:58	3.78	347	6.16	6.09	5.52	230.3	229.2	230.4	远程	正常	调速	65535	2.47	0.61		20.02	2042		16.46				0	0
2018-11-23 22:48:23	3.85	347	6.31	6.16	5.61	230.4	229.5	230.8	远程	正常	调速	65535	2.51	0.61		20.02	2042		16.47				0	0
2018-11-23 22:50:48	3.85	347	6.33	6.11	5.59	230.2	229.5	230.3	远程	正常	调速	65535	2.51	0.61		20.02	2042		16.46				0	0
2018-11-23 22:53:13	3.87	347	6.34	6.13	5.51	232.2	230.8	232.2	远程	正常	调速	65535	2.51	0.61		20.03	2043		16.47				0	0
2018-11-23 22:55:39	3.87	347	6.17	6.13	5.45	232	230.5	231.5	远程	正常	调速	65535	2.52	0.62		20.02	2042		16.47				0	0
2018-11-23 22:58:04	3.85	347	6.31	6.13	5.49	231.9	231.3	232.4	远程	正常	调速	65535	2.51	0.61		20.03	2043		16.47				0	0
2018-11-23 23:01:19	3.86	347	6.29	6.2	5.62	230.5	229.1	229.9	远程	正常	调速	65535	2.52	0.61		20.02	2042		16.47				0	0
2018-11-23 23:02:53	3.87	347	6.38	6.12	5.58	230	228.6	229.6	远程	正常	调速	65535	2.52	0.62		20.02	2042		16.47				0	0
2018-11-23 23:05:18	3.87	347	6.22	6.09	5.63	230.5	229.2	229.8	远程	正常	调速	65535	2.52	0.62		20.02	2042		16.47				0	0
2018-11-23 23:07:27	3.85	347	6.15	6.09	5.44	230.2	228.7	229.6	远程	正常	调速	65535	2.51	0.62		20.02	2042		16.47				0	0
2018-11-23 23:09:53	3.86	347	6.37	6.25	5.52	230.1	228.6	229.5	远程	正常	调速	65535	2.52	0.61		20.02	2042		16.47				0	0
2018-11-23 23:12:18	3.87	347	6.17	6.07	5.44	230.5	229.6	231	远程	正常	调速	65535	2.51	0.62		20.02	2042		16.47				0	0
2018-11-23 23:14:42	3.79	347	6.09	5.95	5.42	230.2	229.1	230.4	远程	正常	调速	65535	2.47	0.62		20.02	2042		16.47				0	0
2018-11-23 23:17:08	3.85	347	6.31	6.16	5.53	230.9	230.1	231.6	远程	正常	调速	65535	2.51	0.61		20.03	2043		16.47				0	0
2018-11-23 23:19:16	3.85	347	6.25	6.17	5.53	231.6	230.3	231.6	远程	正常	调速	65535	2.51	0.61		20.02	2042		16.47				0	0
2018-11-23 23:21:41	3.85	347	6.31	6.18	5.5	230.5	229.2	230.5	远程	正常	调速	65535	2.51	0.61		20.03	2043		16.48				0	0
2018-11-23 23:24:05	3.86	347	6.18	6.11	5.53	231.1	229.8	231.2	远程	正常	调速	65535	2.52	0.62		20.03	2043		16.48				0	0
2018-11-23 23:26:31	3.85	347	6.2	6.11	5.51	232.2	230.7	231.7	远程	正常	调速	65535	2.51	0.61		20.03	2043		16.49				0	0
2018-11-23 23:28:56	3.87	347	6.18	6.02	5.46	230.9	229.6	230.8	远程	正常	调速	65535	2.52	0.62		20.03	2043		16.48				0	0
2018-11-23 23:31:21	3.85	347	6.3	6.05	5.38	232.1	230.6	231.9	远程	正常	调速	65535	2.51	0.62		20.03	2043		16.49				0	0
2018-11-23 23:33:47	3.86	347	6.25	6.08	5.42	231.9	230.7	232.4	远程	正常	调速	65535	2.52	0.62		20.03	2043		16.49				0	0
2018-11-23 23:36:12	3.89	347	6.3	6	5.44	230.1	229.5	230.6	远程	正常	调速	65535	2.51	0.62		20.03	2043		16.48				0	0
2018-11-23 23:38:37	3.86	347	6.2	6.08	5.37	231.9	230.5	231.5	远程	正常	调速	65535	2.51	0.62		20.04	2044		16.5				0	0
2018-11-23 23:41:02	3.85	347	6.28	6.09	5.51	230.7	229.9	231.1	远程	正常	调速	65535	2.51	0.61		20.03	2043		16.49				0	0
2018-11-23 23:43:27	3.84	347	6.23	6.02	5.49	230.8	229.4	230.3	远程	正常	调速	65535	2.49	0.62		20.03	2043		16.49				0	0
2018-11-23 23:45:53	3.83	347	6.31	6.12	5.47	232.1	230.7	231.7	远程	正常	调速	65535	2.49	0.61		20.04	2044		16.5				0	0
2018-11-23 23:48:18	3.84	347	6.3	6.1	5.44	231.2	229.7	230.6	远程	正常	调速	65535	2.49	0.61		20.03	2043		16.5				0	0
2018-11-23 23:50:47	3.85	347	6.34	6.09	5.42	230.8	229.9	231.1	远程	正常	调速	65535	2.51	0.61		20.04	2044		16.5				0	0
2018-11-24 08:34:07	3.83	347	6.18	6.04	5.44	230.9	230.2	230.7	远程	正常	调速	65535	2.51	0.62		20.13	2054		16.66				0	0
2018-11-24 08:37:07	3.81	347	6.17	6.04	5.54	230.6	230	230.4	远程	正常	调速	65535	2.51	0.62		20.13	2054		16.66				0	0
2018-11-24 08:38:49	3.78	347	6.06	5.89	5.39	227.3	226.6	226.6	远程	正常	调速	65535	2.47	0.63		20.11	2052		16.64				0	0
2018-11-24 08:48:44	3.83	347	6.26	6.06	5.43	229.2	228.7	228.4	远程	正常	调速	65535	2.5	0.62		20.12	2053		16.65				0	0
2018-11-24 08:51:09	3.83	347	6.13	6.1	5.43	231.4	231	231	远程	正常	调速	65535	2.5	0.62		20.13	2054		16.65				0	0
2018-11-24 08:53:34	3.82	347	6.15	6.08	5.55	230.3	229.2	229.2	远程	正常	调速	65535	2.5	0.62		20.12	2053		16.64				0	0
2018-11-24 08:55:59	3.83	347	6.05	6.09	5.49	229.5	228.6	228.3	远程	正常	调速	65535	2.5	0.63		20.11	2052		16.64				0	0
2018-11-24 08:58:46	3.82	347	6.18	6.08	5.34	229.9	229.2	229.6	远程	正常	调速	65535	2.49	0.62		20.12	2053		16.64				0	0
2018-11-24 09:00:49	3.78	347	6.15	6.07	5.28	230.6	229.5	229.9	远程	正常	调速	65535	2.47	0.62		20.11	2052		16.63				0	0
2018-11-24 09:03:44	3.79	347	6.12	6.05	5.41	229.7	229.3	229.1	远程	正常	调速	65535	2.48	0.62		20.11	2052		16.63				0	0
2018-11-24 09:05:39	3.78	347	6.17	6.01	5.37	229.1	228.5	228.9	远程	正常	调速	65535	2.47	0.62		20.11	2052		16.63				0	0
2018-11-24 09:08:05	3.81	347	6.13	6.02	5.4	229.9	229.2	228.8	远程	正常	调速	65535	2.5	0.63		20.11	2052		16.63				0	0
2018-11-24 09:10:29	3.82	347	6.36	6.17	5.38	229.9	229.5	229.1	远程	正常	调速	65535	2.5	0.61		20.11	2052		16.63				0	0
2018-11-24 09:13:41	3.81	347	6.14	6.08	5.36	230.2	229.2	229.3	远程	正常	调速	65535	2.49	0.62		20.11	2052		16.63				0	0
2018-11-24 09:15:04	3.82	347	6.16	6.01	5.28	230.2	229	228.8	远程	正常	调速	65535	2.5	0.63		20.1	2051		16.62				0	0
2018-11-24 09:22:19	3.82	347	6.12	5.97	5.4	229.5	229.1	228.7	远程	正常	调速	65535	2.49	0.63		20.1	2051		16.61				0	0
2018-11-24 09:25:23	3.82	347	6.13	6.06	5.27	230.9	230.3	229.9	远程	正常	调速	65535	2.5	0.63		20.1	2051		16.62				0	0
2018-11-24 09:27:11	3.82	347	6.27	6.15	5.33	231.7	230.8	230.6	远程	正常	调速	65535	2.5	0.61		20.1	2051		16.61				0	0
2018-11-24 09:29:34	3.82	347	6.19	6.11	5.39	229.7	229.3	229.1	远程	正常	调速	65535	2.49	0.62		20.1	2051		16.61				0	0
2018-11-24 09:31:59	3.8	347	6.03	5.94	5.37	229.6	229.1	229.4	远程	正常	调速	65535	2.48	0.62		20.1	2051		16.6				0	0
2018-11-24 09:35:08	3.79	347	6.21	6.11	5.48	231.5	230.9	230.7	远程	正常	调速	65535	2.48	0.61		20.1	2051		16.61				0	0
2018-11-24 09:38:30	3.8	347	6.24	6.14	5.43	230.4	230	229.6	远程	正常	调速	65535	2.48	0.61		20.1	2051		16.61				0	0
2018-11-24 09:39:14	3.79	347	6.17	6.08	5.48	231.4	230.4	230.3	远程	正常	调速	65535	2.48	0.61		20.1	2051		16.61				0	0
2018-11-24 09:43:49	3.8	347	6.19	6.14	5.55	231.1	230.5	230.2	远程	正常	调速	65535	2.48	0.61		20.1	2051		16.61				0	0
2018-11-24 09:45:11	3.8	347	6.17	6.08	5.49	230.5	230.1	230.2	远程	正常	调速	65535	2.47	0.61		20.1	2051		16.6				0	0
2018-11-24 09:46:29	3.78	347	6.15	6.05	5.53	230.6	230.2	230.2	远程	正常	调速	65535	2.47	0.61		20.1	2051		16.61				0	0
2018-11-24 09:48:55	3.79	347	6.15	5.96	5.51	231.1	230.1	230.3	远程	正常	调速	65535	2.48	0.62		20.1	2051		16.6				0	0
2018-11-24 09:52:11	3.78	347	6.04	5.91	5.51	231.1	230.2	229.9	远程	正常	调速	65535	2.47	0.62		20.09	2050		16.6				0	0
2018-11-24 09:55:37	3.77	347	6.1	6.02	5.51	230.3	229.6	230.1	远程	正常	调速	65535	2.46	0.62		20.09	2050		16.6				0	0
2018-11-24 10:01:04	7.05	347	10.14	9.82	9.57	228.7	227.6	227.2	远程	正常	调速	65535	4.49	0.67		20.12	2053		12.81				0	0
2018-11-24 10:03:43	7.26	347	10.26	10.04	9.61	230.5	230	230.4	远程	正常	调速	65535	4.62	0.68		20.1	2051		12.43				0	0
2018-11-24 10:06:15	13.74	347	17.74	17.55	17.35	228	227.7	227	远程	正常	调速	65535	8.8	0.74		20.02	2042		4.51				0	0
2018-11-24 10:10:44	13.8	347	17.57	17.39	17.12	228.4	228.1	228.2	远程	正常	调速	65535	8.84	0.75		19.97	2037		4.14				0	0
2018-11-24 10:15:47	14.05	347	18.04	17.82	17.61	229	228.7	228.2	远程	正常	调速	65535	9.01	0.74		19.87	2027		3.74				0	0
2018-11-24 10:18:30	14.14	347	18.24	17.86	17.66	228.2	227.2	226.8	远程	正常	调速	65535	9.06	0.75		19.8	2020		3.55				0	0
2018-11-24 10:21:15	14.16	347	18.14	17.88	17.78	228.3	227.4	227.7	远程	正常	调速	65535	9.07	0.75		19.75	2015		3.47				0	0

## Sheet: Sheet9
时间	电流	转速	输入电流A	输入电流B	输入电流C	输入电压A	输入电压B	输入电压C	KA0	KA4	远程操作	操作时间	有功功率	功率因数	有功电量	井下压力	沉没度	无功电量	油压	油压	套压	流量	井温	油温
2018-11-26 22:09:46	3.73	347	6.14	6.02	5.21	230.2	229.3	229.9	远程	正常	启动	65535	2.44	0.61		19.97	2037		16.56				0	0
2018-11-26 22:14:11	3.74	347	6.28	6.15	5.31	228.9	228.1	228.4	远程	正常	启动	65535	2.44	0.61		19.97	2037		16.56				0	0
2018-11-26 22:14:59	3.73	347	6.04	6.01	5.24	229.6	228.8	230.1	远程	正常	启动	65535	2.44	0.62		19.97	2037		16.55				0	0
2018-11-26 22:17:24	3.74	347	6.03	6.02	5.23	230.4	230	230.8	远程	正常	启动	65535	2.44	0.62		19.98	2038		16.56				0	0
2018-11-26 22:20:04	3.71	347	6.17	6.1	5.24	230.5	229.9	230.5	远程	正常	启动	65535	2.42	0.61		19.98	2038		16.56				0	0
2018-11-26 22:22:29	3.74	347	6.13	6.02	5.21	229.4	228.4	228.9	远程	正常	启动	65535	2.44	0.62		19.97	2037		16.55				0	0
2018-11-26 22:24:38	3.7	347	6.13	6.03	5.23	230.4	229.6	230	远程	正常	启动	65535	2.42	0.61		19.98	2038		16.56				0	0
2018-11-26 22:27:21	3.72	347	6.15	6.04	5.15	229.7	228.9	229.3	远程	正常	启动	65535	2.42	0.61		19.98	2038		16.56				0	0
2018-11-26 22:30:02	3.73	347	6.17	6.05	5.2	229.8	228.7	229.3	远程	正常	启动	65535	2.43	0.61		19.97	2037		16.56				0	0
2018-11-26 22:32:27	3.7	347	6.08	5.95	5.13	230.6	229.5	230.2	远程	正常	启动	65535	2.42	0.62		19.98	2038		16.56				0	0
2018-11-26 22:34:53	3.71	347	6.03	5.95	5.15	230.5	229.8	230.4	远程	正常	启动	65535	2.42	0.62		19.98	2038		16.56				0	0
2018-11-26 22:37:18	3.72	347	6.06	6.01	5.16	229.9	228.8	229.9	远程	正常	启动	65535	2.43	0.62		19.98	2038		16.56				0	0
2018-11-26 22:39:43	3.72	347	6.11	6.02	5.16	230	228.9	230	远程	正常	启动	65535	2.43	0.61		19.98	2038		16.56				0	0
2018-11-26 22:42:08	3.73	347	6.06	5.99	5.16	230.9	230.4	231	远程	正常	启动	65535	2.44	0.62		19.98	2038		16.57				0	0
2018-11-26 22:44:33	3.72	347	6.16	6.02	5.26	231.3	230.1	231.1	远程	正常	启动	65535	2.44	0.61		19.98	2038		16.57				0	0
2018-11-26 22:47:44	3.73	347	6.08	5.97	5.17	229.6	228.7	228.9	远程	正常	启动	65535	2.44	0.62		19.98	2038		16.57				0	0
2018-11-26 22:49:23	3.77	347	6.14	6.07	5.34	229.5	228.6	229	远程	正常	启动	65535	2.46	0.62		19.98	2038		16.56				0	0
2018-11-26 22:51:49	3.77	347	6.12	6	5.3	230.2	229.3	229.7	远程	正常	启动	65535	2.46	0.62		19.98	2038		16.56				0	0
2018-11-26 22:54:14	3.76	347	6.09	5.98	5.2	230.2	229.1	230.2	远程	正常	启动	65535	2.46	0.62		19.98	2038		16.56				0	0
2018-11-26 22:56:39	3.75	347	6.18	6.07	5.22	230.9	230.3	231.3	远程	正常	启动	65535	2.46	0.61		19.99	2039		16.56				0	0
2018-11-26 22:58:47	3.76	347	6.14	6.06	5.33	229.7	228.4	229.2	远程	正常	启动	65535	2.46	0.62		19.98	2038		16.56				0	0
2018-11-26 23:02:17	3.76	347	6.15	6.08	5.26	231.7	230.8	231.6	远程	正常	启动	65535	2.44	0.61		19.99	2039		16.58				0	0
2018-11-26 23:04:32	3.73	347	6.13	6.02	5.26	230.5	229.9	230.4	远程	正常	启动	65535	2.43	0.61		19.98	2038		16.57				0	0
2018-11-26 23:06:36	3.72	347	6.08	6.06	5.26	230	228.8	229.9	远程	正常	启动	65535	2.43	0.62		19.98	2038		16.57				0	0
2018-11-26 23:08:20	3.76	347	6.2	6.23	5.39	231.6	230.9	231.5	远程	正常	启动	65535	2.46	0.6		19.99	2039		16.57				0	0
2018-11-26 23:10:44	3.75	347	6.07	6.06	5.27	230.2	229.5	230.6	远程	正常	启动	65535	2.44	0.62		19.98	2038		16.57				0	0
2018-11-26 23:13:28	3.77	347	6.06	6.02	5.25	231	230.2	231.4	远程	正常	启动	65535	2.47	0.62		19.99	2039		16.57				0	0
2018-11-26 23:15:56	3.74	347	6.04	6.02	5.27	231.5	230.6	231.9	远程	正常	启动	65535	2.44	0.61		19.99	2039		16.58				0	0
2018-11-26 23:18:58	3.75	347	6.18	6.1	5.23	230.7	230.3	231.1	远程	正常	启动	65535	2.46	0.61		19.99	2039		16.58				0	0
2018-11-26 23:21:12	3.72	347	6.02	6.04	5.25	231.2	230	231.1	远程	正常	启动	65535	2.44	0.61		19.99	2039		16.57				0	0
2018-11-26 23:23:36	3.81	347	6.24	6.12	5.26	230.2	229.7	230.2	远程	正常	启动	65535	2.47	0.61		19.99	2039		16.56				0	0
2018-11-26 23:26:02	3.76	347	6.12	6.03	5.26	230.2	228.9	229.6	远程	正常	启动	65535	2.46	0.62		19.99	2039		16.57				0	0
2018-11-26 23:28:26	3.77	347	6.13	6.07	5.17	230.6	229.8	231	远程	正常	启动	65535	2.45	0.61		19.99	2039		16.57				0	0
2018-11-26 23:30:52	3.76	347	6.15	6.02	5.15	231.5	230.5	231.8	远程	正常	启动	65535	2.46	0.62		19.99	2039		16.58				0	0
2018-11-26 23:33:17	3.81	347	6.23	6.21	5.3	230.5	229.3	230.5	远程	正常	启动	65535	2.49	0.62		19.99	2039		16.51				0	0
2018-11-26 23:35:42	3.8	347	6.17	6.07	5.19	231	230.4	231.2	远程	正常	启动	65535	2.48	0.62		19.99	2039		16.49				0	0
2018-11-26 23:38:07	3.85	347	6.05	6.07	5.34	230.1	229.3	229.6	远程	正常	启动	65535	2.51	0.63		19.99	2039		16.49				0	0
2018-11-26 23:40:33	3.85	347	6.23	6.15	5.38	230.4	229.9	231	远程	正常	启动	65535	2.51	0.62		20	2040		16.48				0	0
2018-11-26 23:43:16	3.84	347	6.25	6.15	5.4	231.8	230.6	232	远程	正常	启动	65535	2.5	0.61		20	2040		16.49				0	0
2018-11-26 23:45:22	3.8	347	6.23	6.14	5.3	231.9	230.7	232	远程	正常	启动	65535	2.49	0.61		19.99	2039		16.47				0	0
2018-11-26 23:47:47	3.8	347	6.19	6.22	5.33	231	230.1	231.4	远程	正常	启动	65535	2.49	0.61		19.99	2039		16.47				0	0
2018-11-26 23:50:13	3.86	347	6.2	6.21	5.24	231.3	230.1	230.9	远程	正常	启动	65535	2.52	0.62		20	2040		16.48				0	0
2018-11-26 23:52:38	3.85	347	6.23	6.17	5.38	229.9	229.3	230.4	远程	正常	启动	65535	2.52	0.62		19.99	2039		16.46				0	0
2018-11-26 23:55:05	3.86	347	6.24	6.22	5.42	230.5	229.5	229.9	远程	正常	启动	65535	2.52	0.62		19.99	2039		16.46				0	0
2018-11-26 23:58:13	3.88	347	6.3	6.3	5.43	229.1	228.6	228.9	远程	正常	启动	65535	2.53	0.62		19.99	2039		16.44				0	0
2018-11-26 23:59:54	3.88	347	6.27	6.28	5.33	231.2	230.5	231.5	远程	正常	启动	65535	2.53	0.62		19.99	2039		16.45				0	0
2018-11-27 00:02:33	3.86	347	6.23	6.22	5.37	230.8	230.2	231.4	远程	正常	启动	65535	2.52	0.62		20	2040		16.47				0	0
2018-11-27 00:05:16	3.85	347	6.18	6.21	5.41	230.7	229.8	231	远程	正常	启动	65535	2.51	0.62		19.99	2039		16.48				0	0
2018-11-27 00:07:42	3.89	347	6.19	6.26	5.47	231	229.9	230.7	远程	正常	启动	65535	2.54	0.62		19.99	2039		16.45				0	0
2018-11-27 00:10:28	3.89	347	6.22	6.16	5.35	230.5	229.5	230.8	远程	正常	启动	65535	2.54	0.63		19.99	2039		16.37				0	0
2018-11-27 00:12:34	3.95	347	6.3	6.34	5.58	230.6	230.1	230.8	远程	正常	启动	65535	2.58	0.62		20	2040		16.37				0	0
2018-11-27 00:14:58	3.95	347	6.3	6.32	5.51	230.8	229.9	231.1	远程	正常	启动	65535	2.58	0.62		20	2040		16.35				0	0
2018-11-27 00:17:23	3.98	347	6.31	6.28	5.44	230.7	229.9	231.2	远程	正常	启动	65535	2.59	0.63		20	2040		16.34				0	0
2018-11-27 00:19:48	4	347	6.41	6.4	5.64	231.4	230.6	231.9	远程	正常	启动	65535	2.6	0.61		20	2040		16.33				0	0
2018-11-27 00:22:13	4.03	347	6.42	6.37	5.54	230.8	229.9	231.2	远程	正常	启动	65535	2.61	0.62		20	2040		16.31				0	0
2018-11-27 00:25:15	4.01	347	6.31	6.25	5.47	230.7	230.3	231.3	远程	正常	启动	65535	2.62	0.63		20	2040		16.3				0	0
2018-11-27 00:27:03	4.01	347	6.43	6.35	5.53	231.3	230.1	231.1	远程	正常	启动	65535	2.61	0.62		20	2040		16.3				0	0
2018-11-27 00:29:29	4.03	347	6.37	6.4	5.6	231.6	230.4	231.7	远程	正常	启动	65535	2.63	0.63		20	2040		16.29				0	0
2018-11-27 00:32:22	4.04	347	6.31	6.36	5.55	229.9	229.4	230.1	远程	正常	启动	65535	2.63	0.63		19.99	2039		16.26				0	0
2018-11-27 00:34:19	4.05	347	6.35	6.35	5.64	230.9	229.6	230.6	远程	正常	启动	65535	2.63	0.62		19.99	2039		16.26				0	0
2018-11-27 00:37:20	4.05	347	6.46	6.5	5.68	230.1	229.2	230.3	远程	正常	启动	65535	2.64	0.62		19.99	2039		16.25				0	0
2018-11-27 00:39:36	4.06	347	6.51	6.45	5.56	232.3	231.3	231.9	远程	正常	启动	65535	2.64	0.62		20	2040		16.25				0	0
2018-11-27 00:41:41	4.09	347	6.45	6.38	5.55	230.2	228.9	229	远程	正常	启动	65535	2.65	0.63		19.99	2039		16.23				0	0
2018-11-27 00:44:51	4.1	347	6.55	6.46	5.56	232.5	231.4	232.2	远程	正常	启动	65535	2.66	0.62		20	2040		16.22				0	0
2018-11-27 00:47:11	4.08	347	6.5	6.47	5.68	229.9	229.2	229.4	远程	正常	启动	65535	2.66	0.62		19.99	2039		16.22				0	0
2018-11-27 00:48:49	4.09	347	6.57	6.44	5.64	230	229.3	229.9	远程	正常	启动	65535	2.66	0.62		20	2040		16.21				0	0
2018-11-27 00:52:13	4.1	347	6.56	6.38	5.66	231.4	230.1	231.1	远程	正常	启动	65535	2.67	0.63		19.99	2039		16.2				0	0
2018-11-27 00:53:41	4.11	347	6.56	6.34	5.61	230.6	229.4	230	远程	正常	启动	65535	2.67	0.63		19.99	2039		16.2				0	0
2018-11-27 00:56:06	4.1	347	6.55	6.37	5.6	231.5	231	231.7	远程	正常	启动	65535	2.68	0.63		20	2040		16.19				0	0
2018-11-27 01:00:31	4.14	347	6.65	6.42	5.67	230.2	229.6	230.4	远程	正常	启动	65535	2.69	0.63		19.99	2039		16.17				0	0
2018-11-27 01:00:55	4.16	347	6.59	6.45	5.7	230.7	230.4	231.1	远程	正常	启动	65535	2.69	0.62		20	2040		16.17				0	0
2018-11-27 01:04:45	4.12	347	6.67	6.52	5.62	231.5	230.7	231.1	远程	正常	启动	65535	2.7	0.63		19.99	2039		16.16				0	0
2018-11-27 01:05:55	4.18	347	6.57	6.42	5.57	230.7	229.6	230.1	远程	正常	启动	65535	2.71	0.64		19.99	2039		16.14				0	0
2018-11-27 01:08:25	4.16	347	6.59	6.48	5.77	231.2	230.1	231.2	远程	正常	启动	65535	2.71	0.63		19.99	2039		16.14				0	0
2018-11-27 01:12:38	4.17	347	6.66	6.54	5.7	231.2	230.3	231.7	远程	正常	启动	65535	2.71	0.62		19.99	2039		16.12				0	0
2018-11-27 01:13:02	4.19	347	6.59	6.44	5.74	229.8	229.1	229.4	远程	正常	启动	65535	2.71	0.64		19.99	2039		16.12				0	0
2018-11-27 01:17:11	4.21	347	6.67	6.54	5.67	231	230.3	231.1	远程	正常	启动	65535	2.72	0.62		19.99	2039		16.11				0	0
2018-11-27 01:20:22	4.22	347	6.61	6.47	5.66	231.1	229.9	230.7	远程	正常	启动	65535	2.74	0.64		19.98	2038		16.1				0	0
2018-11-27 01:24:49	4.21	347	6.66	6.48	5.72	230.2	229.8	230.5	远程	正常	启动	65535	2.73	0.63		19.99	2039		16.09				0	0
2018-11-27 01:27:55	4.22	347	6.76	6.54	5.78	231.5	230.3	231	远程	正常	启动	65535	2.75	0.63		19.99	2039		16.07				0	0
2018-11-27 01:29:43	4.24	347	6.72	6.57	5.73	232.2	231.2	232.6	远程	正常	启动	65535	2.74	0.63		19.99	2039		16.08				0	0
2018-11-27 01:32:06	4.24	347	6.55	6.47	5.78	230.5	229.3	230.4	远程	正常	启动	65535	2.74	0.64		19.98	2038		16.07				0	0
2018-11-27 01:34:31	4.23	347	6.7	6.6	5.87	230.3	229.6	230.2	远程	正常	启动	65535	2.75	0.63		19.99	2039		16.06				0	0
2018-11-27 01:36:55	4.27	347	6.73	6.61	5.83	231.5	230.4	231.6	远程	正常	启动	65535	2.75	0.62		19.99	2039		16.06				0	0
2018-11-27 01:39:21	4.24	347	6.71	6.61	5.73	232.3	231	232	远程	正常	启动	65535	2.75	0.63		19.99	2039		16.05				0	0
2018-11-27 01:41:46	4.25	347	6.56	6.53	5.82	231.9	231.2	232.6	远程	正常	启动	65535	2.76	0.63		19.99	2039		16.04				0	0
2018-11-27 01:44:11	4.27	347	6.62	6.61	5.8	232.2	231	232.4	远程	正常	启动	65535	2.77	0.63		19.99	2039		16.04				0	0
2018-11-27 01:46:36	4.28	347	6.73	6.62	5.9	230.3	229.4	229.7	远程	正常	启动	65535	2.76	0.63		19.98	2038		16.02				0	0
2018-11-27 01:49:03	4.29	347	6.65	6.62	5.91	230.7	230	230.4	远程	正常	启动	65535	2.77	0.63		19.98	2038		16.02				0	0
2018-11-27 01:52:23	4.26	347	6.7	6.55	5.84	229.9	228.9	229.4	远程	正常	启动	65535	2.77	0.64		19.98	2038		16.01				0	0
2018-11-27 01:53:51	4.31	347	6.75	6.7	5.86	231.7	230.4	231.8	远程	正常	启动	65535	2.78	0.63		19.98	2038		16.01				0	0
2018-11-27 01:56:17	4.29	347	6.78	6.62	5.75	232	231.6	232.5	远程	正常	启动	65535	2.78	0.63		19.99	2039		16.01				0	0
2018-11-27 01:58:42	4.3	347	6.68	6.61	5.83	230	229.1	230	远程	正常	启动	65535	2.78	0.64		19.98	2038		15.99				0	0
2018-11-27 02:01:07	4.28	347	6.74	6.64	5.75	230.9	229.7	230.5	远程	正常	启动	65535	2.78	0.63		19.98	2038		15.99				0	0
2018-11-27 02:03:32	4.29	347	6.79	6.71	5.88	230.7	229.8	231	远程	正常	启动	65535	2.79	0.63		19.98	2038		15.99				0	0
2018-11-27 02:05:56	4.28	347	6.86	6.68	5.87	231.2	230.2	230.7	远程	正常	启动	65535	2.78	0.63		19.98	2038		15.99				0	0
2018-11-27 02:08:22	4.28	347	6.64	6.55	5.78	230.6	229.5	230.6	远程	正常	启动	65535	2.78	0.64		19.98	2038		15.99				0	0
2018-11-27 02:11:05	4.3	347	6.57	6.54	5.78	231	229.7	230.6	远程	正常	启动	65535	2.79	0.65		19.97	2037		15.99				0	0
2018-11-27 02:13:12	4.3	347	6.69	6.65	5.9	230.8	230.1	231.1	远程	正常	启动	65535	2.79	0.63		19.98	2038		15.98				0	0
2018-11-27 02:15:38	4.32	347	6.7	6.66	5.89	231	230.4	231	远程	正常	启动	65535	2.79	0.63		19.98	2038		15.97				0	0
2018-11-27 02:18:02	4.31	347	6.71	6.61	5.84	230.4	229.9	231	远程	正常	启动	65535	2.79	0.64		19.98	2038		15.97				0	0
2018-11-27 02:20:28	4.31	347	6.83	6.71	5.89	230.8	229.7	231	远程	正常	启动	65535	2.79	0.62		19.98	2038		15.96				0	0
2018-11-27 02:22:53	4.31	347	6.86	6.66	5.84	231.2	229.9	230.9	远程	正常	启动	65535	2.79	0.63		19.98	2038		15.96				0	0
2018-11-27 02:25:18	4.3	347	6.75	6.73	5.85	232.3	231.1	231.9	远程	正常	启动	65535	2.8	0.63		19.98	2038		15.96				0	0
2018-11-27 02:27:43	4.32	347	6.68	6.64	5.72	230.6	229.8	230.2	远程	正常	启动	65535	2.8	0.64		19.97	2037		15.95				0	0
2018-11-27 02:30:33	4.32	347	6.77	6.67	5.9	231.5	230.9	232.3	远程	正常	启动	65535	2.8	0.63		19.98	2038		15.95				0	0
2018-11-27 02:32:35	4.32	347	6.71	6.67	5.93	230.4	229.6	230.7	远程	正常	启动	65535	2.81	0.64		19.98	2038		15.94				0	0
2018-11-27 02:34:59	4.33	347	6.82	6.76	5.97	231.1	230.4	231.8	远程	正常	启动	65535	2.81	0.63		19.98	2038		15.94				0	0
2018-11-27 02:37:53	4.34	347	6.78	6.68	5.92	231.4	230.2	231	远程	正常	启动	65535	2.81	0.63		19.97	2037		15.93				0	0
2018-11-27 02:39:49	4.34	347	6.78	6.68	5.94	231.6	230.8	231.5	远程	正常	启动	65535	2.81	0.63		19.98	2038		15.93				0	0
2018-11-27 02:42:14	4.33	347	6.82	6.73	5.91	231.2	230.2	231.6	远程	正常	启动	65535	2.82	0.63		19.97	2037		15.92				0	0
2018-11-27 02:44:40	4.34	347	6.88	6.73	5.96	231.2	230.1	230.9	远程	正常	启动	65535	2.82	0.63		19.97	2037		15.92				0	0
2018-11-27 02:47:04	4.34	347	6.63	6.58	5.94	231.2	230.1	231.5	远程	正常	启动	65535	2.82	0.64		19.97	2037		15.92				0	0
2018-11-27 02:49:30	4.35	347	6.77	6.62	5.91	231.1	230.1	230.6	远程	正常	启动	65535	2.82	0.64		19.98	2038		15.92				0	0
2018-11-27 02:51:55	4.35	347	6.82	6.64	5.89	232	231.2	232.8	远程	正常	启动	65535	2.83	0.63		19.97	2037		15.91				0	0
2018-11-27 02:54:20	4.34	347	6.85	6.7	5.94	231.3	230.4	231.7	远程	正常	启动	65535	2.83	0.63		19.97	2037		15.91				0	0
2018-11-27 02:56:44	4.35	347	6.79	6.68	5.97	231.1	230.4	231.6	远程	正常	启动	65535	2.82	0.63		19.97	2037		15.91				0	0
2018-11-27 02:59:35	4.35	347	6.79	6.71	6.01	230.8	229.6	230.8	远程	正常	启动	65535	2.82	0.63		19.97	2037		15.91				0	0
2018-11-27 03:01:35	4.34	347	6.81	6.67	5.88	232.6	231.5	232.6	远程	正常	启动	65535	2.82	0.63		19.98	2038		15.91				0	0
2018-11-27 03:04:35	4.37	347	6.87	6.74	5.98	231.8	230.6	232	远程	正常	启动	65535	2.84	0.63		19.98	2038		15.9				0	0
2018-11-27 03:06:25	4.36	347	6.79	6.64	5.93	230.5	229.6	230.9	远程	正常	启动	65535	2.83	0.64		19.97	2037		15.89				0	0
2018-11-27 03:08:50	4.36	347	6.92	6.8	5.99	230.3	229.1	230.2	远程	正常	启动	65535	2.83	0.63		19.97	2037		15.88				0	0
2018-11-27 03:11:15	4.36	347	6.82	6.74	6.01	230.9	230.2	231.6	远程	正常	启动	65535	2.83	0.63		19.97	2037		15.88				0	0
2018-11-27 03:13:40	4.36	347	6.99	6.71	5.92	230.6	229.4	230.5	远程	正常	启动	65535	2.83	0.63		19.97	2037		15.89				0	0
2018-11-27 03:16:05	4.36	347	6.82	6.69	5.95	231.2	230	231	远程	正常	启动	65535	2.83	0.63		19.97	2037		15.88				0	0
2018-11-27 03:18:30	4.37	347	6.78	6.66	6	230.1	229.5	230	远程	正常	启动	65535	2.84	0.64		19.97	2037		15.87				0	0
2018-11-27 03:20:56	4.38	347	6.83	6.7	6.02	231.1	229.9	231.3	远程	正常	启动	65535	2.84	0.63		19.97	2037		15.87				0	0
2018-11-27 03:24:23	4.37	347	6.77	6.67	5.89	230.7	230.2	231.1	远程	正常	启动	65535	2.83	0.64		19.97	2037		15.86				0	0
2018-11-27 03:25:46	4.37	347	6.74	6.64	5.88	230.6	230.3	231.2	远程	正常	启动	65535	2.85	0.65		19.96	2036		15.86				0	0
2018-11-27 03:28:11	4.38	347	6.91	6.72	5.94	230.7	229.6	230.8	远程	正常	启动	65535	2.85	0.64		19.96	2036		15.86				0	0
2018-11-27 03:30:37	4.38	347	6.98	6.78	6.01	230.1	229.6	230.5	远程	正常	启动	65535	2.84	0.63		19.96	2036		15.85				0	0
2018-11-27 03:33:02	4.38	347	6.9	6.74	5.94	230.9	230.4	231.1	远程	正常	启动	65535	2.84	0.64		19.96	2036		15.85				0	0
2018-11-27 03:35:26	4.39	347	6.88	6.67	5.91	231.5	230.4	231.9	远程	正常	启动	65535	2.84	0.64		19.96	2036		15.85				0	0
2018-11-27 03:37:52	4.39	347	6.87	6.69	5.93	230.5	230	230.7	远程	正常	启动	65535	2.85	0.64		19.97	2037		15.85				0	0
2018-11-27 03:40:17	4.37	347	6.82	6.73	6.06	230.4	229.2	230.4	远程	正常	启动	65535	2.84	0.63		19.96	2036		15.84				0	0
2018-11-27 03:43:15	4.37	347	6.87	6.65	5.96	229.2	228.3	229.5	远程	正常	启动	65535	2.84	0.64		19.95	2035		15.83				0	0
2018-11-27 03:45:06	4.37	347	6.77	6.54	5.82	230.2	229.7	230.2	远程	正常	启动	65535	2.83	0.64		19.96	2036		15.84				0	0
2018-11-27 03:47:32	4.38	347	6.93	6.79	5.92	231.1	229.8	230.8	远程	正常	启动	65535	2.84	0.63		19.96	2036		15.83				0	0
2018-11-27 03:49:58	4.39	347	6.91	6.69	5.96	231	230.2	230.8	远程	正常	启动	65535	2.84	0.64		19.96	2036		15.83				0	0
2018-11-27 03:52:23	4.38	347	6.92	6.78	6.01	230.1	228.9	229.8	远程	正常	启动	65535	2.84	0.63		19.95	2035		15.82				0	0
2018-11-27 03:54:48	4.38	347	6.94	6.75	6.03	230.9	229.9	231.5	远程	正常	启动	65535	2.84	0.63		19.96	2036		15.83				0	0
2018-11-27 03:57:12	4.37	347	6.86	6.71	5.95	231.9	231.3	232.4	远程	正常	启动	65535	2.84	0.63		19.96	2036		15.83				0	0
2018-11-27 03:59:37	4.37	347	6.89	6.64	5.92	231.7	230.6	232.2	远程	正常	启动	65535	2.85	0.64		19.96	2036		15.83				0	0
2018-11-27 04:02:03	4.39	347	6.77	6.62	5.93	230.4	228.9	229.9	远程	正常	启动	65535	2.84	0.64		19.95	2035		15.82				0	0
2018-11-27 04:04:27	4.36	347	6.85	6.68	5.97	230.1	228.9	230	远程	正常	启动	65535	2.84	0.64		19.95	2035		15.81				0	0
2018-11-27 04:06:53	4.36	347	6.9	6.75	5.91	231.1	229.8	231	远程	正常	启动	65535	2.83	0.63		19.95	2035		15.82				0	0
2018-11-27 04:09:48	4.36	347	6.89	6.74	5.89	231.6	231.1	232.4	远程	正常	启动	65535	2.84	0.63		19.95	2035		15.81				0	0
2018-11-27 04:11:43	4.39	347	6.82	6.75	5.98	230.6	230.1	231.4	远程	正常	启动	65535	2.85	0.64		19.95	2035		15.81				0	0
2018-11-27 04:14:09	4.35	347	6.89	6.66	5.91	231.6	230.6	231.4	远程	正常	启动	65535	2.82	0.63		19.95	2035		15.81				0	0
2018-11-27 04:16:33	4.33	347	6.81	6.62	5.91	230.3	229.7	230.2	远程	正常	启动	65535	2.8	0.63		19.95	2035		15.8				0	0
2018-11-27 04:18:58	4.34	347	6.76	6.6	5.84	230.7	230.3	230.7	远程	正常	启动	65535	2.82	0.64		19.95	2035		15.8				0	0
2018-11-27 04:21:24	4.34	347	6.71	6.73	5.82	231.6	230.4	231.5	远程	正常	启动	65535	2.83	0.64		19.95	2035		15.8				0	0
2018-11-27 04:23:49	4.35	347	6.94	6.77	5.88	230.5	230.2	230.6	远程	正常	启动	65535	2.83	0.63		19.95	2035		15.79				0	0
2018-11-27 04:26:14	4.35	347	6.79	6.59	5.96	230	228.8	229.6	远程	正常	启动	65535	2.82	0.64		19.94	2034		15.79				0	0
2018-11-27 04:28:39	4.35	347	6.84	6.61	6.05	230.5	229.7	230.3	远程	正常	启动	65535	2.84	0.64		19.94	2034		15.78				0	0
2018-11-27 04:31:04	4.36	347	6.88	6.69	5.93	230.7	230	231	远程	正常	启动	65535	2.83	0.63		19.94	2034		15.78				0	0
2018-11-27 04:33:29	4.36	347	6.86	6.64	5.85	231.5	230.3	231.3	远程	正常	启动	65535	2.83	0.63		19.94	2034		15.78				0	0
2018-11-27 04:35:54	4.38	347	6.93	6.68	5.96	230.7	230.4	231.3	远程	正常	启动	65535	2.85	0.64		19.94	2034		15.78				0	0
2018-11-27 04:38:19	4.38	347	6.76	6.6	5.81	229.7	229.1	229.5	远程	正常	启动	65535	2.85	0.66		19.94	2034		15.77				0	0
2018-11-27 04:40:44	4.39	347	6.85	6.67	5.9	229.6	228.8	230	远程	正常	启动	65535	2.86	0.64		19.94	2034		15.77				0	0
2018-11-27 04:43:09	4.39	347	6.97	6.79	6.01	231.4	230.1	231.3	远程	正常	启动	65535	2.85	0.63		19.94	2034		15.77				0	0
2018-11-27 04:45:35	4.41	347	6.88	6.82	6.03	231.3	230.4	231.9	远程	正常	启动	65535	2.85	0.63		19.94	2034		15.77				0	0
2018-11-27 04:48:00	4.34	347	6.81	6.71	6.09	231	230.2	231.6	远程	正常	启动	65535	2.85	0.63		19.94	2034		15.77				0	0
2018-11-27 04:51:09	4.38	347	6.87	6.78	6.06	230.6	229.7	231.2	远程	正常	启动	65535	2.86	0.63		19.94	2034		15.76				0	0
2018-11-27 04:52:50	4.4	347	6.95	6.72	5.95	231	230.5	231.2	远程	正常	启动	65535	2.86	0.63		19.94	2034		15.77				0	0
2018-11-27 04:55:15	4.39	347	6.93	6.79	6.01	231.6	230.5	231.3	远程	正常	启动	65535	2.86	0.63		19.94	2034		15.77				0	0
2018-11-27 04:57:56	4.42	347	6.87	6.74	5.98	230.3	229.6	231	远程	正常	启动	65535	2.88	0.65		19.94	2034		15.76				0	0
2018-11-27 05:00:35	4.44	347	6.92	6.73	6.07	230.7	229.7	230.9	远程	正常	启动	65535	2.88	0.64		19.94	2034		15.76				0	0
2018-11-27 05:02:31	4.43	347	7.01	6.78	6.08	229.9	229	229.3	远程	正常	启动	65535	2.87	0.63		19.94	2034		15.75				0	0
2018-11-27 05:04:56	4.42	347	6.91	6.77	6.07	229.7	228.9	230.1	远程	正常	启动	65535	2.87	0.64		19.94	2034		15.75				0	0
2018-11-27 05:07:22	4.44	347	6.97	6.79	6.08	230	229	230.4	远程	正常	启动	65535	2.87	0.63		19.94	2034		15.75				0	0
2018-11-27 05:09:48	4.43	347	6.95	6.81	6.03	230.3	229.4	230	远程	正常	启动	65535	2.87	0.63		19.94	2034		15.76				0	0
2018-11-27 05:12:13	4.44	347	6.84	6.75	6.05	231.6	230.5	232	远程	正常	启动	65535	2.88	0.64		19.94	2034		15.76				0	0
2018-11-27 05:14:37	4.42	347	7.08	6.82	6.04	228.8	228	228.4	远程	正常	启动	65535	2.87	0.63		19.94	2034		15.76				0	0
2018-11-27 05:17:03	4.44	347	6.93	6.79	6.13	230	229.4	229.9	远程	正常	启动	65535	2.88	0.64		19.94	2034		15.76				0	0
2018-11-27 05:19:28	4.43	347	6.87	6.73	5.95	230.6	229.8	231.2	远程	正常	启动	65535	2.88	0.65		19.94	2034		15.75				0	0
2018-11-27 05:21:52	4.43	347	6.98	6.81	6.05	230.8	229.6	230.6	远程	正常	启动	65535	2.88	0.63		19.94	2034		15.75				0	0
2018-11-27 05:24:18	4.44	347	7.05	6.77	6.11	230.8	229.7	230.6	远程	正常	启动	65535	2.88	0.63		19.94	2034		15.75				0	0
2018-11-27 05:26:43	4.44	347	7.04	6.69	6.02	230.4	229.7	230.3	远程	正常	启动	65535	2.88	0.64		19.94	2034		15.74				0	0
2018-11-27 05:29:09	4.44	347	6.96	6.69	5.98	230.9	230.1	230.9	远程	正常	启动	65535	2.88	0.64		19.94	2034		15.74				0	0
2018-11-27 05:31:34	4.41	347	6.87	6.65	5.96	231.5	230.8	232.2	远程	正常	启动	65535	2.86	0.64		19.94	2034		15.74				0	0
2018-11-27 05:33:59	4.42	347	7.11	6.79	6.08	231.5	230.4	231.9	远程	正常	启动	65535	2.88	0.63		19.94	2034		15.73				0	0
2018-11-27 05:36:24	4.47	347	6.9	6.76	6.08	230.6	229.8	231.2	远程	正常	启动	65535	2.9	0.64		19.94	2034		15.72				0	0
2018-11-27 05:38:39	4.43	347	6.86	6.77	6.05	231.2	230.7	232	远程	正常	启动	65535	2.88	0.64		19.94	2034		15.73				0	0
2018-11-27 05:41:22	4.42	347	6.96	6.7	6.02	230	228.9	229.7	远程	正常	启动	65535	2.87	0.64		19.94	2034		15.72				0	0
2018-11-27 05:43:57	4.42	347	6.98	6.8	6.08	230.6	229.9	230.6	远程	正常	启动	65535	2.87	0.63		19.94	2034		15.71				0	0
2018-11-27 05:46:23	4.44	347	6.95	6.78	6.03	231.6	230.4	232	远程	正常	启动	65535	2.87	0.63		19.94	2034		15.71				0	0
2018-11-27 05:48:48	4.43	347	6.96	6.78	6.05	231.3	230.6	232.1	远程	正常	启动	65535	2.88	0.63		19.94	2034		15.71				0	0
2018-11-27 05:51:13	4.44	347	6.99	6.73	6.06	229.8	229.1	230.3	远程	正常	启动	65535	2.87	0.64		19.93	2033		15.7				0	0
2018-11-27 05:53:38	4.43	347	7.09	6.81	6.05	229.9	228.8	229.6	远程	正常	启动	65535	2.88	0.63		19.93	2033		15.7				0	0
2018-11-27 05:56:02	4.45	347	6.96	6.78	6.01	231.6	230.4	231.9	远程	正常	启动	65535	2.88	0.63		19.94	2034		15.7				0	0
2018-11-27 05:58:51	4.48	347	7.1	6.82	5.98	231.6	230.4	231.8	远程	正常	启动	65535	2.9	0.63		19.94	2034		15.7				0	0
2018-11-27 06:00:52	4.47	347	6.96	6.76	6.05	230.6	229.4	230.6	远程	正常	启动	65535	2.9	0.64		19.93	2033		15.69				0	0
2018-11-27 06:03:18	4.47	347	7.02	6.81	6.01	229.5	228.9	229.5	远程	正常	启动	65535	2.9	0.64		19.93	2033		15.69				0	0
2018-11-27 06:05:43	4.49	347	6.97	6.89	6.24	230.1	229.2	230.6	远程	正常	启动	65535	2.91	0.63		19.93	2033		15.69				0	0
2018-11-27 06:08:09	4.5	347	7.08	6.9	6.14	230.9	230.4	231.2	远程	正常	启动	65535	2.91	0.63		19.94	2034		15.69				0	0
2018-11-27 06:11:03	4.49	347	7.02	6.88	6.15	230	228.9	229.6	远程	正常	启动	65535	2.9	0.63		19.93	2033		15.68				0	0
2018-11-27 06:12:59	4.48	347	7.15	6.91	6.14	230.2	229	230.3	远程	正常	启动	65535	2.91	0.63		19.93	2033		15.68				0	0
2018-11-27 06:17:50	4.5	347	6.88	6.77	6.05	229.7	228.9	230.2	远程	正常	启动	65535	2.91	0.65		19.93	2033		15.68				0	0
2018-11-27 06:20:14	4.49	347	7.2	6.99	6.22	230.4	229.4	230.1	远程	正常	启动	65535	2.91	0.63		19.93	2033		15.68				0	0
2018-11-27 06:22:39	4.48	347	7.08	6.86	6.22	229.7	228.7	229.4	远程	正常	启动	65535	2.91	0.64		19.93	2033		15.68				0	0
2018-11-27 06:25:29	4.49	347	6.89	6.84	6.09	229.1	228.6	229.7	远程	正常	启动	65535	2.9	0.64		19.93	2033		15.67				0	0
2018-11-27 06:27:29	4.48	347	7.13	6.83	6.13	229.6	228.3	229.1	远程	正常	启动	65535	2.9	0.63		19.93	2033		15.67				0	0
2018-11-27 06:29:55	4.47	347	7.11	6.82	6.22	230.7	229.6	230.9	远程	正常	启动	65535	2.9	0.63		19.93	2033		15.67				0	0
2018-11-27 06:32:20	4.47	347	7.04	6.82	6.21	230.6	229.7	231.2	远程	正常	启动	65535	2.91	0.64		19.93	2033		15.66				0	0
2018-11-27 06:34:44	4.48	347	6.88	6.72	6.08	229.1	228.6	229.8	远程	正常	启动	65535	2.9	0.65		19.93	2033		15.66				0	0
2018-11-27 06:37:09	4.47	347	6.98	6.88	6.26	229.3	228	228.8	远程	正常	启动	65535	2.9	0.63		19.93	2033		15.67				0	0
2018-11-27 06:39:35	4.46	347	7.16	6.85	6.39	227.6	226.8	227.9	远程	正常	启动	65535	2.9	0.63		19.93	2033		15.66				0	0
2018-11-27 06:42:00	4.43	347	7.01	6.72	6.02	229.2	228.7	229.5	远程	正常	启动	65535	2.87	0.64		19.93	2033		15.67				0	0
2018-11-27 06:44:25	4.46	347	6.99	6.76	6.24	230	228.8	230	远程	正常	启动	65535	2.9	0.64		19.93	2033		15.67				0	0
2018-11-27 06:46:50	4.46	347	7.09	6.81	6.17	229	227.8	228.9	远程	正常	启动	65535	2.89	0.63		19.93	2033		15.66				0	0
2018-11-27 06:50:19	4.5	347	6.89	6.79	6.08	228.9	228	229.3	远程	正常	启动	65535	2.92	0.65		19.92	2032		15.66				0	0
2018-11-27 06:51:24	4.5	347	6.99	6.9	6.17	230.2	229.2	229.9	远程	正常	启动	65535	2.92	0.64		19.93	2033		15.66				0	0
2018-11-27 06:53:35	4.5	347	6.94	6.84	6.1	229.3	228.1	229.2	远程	正常	启动	65535	2.92	0.64		19.92	2032		15.66				0	0
2018-11-27 06:58:10	4.5	347	7.12	6.97	6.23	229.4	228.6	230	远程	正常	启动	65535	2.92	0.63		19.93	2033		15.65				0	0
2018-11-27 06:59:03	4.51	347	6.97	6.86	6.19	229.8	228.7	230	远程	正常	启动	65535	2.92	0.64		19.93	2033		15.66				0	0
2018-11-27 07:06:17	4.52	347	6.99	6.75	6.31	226.3	225.8	226.4	远程	正常	启动	65535	2.92	0.65		19.92	2032		15.64				0	0
2018-11-27 07:08:38	4.52	347	6.85	6.92	6.27	228.6	228.1	229	远程	正常	启动	65535	2.93	0.65		19.93	2033		15.64				0	0
2018-11-27 07:11:04	4.53	347	6.94	6.82	6.22	229.8	228.6	229.5	远程	正常	启动	65535	2.93	0.64		19.92	2032		15.64				0	0
2018-11-27 07:14:08	4.49	347	7	6.78	6.17	230.1	228.9	229.6	远程	正常	启动	65535	2.91	0.64		19.92	2032		15.64				0	0
2018-11-27 07:15:53	4.49	347	6.95	6.78	6.33	227.3	226.9	227.2	远程	正常	启动	65535	2.91	0.64		19.91	2031		15.63				0	0
2018-11-27 07:18:18	4.52	347	7.03	6.91	6.4	228.5	228.2	229	远程	正常	启动	65535	2.93	0.63		19.92	2032		15.63				0	0
2018-11-27 07:20:43	4.52	347	6.99	6.85	6.36	229	228.3	228.5	远程	正常	启动	65535	2.93	0.64		19.92	2032		15.64				0	0
2018-11-27 07:23:09	4.51	347	7.05	6.98	6.4	229.4	228.7	228.7	远程	正常	启动	65535	2.93	0.63		19.93	2033		15.64				0	0
2018-11-27 07:26:23	4.51	347	6.95	6.86	6.31	229.1	228.1	228.6	远程	正常	启动	65535	2.92	0.64		19.92	2032		15.63				0	0
2018-11-27 07:28:01	4.5	347	6.95	6.8	6.38	228.1	227.3	228.1	远程	正常	启动	65535	2.92	0.64		19.91	2031		15.63				0	0
2018-11-27 07:30:26	4.51	347	7.11	6.86	6.39	228.7	228.5	229.1	远程	正常	启动	65535	2.92	0.63		19.92	2032		15.62				0	0
2018-11-27 07:32:49	4.51	347	7.04	6.86	6.38	229.3	229.1	230	远程	正常	启动	65535	2.92	0.63		19.92	2032		15.63				0	0
2018-11-27 07:36:07	4.51	347	6.99	6.96	6.36	229.5	229.2	230.1	远程	正常	启动	65535	2.93	0.63		19.92	2032		15.62				0	0
2018-11-27 07:37:39	4.51	347	7.02	6.81	6.35	227.8	227.2	227.3	远程	正常	启动	65535	2.92	0.64		19.91	2031		15.62				0	0
2018-11-27 07:40:41	4.51	347	6.99	6.83	6.39	229.5	228.9	229.9	远程	正常	启动	65535	2.93	0.64		19.91	2031		15.61				0	0
2018-11-27 07:43:10	4.5	347	7	6.83	6.34	229.2	228.4	229.3	远程	正常	启动	65535	2.93	0.64		19.91	2031		15.64				0	0
2018-11-27 07:44:55	4.47	347	6.86	6.89	6.24	230.5	229.3	230.1	远程	正常	启动	65535	2.9	0.64		19.92	2032		15.69				0	0
2018-11-27 07:48:27	4.49	347	7.01	6.87	6.25	230.5	229.4	230	远程	正常	启动	65535	2.92	0.64		19.92	2032		15.67				0	0
2018-11-27 07:49:35	4.48	347	6.87	6.76	6.42	229	228.5	229.2	远程	正常	启动	65535	2.9	0.64		19.91	2031		15.69				0	0
2018-11-27 07:57:31	4.48	347	6.87	6.8	6.35	229.6	229.2	230.1	远程	正常	启动	65535	2.91	0.64		19.92	2032		15.68				0	0
2018-11-27 07:59:39	4.49	347	6.93	6.9	6.36	231	230.3	230.7	远程	正常	启动	65535	2.92	0.63		19.92	2032		15.69				0	0
2018-11-27 08:04:06	4.43	347	6.77	6.7	6.27	228.9	227.9	228.7	远程	正常	启动	65535	2.88	0.64		19.9	2030		15.67				0	0
2018-11-27 08:04:18	4.42	347	6.89	6.73	6.23	228.8	227.8	228.7	远程	正常	启动	65535	2.86	0.63		19.91	2031		15.67				0	0
2018-11-27 08:06:49	4.49	347	6.84	6.83	6.37	228.6	228.1	228.2	远程	正常	启动	65535	2.91	0.64		19.91	2031		15.67				0	0
2018-11-27 08:09:03	4.5	347	6.99	6.89	6.36	229.8	228.9	229.9	远程	正常	启动	65535	2.91	0.63		19.91	2031		15.67				0	0
2018-11-27 08:12:06	4.48	347	6.93	6.82	6.31	228.9	227.6	228.2	远程	正常	启动	65535	2.91	0.64		19.9	2030		15.67				0	0
2018-11-27 08:13:50	4.49	347	7	6.94	6.34	230.6	229.7	229.9	远程	正常	启动	65535	2.91	0.63		19.91	2031		15.67				0	0
2018-11-27 08:16:01	4.49	347	7.01	6.85	6.22	230	228.8	229.7	远程	正常	启动	65535	2.91	0.63		19.91	2031		15.67				0	0
2018-11-27 08:18:26	4.49	347	6.92	6.87	6.21	230.8	229.6	230.2	远程	正常	启动	65535	2.9	0.63		19.91	2031		15.66				0	0
2018-11-27 08:23:05	4.5	347	6.86	6.91	6.34	231.5	230.1	230.7	远程	正常	启动	65535	2.91	0.63		19.91	2031		15.66				0	0
2018-11-27 08:26:18	4.5	347	6.85	6.86	6.28	230.9	230.4	231.1	远程	正常	启动	65535	2.91	0.64		19.9	2030		15.65				0	0
2018-11-27 08:33:41	4.49	347	6.86	6.91	6.25	231.1	230.3	230.6	远程	正常	启动	65535	2.9	0.63		19.9	2030		15.65				0	0
2018-11-27 08:42:31	4.47	347	6.93	6.86	6.15	230	229.5	230.1	远程	正常	启动	65535	2.9	0.64		19.89	2029		15.63				0	0
2018-11-27 08:43:35	4.48	347	6.86	6.74	6.09	231.6	230.5	231.2	远程	正常	启动	65535	2.9	0.64		19.89	2029		15.63				0	0
2018-11-27 08:47:13	4.48	347	6.92	6.92	6.29	230.2	229	229.4	远程	正常	启动	65535	2.9	0.63		19.89	2029		15.63				0	0
2018-11-27 08:48:14	4.45	347	6.81	6.82	6.26	230	229.5	230	远程	正常	启动	65535	2.89	0.64		19.88	2028		15.62				0	0
2018-11-27 08:56:44	4.47	347	6.9	6.85	6.22	230	229.8	230	远程	正常	启动	65535	2.9	0.64		19.88	2028		15.62				0	0
2018-11-27 08:58:40	4.49	347	6.99	6.92	6.15	231.2	230.9	231.1	远程	正常	启动	65535	2.9	0.63		19.88	2028		15.61				0	0
2018-11-27 09:00:44	4.5	347	6.95	6.91	6.23	229.9	229.3	229.9	远程	正常	启动	65535	2.92	0.64		19.88	2028		15.6				0	0
2018-11-27 09:04:36	4.51	347	6.96	6.89	6.17	229.6	229.1	229.7	远程	正常	启动	65535	2.92	0.64		19.87	2027		15.59				0	0
2018-11-27 09:05:39	4.49	347	6.92	6.82	6.07	228.7	227.7	228.1	远程	正常	启动	65535	2.91	0.65		19.86	2026		15.59				0	0
2018-11-27 09:07:34	4.49	347	6.99	6.9	6.12	229.9	228.8	229.3	远程	正常	启动	65535	2.91	0.64		19.87	2027		15.59				0	0
2018-11-27 09:12:44	4.49	347	7.01	6.86	6.12	230.4	229.8	229.8	远程	正常	启动	65535	2.91	0.64		19.86	2026		15.59				0	0
2018-11-27 09:13:08	4.49	347	6.87	6.69	6	230.5	229.6	230.2	远程	正常	启动	65535	2.9	0.64		19.86	2026		15.59				0	0
2018-11-27 09:15:20	4.49	347	6.89	6.75	6.15	230.4	229.5	230.2	远程	正常	启动	65535	2.91	0.64		19.86	2026		15.59				0	0
2018-11-27 09:17:19	4.5	347	6.82	6.73	6.16	230.5	230.1	229.9	远程	正常	启动	65535	2.91	0.65		19.86	2026		15.59				0	0
2018-11-27 09:20:57	4.46	347	6.99	6.81	6.11	230.5	229.8	230.2	远程	正常	启动	65535	2.9	0.64		19.86	2026		15.59				0	0
2018-11-27 09:22:04	4.47	347	7.03	6.85	6.08	231.9	230.9	231.7	远程	正常	启动	65535	2.9	0.63		19.86	2026		15.59				0	0
2018-11-27 09:24:31	4.47	347	6.99	6.89	6.22	230.9	230	229.8	远程	正常	启动	65535	2.9	0.63		19.86	2026		15.6				0	0
2018-11-27 09:27:35	4.49	347	7.04	6.88	6.11	231.4	230.6	231.3	远程	正常	启动	65535	2.9	0.63		19.85	2025		15.59				0	0
2018-11-27 09:29:21	4.48	347	6.94	6.79	6.14	230.8	230.4	230.4	远程	正常	启动	65535	2.9	0.64		19.85	2025		15.59				0	0
2018-11-27 09:31:48	4.47	347	7.13	6.83	6.06	231.4	230.8	230.7	远程	正常	启动	65535	2.89	0.63		19.85	2025		15.59				0	0
2018-11-27 09:34:19	4.48	347	7.08	6.74	6.02	231.9	231.3	232	远程	正常	启动	65535	2.9	0.63		19.85	2025		15.58				0	0
2018-11-27 09:37:57	4.48	347	7.13	6.84	6.05	232.8	231.7	232.5	远程	正常	启动	65535	2.9	0.63		19.85	2025		15.59				0	0
2018-11-27 09:41:26	4.49	347	7.02	6.82	6.06	231.6	230.4	230.8	远程	正常	启动	65535	2.9	0.63		19.84	2024		15.57				0	0
2018-11-27 09:43:51	4.51	347	7.01	6.79	6.16	230.9	230.5	230.8	远程	正常	启动	65535	2.9	0.63		19.84	2024		15.57				0	0
2018-11-27 09:46:55	4.43	347	6.97	6.74	6.06	230.7	229.6	230.2	远程	正常	启动	65535	2.88	0.64		19.84	2024		15.57				0	0
2018-11-27 09:50:21	4.46	347	7	6.78	6.08	229.8	229.4	229.5	远程	正常	启动	65535	2.89	0.64		19.83	2023		15.56				0	0
2018-11-27 09:51:30	4.5	347	7.11	6.78	6.03	230.1	229.5	229.2	远程	正常	启动	65535	2.91	0.64		19.84	2024		15.57				0	0
2018-11-27 09:53:33	4.44	347	7.01	6.7	6	231.2	230.5	230.4	远程	正常	启动	65535	2.88	0.64		19.84	2024		15.57				0	0
2018-11-27 09:56:18	4.51	347	7.02	6.89	6.12	230.9	230	230.7	远程	正常	启动	65535	2.91	0.63		19.83	2023		15.57				0	0
2018-11-27 09:58:06	4.46	347	6.91	6.78	5.91	231.6	231.1	231.2	远程	正常	启动	65535	2.88	0.64		19.83	2023		15.56				0	0
2018-11-27 10:00:31	4.49	347	6.97	6.84	6.11	230.8	230.4	230.4	远程	正常	启动	65535	2.91	0.64		19.83	2023		15.56				0	0
2018-11-27 10:02:55	4.49	347	6.99	6.83	6.07	232.3	231.3	231.2	远程	正常	启动	65535	2.91	0.64		19.84	2024		15.56				0	0
2018-11-27 10:06:52	4.5	347	6.84	6.7	6.01	232.1	231.4	232.1	远程	正常	启动	65535	2.91	0.64		19.83	2023		15.55				0	0
2018-11-27 10:07:46	4.16	347	6.66	6.44	5.66	232.2	231.3	232.2	远程	正常	启动	65535	2.72	0.63		19.83	2023		15.91				0	0
2018-11-27 10:09:55	4.09	347	6.58	6.43	5.69	232.1	231	231.6	远程	正常	启动	65535	2.68	0.63		19.83	2023		15.96				0	0
2018-11-27 10:13:01	4.01	347	6.39	6.19	5.47	230.3	229.1	229.7	远程	正常	启动	65535	2.61	0.63		19.82	2022		16.07				0	0
2018-11-27 10:15:03	4.01	347	6.25	6.14	5.35	232.1	231.7	232	远程	正常	启动	65535	2.59	0.64		19.83	2023		16.13				0	0
2018-11-27 10:16:55	3.95	347	6.39	6.17	5.29	229.9	229.5	229.4	远程	正常	启动	65535	2.56	0.62		19.83	2023		16.17				0	0
2018-11-27 10:19:19	3.95	347	6.3	6.14	5.26	231.5	231	230.8	远程	正常	启动	65535	2.55	0.63		19.83	2023		16.21				0	0
2018-11-27 10:22:31	3.83	347	6.07	5.97	5.3	231.3	230.7	230.6	远程	正常	启动	65535	2.52	0.63		19.83	2023		16.26				0	0
2018-11-27 10:24:09	3.84	347	6.15	6.04	5.24	231.9	231.3	231.2	远程	正常	启动	65535	2.5	0.62		19.83	2023		16.28				0	0
2018-11-27 10:27:47	3.76	347	6.24	6.11	5.37	231.5	231.1	231.7	远程	正常	启动	65535	2.49	0.61		19.84	2024		16.3				0	0
2018-11-27 10:28:43	3.8	347	6.13	5.96	5.24	230.1	229.2	229.1	远程	正常	启动	65535	2.48	0.63		19.83	2023		16.3				0	0
2018-11-27 10:31:40	3.8	347	6.15	6	5.21	231.8	230.8	231.3	远程	正常	启动	65535	2.47	0.62		19.84	2024		16.32				0	0
2018-11-27 10:34:25	3.76	347	6.02	5.9	5.13	231.9	231.3	231.2	远程	正常	启动	65535	2.46	0.62		19.84	2024		16.33				0	0
2018-11-27 10:36:27	3.78	347	6.12	6	5.34	231.5	230.7	230.7	远程	正常	启动	65535	2.46	0.62		19.84	2024		16.33				0	0
2018-11-27 10:38:16	3.77	347	6.17	5.9	5.18	230.4	229.9	229.8	远程	正常	启动	65535	2.46	0.63		19.84	2024		16.33				0	0
2018-11-27 10:41:24	3.78	347	6.08	5.92	5.26	230.4	229.5	230.3	远程	正常	启动	65535	2.45	0.62		19.84	2024		16.33				0	0
2018-11-27 10:44:46	3.72	347	6.26	6	5.15	232.1	230.9	231.4	远程	正常	启动	65535	2.45	0.61		19.84	2024		16.35				0	0
2018-11-27 10:46:55	3.76	347	6.05	5.88	5.22	231.3	230.6	230.6	远程	正常	启动	65535	2.45	0.62		19.84	2024		16.35				0	0
2018-11-27 10:47:56	3.78	347	6.02	5.88	5.17	230.9	230.2	231	远程	正常	启动	65535	2.45	0.62		19.85	2025		16.35				0	0
2018-11-27 10:50:21	3.86	347	6.54	6.29	5.72	230	228.8	229.3	远程	正常	启动	65535	2.59	0.63		19.83	2023		16.34				0	0

## Sheet: Sheet11
时间	电流	转速	输入电流A	输入电流B	输入电流C	输入电压A	输入电压B	输入电压C	KA0	KA4	远程操作	操作时间	有功功率	功率因数	有功电量	井下压力	沉没度	无功电量	油压	油压	套压	流量	井温	油温
2019-03-22 04:55:58	5.69	373	6.48	6.43	5.91	224	223.7	224.6	远程	正常	调速	65535	2.58	0.62		23.93	2441		15.91				0	0
2019-03-22 04:58:29	5.77	373	6.27	6.19	5.7	225.3	224.4	225.6	远程	正常	调速	65535	2.55	0.63		23.66	2414		15.91				0	0
2019-03-22 05:00:54	5.64	373	6.41	6.44	5.92	224.2	223.9	224.5	远程	正常	调速	65535	2.55	0.62		23.38	2385		15.91				0	0
2019-03-22 05:03:18	5.73	373	6.44	6.34	5.88	225.1	224.1	224.8	远程	正常	调速	65535	2.55	0.61		22.99	2345		15.91				0	0
2019-03-22 05:05:43	5.7	373	6.38	6.36	5.85	225.2	224.8	226.2	远程	正常	调速	65535	2.57	0.62		22.57	2303		15.91				0	0
2019-03-22 05:08:09	5.85	373	6.38	6.44	5.98	225.2	224.2	225.1	远程	正常	调速	65535	2.56	0.62		22.26	2271		15.91				0	0
2019-03-22 05:10:18	5.76	373	6.26	6.23	5.72	224.8	224.9	225.8	远程	正常	调速	65535	2.59	0.63		21.91	2235		15.91				0	0
2019-03-22 05:12:43	5.75	373	6.22	6.16	5.62	224.8	224.5	224.9	远程	正常	调速	65535	2.55	0.63		21.61	2205		15.91				0	0
2019-03-22 05:14:53	5.76	373	6.39	6.21	5.68	225.3	224.9	225.6	远程	正常	调速	65535	2.57	0.63		21.5	2193		15.91				0	0
2019-03-22 05:17:02	5.78	373	6.33	6.22	5.71	224.3	224.1	225.2	远程	正常	调速	65535	2.58	0.62		21.42	2185		15.91				0	0
2019-03-22 05:19:28	5.62	373	6.37	6.3	5.77	223.6	223.4	224.3	远程	正常	调速	65535	2.55	0.62		21.27	2170		15.91				0	0
2019-03-22 05:21:53	5.72	373	6.42	6.26	5.7	224.9	224.3	225.5	远程	正常	调速	65535	2.56	0.62		20.88	2130		15.91				0	0
2019-03-22 05:24:18	5.69	373	6.24	6.2	5.75	224.3	223.7	224.3	远程	正常	调速	65535	2.54	0.63		20.59	2101		15.91				0	0
2019-03-22 05:26:43	5.79	373	6.24	6.25	5.74	225.1	224.7	225.3	远程	正常	调速	65535	2.56	0.63		20.39	2080		15.91				0	0
2019-03-22 05:29:08	5.82	373	6.23	6.31	5.72	225	224.6	225	远程	正常	调速	65535	2.57	0.63		20.24	2065		15.91				0	0
2019-03-22 05:31:34	5.81	373	6.35	6.2	5.55	224.9	224.6	225.1	远程	正常	调速	65535	2.55	0.63		20.09	2050		15.91				0	0
2019-03-22 05:33:59	5.83	373	6.13	6.05	5.58	226.3	225.6	226.2	远程	正常	调速	65535	2.58	0.64		19.94	2034		15.91				0	0
2019-03-22 05:36:25	5.72	373	6.3	6.13	5.56	224.1	223.5	224.6	远程	正常	调速	65535	2.56	0.63		19.84	2024		15.91				0	0
2019-03-22 05:38:50	5.85	373	6.41	6.21	5.76	226	225.3	225.9	远程	正常	调速	65535	2.58	0.62		19.67	2007		15.91				0	0
2019-03-22 05:41:15	5.8	373	6.34	6.33	5.93	224.4	223.5	224.5	远程	正常	调速	65535	2.57	0.63		19.55	1994		15.91				0	0
2019-03-22 05:43:39	5.8	373	6.2	6.19	5.71	225.1	224.3	225.1	远程	正常	调速	65535	2.56	0.62		19.47	1986		15.91				0	0
2019-03-22 05:46:24	5.75	373	6.24	6.14	5.6	224.3	223.4	224.3	远程	正常	调速	65535	2.57	0.64		19.41	1980		15.91				0	0
2019-03-22 05:48:53	5.77	373	6.41	6.33	5.88	224.3	223.8	224.9	远程	正常	调速	65535	2.57	0.62		19.37	1976		15.91				0	0
2019-03-22 05:51:19	5.7	373	6.32	6.3	5.88	224.6	223.6	224.4	远程	正常	调速	65535	2.56	0.62		19.35	1974		15.91				0	0
2019-03-22 05:53:38	5.79	373	6.22	6.3	5.74	225.5	225.3	226.3	远程	正常	调速	65535	2.56	0.62		19.34	1973		15.91				0	0
2019-03-22 05:56:03	5.9	373	6.22	6.25	5.76	227.4	226.7	227.6	远程	正常	调速	65535	2.56	0.63		19.33	1972		15.91				0	0
2019-03-22 05:58:37	5.71	373	6.24	6.26	5.83	224.9	224.6	225.2	远程	正常	调速	65535	2.55	0.63		19.33	1972		15.91				0	0
2019-03-22 06:01:02	5.81	373	6.31	6.24	5.76	225.6	224.8	226	远程	正常	调速	65535	2.57	0.63		19.33	1972		15.91				0	0
2019-03-22 06:03:27	5.78	373	6.26	6.29	5.72	225.7	225	226.4	远程	正常	调速	65535	2.57	0.63		19.32	1971		15.91				0	0
2019-03-22 06:05:53	5.66	373	6.48	6.45	5.98	224.8	223.9	225	远程	正常	调速	65535	2.57	0.61		19.3	1969		15.92				0	0
2019-03-22 06:08:17	5.85	373	6.25	6.34	5.85	225	224.6	225.5	远程	正常	调速	65535	2.57	0.62		19.28	1967		15.92				0	0
2019-03-22 06:10:42	5.67	373	6.23	6.22	5.81	224.3	223.8	224.6	远程	正常	调速	65535	2.57	0.63		19.26	1965		15.92				0	0
2019-03-22 06:12:51	5.75	373	6.41	6.44	5.79	226.1	225.1	226.1	远程	正常	调速	65535	2.57	0.62		19.28	1967		15.92				0	0
2019-03-22 06:15:00	5.66	373	6.3	6.37	5.8	224.7	224.4	224.9	远程	正常	调速	65535	2.57	0.62		19.29	1968		15.92				0	0
2019-03-22 06:17:26	5.75	373	6.25	6.34	5.78	225.1	224.1	224.9	远程	正常	调速	65535	2.56	0.62		19.29	1968		15.92				0	0
2019-03-22 06:19:51	5.75	373	6.37	6.35	5.84	225.8	225.2	225.8	远程	正常	调速	65535	2.57	0.61		19.31	1970		15.91				0	0
2019-03-22 06:22:16	5.74	373	6.4	6.29	5.69	225	224.4	224.7	远程	正常	调速	65535	2.57	0.62		19.31	1970		15.92				0	0
2019-03-22 06:24:41	5.77	373	6.32	6.34	5.82	224.7	224.4	225.5	远程	正常	调速	65535	2.57	0.63		19.32	1971		15.92				0	0
2019-03-22 06:26:50	5.74	373	6.15	6.19	5.8	224.3	223.5	224.8	远程	正常	调速	65535	2.55	0.62		19.28	1967		15.92				0	0
2019-03-22 06:29:14	5.79	373	6.36	6.35	5.9	225.3	225.1	225.9	远程	正常	调速	65535	2.58	0.62		19.28	1967		15.92				0	0
2019-03-22 06:31:39	5.64	373	6.41	6.2	5.74	224.6	224.4	225	远程	正常	调速	65535	2.57	0.62		19.28	1967		15.92				0	0
2019-03-22 06:34:05	5.68	373	6.38	6.36	5.82	223.6	223.4	224.1	远程	正常	调速	65535	2.57	0.62		19.26	1965		15.92				0	0
2019-03-22 06:36:31	5.74	373	6.41	6.3	5.8	225.2	224.5	225.1	远程	正常	调速	65535	2.56	0.62		19.22	1961		15.92				0	0
2019-03-22 06:38:57	5.76	373	6.36	6.24	5.79	224.4	223.3	224.2	远程	正常	调速	65535	2.57	0.62		19.22	1961		15.92				0	0
2019-03-22 06:41:21	5.73	373	6.43	6.3	5.79	225.5	224.8	226.1	远程	正常	调速	65535	2.56	0.61		19.24	1963		15.92				0	0
2019-03-22 06:43:46	5.79	373	6.45	6.32	5.86	225.6	225.1	225.7	远程	正常	调速	65535	2.58	0.62		19.26	1965		15.92				0	0
2019-03-22 06:46:11	5.8	373	6.38	6.33	5.97	225.4	225.1	226.2	远程	正常	调速	65535	2.57	0.62		19.28	1967		15.92				0	0
2019-03-22 06:48:25	5.78	373	6.35	6.18	5.75	224.6	224.3	225.1	远程	正常	调速	65535	2.55	0.62		19.3	1969		15.92				0	0
2019-03-22 06:50:51	5.87	373	6.32	6.37	5.92	224.7	224.2	225.6	远程	正常	调速	65535	2.58	0.62		19.32	1971		15.92				0	0
2019-03-22 06:53:17	5.69	373	6.35	6.27	6.01	224.5	224	224.6	远程	正常	调速	65535	2.55	0.62		19.33	1972		15.92				0	0
2019-03-22 06:55:44	5.68	373	6.34	6.31	5.95	224	223.5	223.8	远程	正常	调速	65535	2.57	0.63		19.34	1973		15.92				0	0
2019-03-22 06:58:26	5.81	373	6.24	6.21	5.86	224.6	224.1	225.5	远程	正常	调速	65535	2.56	0.62		19.34	1973		15.92				0	0
2019-03-22 07:01:09	5.82	373	6.41	6.44	6.01	225.1	224.4	225.8	远程	正常	调速	65535	2.57	0.61		19.33	1972		15.92				0	0
2019-03-22 07:03:35	5.74	373	6.35	6.32	5.76	224.5	223.5	224.5	远程	正常	调速	65535	2.55	0.63		19.3	1969		15.92				0	0
2019-03-22 07:06:18	5.78	373	6.31	6.32	5.89	225.4	225.1	226	远程	正常	调速	65535	2.58	0.61		19.2	1959		15.92				0	0
2019-03-22 07:08:47	5.85	373	6.24	6.25	5.98	224.6	223.6	225	远程	正常	调速	65535	2.58	0.62		19.11	1950		15.92				0	0
2019-03-22 07:11:11	5.63	373	6.22	6.26	5.83	223.7	223	224.4	远程	正常	调速	65535	2.56	0.62		19.02	1940		15.92				0	0
2019-03-22 07:13:37	5.79	373	6.34	6.43	6.03	224.2	223.5	224.9	远程	正常	调速	65535	2.57	0.61		18.95	1933		15.92				0	0
2019-03-22 07:16:02	5.68	373	6.23	6.26	5.89	224.2	223.8	224.6	远程	正常	调速	65535	2.54	0.63		18.99	1937		15.92				0	0
2019-03-22 07:18:27	5.78	373	6.06	6.16	5.59	224.9	224.2	225.5	远程	正常	调速	65535	2.57	0.64		19.07	1945		15.91				0	0
2019-03-22 07:20:53	5.68	373	6.16	6.2	5.66	223.7	223.3	224.5	远程	正常	调速	65535	2.56	0.63		19.12	1951		15.92				0	0
2019-03-22 07:23:09	5.67	373	6.36	6.33	5.89	223.4	223	223.6	远程	正常	调速	65535	2.56	0.62		19.1	1948		15.92				0	0
2019-03-22 07:25:34	5.7	373	6.32	6.24	5.79	224.1	223.4	223.5	远程	正常	调速	65535	2.56	0.62		19.04	1942		15.92				0	0
2019-03-22 07:28:09	5.75	373	6.21	6.2	5.8	224.9	224.2	224.9	远程	正常	调速	65535	2.55	0.63		18.91	1929		15.92				0	0
2019-03-22 07:30:34	5.75	373	6.28	6.2	5.8	225.2	224.4	224.6	远程	正常	调速	65535	2.56	0.63		18.75	1913		15.92				0	0
2019-03-22 07:33:06	5.84	373	6.21	6.23	5.85	225	224.3	225.2	远程	正常	调速	65535	2.56	0.62		18.67	1905		15.92				0	0
2019-03-22 07:35:49	5.84	373	6.22	6.28	5.89	224.7	224	224.9	远程	正常	调速	65535	2.58	0.64		18.58	1895		15.92				0	0
2019-03-22 07:38:23	5.79	373	6.37	6.43	6.07	223.9	223.4	224.3	远程	正常	调速	65535	2.57	0.62		18.51	1888		15.92				0	0
2019-03-22 07:40:49	5.79	373	6.42	6.46	6.05	224.8	224	224.5	远程	正常	调速	65535	2.58	0.61		18.46	1883		15.91				0	0
2019-03-22 07:43:14	5.76	373	6.26	6.18	5.71	224.1	223.5	223.5	远程	正常	调速	65535	2.57	0.63		18.39	1876		15.91				0	0
2019-03-22 07:45:39	5.72	373	6.45	6.42	5.91	223.8	223.5	224.2	远程	正常	调速	65535	2.57	0.62		18.49	1886		15.91				0	0
2019-03-22 07:47:52	5.73	373	6.36	6.37	5.84	223.9	223.6	224.3	远程	正常	调速	65535	2.56	0.61		18.74	1912		15.91				0	0
2019-03-22 07:50:18	5.8	373	6.42	6.42	6.02	224.7	224.1	225	远程	正常	调速	65535	2.57	0.61		19.12	1951		15.91				0	0
2019-03-22 07:52:43	5.82	373	6.37	6.43	5.88	226	225.5	225.7	远程	正常	调速	65535	2.57	0.62		19.09	1947		15.91				0	0
2019-03-22 07:55:27	5.87	373	6.23	6.29	5.86	226.5	225.8	226.5	远程	正常	调速	65535	2.58	0.63		19	1938		15.9				0	0
2019-03-22 07:58:10	5.79	373	6.36	6.33	5.89	225.7	225.5	225.9	远程	正常	调速	65535	2.58	0.62		18.97	1935		15.9				0	0
2019-03-22 08:00:53	5.78	373	6.24	6.23	5.83	225.2	224.6	225.4	远程	正常	调速	65535	2.58	0.63		18.97	1935		15.9				0	0
2019-03-22 08:03:29	5.72	373	6.41	6.34	5.96	224	223	223.2	远程	正常	调速	65535	2.54	0.62		19	1938		15.89				0	0
2019-03-22 08:05:53	5.69	373	6.25	6.22	5.84	224.7	223.7	224.1	远程	正常	调速	65535	2.57	0.62		19	1938		15.89				0	0
2019-03-22 08:08:18	5.67	373	6.28	6.28	5.94	224.6	223.5	223.8	远程	正常	调速	65535	2.57	0.63		19	1938		15.89				0	0
2019-03-22 08:10:42	5.83	373	6.3	6.27	5.94	224.8	224	224.9	远程	正常	调速	65535	2.57	0.63		19	1938		15.89				0	0
2019-03-22 08:12:52	5.76	373	6.33	6.3	5.91	225.1	224.2	224.7	远程	正常	调速	65535	2.54	0.62		19	1938		15.89				0	0
2019-03-22 08:15:16	5.81	373	6.36	6.44	6.04	224.4	223.6	224.4	远程	正常	调速	65535	2.55	0.62		19	1938		15.89				0	0
2019-03-22 08:17:25	5.74	373	6.38	6.35	5.85	225.1	224.2	224.3	远程	正常	调速	65535	2.57	0.62		18.98	1936		15.89				0	0
2019-03-22 08:19:52	5.74	373	6.36	6.27	5.81	224.2	223.5	224.2	远程	正常	调速	65535	2.55	0.62		18.98	1936		15.88				0	0
2019-03-22 08:22:16	5.76	373	6.39	6.27	5.79	223.9	223	223.7	远程	正常	调速	65535	2.54	0.61		18.98	1936		15.89				0	0
2019-03-22 08:24:42	5.68	373	6.37	6.39	5.94	224.2	223.1	223.2	远程	正常	调速	65535	2.55	0.62		18.97	1935		15.88				0	0
2019-03-22 08:27:07	5.82	373	6.34	6.25	5.78	224.5	224	224.6	远程	正常	调速	65535	2.56	0.62		18.97	1935		15.88				0	0
2019-03-22 08:29:31	5.79	373	6.29	6.32	5.82	225.1	224.4	225	远程	正常	调速	65535	2.57	0.63		18.96	1934		15.88				0	0
2019-03-22 08:31:56	5.85	373	6.27	6.31	5.59	225.3	225.3	225.3	远程	正常	调速	65535	2.56	0.63		18.96	1934		15.88				0	0
2019-03-22 08:34:22	5.77	373	6.35	6.35	5.6	224.9	224.8	224.6	远程	正常	调速	65535	2.55	0.62		18.96	1934		15.88				0	0
2019-03-22 08:36:47	5.76	373	6.35	6.27	5.64	224.8	224.5	224.7	远程	正常	调速	65535	2.56	0.63		18.96	1934		15.88				0	0
2019-03-22 08:39:23	5.78	373	6.44	6.37	5.79	224.9	224.2	224.8	远程	正常	调速	65535	2.56	0.62		18.96	1934		15.88				0	0
2019-03-22 08:42:03	5.72	373	6.25	6.23	5.6	224.3	224.3	224.1	远程	正常	调速	65535	2.53	0.63		18.96	1934		15.88				0	0
2019-03-22 08:44:29	5.83	373	6.45	6.36	5.61	225.3	224.4	224.6	远程	正常	调速	65535	2.56	0.63		18.95	1933		15.88				0	0
2019-03-22 08:47:00	5.63	373	6.18	6.11	5.44	224.5	224.4	224.3	远程	正常	调速	65535	2.52	0.63		18.95	1933		15.87				0	0
2019-03-22 08:49:25	5.81	373	6.26	6.3	5.75	224.5	224.1	224.7	远程	正常	调速	65535	2.56	0.62		18.96	1934		15.88				0	0
2019-03-22 08:51:51	5.74	373	6.32	6.26	5.77	224.5	224.2	224.5	远程	正常	调速	65535	2.55	0.63		18.95	1933		15.87				0	0
2019-03-22 08:54:15	5.85	373	6.28	6.32	5.72	225.1	224.4	225	远程	正常	调速	65535	2.55	0.62		18.95	1933		15.88				0	0
2019-03-22 08:56:48	5.79	373	6.36	6.38	5.82	225	224.2	224.2	远程	正常	调速	65535	2.56	0.62		18.95	1933		15.88				0	0
2019-03-22 08:59:13	5.81	373	6.22	6.19	5.67	224.5	224	224.6	远程	正常	调速	65535	2.53	0.62		18.95	1933		15.88				0	0
2019-03-22 09:01:39	5.79	373	6.35	6.29	5.75	225.5	225	225.7	远程	正常	调速	65535	2.54	0.62		18.96	1934		15.88				0	0
2019-03-22 09:04:07	5.71	373	6.3	6.41	5.97	224.9	224.1	224.5	远程	正常	调速	65535	2.52	0.61		18.95	1933		15.88				0	0
2019-03-22 09:06:31	5.84	373	6.24	6.45	5.94	224.8	224.6	224.9	远程	正常	调速	65535	2.55	0.61		18.96	1934		15.88				0	0
2019-03-22 09:08:57	5.73	373	6.31	6.36	5.8	224.2	224.1	224.3	远程	正常	调速	65535	2.55	0.62		18.96	1934		15.88				0	0
2019-03-22 09:11:21	5.8	373	6.36	6.42	5.84	225.2	225	224.8	远程	正常	调速	65535	2.55	0.62		18.95	1933		15.88				0	0
2019-03-22 09:13:47	5.63	373	6.23	6.29	5.81	223.1	222.6	223	远程	正常	调速	65535	2.53	0.62		18.96	1934		15.87				0	0
2019-03-22 09:16:12	5.69	373	6.28	6.31	5.85	224	223.1	223.5	远程	正常	调速	65535	2.54	0.62		18.95	1933		15.87				0	0
2019-03-22 09:18:37	5.78	373	6.15	6.17	5.65	224.8	224.4	224.9	远程	正常	调速	65535	2.55	0.63		18.95	1933		15.87				0	0
2019-03-22 09:21:02	5.79	373	6.16	6.31	5.77	224.9	224.8	224.7	远程	正常	调速	65535	2.55	0.62		18.95	1933		15.87				0	0
2019-03-22 09:23:28	5.78	373	6.15	6.27	5.69	225.4	225.3	225.8	远程	正常	调速	65535	2.55	0.62		18.94	1932		15.87				0	0
2019-03-22 09:25:53	5.79	373	6.26	6.32	5.74	225.3	224.6	224.8	远程	正常	调速	65535	2.55	0.63		18.95	1933		15.87				0	0
2019-03-22 09:28:02	5.74	373	6.35	6.39	5.9	225	224.6	225.1	远程	正常	调速	65535	2.54	0.62		18.95	1933		15.87				0	0
2019-03-22 09:30:22	5.75	373	6.2	6.22	5.65	224.7	224.1	223.9	远程	正常	调速	65535	2.54	0.63		18.95	1933		15.87				0	0
2019-03-22 09:33:05	5.78	373	6.13	6.17	5.63	225.7	225.5	225.7	远程	正常	调速	65535	2.54	0.62		18.94	1932		15.87				0	0
2019-03-22 09:35:34	5.68	373	6.19	6.26	5.78	224.7	224.6	224.5	远程	正常	调速	65535	2.53	0.62		18.94	1932		15.87				0	0
2019-03-22 09:37:59	5.64	373	6.22	6.24	5.83	224.1	223.2	223.2	远程	正常	调速	65535	2.54	0.63		18.94	1932		15.87				0	0
2019-03-22 09:40:19	5.73	373	6.21	6.27	5.74	225.7	225.2	225.8	远程	正常	调速	65535	2.55	0.63		18.95	1933		15.87				0	0
2019-03-22 09:42:44	5.83	373	6.15	6.19	5.7	226.7	225.9	226.4	远程	正常	调速	65535	2.53	0.62		18.94	1932		15.87				0	0
2019-03-22 09:45:10	5.75	373	6.26	6.32	5.91	225.2	224.4	224.7	远程	正常	调速	65535	2.54	0.62		18.95	1933		15.87				0	0
2019-03-22 09:47:35	5.67	373	6.36	6.28	5.7	225.6	224.8	225	远程	正常	调速	65535	2.52	0.61		18.94	1932		15.87				0	0
2019-03-22 09:50:00	5.76	373	6.26	6.3	5.8	225.7	225.4	225.2	远程	正常	调速	65535	2.54	0.62		18.93	1931		15.87				0	0
2019-03-22 09:52:25	5.67	373	6.3	6.34	5.94	225.2	224.3	224.3	远程	正常	调速	65535	2.52	0.61		18.94	1932		15.87				0	0
2019-03-22 09:54:50	5.82	373	6.18	6.29	5.79	225.8	225.3	225.9	远程	正常	调速	65535	2.54	0.61		18.94	1932		15.87				0	0
2019-03-22 09:57:16	5.79	373	6.25	6.41	5.95	225.9	225	225.4	远程	正常	调速	65535	2.54	0.61		18.94	1932		15.87				0	0
2019-03-22 09:59:41	5.74	373	6.33	6.41	6.04	226.2	225.4	225.2	远程	正常	调速	65535	2.54	0.61		18.93	1931		15.87				0	0
2019-03-22 10:02:06	5.63	373	6.18	6.33	5.82	224.7	224.5	224.3	远程	正常	调速	65535	2.52	0.61		18.93	1931		15.87				0	0
2019-03-22 10:04:44	5.72	373	6.06	6.2	5.76	225.4	224.5	224.9	远程	正常	调速	65535	2.51	0.61		18.93	1931		15.87				0	0
2019-03-22 10:07:09	5.7	373	6.31	6.46	6	225.1	224.6	224.4	远程	正常	调速	65535	2.54	0.61		18.93	1931		15.87				0	0
2019-03-22 10:09:20	5.76	373	6.32	6.43	5.9	225.6	225.3	225.2	远程	正常	调速	65535	2.54	0.61		18.93	1931		15.87				0	0
2019-03-22 10:11:45	5.72	373	6.5	6.38	5.93	224	223.8	224	远程	正常	调速	65535	2.53	0.61		18.93	1931		15.87				0	0
2019-03-22 10:14:10	5.65	373	6.29	6.27	5.83	223.9	222.9	223	远程	正常	调速	65535	2.51	0.61		18.94	1932		15.87				0	0
2019-03-22 10:16:35	5.74	373	6.51	6.36	5.88	224.9	224	224.1	远程	正常	调速	65535	2.54	0.62		18.93	1931		15.88				0	0
2019-03-22 10:19:17	5.88	373	6.53	6.44	5.87	226	225.6	225.4	远程	正常	调速	65535	2.54	0.61		18.94	1932		15.88				0	0
2019-03-22 10:21:42	5.73	373	6.46	6.35	5.83	224.6	224.3	223.8	远程	正常	调速	65535	2.53	0.61		18.93	1931		15.87				0	0
2019-03-22 10:24:08	5.75	373	6.38	6.36	5.81	224.7	224.3	224.1	远程	正常	调速	65535	2.54	0.61		18.94	1932		15.87				0	0
2019-03-22 10:26:33	5.82	373	6.44	6.36	5.81	225	224	224.4	远程	正常	调速	65535	2.54	0.61		18.94	1932		15.88				0	0
2019-03-22 10:28:57	5.73	373	6.32	6.29	5.79	223.7	223.2	223.2	远程	正常	调速	65535	2.53	0.61		18.93	1931		15.88				0	0
2019-03-22 10:31:24	5.67	373	6.29	6.03	5.42	224.6	223.6	223.5	远程	正常	调速	65535	2.5	0.63		18.93	1931		15.88				0	0
2019-03-22 10:33:48	5.77	373	6.32	6.21	5.73	224.8	223.9	224.3	远程	正常	调速	65535	2.54	0.62		18.93	1931		15.85				0	0
2019-03-22 10:36:12	5.71	373	6.43	6.3	5.83	224.6	223.7	224	远程	正常	调速	65535	2.53	0.62		18.94	1932		15.86				0	0
2019-03-22 10:38:38	5.83	373	6.24	6.15	5.55	225.9	225.5	225.3	远程	正常	调速	65535	2.52	0.62		18.93	1931		15.86				0	0
2019-03-22 10:41:03	5.73	373	6.41	6.34	5.9	224.5	224.1	223.8	远程	正常	调速	65535	2.52	0.6		18.94	1932		15.86				0	0
2019-03-22 10:43:30	5.76	373	6.36	6.2	5.78	225.6	224.5	224.5	远程	正常	调速	65535	2.53	0.61		18.94	1932		15.86				0	0
2019-03-22 10:45:48	5.63	373	6.41	6.35	5.97	223	222.5	222.8	远程	正常	调速	65535	2.52	0.61		18.93	1931		15.86				0	0
2019-03-22 10:48:13	5.76	373	6.43	6.36	5.84	224.2	223.6	223.3	远程	正常	调速	65535	2.53	0.62		18.93	1931		15.86				0	0
2019-03-22 10:50:38	5.75	373	6.57	6.35	5.76	223.7	223.1	222.8	远程	正常	调速	65535	2.53	0.62		18.93	1931		15.86				0	0
2019-03-22 10:53:04	5.85	373	6.35	6.2	5.65	225.2	224.6	224.4	远程	正常	调速	65535	2.52	0.62		18.93	1931		15.86				0	0
2019-03-22 10:55:29	5.7	373	6.24	6.09	5.66	224.1	223.2	223.4	远程	正常	调速	65535	2.52	0.63		18.94	1932		15.86				0	0
2019-03-22 10:57:55	5.75	373	6.46	6.27	5.74	225.1	224.9	225.2	远程	正常	调速	65535	2.52	0.62		18.94	1932		15.86				0	0
2019-03-22 11:00:19	5.67	373	6.31	6.15	5.63	223.9	223	222.7	远程	正常	调速	65535	2.53	0.62		18.94	1932		15.86				0	0
2019-03-22 11:02:44	5.8	373	6.34	6.09	5.67	224.4	224.3	224.3	远程	正常	调速	65535	2.52	0.63		18.93	1931		15.86				0	0
2019-03-22 11:05:09	5.69	373	6.42	6.17	5.84	224.6	223.7	223.5	远程	正常	调速	65535	2.51	0.62		18.93	1931		15.85				0	0
2019-03-22 11:07:35	5.74	373	6.47	6.26	5.71	225.1	224.6	224.4	远程	正常	调速	65535	2.51	0.62		18.94	1932		15.85				0	0
2019-03-22 11:10:12	5.86	373	6.3	6.06	5.53	225.2	224.7	224.5	远程	正常	调速	65535	2.51	0.62		18.93	1931		15.86				0	0
2019-03-22 11:12:38	5.8	373	6.44	6.19	5.71	224.9	224	224.6	远程	正常	调速	65535	2.54	0.62		18.93	1931		15.86				0	0
2019-03-22 11:15:03	5.77	373	6.4	6.11	5.59	224.8	224.6	225	远程	正常	调速	65535	2.53	0.62		18.94	1932		15.86				0	0
2019-03-22 11:17:27	5.7	373	6.2	6	5.58	224.9	224.4	224.9	远程	正常	调速	65535	2.54	0.64		18.94	1932		15.85				0	0
2019-03-22 11:19:53	5.78	373	6.37	6.02	5.59	224.8	224.2	224.7	远程	正常	调速	65535	2.53	0.63		18.94	1932		15.86				0	0
2019-03-22 11:22:17	5.8	373	6.32	6.22	5.67	226.2	225.4	226.1	远程	正常	调速	65535	2.52	0.61		18.94	1932		15.85				0	0
2019-03-22 11:24:43	5.62	373	6.2	6.04	5.54	224.9	224.4	224.3	远程	正常	调速	65535	2.52	0.63		18.94	1932		15.85				0	0
2019-03-22 11:27:08	5.7	373	6.34	6.24	5.74	225.2	224.3	224.8	远程	正常	调速	65535	2.53	0.61		18.94	1932		15.85				0	0
2019-03-22 11:29:33	5.79	373	6.35	6.25	5.97	225	224.7	224.9	远程	正常	调速	65535	2.54	0.62		18.94	1932		15.85				0	0
2019-03-22 11:32:16	5.76	373	6.39	6.37	5.92	225.4	225.2	225	远程	正常	调速	65535	2.54	0.61		18.94	1932		15.85				0	0
2019-03-22 11:35:03	5.72	373	6.24	6.27	5.73	225.2	224.6	225	远程	正常	调速	65535	2.53	0.62		18.94	1932		15.85				0	0
2019-03-22 11:37:24	5.78	373	6.19	6.21	5.83	225.3	224.9	224.7	远程	正常	调速	65535	2.54	0.62		18.94	1932		15.85				0	0
2019-03-22 11:39:47	5.75	373	6.4	6.3	5.78	225.8	224.9	225.3	远程	正常	调速	65535	2.52	0.62		18.95	1933		15.85				0	0
2019-03-22 11:42:11	5.73	373	6.35	6.25	5.65	225.5	224.6	225.1	远程	正常	调速	65535	2.51	0.61		18.94	1932		15.85				0	0
2019-03-22 11:44:37	5.75	373	6.31	6.21	5.81	226.1	225.8	226	远程	正常	调速	65535	2.53	0.62		18.95	1933		15.85				0	0
2019-03-22 11:47:03	5.8	373	6.27	6.1	5.73	226	225	225.2	远程	正常	调速	65535	2.54	0.62		18.94	1932		15.85				0	0
2019-03-22 11:49:27	5.82	373	6.29	6.17	5.66	227.1	226.1	226.3	远程	正常	调速	65535	2.54	0.62		18.94	1932		15.85				0	0
2019-03-22 11:51:53	5.71	373	6.2	6.13	5.67	225.5	225.2	225	远程	正常	调速	65535	2.52	0.63		18.94	1932		15.85				0	0
2019-03-22 11:54:17	5.66	373	6.21	6.21	5.91	224.9	224	224	远程	正常	调速	65535	2.52	0.62		18.94	1932		15.85				0	0
2019-03-22 11:56:42	5.66	373	6.16	6.06	5.38	225.9	225	224.9	远程	正常	调速	65535	2.52	0.64		18.94	1932		15.85				0	0
2019-03-22 11:58:52	5.68	373	6.19	6.14	5.48	224.5	224.4	224.4	远程	正常	调速	65535	2.53	0.63		18.94	1932		15.85				0	0
2019-03-22 12:01:09	5.8	373	6.21	6.14	5.62	226.1	225.6	225.7	远程	正常	调速	65535	2.53	0.63		18.94	1932		15.85				0	0
2019-03-22 12:03:54	5.81	373	6.36	6.22	5.62	226	225.9	225.9	远程	正常	调速	65535	2.53	0.63		18.93	1931		15.85				0	0
2019-03-22 12:06:18	5.69	373	6.31	6.24	5.77	225.3	224.6	224.3	远程	正常	调速	65535	2.52	0.61		18.93	1931		15.84				0	0
2019-03-22 12:08:44	5.83	373	6.27	6.26	5.72	226.3	226.1	226.6	远程	正常	调速	65535	2.53	0.62		18.93	1931		15.84				0	0
2019-03-22 12:09:02	5.74	373	6.15	6.24	5.79	225.4	225	225.4	远程	正常	调速	65535	2.54	0.62		18.93	1931		15.84				0	0
2019-03-22 12:11:27	5.71	373	6.32	6.32	5.88	225	224.7	224.7	远程	正常	调速	65535	2.53	0.61		18.94	1932		15.84				0	0
2019-03-22 12:13:53	5.69	373	6.12	6.16	5.72	225.6	224.9	225.4	远程	正常	调速	65535	2.51	0.62		18.94	1932		15.84				0	0
2019-03-22 12:16:17	5.83	373	6.33	6.33	5.84	226.2	225.4	225.7	远程	正常	调速	65535	2.54	0.61		18.93	1931		15.84				0	0
2019-03-22 12:19:00	5.76	373	6.34	6.38	5.85	225.2	225	225.4	远程	正常	调速	65535	2.53	0.61		18.94	1932		15.84				0	0
2019-03-22 12:21:26	5.77	373	6.35	6.35	5.75	226.2	226.1	226.4	远程	正常	调速	65535	2.53	0.61		18.94	1932		15.84				0	0
2019-03-22 12:23:51	5.73	373	6.15	6.33	5.82	225.8	225.1	225.6	远程	正常	调速	65535	2.54	0.63		18.94	1932		15.84				0	0
2019-03-22 12:26:07	5.72	373	6.34	6.34	5.83	225.7	225.2	225.6	远程	正常	调速	65535	2.53	0.61		18.93	1931		15.84				0	0
2019-03-22 12:28:33	5.75	373	6.32	6.31	5.71	226.2	225.4	225.8	远程	正常	调速	65535	2.53	0.61		18.93	1931		15.84				0	0
2019-03-22 12:30:57	5.7	373	6.33	6.28	5.7	225.5	225.4	225	远程	正常	调速	65535	2.52	0.61		18.93	1931		15.84				0	0
2019-03-22 12:33:23	5.76	373	6.39	6.37	5.72	226.8	226.2	226.1	远程	正常	调速	65535	2.53	0.61		18.93	1931		15.83				0	0
2019-03-22 12:35:48	5.74	373	6.5	6.46	5.7	227.3	226.5	226.9	远程	正常	调速	65535	2.54	0.6		18.94	1932		15.84				0	0
2019-03-22 12:38:13	5.85	373	6.32	6.29	5.74	226.8	226	226.1	远程	正常	调速	65535	2.54	0.62		18.93	1931		15.84				0	0
2019-03-22 12:40:37	5.64	373	6.27	6.32	5.64	225.4	224.7	224.4	远程	正常	调速	65535	2.53	0.62		18.94	1932		15.84				0	0
2019-03-22 12:43:03	5.63	373	6.38	6.35	5.64	225.4	224.6	225.1	远程	正常	调速	65535	2.51	0.61		18.94	1932		15.84				0	0
2019-03-22 12:45:28	5.68	373	6.27	6.17	5.64	225.8	224.7	224.7	远程	正常	调速	65535	2.52	0.61		18.93	1931		15.84				0	0
2019-03-22 12:47:54	5.8	373	6.4	6.34	5.7	227	226	226.4	远程	正常	调速	65535	2.52	0.61		18.93	1931		15.84				0	0
2019-03-22 12:50:19	5.72	373	6.37	6.33	5.72	226.6	225.6	226	远程	正常	调速	65535	2.52	0.61		18.94	1932		15.84				0	0
2019-03-22 12:52:45	5.78	373	6.42	6.42	5.93	225.9	225.6	225.9	远程	正常	调速	65535	2.54	0.61		18.95	1933		15.84				0	0
2019-03-22 12:55:09	5.8	373	6.5	6.51	5.84	226.7	225.9	226.2	远程	正常	调速	65535	2.53	0.6		18.94	1932		15.84				0	0
2019-03-22 12:57:34	5.75	373	6.52	6.46	5.75	226.9	226.2	226.2	远程	正常	调速	65535	2.54	0.61		18.93	1931		15.83				0	0
2019-03-22 12:59:58	5.64	373	6.36	6.45	5.83	225.5	224.7	224.6	远程	正常	调速	65535	2.51	0.61		18.93	1931		15.83				0	0
2019-03-22 13:02:24	5.72	373	6.41	6.38	5.66	225.4	224.9	225.3	远程	正常	调速	65535	2.53	0.61		18.93	1931		15.82				0	0
2019-03-22 13:04:49	5.68	373	6.46	6.36	5.74	226.9	226.1	226.1	远程	正常	调速	65535	2.53	0.61		18.92	1930		15.83				0	0
2019-03-22 13:07:14	5.69	373	6.43	6.35	5.65	226.1	225.6	225.3	远程	正常	调速	65535	2.51	0.61		18.93	1931		15.83				0	0
2019-03-22 13:09:39	5.71	373	6.47	6.35	5.79	225.4	225	224.7	远程	正常	调速	65535	2.53	0.61		18.92	1930		15.83				0	0
2019-03-22 13:12:05	5.76	373	6.38	6.4	5.77	227.9	227.1	227.5	远程	正常	调速	65535	2.54	0.61		18.92	1930		15.83				0	0
2019-03-22 13:14:30	5.8	373	6.23	6.34	5.67	226.6	226.3	226.1	远程	正常	调速	65535	2.51	0.61		18.92	1930		15.83				0	0
2019-03-22 13:16:55	5.71	373	6.21	6.34	5.71	226	225.4	226	远程	正常	调速	65535	2.53	0.61		18.92	1930		15.83				0	0
2019-03-22 13:19:20	5.72	373	6.24	6.4	5.93	226.3	225.5	225.6	远程	正常	调速	65535	2.54	0.61		18.92	1930		15.83				0	0
2019-03-22 13:21:38	5.81	373	6.42	6.5	5.83	226.9	226.6	226.4	远程	正常	调速	65535	2.54	0.6		18.92	1930		15.83				0	0
2019-03-22 13:24:22	5.78	373	6.31	6.37	5.75	227.6	227.2	227.1	远程	正常	调速	65535	2.54	0.6		18.91	1929		15.83				0	0
2019-03-22 13:26:47	5.73	373	6.5	6.54	5.9	227.8	227.2	227.8	远程	正常	调速	65535	2.54	0.6		18.92	1930		15.83				0	0
2019-03-22 13:29:12	5.83	373	6.36	6.39	5.78	228.6	227.7	228.2	远程	正常	调速	65535	2.52	0.6		18.92	1930		15.83				0	0
2019-03-22 13:31:46	5.71	373	6.46	6.43	5.89	226.7	226	226.4	远程	正常	调速	65535	2.54	0.6		18.92	1930		15.83				0	0
2019-03-22 13:34:11	5.63	373	6.47	6.42	5.83	226	225.6	225.9	远程	正常	调速	65535	2.52	0.6		18.92	1930		15.83				0	0
2019-03-22 13:36:36	5.79	373	6.36	6.41	5.79	227.9	227.7	227.7	远程	正常	调速	65535	2.53	0.6		18.92	1930		15.83				0	0
2019-03-22 13:39:01	5.81	373	6.38	6.34	5.71	227.5	226.6	227	远程	正常	调速	65535	2.53	0.61		18.92	1930		15.83				0	0
2019-03-22 13:41:26	5.83	373	6.4	6.39	5.69	228.2	227.5	227.6	远程	正常	调速	65535	2.53	0.6		18.93	1931		15.83				0	0
2019-03-22 13:43:52	5.69	373	6.4	6.29	5.72	226.7	226.1	225.9	远程	正常	调速	65535	2.53	0.62		18.93	1931		15.83				0	0
2019-03-22 13:46:16	5.71	373	6.47	6.35	5.77	226.8	226.2	226.2	远程	正常	调速	65535	2.53	0.61		18.91	1929		15.83				0	0
2019-03-22 13:48:41	5.71	373	6.34	6.27	5.71	225.8	225.3	225.5	远程	正常	调速	65535	2.53	0.62		18.92	1930		15.83				0	0
2019-03-22 13:51:10	5.73	373	6.36	6.4	5.76	227.5	226.8	227.2	远程	正常	调速	65535	2.54	0.61		18.93	1931		15.83				0	0
2019-03-22 13:53:37	5.7	373	6.51	6.38	5.6	227.4	227.2	227	远程	正常	调速	65535	2.53	0.61		18.92	1930		15.83				0	0
2019-03-22 13:56:01	5.76	373	6.37	6.28	5.7	227	226.7	227	远程	正常	调速	65535	2.54	0.61		18.93	1931		15.83				0	0
2019-03-22 13:58:26	5.72	373	6.29	6.19	5.6	227.7	227.6	227.6	远程	正常	调速	65535	2.54	0.61		18.92	1930		15.83				0	0
2019-03-22 14:00:52	5.76	373	6.45	6.4	5.73	228.3	227.4	227.7	远程	正常	调速	65535	2.53	0.61		18.92	1930		15.83				0	0
2019-03-22 14:03:16	5.78	373	6.41	6.36	5.75	227.5	226.7	227.4	远程	正常	调速	65535	2.54	0.6		18.92	1930		15.83				0	0
2019-03-22 14:05:42	5.84	373	6.32	6.34	5.61	229	228.1	228.7	远程	正常	调速	65535	2.53	0.61		18.92	1930		15.83				0	0
2019-03-22 14:08:25	5.83	373	6.41	6.43	5.79	227.7	227.3	227.8	远程	正常	调速	65535	2.54	0.6		18.92	1930		15.83				0	0
2019-03-22 14:11:06	5.7	373	6.23	6.21	5.56	227.7	227.4	227.3	远程	正常	调速	65535	2.51	0.62		18.92	1930		15.83				0	0
2019-03-22 14:13:31	5.8	373	6.22	6.16	5.51	228.7	228.2	228.9	远程	正常	调速	65535	2.52	0.62		18.93	1931		15.84				0	0
2019-03-22 14:15:56	5.73	373	6.24	6.22	5.56	227.2	227	227.1	远程	正常	调速	65535	2.52	0.62		18.93	1931		15.84				0	0
2019-03-22 14:18:21	5.74	373	6.31	6.31	5.69	227.9	227.5	228.2	远程	正常	调速	65535	2.54	0.61		18.94	1932		15.83				0	0
2019-03-22 14:20:46	5.76	373	6.5	6.3	5.58	228.4	227.5	227.7	远程	正常	调速	65535	2.54	0.61		18.92	1930		15.83				0	0
2019-03-22 14:23:11	5.81	373	6.53	6.33	5.51	228.9	228.1	228.1	远程	正常	调速	65535	2.54	0.61		18.93	1931		15.83				0	0
2019-03-22 14:25:36	5.71	373	6.41	6.28	5.66	228	227.2	227.5	远程	正常	调速	65535	2.53	0.61		18.93	1931		15.83				0	0
2019-03-22 14:28:01	5.73	373	6.37	6.26	5.53	227.3	226.5	226.8	远程	正常	调速	65535	2.54	0.62		18.93	1931		15.83				0	0
2019-03-22 14:30:27	5.64	373	6.41	6.3	5.62	226.1	225.2	225.2	远程	正常	调速	65535	2.52	0.61		18.94	1932		15.83				0	0
2019-03-22 14:32:52	5.61	373	6.51	6.41	5.61	226.1	225.8	225.3	远程	正常	调速	65535	2.53	0.61		18.95	1933		15.83				0	0
2019-03-22 14:35:17	5.79	373	6.3	6.34	5.65	228	227.1	227.5	远程	正常	调速	65535	2.53	0.62		18.94	1932		15.83				0	0
2019-03-22 14:37:43	5.7	373	6.34	6.29	5.73	226.1	225.5	225.9	远程	正常	调速	65535	2.54	0.62		18.95	1933		15.83				0	0
2019-03-22 14:40:07	5.82	373	6.42	6.38	5.72	226.6	226.3	226.9	远程	正常	调速	65535	2.55	0.61		18.94	1932		15.81				0	0
2019-03-22 14:42:32	5.83	373	6.35	6.35	5.86	226.3	225.8	226.3	远程	正常	调速	65535	2.54	0.62		18.93	1931		15.8				0	0
2019-03-22 14:44:57	5.73	373	6.32	6.25	5.58	225.6	225.5	225.4	远程	正常	调速	65535	2.52	0.62		18.94	1932		15.82				0	0
2019-03-22 14:47:25	5.82	373	6.43	6.22	5.58	226.6	225.7	226	远程	正常	调速	65535	2.56	0.63		18.94	1932		15.78				0	0
2019-03-22 14:49:48	5.75	373	6.29	6.16	5.76	227.2	226.5	226.4	远程	正常	调速	65535	2.55	0.63		18.93	1931		15.81				0	0
2019-03-22 14:52:13	5.73	373	6.16	6.11	5.6	226.1	225.1	225.3	远程	正常	调速	65535	2.54	0.63		18.94	1932		15.81				0	0
2019-03-22 14:54:39	5.73	373	6.43	6.35	5.86	226.4	226	226.4	远程	正常	调速	65535	2.56	0.61		18.93	1931		15.79				0	0
2019-03-22 14:56:53	5.74	373	6.47	6.38	5.79	226.8	225.8	226.2	远程	正常	调速	65535	2.56	0.62		18.93	1931		15.77				0	0
2019-03-22 14:59:37	5.88	373	6.49	6.36	5.78	227.4	227.4	227.2	远程	正常	调速	65535	2.58	0.62		18.92	1930		15.76				0	0
2019-03-22 15:02:12	5.83	373	6.43	6.37	5.7	227	226	226.5	远程	正常	调速	65535	2.57	0.61		18.92	1930		15.75				0	0
2019-03-22 15:04:36	5.75	373	6.5	6.32	5.68	227.2	226.3	226.9	远程	正常	调速	65535	2.56	0.62		18.93	1931		15.74				0	0
2019-03-22 15:07:01	5.88	373	6.38	6.3	5.72	228.1	227.3	228	远程	正常	调速	65535	2.59	0.62		18.93	1931		15.75				0	0
2019-03-22 15:09:26	5.79	373	6.45	6.31	5.85	227.3	226.2	226.1	远程	正常	调速	65535	2.58	0.61		18.93	1931		15.74				0	0
2019-03-22 15:11:52	5.74	373	6.38	6.36	5.84	227.7	226.9	226.8	远程	正常	调速	65535	2.58	0.62		18.93	1931		15.74				0	0
2019-03-22 15:14:16	5.81	373	6.42	6.38	5.79	227.1	226.5	227.2	远程	正常	调速	65535	2.59	0.62		18.93	1931		15.74				0	0
2019-03-22 15:16:27	5.81	373	6.56	6.42	5.64	227.9	227.3	227.2	远程	正常	调速	65535	2.6	0.62		18.93	1931		15.74				0	0
2019-03-22 15:18:52	5.82	373	6.41	6.26	5.71	227.7	227.3	227.1	远程	正常	调速	65535	2.58	0.62		18.93	1931		15.74				0	0
2019-03-22 15:21:33	5.86	373	6.67	6.51	5.85	228.3	227.5	227.4	远程	正常	调速	65535	2.6	0.61		18.93	1931		15.73				0	0
2019-03-22 15:23:58	5.79	373	6.58	6.41	5.67	227	226.3	226.3	远程	正常	调速	65535	2.6	0.62		18.94	1932		15.73				0	0
2019-03-22 15:26:23	5.84	373	6.37	6.32	5.63	227.3	226.5	226.4	远程	正常	调速	65535	2.6	0.63		18.94	1932		15.73				0	0
2019-03-22 15:28:48	5.83	373	6.42	6.37	5.68	227.7	227	226.8	远程	正常	调速	65535	2.61	0.62		18.94	1932		15.73				0	0
2019-03-22 15:31:14	5.78	373	6.37	6.29	5.6	226.6	226.3	226.6	远程	正常	调速	65535	2.6	0.63		18.95	1933		15.73				0	0
2019-03-22 15:33:39	5.82	373	6.44	6.43	5.74	226.7	226.4	226.5	远程	正常	调速	65535	2.61	0.62		18.95	1933		15.73				0	0
2019-03-22 15:36:04	5.73	373	6.46	6.36	5.74	227	226.8	226.7	远程	正常	调速	65535	2.6	0.62		18.94	1932		15.73				0	0
2019-03-22 15:38:29	5.88	373	6.53	6.46	5.73	227.8	226.9	227.3	远程	正常	调速	65535	2.63	0.63		18.94	1932		15.72				0	0
2019-03-22 15:40:54	5.91	373	6.69	6.52	5.86	229.3	228.4	228.6	远程	正常	调速	65535	2.63	0.61		18.93	1931		15.71				0	0
2019-03-22 15:43:19	5.88	373	6.59	6.42	5.7	228.8	228.2	228.1	远程	正常	调速	65535	2.62	0.62		18.93	1931		15.71				0	0
2019-03-22 15:45:44	5.81	373	6.5	6.48	5.89	227.9	227	227.2	远程	正常	调速	65535	2.62	0.62		18.93	1931		15.7				0	0
2019-03-22 15:48:10	5.81	373	6.61	6.45	5.77	228.1	227.8	227.7	远程	正常	调速	65535	2.63	0.61		18.93	1931		15.7				0	0
2019-03-22 15:50:34	5.83	373	6.64	6.54	5.84	227.6	226.6	226.7	远程	正常	调速	65535	2.61	0.61		18.93	1931		15.7				0	0
2019-03-22 15:53:01	5.82	373	6.58	6.45	5.91	227.4	226.3	226.7	远程	正常	调速	65535	2.62	0.62		18.93	1931		15.69				0	0
2019-03-22 15:55:25	5.83	373	6.46	6.32	5.75	227.8	227.3	227.9	远程	正常	调速	65535	2.62	0.62		18.94	1932		15.69				0	0
2019-03-22 15:57:42	5.82	373	6.51	6.42	5.81	228	227	227.6	远程	正常	调速	65535	2.63	0.62		18.93	1931		15.69				0	0
2019-03-22 16:00:06	5.88	373	6.54	6.41	5.98	226.9	226.6	227.3	远程	正常	调速	65535	2.64	0.62		18.94	1932		15.68				0	0
2019-03-22 16:02:32	5.83	373	6.54	6.48	5.82	227.3	226.1	226.3	远程	正常	调速	65535	2.64	0.62		18.93	1931		15.68				0	0
2019-03-22 16:04:57	5.83	373	6.54	6.49	5.95	226.4	225.5	226.1	远程	正常	调速	65535	2.63	0.62		18.93	1931		15.68				0	0
2019-03-22 16:07:17	5.89	373	6.42	6.26	5.66	228.1	227.6	228.1	远程	正常	调速	65535	2.61	0.63		18.92	1930		15.67				0	0
2019-03-22 16:09:42	5.87	373	6.45	6.41	5.68	226.2	225.8	225.8	远程	正常	调速	65535	2.64	0.63		18.93	1931		15.67				0	0
2019-03-22 16:12:08	5.77	373	6.61	6.51	5.97	225.2	224.2	224.5	远程	正常	调速	65535	2.64	0.62		18.93	1931		15.67				0	0
2019-03-22 16:14:33	5.94	373	6.63	6.55	5.92	226.4	225.5	226.5	远程	正常	调速	65535	2.63	0.61		18.93	1931		15.67				0	0
2019-03-22 16:16:58	5.88	373	6.67	6.58	5.89	225.6	225	225.8	远程	正常	调速	65535	2.62	0.61		18.93	1931		15.66				0	0
2019-03-22 16:19:23	6	373	6.69	6.64	6.03	227.1	225.8	226.8	远程	正常	调速	65535	2.64	0.61		18.92	1930		15.66				0	0
2019-03-22 16:21:47	6.05	373	6.81	6.69	6.09	226.2	225.1	225.7	远程	正常	调速	65535	2.66	0.61		18.93	1931		15.66				0	0
2019-03-22 16:23:56	6.2	373	6.74	6.7	6.15	226.3	225.7	226.1	远程	正常	调速	65535	2.66	0.61		18.93	1931		15.65				0	0
2019-03-22 16:26:22	5.91	373	6.76	6.67	6.19	223.3	221.7	221.9	远程	正常	调速	65535	2.65	0.61		18.94	1932		15.65				0	0
2019-03-22 16:28:48	5.34	373	6.78	6.7	6.22	219.5	217.7	217.8	远程	正常	调速	65535	2.61	0.61		18.94	1932		15.67				0	0
2019-03-22 16:30:56	5.57	373	6.56	6.37	5.87	222	220.8	220.6	远程	正常	调速	65535	2.61	0.63		18.93	1931		15.68				0	0
2019-03-22 16:33:21	5.83	373	6.49	6.5	6.09	224.7	223.1	223.6	远程	正常	调速	65535	2.63	0.63		18.93	1931		15.69				0	0
2019-03-22 16:35:47	5.82	373	6.57	6.43	5.83	225.1	224.4	224.5	远程	正常	调速	65535	2.63	0.63		18.93	1931		15.7				0	0
2019-03-22 16:38:12	5.92	373	6.71	6.64	5.9	225.2	224.6	224.8	远程	正常	调速	65535	2.62	0.6		18.93	1931		15.7				0	0
2019-03-22 16:40:37	6.05	373	6.71	6.63	5.91	226.2	225.7	226	远程	正常	调速	65535	2.62	0.61		18.94	1932		15.71				0	0
2019-03-22 16:43:01	6.03	373	6.5	6.38	5.88	224.5	223.5	224.2	远程	正常	调速	65535	2.62	0.63		18.94	1932		15.72				0	0
2019-03-22 16:45:26	5.61	373	6.54	6.43	5.92	221.3	219.7	220	远程	正常	调速	65535	2.6	0.63		18.94	1932		15.72				0	0
2019-03-22 16:47:41	6.1	373	6.75	6.64	6.21	224.4	222.9	223.2	远程	正常	调速	65535	2.62	0.61		18.95	1933		15.73				0	0
2019-03-22 16:50:24	5.74	373	6.69	6.58	6.06	221.5	220.6	220.8	远程	正常	调速	65535	2.6	0.61		18.96	1934		15.73				0	0
2019-03-22 16:52:59	5.91	373	6.62	6.46	5.99	224.4	223.6	224.7	远程	正常	调速	65535	2.6	0.61		18.95	1933		15.73				0	0
2019-03-22 16:57:19	6.03	373	6.6	6.42	6.01	225.2	224.4	224.8	远程	正常	调速	65535	2.6	0.61		18.94	1932		15.74				0	0
2019-03-22 16:59:45	5.97	373	6.65	6.46	5.98	222.4	221.4	221.3	远程	正常	调速	65535	2.59	0.62		18.95	1933		15.74				0	0
2019-03-22 17:02:10	5.7	373	6.65	6.39	5.86	223.3	221.8	222.3	远程	正常	调速	65535	2.59	0.62		18.95	1933		15.75				0	0
