# Supplementary material for: Fault diagnosis method of submersible screw pump based on random forest
Source: PLoS One. 2020 Nov 16;15(11):e0242458. doi: 10.1371/journal.pone.0242458 (PMC7668568; doi:10.1371/journal.pone.0242458)
Supplement: S1 File — (ZIP) [file pone.0242458.s001.zip › Supporting Information/Partial source data of oil well/7 santanghu2 H64-31.xlsx]

## Sheet: Sheet1
时间	电流	转速	输入电流A	输入电流B	输入电流C	输入电压A	输入电压B	输入电压C	KA0	KA4	远程操作	操作时间	有功功率	功率因数	有功电量	井下压力	沉没度	无功电量	油压
2018-05-23 04:10:20	7.73	79	4.05	4.15	4.05	227.2	228.3	228.3	本地	正常	调速	41395	2.34	0.84		9.31	950
2018-05-23 04:11:30	7.69	79	4.04	4.14	4.12	228	229.2	228.5	本地	正常	调速	41465	2.33	0.84		9.31	950
2018-05-23 04:12:41	7.69	79	4.06	4.14	4.07	227.7	229	228.8	本地	正常	调速	41535	2.33	0.84		9.31	950
2018-05-23 04:13:51	7.7	79	4.05	4.16	4.05	228	229.2	228.6	本地	正常	调速	41606	2.34	0.85		9.31	950
2018-05-23 04:15:02	7.7	79	4.04	4.17	4.11	228.3	228.9	228.7	本地	正常	调速	41676	2.34	0.84		9.31	950
2018-05-23 04:16:12	7.71	79	4.11	4.18	4.06	228.1	229.1	229.2	本地	正常	调速	41747	2.35	0.85		9.32	951
2018-05-23 04:19:43	7.71	79	4	4.07	4.07	228	229.3	228.5	本地	正常	调速	41957	2.32	0.84		9.31	950
2018-05-23 04:20:53	7.7	79	4.02	4.17	4.11	228.5	229.4	229.4	本地	正常	调速	42028	2.34	0.84		9.31	950
2018-05-23 04:22:03	7.75	79	3.99	4.07	4.1	228.2	230	229.2	本地	正常	调速	42097	2.34	0.84		9.32	951
2018-05-23 04:23:13	7.74	79	4.02	4.14	4.05	227.9	229.5	229.1	本地	正常	调速	42168	2.35	0.84		9.32	951
2018-05-23 04:24:24	7.74	79	4.05	4.11	4.03	228.6	230.2	229.5	本地	正常	调速	42238	2.35	0.84		9.31	950
2018-05-23 04:25:34	7.72	79	4.03	4.14	4.05	228.1	229.7	228.8	本地	正常	调速	42309	2.34	0.84		9.32	951
2018-05-23 04:26:45	7.75	79	4.08	4.11	4.02	228.9	229.5	229.3	本地	正常	调速	42380	2.35	0.84		9.31	950
2018-05-23 04:27:55	7.72	79	4.05	4.1	3.98	229	229.9	229.3	本地	正常	调速	42450	2.34	0.84		9.31	950
2018-05-23 04:29:06	7.7	79	4.05	4.11	4.05	228.9	230.5	229.8	本地	正常	调速	42520	2.34	0.84		9.31	950
2018-05-23 04:30:16	7.71	79	4.06	4.13	4.06	229	230.3	230.1	本地	正常	调速	42590	2.35	0.84		9.32	951
2018-05-23 04:31:26	7.73	79	3.96	4.13	4.08	228.5	229.9	229.8	本地	正常	调速	42661	2.35	0.85		9.31	950
2018-05-23 04:32:36	7.76	79	4.05	4.11	4.12	228.1	229.2	229.1	本地	正常	调速	42731	2.36	0.85		9.32	951
2018-05-23 04:33:47	7.76	79	4.14	4.13	4.05	228.2	229.1	229	本地	正常	调速	42801	2.35	0.84		9.31	950
2018-05-23 04:34:57	7.7	79	4.05	4.11	4.08	228.6	229.1	229	本地	正常	调速	42871	2.34	0.84		9.31	950
2018-05-23 04:36:08	7.74	79	3.97	4.04	4.05	228.1	228.9	229.2	本地	正常	调速	42942	2.33	0.84		9.31	950
2018-05-23 04:37:18	7.74	79	4.03	4.01	4.09	228.3	229.5	229.1	本地	正常	调速	43013	2.34	0.84		9.32	951
2018-05-23 04:38:28	7.73	79	4.05	4.11	4.03	228.8	229.3	229.2	本地	正常	调速	43083	2.34	0.84		9.32	951
2018-05-23 04:39:39	7.7	79	4.05	4.14	4.1	228.4	229.6	229.4	本地	正常	调速	43153	2.35	0.85		9.31	950
2018-05-23 04:40:50	7.72	79	4.04	4.1	4.06	229.3	229.8	230	本地	正常	调速	43224	2.34	0.84		9.31	950
2018-05-23 04:42:00	7.7	79	4.07	4.09	4.1	227.7	229.1	228.6	本地	正常	调速	43294	2.34	0.84		9.31	950
2018-05-23 04:43:10	7.77	79	4.06	4.05	4.07	228.8	229.5	229.9	本地	正常	调速	43364	2.35	0.85		9.32	951
2018-05-23 04:44:19	7.71	79	4.08	4.04	4.08	228.8	230.1	229.6	本地	正常	调速	43434	2.34	0.84		9.31	950
2018-05-23 04:45:30	7.74	79	4.1	4.1	4.07	229.1	230.3	229.8	本地	正常	调速	43504	2.35	0.84		9.32	951
2018-05-23 04:46:40	7.76	79	4.03	4.09	4.05	228.9	230.2	229.6	本地	正常	调速	43574	2.35	0.85		9.31	950
2018-05-23 04:47:51	7.74	79	4.06	4.15	4.09	229.6	230.1	230	本地	正常	调速	43645	2.36	0.84		9.31	950
2018-05-23 04:49:01	7.74	79	4.1	4.08	4.12	228.6	229.9	229.7	本地	正常	调速	43716	2.35	0.84		9.32	951
2018-05-23 04:50:11	7.75	79	4.03	4.03	4.08	228	229	229	本地	正常	调速	43786	2.34	0.84		9.31	950
2018-05-23 04:51:22	7.75	79	4.05	4.1	4.05	228.8	229.5	229.2	本地	正常	调速	43856	2.34	0.84		9.31	950
2018-05-23 04:52:32	7.75	79	4.11	4.08	4.07	229	229.5	229.4	本地	正常	调速	43927	2.35	0.84		9.31	950
2018-05-23 04:53:43	7.74	79	4.05	4.09	4.1	228	229	229.1	本地	正常	调速	43998	2.35	0.85		9.32	951
2018-05-23 04:54:54	7.73	79	4.04	4.1	4.12	227.9	228.7	228.4	本地	正常	调速	44068	2.34	0.84		9.32	951
2018-05-23 04:56:03	7.69	79	4.07	4.13	4.12	227.9	229.1	228.5	本地	正常	调速	44138	2.34	0.84		9.31	950
2018-05-23 04:57:13	7.71	79	4.08	4.14	4.1	228.4	229.8	229.1	本地	正常	调速	44208	2.35	0.84		9.31	950
2018-05-23 04:58:23	7.76	79	4.07	4.12	4.12	228	229.2	229.1	本地	正常	调速	44278	2.34	0.84		9.32	951
2018-05-23 04:59:34	7.71	79	4.06	4.13	4.01	228	229.4	228.7	本地	正常	调速	44348	2.34	0.84		9.31	950
2018-05-23 05:00:44	7.71	79	4.02	4.07	4.08	227.9	229.5	229	本地	正常	调速	44419	2.34	0.84		9.32	951
2018-05-23 05:01:54	7.76	79	4.04	4.11	4.1	228.7	229.7	229.3	本地	正常	调速	44488	2.35	0.84		9.32	951
2018-05-23 05:03:05	7.69	79	4.03	4.08	4.1	228.2	229.4	229.4	本地	正常	调速	44560	2.34	0.85		9.31	950
2018-05-23 05:04:15	7.74	79	4.06	4.16	4.13	228.4	229.1	229	本地	正常	调速	44630	2.35	0.84		9.32	951
2018-05-23 05:05:27	7.75	79	4.1	4.06	4.06	228.1	228.7	228.8	本地	正常	调速	44701	2.34	0.84		9.31	950
2018-05-23 05:06:37	7.74	79	3.98	4.1	4.09	228.1	228.7	228.7	本地	正常	调速	44772	2.34	0.84		9.31	950
2018-05-23 05:07:47	7.69	79	4.1	4.16	4.15	228	229.2	229	本地	正常	调速	44842	2.34	0.84		9.32	951
2018-05-23 05:08:57	7.75	79	4.05	4.1	4.14	228.4	228.7	228.8	本地	正常	调速	44912	2.35	0.84		9.31	950
2018-05-23 05:10:07	7.75	79	4.04	4.02	4.12	228.2	229.4	228.7	本地	正常	调速	44982	2.35	0.85		9.32	951
2018-05-23 05:11:18	7.74	79	4.09	4.07	4.11	227.6	228.6	228.6	本地	正常	调速	45052	2.33	0.84		9.32	951
2018-05-23 05:12:28	7.71	79	4.03	4.13	4.04	228.2	229.3	229.3	本地	正常	调速	45123	2.33	0.84		9.31	950
2018-05-23 05:13:38	7.71	79	4.04	4.11	4.12	228.3	229.2	228.8	本地	正常	调速	45193	2.35	0.85		9.31	950
2018-05-23 05:14:49	7.71	79	4.08	4.12	4.12	228.2	229.1	228.7	本地	正常	调速	45263	2.35	0.84		9.31	950
2018-05-23 05:16:00	7.71	79	3.99	4.1	4.12	228.1	228.7	228.9	本地	正常	调速	45334	2.33	0.84		9.31	950
2018-05-23 05:17:10	7.72	79	4.13	4.07	4.09	227.1	228.1	228	本地	正常	调速	45404	2.33	0.85		9.31	950
2018-05-23 05:18:20	7.73	79	4.14	4.11	4.12	228	228.6	228.8	本地	正常	调速	45475	2.34	0.84		9.32	951
2018-05-23 05:19:30	7.74	79	4.15	4.08	4.12	228.2	228.5	228.7	本地	正常	调速	45545	2.35	0.84		9.32	951
2018-05-23 05:20:40	7.69	79	4.06	4.06	4.05	227.5	228.1	228.3	本地	正常	调速	45615	2.32	0.84		9.31	950
2018-05-23 05:21:51	7.74	79	4.09	4.08	4.1	228.3	229.7	229	本地	正常	调速	45686	2.34	0.84		9.32	951
2018-05-23 05:23:01	7.71	79	4.1	4.1	4.09	228.4	229.8	229.3	本地	正常	调速	45756	2.33	0.84		9.31	950
2018-05-23 05:24:11	7.76	79	4.03	4.13	4.1	228.4	230	229.3	本地	正常	调速	45826	2.35	0.84		9.32	951
2018-05-23 05:25:21	7.73	79	4.03	4.1	4	227.9	228.9	229.2	本地	正常	调速	45896	2.34	0.84		9.32	951
2018-05-23 05:26:32	7.72	79	4.06	4.16	4.03	228.8	229.4	229.2	本地	正常	调速	45966	2.35	0.84		9.31	950
2018-05-23 05:27:42	7.71	79	4.03	4.13	4.09	228.7	229.6	228.9	本地	正常	调速	46037	2.34	0.84		9.32	951
2018-05-23 05:28:53	7.7	79	4.07	4.13	4.05	228	228.8	228.7	本地	正常	调速	46107	2.33	0.84		9.31	950
2018-05-23 05:30:03	7.76	79	4.01	4.15	4.06	227.9	229.4	228.7	本地	正常	调速	46178	2.35	0.84		9.32	951
2018-05-23 05:31:14	7.7	79	4.07	4.1	4.05	227.9	228.3	228.3	本地	正常	调速	46248	2.31	0.84		9.32	951
2018-05-23 05:32:24	7.74	79	4.03	4.22	4.11	227.8	229.1	228.3	本地	正常	调速	46318	2.35	0.84		9.32	951
2018-05-23 05:33:34	7.76	79	4.02	4.12	4.03	228	228.8	229.1	本地	正常	调速	46388	2.34	0.84		9.32	951
2018-05-23 05:37:05	7.71	79	4.16	4.12	4.02	228.2	229.2	228.5	本地	正常	调速	46599	2.34	0.84		9.32	951
2018-05-23 05:38:15	7.76	79	4.04	4.08	4.09	228	229.5	228.8	本地	正常	调速	46669	2.35	0.85		9.31	950
2018-05-23 05:39:26	7.76	79	4.06	4.12	4.05	228.4	229.1	228.8	本地	正常	调速	46741	2.34	0.84		9.31	950
2018-05-23 05:40:36	7.71	79	4.13	4.11	4.12	228.4	229.5	229.4	本地	正常	调速	46811	2.35	0.84		9.31	950
2018-05-23 05:41:47	7.71	79	4.04	4.1	4.03	228	228.7	228.8	本地	正常	调速	46882	2.34	0.85		9.32	951
2018-05-23 05:42:57	7.72	79	4.06	4.16	4.07	228	229.2	229.1	本地	正常	调速	46952	2.35	0.85		9.32	951
2018-05-23 05:44:07	7.71	79	4.07	4.13	4.1	227.4	228.9	228.3	本地	正常	调速	47022	2.34	0.84		9.31	950
2018-05-23 05:45:17	7.77	79	4.06	4.12	4.06	228.4	229.9	229.3	本地	正常	调速	47092	2.36	0.84		9.32	951
2018-05-23 05:46:28	7.75	79	4.02	4.08	4.05	228.4	229.4	229.4	本地	正常	调速	47163	2.34	0.84		9.32	951
2018-05-23 05:47:38	7.71	79	4.01	4.16	4.05	228.5	229.8	229.7	本地	正常	调速	47233	2.34	0.84		9.31	950
2018-05-23 05:48:48	7.7	79	4.09	4.15	4.03	228.5	229.3	229.1	本地	正常	调速	47303	2.34	0.84		9.32	951
2018-05-23 05:49:58	7.74	79	4.01	4.16	4.04	227.7	229	228.3	本地	正常	调速	47373	2.34	0.85		9.32	951
2018-05-23 05:51:09	7.7	79	4.02	4.16	4.07	228.1	228.8	228.6	本地	正常	调速	47444	2.32	0.84		9.31	950
2018-05-23 05:52:19	7.76	79	4.05	4.18	4.05	228	228.7	228.5	本地	正常	调速	47514	2.34	0.84		9.32	951
2018-05-23 05:53:30	7.75	79	4.09	4.12	4.05	228.1	229.5	228.8	本地	正常	调速	47585	2.36	0.85		9.31	950
2018-05-23 05:54:41	7.75	79	4.06	4.17	4.06	228.3	229	229.2	本地	正常	调速	47655	2.34	0.84		9.32	951
2018-05-23 05:55:50	7.71	79	4.04	4.21	4.09	227.7	228.5	228.8	本地	正常	调速	47725	2.34	0.84		9.32	951
2018-05-23 05:57:01	7.71	79	4.05	4.11	4.11	228	228.6	228.7	本地	正常	调速	47795	2.34	0.84		9.31	950
2018-05-23 05:58:11	7.71	79	4.08	4.18	4.1	227.6	228.3	227.8	本地	正常	调速	47866	2.34	0.84		9.32	951
2018-05-23 05:59:21	7.75	79	4.04	4.11	3.99	227.6	228.5	228.5	本地	正常	调速	47936	2.33	0.84		9.32	951
2018-05-23 06:00:31	7.77	79	4.05	4.12	4.05	227.2	228.3	228.4	本地	正常	调速	48006	2.35	0.85		9.31	950
2018-05-23 06:01:41	7.72	79	4.04	4.09	4.12	227.7	228.7	228.8	本地	正常	调速	48076	2.34	0.84		9.32	951
2018-05-23 06:02:52	7.7	79	4.07	4.11	4.01	227.6	228.8	228.1	本地	正常	调速	48147	2.33	0.84		9.32	951
2018-05-23 06:04:02	7.74	79	4.07	4.09	4.05	227.1	228.1	228.3	本地	正常	调速	48217	2.33	0.85		9.31	950
2018-05-23 06:05:13	7.7	79	4.04	4.17	4.08	228.3	228.6	228.6	本地	正常	调速	48288	2.33	0.84		9.32	951
2018-05-23 06:06:23	7.75	79	4.04	4.05	4.1	227.7	228	228.1	本地	正常	调速	48358	2.33	0.84		9.31	950
2018-05-23 06:07:34	7.69	79	3.98	4.11	4.11	227.9	228.2	228.4	本地	正常	调速	48429	2.33	0.85		9.32	951
2018-05-23 06:08:43	7.75	79	4.08	4.06	4.15	227.5	228.7	228.2	本地	正常	调速	48498	2.34	0.84		9.32	951
2018-05-23 06:09:54	7.75	79	4.04	4.02	4.07	228	228.4	228.2	本地	正常	调速	48569	2.34	0.84		9.31	950
2018-05-23 06:11:05	7.75	79	4.01	4.08	4.14	226.7	228.1	227.6	本地	正常	调速	48639	2.34	0.84		9.31	950
2018-05-23 06:12:14	7.76	79	4.04	4.14	4.08	227.2	228.5	228	本地	正常	调速	48709	2.34	0.84		9.31	950
2018-05-23 06:13:25	7.77	79	4.03	4.08	4.06	227.6	228.2	228	本地	正常	调速	48779	2.33	0.84		9.31	950
2018-05-23 06:14:35	7.72	79	3.98	4.12	4.15	227.6	228.3	228.4	本地	正常	调速	48849	2.34	0.84		9.31	950
2018-05-23 06:15:46	7.77	79	4.01	4.1	4.12	227.4	228.1	228.5	本地	正常	调速	48920	2.35	0.84		9.32	951
2018-05-23 06:16:56	7.7	79	4.03	4.15	4.15	227.4	228.6	228.6	本地	正常	调速	48990	2.35	0.85		9.32	951
2018-05-23 06:18:06	7.76	79	4.03	4.04	4.05	227.7	228.6	228.9	本地	正常	调速	49061	2.32	0.84		9.31	950
2018-05-23 06:19:16	7.7	79	4.1	4.12	4.1	227.7	228.9	229	本地	正常	调速	49131	2.35	0.84		9.32	951
2018-05-23 06:20:26	7.76	79	4.03	4.13	4.06	227.5	228.6	228	本地	正常	调速	49201	2.34	0.84		9.31	950
2018-05-23 06:21:36	7.75	79	3.96	4.08	4.09	227.5	228.8	228.5	本地	正常	调速	49271	2.34	0.84		9.31	950
2018-05-23 06:25:07	7.77	79	3.97	4.05	4.09	227.9	228.7	229.1	本地	正常	调速	49482	2.34	0.84		9.32	951
2018-05-23 06:26:17	7.77	79	4.05	4.15	4.14	227.4	228.9	228.4	本地	正常	调速	49552	2.35	0.84		9.32	951
2018-05-23 06:27:28	7.71	79	4.04	4.16	4.13	227.9	228.3	228.5	本地	正常	调速	49623	2.34	0.84		9.31	950
2018-05-23 06:28:39	7.72	79	4.02	4.19	4.13	226.6	228.5	227.8	本地	正常	调速	49694	2.34	0.84		9.31	950
2018-05-23 06:29:50	7.78	79	3.96	4.17	4.14	227.2	228.8	228.7	本地	正常	调速	49764	2.35	0.84		9.31	950
2018-05-23 06:31:00	7.73	79	4.06	4.11	4.14	227.3	228.8	228.7	本地	正常	调速	49835	2.35	0.85		9.31	950
2018-05-23 06:32:11	7.76	79	4.02	4.11	4.17	227.9	228.7	229	本地	正常	调速	49906	2.35	0.85		9.31	950
2018-05-23 06:33:20	7.77	79	4.01	4.08	4.1	227.1	228.5	228.2	本地	正常	调速	49975	2.34	0.84		9.32	951
2018-05-23 06:34:31	7.71	79	4.04	4.09	4.1	227.7	228.9	229.2	本地	正常	调速	50045	2.33	0.84		9.31	950
2018-05-23 06:35:42	7.75	79	4.02	4.11	4.1	228.3	229.7	229.2	本地	正常	调速	50116	2.35	0.84		9.32	951
2018-05-23 06:36:52	7.71	79	4.02	4.17	4.16	228.3	229.6	230	本地	正常	调速	50186	2.36	0.85		9.32	951
2018-05-23 06:38:02	7.76	79	3.98	4.13	4.09	228.7	230.3	229.8	本地	正常	调速	50256	2.36	0.85		9.32	951
2018-05-23 06:39:13	7.76	79	3.96	4.15	4.11	228.6	229.4	229.7	本地	正常	调速	50327	2.35	0.84		9.31	950
2018-05-23 06:40:22	7.75	79	4.03	4.06	4.06	229.1	229.9	229.7	本地	正常	调速	50397	2.34	0.84		9.31	950
2018-05-23 06:41:33	7.75	79	4.04	4.12	4.09	229.1	230.8	230.2	本地	正常	调速	50468	2.36	0.84		9.32	951
2018-05-23 06:42:44	7.76	79	4.04	4.13	4.13	229.8	230.8	231	本地	正常	调速	50538	2.36	0.84		9.31	950
2018-05-23 06:43:54	7.77	79	3.98	4.12	4.14	229.3	230.7	230.2	本地	正常	调速	50609	2.37	0.84		9.31	950
2018-05-23 06:45:04	7.77	79	4.04	4.08	4.05	228.1	229.9	229.3	本地	正常	调速	50679	2.35	0.85		9.32	951
2018-05-23 06:46:15	7.7	79	3.98	4.12	4.13	228.6	229.4	229.8	本地	正常	调速	50749	2.34	0.84		9.32	951
2018-05-23 06:47:25	7.71	79	3.97	4.1	4.12	228.4	229.4	229.6	本地	正常	调速	50820	2.34	0.84		9.32	951
2018-05-23 06:48:35	7.73	79	4.04	4.12	4.14	228.5	229.5	229.7	本地	正常	调速	50890	2.36	0.85		9.32	951
2018-05-23 06:49:46	7.75	79	4.06	4.22	4.1	229.2	230.5	229.8	本地	正常	调速	50960	2.36	0.84		9.32	951
2018-05-23 06:50:56	7.77	79	4.01	4.07	4.02	230.3	231.2	230.7	本地	正常	调速	51030	2.35	0.84		9.31	950
2018-05-23 06:52:06	7.76	79	3.97	4.13	4.04	230	231.1	230.7	本地	正常	调速	51101	2.36	0.84		9.32	951
2018-05-23 06:53:16	7.75	79	3.98	4.16	4.06	228.8	230.8	230.2	本地	正常	调速	51171	2.34	0.84		9.31	950
2018-05-23 06:54:26	7.71	79	4.08	4.17	4.13	229.3	230.7	230.1	本地	正常	调速	51241	2.36	0.84		9.31	950
2018-05-23 06:55:36	7.76	79	4.06	4.11	4.08	228.8	230.5	229.6	本地	正常	调速	51311	2.35	0.84		9.31	950
2018-05-23 06:56:48	7.75	79	3.98	4.13	4.06	228.8	230.5	230	本地	正常	调速	51383	2.35	0.83		9.32	951
2018-05-23 06:57:57	7.77	79	4.05	4.13	4.08	228.8	230.4	229.9	本地	正常	调速	51452	2.36	0.84		9.32	951
2018-05-23 06:59:08	7.78	79	3.96	4.09	4.06	229.6	230.7	230.3	本地	正常	调速	51523	2.35	0.84		9.31	950
2018-05-23 07:00:18	7.74	79	3.99	4.11	4.07	228.8	230.4	229.7	本地	正常	调速	51593	2.35	0.84		9.32	951
2018-05-23 07:01:29	7.72	79	4.01	4.12	4.06	228.7	230.3	229.6	本地	正常	调速	51663	2.34	0.84		9.31	950
2018-05-23 07:02:39	7.71	79	4.03	4.12	4.06	229.1	230.4	230.3	本地	正常	调速	51734	2.35	0.85		9.32	951
2018-05-23 07:03:50	7.77	79	4.02	4.14	4.07	228.8	230.3	229.5	本地	正常	调速	51805	2.36	0.84		9.31	950
2018-05-23 07:05:00	7.73	79	4.04	4.14	4.04	229.3	230	229.9	本地	正常	调速	51874	2.34	0.85		9.31	950
2018-05-23 07:06:10	7.71	79	4.01	4.11	4.07	228.8	229.7	229.3	本地	正常	调速	51945	2.35	0.85		9.32	951
2018-05-23 07:07:21	7.71	79	4.05	4.1	4.03	229.9	230.5	230.4	本地	正常	调速	52016	2.34	0.84		9.32	951
2018-05-23 07:08:31	7.74	79	4.09	4.16	4.05	228.6	230	229.8	本地	正常	调速	52086	2.35	0.84		9.31	950
2018-05-23 07:09:42	7.7	79	4.01	4.13	4.04	229.5	230	230	本地	正常	调速	52157	2.35	0.85		9.32	951
2018-05-23 07:10:52	7.75	79	3.99	4.17	4.06	229	230	229.4	本地	正常	调速	52227	2.35	0.84		9.31	950
2018-05-23 07:12:02	7.76	79	4.05	4.12	4.03	228	229.6	229.1	本地	正常	调速	52297	2.34	0.84		9.32	951
2018-05-23 07:13:13	7.76	79	4	4.08	4.04	228.4	229	229.1	本地	正常	调速	52367	2.35	0.84		9.32	951
2018-05-23 07:14:23	7.75	79	4.11	4.15	4.04	228.5	229.4	229.4	本地	正常	调速	52438	2.35	0.84		9.32	951
2018-05-23 07:15:33	7.71	79	4.12	4.17	4.1	228.9	229.7	229.7	本地	正常	调速	52508	2.36	0.85		9.32	951
2018-05-23 07:16:43	7.78	79	4.02	4.1	3.99	228.3	229.6	229.2	本地	正常	调速	52578	2.35	0.85		9.32	951
2018-05-23 07:17:54	7.77	79	4.11	4.11	4.01	228.5	229.4	228.7	本地	正常	调速	52648	2.36	0.85		9.31	950
2018-05-23 07:19:04	7.77	79	4.09	4.1	4.01	228.2	229.4	229.1	本地	正常	调速	52719	2.35	0.85		9.31	950
2018-05-23 07:20:15	7.79	79	4.07	4.15	4.04	228.7	230.1	229.2	本地	正常	调速	52789	2.37	0.85		9.32	951
2018-05-23 07:21:25	7.78	79	4.09	4.14	4	229.3	230.5	229.7	本地	正常	调速	52860	2.37	0.85		9.32	951
2018-05-23 07:22:36	7.74	79	4.14	4.12	4.09	229	229.5	229.2	本地	正常	调速	52931	2.37	0.85		9.32	951
2018-05-23 07:23:45	7.71	79	4.11	4.12	4.06	228.6	229.1	228.8	本地	正常	调速	53000	2.34	0.85		9.32	951
2018-05-23 07:24:56	7.72	79	4.06	4.11	4.02	228.3	229.4	228.7	本地	正常	调速	53071	2.35	0.85		9.32	951
2018-05-23 07:26:06	7.75	79	4.07	4.16	4.08	228.6	229.4	229.4	本地	正常	调速	53141	2.36	0.85		9.32	951
2018-05-23 07:27:16	7.74	79	4.08	4.13	4.01	228.8	229.4	229.7	本地	正常	调速	53211	2.35	0.85		9.32	951
2018-05-23 07:28:27	7.75	79	4.01	4.1	3.98	228.2	229.7	229.2	本地	正常	调速	53282	2.34	0.85		9.32	951
2018-05-23 07:29:37	7.73	79	3.99	4.06	4.05	228.4	229.6	229.3	本地	正常	调速	53352	2.34	0.84		9.32	951
2018-05-23 07:30:48	7.76	79	4.05	4.14	4.1	226.4	227.7	227.3	本地	正常	调速	53423	2.34	0.84		9.32	951
2018-05-23 07:31:58	7.73	79	4.03	4.11	4.06	226.4	226.9	226.8	本地	正常	调速	53493	2.33	0.84		9.32	951
2018-05-23 07:33:09	7.74	79	4.02	4.09	4.07	225.7	226.6	226.6	本地	正常	调速	53564	2.32	0.84		9.32	951
2018-05-23 07:34:19	7.71	79	4.07	4.16	4.03	226.9	227.3	227.4	本地	正常	调速	53633	2.32	0.84		9.31	950
2018-05-23 07:37:49	7.71	79	4.07	4.16	4.08	226.5	227.1	227.1	本地	正常	调速	53844	2.33	0.84		9.32	951
2018-05-23 07:38:59	7.7	79	4.08	4.12	4.12	226	226.9	227	本地	正常	调速	53914	2.32	0.84		9.32	951
2018-05-23 07:40:10	7.7	79	4.01	4.15	4.05	226.1	226.8	227	本地	正常	调速	53985	2.32	0.85		9.32	951
2018-05-23 07:41:20	7.75	79	4.1	4.16	4.03	226.2	227.4	227.2	本地	正常	调速	54055	2.33	0.84		9.32	951
2018-05-23 07:42:30	7.78	79	4.08	4.15	4.02	226.6	227.7	227	本地	正常	调速	54125	2.33	0.84		9.32	951
2018-05-23 07:46:02	7.76	79	4.04	4.14	4.06	227.2	227.9	227.4	本地	正常	调速	54337	2.34	0.84		9.32	951
2018-05-23 07:47:12	7.74	79	4.01	4.1	4.09	226.9	227.3	227.5	本地	正常	调速	54407	2.33	0.84		9.32	951
2018-05-23 07:48:22	7.71	79	4.11	4.14	4.06	226.7	228	227.3	本地	正常	调速	54477	2.34	0.85		9.32	951
2018-05-23 07:49:32	7.77	79	4.02	4.13	4.07	226.1	227.5	227	本地	正常	调速	54547	2.33	0.85		9.32	951
2018-05-23 07:50:43	7.72	79	4.02	4.13	4.11	226.4	227	227	本地	正常	调速	54618	2.32	0.84		9.31	950
2018-05-23 07:51:53	7.77	79	3.99	4.05	4.08	226.7	227.3	227.3	本地	正常	调速	54688	2.35	0.85		9.31	950
2018-05-23 07:53:03	7.77	79	4.01	4.13	4.01	227	228.2	227.6	本地	正常	调速	54758	2.33	0.84		9.32	951
2018-05-23 07:54:14	7.76	79	4.01	4.1	4.1	226.5	227.7	228.1	本地	正常	调速	54829	2.33	0.84		9.31	950
2018-05-23 07:55:24	7.75	79	4	4.16	4.11	226.8	228.4	227.8	本地	正常	调速	54899	2.34	0.84		9.32	951
2018-05-23 07:56:34	7.7	79	4.05	4.16	4.07	225.9	227.5	227.3	本地	正常	调速	54969	2.33	0.84		9.32	951
2018-05-23 07:57:45	7.7	79	4.1	4.2	4.13	227.1	227.9	227.8	本地	正常	调速	55040	2.34	0.84		9.32	951
2018-05-23 07:58:55	7.7	79	4.01	4.15	4.06	226.1	226.8	227.3	本地	正常	调速	55110	2.32	0.85		9.32	951
2018-05-23 08:00:06	7.71	79	4.06	4.18	4.12	226.7	227.2	227.4	本地	正常	调速	55181	2.33	0.84		9.32	951
2018-05-23 08:01:16	7.76	79	4.04	4.11	4.1	226.7	227.3	227.4	本地	正常	调速	55251	2.33	0.84		9.32	951
2018-05-23 08:02:26	7.72	79	4.02	4.13	4.13	226.2	227.3	226.7	本地	正常	调速	55321	2.34	0.85		9.32	951
2018-05-23 08:03:36	7.72	79	4.01	4.18	4.16	226.1	227.5	227.2	本地	正常	调速	55391	2.33	0.84		9.33	952
2018-05-23 08:04:47	7.71	79	4.03	4.15	4.11	226	227.4	226.8	本地	正常	调速	55462	2.32	0.84		9.32	951
2018-05-23 08:05:57	7.69	79	3.98	4.1	4.04	225.6	226.7	226.9	本地	正常	调速	55532	2.32	0.84		9.32	951
2018-05-23 08:07:07	7.73	79	4.11	4.15	4.07	225.8	227	226.5	本地	正常	调速	55602	2.33	0.84		9.32	951
2018-05-23 08:08:18	7.74	79	4.08	4.17	4.09	226.2	227.5	226.7	本地	正常	调速	55673	2.34	0.84		9.32	951
2018-05-23 08:09:28	7.75	79	4.1	4.16	4.07	227.1	227.7	227.7	本地	正常	调速	55743	2.34	0.85		9.33	952
2018-05-23 08:10:39	7.75	79	4.06	4.18	4.15	226.4	227.6	226.9	本地	正常	调速	55814	2.34	0.84		9.32	951
2018-05-23 08:11:49	7.71	79	4.07	4.16	4.09	226.7	227.2	227	本地	正常	调速	55883	2.33	0.84		9.31	950
2018-05-23 08:13:00	7.76	79	4.09	4.14	4.03	226.5	227.8	227	本地	正常	调速	55955	2.34	0.84		9.31	950
2018-05-23 08:14:10	7.7	79	4.04	4.18	4.03	226.3	227.6	226.9	本地	正常	调速	56024	2.32	0.84		9.33	952
2018-05-23 08:15:20	7.7	79	4	4.16	4.05	226.4	227.8	227.1	本地	正常	调速	56095	2.32	0.85		9.32	951
2018-05-23 08:16:30	7.72	79	4.08	4.2	4.08	226.2	226.9	226.6	本地	正常	调速	56165	2.32	0.84		9.32	951
2018-05-23 08:17:40	7.76	79	4.04	4.14	4.03	226.6	227	227.2	本地	正常	调速	56235	2.33	0.85		9.32	951
2018-05-23 08:18:50	7.73	79	4	4.12	4.04	225.4	226.7	226.4	本地	正常	调速	56305	2.31	0.84		9.32	951
2018-05-23 08:20:01	7.76	79	4.03	4.14	4.09	226.1	227.2	227.3	本地	正常	调速	56376	2.33	0.84		9.32	951
2018-05-23 08:21:11	7.73	79	4.03	4.12	4.09	226.2	227.2	226.8	本地	正常	调速	56446	2.33	0.84		9.32	951
2018-05-23 08:22:22	7.76	79	4.01	4.12	4.09	226.1	227.3	226.7	本地	正常	调速	56517	2.34	0.84		9.32	951
2018-05-23 08:23:33	7.76	79	4.02	4.13	4.05	225.7	227	226.7	本地	正常	调速	56588	2.33	0.84		9.32	951
2018-05-23 08:24:43	7.77	79	4.03	4.13	4.05	225.9	227.4	226.6	本地	正常	调速	56658	2.34	0.85		9.32	951
2018-05-23 08:25:53	7.7	79	4.03	4.2	4.08	226.2	227.9	227.2	本地	正常	调速	56728	2.33	0.84		9.32	951
2018-05-23 08:27:03	7.7	79	4	4.21	4.03	226.2	227.8	227.2	本地	正常	调速	56799	2.33	0.84		9.32	951
2018-05-23 08:28:14	7.77	79	4.04	4.19	4.07	227	228.3	227.8	本地	正常	调速	56869	2.35	0.85		9.32	951
2018-05-23 08:29:24	7.76	79	4.09	4.2	4.05	226.4	227.8	226.8	本地	正常	调速	56939	2.34	0.84		9.32	951
2018-05-23 08:30:34	7.76	79	4.06	4.11	4.04	226.2	226.9	227	本地	正常	调速	57010	2.33	0.84		9.32	951
2018-05-23 08:31:45	7.74	79	4.03	4.11	4.06	226.4	227	226.8	本地	正常	调速	57080	2.33	0.84		9.33	952
2018-05-23 08:32:55	7.74	79	4.05	4.15	3.96	226	226.4	226.1	本地	正常	调速	57150	2.31	0.84		9.32	951
2018-05-23 08:34:07	7.73	79	4.02	4.15	4.04	226.9	227.8	227.8	本地	正常	调速	57222	2.33	0.85		9.32	951
2018-05-23 08:35:16	7.75	79	4.09	4.04	4.02	227.5	228.7	228.4	本地	正常	调速	57292	2.34	0.84		9.33	952
2018-05-23 08:36:26	7.72	79	4.05	4.14	4	227.5	228.7	228.4	本地	正常	调速	57362	2.33	0.84		9.32	951
2018-05-23 08:37:27	7.71	79	4.06	4.17	4.01	227.7	229	228.3	本地	正常	调速	57422	2.34	0.84		9.35	954
2018-05-23 08:38:43	7.77	79	4.04	4.07	3.98	227.4	228.2	228.3	本地	正常	调速	57499	2.32	0.84		9.31	950
2018-05-23 08:40:01	7.69	79	4.02	4.11	4.08	227.3	228.4	228.1	本地	正常	调速	57576	2.33	0.84		9.33	952
2018-05-23 08:41:20	7.75	79	4.02	4.1	4.05	227.1	228.1	228.2	本地	正常	调速	57655	2.33	0.84		9.33	952
2018-05-23 08:42:38	7.76	79	4.05	4.15	4.08	227.4	228.2	228.3	本地	正常	调速	57733	2.36	0.85		9.33	952
2018-05-23 08:43:49	7.72	79	4.12	4.16	4.02	227.7	228.9	228.1	本地	正常	调速	57804	2.34	0.85		9.33	952
2018-05-23 08:45:00	7.71	79	4.13	4.18	4.04	227.3	228.8	228.1	本地	正常	调速	57875	2.34	0.85		9.32	951
2018-05-23 08:46:10	7.71	79	4.09	4.16	4.07	228.3	229.2	228.5	本地	正常	调速	57945	2.34	0.84		9.33	952
2018-05-23 08:47:20	7.72	79	4.03	4.11	4.02	228.4	229.7	229.2	本地	正常	调速	58016	2.34	0.85		9.33	952
2018-05-23 08:48:30	7.76	79	4.07	4.14	4.01	227.4	228.7	227.8	本地	正常	调速	58086	2.34	0.84		9.32	951
2018-05-23 08:49:41	7.72	79	4.02	4.12	4	227	228.4	227.6	本地	正常	调速	58156	2.33	0.84		9.33	952
2018-05-23 08:50:51	7.71	79	4.1	4.15	4.01	227.5	228.7	228.4	本地	正常	调速	58226	2.33	0.84		9.33	952
2018-05-23 08:52:00	7.78	79	4.12	4.21	4.03	227.8	228.2	228	本地	正常	调速	58296	2.35	0.84		9.35	954
2018-05-23 08:53:11	7.71	79	4.09	4.12	4.05	227.9	228.7	228.9	本地	正常	调速	58366	2.35	0.85		9.33	952
2018-05-23 08:54:22	7.76	79	4.11	4.13	3.98	227.8	228.3	228.1	本地	正常	调速	58437	2.35	0.85		9.32	951
2018-05-23 08:55:32	7.7	79	4.13	4.2	4.07	228.3	229.1	229	本地	正常	调速	58508	2.35	0.85		9.33	952
2018-05-23 08:56:43	7.75	79	3.99	4.09	4.01	227.3	228.2	228.4	本地	正常	调速	58578	2.33	0.85		9.33	952
2018-05-23 08:57:53	7.74	79	4.04	4.15	4.05	227	228.1	228.1	本地	正常	调速	58648	2.34	0.84		9.33	952
2018-05-23 08:59:04	7.76	79	4.03	4.13	4.04	227.1	228.7	228	本地	正常	调速	58719	2.35	0.85		9.33	952
2018-05-23 09:00:14	7.77	79	4.02	4.12	4.04	227.2	228.5	228.1	本地	正常	调速	58790	2.35	0.85		9.33	952
2018-05-23 09:01:24	7.74	79	4.07	4.16	4.06	227.2	228.2	228.1	本地	正常	调速	58860	2.33	0.84		9.32	951
2018-05-23 09:02:34	7.72	79	4.07	4.1	4.08	226.6	227.7	227.8	本地	正常	调速	58930	2.32	0.85		9.32	951
2018-05-23 09:03:45	7.71	79	4.02	4.15	4.07	227.3	228.7	228.2	本地	正常	调速	59000	2.35	0.85		9.32	951
2018-05-23 09:04:55	7.72	79	4.11	4.12	4.03	227.1	228.4	227.9	本地	正常	调速	59071	2.34	0.84		9.33	952
2018-05-23 09:05:55	7.74	79	4.06	4.19	4.07	227.2	228.1	227.7	本地	正常	调速	59131	2.35	0.85		9.33	952
2018-05-23 09:06:55	7.74	79	4.07	4.18	4.13	227.2	227.8	227.7	本地	正常	调速	59191	2.35	0.85		9.32	951
2018-05-23 09:08:06	7.74	79	4.04	4.15	4.05	227.4	227.6	227.7	本地	正常	调速	59261	2.33	0.84		9.35	954
2018-05-23 09:09:16	7.76	79	4	4.11	4.04	226.8	228.2	227.7	本地	正常	调速	59331	2.34	0.85		9.33	952
2018-05-23 09:10:27	7.72	79	4	4.13	4.03	226.9	227.5	227.8	本地	正常	调速	59402	2.32	0.84		9.32	951
2018-05-23 09:11:38	7.69	79	4.05	4.14	4.09	227	228.3	228.2	本地	正常	调速	59473	2.33	0.84		9.33	952
2018-05-23 09:12:47	7.75	79	4.03	4.11	4.09	226.9	228	227.9	本地	正常	调速	59543	2.34	0.85		9.33	952
2018-05-23 09:13:58	7.76	79	4.03	4.11	4.07	227.8	228.9	228.4	本地	正常	调速	59614	2.35	0.85		9.33	952
2018-05-23 09:15:08	7.74	79	3.99	4.08	4.09	226.9	227.8	228	本地	正常	调速	59684	2.33	0.84		9.33	952
2018-05-23 09:16:18	7.71	79	4.11	4.15	4.07	227.1	228.1	228.1	本地	正常	调速	59754	2.34	0.84		9.33	952
2018-05-23 09:17:28	7.72	79	3.99	4.1	4.04	227.5	228.1	227.7	本地	正常	调速	59823	2.32	0.84		9.33	952
2018-05-23 09:18:39	7.75	79	3.98	4.13	4.01	227	227.6	227.4	本地	正常	调速	59894	2.33	0.84		9.33	952
2018-05-23 09:19:49	7.76	79	4.08	4.09	4.08	226.5	227.5	227.7	本地	正常	调速	59965	2.34	0.84		9.33	952
2018-05-23 09:20:59	7.75	79	4.03	4.07	4.02	226.7	228	227.5	本地	正常	调速	60035	2.33	0.85		9.33	952
2018-05-23 09:22:10	7.75	79	3.99	4.05	4.06	227.2	227.9	227.6	本地	正常	调速	60106	2.33	0.84		9.33	952
2018-05-23 09:23:21	7.76	79	4.04	4.08	4.03	227	228.1	227.5	本地	正常	调速	60176	2.34	0.84		9.33	952
2018-05-23 09:24:21	7.74	79	4.07	4.21	4.04	226.8	227.9	227.9	本地	正常	调速	60237	2.35	0.85		9.33	952
2018-05-23 09:25:28	7.75	79	3.98	4.15	4.07	226.9	227.9	227.4	本地	正常	调速	60304	2.33	0.84		9.33	952
2018-05-23 09:26:34	7.76	79	4.05	4.06	4.03	227.3	228.6	227.9	本地	正常	调速	60370	2.34	0.85		9.33	952
2018-05-23 09:27:41	7.75	79	4.08	4.12	4.01	227.2	228.5	227.8	本地	正常	调速	60436	2.34	0.85		9.33	952
2018-05-23 09:28:48	7.75	79	4.09	4.12	4.02	227.5	228.8	228	本地	正常	调速	60504	2.33	0.84		9.33	952
2018-05-23 09:29:54	7.7	79	4.07	4.14	4.13	227.5	228.8	228.1	本地	正常	调速	60570	2.35	0.85		9.33	952
2018-05-23 09:31:01	7.68	79	4.06	4.1	4.06	226.5	227.7	227.5	本地	正常	调速	60636	2.33	0.85		9.33	952
2018-05-23 09:32:08	7.75	79	4.05	4.15	4.06	227.9	228.4	228.2	本地	正常	调速	60703	2.35	0.85		9.33	952
2018-05-23 09:33:15	7.74	79	4.05	4.13	4.02	227.6	228.8	228.1	本地	正常	调速	60771	2.35	0.85		9.33	952
2018-05-23 09:34:21	7.7	79	4.05	4.16	4.04	227.8	228.7	228.1	本地	正常	调速	60837	2.32	0.84		9.32	951
2018-05-23 09:35:28	7.71	79	4.03	4.08	4.02	226.5	227.7	227.3	本地	正常	调速	60904	2.32	0.84		9.33	952
2018-05-23 09:36:35	7.72	79	3.99	4.11	4.03	228.2	228.8	228.3	本地	正常	调速	60971	2.34	0.84		9.35	954
2018-05-23 09:37:42	7.76	79	4.09	4.09	4.09	227	227.9	227.9	本地	正常	调速	61038	2.34	0.85		9.33	952
2018-05-23 09:38:49	7.72	79	4.03	4.11	4.02	227.2	227.7	227.9	本地	正常	调速	61105	2.33	0.85		9.33	952
2018-05-23 09:39:57	7.77	79	4.05	4.12	3.98	227.2	227.8	227.5	本地	正常	调速	61173	2.34	0.84		9.32	951
2018-05-23 09:41:02	7.7	79	4.04	4.07	4.07	226.9	227.3	227.4	本地	正常	调速	61238	2.33	0.84		9.33	952
2018-05-23 09:42:09	7.72	79	4.01	4.15	3.98	226.7	227.3	227.2	本地	正常	调速	61305	2.33	0.85		9.35	954
2018-05-23 09:43:17	7.76	79	3.99	4.08	3.98	226.4	227.7	227.2	本地	正常	调速	61372	2.33	0.85		9.33	952
2018-05-23 09:44:22	7.76	79	3.99	4.08	4.06	227.5	228.7	227.9	本地	正常	调速	61438	2.34	0.84		9.33	952
2018-05-23 09:45:38	7.75	79	4.05	4.12	4.05	227.2	227.7	227.9	本地	正常	调速	61514	2.34	0.84		9.33	952
2018-05-23 09:46:48	7.75	79	4.05	4.14	3.97	226.7	227.3	227.1	本地	正常	调速	61584	2.33	0.84		9.35	954
2018-05-23 09:47:59	7.75	79	4.1	4.15	4.05	227	227.9	227.8	本地	正常	调速	61655	2.35	0.85		9.35	954
2018-05-23 09:49:09	7.72	79	4.01	4.12	3.99	227.3	228.2	227.5	本地	正常	调速	61725	2.33	0.85		9.33	952
2018-05-23 09:50:20	7.71	79	4.07	4.12	4.01	227.1	227.7	227.2	本地	正常	调速	61795	2.33	0.84		9.35	954
2018-05-23 09:51:31	7.72	79	4.03	4.09	4.04	227.4	227.8	227.7	本地	正常	调速	61867	2.34	0.85		9.33	952
2018-05-23 09:52:41	7.75	79	4.01	4.12	4.06	227.6	228.1	227.9	本地	正常	调速	61937	2.35	0.85		9.35	954
2018-05-23 09:53:51	7.7	79	4.08	4.18	4.02	227.4	227.9	227.5	本地	正常	调速	62007	2.33	0.84		9.33	952
2018-05-23 09:55:01	7.72	79	3.99	4.16	3.98	227.1	227.6	227.4	本地	正常	调速	62077	2.32	0.85		9.33	952
2018-05-23 09:56:11	7.76	79	4.02	4.18	4.05	227.2	228.2	227.6	本地	正常	调速	62147	2.34	0.84		9.35	954
2018-05-23 09:57:21	7.69	79	4.03	4.14	4.1	226.5	227.2	227.5	本地	正常	调速	62217	2.34	0.85		9.36	955
2018-05-23 09:58:32	7.68	79	4.06	4.15	4.04	227.6	228	227.9	本地	正常	调速	62287	2.33	0.85		9.35	954
2018-05-23 09:59:42	7.75	79	4.1	4.17	4	228	229.1	228.4	本地	正常	调速	62358	2.35	0.84		9.33	952
2018-05-23 10:00:52	7.7	79	4	4.14	4.04	227.4	228.7	228	本地	正常	调速	62428	2.34	0.85		9.33	952
2018-05-23 10:02:03	7.68	79	4.08	4.17	4.07	227.2	228	227.6	本地	正常	调速	62499	2.34	0.85		9.33	952
2018-05-23 10:03:14	7.73	79	4.06	4.1	4.03	226.4	227	227.2	本地	正常	调速	62570	2.32	0.84		9.33	952
2018-05-23 10:04:24	7.72	79	4	4.1	4.04	227.5	228.8	228.3	本地	正常	调速	62640	2.33	0.85		9.35	954
2018-05-23 10:05:33	7.7	79	4.04	4.14	4	227.9	228.8	228.7	本地	正常	调速	62709	2.33	0.84		9.33	952
2018-05-23 10:06:44	7.75	79	4.08	4.16	4.03	228	228.8	228.1	本地	正常	调速	62780	2.35	0.84		9.33	952
2018-05-23 10:07:54	7.7	79	3.98	4.14	4.03	228.3	228.7	228.7	本地	正常	调速	62850	2.32	0.84		9.33	952
2018-05-23 10:09:04	7.71	79	4.07	4.19	4.02	227.4	227.9	227.7	本地	正常	调速	62920	2.33	0.84		9.35	954
2018-05-23 10:10:15	7.72	79	4.07	4.17	3.95	227.1	228.5	227.7	本地	正常	调速	62991	2.32	0.84		9.35	954
2018-05-23 10:11:25	7.72	79	4.06	4.24	4.03	228.1	228.7	228.3	本地	正常	调速	63061	2.35	0.85		9.33	952

## Sheet: Sheet2
时间	电流	转速	输入电流A	输入电流B	输入电流C	输入电压A	输入电压B	输入电压C	KA0	KA4	远程操作	操作时间	有功功率	功率因数	有功电量	井下压力	沉没度	无功电量	油压
2018-06-03 02:37:27	9.23	199	6.81	7.12	7.14	230.7	231.5	231.6	本地	正常	调速	65535	4.12	0.85		7.54	769
2018-06-03 02:39:29	9.23	199	6.86	7.17	7.15	230.7	232.2	231.5	本地	正常	调速	65535	4.12	0.85		7.57	772
2018-06-03 02:39:48	9.21	199	6.84	7.11	7.11	230.9	231.8	231.9	本地	正常	调速	65535	4.11	0.85		7.55	770
2018-06-03 02:40:58	9.24	199	6.8	7.25	7.19	230.7	231.8	231.3	本地	正常	调速	65535	4.12	0.85		7.54	769
2018-06-03 02:42:09	9.21	199	6.83	7.21	7.08	230.9	232.6	231.7	本地	正常	调速	65535	4.13	0.85		7.55	770
2018-06-03 02:46:09	9.23	199	6.88	7.15	7.02	231.3	232.2	232.1	本地	正常	调速	65535	4.11	0.85		7.55	770
2018-06-03 02:46:10	9.23	199	6.94	7.17	7	231.4	233	232.1	本地	正常	调速	65535	4.13	0.85		7.55	770
2018-06-03 02:46:10	9.21	199	6.86	7.14	7.06	231.2	232.5	231.7	本地	正常	调速	65535	4.12	0.85		7.54	769
2018-06-03 02:46:50	9.24	199	6.91	7.13	7.13	231.6	232.3	232.3	本地	正常	调速	65535	4.13	0.85		7.55	770
2018-06-03 02:48:00	9.21	199	6.94	7.17	7.05	231.5	232.6	232.6	本地	正常	调速	65535	4.12	0.85		7.54	769
2018-06-03 02:49:11	9.26	199	6.93	7.06	7.02	230.6	232	231.6	本地	正常	调速	65535	4.13	0.85		7.54	769
2018-06-03 02:51:07	9.21	199	6.92	7.16	7.12	230.5	232.2	231.4	本地	正常	调速	65535	4.12	0.85		7.54	769
2018-06-03 02:51:32	9.24	199	6.84	7.2	7.1	230.8	232.3	232	本地	正常	调速	65535	4.11	0.85		7.55	770
2018-06-03 02:55:34	9.25	199	6.86	7.1	7.1	230.5	232.1	231.7	本地	正常	调速	65535	4.13	0.85		7.54	769
2018-06-03 02:56:12	9.23	199	6.84	7.1	7.1	230.7	232.1	231.8	本地	正常	调速	65535	4.13	0.85		7.55	770
2018-06-03 02:57:23	9.23	199	6.88	7.15	7.09	231	232.4	232	本地	正常	调速	65535	4.13	0.85		7.54	769
2018-06-03 02:58:33	9.24	199	6.91	7.03	7.15	230.9	231.4	231.7	本地	正常	调速	65535	4.12	0.85		7.53	768
2018-06-03 02:59:43	9.23	199	6.91	7.07	7.13	230.9	232.3	232	本地	正常	调速	65535	4.13	0.85		7.55	770
2018-06-03 03:00:53	9.24	199	6.86	7.18	7.13	231.1	231.9	231.5	本地	正常	调速	65535	4.12	0.84		7.54	769
2018-06-03 03:04:33	9.24	199	6.82	7.18	7.16	231.1	232.7	232	本地	正常	调速	65535	4.12	0.84		7.54	769
2018-06-03 03:04:34	9.25	199	6.83	7.1	7.28	231.5	232.6	232.8	本地	正常	调速	65535	4.13	0.85		7.54	769
2018-06-03 03:04:35	9.26	199	6.83	7	7.27	231	232.3	232.4	本地	正常	调速	65535	4.14	0.85		7.55	770
2018-06-03 03:05:35	9.21	199	6.78	7.11	7.21	231.3	232.3	232	本地	正常	调速	65535	4.13	0.85		7.54	769
2018-06-03 03:07:38	9.24	199	6.79	7.1	7.2	231.2	232.3	232.5	本地	正常	调速	65535	4.11	0.84		7.54	769
2018-06-03 03:07:56	9.24	199	6.86	7.17	7.26	231.1	232.8	232.3	本地	正常	调速	65535	4.12	0.84		7.54	769
2018-06-03 03:09:58	9.21	199	6.77	7.15	7.15	231	232.6	232.1	本地	正常	调速	65535	4.11	0.84		7.55	770
2018-06-03 03:10:16	9.21	199	6.92	7.14	7.26	230.9	231.7	231.4	本地	正常	调速	65535	4.13	0.85		7.54	769
2018-06-03 03:11:26	9.25	199	6.88	7.15	7.21	231.2	232	231.8	本地	正常	调速	65535	4.13	0.84		7.54	769
2018-06-03 03:12:36	9.22	199	6.96	7.06	7.2	230.8	232.4	231.9	本地	正常	调速	65535	4.12	0.85		7.54	769
2018-06-03 03:16:37	9.23	199	6.92	7.06	7.12	231.2	232.4	231.9	本地	正常	调速	65535	4.12	0.85		7.54	769
2018-06-03 03:16:37	9.22	199	6.77	7.04	7.15	230.8	232.4	231.9	本地	正常	调速	65535	4.11	0.85		7.54	769
2018-06-03 03:16:38	9.22	199	6.77	7.04	7.15	230.8	232.4	231.9	本地	正常	调速	65535	4.11	0.85		7.54	769
2018-06-03 03:17:18	9.24	199	6.87	7.03	7.14	231.7	232.3	232.8	本地	正常	调速	65535	4.13	0.85		7.54	769
2018-06-03 03:18:28	9.22	199	6.82	7.04	7.22	230.9	232.3	231.7	本地	正常	调速	65535	4.11	0.85		7.53	768
2018-06-03 03:19:39	9.23	199	6.75	7.16	7.13	231.5	232.4	232.6	本地	正常	调速	65535	4.13	0.85		7.54	769
2018-06-03 03:20:49	9.23	199	6.9	7.14	7.15	231.1	231.7	232	本地	正常	调速	65535	4.12	0.84		7.55	770
2018-06-03 03:21:59	9.26	199	6.81	7.19	7.13	231.2	232.5	232.3	本地	正常	调速	65535	4.14	0.84		7.54	769
2018-06-03 03:23:10	9.22	199	6.88	7.12	7.11	231.8	232.7	232.7	本地	正常	调速	65535	4.14	0.85		7.54	769
2018-06-03 03:24:42	9.23	199	6.79	7.18	7.16	231.3	233	232.2	本地	正常	调速	65535	4.13	0.85		7.55	770
2018-06-03 03:25:30	9.23	199	6.85	7.16	7.14	231.7	232.6	232.2	本地	正常	调速	65535	4.14	0.85		7.55	770
2018-06-03 03:26:40	9.25	199	6.94	7.09	7.3	230	231.1	231.2	本地	正常	调速	65535	4.13	0.85		7.54	769
2018-06-03 03:27:51	9.23	199	6.88	7.11	7.28	230.6	231.8	231.7	本地	正常	调速	65535	4.12	0.85		7.54	769
2018-06-03 03:29:01	9.24	199	6.82	7.06	7.19	230.7	231.8	231.3	本地	正常	调速	65535	4.11	0.85		7.54	769
2018-06-03 03:30:11	9.25	199	6.88	7.22	7.23	230.8	231.5	231.5	本地	正常	调速	65535	4.12	0.84		7.55	770
2018-06-03 03:31:22	9.2	199	6.79	7.12	7.2	230.4	231.2	231.5	本地	正常	调速	65535	4.1	0.84		7.55	770
2018-06-03 03:32:32	9.23	199	6.79	7.1	7.11	231.1	232.2	232.4	本地	正常	调速	65535	4.12	0.85		7.55	770
2018-06-03 03:33:43	9.21	199	6.96	7.14	7.13	230.4	231.7	231.4	本地	正常	调速	65535	4.11	0.85		7.54	769
2018-06-03 03:34:53	9.25	199	6.98	7.09	7.17	230.7	232.3	231.7	本地	正常	调速	65535	4.14	0.85		7.54	769
2018-06-03 03:36:03	9.22	199	6.96	7.1	7.13	230.4	231.8	231.3	本地	正常	调速	65535	4.12	0.85		7.54	769
2018-06-03 03:37:13	9.23	199	6.87	7.09	7.16	231.6	232.3	232.3	本地	正常	调速	65535	4.13	0.85		7.54	769
2018-06-03 03:38:23	9.22	199	6.9	7.13	7.17	230.9	232.4	232.1	本地	正常	调速	65535	4.13	0.85		7.54	769
2018-06-03 03:39:33	9.26	199	6.9	7.05	7.19	232	232.5	232.6	本地	正常	调速	65535	4.15	0.85		7.54	769
2018-06-03 03:40:43	9.21	199	6.82	7.08	7.2	231.3	232.6	232.4	本地	正常	调速	65535	4.11	0.85		7.54	769
2018-06-03 03:41:54	9.21	199	6.82	7	7.13	231.3	232.9	232.5	本地	正常	调速	65535	4.12	0.85		7.55	770
2018-06-03 03:43:04	9.24	199	6.85	7.11	7.06	231.5	233	232.3	本地	正常	调速	65535	4.13	0.85		7.54	769
2018-06-03 03:44:15	9.22	199	6.91	7.01	7.04	231.2	232.5	232.2	本地	正常	调速	65535	4.13	0.85		7.54	769
2018-06-03 03:45:25	9.26	199	6.86	7.1	7.1	231.2	232.7	232	本地	正常	调速	65535	4.14	0.85		7.54	769
2018-06-03 03:46:36	9.23	199	6.82	7.09	7.01	231.8	233	233	本地	正常	调速	65535	4.13	0.85		7.55	770
2018-06-03 03:47:46	9.26	199	6.85	7.09	7.1	231.3	232.8	232.1	本地	正常	调速	65535	4.14	0.85		7.54	769
2018-06-03 03:48:57	9.24	199	6.85	7.14	7.06	230.9	232.3	232.1	本地	正常	调速	65535	4.14	0.85		7.55	770
2018-06-03 03:50:07	9.23	199	6.8	7.15	7.06	231.2	232.8	232.3	本地	正常	调速	65535	4.14	0.85		7.54	769
2018-06-03 03:51:17	9.24	199	6.82	7.25	7.11	231.2	232.9	232.4	本地	正常	调速	65535	4.12	0.85		7.54	769
2018-06-03 03:52:45	9.22	199	6.82	7.12	7.07	231.6	232.7	232	本地	正常	调速	65535	4.12	0.85		7.54	769
2018-06-03 03:55:13	9.24	199	6.88	7.25	7.03	231	232.9	232.1	本地	正常	调速	65535	4.13	0.85		7.54	769
2018-06-03 03:57:14	9.24	199	6.88	7.23	6.99	231.8	233.1	232.1	本地	正常	调速	65535	4.14	0.85		7.54	769
2018-06-03 03:57:15	9.23	199	6.89	7.17	7.13	231.2	232.8	232.2	本地	正常	调速	65535	4.14	0.85		7.55	770
2018-06-03 03:57:15	9.23	199	6.9	7.1	7.13	231.3	232.9	232.3	本地	正常	调速	65535	4.13	0.85		7.54	769
2018-06-03 03:58:19	9.24	199	6.88	7.24	7.07	231.3	232.8	232.4	本地	正常	调速	65535	4.14	0.85		7.54	769
2018-06-03 04:00:21	9.22	199	6.84	7.08	7.14	231.4	233	232.6	本地	正常	调速	65535	4.12	0.85		7.54	769
2018-06-03 04:00:40	9.24	199	6.87	7.09	7.17	231.5	233	232.8	本地	正常	调速	65535	4.14	0.84		7.54	769
2018-06-03 04:01:50	9.23	199	6.82	7.16	7.14	231.3	232.7	232.6	本地	正常	调速	65535	4.12	0.85		7.54	769
2018-06-03 04:03:00	9.23	199	6.79	7.17	7.09	231.5	232.3	232.4	本地	正常	调速	65535	4.14	0.85		7.54	769
2018-06-03 04:06:56	9.22	199	6.81	7.1	7.02	232.6	233.6	232.9	本地	正常	调速	65535	4.13	0.85		7.54	769
2018-06-03 04:06:56	9.26	199	6.84	7.15	7.08	231.6	233.3	232.8	本地	正常	调速	65535	4.14	0.85		7.53	768
2018-06-03 04:06:57	9.26	199	6.91	7.2	7.08	231.8	233.6	233	本地	正常	调速	65535	4.16	0.85		7.54	769
2018-06-03 04:07:41	9.26	199	6.88	7.17	7.07	231.7	233.1	232.8	本地	正常	调速	65535	4.15	0.85		7.54	769
2018-06-03 04:08:52	9.25	199	6.87	7.21	7.09	232.2	233.2	232.6	本地	正常	调速	65535	4.14	0.85		7.54	769
2018-06-03 04:10:54	9.25	199	6.79	7.18	7.09	231.9	232.9	232.2	本地	正常	调速	65535	4.14	0.85		7.53	768
2018-06-03 04:11:13	9.25	199	6.84	7.18	7.06	231.5	233.1	232.5	本地	正常	调速	65535	4.13	0.85		7.54	769
2018-06-03 04:13:15	9.26	199	6.85	7.13	7.15	231.4	232.9	232.4	本地	正常	调速	65535	4.15	0.85		7.54	769
2018-06-03 04:13:34	9.27	199	6.88	7.27	7.1	232.4	233.5	232.8	本地	正常	调速	65535	4.16	0.85		7.54	769
2018-06-03 04:14:44	9.26	199	6.73	7.22	7.13	232.1	233.7	232.8	本地	正常	调速	65535	4.14	0.85		7.54	769
2018-06-03 04:16:46	9.24	199	6.88	7.14	7.11	232.3	233.3	232.8	本地	正常	调速	65535	4.14	0.85		7.54	769
2018-06-03 04:17:04	9.25	199	6.95	7.21	7.13	232	233.4	233.1	本地	正常	调速	65535	4.15	0.85		7.54	769
2018-06-03 04:18:15	9.25	199	6.87	7.15	7.1	232.1	233.8	233.1	本地	正常	调速	65535	4.15	0.85		7.54	769
2018-06-03 04:19:25	9.23	199	6.83	7.14	7.13	232.3	233.5	233.1	本地	正常	调速	65535	4.14	0.85		7.54	769
2018-06-03 04:20:35	9.24	199	6.8	7.25	7.16	232.2	233.7	233.3	本地	正常	调速	65535	4.15	0.85		7.54	769
2018-06-03 04:22:19	9.23	199	6.89	7.2	7.13	232.4	233.4	232.9	本地	正常	调速	65535	4.14	0.84		7.54	769
2018-06-03 04:22:56	9.24	199	6.82	7.3	7.15	232.4	233.4	233.1	本地	正常	调速	65535	4.15	0.85		7.54	769
2018-06-03 04:24:49	9.21	199	6.82	7.19	7.08	231.8	233.8	232.5	本地	正常	调速	65535	4.12	0.84		7.54	769
2018-06-03 04:25:16	9.25	199	6.86	7.25	7.15	232	232.9	232.5	本地	正常	调速	65535	4.14	0.85		7.53	768
2018-06-03 04:26:27	9.26	199	6.86	7.17	7.14	231.8	232.7	232.4	本地	正常	调速	65535	4.14	0.84		7.53	768
2018-06-03 04:28:20	9.24	199	6.82	7.28	7.18	232.2	233.2	232.7	本地	正常	调速	65535	4.14	0.84		7.54	769
2018-06-03 04:28:46	9.24	199	6.81	7.18	7.17	232	233.2	232.2	本地	正常	调速	65535	4.14	0.85		7.53	768
2018-06-03 04:32:49	9.25	199	6.85	7.2	7.24	231.7	232.7	232.1	本地	正常	调速	65535	4.15	0.85		7.54	769
2018-06-03 04:33:28	9.25	199	6.87	7.2	7.18	232.5	234	233	本地	正常	调速	65535	4.15	0.85		7.53	768
2018-06-03 04:34:38	9.26	199	6.86	7.16	7.17	231.5	233.6	232.6	本地	正常	调速	65535	4.15	0.85		7.53	768
2018-06-03 04:36:40	9.24	199	6.81	7.22	7.17	231.3	233.2	232.6	本地	正常	调速	65535	4.13	0.84		7.53	768
2018-06-03 04:36:58	9.25	199	6.88	7.31	7.17	231.8	233.6	232.3	本地	正常	调速	65535	4.16	0.85		7.54	769
2018-06-03 04:39:01	9.25	199	6.86	7.2	7.18	231.2	233	232.1	本地	正常	调速	65535	4.14	0.85		7.54	769
2018-06-03 04:39:20	9.23	199	6.82	7.14	7.11	230.9	232.6	231.9	本地	正常	调速	65535	4.11	0.85		7.53	768
2018-06-03 04:40:30	9.23	199	6.82	7.25	7.13	231	232.7	231.9	本地	正常	调速	65535	4.13	0.84		7.54	769
2018-06-03 04:41:40	9.25	199	6.81	7.12	7.18	230.9	232.4	232	本地	正常	调速	65535	4.11	0.84		7.54	769
2018-06-03 04:42:50	9.23	199	6.75	7.18	7.12	232	233	232.3	本地	正常	调速	65535	4.13	0.85		7.54	769
2018-06-03 04:44:00	9.23	199	6.81	7.14	7.19	231.8	232.7	232.5	本地	正常	调速	65535	4.14	0.85		7.54	769
2018-06-03 04:45:11	9.22	199	6.88	7.14	7	232.3	233	232.5	本地	正常	调速	65535	4.15	0.85		7.53	768
2018-06-03 04:46:43	9.25	199	6.8	7.09	7.08	231.4	233.1	232	本地	正常	调速	65535	4.14	0.85		7.53	768
2018-06-03 04:47:31	9.26	199	6.91	7.16	7.06	231.8	232.8	232.1	本地	正常	调速	65535	4.15	0.85		7.53	768
2018-06-03 04:48:41	9.24	199	6.76	7.11	7.16	232	233.1	232.9	本地	正常	调速	65535	4.13	0.85		7.54	769
2018-06-03 04:49:52	9.24	199	6.81	7.13	7.12	232.5	233.3	233	本地	正常	调速	65535	4.14	0.85		7.53	768
2018-06-03 04:51:03	9.23	199	6.93	7.15	7.18	231.7	233.6	232.4	本地	正常	调速	65535	4.14	0.84		7.54	769
2018-06-03 04:52:13	9.23	199	6.84	7.17	7.08	232.5	233.9	232.9	本地	正常	调速	65535	4.13	0.85		7.53	768
2018-06-03 04:53:23	9.24	199	6.74	7.13	7.08	231.6	233.6	232.6	本地	正常	调速	65535	4.14	0.85		7.54	769
2018-06-03 04:54:34	9.25	199	6.79	7.12	7.15	231.3	232.8	232.6	本地	正常	调速	65535	4.15	0.86		7.54	769
2018-06-03 04:56:01	9.23	199	6.75	7.05	7.08	231.5	232.8	232.6	本地	正常	调速	65535	4.13	0.86		7.53	768
2018-06-03 04:58:40	9.23	199	6.91	7.06	7.02	232	232.8	232.6	本地	正常	调速	65535	4.14	0.85		7.54	769
2018-06-03 05:00:41	9.22	199	6.73	7.15	7.15	232.2	233.2	232.7	本地	正常	调速	65535	4.14	0.86		7.54	769
2018-06-03 05:00:41	9.23	199	6.86	7.07	7.08	231.9	232.9	232.3	本地	正常	调速	65535	4.12	0.85		7.53	768
2018-06-03 05:00:42	9.23	199	6.86	7.07	7.08	231.9	232.9	232.3	本地	正常	调速	65535	4.12	0.85		7.53	768
2018-06-03 05:01:35	9.23	199	6.81	7.08	7.14	231.8	232.9	232.4	本地	正常	调速	65535	4.13	0.85		7.53	768
2018-06-03 05:02:45	9.23	199	6.77	7.11	7.01	231.2	232.9	231.9	本地	正常	调速	65535	4.13	0.86		7.54	769
2018-06-03 05:04:47	9.25	199	6.75	7.06	7.11	231.4	232.5	232.7	本地	正常	调速	65535	4.14	0.86		7.54	769
2018-06-03 05:05:06	9.25	199	6.79	7.04	7.09	232.1	232.9	232.7	本地	正常	调速	65535	4.14	0.86		7.53	768
2018-06-03 05:06:16	9.23	199	6.83	7.09	7.08	231.5	233	231.9	本地	正常	调速	65535	4.15	0.85		7.53	768
2018-06-03 05:07:26	9.24	199	6.86	7.17	7.08	231.4	232.7	232	本地	正常	调速	65535	4.15	0.85		7.53	768
2018-06-03 05:11:18	9.23	199	6.87	7.09	7.01	232.4	233.1	232.7	本地	正常	调速	65535	4.15	0.86		7.53	768
2018-06-03 05:12:08	9.24	199	6.86	7.07	7.03	231	232.4	231.8	本地	正常	调速	65535	4.13	0.85		7.54	769
2018-06-03 05:13:18	9.24	199	6.81	7.03	7.1	231.6	232.9	232.6	本地	正常	调速	65535	4.14	0.86		7.53	768
2018-06-03 05:14:28	9.25	199	6.78	7.09	7.1	231.4	233	232.6	本地	正常	调速	65535	4.14	0.86		7.53	768
2018-06-03 05:15:39	9.24	199	6.77	7.08	7.12	232	232.8	232.4	本地	正常	调速	65535	4.14	0.86		7.53	768
2018-06-03 05:16:49	9.25	199	6.92	7.15	7.07	231.7	232.7	232.1	本地	正常	调速	65535	4.15	0.86		7.53	768
2018-06-03 05:18:00	9.24	199	6.9	7.1	7.01	231.8	232.7	232.1	本地	正常	调速	65535	4.13	0.85		7.53	768
2018-06-03 05:19:10	9.24	199	6.82	7.17	7	230.6	232.3	231.7	本地	正常	调速	65535	4.14	0.86		7.53	768
2018-06-03 05:20:21	9.25	199	6.83	7.08	7.05	231.9	233.2	233	本地	正常	调速	65535	4.14	0.85		7.53	768
2018-06-03 05:21:31	9.24	199	6.86	7.12	7.05	231.2	233.1	232.1	本地	正常	调速	65535	4.14	0.86		7.53	768
2018-06-03 05:22:41	9.25	199	6.91	7.15	7.09	231.7	233.6	232.5	本地	正常	调速	65535	4.16	0.85		7.53	768
2018-06-03 05:23:51	9.24	199	6.9	7.11	7.08	231.5	232.9	232.7	本地	正常	调速	65535	4.14	0.85		7.53	768
2018-06-03 05:25:02	9.25	199	6.93	7.09	6.97	232.1	233	232.6	本地	正常	调速	65535	4.14	0.85		7.54	769
2018-06-03 05:26:11	9.25	199	7	7.15	7.07	232	232.9	232.7	本地	正常	调速	65535	4.14	0.85		7.53	768
2018-06-03 05:27:22	9.26	199	6.96	7.17	7.04	231	232.5	232.1	本地	正常	调速	65535	4.13	0.85		7.53	768
2018-06-03 05:28:42	9.27	199	6.97	7.24	7.03	231.6	233.3	232.4	本地	正常	调速	65535	4.15	0.85		7.53	768
2018-06-03 05:30:43	9.27	199	7	7.14	7	231.5	233.3	232.1	本地	正常	调速	65535	4.16	0.85		7.53	768
2018-06-03 05:32:45	9.27	199	6.89	7.1	7.11	231.9	232.9	232.8	本地	正常	调速	65535	4.14	0.85		7.53	768
2018-06-03 05:32:45	9.27	199	7	7.19	7.13	231.9	233.1	233	本地	正常	调速	65535	4.15	0.85		7.52	767
2018-06-03 05:33:14	9.25	199	6.84	7.12	7.08	231.7	233.2	232.8	本地	正常	调速	65535	4.14	0.85		7.53	768
2018-06-03 05:34:24	9.26	199	6.85	7.16	7.09	231.4	233	232.6	本地	正常	调速	65535	4.13	0.85		7.53	768
2018-06-03 05:35:35	9.27	199	6.89	7.18	7.06	232.1	234	233	本地	正常	调速	65535	4.16	0.85		7.52	767
2018-06-03 05:36:35	9.25	199	6.89	7.22	7.09	231.8	233.4	232.2	本地	正常	调速	65535	4.13	0.85		7.53	768
2018-06-03 05:40:23	9.25	199	6.85	7.24	7.07	232.5	233.5	233	本地	正常	调速	65535	4.15	0.85		7.53	768
2018-06-03 05:40:24	9.25	199	6.78	7.13	7.08	232	234	233.2	本地	正常	调速	65535	4.15	0.85		7.53	768
2018-06-03 05:40:24	9.25	199	6.86	7.23	7.09	232.1	234.1	233.1	本地	正常	调速	65535	4.15	0.85		7.52	767
2018-06-03 05:41:16	9.26	199	6.85	7.14	7.09	232.2	233.7	232.7	本地	正常	调速	65535	4.14	0.84		7.53	768
2018-06-03 05:42:26	9.28	199	6.83	7.25	7.17	232.4	233.6	232.8	本地	正常	调速	65535	4.15	0.84		7.53	768
2018-06-03 05:44:28	9.29	199	6.91	7.3	7.12	231.5	233.6	232.3	本地	正常	调速	65535	4.17	0.85		7.53	768
2018-06-03 05:44:47	9.27	199	6.95	7.21	7.17	231.9	233.9	232.5	本地	正常	调速	65535	4.17	0.85		7.53	768
2018-06-03 05:45:57	9.28	199	6.93	7.22	7.2	231.8	233	232.3	本地	正常	调速	65535	4.16	0.85		7.53	768
2018-06-03 05:47:08	9.27	199	6.85	7.21	7.08	232.5	233.7	233.2	本地	正常	调速	65535	4.16	0.85		7.52	767
2018-06-03 05:48:18	9.27	199	6.85	7.16	7.19	232.3	234.5	233.3	本地	正常	调速	65535	4.17	0.85		7.53	768
2018-06-03 05:49:28	9.26	199	6.82	7.19	7.2	232	234.1	233.1	本地	正常	调速	65535	4.15	0.85		7.53	768
2018-06-03 05:50:39	9.27	199	6.95	7.23	7.15	231.1	233.1	232.2	本地	正常	调速	65535	4.16	0.85		7.53	768
2018-06-03 05:51:48	9.25	199	6.86	7.23	7.14	231.8	233.1	232.6	本地	正常	调速	65535	4.15	0.85		7.53	768
2018-06-03 05:52:59	9.29	199	6.85	7.17	7.19	231.5	232.7	232	本地	正常	调速	65535	4.15	0.85		7.52	767
2018-06-03 05:56:30	9.28	199	6.9	7.16	7.15	231.6	233.3	232.7	本地	正常	调速	65535	4.15	0.85		7.53	768
2018-06-03 05:57:41	9.26	199	6.87	7.17	7.12	231.6	233.2	232.2	本地	正常	调速	65535	4.14	0.84		7.53	768
2018-06-03 05:58:51	9.26	199	6.94	7.24	7.17	231.6	233.6	232.5	本地	正常	调速	65535	4.16	0.85		7.53	768
2018-06-03 06:00:02	9.26	199	6.85	7.29	7.15	231.8	233.2	232.4	本地	正常	调速	65535	4.15	0.85		7.53	768
2018-06-03 06:01:12	9.27	199	6.77	7.27	7.08	232	233.2	232.7	本地	正常	调速	65535	4.16	0.85		7.52	767
2018-06-03 06:02:22	9.26	199	6.89	7.2	7.08	231.4	233.5	232.5	本地	正常	调速	65535	4.15	0.85		7.52	767
2018-06-03 06:03:33	9.26	199	6.85	7.29	7.12	231.8	233.9	232.8	本地	正常	调速	65535	4.16	0.85		7.52	767
2018-06-03 06:04:43	9.24	199	6.85	7.16	7.07	237.6	240.2	238.8	本地	正常	调速	65535	4.21	0.84		7.54	769
2018-06-03 06:05:53	9.26	199	6.87	7.15	6.98	237.5	239.5	238.9	本地	正常	调速	65535	4.21	0.84		7.54	769
2018-06-03 06:07:03	9.26	199	6.96	7.21	6.95	237.4	239.7	238.6	本地	正常	调速	65535	4.21	0.84		7.54	769
2018-06-03 06:08:13	9.24	199	6.9	7.22	6.96	237.1	239.1	237.9	本地	正常	调速	65535	4.18	0.84		7.53	768
2018-06-03 06:09:32	9.27	199	6.83	7.19	7.02	237.4	239.9	238.8	本地	正常	调速	65535	4.2	0.84		7.53	768
2018-06-03 06:10:34	9.26	199	6.77	7.14	6.95	237.2	239.6	238.4	本地	正常	调速	65535	4.19	0.84		7.53	768
2018-06-03 06:11:52	9.26	199	6.75	7.15	6.89	238	240.2	239.1	本地	正常	调速	65535	4.2	0.85		7.53	768
2018-06-03 06:12:55	9.25	199	6.88	7.26	7.07	237.9	240.2	238.9	本地	正常	调速	65535	4.21	0.84		7.53	768
2018-06-03 06:14:06	9.28	199	6.94	7.12	6.96	238	239.2	238.7	本地	正常	调速	65535	4.21	0.84		7.53	768
2018-06-03 06:15:16	9.26	199	6.84	7.14	6.98	237.3	239.3	238.9	本地	正常	调速	65535	4.21	0.85		7.53	768
2018-06-03 06:16:26	9.26	199	6.91	7.2	7.05	238.3	239.6	239	本地	正常	调速	65535	4.23	0.85		7.53	768
2018-06-03 06:17:36	9.25	199	6.86	7.13	6.98	237.9	239.9	238.8	本地	正常	调速	65535	4.19	0.84		7.53	768
2018-06-03 06:21:07	9.26	199	6.85	7.14	7.05	238.5	239.8	239.5	本地	正常	调速	65535	4.21	0.85		7.54	769
2018-06-03 06:22:36	9.27	199	6.83	7.1	7.06	237.6	239.4	239	本地	正常	调速	65535	4.2	0.84		7.54	769
2018-06-03 06:23:27	9.26	199	6.84	7.1	6.99	236.9	238.7	237.7	本地	正常	调速	65535	4.19	0.84		7.53	768
2018-06-03 06:24:38	9.26	199	6.95	7.1	6.96	237.2	239.1	238	本地	正常	调速	65535	4.19	0.84		7.53	768
2018-06-03 06:25:49	9.26	199	6.91	7.15	7.06	236.5	238.7	238	本地	正常	调速	65535	4.2	0.84		7.53	768
2018-06-03 06:26:59	9.27	199	6.9	7.15	7.06	237.2	239.5	238.4	本地	正常	调速	65535	4.2	0.84		7.53	768
2018-06-03 06:28:09	9.26	199	6.84	7.08	7.09	237.6	239.4	238.4	本地	正常	调速	65535	4.2	0.84		7.53	768
2018-06-03 06:29:24	9.27	199	6.9	7.17	7.09	237.5	239.3	238.4	本地	正常	调速	65535	4.21	0.85		7.53	768
2018-06-03 06:30:30	9.26	199	6.78	7.12	7.06	236.9	238.8	238.5	本地	正常	调速	65535	4.19	0.84		7.53	768
2018-06-03 06:31:47	9.27	199	6.79	7.07	7.1	236.7	239	238.2	本地	正常	调速	65535	4.21	0.85		7.53	768
2018-06-03 06:33:02	9.26	199	6.92	7.19	7.02	237.5	239.6	238.9	本地	正常	调速	65535	4.2	0.84		7.54	769
2018-06-03 06:34:00	9.26	199	6.89	7.08	6.96	237.4	239.4	238.9	本地	正常	调速	65535	4.21	0.85		7.53	768
2018-06-03 06:35:10	9.26	199	6.87	7.13	7.09	236.7	238.9	237.7	本地	正常	调速	65535	4.2	0.85		7.53	768
2018-06-03 06:36:21	9.26	199	6.88	7.14	7.09	237.6	239.6	238.4	本地	正常	调速	65535	4.21	0.85		7.53	768
2018-06-03 06:37:32	9.26	199	6.87	7.02	7.01	237.9	239.5	238.6	本地	正常	调速	65535	4.19	0.84		7.52	767
2018-06-03 06:38:42	9.27	199	6.86	7.08	7.08	238.3	239.5	239	本地	正常	调速	65535	4.21	0.85		7.53	768
2018-06-03 06:39:53	9.27	199	6.88	7.13	7.08	238.3	239.4	239.2	本地	正常	调速	65535	4.19	0.84		7.53	768
2018-06-03 06:41:03	9.26	199	6.74	7.09	6.97	237.6	240	238.7	本地	正常	调速	65535	4.17	0.84		7.52	767
2018-06-03 06:42:13	9.26	199	6.82	7.18	6.96	238.1	239.9	239.4	本地	正常	调速	65535	4.2	0.84		7.53	768
2018-06-03 06:43:24	9.28	199	6.88	7.05	7.01	237.5	238.9	238.6	本地	正常	调速	65535	4.19	0.84		7.53	768
2018-06-03 06:44:34	9.27	199	6.85	7.17	7.08	238.6	240.1	239.6	本地	正常	调速	65535	4.21	0.84		7.53	768
2018-06-03 06:45:44	9.29	199	6.91	7.08	7.07	237.5	239.3	238.5	本地	正常	调速	65535	4.2	0.84		7.53	768
2018-06-03 06:46:54	9.28	199	6.87	7.06	7.09	237.5	239.7	238.8	本地	正常	调速	65535	4.21	0.84		7.52	767
2018-06-03 06:48:04	9.28	199	6.78	7.18	7.11	237.1	239.5	238.9	本地	正常	调速	65535	4.2	0.84		7.53	768
2018-06-03 06:51:36	9.27	199	6.87	7.2	7.13	231.8	233.7	233.2	本地	正常	调速	65535	4.15	0.84		7.52	767
2018-06-03 06:52:45	9.28	199	6.79	7.36	7.27	231.7	233.2	232.7	本地	正常	调速	65535	4.15	0.84		7.52	767
2018-06-03 06:53:56	9.29	199	6.73	7.29	7.18	233	234.6	234.3	本地	正常	调速	65535	4.17	0.85		7.52	767
2018-06-03 06:55:08	9.27	199	6.8	7.26	7.17	232.5	234.1	233.9	本地	正常	调速	65535	4.16	0.85		7.52	767
2018-06-03 06:56:18	9.27	199	6.9	7.21	7.21	232.6	234.2	233.4	本地	正常	调速	65535	4.17	0.84		7.52	767
2018-06-03 06:57:28	9.26	199	6.81	7.25	7.18	232.2	234.2	233.2	本地	正常	调速	65535	4.15	0.84		7.52	767
2018-06-03 06:58:38	9.28	199	6.8	7.22	7.23	231.8	233.3	233.2	本地	正常	调速	65535	4.15	0.84		7.52	767
2018-06-03 06:59:48	9.29	199	6.83	7.22	7.2	232.8	234.1	233.9	本地	正常	调速	65535	4.17	0.85		7.52	767
2018-06-03 07:00:59	9.28	199	6.88	7.23	7.2	232.1	233.7	233.5	本地	正常	调速	65535	4.18	0.85		7.52	767
2018-06-03 07:02:08	9.26	199	6.8	7.29	7.22	231.8	233.9	233.4	本地	正常	调速	65535	4.17	0.84		7.52	767
2018-06-03 07:03:18	9.28	199	6.93	7.26	7.16	232.5	233.9	233.2	本地	正常	调速	65535	4.16	0.85		7.52	767
2018-06-03 07:04:29	9.27	199	6.85	7.27	7.19	232.6	234.7	233.7	本地	正常	调速	65535	4.16	0.84		7.52	767
2018-06-03 07:05:40	9.27	199	6.82	7.27	7.12	231.7	233.9	233.1	本地	正常	调速	65535	4.13	0.84		7.51	766
2018-06-03 07:06:51	9.27	199	6.77	7.32	7.16	232.9	234.4	233.7	本地	正常	调速	65535	4.16	0.85		7.52	767
2018-06-03 07:08:01	9.26	199	6.64	7.36	7.21	230.7	232.3	232.1	本地	正常	调速	65535	4.14	0.85		7.52	767
2018-06-03 07:09:11	9.27	199	6.63	7.39	7.22	231.2	233.1	231.9	本地	正常	调速	65535	4.17	0.85		7.51	766
2018-06-03 07:10:22	9.28	199	6.59	7.4	7.2	230.4	232.6	231.4	本地	正常	调速	65535	4.16	0.85		7.51	766
2018-06-03 07:11:31	9.27	199	6.62	7.26	7.16	230.7	232.9	231.7	本地	正常	调速	65535	4.14	0.85		7.52	767
2018-06-03 07:12:42	9.26	199	6.75	7.32	7.16	230.4	232.3	231.1	本地	正常	调速	65535	4.13	0.85		7.52	767
2018-06-03 07:13:54	9.27	199	6.73	7.34	7.16	230.1	231.4	230.7	本地	正常	调速	65535	4.15	0.85		7.52	767
2018-06-03 07:15:02	9.27	199	6.79	7.31	7.11	231.1	232.5	231.7	本地	正常	调速	65535	4.14	0.85		7.52	767
2018-06-03 07:16:03	9.26	199	6.7	7.35	7.23	230.2	231.9	231.5	本地	正常	调速	65535	4.15	0.85		7.52	767
2018-06-03 07:17:03	9.28	199	6.61	7.31	7.23	230.3	232.1	231.6	本地	正常	调速	65535	4.14	0.85		7.52	767
2018-06-03 07:18:03	9.26	199	6.62	7.36	7.25	230.3	231.8	231.6	本地	正常	调速	65535	4.14	0.85		7.52	767
2018-06-03 07:19:04	9.27	199	6.78	7.27	7.22	230.2	231.6	231.4	本地	正常	调速	65535	4.15	0.85		7.52	767
2018-06-03 07:20:05	9.29	199	6.77	7.32	7.19	230.6	231.7	231.2	本地	正常	调速	65535	4.15	0.85		7.52	767
2018-06-03 07:21:09	9.27	199	6.8	7.32	7.2	230.1	231.7	230.7	本地	正常	调速	65535	4.14	0.85		7.52	767
2018-06-03 07:22:16	9.28	199	6.9	7.23	7.15	229.9	231	230.8	本地	正常	调速	65535	4.15	0.85		7.52	767
2018-06-03 07:23:23	9.28	199	6.88	7.23	7.31	230	231.9	231.3	本地	正常	调速	65535	4.16	0.85		7.52	767
2018-06-03 07:24:52	9.28	199	6.77	7.2	7.23	230.2	231.7	230.8	本地	正常	调速	65535	4.14	0.86		7.52	767
2018-06-03 07:26:07	9.26	199	6.83	7.28	7.23	231	232.2	231.6	本地	正常	调速	65535	4.16	0.86		7.51	766
2018-06-03 07:27:17	9.28	199	6.84	7.1	7.22	230.4	231.1	231.1	本地	正常	调速	65535	4.15	0.85		7.51	766
2018-06-03 07:28:27	9.27	199	6.8	7.13	7.17	230.7	232.5	231.5	本地	正常	调速	65535	4.15	0.86		7.52	767
2018-06-03 07:29:37	9.28	199	6.74	7.23	7.13	230.4	232.2	231.7	本地	正常	调速	65535	4.13	0.85		7.52	767
2018-06-03 07:30:48	9.29	199	6.8	7.21	7.11	230.8	232.4	231.4	本地	正常	调速	65535	4.14	0.85		7.52	767
2018-06-03 07:31:59	9.27	199	6.76	7.26	7.11	230.8	231.9	231.8	本地	正常	调速	65535	4.14	0.85		7.51	766
2018-06-03 07:33:08	9.29	199	6.79	7.24	7.11	230.7	232.4	231.8	本地	正常	调速	65535	4.15	0.85		7.52	767
2018-06-03 07:34:22	9.28	199	6.79	7.22	7.18	230.6	232.3	231.8	本地	正常	调速	65535	4.15	0.85		7.51	766
2018-06-03 07:35:31	9.27	199	6.87	7.18	7.06	231.2	232	231.6	本地	正常	调速	65535	4.15	0.85		7.52	767
2018-06-03 07:36:40	9.27	199	6.87	7.26	7.04	230.9	231.7	231.5	本地	正常	调速	65535	4.13	0.85		7.51	766
2018-06-03 07:37:50	9.28	199	6.97	7.2	7.08	231	232	231.3	本地	正常	调速	65535	4.15	0.85		7.51	766
2018-06-03 07:39:00	9.28	199	6.9	7.23	7.18	230.4	232	231.7	本地	正常	调速	65535	4.15	0.85		7.52	767
2018-06-03 07:40:11	9.27	199	6.81	7.21	7.13	230.3	231.7	230.8	本地	正常	调速	65535	4.14	0.85		7.51	766
2018-06-03 07:41:24	9.28	199	6.91	7.17	7.12	230.2	231.7	230.7	本地	正常	调速	65535	4.15	0.85		7.51	766
2018-06-03 07:42:30	9.27	199	6.79	7.3	7.21	230.6	232.5	231.4	本地	正常	调速	65535	4.16	0.85		7.52	767
2018-06-03 07:44:13	9.25	199	6.75	7.23	7.15	230.3	231.9	231.7	本地	正常	调速	65535	4.15	0.85		7.52	767
2018-06-03 07:47:18	9.27	199	6.83	7.13	7.18	230.3	231	231	本地	正常	调速	65535	4.13	0.85		7.52	767
2018-06-03 07:47:19	9.28	199	6.89	7.15	7.1	230.4	232.1	231.3	本地	正常	调速	65535	4.15	0.86		7.51	766
2018-06-03 07:47:20	9.27	199	6.87	7.12	7.11	230.4	232	231.2	本地	正常	调速	65535	4.15	0.85		7.52	767
2018-06-03 07:48:23	9.27	199	6.81	7.17	7.08	230.6	231.7	231.8	本地	正常	调速	65535	4.14	0.86		7.52	767
2018-06-03 07:51:53	9.26	199	6.95	7.18	7.11	229.9	230.7	230.4	本地	正常	调速	65535	4.13	0.85		7.51	766
2018-06-03 07:53:03	9.27	199	7.02	7.09	7.19	229.7	230.7	230.4	本地	正常	调速	65535	4.14	0.85		7.52	767
2018-06-03 07:54:13	9.26	199	6.9	7.19	7.14	229.1	230.8	230.2	本地	正常	调速	65535	4.12	0.85		7.51	766
2018-06-03 07:55:23	9.26	199	6.97	7.12	7.1	229.4	230.5	229.9	本地	正常	调速	65535	4.12	0.85		7.51	766
2018-06-03 07:56:40	9.26	199	6.97	7.12	7.15	229.2	230.6	230.2	本地	正常	调速	65535	4.13	0.85		7.52	767
2018-06-03 07:57:44	9.27	199	7	7.14	7.1	229.7	230.4	230.1	本地	正常	调速	65535	4.14	0.85		7.52	767
2018-06-03 07:58:55	9.28	199	6.97	7.09	7.12	229.2	230.7	230.2	本地	正常	调速	65535	4.11	0.85		7.51	766
2018-06-03 08:00:07	9.27	199	6.89	7.15	7.16	229	230.7	230	本地	正常	调速	65535	4.13	0.85		7.52	767
2018-06-03 08:01:15	9.27	199	6.95	7.16	7.15	229.6	230.1	230.4	本地	正常	调速	65535	4.14	0.85		7.52	767
2018-06-03 08:02:26	9.28	199	7.07	7.27	7.15	228.9	230	230	本地	正常	调速	65535	4.15	0.85		7.52	767
2018-06-03 08:03:55	9.26	199	7.02	7.19	7.11	229.6	231	230.4	本地	正常	调速	65535	4.13	0.85		7.52	767
2018-06-03 08:05:04	9.28	199	6.95	7.22	7.19	229.5	231	230.6	本地	正常	调速	65535	4.14	0.85		7.52	767
2018-06-03 08:05:57	9.25	199	6.96	7.13	7.17	229.3	230.8	230.5	本地	正常	调速	65535	4.14	0.85		7.52	767
2018-06-03 08:07:06	9.28	199	6.99	7.28	7.13	229.4	229.9	230	本地	正常	调速	65535	4.13	0.85		7.52	767
2018-06-03 08:08:17	9.27	199	6.96	7.14	7.12	229.1	229.8	230	本地	正常	调速	65535	4.13	0.85		7.52	767
2018-06-03 08:09:41	9.27	199	6.94	7.16	7.17	229	230.6	230	本地	正常	调速	65535	4.13	0.85		7.51	766
2018-06-03 08:10:37	9.28	199	7.1	7.26	7.2	228.6	229.6	229.7	本地	正常	调速	65535	4.13	0.84		7.53	768
2018-06-03 08:13:34	9.29	199	7.04	7.27	7.2	228.9	230.6	230.2	本地	正常	调速	65535	4.13	0.84		7.52	767
2018-06-03 08:13:35	9.29	199	6.95	7.33	7.19	228.3	230.1	229.4	本地	正常	调速	65535	4.14	0.85		7.51	766
2018-06-03 08:14:09	9.29	199	6.92	7.31	7.11	228.8	230.5	229.6	本地	正常	调速	65535	4.13	0.85		7.52	767
2018-06-03 08:15:19	9.29	199	7.02	7.26	7.17	228.4	229.1	229.2	本地	正常	调速	65535	4.13	0.85		7.51	766
2018-06-03 08:16:30	9.27	199	6.96	7.26	7.23	229.1	229.8	229.6	本地	正常	调速	65535	4.13	0.85		7.51	766
2018-06-03 08:17:39	9.28	199	7.06	7.22	7.19	228.6	229.5	229.5	本地	正常	调速	65535	4.13	0.84		7.51	766
2018-06-03 08:18:50	9.28	199	7.09	7.3	7.17	228.4	229.3	229.2	本地	正常	调速	65535	4.15	0.85		7.52	767
2018-06-03 08:20:00	9.29	199	7.1	7.26	7.21	228.2	229.6	228.7	本地	正常	调速	65535	4.13	0.84		7.51	766
2018-06-03 08:21:17	9.28	199	7.04	7.23	7.25	228	229	228.4	本地	正常	调速	65535	4.12	0.85		7.51	766
2018-06-03 08:22:20	9.31	199	7.07	7.19	7.17	227.7	229.2	228.6	本地	正常	调速	65535	4.12	0.85		7.51	766
2018-06-03 08:23:31	9.3	199	7.06	7.19	7.17	228.1	229.2	228.4	本地	正常	调速	65535	4.12	0.84		7.51	766
2018-06-03 08:24:52	9.29	199	7.07	7.22	7.05	227.7	228.9	228.5	本地	正常	调速	65535	4.12	0.85		7.52	767
2018-06-03 08:26:10	9.29	199	7.02	7.28	7.06	227.5	228.9	228.4	本地	正常	调速	65535	4.12	0.85		7.51	766
2018-06-03 08:27:02	9.27	199	7.04	7.32	7.1	228.2	228.9	228.7	本地	正常	调速	65535	4.13	0.85		7.53	768
2018-06-03 08:28:13	9.27	199	7.03	7.17	7.05	227.8	229.2	228.5	本地	正常	调速	65535	4.12	0.85		7.51	766
2018-06-03 08:29:24	9.28	199	6.99	7.26	7.02	227.5	229	228.1	本地	正常	调速	65535	4.12	0.85		7.52	767
2018-06-03 08:30:34	9.31	199	6.99	7.27	7.07	227.7	229.3	228.2	本地	正常	调速	65535	4.12	0.85		7.51	766
2018-06-03 08:31:45	9.29	199	7.05	7.33	7.18	227.9	229.3	229	本地	正常	调速	65535	4.13	0.85		7.52	767
2018-06-03 08:32:55	9.28	199	7	7.29	7.15	227.9	229.6	228.5	本地	正常	调速	65535	4.14	0.85		7.51	766
2018-06-03 08:34:05	9.29	199	6.87	7.27	7.06	228	229.3	228.3	本地	正常	调速	65535	4.12	0.85		7.51	766
2018-06-03 08:35:15	9.27	199	6.96	7.18	7.03	228.1	229.3	229.1	本地	正常	调速	65535	4.11	0.85		7.51	766
2018-06-03 08:37:06	9.28	199	6.75	7.34	7.07	228.3	229.3	228.6	本地	正常	调速	65535	4.13	0.86		7.5	765
2018-06-03 08:38:51	9.28	199	6.85	7.29	7.15	227.7	228.6	228.4	本地	正常	调速	65535	4.12	0.85		7.51	766
2018-06-03 08:41:56	9.3	199	6.91	7.38	7.07	227.8	229.2	228.9	本地	正常	调速	65535	4.14	0.85		7.51	766
2018-06-03 08:41:57	9.31	199	6.85	7.4	7.1	227.9	229.6	228.3	本地	正常	调速	65535	4.13	0.85		7.51	766
2018-06-03 08:41:57	9.31	199	6.92	7.41	7.1	228	229.7	228.5	本地	正常	调速	65535	4.14	0.85		7.51	766
2018-06-03 08:42:59	9.29	199	6.89	7.45	7.19	227.8	229.6	228.6	本地	正常	调速	65535	4.14	0.85		7.51	766
2018-06-03 08:44:10	9.29	199	6.81	7.32	7.16	228.1	229.3	229	本地	正常	调速	65535	4.13	0.85		7.52	767

## Sheet: Sheet3
时间	电流	转速	输入电流A	输入电流B	输入电流C	输入电压A	输入电压B	输入电压C	KA0	KA4	远程操作	操作时间	有功功率	功率因数	有功电量	井下压力	沉没度	无功电量	油压
2018-06-14 12:12:37	10.39	199	14.25	1.87	14.36	203	156.2	220	本地	正常	无	65535	4.4	0.7		6.17	629
2018-06-14 12:13:43	10.37	199	14.11	2	14.24	205.2	168.6	223.4	本地	正常	无	65535	4.41	0.69		6.18	630
2018-06-14 12:14:50	10.39	199	14.12	2.05	14.26	205	168.8	223.3	本地	正常	无	65535	4.42	0.69		6.18	630
2018-06-14 12:15:57	10.41	199	14.26	1.81	14.37	201.5	151.5	219.2	本地	正常	无	65535	4.38	0.7		6.17	629
2018-06-14 12:17:04	10.38	199	14.27	1.93	14.39	203	163.5	220.9	本地	正常	无	65535	4.4	0.69		6.17	629
2018-06-14 12:18:11	10.38	199	14.14	2.1	14.31	203.9	170.9	222.1	本地	正常	无	65535	4.41	0.69		6.17	629
2018-06-14 12:19:18	10.4	199	14.24	2.03	14.37	204.2	165.5	221.6	本地	正常	无	65535	4.43	0.7		6.18	630
2018-06-14 12:20:25	10.37	199	14.31	1.85	14.41	202.5	154.5	220	本地	正常	无	65535	4.39	0.7		6.17	629
2018-06-14 12:23:46	10.37	199	14.16	1.85	14.26	201.2	156.5	219.8	本地	正常	无	65535	4.38	0.7		6.17	629
2018-06-14 12:24:52	10.38	199	14.16	2	14.3	204.2	163.2	221.4	本地	正常	无	65535	4.41	0.7		6.17	629
2018-06-14 12:26:00	10.36	199	14.06	1.93	14.18	202.9	163.2	221.3	本地	正常	无	65535	4.39	0.7		6.17	629
2018-06-14 12:27:05	10.36	199	14.15	1.97	14.28	203	165.5	221.5	本地	正常	无	65535	4.39	0.69		6.18	630
2018-06-14 12:28:12	10.36	199	14.02	1.87	14.13	201.3	156.9	219.7	本地	正常	无	65535	4.37	0.7		6.17	629
2018-06-14 12:29:19	10.37	199	14.04	2.11	14.19	203.2	173.3	222.2	本地	正常	无	65535	4.4	0.69		6.17	629
2018-06-14 12:30:26	10.37	199	14.11	2.07	14.27	204	167.5	221.6	本地	正常	无	65535	4.39	0.69		6.16	628
2018-06-14 12:31:32	10.36	199	14.19	1.95	14.31	202.4	161	220.6	本地	正常	无	65535	4.39	0.69		6.18	630
2018-06-14 12:32:39	10.37	199	14.15	1.96	14.27	203.6	164.9	222.1	本地	正常	无	65535	4.4	0.7		6.17	629
2018-06-14 12:33:47	10.37	199	14.23	1.96	14.35	203.2	163.3	221.1	本地	正常	无	65535	4.4	0.69		6.17	629
2018-06-14 12:34:53	10.37	199	14.28	1.95	14.39	202.5	160.9	220.6	本地	正常	无	65535	4.41	0.7		6.17	629
2018-06-14 12:36:00	10.35	199	14.24	2.04	14.36	202.9	168.4	221.8	本地	正常	无	65535	4.39	0.69		6.17	629
2018-06-14 12:37:07	10.33	199	14.14	1.99	14.28	203.3	164.7	221.2	本地	正常	无	65535	4.39	0.7		6.17	629
2018-06-14 12:38:13	10.36	199	14.07	1.94	14.19	203.4	162.4	221.2	本地	正常	无	65535	4.38	0.7		6.17	629
2018-06-14 12:39:21	10.36	199	14.05	2.04	14.17	203.6	166.8	221.9	本地	正常	无	65535	4.41	0.7		6.17	629
2018-06-14 12:40:27	10.36	199	13.99	1.94	14.13	203.6	161.7	221.3	本地	正常	无	65535	4.38	0.7		6.17	629
2018-06-14 12:41:34	10.38	199	14.05	2.03	14.18	203	167.9	221.8	本地	正常	无	65535	4.4	0.7		6.18	630
2018-06-14 12:42:41	10.36	199	14.02	1.99	14.14	204.1	164.1	222.3	本地	正常	无	65535	4.4	0.7		6.17	629
2018-06-14 12:43:47	10.35	199	14.16	1.84	14.28	201	153.5	219.8	本地	正常	无	65535	4.36	0.7		6.17	629
2018-06-14 12:44:55	10.36	199	14.09	1.99	14.22	202.9	167.2	222.3	本地	正常	无	65535	4.39	0.7		6.17	629
2018-06-14 12:46:01	10.37	199	14.12	1.9	14.26	203.1	158.2	221	本地	正常	无	65535	4.38	0.7		6.17	629
2018-06-14 12:47:09	10.36	199	14.19	1.87	14.29	203	160.6	220.7	本地	正常	无	65535	4.39	0.7		6.16	628
2018-06-14 12:48:15	10.36	199	14.08	2.03	14.23	202.7	165.2	221.4	本地	正常	无	65535	4.4	0.7		6.16	628
2018-06-14 12:49:22	10.36	199	14.06	1.96	14.19	204.2	163	221.8	本地	正常	无	65535	4.39	0.7		6.17	629
2018-06-14 12:50:29	10.36	199	14.06	1.98	14.19	203.2	165.5	222	本地	正常	无	65535	4.39	0.7		6.17	629
2018-06-14 12:51:35	10.36	199	14.19	1.93	14.3	201.4	159.1	220.3	本地	正常	无	65535	4.38	0.7		6.17	629
2018-06-14 12:52:43	10.36	199	14.2	1.97	14.3	202.8	163	220.6	本地	正常	无	65535	4.38	0.7		6.16	628
2018-06-14 12:53:49	10.35	199	14.11	1.98	14.24	203.3	163.5	221.4	本地	正常	无	65535	4.38	0.7		6.17	629
2018-06-14 12:54:56	10.36	199	14.2	2.03	14.33	203.6	166.3	221.5	本地	正常	无	65535	4.4	0.69		6.16	628
2018-06-14 12:56:02	10.36	199	14.14	1.95	14.28	204.4	162.8	223	本地	正常	无	65535	4.41	0.69		6.18	630
2018-06-14 12:57:09	10.36	199	14.12	2.07	14.27	204.8	170.8	223.8	本地	正常	无	65535	4.42	0.69		6.17	629
2018-06-14 12:58:16	10.37	199	14.15	2.02	14.29	204.4	168	223.9	本地	正常	无	65535	4.41	0.69		6.17	629
2018-06-14 12:59:23	10.37	199	14.19	2	14.33	204.9	167.2	224.1	本地	正常	无	65535	4.42	0.69		6.17	629
2018-06-14 13:00:30	10.34	199	13.83	2.15	14	203.7	174.4	224.8	本地	正常	无	65535	4.39	0.69		6.17	629
2018-06-14 13:01:37	10.36	199	14.19	2.01	14.31	204.5	167.1	222.8	本地	正常	无	65535	4.42	0.69		6.17	629
2018-06-14 13:02:43	10.35	199	14.08	1.96	14.19	203.8	163.2	221.4	本地	正常	无	65535	4.4	0.7		6.17	629
2018-06-14 13:06:03	10.36	199	14.27	1.88	14.39	202.2	157.4	220.7	本地	正常	无	65535	4.39	0.7		6.16	628
2018-06-14 13:07:11	10.37	199	14.01	2.03	14.16	202.8	168.4	222	本地	正常	无	65535	4.4	0.7		6.16	628
2018-06-14 13:08:17	10.36	199	14.06	1.95	14.19	203.9	164.1	221.8	本地	正常	无	65535	4.4	0.7		6.16	628
2018-06-14 13:09:24	10.36	199	13.97	2	14.11	203.2	165.4	222.2	本地	正常	无	65535	4.38	0.7		6.16	628
2018-06-14 13:10:31	10.36	199	14.07	1.98	14.19	203.5	166.8	221.7	本地	正常	无	65535	4.39	0.7		6.16	628
2018-06-14 13:11:38	10.35	199	14.01	1.95	14.14	202.7	163.1	221.3	本地	正常	无	65535	4.38	0.7		6.17	629
2018-06-14 13:12:45	10.36	199	13.99	2.11	14.13	204.2	168.8	222.3	本地	正常	无	65535	4.41	0.7		6.16	628
2018-06-14 13:13:52	10.36	199	14.05	1.95	14.17	204	164.4	222	本地	正常	无	65535	4.4	0.7		6.16	628
2018-06-14 13:14:59	10.38	199	14.02	2	14.15	202.6	164.9	221.6	本地	正常	无	65535	4.38	0.7		6.16	628
2018-06-14 13:16:06	10.38	199	14.02	1.89	14.14	202.5	161.5	220.4	本地	正常	无	65535	4.38	0.7		6.16	628
2018-06-14 13:17:13	10.39	199	13.97	2.1	14.11	204	173.5	222.7	本地	正常	无	65535	4.41	0.7		6.17	629
2018-06-14 13:18:19	10.37	199	13.97	2.06	14.12	204.5	167.8	221.8	本地	正常	无	65535	4.4	0.7		6.16	628
2018-06-14 13:19:26	10.36	199	14.1	1.94	14.21	203.9	166.2	221.7	本地	正常	无	65535	4.41	0.7		6.17	629
2018-06-14 13:20:32	10.38	199	14.11	1.95	14.25	202.8	162.1	221.1	本地	正常	无	65535	4.39	0.7		6.16	628
2018-06-14 13:21:40	10.38	199	14.12	2.07	14.26	204.9	170.7	222.5	本地	正常	无	65535	4.42	0.69		6.16	628
2018-06-14 13:22:46	10.4	199	14.12	1.94	14.23	203	161	221	本地	正常	无	65535	4.4	0.7		6.16	628
2018-06-14 13:23:53	10.38	199	14.23	1.92	14.35	202.8	161.2	221.3	本地	正常	无	65535	4.41	0.7		6.16	628
2018-06-14 13:24:59	10.4	199	14.17	2.06	14.31	205	169.8	222.7	本地	正常	无	65535	4.44	0.7		6.17	629
2018-06-14 13:26:06	10.36	199	13.96	2.02	14.09	204.6	167.4	222.3	本地	正常	无	65535	4.39	0.7		6.16	628
2018-06-14 13:27:14	10.37	199	14.17	1.94	14.29	204.5	160.2	221.5	本地	正常	无	65535	4.4	0.7		6.16	628
2018-06-14 13:28:21	10.37	199	14.2	1.97	14.32	203.6	162.1	221.2	本地	正常	无	65535	4.41	0.7		6.16	628
2018-06-14 13:29:28	10.37	199	14.08	2.05	14.2	204	166.7	221.4	本地	正常	无	65535	4.4	0.69		6.16	628
2018-06-14 13:30:35	10.38	199	14.21	1.86	14.33	202.5	156.6	220.1	本地	正常	无	65535	4.38	0.7		6.16	628
2018-06-14 13:31:41	10.39	199	14.11	2.05	14.24	204.5	170.2	222.3	本地	正常	无	65535	4.4	0.7		6.17	629
2018-06-14 13:32:26	10.38	199	14.12	1.97	14.25	203.9	167.9	221.9	本地	正常	无	65535	4.39	0.7		6.15	627
2018-06-14 13:33:21	10.38	199	13.99	2.09	14.16	203.5	171.1	222	本地	正常	无	65535	4.4	0.7		6.17	629
2018-06-14 13:34:32	10.37	199	14.12	1.94	14.25	204.3	161.1	221	本地	正常	无	65535	4.4	0.7		6.16	628
2018-06-14 13:35:43	10.37	199	14.03	2.02	14.15	203.4	169.7	222.4	本地	正常	无	65535	4.41	0.7		6.17	629
2018-06-14 13:36:52	10.36	199	13.74	2.18	13.89	203.9	175.6	223.3	本地	正常	无	65535	4.39	0.7		6.17	629
2018-06-14 13:38:04	10.38	199	14.01	2.03	14.15	204.3	169.4	222.4	本地	正常	无	65535	4.4	0.7		6.16	628
2018-06-14 13:39:15	10.39	199	14.1	1.97	14.22	203.9	164.6	222	本地	正常	无	65535	4.42	0.7		6.17	629
2018-06-14 13:40:26	10.39	199	14.12	1.98	14.25	203.7	163.3	220.9	本地	正常	无	65535	4.41	0.7		6.16	628
2018-06-14 13:41:36	10.38	199	13.83	2.15	13.99	205.4	175.8	225.4	本地	正常	无	65535	4.42	0.7		6.17	629
2018-06-14 13:42:46	10.37	199	14.1	1.92	14.22	204	162.9	224.3	本地	正常	无	65535	4.41	0.7		6.16	628
2018-06-14 13:43:56	10.38	199	13.93	1.99	14.05	205.2	166.5	224.1	本地	正常	无	65535	4.42	0.7		6.17	629
2018-06-14 13:45:09	10.38	199	14.15	1.93	14.27	203.7	161.2	221.6	本地	正常	无	65535	4.4	0.7		6.16	628
2018-06-14 13:46:19	10.4	199	14.23	2.03	14.35	203.4	167.4	222.3	本地	正常	无	65535	4.43	0.7		6.17	629
2018-06-14 13:47:29	10.37	199	13.95	2.07	14.09	203.7	169.5	222.4	本地	正常	无	65535	4.41	0.7		6.16	628
2018-06-14 13:48:40	10.38	199	14.01	2.09	14.15	205	172.2	224.6	本地	正常	无	65535	4.42	0.69		6.17	629
2018-06-14 13:49:50	10.38	199	14.16	1.96	14.28	204.5	162.4	223	本地	正常	无	65535	4.42	0.7		6.16	628
2018-06-14 13:51:01	10.4	199	14.08	1.96	14.22	203.9	163.9	223.7	本地	正常	无	65535	4.41	0.7		6.17	629
2018-06-14 13:51:43	10.38	199	13.96	2.05	14.09	205.4	172.2	224.7	本地	正常	无	65535	4.43	0.7		6.17	629
2018-06-14 13:54:36	10.38	199	13.97	2	14.11	203.6	167.5	222.3	本地	正常	无	65535	4.41	0.7		6.16	628
2018-06-14 13:55:45	10.38	199	14	1.99	14.14	203.7	167.5	222.5	本地	正常	无	65535	4.4	0.7		6.17	629
2018-06-14 13:56:53	10.39	199	14.12	1.87	14.23	203	159	221.2	本地	正常	无	65535	4.41	0.7		6.16	628
2018-06-14 13:58:01	10.38	199	14.11	2.01	14.23	203.1	165.3	221.9	本地	正常	无	65535	4.42	0.7		6.17	629
2018-06-14 13:59:10	10.4	199	14.13	2.04	14.24	204.1	168.8	221.9	本地	正常	无	65535	4.42	0.69		6.17	629
2018-06-14 14:00:18	10.37	199	14.02	2	14.16	204.1	164.8	221.8	本地	正常	无	65535	4.4	0.7		6.16	628
2018-06-14 14:01:26	10.38	199	14.25	1.97	14.37	202.8	162.4	221.7	本地	正常	无	65535	4.4	0.7		6.16	628
2018-06-14 14:02:35	10.38	199	13.95	1.97	14.09	202.3	167.7	222.1	本地	正常	无	65535	4.4	0.71		6.16	628
2018-06-14 14:04:01	10.38	199	14.06	2.01	14.21	204.4	167.7	222	本地	正常	无	65535	4.42	0.7		6.16	628
2018-06-14 14:05:18	10.38	199	14.06	2.08	14.2	203.9	172	222.3	本地	正常	无	65535	4.41	0.7		6.16	628
2018-06-14 14:06:29	10.39	199	14.03	1.97	14.15	203	163.5	221.2	本地	正常	无	65535	4.4	0.7		6.16	628
2018-06-14 14:07:39	10.38	199	14.05	2.06	14.18	203.2	170	222.4	本地	正常	无	65535	4.42	0.7		6.16	628
2018-06-14 14:08:50	10.42	199	14.19	1.96	14.3	203.6	162.2	221.3	本地	正常	无	65535	4.43	0.7		6.16	628
2018-06-14 14:10:00	10.41	199	14.05	2.04	14.2	203.3	168.6	221.9	本地	正常	无	65535	4.42	0.7		6.16	628
2018-06-14 14:11:11	10.39	199	14.07	2.05	14.2	203.8	169.9	222.3	本地	正常	无	65535	4.42	0.7		6.16	628
2018-06-14 14:12:21	10.4	199	14.06	1.96	14.18	203.7	161.6	221.3	本地	正常	无	65535	4.41	0.7		6.16	628
2018-06-14 14:13:32	10.41	199	14.06	2.08	14.18	204.5	171	222.8	本地	正常	无	65535	4.43	0.7		6.16	628
2018-06-14 14:14:42	10.41	199	14.19	1.96	14.31	204.6	164.3	221.6	本地	正常	无	65535	4.43	0.7		6.16	628
2018-06-14 14:15:53	10.43	199	14	2	14.13	203.3	168.4	222.3	本地	正常	无	65535	4.42	0.7		6.16	628
2018-06-14 14:17:03	10.39	199	14.2	1.94	14.33	204.1	164.1	221.7	本地	正常	无	65535	4.42	0.7		6.16	628
2018-06-14 14:18:15	10.44	199	14.15	2.05	14.3	204.2	170.6	223	本地	正常	无	65535	4.45	0.7		6.17	629
2018-06-14 14:19:25	10.43	199	14.05	2.03	14.19	203	167.7	222.2	本地	正常	无	65535	4.43	0.7		6.16	628
2018-06-14 14:20:36	10.46	199	14.35	1.92	14.46	203.2	161.1	220.9	本地	正常	无	65535	4.44	0.69		6.16	628
2018-06-14 14:21:46	10.48	199	14.18	1.97	14.33	202.3	166.8	221	本地	正常	无	65535	4.43	0.7		6.16	628
2018-06-14 14:22:57	10.46	199	14.07	2	14.2	203	168.5	222	本地	正常	无	65535	4.43	0.7		6.16	628
2018-06-14 14:26:29	10.51	199	14.21	1.98	14.34	204.1	164.9	223	本地	正常	无	65535	4.46	0.7		6.16	628
2018-06-14 14:27:39	10.49	199	14.21	2.06	14.34	204.4	170.5	222.8	本地	正常	无	65535	4.47	0.7		6.16	628
2018-06-14 14:28:50	10.54	199	14.44	1.9	14.55	204.4	160.5	221.2	本地	正常	无	65535	4.47	0.7		6.16	628
2018-06-14 14:30:01	10.58	199	14.2	2.03	14.32	203.5	170.7	222.7	本地	正常	无	65535	4.5	0.7		6.16	628
2018-06-14 14:31:11	10.6	199	14.44	1.97	14.57	204.1	165.3	221.8	本地	正常	无	65535	4.51	0.7		6.16	628
2018-06-14 14:32:21	10.66	199	14.54	2.09	14.67	205	172.4	223.1	本地	正常	无	65535	4.55	0.69		6.16	628
2018-06-14 14:33:31	10.66	199	14.36	2	14.51	203.9	167	222	本地	正常	无	65535	4.54	0.7		6.17	629
2018-06-14 14:34:42	10.68	199	14.49	2.03	14.6	204.3	167.2	222.1	本地	正常	无	65535	4.55	0.7		6.16	628
2018-06-14 14:35:53	10.67	199	14.36	2.09	14.51	204.7	173.1	224.3	本地	正常	无	65535	4.55	0.69		6.16	628
2018-06-14 14:37:03	10.66	199	14.35	1.99	14.48	204.9	167.6	224	本地	正常	无	65535	4.54	0.7		6.17	629
2018-06-14 14:38:14	10.66	199	14.36	2.13	14.52	205.8	174.5	225	本地	正常	无	65535	4.56	0.7		6.17	629
2018-06-14 14:39:24	10.64	199	14.49	1.98	14.62	203.5	168.2	222.7	本地	正常	无	65535	4.52	0.7		6.16	628
2018-06-14 14:40:35	10.61	199	14.4	1.91	14.52	204.3	161.3	220.7	本地	正常	无	65535	4.5	0.7		6.17	629
2018-06-14 14:41:46	10.57	199	14.41	1.96	14.53	203	165	221.6	本地	正常	无	65535	4.49	0.7		6.16	628
2018-06-14 14:42:56	10.55	199	14.35	1.95	14.47	203.6	162.2	221.1	本地	正常	无	65535	4.46	0.7		6.17	629
2018-06-14 14:44:06	10.51	199	14.36	1.91	14.48	202.8	161	220.9	本地	正常	无	65535	4.45	0.7		6.16	628
2018-06-14 14:45:17	10.52	199	14.12	2.07	14.25	204.7	172.5	224.1	本地	正常	无	65535	4.47	0.69		6.16	628
2018-06-14 14:46:27	10.5	199	14.12	2.06	14.26	205.1	169.2	223.6	本地	正常	无	65535	4.48	0.7		6.17	629
2018-06-14 14:47:37	10.47	199	14.38	2	14.51	203.1	169.6	223.5	本地	正常	无	65535	4.45	0.69		6.17	629
2018-06-14 14:48:49	10.46	199	14.22	2.02	14.35	204.6	166.9	223.4	本地	正常	无	65535	4.46	0.69		6.18	630
2018-06-14 14:49:59	10.45	199	14.21	1.96	14.34	204.5	164.5	223.2	本地	正常	无	65535	4.44	0.7		6.17	629
2018-06-14 14:51:10	10.44	199	14.25	1.93	14.37	202.3	161.1	220.7	本地	正常	无	65535	4.41	0.69		6.17	629
2018-06-14 14:52:20	10.44	199	14.23	1.96	14.37	203.9	164.3	220.7	本地	正常	无	65535	4.43	0.7		6.17	629
2018-06-14 14:53:30	10.43	199	14.07	2.04	14.22	204.1	171.7	222.6	本地	正常	无	65535	4.42	0.7		6.17	629
2018-06-14 14:54:44	10.43	199	14.18	1.97	14.32	203.3	161.7	221.4	本地	正常	无	65535	4.44	0.7		6.17	629
2018-06-14 14:55:52	10.44	199	14.18	2.07	14.3	204.3	170.6	222.1	本地	正常	无	65535	4.43	0.69		6.16	628
2018-06-14 14:57:03	10.44	199	14.18	1.85	14.3	200.5	154.7	219.5	本地	正常	无	65535	4.41	0.71		6.16	628
2018-06-14 14:58:13	10.46	199	14.23	2.06	14.4	204.2	169.6	221.9	本地	正常	无	65535	4.46	0.7		6.16	628
2018-06-14 14:59:24	10.48	199	14.35	2	14.5	202.8	163.9	220.1	本地	正常	无	65535	4.45	0.69		6.16	628
2018-06-14 15:00:35	10.49	199	14.3	2	14.45	202.9	162.7	220.4	本地	正常	无	65535	4.46	0.7		6.16	628
2018-06-14 15:01:44	10.48	199	14.28	2.04	14.43	203.1	169.8	221	本地	正常	无	65535	4.45	0.7		6.16	628
2018-06-14 15:02:55	10.48	199	14.36	1.99	14.49	203.9	167.2	221	本地	正常	无	65535	4.46	0.7		6.16	628
2018-06-14 15:04:06	10.48	199	14.23	1.97	14.38	202.3	162.3	219.9	本地	正常	无	65535	4.43	0.7		6.16	628
2018-06-14 15:05:16	10.48	199	14.25	2.04	14.39	202.3	167.1	220.4	本地	正常	无	65535	4.44	0.7		6.16	628
2018-06-14 15:06:26	10.46	199	14.2	2.03	14.32	203	164.6	220.2	本地	正常	无	65535	4.44	0.7		6.16	628
2018-06-14 15:07:37	10.44	199	14.19	2.1	14.36	204.5	170.5	221.9	本地	正常	无	65535	4.45	0.7		6.17	629
2018-06-14 15:08:48	10.46	199	14.17	2	14.31	204	165.5	220.8	本地	正常	无	65535	4.44	0.7		6.17	629
2018-06-14 15:09:59	10.46	199	14.2	2.03	14.35	202.6	168.8	221	本地	正常	无	65535	4.44	0.7		6.16	628
2018-06-14 15:11:09	10.43	199	14.31	1.99	14.45	203	165	221	本地	正常	无	65535	4.44	0.7		6.17	629
2018-06-14 15:12:19	10.43	199	14.18	1.98	14.33	202.8	164.7	220.9	本地	正常	无	65535	4.42	0.7		6.17	629
2018-06-14 15:13:30	10.43	199	14.32	1.96	14.44	203.3	164.1	221.4	本地	正常	无	65535	4.43	0.7		6.17	629
2018-06-14 15:14:41	10.42	199	14.24	1.97	14.36	203.3	163.2	220.9	本地	正常	无	65535	4.43	0.7		6.16	628
2018-06-14 15:15:51	10.42	199	14.2	2.02	14.34	204.3	167.2	221.8	本地	正常	无	65535	4.43	0.7		6.17	629
2018-06-14 15:17:01	10.39	199	14.35	1.92	14.48	202.4	155.6	220	本地	正常	无	65535	4.42	0.69		6.16	628
2018-06-14 15:18:12	10.4	199	14.23	1.98	14.36	203.6	164.3	220.9	本地	正常	无	65535	4.42	0.7		6.17	629
2018-06-14 15:19:23	10.4	199	14.5	1.93	14.63	202.2	158.1	220	本地	正常	无	65535	4.43	0.69		6.17	629
2018-06-14 15:20:33	10.38	199	14.16	1.95	14.28	203.6	164.6	221.4	本地	正常	无	65535	4.4	0.7		6.17	629
2018-06-14 15:21:43	10.38	199	14.38	1.89	14.51	201.9	158.5	220.2	本地	正常	无	65535	4.4	0.69		6.17	629
2018-06-14 15:22:54	10.38	199	14.4	1.97	14.52	203.4	166.8	221.2	本地	正常	无	65535	4.42	0.69		6.18	630
2018-06-14 15:24:04	10.37	199	14.29	1.91	14.41	203.1	160.1	220.1	本地	正常	无	65535	4.39	0.7		6.16	628
2018-06-14 15:25:15	10.38	199	14.4	1.95	14.54	202.8	162.4	220.9	本地	正常	无	65535	4.41	0.69		6.16	628
2018-06-14 15:26:26	10.38	199	14.43	1.98	14.58	202.6	161.8	220.4	本地	正常	无	65535	4.4	0.69		6.17	629
2018-06-14 15:37:50	10.37	199	14.17	1.97	14.32	202.1	161.6	222.6	本地	正常	无	65535	4.4	0.7		6.16	628
2018-06-14 15:41:40	10.36	199	14.17	1.97	14.31	201.6	160.1	221.2	本地	正常	无	65535	4.38	0.69		6.16	628
2018-06-14 15:42:49	10.36	199	14.35	1.9	14.5	195.7	156.3	220.1	本地	正常	无	65535	4.36	0.7		6.16	628
2018-06-14 15:43:58	10.37	199	14.16	1.95	14.32	201	160.2	221.9	本地	正常	无	65535	4.39	0.7		6.16	628
2018-06-14 15:45:06	10.35	199	14.26	1.91	14.42	199.5	157.7	220.7	本地	正常	无	65535	4.38	0.7		6.16	628
2018-06-14 15:46:14	10.36	199	14.24	1.92	14.38	200.3	161	220.9	本地	正常	无	65535	4.38	0.69		6.16	628
2018-06-14 15:47:26	10.35	199	14.29	1.82	14.41	197.6	150.6	220	本地	正常	无	65535	4.36	0.7		6.16	628
2018-06-14 15:48:51	10.36	199	14.2	1.95	14.34	200.5	159.8	220.9	本地	正常	无	65535	4.39	0.7		6.16	628
2018-06-14 15:49:27	10.35	199	14.32	1.95	14.47	200.8	160.9	221.9	本地	正常	无	65535	4.39	0.69		6.16	628
2018-06-14 15:51:09	10.35	199	14.12	1.96	14.26	199.8	160.8	221.5	本地	正常	无	65535	4.38	0.7		6.16	628
2018-06-14 15:51:26	10.36	199	14.12	1.94	14.26	199.9	160.5	221.6	本地	正常	无	65535	4.39	0.7		6.15	627
2018-06-14 15:52:40	10.38	199	14.3	1.87	14.44	200.1	154.7	220.9	本地	正常	无	65535	4.38	0.7		6.15	627
2018-06-14 15:53:53	10.36	199	14.32	1.92	14.46	201.3	161.4	221.5	本地	正常	无	65535	4.38	0.69		6.16	628
2018-06-14 15:56:47	10.36	199	14.23	1.93	14.37	202.9	159	221.8	本地	正常	无	65535	4.39	0.69		6.16	628
2018-06-14 15:56:48	10.33	199	14.12	2	14.27	201	163.2	221.8	本地	正常	无	65535	4.37	0.69		6.16	628
2018-06-14 15:57:22	10.33	199	14.3	1.86	14.43	199.2	154	220.1	本地	正常	无	65535	4.36	0.7		6.16	628
2018-06-14 15:58:33	10.3	199	14.17	1.84	14.3	201.3	153.3	220.7	本地	正常	无	65535	4.36	0.7		6.16	628
2018-06-14 15:59:59	10.3	199	14.2	2.01	14.34	201.2	166.3	221.9	本地	正常	无	65535	4.37	0.69		6.16	628
2018-06-14 16:00:53	10.31	199	14.2	1.98	14.35	201.8	162.4	221.8	本地	正常	无	65535	4.38	0.69		6.16	628
2018-06-14 16:02:05	10.29	199	14.12	1.83	14.23	200.2	152.8	220.4	本地	正常	无	65535	4.34	0.7		6.16	628
2018-06-14 16:03:18	10.28	199	14.21	1.9	14.35	200.8	159.1	221.7	本地	正常	无	65535	4.36	0.7		6.16	628
2018-06-14 16:07:02	10.29	199	14	1.97	14.13	201	161.5	221.6	本地	正常	无	65535	4.34	0.69		6.15	627
2018-06-14 16:07:57	10.3	199	14.15	1.88	14.28	201.3	155.9	221.4	本地	正常	无	65535	4.36	0.7		6.16	628
2018-06-14 16:09:08	10.28	199	14.15	1.89	14.29	200.6	155.2	220.7	本地	正常	无	65535	4.36	0.7		6.15	627
2018-06-14 16:10:19	10.27	199	14.13	1.97	14.26	200.7	159.7	221.2	本地	正常	无	65535	4.36	0.7		6.16	628
2018-06-14 16:11:28	10.28	199	14.07	1.9	14.2	200.6	160.2	221.1	本地	正常	无	65535	4.34	0.69		6.16	628
2018-06-14 16:12:40	10.28	199	14.06	1.92	14.2	199	159.7	221.4	本地	正常	无	65535	4.33	0.7		6.15	627
2018-06-14 16:13:50	10.28	199	14.2	1.94	14.33	200.1	160.6	221.6	本地	正常	无	65535	4.36	0.69		6.16	628
2018-06-14 16:15:01	10.27	199	14.12	1.88	14.26	199.6	154.8	220.2	本地	正常	无	65535	4.34	0.7		6.15	627
2018-06-14 16:16:12	10.28	199	14.06	1.93	14.2	199.7	156.6	221.1	本地	正常	无	65535	4.34	0.7		6.15	627
2018-06-14 16:17:22	10.28	199	14.19	1.87	14.32	200	154.5	220.9	本地	正常	无	65535	4.35	0.69		6.15	627
2018-06-14 16:18:32	10.27	199	14.14	1.79	14.27	198.4	151.3	220.9	本地	正常	无	65535	4.33	0.7		6.15	627
2018-06-14 16:19:43	10.28	199	14.11	1.98	14.28	199.4	162.3	223	本地	正常	无	65535	4.35	0.69		6.16	628
2018-06-14 16:20:53	10.26	199	14.32	1.82	14.45	198.6	150.5	220.2	本地	正常	无	65535	4.33	0.69		6.14	626
2018-06-14 16:22:03	10.27	199	14.08	1.93	14.22	199.6	160.1	221.3	本地	正常	无	65535	4.35	0.7		6.16	628
2018-06-14 16:23:14	10.28	199	14.32	1.91	14.44	199.2	157.8	221.1	本地	正常	无	65535	4.34	0.69		6.15	627
2018-06-14 16:24:25	10.25	199	14.13	1.93	14.25	199.6	157.1	221.8	本地	正常	无	65535	4.34	0.7		6.15	627
2018-06-14 16:25:35	10.31	199	14.03	1.99	14.18	199.5	165.6	222.4	本地	正常	无	65535	4.36	0.7		6.15	627
2018-06-14 16:26:46	10.28	199	14.21	1.93	14.37	198	155.9	221.3	本地	正常	无	65535	4.35	0.7		6.16	628
2018-06-14 16:27:56	10.28	199	14.14	1.99	14.3	199.7	161.8	221.5	本地	正常	无	65535	4.35	0.69		6.15	627
2018-06-14 16:29:07	10.27	199	14.18	1.87	14.32	199	155.2	220.8	本地	正常	无	65535	4.33	0.7		6.15	627
2018-06-14 16:30:16	10.26	199	14.04	1.91	14.18	199.3	159	221.8	本地	正常	无	65535	4.33	0.7		6.15	627
2018-06-14 16:31:28	10.26	199	14.03	2.06	14.2	199.8	169.9	222.9	本地	正常	无	65535	4.34	0.69		6.15	627
2018-06-14 16:32:38	10.27	199	14.09	1.85	14.21	199	154.1	220.6	本地	正常	无	65535	4.32	0.7		6.16	628
2018-06-14 16:33:48	10.27	199	14.07	1.96	14.21	200.4	163	222.2	本地	正常	无	65535	4.35	0.7		6.15	627
2018-06-14 16:34:59	10.26	199	14.34	1.77	14.46	196.8	148.2	219	本地	正常	无	65535	4.31	0.7		6.15	627
2018-06-14 16:36:10	10.25	199	13.99	1.87	14.15	198.7	155.6	222.4	本地	正常	无	65535	4.31	0.7		6.15	627
2018-06-14 16:37:21	10.28	199	13.98	1.97	14.15	199.9	164.6	223.6	本地	正常	无	65535	4.36	0.7		6.15	627
2018-06-14 16:38:31	10.26	199	14.17	1.94	14.33	200.9	158.8	222.5	本地	正常	无	65535	4.35	0.69		6.15	627
2018-06-14 16:39:41	10.26	199	13.73	2	13.89	200.9	168.2	223.8	本地	正常	无	65535	4.34	0.7		6.15	627
2018-06-14 16:40:52	10.27	199	13.81	1.96	13.97	200.4	161.3	222.4	本地	正常	无	65535	4.35	0.71		6.15	627
2018-06-14 16:42:02	10.25	199	13.75	1.86	13.87	200.3	160	222.5	本地	正常	无	65535	4.33	0.71		6.15	627
2018-06-14 16:43:13	10.27	199	13.71	1.99	13.87	200.1	165.3	222.4	本地	正常	无	65535	4.35	0.71		6.15	627
2018-06-14 16:44:24	10.25	199	13.79	1.97	13.95	199.7	164.2	221.4	本地	正常	无	65535	4.34	0.71		6.14	626
2018-06-14 16:45:34	10.26	199	13.79	1.95	13.95	199.7	161.8	221.3	本地	正常	无	65535	4.34	0.71		6.14	626
2018-06-14 16:46:45	10.28	199	13.99	1.84	14.11	199.2	155.3	219.7	本地	正常	无	65535	4.35	0.71		6.14	626
2018-06-14 16:47:56	10.26	199	14.03	1.8	14.14	197.8	152.4	218.6	本地	正常	无	65535	4.31	0.71		6.14	626
2018-06-14 16:49:06	10.31	199	13.77	1.93	13.93	199.5	161.9	219.9	本地	正常	无	65535	4.34	0.71		6.15	627
2018-06-14 16:50:17	10.26	199	13.82	2	13.96	199.8	164.1	220.7	本地	正常	无	65535	4.33	0.71		6.14	626
2018-06-14 16:51:27	10.28	199	13.87	1.91	14.01	199.5	162.1	220.4	本地	正常	无	65535	4.33	0.7		6.15	627
2018-06-14 16:52:38	10.27	199	13.96	1.85	14.07	198.7	157.4	219.1	本地	正常	无	65535	4.33	0.71		6.14	626
2018-06-14 16:53:48	10.28	199	13.92	1.92	14.05	198.5	158.7	220.3	本地	正常	无	65535	4.33	0.71		6.15	627
2018-06-14 16:54:59	10.28	199	14.03	1.84	14.15	197.9	152.9	218.7	本地	正常	无	65535	4.31	0.71		6.14	626
2018-06-14 16:56:09	10.28	199	13.97	1.91	14.09	199.2	161.8	220.5	本地	正常	无	65535	4.33	0.71		6.15	627
2018-06-14 16:57:20	10.28	199	13.91	1.8	14.01	198.1	150.4	218	本地	正常	无	65535	4.31	0.71		6.15	627
2018-06-14 16:58:30	10.26	199	14.01	1.95	14.15	199	164.2	219.7	本地	正常	无	65535	4.33	0.71		6.14	626
2018-06-14 16:59:41	10.27	199	13.73	1.94	13.88	198.5	160.1	220.3	本地	正常	无	65535	4.32	0.71		6.14	626
2018-06-14 17:00:51	10.28	199	13.88	1.86	14	199.6	158	218.7	本地	正常	无	65535	4.31	0.71		6.14	626
2018-06-14 17:02:02	10.28	199	14.02	2.01	14.16	199.9	166	219.5	本地	正常	无	65535	4.35	0.7		6.15	627
2018-06-14 17:03:13	10.29	199	13.86	1.88	14.01	198.5	156.4	219	本地	正常	无	65535	4.34	0.72		6.14	626
2018-06-14 17:04:23	10.29	199	13.92	1.95	14.06	199.9	161.8	219.7	本地	正常	无	65535	4.33	0.7		6.15	627
2018-06-14 17:05:34	10.29	199	14.03	1.87	14.14	197.1	157.1	218.4	本地	正常	无	65535	4.32	0.71		6.15	627
2018-06-14 17:06:45	10.27	199	13.88	1.87	13.99	198.5	154.9	218.5	本地	正常	无	65535	4.31	0.71		6.14	626
2018-06-14 17:07:55	10.3	199	14.09	1.91	14.22	198.8	161.8	218.5	本地	正常	无	65535	4.35	0.71		6.15	627
2018-06-14 17:09:05	10.29	199	14.01	1.78	14.12	198.6	150.6	218.1	本地	正常	无	65535	4.31	0.71		6.15	627
2018-06-14 17:10:16	10.28	199	13.9	1.88	14.02	199.4	158.9	219.1	本地	正常	无	65535	4.33	0.71		6.15	627
2018-06-14 17:11:26	10.29	199	14.03	1.79	14.14	196.7	152.5	217.4	本地	正常	无	65535	4.31	0.71		6.14	626
2018-06-14 17:12:37	10.29	199	14.02	1.85	14.12	198.5	155	218.3	本地	正常	无	65535	4.33	0.71		6.14	626
2018-06-14 17:13:48	10.31	199	13.92	1.91	14.04	200.3	162.8	220.7	本地	正常	无	65535	4.35	0.71		6.15	627
2018-06-14 17:14:59	10.29	199	13.89	1.84	14.01	198.8	154.8	219.9	本地	正常	无	65535	4.34	0.71		6.14	626
2018-06-14 17:16:08	10.3	199	13.88	1.98	14.03	201.5	166.3	221.7	本地	正常	无	65535	4.36	0.71		6.14	626
2018-06-14 17:17:19	10.3	199	13.81	1.91	13.95	200.9	162.5	222.1	本地	正常	无	65535	4.35	0.71		6.15	627
2018-06-14 17:18:30	10.29	199	13.68	1.9	13.79	201.8	161.4	223.8	本地	正常	无	65535	4.36	0.71		6.15	627
2018-06-14 17:19:40	10.3	199	13.84	1.92	13.97	201.7	162.8	223.5	本地	正常	无	65535	4.36	0.7		6.15	627
2018-06-14 17:20:51	10.3	199	13.82	1.81	13.94	200.2	151.2	222.4	本地	正常	无	65535	4.35	0.72		6.14	626
2018-06-14 17:22:02	10.31	199	13.83	2.01	13.98	201.6	167.1	223.9	本地	正常	无	65535	4.38	0.7		6.15	627
2018-06-14 17:23:14	10.29	199	13.72	1.99	13.86	201.1	166.8	223.8	本地	正常	无	65535	4.35	0.71		6.15	627
2018-06-14 17:24:24	10.29	199	13.71	1.86	13.83	199.9	156.3	222.6	本地	正常	无	65535	4.33	0.71		6.15	627
2018-06-14 17:25:34	10.31	199	13.83	1.82	13.93	201.1	156.6	223	本地	正常	无	65535	4.36	0.71		6.14	626
2018-06-14 17:26:44	10.36	199	13.9	1.82	14.03	196.9	154.4	222.4	本地	正常	无	65535	4.35	0.71		6.14	626
2018-06-14 17:27:53	10.3	199	13.8	1.96	13.94	201.4	162.9	224.3	本地	正常	无	65535	4.37	0.71		6.15	627
2018-06-14 17:29:04	10.31	199	13.86	1.91	14	201.3	160.3	223.3	本地	正常	无	65535	4.36	0.71		6.15	627
2018-06-14 17:30:15	10.33	199	13.75	1.9	13.88	199.9	158.3	223.4	本地	正常	无	65535	4.38	0.72		6.14	626
2018-06-14 17:31:26	10.31	199	13.89	1.96	14.03	202.4	161.8	224.7	本地	正常	无	65535	4.38	0.7		6.15	627
2018-06-14 17:32:36	10.29	199	13.8	1.99	13.95	202.8	162.4	224.4	本地	正常	无	65535	4.37	0.71		6.15	627
2018-06-14 17:33:47	10.32	199	13.69	2.02	13.84	202.3	166.5	224.6	本地	正常	无	65535	4.38	0.71		6.15	627
2018-06-14 17:34:58	10.33	199	13.79	2.03	13.95	202	170.2	225	本地	正常	无	65535	4.38	0.7		6.15	627
2018-06-14 17:36:09	10.34	199	13.82	1.92	13.95	201.2	161.9	224.8	本地	正常	无	65535	4.38	0.71		6.15	627
2018-06-14 17:37:19	10.35	199	13.75	2.03	13.91	202.1	168.9	225.6	本地	正常	无	65535	4.4	0.71		6.15	627
2018-06-14 17:38:30	10.32	199	13.79	1.99	13.94	203.1	167.1	225.8	本地	正常	无	65535	4.4	0.71		6.15	627
2018-06-14 17:39:40	10.34	199	13.92	1.93	14.07	202.6	162.5	225.1	本地	正常	无	65535	4.4	0.7		6.15	627
2018-06-14 17:40:51	10.33	199	13.69	1.98	13.81	203.5	165.5	225.3	本地	正常	无	65535	4.4	0.71		6.15	627
2018-06-14 17:42:01	10.32	199	13.85	1.96	13.99	202	164.9	224.9	本地	正常	无	65535	4.4	0.71		6.15	627
2018-06-14 17:43:12	10.32	199	13.89	2.05	14.03	203	169.3	225.9	本地	正常	无	65535	4.39	0.7		6.15	627
2018-06-14 17:44:22	10.31	199	13.67	2.02	13.81	202.3	166.5	224.9	本地	正常	无	65535	4.38	0.71		6.15	627
2018-06-14 17:45:32	10.36	199	13.67	2	13.84	203.7	171.4	228.5	本地	正常	无	65535	4.41	0.71		6.15	627
2018-06-14 17:46:43	10.35	199	13.67	1.94	13.82	203.8	165.3	227.4	本地	正常	无	65535	4.39	0.7		6.15	627
2018-06-14 17:47:53	10.34	199	13.56	1.96	13.72	203.5	163.5	227	本地	正常	无	65535	4.39	0.71		6.15	627
2018-06-14 17:49:04	10.35	199	13.73	2.02	13.87	203.7	170.5	227.8	本地	正常	无	65535	4.41	0.71		6.14	626
2018-06-14 17:50:14	10.36	199	13.8	1.97	13.95	203.3	167.1	227.3	本地	正常	无	65535	4.41	0.71		6.15	627
2018-06-14 17:53:46	10.34	199	13.79	1.99	13.93	202.4	166.5	225.9	本地	正常	无	65535	4.38	0.71		6.15	627
2018-06-14 17:54:57	10.33	199	13.66	2.06	13.82	203.3	167.7	226.8	本地	正常	无	65535	4.39	0.71		6.15	627
2018-06-14 17:56:07	10.34	199	13.67	1.94	13.83	202.1	163.7	225.8	本地	正常	无	65535	4.39	0.71		6.15	627
2018-06-14 17:57:18	10.33	199	13.62	1.98	13.76	203.9	164.8	226.2	本地	正常	无	65535	4.4	0.71		6.15	627
2018-06-14 17:58:29	10.32	199	13.73	1.92	13.87	200.5	159.8	225	本地	正常	无	65535	4.37	0.71		6.15	627
2018-06-14 17:59:39	10.33	199	13.67	1.93	13.8	202.2	161.8	225.1	本地	正常	无	65535	4.38	0.71		6.15	627
2018-06-14 18:00:49	10.36	199	13.84	1.97	13.97	203.4	166.1	226	本地	正常	无	65535	4.41	0.71		6.14	626
2018-06-14 18:02:00	10.34	199	13.69	1.96	13.83	202.8	164.4	225.9	本地	正常	无	65535	4.39	0.71		6.15	627
2018-06-14 18:03:10	10.34	199	13.72	2.02	13.86	203	166.1	226.4	本地	正常	无	65535	4.39	0.7		6.15	627
2018-06-14 18:04:21	10.34	199	13.72	1.93	13.86	202.5	164.5	226.9	本地	正常	无	65535	4.39	0.71		6.15	627
2018-06-14 18:05:31	10.31	199	13.81	1.94	13.96	202.3	165.1	227.2	本地	正常	无	65535	4.38	0.7		6.15	627
2018-06-14 18:06:42	10.32	199	13.88	1.91	14.01	202.9	162	226.7	本地	正常	无	65535	4.4	0.7		6.15	627
2018-06-14 18:07:53	10.32	199	13.77	1.93	13.89	201.4	163.7	225.6	本地	正常	无	65535	4.38	0.71		6.15	627
2018-06-14 18:09:03	10.28	199	13.77	1.92	13.91	202.1	163.5	224.7	本地	正常	无	65535	4.36	0.71		6.15	627
2018-06-14 18:10:14	10.32	199	13.69	1.97	13.83	202.2	166.2	225.8	本地	正常	无	65535	4.37	0.7		6.15	627
2018-06-14 18:11:24	10.33	199	13.69	1.96	13.84	201.7	164.1	225.4	本地	正常	无	65535	4.39	0.71		6.15	627
2018-06-14 18:12:35	10.3	199	13.79	2.04	13.93	204.6	168.8	226.7	本地	正常	无	65535	4.4	0.7		6.15	627
2018-06-14 18:13:46	10.32	199	13.67	2.02	13.8	202.5	168.8	225.9	本地	正常	无	65535	4.38	0.71		6.15	627
2018-06-14 18:14:56	10.3	199	13.72	1.92	13.85	202.3	161.8	225.1	本地	正常	无	65535	4.37	0.71		6.15	627
2018-06-14 18:16:07	10.3	199	13.73	1.98	13.86	202.9	165.9	225.3	本地	正常	无	65535	4.38	0.71		6.14	626
2018-06-14 18:17:17	10.3	199	13.84	1.93	13.98	201.8	160.9	224.7	本地	正常	无	65535	4.39	0.71		6.15	627
2018-06-14 18:18:27	10.32	199	13.69	1.95	13.81	203.3	167.8	225.8	本地	正常	无	65535	4.37	0.71		6.14	626
2018-06-14 18:19:38	10.3	199	13.68	1.94	13.81	202.7	163.5	225	本地	正常	无	65535	4.37	0.71		6.14	626
2018-06-14 18:20:48	10.31	199	13.72	1.94	13.86	202.6	163.4	225.4	本地	正常	无	65535	4.37	0.71		6.14	626
2018-06-14 18:21:59	10.31	199	13.76	1.94	13.89	202.6	165.5	225.5	本地	正常	无	65535	4.4	0.71		6.15	627
2018-06-14 18:23:10	10.31	199	13.66	1.91	13.81	201.6	160.2	224.4	本地	正常	无	65535	4.37	0.71		6.14	626
2018-06-14 18:24:20	10.3	199	13.83	2.1	13.98	203	171.3	226.3	本地	正常	无	65535	4.39	0.7		6.14	626

## Sheet: Sheet4
时间	电流	转速	输入电流A	输入电流B	输入电流C	输入电压A	输入电压B	输入电压C	KA0	KA4	远程操作	操作时间	有功功率	功率因数	有功电量	井下压力	沉没度	无功电量	油压
2018-08-25 05:36:55	10.68	299	9.92	10.3	10.07	236.1	237.3	236.7	本地	正常	调速	65535	6.04	0.85		4.31	439
2018-08-25 05:39:21	10.68	299	9.94	10.37	10.1	236.3	237.2	237.2	本地	正常	调速	65535	6.04	0.84		4.32	440
2018-08-25 05:41:47	10.69	299	9.97	10.35	10.1	236.8	237.6	237.4	本地	正常	调速	65535	6.04	0.84		4.32	440
2018-08-25 05:49:02	10.71	299	9.98	10.38	10.07	236.7	238.2	237.3	本地	正常	调速	65535	6.04	0.84		4.32	440
2018-08-25 05:51:26	10.69	299	9.97	10.31	10.14	235.7	237.4	236.4	本地	正常	调速	65535	6.03	0.84		4.32	440
2018-08-25 05:53:52	10.7	299	9.87	10.27	10.06	236.1	237.7	236.9	本地	正常	调速	65535	6.04	0.85		4.33	441
2018-08-25 05:56:17	10.7	299	9.85	10.21	10.06	236	237	237.1	本地	正常	调速	65535	6.03	0.85		4.31	439
2018-08-25 05:58:43	10.7	299	9.93	10.28	10.04	236.1	237.7	236.9	本地	正常	调速	65535	6.05	0.85		4.32	440
2018-08-25 06:01:09	10.72	299	10.01	10.18	10.12	236.9	237.4	237.3	本地	正常	调速	65535	6.05	0.85		4.32	440
2018-08-25 06:03:35	10.71	299	10.09	10.25	10.12	235.9	237.2	236.5	本地	正常	调速	65535	6.05	0.85		4.32	440
2018-08-25 06:05:59	10.7	299	9.94	10.19	9.99	237.2	237.7	237.5	本地	正常	调速	65535	6.04	0.85		4.32	440
2018-08-25 06:08:24	10.68	299	9.84	10.36	10.14	236.9	237.9	237.2	本地	正常	调速	65535	6.04	0.84		4.32	440
2018-08-25 06:10:50	10.7	299	10.03	10.25	10.07	236.2	237.6	236.7	本地	正常	调速	65535	6.05	0.84		4.32	440
2018-08-25 06:13:15	10.68	299	9.94	10.41	10.04	236.4	237.2	237	本地	正常	调速	65535	6.03	0.84		4.32	440
2018-08-25 06:15:40	10.7	299	9.96	10.28	10.06	236	236.8	236.3	本地	正常	调速	65535	6.04	0.85		4.32	440
2018-08-25 06:18:06	10.69	299	10.04	10.26	10.21	236.3	237.5	236.8	本地	正常	调速	65535	6.03	0.84		4.32	440
2018-08-25 06:20:31	10.69	299	9.94	10.34	10.01	235.8	237.5	236.8	本地	正常	调速	65535	6.03	0.84		4.32	440
2018-08-25 06:22:57	10.72	299	10.02	10.41	10.13	236.7	237.5	237	本地	正常	调速	65535	6.07	0.85		4.32	440
2018-08-25 06:25:22	10.71	299	10.07	10.31	10.12	236.3	236.9	236.9	本地	正常	调速	65535	6.05	0.84		4.32	440
2018-08-25 06:27:48	10.7	299	10.04	10.37	10.05	235.7	237.4	236.6	本地	正常	调速	65535	6.05	0.84		4.32	440
2018-08-25 06:30:12	10.71	299	9.98	10.32	10.2	236	237.7	236.7	本地	正常	调速	65535	6.05	0.84		4.32	440
2018-08-25 06:32:38	10.72	299	10	10.36	10.2	236	236.9	236.8	本地	正常	调速	65535	6.05	0.84		4.32	440
2018-08-25 06:35:03	10.7	299	9.98	10.45	10.15	235.6	237.2	236.7	本地	正常	调速	65535	6.04	0.84		4.32	440
2018-08-25 06:37:28	10.69	299	9.97	10.32	10.01	236.4	237.6	236.7	本地	正常	调速	65535	6.04	0.84		4.32	440
2018-08-25 06:39:53	10.7	299	10	10.34	10.12	236.2	237.1	236.6	本地	正常	调速	65535	6.05	0.84		4.32	440
2018-08-25 06:42:19	10.68	299	10.01	10.35	10.09	236.3	237.1	237.1	本地	正常	调速	65535	6.03	0.84		4.32	440
2018-08-25 06:49:35	10.68	299	10.06	10.27	10.13	236.1	237.8	236.8	本地	正常	调速	65535	6.04	0.84		4.31	439
2018-08-25 06:52:00	10.68	299	10	10.24	10.1	236.2	237.6	236.8	本地	正常	调速	65535	6.04	0.85		4.32	440
2018-08-25 06:54:25	10.69	299	10.14	10.23	10.01	236	236.5	236.4	本地	正常	调速	65535	6.03	0.84		4.32	440
2018-08-25 06:56:50	10.68	299	10.03	10.35	10.1	235.9	237.5	236.5	本地	正常	调速	65535	6.03	0.84		4.32	440
2018-08-25 06:59:15	10.7	299	10.07	10.39	10.05	236.1	237.6	236.5	本地	正常	调速	65535	6.04	0.84		4.32	440
2018-08-25 07:01:41	10.7	299	10.05	10.36	10.1	235.7	237.4	236.7	本地	正常	调速	65535	6.02	0.84		4.31	439
2018-08-25 07:04:06	10.7	299	10.05	10.43	10.16	236.1	236.9	236.8	本地	正常	调速	65535	6.04	0.84		4.32	440
2018-08-25 07:06:32	10.7	299	9.94	10.35	10.19	236.1	237	236.9	本地	正常	调速	65535	6.04	0.84		4.32	440
2018-08-25 07:08:57	10.7	299	10	10.29	10.11	235.7	236.8	236.7	本地	正常	调速	65535	6.04	0.84		4.32	440
2018-08-25 07:11:23	10.7	299	10.03	10.41	10.02	236.2	237.6	236.5	本地	正常	调速	65535	6.04	0.84		4.31	439
2018-08-25 07:13:48	10.69	299	10.03	10.25	9.97	235.9	237	236.9	本地	正常	调速	65535	6.02	0.85		4.32	440
2018-08-25 07:16:12	10.68	299	9.95	10.28	10.11	236.1	237.6	237.4	本地	正常	调速	65535	6.05	0.85		4.32	440
2018-08-25 07:18:38	10.69	299	9.94	10.18	10.05	236.2	237.2	236.6	本地	正常	调速	65535	6.04	0.85		4.32	440
2018-08-25 07:21:03	10.68	299	9.97	10.37	10.05	236.7	237.4	236.9	本地	正常	调速	65535	6.04	0.85		4.32	440
2018-08-25 07:23:29	10.69	299	10	10.43	10.04	235.2	236.9	236	本地	正常	调速	65535	6.03	0.85		4.32	440
2018-08-25 07:25:54	10.68	299	9.88	10.31	10	236	237	236.3	本地	正常	调速	65535	6.02	0.85		4.32	440
2018-08-25 07:28:19	10.7	299	10.03	10.23	10.09	235.6	237.1	236.6	本地	正常	调速	65535	6.05	0.85		4.32	440
2018-08-25 07:30:45	10.69	299	10.01	10.3	10.08	235.7	237.4	236.6	本地	正常	调速	65535	6.04	0.84		4.32	440
2018-08-25 07:33:10	10.69	299	10.06	10.3	9.98	236.5	237.6	236.7	本地	正常	调速	65535	6.05	0.85		4.32	440
2018-08-25 07:35:36	10.7	299	10.06	10.35	9.91	235.8	237.2	236.5	本地	正常	调速	65535	6.03	0.85		4.31	439
2018-08-25 07:38:00	10.7	299	10.01	10.2	10.11	236.4	237.2	236.7	本地	正常	调速	65535	6.04	0.84		4.32	440
2018-08-25 07:40:27	10.7	299	9.99	10.27	10.13	236	236.6	236.3	本地	正常	调速	65535	6.03	0.84		4.32	440
2018-08-25 07:42:51	10.69	299	10.04	10.41	10.13	235.8	236.5	236.3	本地	正常	调速	65535	6.05	0.84		4.32	440
2018-08-25 07:45:17	10.69	299	9.96	10.28	10.09	235.8	236.9	236.9	本地	正常	调速	65535	6.03	0.84		4.32	440
2018-08-25 07:47:42	10.69	299	10.06	10.33	10.15	235.8	237.1	236.7	本地	正常	调速	65535	6.02	0.84		4.32	440
2018-08-25 07:50:08	10.69	299	10.1	10.18	10.1	235.9	237.4	236.5	本地	正常	调速	65535	6.04	0.85		4.32	440
2018-08-25 07:52:34	10.7	299	10.1	10.35	10.2	235.9	236.6	236.6	本地	正常	调速	65535	6.05	0.84		4.32	440
2018-08-25 07:54:59	10.68	299	9.98	10.32	10.17	235.8	236.9	236.1	本地	正常	调速	65535	6.04	0.84		4.31	439
2018-08-25 07:57:24	10.69	299	10.05	10.34	10.15	236.2	237.4	236.6	本地	正常	调速	65535	6.05	0.84		4.32	440
2018-08-25 07:59:50	10.69	299	9.97	10.27	10.15	235.5	236.8	236.1	本地	正常	调速	65535	6.02	0.84		4.31	439
2018-08-25 08:02:14	10.68	299	10	10.32	10.2	236.1	237	236.5	本地	正常	调速	65535	6.02	0.84		4.32	440
2018-08-25 08:04:40	10.69	299	10.01	10.29	10.14	235.6	237.1	236.2	本地	正常	调速	65535	6.03	0.84		4.32	440
2018-08-25 08:07:06	10.68	299	10.33	10.6	10.56	231.3	232.9	232.3	本地	正常	调速	65535	6.01	0.83		4.32	440
2018-08-25 08:09:31	10.68	299	10.37	10.58	10.52	230.9	232.1	232.2	本地	正常	调速	65535	6.01	0.83		4.32	440
2018-08-25 08:11:56	10.69	299	10.29	10.53	10.53	231.1	232.1	232.4	本地	正常	调速	65535	6.01	0.83		4.32	440
2018-08-25 08:14:22	10.68	299	10.34	10.51	10.59	231.3	232.5	232.7	本地	正常	调速	65535	6.01	0.83		4.32	440
2018-08-25 08:16:48	10.68	299	10.7	10.67	10.69	227.9	229.3	229.4	本地	正常	调速	65535	5.98	0.82		4.32	440
2018-08-25 08:19:12	10.68	299	10.64	10.6	10.71	228.3	229	229.5	本地	正常	调速	65535	6	0.83		4.32	440
2018-08-25 08:21:38	10.68	299	10.53	10.61	10.83	227.2	228.4	228.3	本地	正常	调速	65535	5.97	0.82		4.32	440
2018-08-25 08:24:03	10.7	299	10.6	10.72	10.84	227.4	228.6	228.3	本地	正常	调速	65535	5.98	0.82		4.31	439
2018-08-25 08:26:28	10.68	299	10.54	10.73	10.75	228.2	229.3	229.2	本地	正常	调速	65535	5.99	0.82		4.32	440
2018-08-25 08:28:53	10.69	299	10.64	10.73	10.72	228.4	228.9	229.3	本地	正常	调速	65535	6	0.82		4.32	440
2018-08-25 08:31:19	10.69	299	10.54	10.65	10.69	227.8	229.1	229.2	本地	正常	调速	65535	5.99	0.83		4.32	440
2018-08-25 08:33:45	10.68	299	10.52	10.84	10.69	227.6	228.9	228.7	本地	正常	调速	65535	5.99	0.83		4.32	440
2018-08-25 08:36:10	10.69	299	10.54	10.7	10.7	227.9	228.7	228.9	本地	正常	调速	65535	6	0.83		4.32	440
2018-08-25 08:38:35	10.7	299	10.53	10.71	10.72	228.2	228.8	228.9	本地	正常	调速	65535	6	0.83		4.32	440
2018-08-25 08:41:00	10.69	299	10.58	10.69	10.7	227.8	229.1	228.6	本地	正常	调速	65535	5.98	0.82		4.32	440
2018-08-25 08:43:26	10.68	299	10.56	10.7	10.73	227.6	228.4	228.8	本地	正常	调速	65535	5.98	0.82		4.32	440
2018-08-25 08:45:51	10.68	299	10.72	10.72	10.68	227.8	229.2	228.9	本地	正常	调速	65535	5.99	0.82		4.32	440
2018-08-25 08:48:17	10.68	299	10.58	10.69	10.79	228.5	229.5	228.9	本地	正常	调速	65535	5.98	0.82		4.31	439
2018-08-25 08:50:41	10.67	299	10.61	10.68	10.69	228.2	228.7	228.4	本地	正常	调速	65535	5.99	0.83		4.31	439
2018-08-25 08:53:07	10.67	299	10.46	10.68	10.63	227.9	229.2	229	本地	正常	调速	65535	5.97	0.82		4.32	440
2018-08-25 08:55:33	10.68	299	10.57	10.65	10.52	228.5	229.1	229	本地	正常	调速	65535	6	0.83		4.31	439
2018-08-25 08:57:58	10.69	299	10.5	10.7	10.62	227.6	228.8	229	本地	正常	调速	65535	5.99	0.83		4.32	440
2018-08-25 09:00:23	10.68	299	10.51	10.7	10.67	228.2	228.8	229.3	本地	正常	调速	65535	6	0.83		4.32	440
2018-08-25 09:02:48	10.69	299	10.34	10.67	10.71	228.5	229.3	229.2	本地	正常	调速	65535	6	0.83		4.32	440
2018-08-25 09:05:13	10.68	299	10.53	10.8	10.57	228.4	229.4	229.5	本地	正常	调速	65535	5.99	0.83		4.33	441
2018-08-25 09:07:39	10.68	299	10.37	10.75	10.62	228.8	229.4	229.8	本地	正常	调速	65535	6	0.83		4.32	440
2018-08-25 09:10:04	10.7	299	10.45	10.67	10.74	228.3	229	229.2	本地	正常	调速	65535	5.99	0.83		4.32	440
2018-08-25 09:12:30	10.7	299	10.51	10.64	10.61	228.5	229.9	229.7	本地	正常	调速	65535	6	0.83		4.32	440
2018-08-25 09:14:54	10.7	299	10.37	10.77	10.66	227.3	229.2	228.6	本地	正常	调速	65535	5.99	0.83		4.31	439
2018-08-25 09:17:20	10.68	299	10.48	10.69	10.7	227.7	228.5	228.5	本地	正常	调速	65535	5.99	0.83		4.31	439
2018-08-25 09:19:46	10.7	299	10.39	10.63	10.66	228.1	228.8	229	本地	正常	调速	65535	5.99	0.83		4.32	440
2018-08-25 09:22:11	10.7	299	10.44	10.57	10.67	228.3	229.8	229.2	本地	正常	调速	65535	6	0.83		4.31	439
2018-08-25 09:24:36	10.7	299	10.45	10.61	10.71	228	229.2	228.8	本地	正常	调速	65535	5.99	0.83		4.31	439
2018-08-25 09:27:01	10.7	299	10.39	10.65	10.64	227.8	229.4	228.8	本地	正常	调速	65535	5.99	0.83		4.32	440
2018-08-25 09:29:27	10.7	299	10.47	10.76	10.71	227.2	228	228	本地	正常	调速	65535	6	0.83		4.32	440
2018-08-25 09:31:51	10.69	299	10.56	10.57	10.73	227.5	228.7	228.7	本地	正常	调速	65535	5.98	0.83		4.32	440
2018-08-25 09:34:16	10.69	299	10.45	10.68	10.67	227.8	228.2	228.6	本地	正常	调速	65535	5.98	0.83		4.32	440
2018-08-25 09:36:42	10.7	299	10.57	10.95	10.65	227.5	228.2	228.1	本地	正常	调速	65535	5.99	0.82		4.32	440
2018-08-25 09:39:08	10.68	299	10.45	10.72	10.61	226.8	227.7	228	本地	正常	调速	65535	5.97	0.83		4.32	440
2018-08-25 09:41:33	10.68	299	10.48	10.66	10.72	227.4	228.8	228.4	本地	正常	调速	65535	5.98	0.83		4.32	440
2018-08-25 09:43:58	10.69	299	10.61	10.69	10.69	226.9	227.9	227.6	本地	正常	调速	65535	5.98	0.83		4.32	440
2018-08-25 09:46:24	10.68	299	10.67	10.79	10.58	227.1	228.2	228.2	本地	正常	调速	65535	5.98	0.82		4.31	439
2018-08-25 09:48:49	10.69	299	10.58	10.78	10.87	227.1	228.4	227.9	本地	正常	调速	65535	5.99	0.82		4.31	439
2018-08-25 09:51:14	10.68	299	10.55	10.64	10.66	227.4	228.3	228.2	本地	正常	调速	65535	5.98	0.83		4.32	440
2018-08-25 09:53:39	10.68	299	10.57	10.84	10.65	226.4	227	227.4	本地	正常	调速	65535	5.97	0.83		4.32	440
2018-08-25 09:56:05	10.68	299	10.65	10.74	10.63	226.8	228	227.7	本地	正常	调速	65535	5.98	0.82		4.32	440
2018-08-25 09:58:30	10.68	299	10.66	10.74	10.79	227.2	227.9	228.5	本地	正常	调速	65535	5.98	0.82		4.32	440
2018-08-25 10:00:56	10.69	299	10.6	10.71	10.71	226.8	227	227.4	本地	正常	调速	65535	5.97	0.82		4.32	440
2018-08-25 10:03:21	10.68	299	10.68	10.63	10.75	226.8	227.2	227.8	本地	正常	调速	65535	5.97	0.82		4.32	440
2018-08-25 10:05:47	10.68	299	10.58	10.59	10.67	226.9	228	227.7	本地	正常	调速	65535	5.96	0.83		4.31	439
2018-08-25 10:08:11	10.69	299	10.62	10.62	10.85	226.7	226.9	227.5	本地	正常	调速	65535	5.98	0.83		4.32	440
2018-08-25 10:10:37	10.68	299	10.75	10.65	10.63	226.5	227.4	227.2	本地	正常	调速	65535	5.97	0.83		4.31	439
2018-08-25 10:13:01	10.69	299	10.58	10.7	10.83	225.3	226	226.6	本地	正常	调速	65535	5.95	0.83		4.31	439
2018-08-25 10:15:27	10.69	299	10.59	10.65	10.68	226.3	227	226.9	本地	正常	调速	65535	5.97	0.83		4.31	439
2018-08-25 10:17:52	10.67	299	10.62	10.63	10.67	226.2	227.1	226.8	本地	正常	调速	65535	5.95	0.83		4.31	439
2018-08-25 10:20:18	10.68	299	10.59	10.64	10.74	225.8	226.9	226.7	本地	正常	调速	65535	5.97	0.83		4.31	439
2018-08-25 10:22:43	10.69	299	10.65	10.67	10.71	226.2	227.1	227.4	本地	正常	调速	65535	5.99	0.83		4.32	440
2018-08-25 10:25:08	10.68	299	10.63	10.66	10.73	226.1	226.7	226.6	本地	正常	调速	65535	5.96	0.83		4.31	439
2018-08-25 10:27:34	10.69	299	10.77	10.54	10.6	226.3	226.3	226.9	本地	正常	调速	65535	5.97	0.83		4.32	440
2018-08-25 10:29:58	10.69	299	10.69	10.65	10.73	225.5	226.4	226.5	本地	正常	调速	65535	5.95	0.83		4.32	440
2018-08-25 10:32:23	10.7	299	10.63	10.58	10.65	225.9	226.6	227.2	本地	正常	调速	65535	5.95	0.83		4.32	440
2018-08-25 10:34:49	10.68	299	10.81	10.72	10.62	225.2	225.5	226.2	本地	正常	调速	65535	5.95	0.83		4.31	439
2018-08-25 10:37:14	10.7	299	10.83	10.61	10.7	226	225.9	226.7	本地	正常	调速	65535	5.97	0.83		4.31	439
2018-08-25 10:39:21	10.68	299	10.69	10.67	10.73	226.1	226.6	227.2	本地	正常	调速	65535	5.97	0.83		4.32	440
2018-08-25 10:41:11	10.68	299	10.71	10.67	10.66	225.8	226.8	227.1	本地	正常	调速	65535	5.96	0.83		4.32	440
2018-08-25 10:43:15	10.7	299	10.61	10.82	10.64	226.2	226.7	226.9	本地	正常	调速	65535	5.98	0.83		4.32	440
2018-08-25 10:45:46	10.69	299	10.65	10.58	10.74	226.4	227.1	227.1	本地	正常	调速	65535	5.97	0.83		4.32	440
2018-08-25 10:49:18	10.7	299	10.65	10.68	10.72	225.3	226.4	226.5	本地	正常	调速	65535	5.98	0.83		4.32	440
2018-08-25 10:52:12	10.7	299	10.65	10.73	10.71	225.5	226.7	226.3	本地	正常	调速	65535	5.96	0.83		4.32	440
2018-08-25 10:54:40	10.7	299	10.61	10.85	10.85	224.6	225.7	225.3	本地	正常	调速	65535	5.95	0.83		4.32	440
2018-08-25 10:57:27	10.69	299	10.58	10.76	10.76	225.5	225.9	226.1	本地	正常	调速	65535	5.96	0.83		4.32	440
2018-08-25 10:59:51	10.69	299	10.6	10.71	10.66	225.3	226.4	226.5	本地	正常	调速	65535	5.96	0.83		4.31	439
2018-08-25 11:02:17	10.69	299	10.61	10.76	10.65	225.3	225.7	225.8	本地	正常	调速	65535	5.94	0.83		4.31	439
2018-08-25 11:04:42	10.7	299	10.62	10.77	10.72	226	226.6	226.9	本地	正常	调速	65535	5.97	0.83		4.32	440
2018-08-25 11:07:08	10.68	299	10.73	10.69	10.63	226	226.6	226.4	本地	正常	调速	65535	5.96	0.83		4.31	439
2018-08-25 11:09:34	10.69	299	10.68	10.67	10.7	226.7	226.9	227.2	本地	正常	调速	65535	5.98	0.83		4.32	440
2018-08-25 11:11:59	10.69	299	10.74	10.79	10.65	226.3	227.4	227	本地	正常	调速	65535	5.98	0.83		4.32	440
2018-08-25 11:14:24	10.69	299	10.65	10.73	10.67	226.4	226.8	227.1	本地	正常	调速	65535	5.97	0.82		4.31	439
2018-08-25 11:16:49	10.67	299	10.62	10.62	10.74	225.8	226.4	227	本地	正常	调速	65535	5.97	0.83		4.32	440
2018-08-25 11:19:14	10.67	299	10.69	10.67	10.57	226.1	226.7	226.6	本地	正常	调速	65535	5.95	0.83		4.32	440
2018-08-25 11:21:40	10.69	299	10.67	10.75	10.68	226.1	226.9	227.3	本地	正常	调速	65535	5.99	0.83		4.32	440
2018-08-25 11:24:05	10.7	299	10.54	10.87	10.82	225.7	226.5	226.4	本地	正常	调速	65535	5.97	0.83		4.31	439
2018-08-25 11:26:31	10.69	299	10.6	10.65	10.63	226.1	227.1	226.7	本地	正常	调速	65535	5.97	0.83		4.32	440
2018-08-25 11:28:57	10.7	299	10.63	10.6	10.7	226.1	227.3	227.1	本地	正常	调速	65535	5.96	0.83		4.32	440
2018-08-25 11:31:22	10.7	299	10.71	10.71	10.77	225.7	226.8	227.1	本地	正常	调速	65535	5.97	0.82		4.32	440
2018-08-25 11:33:47	10.7	299	10.66	10.77	10.85	223.3	223.9	224.5	本地	正常	调速	65535	5.95	0.83		4.32	440
2018-08-25 11:36:11	10.68	299	10.61	10.65	10.72	223.6	224.1	224.6	本地	正常	调速	65535	5.93	0.83		4.32	440
2018-08-25 11:38:37	10.7	299	10.63	10.76	10.88	224	224.9	225	本地	正常	调速	65535	5.95	0.83		4.32	440
2018-08-25 11:41:02	10.71	299	10.7	10.71	10.8	223.3	224.3	224.4	本地	正常	调速	65535	5.94	0.83		4.31	439
2018-08-25 11:43:27	10.71	299	10.7	10.74	10.75	223.4	223.9	224.4	本地	正常	调速	65535	5.93	0.83		4.32	440
2018-08-25 11:45:54	10.7	299	10.63	10.78	10.65	224	225	224.7	本地	正常	调速	65535	5.95	0.83		4.31	439
2018-08-25 11:48:19	10.7	299	10.66	10.7	10.8	224	224.6	225.1	本地	正常	调速	65535	5.95	0.83		4.32	440
2018-08-25 11:50:44	10.7	299	10.6	10.73	10.76	223.5	224.6	224.3	本地	正常	调速	65535	5.95	0.83		4.32	440
2018-08-25 11:53:10	10.7	299	10.77	10.69	10.67	224.4	224.8	224.8	本地	正常	调速	65535	5.95	0.83		4.31	439
2018-08-25 11:55:34	10.7	299	10.55	10.71	10.62	224	225.1	224.7	本地	正常	调速	65535	5.94	0.83		4.31	439
2018-08-25 11:58:00	10.71	299	10.58	10.58	10.69	223.9	224.6	225	本地	正常	调速	65535	5.95	0.84		4.32	440
2018-08-25 12:00:25	10.7	299	10.7	10.72	10.82	223.8	224.2	224.1	本地	正常	调速	65535	5.94	0.83		4.31	439
2018-08-25 12:02:51	10.7	299	10.67	10.61	10.85	223.9	225	225.2	本地	正常	调速	65535	5.95	0.83		4.32	440
2018-08-25 12:05:15	10.7	299	10.68	10.66	10.8	223.5	224.6	224.5	本地	正常	调速	65535	5.94	0.83		4.31	439
2018-08-25 12:07:41	10.71	299	10.94	10.58	10.72	223.7	223.9	224.3	本地	正常	调速	65535	5.94	0.83		4.31	439
2018-08-25 12:10:06	10.7	299	10.64	10.72	10.79	224.2	224.3	224.9	本地	正常	调速	65535	5.94	0.83		4.31	439
2018-08-25 12:12:32	10.69	299	10.69	10.65	10.84	223.7	224.1	224.2	本地	正常	调速	65535	5.94	0.83		4.32	440
2018-08-25 12:16:46	10.7	299	10.63	10.68	10.74	226.9	227.6	227.4	本地	正常	调速	65535	5.98	0.83		4.32	440
2018-08-25 12:18:53	10.7	299	10.69	10.69	10.76	226.9	227.4	227.7	本地	正常	调速	65535	5.97	0.82		4.32	440
2018-08-25 12:21:58	10.71	299	10.58	10.75	10.65	226.8	227.7	228.1	本地	正常	调速	65535	5.97	0.82		4.32	440
2018-08-25 12:24:45	10.71	299	10.74	10.66	10.73	225.8	227.1	226.7	本地	正常	调速	65535	5.97	0.82		4.32	440
2018-08-25 12:27:10	10.7	299	10.78	10.84	10.68	226.6	227.6	227.8	本地	正常	调速	65535	5.98	0.82		4.31	439
2018-08-25 12:29:36	10.7	299	10.73	10.82	10.82	225.9	227.1	227.2	本地	正常	调速	65535	5.98	0.82		4.32	440
2018-08-25 12:32:01	10.7	299	10.67	10.85	10.69	226.3	226.8	226.8	本地	正常	调速	65535	5.96	0.82		4.32	440
2018-08-25 12:34:27	10.7	299	10.48	10.69	10.73	226.7	227.2	227.2	本地	正常	调速	65535	5.98	0.83		4.32	440
2018-08-25 12:36:52	10.72	299	10.66	10.67	10.74	227.4	227.7	228.1	本地	正常	调速	65535	6	0.83		4.32	440
2018-08-25 12:39:18	10.7	299	10.68	10.67	10.83	226.9	228.1	227.9	本地	正常	调速	65535	5.98	0.82		4.32	440
2018-08-25 12:41:42	10.7	299	10.61	10.73	10.83	227.3	227.9	228	本地	正常	调速	65535	5.98	0.83		4.32	440
2018-08-25 12:44:08	10.7	299	10.62	10.54	10.68	227.8	228.9	229	本地	正常	调速	65535	5.98	0.83		4.32	440
2018-08-25 12:46:33	10.7	299	10.51	10.64	10.75	227.2	228.1	227.9	本地	正常	调速	65535	5.98	0.83		4.31	439
2018-08-25 12:48:58	10.71	299	10.62	10.49	10.69	227.8	227.9	228.3	本地	正常	调速	65535	5.98	0.83		4.32	440
2018-08-25 12:51:24	10.7	299	10.67	10.54	10.73	227.6	227.9	228.3	本地	正常	调速	65535	5.98	0.83		4.31	439
2018-08-25 12:53:49	10.7	299	10.67	10.67	10.71	227	228.1	227.8	本地	正常	调速	65535	6	0.83		4.32	440
2018-08-25 12:56:15	10.7	299	10.7	10.61	10.76	227.7	227.9	228.7	本地	正常	调速	65535	5.97	0.82		4.32	440
2018-08-25 12:58:40	10.7	299	10.62	10.55	10.7	226.9	228	228.2	本地	正常	调速	65535	5.98	0.83		4.32	440
2018-08-25 13:01:06	10.7	299	10.72	10.67	10.73	227.1	228	227.9	本地	正常	调速	65535	5.99	0.83		4.32	440
2018-08-25 13:03:30	10.7	299	10.63	10.7	10.66	227.1	227.7	228.3	本地	正常	调速	65535	5.99	0.83		4.32	440
2018-08-25 13:05:55	10.71	299	10.57	10.78	10.67	227.4	227.8	228.3	本地	正常	调速	65535	5.98	0.82		4.32	440
2018-08-25 13:08:20	10.7	299	10.69	10.71	10.77	227.8	228.2	228.2	本地	正常	调速	65535	5.99	0.82		4.32	440
2018-08-25 13:10:46	10.7	299	10.68	10.66	10.8	227.2	227.4	227.8	本地	正常	调速	65535	5.98	0.82		4.32	440
2018-08-25 13:13:11	10.72	299	10.67	10.72	10.79	226.7	227.6	228	本地	正常	调速	65535	5.98	0.82		4.32	440
2018-08-25 13:15:37	10.7	299	10.63	10.71	10.63	227.8	228.2	228.3	本地	正常	调速	65535	5.97	0.82		4.32	440
2018-08-25 13:18:02	10.71	299	10.68	10.75	10.62	227.4	228.6	228.1	本地	正常	调速	65535	5.99	0.83		4.32	440
2018-08-25 13:20:28	10.71	299	10.58	10.74	10.72	226.7	228	227.5	本地	正常	调速	65535	5.97	0.82		4.32	440
2018-08-25 13:22:52	10.71	299	10.6	10.65	10.7	227.1	227.9	227.7	本地	正常	调速	65535	5.99	0.83		4.33	441
2018-08-25 13:30:08	10.71	299	10.55	10.52	10.6	229.6	230.2	230.6	本地	正常	调速	65535	6	0.83		4.33	441
2018-08-25 13:32:33	10.72	299	10.54	10.5	10.55	229.2	230.1	230.3	本地	正常	调速	65535	5.99	0.83		4.32	440
2018-08-25 13:34:58	10.73	299	10.65	10.44	10.59	229.7	230.5	230.3	本地	正常	调速	65535	6	0.83		4.33	441
2018-08-25 13:37:24	10.73	299	10.54	10.55	10.5	229.5	229.7	230.3	本地	正常	调速	65535	5.99	0.83		4.32	440
2018-08-25 13:39:49	10.72	299	10.46	10.62	10.53	229.4	230	230.3	本地	正常	调速	65535	6	0.83		4.32	440
2018-08-25 13:42:15	10.72	299	10.51	10.62	10.43	229.6	230.4	230.5	本地	正常	调速	65535	6.01	0.84		4.33	441
2018-08-25 13:44:40	10.73	299	10.57	10.62	10.51	229.4	229.6	230.1	本地	正常	调速	65535	6	0.83		4.33	441
2018-08-25 13:47:05	10.72	299	10.55	10.59	10.52	228.9	229.7	229.8	本地	正常	调速	65535	6.01	0.83		4.33	441
2018-08-25 13:49:30	10.71	299	10.61	10.6	10.57	228.8	229.2	228.9	本地	正常	调速	65535	5.99	0.83		4.33	441
2018-08-25 13:51:55	10.72	299	10.58	10.62	10.47	229.1	229.4	229.8	本地	正常	调速	65535	6.01	0.83		4.33	441
2018-08-25 13:54:20	10.71	299	10.57	10.56	10.47	229.9	230.6	230.1	本地	正常	调速	65535	5.99	0.83		4.33	441
2018-08-25 13:56:46	10.7	299	10.36	10.34	10.31	233.2	233.4	233.4	本地	正常	调速	65535	6.02	0.84		4.33	441
2018-08-25 13:59:11	10.72	299	10.19	10.14	9.79	234.3	234.9	235	本地	正常	调速	65535	6.02	0.86		4.33	441
2018-08-25 14:01:37	10.7	299	10.06	10.15	9.87	234.4	235.3	234.6	本地	正常	调速	65535	6.01	0.86		4.32	440
2018-08-25 14:04:02	10.7	299	10.02	10.31	9.98	234.6	235.1	234.8	本地	正常	调速	65535	6.01	0.85		4.33	441
2018-08-25 14:06:27	10.71	299	10.14	10.28	10.11	233.5	234.5	234.3	本地	正常	调速	65535	6.01	0.84		4.33	441
2018-08-25 14:08:53	10.7	299	10.12	10.26	9.83	234.3	234.7	234.7	本地	正常	调速	65535	6.02	0.86		4.34	442
2018-08-25 14:11:18	10.7	299	10.11	10.23	9.86	234.2	235.4	234.9	本地	正常	调速	65535	6.02	0.85		4.34	442
2018-08-25 14:13:43	10.7	299	10.17	10.2	9.95	234.4	234.8	234.5	本地	正常	调速	65535	6.02	0.85		4.33	441
2018-08-25 14:16:08	10.7	299	10	10.27	10.03	233.9	235.4	234.7	本地	正常	调速	65535	6.03	0.85		4.34	442
2018-08-25 14:18:33	10.7	299	10.06	10.28	9.99	234.5	235.1	234.5	本地	正常	调速	65535	6.01	0.85		4.33	441
2018-08-25 14:20:59	10.7	299	10.21	10.25	10.06	234.1	235.3	234.8	本地	正常	调速	65535	6.02	0.85		4.33	441
2018-08-25 14:23:24	10.71	299	10.07	10.2	10.03	235	235.6	235.2	本地	正常	调速	65535	6.02	0.85		4.33	441
2018-08-25 14:25:50	10.71	299	10.09	10.25	10.1	234	235.4	234.5	本地	正常	调速	65535	6	0.85		4.33	441
2018-08-25 14:28:15	10.71	299	10.02	10.21	10.04	234.7	235.1	235	本地	正常	调速	65535	6.02	0.85		4.34	442
2018-08-25 14:30:40	10.7	299	10.02	10.41	10.01	233.7	235	233.9	本地	正常	调速	65535	6	0.85		4.33	441
2018-08-25 14:33:05	10.72	299	10.11	10.14	9.98	233.7	235	234.2	本地	正常	调速	65535	6.02	0.85		4.33	441
2018-08-25 14:35:48	10.7	299	10.04	10.27	9.91	234.5	235.1	234.5	本地	正常	调速	65535	6.01	0.85		4.32	440
2018-08-25 14:38:29	10.71	299	10.03	10.27	9.98	233.8	234.5	234.5	本地	正常	调速	65535	6.02	0.85		4.33	441
2018-08-25 14:40:55	10.72	299	10.14	10.35	9.94	234.9	235.3	235	本地	正常	调速	65535	6.02	0.85		4.33	441
2018-08-25 14:43:19	10.7	299	10.11	10.35	9.9	234	234.8	234.7	本地	正常	调速	65535	6.02	0.85		4.33	441
2018-08-25 14:45:44	10.71	299	10.12	10.19	10.07	234.3	234.8	234.5	本地	正常	调速	65535	6	0.85		4.33	441
2018-08-25 14:48:09	10.71	299	10.16	10.27	10.22	233.8	234.7	234.7	本地	正常	调速	65535	6.01	0.84		4.33	441
2018-08-25 14:50:35	10.72	299	10.1	10.23	10.1	233.7	234.4	234.6	本地	正常	调速	65535	6.01	0.85		4.33	441
2018-08-25 14:57:34	10.73	299	9.91	10.28	10.1	233.8	234.6	234.6	本地	正常	调速	65535	6.01	0.85		4.33	441
2018-08-25 14:59:59	10.72	299	10.08	10.29	10.14	233.5	235	234.3	本地	正常	调速	65535	6.02	0.85		4.33	441
2018-08-25 15:02:24	10.71	299	9.96	10.22	10.01	234.1	235.4	234.9	本地	正常	调速	65535	6.03	0.86		4.33	441
2018-08-25 15:04:50	10.71	299	9.99	10.14	10.03	234.7	235.1	235	本地	正常	调速	65535	6.02	0.86		4.34	442
2018-08-25 15:07:15	10.72	299	10.09	10.19	9.96	234.2	234.6	234.6	本地	正常	调速	65535	6.02	0.86		4.33	441
2018-08-25 15:09:40	10.71	299	10.05	10.17	10.14	234.1	234.9	235.1	本地	正常	调速	65535	6.02	0.85		4.34	442
2018-08-25 15:11:48	10.72	299	10.02	10.21	10.04	234.2	235.3	234.5	本地	正常	调速	65535	6.02	0.85		4.33	441
2018-08-25 15:13:57	10.72	299	10.05	10.27	10.12	233.9	234.7	234.1	本地	正常	调速	65535	6.01	0.85		4.33	441
2018-08-25 15:16:22	10.72	299	10.04	10.27	10.16	233.9	234.9	234.9	本地	正常	调速	65535	6.01	0.84		4.34	442
2018-08-25 15:18:48	10.7	299	10.08	10.15	10.02	234.2	234.7	234.7	本地	正常	调速	65535	6.01	0.85		4.34	442
2018-08-25 15:21:13	10.72	299	9.97	10.1	9.99	234.2	235.4	234.8	本地	正常	调速	65535	6.03	0.86		4.33	441
2018-08-25 15:23:38	10.71	299	10.06	10.18	9.93	234.2	234.7	234.7	本地	正常	调速	65535	6.02	0.86		4.33	441
2018-08-25 15:26:04	10.71	299	9.9	10.17	10.07	233.6	234.8	234.6	本地	正常	调速	65535	6.02	0.86		4.33	441
2018-08-25 15:28:29	10.73	299	9.98	10.16	10.03	233.7	235.1	234.7	本地	正常	调速	65535	6.02	0.86		4.33	441
2018-08-25 15:30:54	10.72	299	9.82	10.29	10.1	234.2	234.7	234.8	本地	正常	调速	65535	6.01	0.85		4.33	441
2018-08-25 15:33:19	10.72	299	10.12	10.15	10.16	234	234.6	234.8	本地	正常	调速	65535	6.01	0.85		4.33	441
2018-08-25 15:35:44	10.71	299	10.1	10.21	10.07	233.7	234.5	234.6	本地	正常	调速	65535	6.02	0.85		4.33	441
2018-08-25 15:38:12	10.72	299	10.02	10.34	10.15	233.8	235.1	234.2	本地	正常	调速	65535	6.02	0.85		4.32	440
2018-08-25 15:40:35	10.72	299	10.13	10.42	10.02	234.3	234.7	234.3	本地	正常	调速	65535	6.02	0.85		4.33	441
2018-08-25 15:43:01	10.71	299	10.01	10.34	10.21	233.9	235.4	234.9	本地	正常	调速	65535	6.02	0.85		4.33	441
2018-08-25 15:45:26	10.7	299	10.09	10.22	10.2	233.9	234.6	234.9	本地	正常	调速	65535	6.02	0.85		4.33	441
2018-08-25 15:47:52	10.71	299	10.1	10.38	10.05	234.4	235.1	234.8	本地	正常	调速	65535	6.02	0.84		4.33	441
2018-08-25 15:50:17	10.73	299	9.94	10.33	10.06	234.2	234.8	234.5	本地	正常	调速	65535	6.03	0.85		4.33	441
2018-08-25 15:52:42	10.71	299	10.07	10.22	10.16	233.8	235.1	234.7	本地	正常	调速	65535	6.01	0.85		4.33	441
2018-08-25 15:55:06	10.71	299	10.11	10.23	10.04	233.8	234.7	234.7	本地	正常	调速	65535	6.01	0.85		4.33	441
2018-08-25 15:57:32	10.72	299	10.14	10.31	10.16	233.6	234.4	234.4	本地	正常	调速	65535	6.03	0.85		4.33	441
2018-08-25 15:59:57	10.72	299	10.17	10.3	10.09	233.1	234.4	233.5	本地	正常	调速	65535	6.02	0.85		4.33	441
2018-08-25 16:02:22	10.72	299	10.02	10.26	10.14	233	234.6	233.5	本地	正常	调速	65535	6.01	0.85		4.32	440
2018-08-25 16:04:50	10.71	299	10.07	10.33	10.12	233.1	234.1	234	本地	正常	调速	65535	6.01	0.85		4.33	441
2018-08-25 16:12:37	10.74	299	10	10.23	10.11	233.9	234.4	234.5	本地	正常	调速	65535	6.04	0.86		4.33	441
2018-08-25 16:15:02	10.77	299	9.96	10.28	10.09	232.7	233.1	233	本地	正常	调速	65535	6.03	0.86		4.32	440
2018-08-25 16:17:27	10.79	299	10.01	10.28	10.15	233.7	235.1	234.2	本地	正常	调速	65535	6.05	0.85		4.33	441
2018-08-25 16:19:52	10.81	299	10.09	10.34	10.25	233.6	235.1	234.3	本地	正常	调速	65535	6.08	0.85		4.33	441
2018-08-25 16:22:17	10.82	299	10.15	10.33	10.16	233.8	234.3	234.3	本地	正常	调速	65535	6.07	0.85		4.33	441
2018-08-25 16:24:43	10.87	299	10.29	10.51	10.33	230.9	232	231.7	本地	正常	调速	65535	6.06	0.85		4.32	440
2018-08-25 16:27:08	10.87	299	10.19	10.3	10.5	231.1	231.7	231.5	本地	正常	调速	65535	6.07	0.85		4.33	441
2018-08-25 16:29:34	10.89	299	10.07	10.45	10.31	233.8	234.6	234.1	本地	正常	调速	65535	6.12	0.85		4.33	441
2018-08-25 16:31:59	10.92	299	10.26	10.4	10.37	232.9	233.6	233.2	本地	正常	调速	65535	6.11	0.85		4.32	440
2018-08-25 16:34:25	10.92	299	10.28	10.44	10.49	233.1	233.9	233.3	本地	正常	调速	65535	6.12	0.85		4.33	441
2018-08-25 16:36:49	10.92	299	10.21	10.37	10.48	233.6	234.2	234.1	本地	正常	调速	65535	6.11	0.85		4.33	441
2018-08-25 16:44:05	10.87	299	10.16	10.3	10.26	234.3	235.6	234.9	本地	正常	调速	65535	6.09	0.85		4.34	442
2018-08-25 16:46:30	10.84	299	10.04	10.32	10.23	234.1	234.8	234.4	本地	正常	调速	65535	6.07	0.85		4.33	441
2018-08-25 16:48:56	10.83	299	9.87	10.4	10.31	233.5	234.6	234.6	本地	正常	调速	65535	6.06	0.85		4.34	442
2018-08-25 16:51:21	10.82	299	9.88	10.32	10.32	234.3	234.9	234.8	本地	正常	调速	65535	6.08	0.85		4.34	442
2018-08-25 16:53:46	10.81	299	9.87	10.28	10.14	234.8	235.5	235.3	本地	正常	调速	65535	6.06	0.85		4.33	441
2018-08-25 16:56:12	10.79	299	9.94	10.33	10.17	234.6	235.4	235	本地	正常	调速	65535	6.06	0.85		4.33	441
2018-08-25 16:58:36	10.77	299	9.9	10.29	10.19	233.8	235.5	234.9	本地	正常	调速	65535	6.05	0.85		4.33	441
2018-08-25 17:01:02	10.76	299	9.9	10.28	10.26	234	234.8	234.4	本地	正常	调速	65535	6.02	0.85		4.33	441
2018-08-25 17:03:27	10.74	299	10	10.18	10.17	234.3	234.8	234.9	本地	正常	调速	65535	6.02	0.85		4.34	442
2018-08-25 17:05:52	10.7	299	9.87	10.29	10.14	234	234.6	234.2	本地	正常	调速	65535	6.01	0.85		4.33	441
2018-08-25 17:08:18	10.71	299	10.06	10.14	10.01	236.2	237.5	236.9	本地	正常	调速	65535	6.04	0.85		4.34	442
2018-08-25 17:10:42	10.71	299	10.17	10.24	9.91	236.1	237.3	236.7	本地	正常	调速	65535	6.03	0.85		4.34	442
2018-08-25 17:13:08	10.72	299	9.91	10.22	9.99	236.3	237.2	236.5	本地	正常	调速	65535	6.03	0.85		4.34	442
2018-08-25 17:15:34	10.72	299	10.06	10.25	10.12	236	236.6	236.7	本地	正常	调速	65535	6.03	0.85		4.33	441
2018-08-25 17:17:59	10.71	299	9.97	10.41	10.01	235.1	236.6	235.6	本地	正常	调速	65535	6.02	0.85		4.33	441
2018-08-25 17:20:24	10.71	299	9.94	10.13	10.13	235.9	236.4	236.4	本地	正常	调速	65535	6.03	0.85		4.34	442
2018-08-25 17:22:49	10.67	299	10.11	10.07	9.99	235.6	236.5	235.9	本地	正常	调速	65535	6	0.85		4.34	442
2018-08-25 17:25:15	10.68	299	9.94	10.03	9.95	235.1	235.7	235.4	本地	正常	调速	65535	6.01	0.86		4.33	441
2018-08-25 17:27:40	10.69	299	9.93	10.15	9.94	234.3	235.3	235.2	本地	正常	调速	65535	6	0.85		4.34	442
2018-08-25 17:30:06	10.72	299	9.89	10.27	10.12	233.9	235.4	234.6	本地	正常	调速	65535	6.02	0.85		4.33	441
2018-08-25 17:32:31	10.72	299	9.87	10.14	10.09	234.2	234.9	234.7	本地	正常	调速	65535	6.01	0.85		4.33	441
2018-08-25 17:34:56	10.72	299	9.89	10.12	10.01	234	235.5	234.7	本地	正常	调速	65535	6.01	0.86		4.33	441
2018-08-25 17:37:21	10.7	299	9.88	10.12	10.14	234.3	235.3	234.7	本地	正常	调速	65535	6.01	0.85		4.33	441
2018-08-25 17:39:46	10.66	299	9.94	10.1	10.03	234.1	235.5	234.6	本地	正常	调速	65535	5.99	0.86		4.32	440
2018-08-25 17:42:11	10.65	299	9.86	10.29	10.04	233.4	234.8	233.8	本地	正常	调速	65535	5.97	0.85		4.33	441
2018-08-25 17:44:37	10.62	299	9.78	10.07	10.03	233.5	234.3	233.8	本地	正常	调速	65535	5.96	0.86		4.32	440
2018-08-25 17:47:02	10.63	299	9.88	10.06	10.17	233.3	233.8	234.1	本地	正常	调速	65535	5.96	0.86		4.32	440
2018-08-25 17:49:27	10.62	299	9.76	10.06	10.12	232.7	234.2	233.4	本地	正常	调速	65535	5.94	0.86		4.32	440
2018-08-25 17:51:52	10.6	299	9.71	10.01	10.13	233	234.1	234.2	本地	正常	调速	65535	5.94	0.86		4.31	439
2018-08-25 17:54:18	10.57	299	9.79	10.06	9.92	233.3	234.4	234.3	本地	正常	调速	65535	5.92	0.85		4.32	440
2018-08-25 17:56:44	10.59	299	9.7	10.04	10.07	233.4	234.7	234.7	本地	正常	调速	65535	5.94	0.86		4.31	439
2018-08-25 17:59:09	10.58	299	9.99	10.01	10.01	233.9	235.2	234.9	本地	正常	调速	65535	5.95	0.85		4.31	439
2018-08-25 18:01:34	10.62	299	9.77	10.01	10.24	233.9	234.7	234.9	本地	正常	调速	65535	5.97	0.85		4.31	439
2018-08-25 18:03:59	10.63	299	9.93	10.17	10.09	233.8	234.8	234.8	本地	正常	调速	65535	5.97	0.85		4.31	439
2018-08-25 18:06:25	10.63	299	9.92	9.97	10.12	234.4	235.2	235.4	本地	正常	调速	65535	5.98	0.85		4.3	438
2018-08-25 18:08:50	10.65	299	9.95	10.14	10.09	234.5	235.8	235	本地	正常	调速	65535	5.99	0.85		4.3	438
2018-08-25 18:11:15	10.67	299	9.83	10.19	10.12	234.7	235.3	235.1	本地	正常	调速	65535	5.99	0.85		4.3	438
2018-08-25 18:13:41	10.67	299	9.83	10.2	10.11	234.1	235.3	235.1	本地	正常	调速	65535	5.98	0.85		4.3	438

## Sheet: Sheet5
时间	电流	转速	输入电流A	输入电流B	输入电流C	输入电压A	输入电压B	输入电压C	KA0	KA4	远程操作	操作时间	有功功率	功率因数	有功电量	井下压力	沉没度	无功电量	油压
2018-09-17 21:23:37	10.99	299	10.81	10.87	11.05	221.2	222.7	222.4	本地	正常	无	65535	6.08	0.84		5.05	515
2018-09-17 21:26:08	11	299	10.74	10.74	11.01	220.6	222	222.5	本地	正常	无	65535	6.07	0.84		5.05	515
2018-09-17 21:28:38	10.97	299	10.7	10.77	11.05	220.3	221.4	221.5	本地	正常	无	65535	6.05	0.85		5.04	514
2018-09-17 21:31:08	10.98	299	10.74	10.71	11.03	220.9	221.9	222.6	本地	正常	无	65535	6.07	0.85		5.05	515
2018-09-17 21:33:38	11	299	10.79	10.78	10.97	220.8	221.3	221.9	本地	正常	无	65535	6.06	0.85		5.05	515
2018-09-17 21:36:08	11.06	299	10.79	10.74	11.08	220.7	221.7	221.7	本地	正常	无	65535	6.1	0.85		5.05	515
2018-09-17 21:38:38	11.09	299	10.99	10.87	11.15	220.2	221.5	221.9	本地	正常	无	65535	6.12	0.84		5.05	515
2018-09-17 21:41:09	11	299	10.73	10.74	10.95	220.9	221.7	222	本地	正常	无	65535	6.06	0.85		5.04	514
2018-09-17 21:43:39	10.94	299	10.74	10.71	11.01	219.7	221.2	221.3	本地	正常	无	65535	6.03	0.85		5.05	515
2018-09-17 21:46:10	11.02	299	10.87	10.74	11.13	220.5	221.6	221.5	本地	正常	无	65535	6.08	0.85		5.05	515
2018-09-17 21:48:39	10.9	299	10.68	10.69	10.92	220.9	221.5	222.1	本地	正常	无	65535	6.03	0.85		5.05	515
2018-09-17 21:51:09	10.95	299	10.7	10.67	11	220.9	221.7	222.3	本地	正常	无	65535	6.05	0.85		5.04	514
2018-09-17 21:53:39	11.07	299	10.81	10.77	11.08	220.4	221.8	222.2	本地	正常	无	65535	6.09	0.85		5.05	515
2018-09-17 21:56:10	11.12	299	10.85	10.98	11.19	218.4	219.9	219.6	本地	正常	无	65535	6.12	0.85		5.05	515
2018-09-17 21:58:40	11.08	299	10.82	10.92	11.17	218.4	219.5	220.1	本地	正常	无	65535	6.1	0.85		5.04	514
2018-09-17 22:01:10	11.09	299	10.85	11.02	11.14	218.2	219.6	219.3	本地	正常	无	65535	6.11	0.85		5.04	514
2018-09-17 22:03:40	11.12	299	10.95	11	11.16	218.8	219.7	219.8	本地	正常	无	65535	6.12	0.85		5.05	515
2018-09-17 22:06:10	11.05	299	10.88	10.89	11.2	218.5	219.1	219.6	本地	正常	无	65535	6.08	0.85		5.04	514
2018-09-17 22:08:41	10.98	299	10.68	10.91	11.1	218.5	219.4	219.5	本地	正常	无	65535	6.05	0.85		5.05	515
2018-09-17 22:11:10	10.99	299	10.67	10.94	11.13	218.8	220.2	220.3	本地	正常	无	65535	6.05	0.85		5.05	515
2018-09-17 22:13:41	10.97	299	10.71	10.86	11.01	218.7	219.4	219.7	本地	正常	无	65535	6.03	0.85		5.05	515
2018-09-17 22:16:11	11.08	299	10.9	10.98	11.13	219	219.7	220.3	本地	正常	无	65535	6.11	0.85		5.05	515
2018-09-17 22:18:41	11.05	299	10.69	10.88	11.05	219.2	219.8	220.4	本地	正常	无	65535	6.08	0.85		5.05	515
2018-09-17 22:21:11	10.97	299	10.63	10.85	11.07	218.6	220.3	220.2	本地	正常	无	65535	6.04	0.85		5.05	515
2018-09-17 22:23:40	10.94	299	10.58	10.75	11.04	218.9	219.6	220	本地	正常	无	65535	6.02	0.85		5.05	515
2018-09-17 22:26:11	11.01	299	10.71	10.97	11.1	218.3	220	219.6	本地	正常	无	65535	6.07	0.85		5.04	514
2018-09-17 22:28:41	11.05	299	10.83	10.9	11.17	218.5	220.2	220	本地	正常	无	65535	6.1	0.85		5.05	515
2018-09-17 22:31:11	11.02	299	10.85	10.78	11.13	218.8	220.3	220.3	本地	正常	无	65535	6.08	0.85		5.05	515
2018-09-17 22:33:41	11.04	299	10.9	10.78	11.21	218.6	219.6	219.8	本地	正常	无	65535	6.08	0.85		5.05	515
2018-09-17 22:36:12	11.03	299	10.88	10.86	11.1	218.6	219.9	220.2	本地	正常	无	65535	6.06	0.85		5.05	515
2018-09-17 22:38:42	11.01	299	10.85	10.75	11.08	218.4	219.9	219.7	本地	正常	无	65535	6.06	0.85		5.05	515
2018-09-17 22:41:12	10.99	299	10.74	10.79	11.03	218.2	219.4	220	本地	正常	无	65535	6.05	0.85		5.05	515
2018-09-17 22:43:42	11.01	299	10.82	10.74	11.17	218.9	219.4	220.1	本地	正常	无	65535	6.08	0.85		5.05	515
2018-09-17 22:46:13	11.09	299	10.86	10.98	11.25	219.1	219.8	219.9	本地	正常	无	65535	6.12	0.85		5.05	515
2018-09-17 22:48:43	11.04	299	10.9	10.86	11.14	220.4	221.1	221.8	本地	正常	无	65535	6.1	0.85		5.05	515
2018-09-17 22:51:12	11.07	299	10.79	10.85	11.15	220.3	221.5	221.4	本地	正常	无	65535	6.12	0.85		5.04	514
2018-09-17 22:53:42	10.96	299	10.74	10.76	11.13	220.4	222	222.1	本地	正常	无	65535	6.06	0.84		5.05	515
2018-09-17 22:56:12	10.98	299	10.79	10.81	11.15	219.2	220	220.6	本地	正常	无	65535	6.05	0.84		5.05	515
2018-09-17 22:58:42	11.05	299	10.84	10.87	11.12	219	219.8	220.1	本地	正常	无	65535	6.08	0.85		5.05	515
2018-09-17 23:01:13	11.07	299	10.86	10.86	11.29	219.2	220.4	220.4	本地	正常	无	65535	6.1	0.85		5.05	515
2018-09-17 23:03:43	11.05	299	10.77	10.88	11.21	218.8	220.1	220.7	本地	正常	无	65535	6.08	0.85		5.05	515
2018-09-17 23:06:13	11.07	299	10.89	10.85	11.27	219.2	220.5	220.5	本地	正常	无	65535	6.11	0.85		5.04	514
2018-09-17 23:08:43	11.02	299	10.82	10.9	11.1	218.7	220	220.5	本地	正常	无	65535	6.08	0.85		5.05	515
2018-09-17 23:11:13	11	299	10.79	10.84	11.05	219.2	220.1	220.1	本地	正常	无	65535	6.06	0.85		5.05	515
2018-09-17 23:13:43	11.04	299	10.69	10.89	11.09	219.2	220.1	220.3	本地	正常	无	65535	6.07	0.85		5.05	515
2018-09-17 23:16:14	10.97	299	10.6	10.78	11.01	218.9	219.9	219.9	本地	正常	无	65535	6.03	0.85		5.05	515
2018-09-17 23:18:44	10.95	299	10.69	10.78	11.05	219.1	220.9	220.7	本地	正常	无	65535	6.03	0.85		5.05	515
2018-09-17 23:21:14	11.02	299	10.82	10.77	11.06	219.2	220	220.7	本地	正常	无	65535	6.08	0.85		5.05	515
2018-09-17 23:23:45	11.05	299	10.84	10.94	11.06	219.1	219.7	220.1	本地	正常	无	65535	6.1	0.85		5.05	515
2018-09-17 23:26:14	11	299	10.8	10.85	11.14	219.2	220.2	220.3	本地	正常	无	65535	6.07	0.85		5.05	515
2018-09-17 23:28:44	11.04	299	10.83	10.85	11.13	218.7	219.9	220.5	本地	正常	无	65535	6.09	0.85		5.07	517
2018-09-17 23:31:14	11.07	299	10.88	10.83	11.15	218.7	220.2	220.3	本地	正常	无	65535	6.1	0.85		5.05	515
2018-09-17 23:33:45	11.03	299	10.83	10.82	11.17	218.5	220.1	219.9	本地	正常	无	65535	6.08	0.85		5.05	515
2018-09-17 23:36:15	11	299	10.77	10.82	11.07	219.3	220.1	220.9	本地	正常	无	65535	6.07	0.85		5.05	515
2018-09-17 23:38:45	11.06	299	10.85	10.88	11.21	219.4	221.1	220.8	本地	正常	无	65535	6.1	0.85		5.07	517
2018-09-17 23:41:15	11.04	299	10.73	10.91	11.07	219	220.7	220.6	本地	正常	无	65535	6.08	0.85		5.05	515
2018-09-17 23:43:45	11	299	10.71	10.86	11.11	220.3	221.9	222.2	本地	正常	无	65535	6.07	0.84		5.05	515
2018-09-17 23:46:16	11.04	299	10.8	10.89	11.25	219.7	220.5	220.9	本地	正常	无	65535	6.08	0.85		5.07	517
2018-09-17 23:48:46	11.09	299	10.78	10.96	11.09	220.8	221.7	222	本地	正常	无	65535	6.11	0.85		5.07	517
2018-09-17 23:51:15	11.1	299	10.89	11.09	11.17	220	221	220.9	本地	正常	无	65535	6.12	0.84		5.05	515
2018-09-17 23:53:46	11.05	299	10.74	10.97	11.05	220.3	221.3	221.5	本地	正常	无	65535	6.1	0.85		5.07	517
2018-09-17 23:56:16	11.12	299	10.73	10.91	11.13	221.7	222.7	222.7	本地	正常	无	65535	6.15	0.85		5.05	515
2018-09-17 23:58:46	11.17	299	10.95	11.01	11.17	221.1	222.3	222.1	本地	正常	无	65535	6.18	0.85		5.07	517
2018-09-18 00:01:16	11.23	299	10.91	10.95	11.28	223.3	224.2	224.5	本地	正常	无	65535	6.23	0.85		5.07	517
2018-09-18 00:03:46	11.17	299	10.93	10.97	11.21	222.3	223.3	223.6	本地	正常	无	65535	6.18	0.84		5.07	517
2018-09-18 00:06:16	11	299	10.8	10.8	11.03	221.6	223.3	223.5	本地	正常	无	65535	6.1	0.85		5.07	517
2018-09-18 00:08:46	11.03	299	10.77	10.88	11	222.4	224	223.7	本地	正常	无	65535	6.11	0.85		5.07	517
2018-09-18 00:11:16	11.02	299	10.85	10.79	11.06	222.2	223.8	223.7	本地	正常	无	65535	6.11	0.84		5.07	517
2018-09-18 00:16:17	10.93	299	10.64	10.72	10.96	221.9	222.8	223.2	本地	正常	无	65535	6.04	0.84		5.07	517
2018-09-18 00:18:47	10.97	299	10.75	10.78	10.92	222.4	223.1	223.6	本地	正常	无	65535	6.08	0.85		5.07	517
2018-09-18 00:21:17	10.96	299	10.68	10.77	10.91	222.2	223	223.2	本地	正常	无	65535	6.07	0.85		5.07	517
2018-09-18 00:23:47	11.02	299	10.74	10.83	11.08	222.2	222.9	223.4	本地	正常	无	65535	6.1	0.84		5.07	517
2018-09-18 00:26:17	11.05	299	10.83	10.74	11.11	222	222.7	222.9	本地	正常	无	65535	6.1	0.85		5.07	517
2018-09-18 00:28:47	11.05	299	10.87	10.88	10.97	221.7	223	223.3	本地	正常	无	65535	6.12	0.85		5.07	517
2018-09-18 00:31:17	11.05	299	10.82	10.74	11	222.3	223.3	223.2	本地	正常	无	65535	6.12	0.85		5.05	515
2018-09-18 00:33:48	11.01	299	10.71	10.78	10.96	221.5	223.1	222.6	本地	正常	无	65535	6.09	0.85		5.05	515
2018-09-18 00:36:18	11.01	299	10.69	10.8	11.02	221.3	222.5	222.8	本地	正常	无	65535	6.07	0.84		5.05	515
2018-09-18 00:38:48	11.03	299	10.73	10.85	10.97	221.5	223.2	222.9	本地	正常	无	65535	6.1	0.85		5.05	515
2018-09-18 00:41:18	11.06	299	10.71	10.89	11.08	221	222.1	222	本地	正常	无	65535	6.11	0.85		5.05	515
2018-09-18 00:43:48	11.02	299	10.64	10.91	10.92	221.7	222.6	222.7	本地	正常	无	65535	6.1	0.85		5.05	515
2018-09-18 00:46:18	10.95	299	10.62	10.73	11.06	220	221.6	221.9	本地	正常	无	65535	6.05	0.85		5.05	515
2018-09-18 00:48:48	11.06	299	10.81	10.86	11.04	220.4	222	221.9	本地	正常	无	65535	6.11	0.85		5.05	515
2018-09-18 00:51:18	11.05	299	10.87	10.78	11.13	220.4	221.2	221.6	本地	正常	无	65535	6.1	0.85		5.05	515
2018-09-18 00:53:48	11.07	299	10.73	10.88	11.05	221.2	222.8	222.6	本地	正常	无	65535	6.13	0.85		5.07	517
2018-09-18 00:56:19	10.95	299	10.66	10.79	10.94	222.2	223	223.4	本地	正常	无	65535	6.05	0.85		5.07	517
2018-09-18 00:58:48	10.97	299	10.57	10.82	10.91	221.7	223.3	222.9	本地	正常	无	65535	6.07	0.85		5.05	515
2018-09-18 01:01:19	11.02	299	10.68	10.81	11.03	222.1	223.4	223.1	本地	正常	无	65535	6.11	0.85		5.07	517
2018-09-18 01:03:49	11.01	299	10.68	10.8	10.99	221.9	223.4	223.6	本地	正常	无	65535	6.09	0.85		5.07	517
2018-09-18 01:06:19	10.97	299	10.65	10.67	10.93	221.4	222.3	222.5	本地	正常	无	65535	6.06	0.85		5.05	515
2018-09-18 01:08:49	10.98	299	10.61	10.9	11.05	221.7	222.8	223.3	本地	正常	无	65535	6.09	0.85		5.07	517
2018-09-18 01:11:19	11.02	299	10.59	10.78	10.91	223.4	224.4	224.8	本地	正常	无	65535	6.1	0.85		5.07	517
2018-09-18 01:13:50	11.02	299	10.68	10.88	11.14	221.7	222.7	223.2	本地	正常	无	65535	6.12	0.85		5.07	517
2018-09-18 01:16:20	11.02	299	10.72	10.87	11.08	220.8	221.7	221.8	本地	正常	无	65535	6.09	0.85		5.05	515
2018-09-18 01:18:50	11.01	299	10.68	10.78	10.9	221.4	222.6	222.3	本地	正常	无	65535	6.08	0.85		5.05	515
2018-09-18 01:21:20	11.06	299	10.85	10.94	11.03	220.4	221.7	222.1	本地	正常	无	65535	6.12	0.85		5.05	515
2018-09-18 01:23:51	11.1	299	10.78	10.98	11.15	220.7	221.8	221.7	本地	正常	无	65535	6.14	0.85		5.05	515
2018-09-18 01:26:20	11.01	299	10.68	10.84	11.07	221.5	222.9	222.6	本地	正常	无	65535	6.11	0.85		5.07	517
2018-09-18 01:28:50	11.02	299	10.74	10.85	11	221	222.9	222.5	本地	正常	无	65535	6.11	0.85		5.05	515
2018-09-18 01:31:20	10.99	299	10.65	10.84	11	221.2	222.5	222.2	本地	正常	无	65535	6.08	0.85		5.05	515
2018-09-18 01:33:50	11.02	299	10.65	10.74	10.9	222.5	223.9	223.6	本地	正常	无	65535	6.09	0.85		5.05	515
2018-09-18 01:36:21	11.05	299	10.75	10.87	11.08	219.9	221.1	220.8	本地	正常	无	65535	6.11	0.85		5.05	515
2018-09-18 01:38:52	11.02	299	10.68	10.83	11.07	219.9	221.7	221.1	本地	正常	无	65535	6.1	0.85		5.05	515
2018-09-18 01:41:21	11.03	299	10.74	10.89	11.11	218.1	219.5	219.4	本地	正常	无	65535	6.09	0.86		5.04	514
2018-09-18 01:43:51	11.07	299	10.84	10.87	11.3	217.8	219.3	219.2	本地	正常	无	65535	6.11	0.85		5.05	515
2018-09-18 01:46:21	11.04	299	10.75	10.87	11.11	216.8	218	218	本地	正常	无	65535	6.07	0.85		5.05	515
2018-09-18 01:48:51	11.06	299	10.79	10.95	11.15	219.3	221	220.6	本地	正常	无	65535	6.11	0.85		5.05	515
2018-09-18 01:51:21	11.07	299	10.76	10.91	11.11	221.1	222.3	222.8	本地	正常	无	65535	6.12	0.85		5.05	515
2018-09-18 01:53:51	11.02	299	10.78	10.75	10.98	221.4	222.2	222.5	本地	正常	无	65535	6.1	0.85		5.05	515
2018-09-18 01:56:21	10.97	299	10.62	10.71	10.91	221.5	222.5	223.1	本地	正常	无	65535	6.06	0.85		5.05	515
2018-09-18 01:58:52	10.99	299	10.77	10.8	11.06	221	222.6	222.4	本地	正常	无	65535	6.1	0.85		5.05	515
2018-09-18 02:01:22	11.04	299	10.71	10.8	11.09	221	222.2	222	本地	正常	无	65535	6.11	0.85		5.05	515
2018-09-18 02:03:52	11.08	299	10.79	10.88	11.09	219.7	220.7	221.1	本地	正常	无	65535	6.12	0.85		5.05	515
2018-09-18 02:06:22	11.07	299	10.81	10.95	11.21	219.1	219.9	220.2	本地	正常	无	65535	6.11	0.85		5.05	515
2018-09-18 02:08:52	10.97	299	10.69	10.7	10.97	221.1	221.9	222.6	本地	正常	无	65535	6.07	0.85		5.07	517
2018-09-18 02:11:23	10.97	299	10.59	10.73	10.87	221.6	222.3	222.8	本地	正常	无	65535	6.07	0.85		5.05	515
2018-09-18 02:13:53	11.07	299	10.74	10.89	11.09	221.2	222.8	222.4	本地	正常	无	65535	6.12	0.85		5.05	515
2018-09-18 02:16:23	10.97	299	10.72	10.74	10.99	221.8	222.5	222.8	本地	正常	无	65535	6.08	0.85		5.05	515
2018-09-18 02:18:53	10.95	299	10.74	10.57	10.9	221.7	222.5	223.3	本地	正常	无	65535	6.05	0.85		5.05	515
2018-09-18 02:26:23	11.06	299	10.86	10.9	10.99	221.2	222.6	222.2	本地	正常	无	65535	6.12	0.85		5.05	515
2018-09-18 02:28:53	11.02	299	10.67	10.78	10.92	221.8	222.6	223.1	本地	正常	无	65535	6.1	0.85		5.05	515
2018-09-18 02:31:23	11.03	299	10.65	10.78	10.97	221.5	222.3	222.9	本地	正常	无	65535	6.09	0.85		5.05	515
2018-09-18 02:33:54	11.05	299	10.77	10.87	11.02	220.7	222	222.5	本地	正常	无	65535	6.12	0.85		5.05	515
2018-09-18 02:36:24	10.99	299	10.75	10.76	10.95	220.3	221.6	222	本地	正常	无	65535	6.07	0.85		5.07	517
2018-09-18 02:38:54	10.97	299	10.62	10.77	10.98	220.8	222.6	222.1	本地	正常	无	65535	6.06	0.85		5.05	515
2018-09-18 02:41:24	10.97	299	10.73	10.76	10.88	220.7	221.7	222.3	本地	正常	无	65535	6.06	0.85		5.05	515
2018-09-18 02:43:54	11.02	299	10.76	10.79	11	221.3	222.8	222.5	本地	正常	无	65535	6.1	0.85		5.05	515
2018-09-18 02:46:25	11.04	299	10.8	10.84	11.02	220.7	222	222.4	本地	正常	无	65535	6.1	0.85		5.05	515
2018-09-18 02:48:54	11.07	299	10.77	10.83	11.09	221.1	222.1	222.7	本地	正常	无	65535	6.12	0.85		5.08	518
2018-09-18 02:51:24	11.09	299	10.84	10.82	11.12	221.9	222.7	223.3	本地	正常	无	65535	6.14	0.85		5.07	517
2018-09-18 02:53:55	11.05	299	10.8	10.77	11.03	221	222	222.8	本地	正常	无	65535	6.12	0.85		5.07	517
2018-09-18 02:56:24	10.97	299	10.76	10.72	11	220.8	222	222.4	本地	正常	无	65535	6.07	0.85		5.07	517
2018-09-18 02:58:54	10.98	299	10.78	10.62	11.02	221.5	222.9	223.3	本地	正常	无	65535	6.08	0.85		5.07	517
2018-09-18 03:01:25	10.97	299	10.72	10.65	10.98	221.4	222.9	222.7	本地	正常	无	65535	6.07	0.85		5.07	517
2018-09-18 03:03:55	10.93	299	10.6	10.51	10.89	223.5	224.2	224.8	本地	正常	无	65535	6.05	0.85		5.07	517
2018-09-18 03:06:25	10.99	299	10.6	10.71	10.98	222.6	223.9	223.8	本地	正常	无	65535	6.08	0.85		5.05	515
2018-09-18 03:08:55	11.07	299	10.83	10.74	11.08	222.7	223.7	224.4	本地	正常	无	65535	6.14	0.85		5.07	517
2018-09-18 03:11:26	11.08	299	10.88	10.77	11.06	221.7	222.4	223.2	本地	正常	无	65535	6.12	0.85		5.07	517
2018-09-18 03:13:56	11.04	299	10.74	10.66	10.97	223.3	225	224.8	本地	正常	无	65535	6.14	0.85		5.05	515
2018-09-18 03:16:25	11.01	299	10.74	10.74	11	222.5	223.3	223.5	本地	正常	无	65535	6.1	0.85		5.05	515
2018-09-18 03:18:56	11.05	299	10.74	10.73	11	222.5	223.3	223.4	本地	正常	无	65535	6.11	0.85		5.05	515
2018-09-18 03:21:26	11.07	299	10.85	10.7	11.02	223.2	224.4	225	本地	正常	无	65535	6.12	0.84		5.07	517
2018-09-18 03:23:56	10.95	299	10.71	10.68	10.94	222.8	223.8	223.9	本地	正常	无	65535	6.08	0.85		5.07	517
2018-09-18 03:26:26	10.91	299	10.71	10.59	10.83	222.7	223.7	223.7	本地	正常	无	65535	6.05	0.85		5.07	517
2018-09-18 03:28:56	10.91	299	10.65	10.58	10.89	222.8	224.5	224.1	本地	正常	无	65535	6.05	0.85		5.05	515
2018-09-18 03:31:26	10.96	299	10.7	10.65	10.92	222.6	223.9	224.2	本地	正常	无	65535	6.08	0.85		5.05	515
2018-09-18 03:33:56	11.04	299	10.82	10.76	10.98	221.5	222.6	223.2	本地	正常	无	65535	6.12	0.85		5.07	517
2018-09-18 03:36:27	11.06	299	10.84	10.76	11.15	222.9	223.4	223.9	本地	正常	无	65535	6.13	0.85		5.07	517
2018-09-18 03:43:57	11.05	299	10.78	10.74	11.07	223	224.5	224.2	本地	正常	无	65535	6.13	0.85		5.07	517
2018-09-18 03:46:27	11.15	299	10.86	10.96	11.14	223.1	224.6	224.2	本地	正常	无	65535	6.18	0.85		5.05	515
2018-09-18 03:48:57	11.19	299	10.89	10.97	11.26	222.3	224.1	223.7	本地	正常	无	65535	6.21	0.84		5.05	515
2018-09-18 03:51:27	11.96	299	11.64	11.71	11.99	222.9	224	223.9	本地	正常	无	65535	6.63	0.85		5.08	518
2018-09-18 03:53:57	13.47	299	13.16	13.26	13.52	221.8	223.3	223.5	本地	正常	无	65535	7.51	0.85		5.08	518
2018-09-18 03:56:27	13.67	299	13.39	13.41	13.72	222.3	223.3	223.7	本地	正常	无	65535	7.64	0.85		5.09	519
2018-09-18 03:58:58	13.87	299	13.62	13.64	13.8	222.6	224.3	223.7	本地	正常	无	65535	7.76	0.85		5.09	519
2018-09-18 04:01:28	14.39	299	14.07	14.17	14.37	222.8	224.6	224.1	本地	正常	无	65535	8.08	0.85		5.1	520
2018-09-18 04:03:58	14.64	299	14.3	14.26	14.61	222.9	223.7	224.1	本地	正常	无	65535	8.23	0.86		5.1	520
2018-09-18 04:06:28	15.11	299	14.7	14.92	15.14	222.5	223.7	223.5	本地	正常	无	65535	8.52	0.86		5.1	520
2018-09-18 04:08:59	15.3	299	14.97	15.08	15.32	221.8	223	222.8	本地	正常	无	65535	8.64	0.86		5.1	520
2018-09-18 04:11:28	15.19	299	14.94	14.99	15.33	222.8	224.3	224.4	本地	正常	无	65535	8.62	0.86		5.11	521
2018-09-18 04:13:59	15.56	299	15.27	15.28	15.57	222.7	223.8	223.7	本地	正常	无	65535	8.8	0.86		5.12	522
2018-09-18 04:16:29	15.79	299	15.58	15.46	15.8	222.5	223.3	223.6	本地	正常	无	65535	8.96	0.86		5.12	522
2018-09-18 04:18:59	16.22	299	15.99	16.1	16.3	221.8	223.3	223.4	本地	正常	无	65535	9.24	0.86		5.14	524
2018-09-18 04:21:29	17.74	299	17.41	17.44	17.76	222.4	224.1	223.7	本地	正常	无	65535	10.27	0.88		5.14	524
2018-09-18 04:23:59	17.13	299	16.81	16.67	17.17	222.2	223.5	223.9	本地	正常	无	65535	9.83	0.87		5.15	525
2018-09-18 04:26:29	17.15	299	16.96	16.75	17.36	222.7	223.8	223.9	本地	正常	无	65535	9.85	0.87		5.16	526
2018-09-18 04:29:00	17.5	299	17.46	17.19	17.43	218.1	219.7	219.7	本地	正常	无	65535	10.06	0.88		5.16	526
2018-09-18 04:31:29	17.85	299	17.62	17.71	17.7	221.7	223.1	223.1	本地	正常	无	65535	10.31	0.88		5.17	527
2018-09-18 04:34:00	18.07	299	17.68	17.84	18.13	222.6	223.4	223.8	本地	正常	无	65535	10.47	0.88		5.17	527
2018-09-18 04:36:30	18.34	299	17.86	17.99	18.35	222.6	224.1	223.6	本地	正常	无	65535	10.65	0.88		5.18	528
2018-09-18 04:39:00	18.58	299	18.43	18.16	18.82	221.7	222.5	222.9	本地	正常	无	65535	10.8	0.88		5.18	528
2018-09-18 04:41:30	18.79	299	18.48	18.49	18.73	222.7	223.5	224	本地	正常	无	65535	10.97	0.89		5.19	529
2018-09-18 04:44:00	19.04	299	18.7	18.81	18.98	221.9	223.1	223	本地	正常	无	65535	11.13	0.89		5.19	529
2018-09-18 04:46:30	19.33	299	19.21	18.95	19.63	221.6	222.3	222.5	本地	正常	无	65535	11.33	0.89		5.19	529
2018-09-18 04:49:00	19.64	299	19.44	19.2	19.67	223.2	224	224.3	本地	正常	无	65535	11.57	0.89		5.21	531
2018-09-18 04:51:30	19.95	299	19.69	19.83	20.13	222.7	223.5	223.4	本地	正常	无	65535	11.77	0.89		5.22	532
2018-09-18 04:54:01	20.18	299	19.96	20.07	20.15	222.4	223.1	223.3	本地	正常	无	65535	11.93	0.9		5.21	531
2018-09-18 04:56:30	20.35	299	20.26	20.16	20.49	221.8	222.5	222.9	本地	正常	无	65535	12.05	0.9		5.22	532
2018-09-18 04:59:00	20.6	299	20.35	20.25	20.99	221.3	222.1	222.8	本地	正常	无	65535	12.21	0.9		5.22	532
2018-09-18 05:01:31	20.89	299	20.81	20.6	21.09	222.5	223.9	223.7	本地	正常	无	65535	12.43	0.9		5.22	532
2018-09-18 05:04:01	21.17	299	21.12	20.74	21.48	220.9	222.3	222.6	本地	正常	无	65535	12.63	0.9		5.22	532
2018-09-18 05:06:31	21.48	299	21.33	21.36	21.82	221.2	222.7	222.6	本地	正常	无	65535	12.85	0.9		5.22	532
2018-09-18 05:09:02	21.79	299	21.8	21.64	22.24	221.7	222.9	223.5	本地	正常	无	65535	13.09	0.9		5.23	533
2018-09-18 05:11:32	22.11	299	22.13	21.79	22.44	221.8	223.5	223.5	本地	正常	无	65535	13.33	0.91		5.23	533
2018-09-18 05:14:02	22.44	299	22.57	22.18	22.9	221.8	223.3	223.1	本地	正常	无	65535	13.57	0.91		5.23	533
2018-09-18 05:16:32	22.77	299	22.97	22.89	23.02	221.4	222.2	223	本地	正常	无	65535	13.82	0.91		5.22	532
2018-09-18 05:19:02	23.15	299	23.09	23.1	23.69	222.4	223.1	223.5	本地	正常	无	65535	14.1	0.91		5.22	532
2018-09-18 05:21:32	23.5	299	23.83	23.65	23.81	221.6	223.2	223	本地	正常	无	65535	14.36	0.91		5.22	532
2018-09-18 05:24:02	23.84	299	23.91	24.12	24.24	221.9	223.3	222.9	本地	正常	无	65535	14.61	0.91		5.22	532
2018-09-18 05:26:32	24.15	299	24.5	24.39	24.76	220.4	221.9	221.5	本地	正常	无	65535	14.83	0.91		5.21	531
2018-09-18 05:29:02	24.46	299	24.87	24.7	25.2	221.5	222.2	222.5	本地	正常	无	65535	15.08	0.91		5.21	531
2018-09-18 05:31:32	24.77	299	25.26	25.05	25.36	220.8	222.3	222.2	本地	正常	无	65535	15.32	0.92		5.21	531
2018-09-18 05:34:02	25.03	299	25.27	25.44	25.82	222.2	223.3	223.1	本地	正常	无	65535	15.53	0.92		5.21	531
2018-09-18 05:36:33	25.32	299	25.58	25.89	26.16	221.4	222.7	222.4	本地	正常	无	65535	15.75	0.92		5.21	531
2018-09-18 05:39:03	25.62	299	26.25	25.96	26.26	222	223.3	223.1	本地	正常	无	65535	15.98	0.92		5.19	529
2018-09-18 05:41:33	25.92	299	26.7	26.35	26.89	221.3	222.1	222.7	本地	正常	无	65535	16.21	0.92		5.19	529
2018-09-18 05:44:03	26.2	299	26.76	26.85	27.16	221.3	222.7	222.7	本地	正常	无	65535	16.44	0.92		5.19	529
2018-09-18 05:46:33	26.44	299	26.88	27.13	27.34	222.1	223.4	223.4	本地	正常	无	65535	16.64	0.92		5.19	529
2018-09-18 05:49:03	26.7	299	27.54	27.54	27.66	221.2	222.7	222.7	本地	正常	无	65535	16.83	0.92		5.18	528
2018-09-18 05:51:33	26.92	299	27.64	27.74	27.88	221.5	222.6	222.5	本地	正常	无	65535	17.01	0.92		5.17	527
2018-09-18 05:54:03	27.17	299	28.15	27.9	28.48	220.8	221.6	222.2	本地	正常	无	65535	17.2	0.93		5.17	527
2018-09-18 05:56:33	27.45	299	28.47	28.25	28.84	220.6	221.5	222.1	本地	正常	无	65535	17.42	0.93		5.17	527
2018-09-18 05:59:04	27.68	299	28.42	28.64	28.95	221.3	222.8	222.8	本地	正常	无	65535	17.62	0.93		5.17	527
2018-09-18 06:01:34	27.97	299	28.84	29.2	29.37	220.3	221.8	221.5	本地	正常	无	65535	17.82	0.93		5.15	525
2018-09-18 06:04:04	28.2	299	29.22	29.23	29.57	221.5	222	222.7	本地	正常	无	65535	18.02	0.93		5.16	526
2018-09-18 06:06:34	28.47	299	29.67	29.66	29.86	220.8	221.8	222.6	本地	正常	无	65535	18.26	0.93		5.15	525
2018-09-18 06:09:04	28.72	299	30.09	29.84	30.22	221.2	221.8	222.4	本地	正常	无	65535	18.44	0.93		5.15	525
2018-09-18 06:11:35	29.16	299	30.77	30.69	30.95	220.9	222.5	222.4	本地	正常	无	65535	18.89	0.93		5.15	525
2018-09-18 06:14:04	29.6	299	31.07	30.59	31.25	221.4	222.5	223.1	本地	正常	无	65535	19.17	0.93		5.16	526
2018-09-18 06:16:35	32.45	299	34.25	34.21	34.67	220.5	221.6	221.6	本地	正常	无	65535	21.35	0.94		5.16	526
2018-09-18 06:19:05	32.97	299	35.65	35.67	35.93	220.3	221.4	221.8	本地	正常	无	65535	21.81	0.94		5.16	526
2018-09-18 06:21:35	31.8	299	33.76	33.77	34.3	220.6	221.4	221.5	本地	正常	无	65535	20.88	0.94		5.17	527
2018-09-18 06:24:05	39.75	268	39.84	38.99	37.99	220.7	222.3	222	本地	正常	无	65535	24.58	0.91		5.22	532
2018-09-18 06:26:35	34.11	299	36.59	36.4	37.09	219.7	221.1	221.1	本地	正常	无	65535	22.62	0.94		5.17	527
2018-09-18 06:29:06	32.71	276	32.68	33.03	33.44	220.4	221.8	221.4	本地	正常	无	65535	20.48	0.93		5.18	528
2018-09-18 06:31:36	35.06	280	37.26	37.19	37.73	220	221.4	221	本地	正常	无	65535	22.76	0.95		5.18	528
2018-09-18 06:34:05	40.5	277	38.46	40.13	38.24	223.2	224.8	224.7	本地	正常	无	65535	25.82	0.93		5.23	533
2018-09-18 06:36:36	39.11	283	42.71	44.39	44.92	222	222.8	222.8	本地	正常	无	65535	27.61	0.97		5.18	528
2018-09-18 06:39:06	37.84	291	37.87	38.12	39.43	222.9	224.4	224.4	本地	正常	无	65535	25.64	0.94		5.21	531
2018-09-18 06:41:36	37.52	274	42.1	40.44	42.36	222.6	223.5	223.9	本地	正常	无	65535	25.45	0.96		5.18	528
2018-09-18 06:44:06	41.16	256	42.06	44.06	43.23	222.6	224	224	本地	正常	无	65535	26.54	0.93		5.23	533
2018-09-18 06:46:36	37.66	264	41.85	41.19	40.58	221.9	223.5	223.7	本地	正常	无	65535	24.75	0.96		5.21	531
2018-09-18 06:49:06	41.37	244	44.1	45.48	44.98	222.1	222.8	223.4	本地	正常	无	65535	26.19	0.94		5.23	533
2018-09-18 06:51:37	39.99	238	40.94	40.63	42.68	222.9	223.8	224.3	本地	正常	无	65535	25.5	0.96		5.24	534
2018-09-18 06:54:07	42.46	236	46.38	45.82	46.57	221.4	222.9	223.4	本地	正常	无	65535	28.19	0.96		5.19	529
2018-09-18 06:56:37	41.05	240	37.22	37.83	37.97	222.7	224.2	224.1	本地	正常	无	65535	25.43	0.92		5.24	534
2018-09-18 06:59:07	44.27	219	45.77	46.21	46.69	221.4	222.5	222.4	本地	正常	无	65535	29.24	0.95		5.18	528
2018-09-18 07:01:37	37.96	221	39.57	40.35	40.04	222.2	223.7	223.6	本地	正常	无	65535	24.13	0.96		5.25	535
2018-09-18 07:04:07	43.47	222	43.76	43.46	44.34	222.7	224.4	223.9	本地	正常	无	65535	27.66	0.94		5.22	532
2018-09-18 07:06:39	42.67	240	43.91	43.51	44.1	222.6	223.2	223.6	本地	正常	无	65535	27.83	0.94		5.21	531
2018-09-18 07:09:08	40.61	247	43.69	43.18	44.02	221.7	222.7	223.2	本地	正常	无	65535	26.19	0.94		5.22	532
2018-09-18 07:11:38	42.16	246	44.01	43.43	44.28	222	223.9	223.6	本地	正常	无	65535	27.32	0.94		5.21	531
2018-09-18 07:14:08	41.51	247	44	44.14	44.85	221.4	222.9	223.3	本地	正常	无	65535	27.38	0.95		5.19	529
2018-09-18 07:16:38	42.75	240	43.51	43.62	43.99	222.2	223.1	223.7	本地	正常	无	65535	27.6	0.94		5.19	529
2018-09-18 07:19:08	41.77	242	43.31	43.69	44.12	221.8	223.4	222.9	本地	正常	无	65535	27.29	0.94		5.19	529
2018-09-18 07:21:38	42.47	238	43.88	44.39	44.83	220.8	222.5	222.5	本地	正常	无	65535	27.6	0.95		5.18	528
2018-09-18 07:24:08	42.32	239	43.88	44.26	44.13	221.9	223	223.4	本地	正常	无	65535	27.58	0.95		5.18	528
2018-09-18 07:26:38	42.89	234	44.46	44.87	45.02	221.8	222.5	223.1	本地	正常	无	65535	27.97	0.95		5.18	528
2018-09-18 07:29:08	42.19	235	43.57	43.97	44.39	222.5	224	223.6	本地	正常	无	65535	27.32	0.94		5.18	528
2018-09-18 07:31:39	42.24	233	44.32	44.73	44.87	222.3	223.4	223	本地	正常	无	65535	27.9	0.95		5.17	527
2018-09-18 07:34:09	42.98	227	44.23	44.44	44.87	221.9	223.4	223	本地	正常	无	65535	28.11	0.95		5.18	528
2018-09-18 07:36:39	42.92	224	44.22	44.37	44.7	221.1	222.6	222.2	本地	正常	无	65535	27.94	0.95		5.19	529
2018-09-18 07:39:09	42.83	223	43.61	43.78	43.98	222.3	223.1	223.3	本地	正常	无	65535	27.7	0.94		5.19	529
2018-09-18 07:41:39	42.84	229	44.42	44.75	44.99	222.7	224.4	224.3	本地	正常	无	65535	28.17	0.95		5.19	529
2018-09-18 07:44:10	42.15	222	44.03	44.54	44.99	220.9	222.2	222.5	本地	正常	无	65535	27.61	0.95		5.21	531
2018-09-18 07:46:39	43.01	224	44.61	44.74	45.05	223	224.6	224.2	本地	正常	无	65535	28.08	0.94		5.21	531
2018-09-18 07:49:10	42.69	221	44.46	44.5	44.47	222.2	223.5	223.8	本地	正常	无	65535	27.96	0.95		5.21	531
2018-09-18 07:51:40	42.75	223	44.32	44.55	44.97	222.2	223.3	223.7	本地	正常	无	65535	28.11	0.95		5.21	531
2018-09-18 07:54:10	43.08	220	44.48	44.53	44.78	222.1	223.8	223.6	本地	正常	无	65535	28.02	0.95		5.22	532
2018-09-18 07:56:40	42.7	222	44.55	44.64	44.99	221.7	222.9	223.4	本地	正常	无	65535	27.87	0.95		5.22	532
2018-09-18 07:59:10	42.75	219	43.26	43.28	43.79	222.1	223.7	223.7	本地	正常	无	65535	27.61	0.94		5.22	532
2018-09-18 08:01:41	42.88	218	43.58	43.88	44.03	221.9	222.7	223.1	本地	正常	无	65535	27.75	0.94		5.23	533
2018-09-18 08:04:11	42.38	216	41.63	42.16	42.48	221.3	222.9	222.5	本地	正常	无	65535	26.74	0.94		5.24	534
2018-09-18 08:06:41	42.79	215	43.31	43.67	43.85	221.9	222.8	222.8	本地	正常	无	65535	27.55	0.94		5.23	533
2018-09-18 08:09:11	43.09	215	44.72	44.66	45.12	221.7	222.9	222.6	本地	正常	无	65535	28.05	0.95		5.23	533
2018-09-18 08:11:41	42.66	215	44.29	44.32	44.68	222.6	223.3	223.5	本地	正常	无	65535	27.61	0.94		5.24	534
2018-09-18 08:14:11	42.92	210	44.29	44.33	44.67	220.5	221.8	221.5	本地	正常	无	65535	27.66	0.95		5.23	533
2018-09-18 08:16:41	43.04	210	44.3	44.36	44.63	222.5	223.1	223.7	本地	正常	无	65535	28.05	0.95		5.24	534
2018-09-18 08:19:11	42.7	211	43.59	43.71	43.85	221.4	222.5	222.4	本地	正常	无	65535	27.48	0.94		5.24	534
2018-09-18 08:21:41	42.87	213	44.21	44.54	44.98	221.8	223.3	223.1	本地	正常	无	65535	27.97	0.95		5.24	534
2018-09-18 08:24:11	42.53	213	44.44	44.61	44.78	222.1	222.7	223.1	本地	正常	无	65535	27.83	0.95		5.24	534
2018-09-18 08:26:41	42.86	207	44.6	44.46	44.77	220.5	222.1	222	本地	正常	无	65535	27.65	0.95		5.25	535
2018-09-18 08:29:12	42.85	208	44.09	44	44.4	221.7	222.6	222.8	本地	正常	无	65535	27.71	0.95		5.25	535
2018-09-18 08:31:42	43.1	206	44.59	44.64	44.93	220.8	221.7	222.4	本地	正常	无	65535	27.86	0.95		5.25	535
2018-09-18 08:34:12	43.03	207	43.96	44.28	44.57	221.2	222.4	222.3	本地	正常	无	65535	27.77	0.95		5.25	535
2018-09-18 08:36:43	42.78	205	44.32	44.55	44.75	220.7	221.4	222	本地	正常	无	65535	27.63	0.95		5.26	536
2018-09-18 08:39:13	42.82	205	44.18	44.48	44.69	221.3	222.1	222.7	本地	正常	无	65535	27.62	0.95		5.26	536
2018-09-18 08:41:43	43.1	201	44.43	44.48	44.81	220.9	221.4	222	本地	正常	无	65535	27.75	0.95		5.26	536
2018-09-18 08:44:13	43.18	202	44.24	44.33	44.56	221.4	222.5	222.9	本地	正常	无	65535	27.85	0.95		5.26	536
2018-09-18 08:46:43	43.14	199	44.32	44.53	44.43	220.8	221.2	221.6	本地	正常	无	65535	27.83	0.95		5.26	536
2018-09-18 08:49:13	43.2	198	44.32	44.7	44.9	220.1	221.3	221.5	本地	正常	无	65535	27.81	0.95		5.26	536
2018-09-18 08:51:43	43.17	198	43.88	44.03	44.27	220.7	221.4	222	本地	正常	无	65535	27.64	0.94		5.26	536
2018-09-18 08:54:14	43.1	196	44.28	44.94	44.58	221.5	222.4	222	本地	正常	无	65535	27.77	0.95		5.27	537
2018-09-18 08:56:44	43.09	194	44.36	44.59	44.74	220.3	221.4	221.5	本地	正常	无	65535	27.78	0.95		5.27	537
2018-09-18 08:59:14	42.86	194	43.7	43.82	44.31	220.1	220.5	220.9	本地	正常	无	65535	27.4	0.94		5.29	539
2018-09-18 09:01:44	43.06	195	44.41	44.63	44.68	221	222.4	222.1	本地	正常	无	65535	27.82	0.95		5.27	537
2018-09-18 09:04:15	43.07	196	44.07	44.02	44.09	221.8	222.7	222.6	本地	正常	无	65535	27.82	0.95		5.27	537
2018-09-18 09:06:44	43.11	192	44.46	44.23	44.5	220.1	221.3	221.3	本地	正常	无	65535	27.7	0.95		5.27	537
2018-09-18 09:09:15	43.16	193	44.5	44.67	44.66	220.9	221.9	221.7	本地	正常	无	65535	27.87	0.95		5.27	537
2018-09-18 09:11:44	42.97	194	44.44	44.3	44.46	221.5	222.1	222.7	本地	正常	无	65535	27.65	0.95		5.29	539
2018-09-18 09:14:15	43.19	189	44.01	44.34	44.16	220.8	221.8	221.9	本地	正常	无	65535	27.76	0.95		5.29	539
2018-09-18 09:16:45	43.01	190	44.63	44.35	44.56	220.5	221.4	222	本地	正常	无	65535	27.65	0.95		5.3	540
2018-09-18 09:19:14	43.25	189	44.48	44.44	44.72	220.5	221.7	221.9	本地	正常	无	65535	27.76	0.95		5.3	540
2018-09-18 09:21:45	43.11	191	43.83	43.71	43.82	221.5	221.7	222.2	本地	正常	无	65535	27.63	0.94		5.29	539
2018-09-18 09:24:15	43.13	189	44.22	44.09	44.42	221.4	222.2	223	本地	正常	无	65535	27.72	0.95		5.29	539
2018-09-18 09:26:45	43.35	182	44.45	44.58	44.54	220.1	220.6	221	本地	正常	无	65535	27.73	0.95		5.29	539
2018-09-18 09:29:16	43.28	180	44.24	44.18	44.68	220	220.6	221.3	本地	正常	无	65535	27.73	0.95		5.29	539
2018-09-18 09:31:46	43.27	190	44.61	44.29	44.35	221.7	221.9	222.6	本地	正常	无	65535	27.84	0.95		5.29	539
2018-09-18 09:34:16	43.35	188	44.41	44.7	44.58	221.1	221.9	222.5	本地	正常	无	65535	27.86	0.95		5.3	540
2018-09-18 09:36:47	43.29	183	44.41	44.64	44.5	220.6	221.6	222.2	本地	正常	无	65535	27.83	0.95		5.3	540
2018-09-18 09:39:16	43.17	189	43.67	43.67	44.12	220.6	221.4	222.2	本地	正常	无	65535	27.6	0.95		5.3	540
2018-09-18 09:41:21	43.21	189	44.24	44.05	44.34	221.5	222.1	222.7	本地	正常	无	65535	27.77	0.95		5.3	540
2018-09-18 09:43:51	43.23	188	44.34	44.32	44.4	221.6	222.1	222.9	本地	正常	无	65535	27.86	0.95		5.3	540
2018-09-18 09:46:22	43.18	187	44.21	44.1	44.28	221.1	221.4	222	本地	正常	无	65535	27.69	0.95		5.3	540
2018-09-18 09:48:51	43.28	184	44.54	44.42	44.52	220.9	221.4	221.6	本地	正常	无	65535	27.78	0.95		5.3	540
2018-09-18 09:51:21	43.09	185	44.07	43.92	44.15	220.5	220.8	221.5	本地	正常	无	65535	27.55	0.95		5.3	540
2018-09-18 09:53:51	43.32	182	44.15	44.77	44.22	220	220.7	221.3	本地	正常	无	65535	27.71	0.95		5.3	540
2018-09-18 09:56:21	43.3	183	44.23	44.58	44.8	219.9	221.1	220.9	本地	正常	无	65535	27.73	0.95		5.3	540
2018-09-18 09:58:52	43.3	181	44.2	44.52	44.74	219.8	220.9	220.7	本地	正常	无	65535	27.71	0.95		5.3	540
2018-09-18 10:01:23	43.43	183	44.24	44.63	44.49	220.6	221.6	222.2	本地	正常	无	65535	27.82	0.95		5.3	540
2018-09-18 10:03:53	43.35	181	44.19	44.02	44.53	220.8	221.5	221.8	本地	正常	无	65535	27.78	0.95		5.31	541

## Sheet: Sheet6
时间	电流	转速	输入电流A	输入电流B	输入电流C	输入电压A	输入电压B	输入电压C	KA0	KA4	远程操作	操作时间	有功功率	功率因数	有功电量	井下压力	沉没度	无功电量	油压
2018-09-25 21:35:05	21.23	149	15.91	15.53	15.93	222.9	223.9	224.6	本地	正常	无	19040	9.12	0.87		7.68	783
2018-09-25 21:37:35	21.35	149	16.2	15.59	16.03	222.4	223.1	223.6	本地	正常	无	19191	9.2	0.87		7.68	783
2018-09-25 21:40:05	21.42	149	16.13	15.76	16.21	222.4	223.7	224.1	本地	正常	无	19340	9.24	0.87		7.68	783
2018-09-25 21:42:35	21.52	149	16.29	15.86	16.24	221.4	222.6	223	本地	正常	无	19491	9.3	0.87		7.68	783
2018-09-25 21:45:06	21.55	149	16.35	15.83	16.04	221.7	222.4	222.7	本地	正常	无	19641	9.33	0.87		7.68	783
2018-09-25 21:47:36	21.63	149	16.42	15.87	16.26	221.5	223	223	本地	正常	无	19792	9.36	0.87		7.68	783
2018-09-25 21:50:07	21.7	149	16.37	15.97	16.29	222.1	223	223.6	本地	正常	无	19942	9.42	0.87		7.68	783
2018-09-25 21:52:37	21.75	149	16.46	16.02	16.36	222.6	224	223.8	本地	正常	无	20093	9.45	0.87		7.68	783
2018-09-25 21:55:11	21.84	149	16.45	16.13	16.36	222	222.7	223.2	本地	正常	无	20246	9.5	0.88		7.68	783
2018-09-25 21:57:39	21.91	149	16.66	16.28	16.52	221.7	222.5	223.1	本地	正常	无	20394	9.55	0.88		7.68	783
2018-09-25 22:00:10	21.93	149	16.71	16.38	16.53	221.2	222.5	222	本地	正常	无	20545	9.55	0.87		7.68	783
2018-09-25 22:02:40	22	149	16.73	16.35	16.58	220.1	220.9	221	本地	正常	无	20696	9.56	0.88		7.67	782
2018-09-25 22:09:59	22.24	149	16.99	16.76	16.76	221.1	221.8	222.1	本地	正常	无	21134	9.74	0.88		7.68	783
2018-09-25 22:12:40	22.31	149	16.95	16.73	16.72	222.4	223.3	223	本地	正常	无	21296	9.78	0.88		7.68	783
2018-09-25 22:15:11	22.37	149	17.06	16.73	16.81	221.7	222.8	223	本地	正常	无	21446	9.8	0.88		7.68	783
2018-09-25 22:17:41	22.48	149	17.03	16.82	16.94	221.4	222.2	222.3	本地	正常	无	21597	9.86	0.88		7.68	783
2018-09-25 22:20:12	22.54	149	17.12	17.01	16.95	220.8	221.7	221.9	本地	正常	无	21747	9.9	0.88		7.68	783
2018-09-25 22:22:42	22.64	149	17.18	16.96	17.01	221.4	222.3	222.1	本地	正常	无	21898	9.97	0.89		7.68	783
2018-09-25 22:25:13	22.72	149	17.16	17.11	17.1	221.1	222.1	221.8	本地	正常	无	22048	10.03	0.88		7.68	783
2018-09-25 22:27:44	22.83	149	17.32	17.05	17.31	221.7	222.7	223.1	本地	正常	无	22199	10.11	0.88		7.68	783
2018-09-25 22:30:14	22.92	149	17.34	17.05	17.29	221.5	223.3	222.9	本地	正常	无	22349	10.15	0.89		7.68	783
2018-09-25 22:32:44	23.04	149	17.58	17.45	17.5	221.2	222.7	222.2	本地	正常	无	22500	10.22	0.88		7.68	783
2018-09-25 22:35:15	23.16	149	17.73	17.49	17.69	220.2	221.6	221.4	本地	正常	无	22650	10.29	0.88		7.67	782
2018-09-25 22:37:45	23.26	149	17.58	17.52	17.68	220.8	221.8	222.1	本地	正常	无	22800	10.36	0.89		7.68	783
2018-09-25 22:40:15	23.41	149	17.82	17.73	17.76	221.6	222.3	222.5	本地	正常	无	22950	10.46	0.89		7.68	783
2018-09-25 22:42:45	23.5	149	18.04	17.71	17.93	221.2	222.6	222.9	本地	正常	无	23101	10.52	0.89		7.68	783
2018-09-25 22:45:15	23.6	149	18.08	17.74	18	221.4	223	223	本地	正常	无	23251	10.57	0.89		7.68	783
2018-09-25 22:47:46	23.71	149	18.21	17.91	18.1	222.3	223.8	223.6	本地	正常	无	23401	10.66	0.89		7.68	783
2018-09-25 22:50:16	23.83	149	18.33	18.04	18.26	223.3	224	224.5	本地	正常	无	23552	10.76	0.89		7.69	784
2018-09-25 22:52:46	23.91	149	18.1	17.74	18.32	223.2	224.8	225.2	本地	正常	无	23702	10.8	0.89		7.68	783
2018-09-25 22:55:17	24.03	149	18.37	17.9	18.28	223	224.7	224.8	本地	正常	无	23853	10.88	0.89		7.68	783
2018-09-25 22:57:48	24.15	149	18.75	18.17	18.54	222.2	223.8	223.7	本地	正常	无	24004	10.94	0.89		7.68	783
2018-09-25 23:00:18	24.25	149	18.81	18.06	18.65	222.2	222.9	223.5	本地	正常	无	24154	11.01	0.9		7.68	783
2018-09-25 23:02:49	24.36	149	18.86	18.21	18.47	223.5	224.3	224.8	本地	正常	无	24305	11.09	0.9		7.69	784
2018-09-25 23:05:19	24.46	149	18.89	18.43	18.68	223.9	225.1	225.1	本地	正常	无	24455	11.16	0.89		7.68	783
2018-09-25 23:07:49	24.75	149	19.26	18.87	19.06	221.5	223.1	223	本地	正常	无	24605	11.33	0.9		7.69	784
2018-09-25 23:10:19	26.57	149	21.05	20.58	20.76	222.2	223	223.3	本地	正常	无	24755	12.56	0.91		7.69	784
2018-09-25 23:12:49	25.09	149	19.58	19.05	19.24	222.4	224	224	本地	正常	无	24905	11.57	0.9		7.69	784
2018-09-25 23:15:20	24.9	149	19.26	18.77	19.13	222.7	223.4	223.6	本地	正常	无	25056	11.43	0.9		7.69	784
2018-09-25 23:17:50	25.03	149	19.59	19.11	19.27	222.5	223.9	224.2	本地	正常	无	25206	11.54	0.9		7.69	784
2018-09-25 23:20:21	25.14	149	19.53	19.13	19.33	222.3	223.9	223.8	本地	正常	无	25357	11.59	0.9		7.69	784
2018-09-25 23:22:51	25.22	149	19.65	19.19	19.53	223.1	224.7	224.4	本地	正常	无	25507	11.68	0.9		7.69	784
2018-09-25 23:25:22	25.34	149	19.75	19.43	19.71	222.7	224.2	224	本地	正常	无	25657	11.74	0.9		7.71	786
2018-09-25 23:27:52	25.49	149	19.88	19.36	19.64	222.5	223.2	223.7	本地	正常	无	25808	11.82	0.91		7.69	784
2018-09-25 23:30:24	25.61	149	19.95	19.61	19.99	222	223.6	223.2	本地	正常	无	25959	11.9	0.9		7.71	786
2018-09-25 23:32:54	25.71	149	20.22	19.74	20.27	221.9	222.7	223.1	本地	正常	无	26109	11.99	0.9		7.68	783
2018-09-25 23:35:24	25.85	149	20.14	19.78	20.06	221.2	222.8	222.4	本地	正常	无	26260	12.06	0.91		7.68	783
2018-09-25 23:37:54	25.96	149	20.28	19.96	20.15	222.2	223	223.1	本地	正常	无	26410	12.14	0.91		7.68	783
2018-09-25 23:40:24	26.11	149	20.56	20.28	20.46	221.6	222.6	223.3	本地	正常	无	26560	12.25	0.9		7.69	784
2018-09-25 23:42:54	26.21	149	20.42	20.24	20.5	222.4	223.9	224.1	本地	正常	无	26710	12.34	0.91		7.69	784
2018-09-25 23:45:24	26.37	149	20.69	20.38	20.55	223	223.9	224.1	本地	正常	无	26860	12.43	0.91		7.69	784
2018-09-25 23:47:55	26.54	149	21.06	20.72	20.75	221.6	222.5	222.7	本地	正常	无	27011	12.55	0.91		7.71	786
2018-09-25 23:55:27	26.98	149	21.3	21.15	21.26	222.1	224	223.6	本地	正常	无	27463	12.88	0.91		7.69	784
2018-09-25 23:57:57	26.95	149	21.11	21.11	21.25	222	223.7	223	本地	正常	无	27613	12.83	0.91		7.69	784
2018-09-26 00:00:28	27.2	149	21.4	21.37	21.39	222.8	224.1	224.3	本地	正常	无	27764	13.02	0.91		7.69	784
2018-09-26 00:02:58	27.37	149	21.62	21.44	21.6	223	224.3	223.7	本地	正常	无	27914	13.13	0.91		7.71	786
2018-09-26 00:05:29	27.53	149	21.95	21.81	21.88	224.4	225.9	225.3	本地	正常	无	28065	13.27	0.9		7.71	786
2018-09-26 00:07:59	27.71	149	21.77	21.9	21.57	230.2	231.5	231.1	本地	正常	无	28215	13.44	0.9		7.71	786
2018-09-26 00:10:29	27.88	149	21.5	21.47	21.46	231.6	233.2	232.7	本地	正常	无	28365	13.56	0.91		7.71	786
2018-09-26 00:12:59	28.04	149	21.8	21.74	21.62	231	232.4	231.9	本地	正常	无	28515	13.67	0.91		7.72	787
2018-09-26 00:15:29	28.15	149	21.99	21.9	21.71	231.8	233.5	232.5	本地	正常	无	28665	13.77	0.91		7.71	786
2018-09-26 00:18:00	28.22	149	21.88	21.85	21.56	230.9	232.8	232.2	本地	正常	无	28816	13.78	0.91		7.71	786
2018-09-26 00:20:30	28.35	149	22.03	22.08	21.7	231.2	232	231.4	本地	正常	无	28966	13.88	0.92		7.71	786
2018-09-26 00:23:01	28.44	149	22.17	22.25	21.88	231.5	232.7	231.9	本地	正常	无	29117	13.96	0.91		7.71	786
2018-09-26 00:25:31	28.6	149	22.38	22.26	22.05	231.9	232.9	232.9	本地	正常	无	29267	14.09	0.91		7.72	787
2018-09-26 00:28:02	28.73	149	22.58	22.58	22.22	231.4	233	231.9	本地	正常	无	29418	14.17	0.91		7.72	787
2018-09-26 00:30:32	28.88	149	22.6	22.47	22.45	231.7	233.1	232.9	本地	正常	无	29568	14.3	0.91		7.72	787
2018-09-26 00:33:03	29.02	149	22.66	22.72	22.5	231.8	233.4	232.2	本地	正常	无	29719	14.41	0.92		7.71	786
2018-09-26 00:35:33	29.19	149	23	23.08	22.84	231.3	233.1	232	本地	正常	无	29869	14.52	0.91		7.72	787
2018-09-26 00:38:03	29.32	149	23.1	23.33	22.81	232	232.8	232.6	本地	正常	无	30019	14.63	0.92		7.72	787
2018-09-26 00:45:33	29.95	149	23.81	23.67	23.58	231.2	232.3	232.3	本地	正常	无	30469	15.1	0.92		7.72	787
2018-09-26 00:48:04	31.2	149	25.42	25.32	25.3	230.7	232.3	231.5	本地	正常	无	30620	16.1	0.92		7.73	788
2018-09-26 00:50:35	30.07	149	24.27	23.72	23.7	231.6	232.8	232.8	本地	正常	无	30771	15.19	0.92		7.73	788
2018-09-26 00:53:05	30.19	149	23.99	24.34	23.99	231.1	232.2	232	本地	正常	无	30921	15.28	0.92		7.72	787
2018-09-26 00:55:35	30.39	149	24.21	24.52	23.93	231.1	232.9	231.9	本地	正常	无	31071	15.45	0.92		7.72	787
2018-09-26 00:58:06	30.55	149	24.49	24.41	24.2	232.7	233.3	233.1	本地	正常	无	31222	15.58	0.92		7.73	788
2018-09-26 01:00:37	30.69	149	24.53	24.59	24.31	232.1	233.3	233.1	本地	正常	无	31373	15.65	0.92		7.72	787
2018-09-26 01:03:07	30.88	149	24.76	24.94	24.53	231.6	232.8	232.2	本地	正常	无	31523	15.81	0.92		7.72	787
2018-09-26 01:05:37	31.11	149	25.26	25.1	24.82	231.5	233.3	232.4	本地	正常	无	31674	16.02	0.92		7.73	788
2018-09-26 01:08:08	31.25	149	25.44	25.45	24.78	232.1	233.3	232.6	本地	正常	无	31824	16.1	0.92		7.72	787
2018-09-26 01:10:37	31.44	149	25.29	25.42	25.44	231.9	233	232.5	本地	正常	无	31974	16.25	0.92		7.73	788
2018-09-26 01:13:08	31.56	149	25.59	25.67	25.45	231.9	233.5	232.6	本地	正常	无	32124	16.36	0.93		7.72	787
2018-09-26 01:15:37	31.74	149	25.81	25.69	25.6	231.5	233.1	232.2	本地	正常	无	32274	16.49	0.93		7.72	787
2018-09-26 01:18:08	31.94	149	26.1	26.29	25.75	231.3	232.1	232.2	本地	正常	无	32425	16.66	0.93		7.73	788
2018-09-26 01:20:39	32.1	149	26.15	26.31	25.94	232	233.4	232.4	本地	正常	无	32575	16.76	0.92		7.73	788
2018-09-26 01:23:09	32.33	149	26.53	26.79	26.38	231.2	232.6	232.2	本地	正常	无	32725	16.98	0.93		7.72	787
2018-09-26 01:25:40	32.53	149	26.99	27.02	26.56	231.3	232.9	232.1	本地	正常	无	32876	17.17	0.93		7.73	788
2018-09-26 01:28:11	32.71	149	27.2	27.05	26.81	231.6	232.8	232.1	本地	正常	无	33027	17.31	0.93		7.73	788
2018-09-26 01:30:41	32.91	149	27.39	27.44	27.08	231.4	232.7	232.4	本地	正常	无	33177	17.49	0.93		7.73	788
2018-09-26 01:33:12	33.11	149	27.48	27.75	27.42	231.9	233.3	232.3	本地	正常	无	33328	17.65	0.93		7.73	788
2018-09-26 01:35:42	33.32	149	27.91	27.84	27.64	231.3	232.3	232.2	本地	正常	无	33478	17.8	0.93		7.73	788
2018-09-26 01:38:12	33.57	149	28.02	28.01	27.91	231.6	233.1	232.2	本地	正常	无	33629	18.01	0.93		7.73	788
2018-09-26 01:40:42	33.93	149	28.79	28.75	28.36	231.4	232.6	232.5	本地	正常	无	33778	18.34	0.93		7.73	788
2018-09-26 01:43:12	33.95	149	28.74	28.47	28.43	231.2	232.5	232.5	本地	正常	无	33928	18.33	0.93		7.73	788
2018-09-26 01:45:42	34.09	149	28.8	28.66	28.42	231.7	232.6	232.5	本地	正常	无	34078	18.45	0.93		7.73	788
2018-09-26 01:48:13	34.23	149	28.92	28.8	28.59	230.9	232.6	232.2	本地	正常	无	34229	18.56	0.93		7.73	788
2018-09-26 01:50:43	34.39	149	29.23	29.1	28.78	231.6	232.4	231.8	本地	正常	无	34380	18.73	0.93		7.73	788
2018-09-26 01:53:14	34.5	149	29.41	29.37	28.92	231	231.8	231.9	本地	正常	无	34530	18.79	0.93		7.74	789
2018-09-26 01:55:44	34.64	149	29.66	29.51	29.37	232.2	232.9	232.8	本地	正常	无	34681	18.97	0.93		7.73	788
2018-09-26 01:58:15	34.79	149	29.86	29.75	29.66	231.3	233	232.2	本地	正常	无	34831	19.1	0.93		7.74	789
2018-09-26 02:00:45	34.87	149	29.82	30.01	29.7	231.1	232.9	232	本地	正常	无	34982	19.17	0.93		7.74	789
2018-09-26 02:03:16	34.97	149	29.68	29.92	29.89	231.4	233.2	232.5	本地	正常	无	35133	19.21	0.93		7.74	789
2018-09-26 02:05:46	35.07	149	30.06	30.12	30.12	230.9	232.8	231.8	本地	正常	无	35283	19.32	0.93		7.73	788
2018-09-26 02:08:18	35.13	149	29.79	30.03	29.85	231.7	233.1	232.3	本地	正常	无	35433	19.33	0.93		7.73	788
2018-09-26 02:10:46	35.23	149	30.31	30.32	29.84	231.5	232.7	232.6	本地	正常	无	35582	19.47	0.93		7.74	789
2018-09-26 02:13:17	35.35	149	30.32	30.52	30.14	231.7	233	232.3	本地	正常	无	35734	19.57	0.93		7.74	789
2018-09-26 02:15:47	35.42	149	30.31	30.68	30.22	231.6	232.9	232.6	本地	正常	无	35883	19.6	0.93		7.74	789
2018-09-26 02:18:18	35.55	149	30.68	30.8	30.4	232	233.2	233	本地	正常	无	36034	19.8	0.94		7.74	789
2018-09-26 02:20:48	35.64	149	30.48	30.79	30.64	231.6	232.6	232.5	本地	正常	无	36184	19.83	0.93		7.75	790
2018-09-26 02:23:19	35.8	149	30.89	31.1	30.52	231.5	232.7	232.2	本地	正常	无	36335	20	0.94		7.74	789
2018-09-26 02:25:49	36.02	149	31.34	31.12	30.5	231.9	233.1	232.2	本地	正常	无	36485	20.13	0.93		7.74	789
2018-09-26 02:28:20	36.2	149	31.32	31.58	31.05	231.5	232.9	232.3	本地	正常	无	36636	20.28	0.93		7.74	789
2018-09-26 02:30:50	36.25	149	31.62	31.8	31.29	231.8	233.1	232.2	本地	正常	无	36786	20.38	0.93		7.73	788
2018-09-26 02:33:21	36.29	149	31.59	31.53	30.9	232.8	233.2	232.8	本地	正常	无	36937	20.37	0.93		7.74	789
2018-09-26 02:35:51	36.34	149	31.6	32	31.55	231.7	233.6	232.5	本地	正常	无	37087	20.47	0.93		7.74	789
2018-09-26 02:38:21	36.38	149	31.93	31.88	31.38	231.4	232.3	232.4	本地	正常	无	37237	20.51	0.94		7.74	789
2018-09-26 02:40:50	36.39	149	31.38	31.63	31.17	232.2	232.9	232.3	本地	正常	无	37387	20.43	0.93		7.74	789
2018-09-26 02:43:21	36.45	149	31.94	32.2	31.74	231.4	232.9	232.4	本地	正常	无	37537	20.6	0.93		7.74	789
2018-09-26 02:45:51	36.56	149	31.94	32.49	31.72	231.8	232.9	232.3	本地	正常	无	37688	20.69	0.93		7.74	789
2018-09-26 02:48:22	36.71	149	32.2	32.13	31.56	232.3	233.7	233	本地	正常	无	37839	20.76	0.93		7.74	789
2018-09-26 02:50:53	36.86	149	32.48	32.78	31.95	231.3	232.5	231.5	本地	正常	无	37989	20.92	0.93		7.74	789
2018-09-26 02:53:23	36.99	149	32.66	32.97	32.44	231.3	232.2	231.9	本地	正常	无	38140	21.07	0.94		7.74	789
2018-09-26 02:55:54	37.09	149	32.85	32.9	32.24	231.3	232.8	232.3	本地	正常	无	38290	21.11	0.94		7.74	789
2018-09-26 02:58:24	37.21	149	33.4	33.11	32.74	230.7	231.7	231.5	本地	正常	无	38441	21.27	0.94		7.73	788
2018-09-26 03:00:55	37.35	149	33	33.54	32.76	232	232.7	232.1	本地	正常	无	38592	21.4	0.93		7.74	789
2018-09-26 03:03:25	37.45	149	33.22	33.15	32.96	232.1	233.4	232.6	本地	正常	无	38742	21.49	0.94		7.74	789
2018-09-26 03:05:56	37.59	149	33.52	33.46	32.84	232.5	233.8	233.1	本地	正常	无	38893	21.57	0.93		7.75	790
2018-09-26 03:08:26	37.74	149	33.43	33.57	33.01	231	232.3	232	本地	正常	无	39042	21.65	0.94		7.74	789
2018-09-26 03:10:56	37.91	149	34.03	34.04	33.46	231.5	233.2	232.2	本地	正常	无	39192	21.89	0.94		7.73	788
2018-09-26 03:13:26	38.05	149	34.44	33.97	33.76	232.1	233.6	232.7	本地	正常	无	39342	22.07	0.94		7.73	788
2018-09-26 03:15:56	38.27	149	34.43	34.62	34.19	230.9	232.3	232.1	本地	正常	无	39493	22.2	0.94		7.73	788
2018-09-26 03:18:27	38.45	149	34.49	34.97	34.36	231.9	233.5	232.8	本地	正常	无	39644	22.38	0.94		7.73	788
2018-09-26 03:20:58	38.67	149	35.31	35.06	34.55	231.9	233.6	232.7	本地	正常	无	39794	22.6	0.94		7.72	787
2018-09-26 03:23:28	38.88	149	35.29	35.34	35.28	232	232.8	232.6	本地	正常	无	39945	22.79	0.94		7.73	788
2018-09-26 03:25:58	39.09	149	35.28	35.05	35.17	231.3	232.3	232.1	本地	正常	无	40095	22.92	0.94		7.72	787
2018-09-26 03:28:29	39.38	149	35.55	36.2	35.86	231.8	233.2	232.3	本地	正常	无	40246	23.29	0.94		7.72	787
2018-09-26 03:31:00	39.59	149	36.07	36.03	36.09	231.8	232.9	232.9	本地	正常	无	40396	23.46	0.94		7.72	787
2018-09-26 03:33:30	39.81	149	36.51	36.77	36.66	231.5	233	232.7	本地	正常	无	40547	23.73	0.94		7.71	786
2018-09-26 03:36:00	40.05	149	36.66	36.34	36.24	231.8	233.1	233	本地	正常	无	40697	23.86	0.94		7.71	786
2018-09-26 03:38:31	40.3	149	36.81	36.81	36.74	231.7	232.6	232.5	本地	正常	无	40848	24.05	0.94		7.71	786
2018-09-26 03:41:01	40.58	149	37.75	37.77	37.5	231.4	232.9	232.2	本地	正常	无	40998	24.42	0.94		7.68	783
2018-09-26 03:43:31	41.05	149	38.58	38.6	37.91	232.5	233.3	233.2	本地	正常	无	41148	24.95	0.94		7.68	783
2018-09-26 03:46:01	41.16	149	38.53	37.93	37.7	231.7	232.8	232.1	本地	正常	无	41298	24.88	0.94		7.68	783
2018-09-26 03:48:32	41.62	149	39.19	39.2	38.84	230.9	232.1	232	本地	正常	无	41449	25.44	0.94		7.66	781
2018-09-26 03:51:02	42.02	149	39.66	39.24	39.55	232.5	233.4	233.6	本地	正常	无	41599	25.94	0.94		7.67	782
2018-09-26 03:53:33	42.78	149	40.22	40.73	40	231	232.3	231.4	本地	正常	无	41750	26.45	0.94		7.64	779
2018-09-26 03:56:03	38.05	149	33.35	33.56	32.91	231.4	232.3	232.3	本地	正常	无	41900	21.86	0.93		7.74	789
2018-09-26 03:58:34	37.95	149	33.34	33.43	33.09	231.3	232.6	231.8	本地	正常	无	42051	21.85	0.93		7.74	789
2018-09-26 04:01:05	38.13	149	33.54	33.87	33.45	231.1	232.5	232.2	本地	正常	无	42201	22	0.93		7.74	789
2018-09-26 04:03:35	38.45	149	34.31	34.62	34.26	231	232.6	232	本地	正常	无	42352	22.4	0.94		7.74	789
2018-09-26 04:06:05	38.91	149	34.87	35.07	35.06	231.6	232.6	232.5	本地	正常	无	42502	22.77	0.93		7.73	788
2018-09-26 04:08:36	39.24	149	36.49	36.22	35.9	231.6	232.2	232.1	本地	正常	无	42652	23.27	0.94		7.72	787
2018-09-26 04:11:05	39.56	149	35.69	36.51	35.93	230.9	232.3	231.2	本地	正常	无	42802	23.43	0.94		7.72	787
2018-09-26 04:13:36	40.38	149	37.64	37.75	37.31	230.9	232.2	231.8	本地	正常	无	42952	24.22	0.94		7.69	784
2018-09-26 04:16:06	41.72	120	32.59	33.36	32.54	232.1	233.3	233	本地	正常	无	43103	20.35	0.88		7.46	761
2018-09-26 04:18:37	38.23	149	34.94	35.4	34.38	230.9	231.8	231.7	本地	正常	无	43254	22.26	0.94		7.74	789
2018-09-26 04:21:07	38.08	149	34.37	34.55	34.05	231.4	231.9	231.8	本地	正常	无	43404	22.1	0.94		7.74	789
2018-09-26 04:23:38	38.15	149	34.22	34.48	33.94	231.1	232	231.2	本地	正常	无	43555	22.12	0.94		7.74	789
2018-09-26 04:26:09	38.34	150	34.57	34.63	34.3	230.6	231	230.9	本地	正常	无	43706	22.28	0.93		7.74	789
2018-09-26 04:28:39	38.71	149	35.31	35.33	34.88	231	232.5	232	本地	正常	无	43856	22.68	0.94		7.73	788
2018-09-26 04:31:10	39.36	149	36.32	36.08	35.85	230.1	231.6	231	本地	正常	无	44006	23.36	0.94		7.71	786
2018-09-26 04:33:40	40.26	148	37.42	37.63	37.24	230.2	231.8	231	本地	正常	无	44157	24.16	0.94		7.68	783
2018-09-26 04:36:10	37.83	91	29.49	29.13	29.18	232	233.6	232.5	本地	正常	无	44307	17.59	0.87		7.5	765
2018-09-26 04:38:40	29.72	149	23.99	23.7	23.1	232.4	233.6	233.4	本地	正常	无	44457	15.1	0.92		7.75	790
2018-09-26 04:41:10	28.72	149	22.69	22.68	22.25	232.2	233.9	232.9	本地	正常	无	44607	14.29	0.91		7.75	790
2018-09-26 04:43:40	29.45	149	23.46	23.38	22.88	232.1	233.1	232.8	本地	正常	无	44757	14.83	0.92		7.75	790
2018-09-26 04:46:11	30.24	149	24.25	24.15	23.61	232.6	233.8	233.5	本地	正常	无	44908	15.44	0.92		7.75	790
2018-09-26 04:48:41	31	149	25.54	25.2	24.72	232.6	233.5	232.8	本地	正常	无	45058	16.05	0.92		7.75	790
2018-09-26 04:51:36	31.76	149	26.62	26.13	25.68	232.8	233.5	232.8	本地	正常	无	45233	16.69	0.92		7.76	791
2018-09-26 04:54:32	32.53	149	27.1	26.97	26.36	232.9	233.5	233.1	本地	正常	无	45410	17.27	0.93		7.76	791
2018-09-26 04:57:03	33.18	149	27.8	28.22	27.72	231.3	232.3	232.1	本地	正常	无	45559	17.83	0.93		7.76	791
2018-09-26 04:59:34	33.83	149	28.49	28.49	28.18	232.2	232.9	232.4	本地	正常	无	45711	18.31	0.93		7.76	791
2018-09-26 05:02:04	34.52	149	29.34	29.72	29.55	230.7	231.9	231.7	本地	正常	无	45861	18.97	0.94		7.76	791
2018-09-26 05:04:34	35.12	149	30.19	30.39	29.95	231.8	232.7	232.1	本地	正常	无	46011	19.5	0.93		7.76	791
2018-09-26 05:07:04	36.1	149	31.65	31.66	31.27	232	233.4	232.5	本地	正常	无	46161	20.34	0.93		7.76	791
2018-09-26 05:09:34	37.14	149	32.74	32.92	32.63	231.2	232.3	232.1	本地	正常	无	46311	21.22	0.94		7.76	791
2018-09-26 05:12:04	37.87	149	33.89	33.95	33.5	231.4	232.7	231.9	本地	正常	无	46461	21.86	0.93		7.75	790
2018-09-26 05:14:35	38.35	149	35.27	35	34.19	230.7	231.9	231	本地	正常	无	46612	22.38	0.94		7.75	790
2018-09-26 05:17:05	38.78	149	35.26	35.58	35.23	231.2	232.2	232	本地	正常	无	46762	22.82	0.94		7.74	789
2018-09-26 05:19:35	39.24	149	35.12	35.69	35.39	231.6	232.9	232.8	本地	正常	无	46912	23.15	0.94		7.73	788
2018-09-26 05:22:06	39.73	149	36.55	36.79	36.35	230.7	232	231.9	本地	正常	无	47063	23.65	0.94		7.72	787
2018-09-26 05:24:37	40.2	149	37.17	37.33	36.5	230.3	231.7	231.2	本地	正常	无	47214	24.08	0.94		7.71	786
2018-09-26 05:27:07	40.75	149	37.74	37.5	37.22	230.5	231.5	231.3	本地	正常	无	47364	24.55	0.94		7.69	784
2018-09-26 05:29:38	41.2	149	38.28	38.85	38.65	227.9	228.7	228.3	本地	正常	无	47515	24.93	0.94		7.67	782
2018-09-26 05:32:09	41.67	149	39.07	39.97	38.88	230.5	231.3	231.2	本地	正常	无	47666	25.48	0.94		7.67	782
2018-09-26 05:33:48	42.07	149	39.38	39.24	38.93	230.3	230.7	230.7	本地	正常	无	47766	25.68	0.94		7.66	781
2018-09-26 05:36:41	39.65	149	35.51	35.25	34.77	230.8	231.5	231.2	本地	正常	无	47938	23.95	0.93		7.66	781
2018-09-26 05:39:39	39	149	38.37	38.84	38.02	229.1	230.5	229.9	本地	正常	无	48116	22.61	0.95		7.62	777
2018-09-26 05:42:09	37.86	158	31.42	32.01	31.75	230.8	232.1	231.2	本地	正常	无	48266	20.04	0.91		7.64	779
2018-09-26 05:44:39	38.02	162	32.13	32.34	32.27	229.7	231.4	230.5	本地	正常	无	48417	20.72	0.91		7.68	783
2018-09-26 05:47:10	37.73	150	33.92	34.18	33.64	229.9	230.9	230.5	本地	正常	无	48567	21.76	0.94		7.75	790
2018-09-26 05:49:41	37.8	149	34.27	34.45	34.03	229.8	231.3	230.3	本地	正常	无	48718	21.92	0.94		7.75	790
2018-09-26 05:52:11	38.47	149	35.17	35.09	34.41	230.3	230.8	230.6	本地	正常	无	48868	22.67	0.94		7.74	789
2018-09-26 05:54:42	38.59	149	35.38	35.53	34.88	230.2	231.1	231	本地	正常	无	49019	22.63	0.94		7.74	789
2018-09-26 05:57:12	38.21	149	34.46	34.56	34.24	229.8	231.2	230.3	本地	正常	无	49169	22.28	0.94		7.74	789
2018-09-26 06:04:44	38.82	148	37.65	37.62	37.1	230.2	231	230.4	本地	正常	无	49621	22.68	0.95		7.58	773
2018-09-26 06:07:14	38.91	126	34.48	34.33	33.66	230.3	231.2	230.3	本地	正常	无	49771	23.31	0.91		7.64	779
2018-09-26 06:09:44	39.11	138	37.33	37.53	37.14	229.9	231.2	230.9	本地	正常	无	49921	22.7	0.96		7.55	770
2018-09-26 06:12:14	38.46	149	35.15	35.06	34.65	230.9	231	231.4	本地	正常	无	50072	22.48	0.94		7.75	790
2018-09-26 06:14:45	38.92	149	35.7	35.8	35.34	230.1	231.2	230.5	本地	正常	无	50222	23.04	0.94		7.73	788
2018-09-26 06:17:15	39.23	149	36.91	37.26	36.43	228.1	229.3	228.8	本地	正常	无	50372	23.29	0.94		7.73	788
2018-09-26 06:19:46	39.18	151	35.12	35.31	34.59	230.2	231.6	230.8	本地	正常	无	50523	20.8	0.91		7.6	775
2018-09-26 06:22:16	41.03	112	33.75	33.74	33.28	230.4	231.5	231.2	本地	正常	无	50673	21.1	0.92		7.55	770
2018-09-26 06:24:47	39.08	154	35.48	35.28	34.83	230.1	230.9	230.9	本地	正常	无	50824	23.75	0.93		7.66	781
2018-09-26 06:27:17	39.75	140	35.59	35.99	35.19	230.6	231.3	230.8	本地	正常	无	50974	24.03	0.91		7.64	779
2018-09-26 06:29:47	39.22	155	36.08	36.7	36.45	229.8	231.5	230.6	本地	正常	无	51125	22.08	0.92		7.67	782
2018-09-26 06:32:18	40.59	132	34.14	34.71	33.47	230.4	231.2	230.8	本地	正常	无	51276	21.54	0.91		7.61	776
2018-09-26 06:34:48	40.36	146	38.73	38.9	38.43	229.7	231.1	230.2	本地	正常	无	51426	25.39	0.96		7.58	773
2018-09-26 06:37:18	40.98	128	38.58	39.01	38.78	229.2	230.3	229.5	本地	正常	无	51576	25.6	0.94		7.59	774
2018-09-26 06:39:49	39.87	153	37.23	37.78	37.32	229.7	231	230.6	本地	正常	无	51726	24.42	0.95		7.66	781
2018-09-26 06:42:19	39.38	142	34.7	35.01	34.75	229.9	230.9	230.2	本地	正常	无	51876	23.52	0.92		7.68	783
2018-09-26 06:44:49	40.18	151	36.35	36.41	36.44	230.8	231.9	231.3	本地	正常	无	52026	24.43	0.92		7.66	781
2018-09-26 06:47:20	40.17	142	36.15	36.95	36.7	230.3	231.9	231.4	本地	正常	无	52177	24.67	0.93		7.65	780
2018-09-26 06:49:50	40.86	124	38.87	39.58	39.15	229.8	231.6	231	本地	正常	无	52328	25	0.96		7.62	777
2018-09-26 06:52:20	40.55	139	36.71	36.92	37.13	230.3	231.6	230.5	本地	正常	无	52478	24.88	0.93		7.65	780
2018-09-26 06:54:51	41	133	40.22	41.08	40.22	229.2	230.2	229.7	本地	正常	无	52629	24.05	0.96		7.62	777
2018-09-26 06:57:22	40.44	144	38.65	38.92	38.51	229.1	230.2	229.4	本地	正常	无	52780	25.01	0.95		7.65	780
2018-09-26 06:59:52	40.86	141	36.67	36.69	36.59	229.4	230.7	230.4	本地	正常	无	52930	23.09	0.93		7.68	783
2018-09-26 07:02:23	41.03	148	36.17	35.92	35.9	229.1	230.7	230.4	本地	正常	无	53080	23.85	0.91		7.65	780
2018-09-26 07:04:53	40.62	139	39.48	39.89	39.51	229	230	229.6	本地	正常	无	53231	24.01	0.94		7.68	783
2018-09-26 07:07:23	41.16	140	36.8	36.86	36.09	229.3	230	229.7	本地	正常	无	53381	23.05	0.93		7.65	780
2018-09-26 07:09:53	40.98	148	36.09	36.09	36.06	229.3	230.1	230.2	本地	正常	无	53531	23.74	0.91		7.68	783
2018-09-26 07:12:24	41.38	134	39.29	39.59	38.96	229.6	230.2	230.2	本地	正常	无	53681	25.98	0.94		7.61	776
2018-09-26 07:14:54	41.66	122	40.36	40.19	40.09	229.1	230.4	230.2	本地	正常	无	53832	25.79	0.95		7.61	776
2018-09-26 07:17:25	41.14	143	37.19	37.44	37.42	229.5	231.1	230.4	本地	正常	无	53982	24.31	0.92		7.69	784
2018-09-26 07:19:56	42.16	114	36.94	37.09	37.09	229.6	230.7	230.8	本地	正常	无	54133	23.13	0.92		7.64	779
2018-09-26 07:22:26	41.55	138	35.81	35.5	36.13	230.2	231.8	231.1	本地	正常	无	54283	22.92	0.91		7.62	777
2018-09-26 07:24:56	41.45	144	36.89	36.36	37.14	230.1	231.3	231.4	本地	正常	无	54434	23.07	0.91		7.64	779
2018-09-26 07:27:27	40.74	153	35.59	35.13	35.19	229	230.5	230	本地	正常	无	54584	23.84	0.91		7.66	781
2018-09-26 07:29:58	40.66	147	35.96	36.54	35.33	229	230.7	230.2	本地	正常	无	54735	22.94	0.91		7.64	779
2018-09-26 07:32:27	40.79	150	37	36.43	36.61	229.3	229.8	229.7	本地	正常	无	54885	24.69	0.92		7.67	782
2018-09-26 07:34:58	41.89	105	41.92	41.81	41.45	227.5	228.1	228.3	本地	正常	无	55035	25.31	0.96		7.58	773
2018-09-26 07:37:28	40.85	155	39.05	39.2	39.72	226	227.5	227.3	本地	正常	无	55185	25.61	0.93		7.6	775
2018-09-26 07:39:58	41.28	158	40.11	39.75	40.2	220.8	222.1	221.7	本地	正常	无	55335	25.51	0.94		7.6	775
2018-09-26 07:42:28	41.6	140	40.99	40.63	41.14	220.5	221.6	221.8	本地	正常	无	55486	25.97	0.94		7.58	773
2018-09-26 07:44:59	40.8	155	35.84	36.47	36.27	221.7	222.7	222.7	本地	正常	无	55636	21.94	0.91		7.61	776
2018-09-26 07:47:29	40.25	123	38	38.03	37.9	218.7	220.1	220.4	本地	正常	无	55787	24.36	0.94		7.6	775
2018-09-26 07:49:59	37.66	71	32.71	32.05	31.89	220.1	221	220.9	本地	正常	无	55937	17.73	0.92		7.5	765
2018-09-26 07:52:30	41.6	131	40.68	40.71	40.83	220.5	222	221.5	本地	正常	无	56088	25.9	0.94		7.59	774
2018-09-26 07:55:01	40.74	161	36.66	36.85	37.49	221.5	223.1	222.7	本地	正常	无	56238	24.14	0.92		7.67	782
2018-09-26 07:57:31	41.95	135	37.79	37.28	37.35	221.4	222.3	222.6	本地	正常	无	56389	22.89	0.93		7.61	776
2018-09-26 08:00:02	40.92	147	41.97	41.55	41.76	220.9	221.3	221.7	本地	正常	无	56539	24.77	0.95		7.62	777
2018-09-26 08:02:32	41.01	154	39.01	38.42	39.02	219.8	221.2	221.2	本地	正常	无	56690	24.97	0.94		7.62	777
2018-09-26 08:10:02	37.89	144	32.42	32.78	32.74	222.1	222.8	222.8	本地	正常	无	57140	19.01	0.9		7.58	773
2018-09-26 08:12:33	38.62	143	36.08	35.71	36.1	221.7	222.5	222.8	本地	正常	无	57290	23.57	0.94		7.61	776
2018-09-26 08:15:03	37.27	144	33.49	32.6	33.23	221.9	222.5	222.5	本地	正常	无	57441	22.02	0.94		7.66	781
2018-09-26 08:17:33	38.48	160	32.73	32.36	32.94	222.1	223.2	222.4	本地	正常	无	57591	21.96	0.9		7.66	781
2018-09-26 08:20:04	36.02	152	30.34	30.73	30.62	222.6	223.4	223.3	本地	正常	无	57742	18.76	0.91		7.68	783
2018-09-26 08:22:35	39.18	143	38.86	38.53	38.91	220.7	221.5	221.9	本地	正常	无	57893	23.08	0.97		7.57	772
2018-09-26 08:25:05	37.59	159	31.5	30.96	31	222	222.9	223	本地	正常	无	58043	20.38	0.9		7.68	783
2018-09-26 08:27:36	39.2	139	41.09	40.99	41.14	220.3	220.7	220.7	本地	正常	无	58194	22.09	0.97		7.53	768
2018-09-26 08:30:06	38.57	154	35.24	34.74	35.27	220.8	221.9	222.1	本地	正常	无	58344	22.77	0.92		7.68	783
2018-09-26 08:32:37	38.47	162	32.34	32.14	32.07	221.9	223.3	222.7	本地	正常	无	58495	20.89	0.9		7.68	783
2018-09-26 08:35:07	39.76	140	40.08	40.01	40.12	220.5	221.9	221.3	本地	正常	无	58644	24.12	0.97		7.59	774
2018-09-26 08:37:37	40.12	140	41.3	40.71	41.34	221.5	222.1	222.4	本地	正常	无	58795	24.1	0.98		7.57	772
2018-09-26 08:40:07	39.66	129	41.43	41.03	41.28	220.7	221.5	221.8	本地	正常	无	58945	22.47	0.98		7.59	774
2018-09-26 08:42:38	39.02	154	35.91	36	37.07	221.6	222.2	222.3	本地	正常	无	59095	20.52	0.92		7.6	775
2018-09-26 08:45:08	38.79	158	34.21	33.98	34.13	221.9	223.4	222.8	本地	正常	无	59246	22.62	0.91		7.68	783
2018-09-26 08:47:38	40.72	126	39.94	39.02	39.7	220.9	222.4	222	本地	正常	无	59396	23.47	0.96		7.57	772
2018-09-26 08:50:09	37.19	98	34.55	33.7	34.37	221.7	223.1	222.6	本地	正常	无	59547	22.22	0.95		7.66	781
2018-09-26 08:52:40	38.25	151	34.93	33.9	34.54	222.6	223.6	223.4	本地	正常	无	59698	22.82	0.92		7.66	781
2018-09-26 08:55:10	38.74	132	39.88	39.41	39.87	222.3	223.1	223.7	本地	正常	无	59848	22.59	0.97		7.55	770
2018-09-26 08:57:41	36.81	160	30.66	29.71	30.25	222.5	223.4	222.9	本地	正常	无	59999	20.16	0.9		7.72	787
2018-09-26 09:00:12	39.6	131	42.19	41.7	41.9	219.7	220.8	221	本地	正常	无	60149	23.45	0.98		7.55	770
2018-09-26 09:02:42	37.72	158	31.41	30.86	31.25	221.9	223.4	223.4	本地	正常	无	60300	19.25	0.89		7.64	779
2018-09-26 09:05:11	38.3	156	34.69	34.2	34.58	221.3	222.1	222.4	本地	正常	无	60450	22.39	0.92		7.71	786
2018-09-26 09:07:42	39.86	128	38.43	39.06	38.45	220.9	221.4	221.3	本地	正常	无	60600	21.9	0.95		7.55	770
2018-09-26 09:10:12	34.63	135	29.45	28.96	29.57	222	222.7	223.3	本地	正常	无	60750	17.31	0.91		7.72	787
2018-09-26 09:12:42	37.73	144	36.59	36.06	36.68	220.6	222	221.8	本地	正常	无	60900	21.69	0.97		7.59	774
2018-09-26 09:15:13	37.58	141	34.38	33.85	34.45	221.4	222.5	222.3	本地	正常	无	61051	22.4	0.93		7.65	780
2018-09-26 09:17:43	39.4	141	37.42	37.02	37.75	220.4	221.2	221.8	本地	正常	无	61201	24.43	0.95		7.59	774
2018-09-26 09:20:14	37.72	171	30.79	29.95	30.86	222.1	223.3	223.6	本地	正常	无	61352	20.46	0.9		7.69	784
2018-09-26 09:22:44	39.28	146	37.02	36.5	37.25	220.4	221.1	221.3	本地	正常	无	61502	23.95	0.93		7.6	775
2018-09-26 09:25:15	36.55	141	32.33	32.24	32.49	221.4	222.1	222.6	本地	正常	无	61653	21.21	0.92		7.69	784
2018-09-26 09:27:46	34.51	49	28.02	27.58	28.17	221.5	222.1	222.7	本地	正常	无	61804	15.74	0.91		7.64	779
2018-09-26 09:30:17	39.02	152	35.85	35.44	35.82	220.4	221	221.3	本地	正常	无	61955	23.19	0.92		7.65	780
2018-09-26 09:32:47	39.7	161	37.25	36.83	37.17	220.4	220.8	221.5	本地	正常	无	62105	23.82	0.93		7.64	779
2018-09-26 09:35:17	36.75	156	30.26	29.7	29.26	220.3	221.3	221.7	本地	正常	无	62255	19.23	0.89		7.67	782
2018-09-26 09:37:47	39.02	146	39.26	39.04	39.19	220.4	221.1	221.5	本地	正常	无	62405	22.57	0.97		7.58	773
2018-09-26 09:40:17	35.87	149	32.08	31.67	31.96	220.6	221.9	221.7	本地	正常	无	62555	18.48	0.92		7.68	783
2018-09-26 09:42:48	39.28	131	41.38	41.52	41.29	219.7	220.1	220.4	本地	正常	无	62706	21.93	0.98		7.54	769
2018-09-26 09:45:18	40.37	112	23.7	23.25	23.86	222.6	223.3	223.6	本地	正常	无	62856	17.03	0.74		7.5	765
2018-09-26 09:47:49	35.56	103	26.33	24.63	24.05	221.5	221.9	222.4	本地	正常	无	63007	11.58	0.63		7.72	787
2018-09-26 09:50:20	23.43	1	17.38	13.31	15.81	220.7	222.4	222	本地	正常	无	63158	6.8	0.66		7.75	790
2018-09-26 09:52:51	40.18	126	22.35	22.6	21.92	221.3	222.1	222	本地	正常	无	63309	17.04	0.75		7.5	765
2018-09-26 09:55:20	38.03	153	32.59	32.5	32.54	220.1	220.6	220.8	本地	正常	无	63459	19.04	0.9		7.6	775
2018-09-26 09:57:51	37.55	167	30.43	30.83	31.28	219.9	220.4	220.5	本地	正常	无	63609	19.6	0.89		7.66	781
2018-09-26 10:00:21	39.25	149	36.78	36.32	36.67	219.1	219.8	219.7	本地	正常	无	63760	23.58	0.93		7.62	777
2018-09-26 10:02:51	39.47	130	41.21	40.83	40.98	218.8	220	219.7	本地	正常	无	63910	22.93	0.98		7.62	777
2018-09-26 10:05:22	37.95	165	31.34	31.04	31.54	218.2	219.6	219.8	本地	正常	无	64060	19.53	0.89		7.62	777
2018-09-26 10:07:51	38.17	98	35.99	35.55	36.06	218.7	220.1	220.1	本地	正常	无	64210	23.24	0.96		7.62	777
2018-09-26 10:10:22	40.12	123	41.46	41.02	41.2	218.8	219.3	220	本地	正常	无	64360	25.46	0.98		7.61	776
2018-09-26 10:12:52	37.74	172	31.15	30.56	30.89	219.3	220.3	220.2	本地	正常	无	64510	20.32	0.9		7.67	782
2018-09-26 10:15:23	38.27	150	32.88	32.52	33.08	219	219.7	220.1	本地	正常	无	64661	19.03	0.91		7.58	773
2018-09-26 10:17:54	39.8	110	27	27.69	27.84	219.8	220.3	220.7	本地	正常	无	64812	17.45	0.8		7.48	763
2018-09-26 10:20:25	37.76	165	32.01	31.94	32.18	218.8	219.4	220	本地	正常	无	64963	21.07	0.91		7.71	786
2018-09-26 10:22:55	38.55	151	34.69	34.13	34.55	219.1	220.2	219.9	本地	正常	无	65113	22.49	0.92		7.67	782
2018-09-26 10:25:26	38.49	148	39.04	38.67	39.02	218.4	218.9	219.3	本地	正常	无	65264	20.77	0.95		7.59	774
2018-09-26 10:27:57	37.78	159	30.87	30.62	30.66	219.4	220.6	220.6	本地	正常	无	65414	20.68	0.89		7.65	780
2018-09-26 10:30:28	39.08	150	36.37	36.06	36.55	218	219.1	219.6	本地	正常	无	65535	23.37	0.93		7.62	777
