# Supplementary material for: Fault diagnosis method of submersible screw pump based on random forest
Source: PLoS One. 2020 Nov 16;15(11):e0242458. doi: 10.1371/journal.pone.0242458 (PMC7668568; doi:10.1371/journal.pone.0242458)
Supplement: S1 File — (ZIP) [file pone.0242458.s001.zip › Supporting Information/Partial source data of oil well/8 santanghu H60-6.xlsx]

## Sheet: Sheet1
时间	电流	转速	输入电流A	输入电流B	输入电流C	输入电压A	输入电压B	输入电压C	KA0	KA4	远程操作	操作时间	有功功率	功率因数	有功电量	井下压力	沉没度
2018-04-23 04:55:00	7.73	148	5.61	5.49	5.63	223.9	223	222.8	远程	正常	调速	36432	2.86	0.77		3.43	350
2018-04-23 04:56:02	7.74	148	5.59	5.53	5.63	222.5	222.4	222.2	远程	正常	调速	36496	2.86	0.78		3.44	351
2018-04-23 04:57:06	7.75	148	5.49	5.45	5.61	222.6	222.4	222	远程	正常	调速	36559	2.85	0.77		3.44	351
2018-04-23 04:58:09	7.74	148	5.64	5.42	5.55	220.9	220.8	220.7	远程	正常	调速	36623	2.85	0.79		3.44	351
2018-04-23 04:59:14	7.74	148	5.6	5.47	5.63	223.1	222.3	222.4	远程	正常	调速	36687	2.86	0.78		3.44	351
2018-04-23 05:00:18	7.82	148	5.62	5.57	5.66	222.6	222.8	222.1	远程	正常	调速	36751	2.88	0.78		3.44	351
2018-04-23 05:01:22	7.82	148	5.6	5.52	5.54	222.7	222	222.3	远程	正常	调速	36815	2.87	0.78		3.44	351
2018-04-23 05:02:26	7.78	149	5.64	5.55	5.59	222.5	222.1	222.1	远程	正常	调速	36879	2.87	0.78		3.45	352
2018-04-23 05:03:30	7.73	148	5.42	5.11	5.47	229.2	229.3	229	远程	正常	调速	36943	2.86	0.79		3.45	352
2018-04-23 05:04:34	7.51	149	5.49	5.43	5.49	223.5	222.8	222.6	远程	正常	调速	37007	2.79	0.78		3.45	352
2018-04-23 05:05:37	7.58	148	5.63	5.42	5.52	225.8	225	225.4	远程	正常	调速	37070	2.82	0.76		3.45	352
2018-04-23 05:06:41	7.6	148	5.49	5.41	5.57	226.3	225.8	225.6	远程	正常	调速	37134	2.82	0.76		3.45	352
2018-04-23 05:07:45	7.51	148	5.51	5.27	5.51	226.6	225.9	225.9	远程	正常	调速	37198	2.79	0.76		3.45	352
2018-04-23 05:08:49	7.52	149	5.54	5.39	5.55	225.4	225.1	225.3	远程	正常	调速	37262	2.81	0.76		3.45	352
2018-04-23 05:09:52	7.44	148	5.45	5.24	5.43	226.7	226	226.5	远程	正常	调速	37325	2.77	0.76		3.46	353
2018-04-23 05:10:57	7.51	148	5.26	4.95	5.36	229.5	228.6	228.9	远程	正常	调速	37390	2.8	0.8		3.46	353
2018-04-23 05:12:01	7.54	148	5.43	5.13	5.44	228.5	228.1	228.5	远程	正常	调速	37454	2.81	0.77		3.46	353
2018-04-23 05:13:05	7.54	148	5.29	4.96	5.38	229	228.2	229	远程	正常	调速	37518	2.81	0.79		3.46	353
2018-04-23 05:14:09	7.57	148	5.25	4.95	5.25	229.2	228.9	228.6	远程	正常	调速	37582	2.8	0.79		3.46	353
2018-04-23 05:15:11	7.61	149	5.38	5.01	5.37	229.2	228.5	228.6	远程	正常	调速	37644	2.84	0.8		3.46	353
2018-04-23 05:16:16	7.63	148	5.38	5.09	5.34	228.7	228.9	228.2	远程	正常	调速	37709	2.83	0.79		3.46	353
2018-04-23 05:17:19	7.67	148	5.38	5.08	5.42	228.7	228.5	228.5	远程	正常	调速	37772	2.84	0.79		3.47	354
2018-04-23 05:19:28	7.72	148	5.56	5.42	5.61	228.8	227.8	228.2	远程	正常	调速	37901	2.88	0.77		3.47	354
2018-04-23 05:20:32	7.75	148	5.43	5.12	5.45	229.7	229.9	229.4	远程	正常	调速	37965	2.88	0.8		3.47	354
2018-04-23 05:21:35	7.77	148	5.66	5.41	5.61	228.4	227.8	228.2	远程	正常	调速	38028	2.88	0.77		3.47	354
2018-04-23 05:22:39	7.88	148	5.56	5.25	5.53	229.7	228.7	229.2	远程	正常	调速	38092	2.92	0.79		3.47	354
2018-04-23 05:23:42	7.68	148	5.33	5.08	5.41	229.7	229.8	229.6	远程	正常	调速	38156	2.86	0.79		3.47	354
2018-04-23 05:24:46	7.68	148	5.35	5.11	5.37	229.8	229.8	229.3	远程	正常	调速	38219	2.86	0.8		3.47	354
2018-04-23 05:25:50	7.7	148	5.43	5.26	5.51	229.2	229.2	229.2	远程	正常	调速	38283	2.86	0.78		3.47	354
2018-04-23 05:26:54	7.73	148	5.43	5.09	5.43	230	229.9	230.2	远程	正常	调速	38347	2.88	0.79		3.48	355
2018-04-23 05:27:58	7.73	148	5.43	5.16	5.35	229.9	229.4	229.7	远程	正常	调速	38411	2.88	0.79		3.48	355
2018-04-23 05:29:02	7.76	148	5.49	5.4	5.46	228.9	228.4	228.4	远程	正常	调速	38475	2.88	0.76		3.48	355
2018-04-23 05:30:06	7.8	148	5.7	5.51	5.59	229.6	229	228.9	远程	正常	调速	38539	2.91	0.76		3.48	355
2018-04-23 05:31:10	7.83	148	5.46	5.24	5.44	230.2	229.7	229.4	远程	正常	调速	38603	2.9	0.79		3.48	355
2018-04-23 05:32:13	7.7	149	5.45	5.27	5.28	229.9	230.2	229.6	远程	正常	调速	38666	2.88	0.8		3.48	355
2018-04-23 05:33:17	7.71	148	5.5	5.13	5.28	230.6	230.3	230.5	远程	正常	调速	38730	2.88	0.8		3.5	357
2018-04-23 05:34:21	7.74	148	5.42	5.14	5.46	229.7	229.3	229.7	远程	正常	调速	38794	2.87	0.79		3.5	357
2018-04-23 05:35:25	7.79	148	5.4	5.14	5.34	229.7	230	229.6	远程	正常	调速	38858	2.88	0.79		3.5	357
2018-04-23 05:36:29	7.78	149	5.73	5.5	5.63	228.8	228.8	228.1	远程	正常	调速	38923	2.91	0.76		3.5	357
2018-04-23 05:37:34	7.82	148	5.68	5.44	5.68	228.4	228.2	227.9	远程	正常	调速	38987	2.9	0.76		3.5	357
2018-04-23 05:38:37	7.88	148	5.59	5.15	5.44	230.6	230.6	230.4	远程	正常	调速	39051	2.93	0.79		3.5	357
2018-04-23 05:39:41	7.94	148	5.68	5.28	5.52	229.5	229.1	229.5	远程	正常	调速	39114	2.94	0.79		3.5	357
2018-04-23 05:40:45	7.97	148	5.58	5.29	5.44	230.2	229.5	229.7	远程	正常	调速	39178	2.95	0.79		3.5	357
2018-04-23 05:41:49	7.99	148	5.76	5.56	5.79	229.1	229.4	229.1	远程	正常	调速	39242	2.96	0.76		3.5	357
2018-04-23 05:42:53	7.98	148	5.74	5.5	5.71	228.8	229	228.7	远程	正常	调速	39306	2.95	0.76		3.5	357
2018-04-23 05:43:56	7.99	148	5.76	5.57	5.73	228	227.8	227.9	远程	正常	调速	39369	2.95	0.76		3.51	358
2018-04-23 05:45:00	7.98	148	5.69	5.46	5.72	229	228.4	228.6	远程	正常	调速	39433	2.95	0.76		3.51	358
2018-04-23 05:46:04	7.99	148	5.58	5.26	5.54	229.5	229.4	228.9	远程	正常	调速	39497	2.95	0.79		3.5	357
2018-04-23 05:47:08	8	148	5.62	5.16	5.58	229.8	229.7	229.2	远程	正常	调速	39562	2.96	0.8		3.5	357
2018-04-23 05:48:11	8.01	148	5.6	5.17	5.53	230.4	229.8	229.6	远程	正常	调速	39625	2.97	0.8		3.51	358
2018-04-23 05:49:16	8.13	148	5.7	5.23	5.64	229.8	229.8	229.5	远程	正常	调速	39689	3	0.79		3.51	358
2018-04-23 05:50:19	8.17	148	5.89	5.63	5.82	229.3	229.2	229	远程	正常	调速	39753	3.02	0.77		3.51	358
2018-04-23 05:51:23	8.21	148	5.99	5.74	5.91	228.7	228.6	228.1	远程	正常	调速	39816	3.04	0.77		3.51	358
2018-04-23 05:52:27	8.19	148	5.97	5.71	5.87	228.9	228.1	228.3	远程	正常	调速	39880	3.03	0.77		3.51	358
2018-04-23 05:53:31	8.22	148	5.51	5.33	5.58	229.5	230	229.4	远程	正常	调速	39944	3.01	0.79		3.51	358
2018-04-23 05:54:35	8.21	148	5.65	5.34	5.56	230.4	229.8	229.9	远程	正常	调速	40008	3.02	0.79		3.51	358
2018-04-23 05:55:40	8.21	148	5.78	5.39	5.68	230.4	230.1	229.7	远程	正常	调速	40073	3.03	0.8		3.51	358
2018-04-23 05:56:42	8.28	148	5.94	5.7	5.92	228.7	228.8	228.6	远程	正常	调速	40136	3.05	0.77		3.52	359
2018-04-23 05:57:47	8.35	148	6.05	5.75	6.05	228.9	228.8	228.9	远程	正常	调速	40200	3.09	0.76		3.52	359
2018-04-23 05:58:50	8.34	149	6.06	5.8	6.01	228.9	228.5	228.7	远程	正常	调速	40263	3.08	0.76		3.52	359
2018-04-23 05:59:54	8.11	149	5.56	5.26	5.54	230.2	229.6	229.8	远程	正常	调速	40328	2.97	0.79		3.52	359
2018-04-23 06:00:58	8.16	148	5.67	5.31	5.67	229.8	229.8	229.8	远程	正常	调速	40391	3	0.79		3.52	359
2018-04-23 06:02:02	8.13	149	5.69	5.29	5.6	230.5	229.9	229.9	远程	正常	调速	40455	3	0.79		3.52	359
2018-04-23 06:03:07	8.14	148	5.96	5.67	5.98	229	229	228.6	远程	正常	调速	40520	3.02	0.76		3.52	359
2018-04-23 06:04:10	8.11	148	5.95	5.54	5.87	230	228.9	229.3	远程	正常	调速	40584	3	0.76		3.53	360
2018-04-23 06:07:21	7.93	148	5.55	5.29	5.45	230.1	230.1	229.9	远程	正常	调速	40775	2.94	0.79		3.53	360
2018-04-23 06:08:25	7.77	148	5.52	5.03	5.42	230.5	229.3	229.8	远程	正常	调速	40838	2.87	0.79		3.53	360
2018-04-23 06:09:29	7.85	148	5.68	5.32	5.68	228.8	228.6	228.4	远程	正常	调速	40902	2.9	0.76		3.53	360
2018-04-23 06:10:33	7.65	148	5.51	5.27	5.49	228.9	228.8	228.7	远程	正常	调速	40966	2.84	0.76		3.53	360
2018-04-23 06:11:37	7.67	148	5.65	5.26	5.52	229.1	228.2	228.6	远程	正常	调速	41030	2.86	0.76		3.54	361
2018-04-23 06:12:41	7.76	148	5.49	5.18	5.49	230.6	229.5	230	远程	正常	调速	41094	2.88	0.79		3.54	361
2018-04-23 06:13:45	7.42	148	5.26	4.87	5.28	230.3	229.8	230.1	远程	正常	调速	41158	2.78	0.79		3.54	361
2018-04-23 06:14:48	7.32	148	5.2	4.91	5.19	229.5	229.7	229.3	远程	正常	调速	41221	2.74	0.79		3.54	361
2018-04-23 06:15:52	7.1	148	5.13	4.88	5.15	229.6	229.5	229.1	远程	正常	调速	41285	2.68	0.79		3.54	361
2018-04-23 06:16:56	7.03	148	5.24	4.94	5.2	229.2	228.5	229	远程	正常	调速	41349	2.66	0.76		3.54	361
2018-04-23 06:18:00	6.93	149	5.21	4.91	5.19	229	228.2	228.7	远程	正常	调速	41413	2.64	0.76		3.55	362
2018-04-23 06:19:04	6.88	148	4.96	4.62	5.06	229.9	229.7	229.5	远程	正常	调速	41477	2.62	0.78		3.54	361
2018-04-23 06:20:08	6.71	149	4.9	4.68	4.96	229.6	229.1	229.7	远程	正常	调速	41542	2.56	0.76		3.55	362
2018-04-23 06:21:13	6.11	148	4.57	4.3	4.64	230	229.6	229.5	远程	正常	调速	41606	2.39	0.78		3.55	362
2018-04-23 06:22:16	5.86	149	4.5	4.14	4.54	230	229.1	229.2	远程	正常	调速	41670	2.33	0.77		3.55	362
2018-04-23 06:23:20	5.65	149	4.49	4.21	4.52	228.8	227.7	228.4	远程	正常	调速	41733	2.26	0.76		3.55	362
2018-04-23 06:24:24	5.55	148	4.41	4.23	4.45	228.9	227.5	228.2	远程	正常	调速	41797	2.23	0.76		3.55	362
2018-04-23 06:25:28	5.49	148	4.23	3.95	4.31	229.7	228.6	229.1	远程	正常	调速	41862	2.21	0.78		3.55	362
2018-04-23 06:26:32	5.48	149	4.22	3.89	4.19	230.7	229.9	229.9	远程	正常	调速	41925	2.21	0.78		3.55	362
2018-04-23 06:27:36	5.46	149	4.16	3.94	4.25	230.2	229.1	229.7	远程	正常	调速	41989	2.2	0.78		3.55	362
2018-04-23 06:28:40	5.42	149	4.12	3.92	4.16	230.3	229.8	230.1	远程	正常	调速	42053	2.19	0.79		3.57	364
2018-04-23 06:29:45	5.36	148	4.25	4.06	4.27	229.4	229	228.8	远程	正常	调速	42118	2.18	0.76		3.57	364
2018-04-23 06:30:49	5.35	148	4.33	4.13	4.35	228.7	227.9	227.9	远程	正常	调速	42182	2.19	0.76		3.57	364
2018-04-23 06:31:52	5.32	148	4.23	4.06	4.3	229.9	228.8	229.3	远程	正常	调速	42245	2.17	0.76		3.57	364
2018-04-23 06:32:56	5.31	149	4.2	3.96	4.16	230.4	229.4	229.9	远程	正常	调速	42309	2.17	0.78		3.57	364
2018-04-23 06:33:59	5.35	148	4.07	3.85	4.14	230.2	229.9	230.3	远程	正常	调速	42372	2.17	0.79		3.57	364
2018-04-23 06:35:03	5.3	148	4.2	3.86	4.05	230.5	229.7	229.6	远程	正常	调速	42436	2.16	0.79		3.57	364
2018-04-23 06:36:07	5.23	149	4.14	3.85	4.09	230.3	229.5	229.9	远程	正常	调速	42500	2.15	0.78		3.58	365
2018-04-23 06:37:11	5.2	149	4.19	4.02	4.16	229.7	229.5	229.3	远程	正常	调速	42565	2.14	0.76		3.58	365
2018-04-23 06:38:17	5.17	148	4.19	4.05	4.19	230	229	229.1	远程	正常	调速	42630	2.14	0.76		3.58	365
2018-04-23 06:39:20	5.13	148	4.07	3.78	4	230.9	230.5	230.7	远程	正常	调速	42693	2.12	0.79		3.58	365
2018-04-23 06:40:23	5.11	148	4.05	3.84	4.13	230.1	230.1	229.7	远程	正常	调速	42757	2.1	0.77		3.58	365
2018-04-23 06:41:27	5.08	148	3.99	3.83	4.01	230.8	230.5	230.7	远程	正常	调速	42820	2.11	0.78		3.58	365
2018-04-23 06:42:31	5.05	148	4.1	3.93	4.11	229.5	229.5	229.1	远程	正常	调速	42884	2.09	0.75		3.58	365
2018-04-23 06:43:35	5.07	148	4.1	3.98	4.07	229.6	229.3	228.8	远程	正常	调速	42948	2.1	0.76		3.58	365
2018-04-23 06:44:39	5	149	4.05	3.95	4.13	229.3	229.4	229.2	远程	正常	调速	43012	2.1	0.76		3.59	366
2018-04-23 06:47:51	4.96	149	3.88	3.77	3.91	230.3	229.6	229.5	远程	正常	调速	43204	2.07	0.78		3.59	366
2018-04-23 06:48:54	4.95	148	3.99	3.85	4	229.5	228.7	229	远程	正常	调速	43268	2.06	0.76		3.59	366
2018-04-23 06:49:58	4.95	148	4.04	3.93	4.05	228.7	228.5	228.6	远程	正常	调速	43331	2.07	0.75		3.59	366
2018-04-23 06:51:01	4.98	148	4.08	3.93	3.99	229.3	229.3	229	远程	正常	调速	43395	2.08	0.76		3.59	366
2018-04-23 06:52:05	4.97	149	3.89	3.7	3.9	230.6	229.8	230	远程	正常	调速	43458	2.06	0.78		3.59	366
2018-04-23 06:53:09	4.96	148	4.01	3.74	3.92	230.3	229.7	229.8	远程	正常	调速	43523	2.07	0.78		3.59	366
2018-04-23 06:54:14	4.99	148	4.01	3.75	3.89	230.4	229.8	230	远程	正常	调速	43587	2.07	0.78		3.6	367
2018-04-23 06:55:17	4.94	148	4.07	3.91	4.05	229.4	229	228.9	远程	正常	调速	43650	2.07	0.76		3.6	367
2018-04-23 06:56:22	4.92	148	4.07	3.95	4.07	228.5	227.9	228	远程	正常	调速	43715	2.07	0.76		3.6	367
2018-04-23 06:57:25	4.92	148	4.08	3.95	4.1	228.3	228	228	远程	正常	调速	43779	2.07	0.76		3.6	367
2018-04-23 06:58:29	4.88	149	3.9	3.71	3.91	230.7	229.7	230.1	远程	正常	调速	43842	2.05	0.78		3.6	367
2018-04-23 06:59:32	4.91	148	3.96	3.77	3.92	229.8	229.8	229.6	远程	正常	调速	43906	2.07	0.78		3.6	367
2018-04-23 07:00:37	4.94	148	3.88	3.69	3.85	231	230.5	230.7	远程	正常	调速	43970	2.07	0.78		3.6	367
2018-04-23 07:01:41	4.9	148	4.04	3.92	4.03	229.1	229.2	228.8	远程	正常	调速	44034	2.05	0.75		3.6	367
2018-04-23 07:02:44	4.91	148	4.06	3.95	4.07	228.7	228.5	228.5	远程	正常	调速	44098	2.06	0.75		3.61	368
2018-04-23 07:03:49	4.93	149	4.07	4.02	4.13	227.8	227.7	227.7	远程	正常	调速	44162	2.07	0.75		3.61	368
2018-04-23 07:04:52	4.96	148	3.97	3.73	3.85	230.6	230.7	229.9	远程	正常	调速	44226	2.07	0.78		3.61	368
2018-04-23 07:05:56	4.94	148	3.97	3.76	3.92	229.9	229.5	229.5	远程	正常	调速	44290	2.07	0.78		3.61	368
2018-04-23 07:07:00	4.9	148	3.91	3.69	3.86	229.9	229.4	229.6	远程	正常	调速	44353	2.04	0.78		3.61	368
2018-04-23 07:08:04	4.93	148	4.06	3.9	4.04	229.5	228.5	229	远程	正常	调速	44417	2.06	0.76		3.62	369
2018-04-23 07:09:07	4.88	149	4.06	3.92	4.05	228	227.3	227.7	远程	正常	调速	44480	2.04	0.75		3.62	369
2018-04-23 07:10:12	4.92	148	4.07	3.94	4.09	228	228	227.3	远程	正常	调速	44546	2.07	0.75		3.61	368
2018-04-23 07:11:17	4.92	149	3.96	3.67	3.86	229.7	229.4	228.7	远程	正常	调速	44610	2.05	0.78		3.61	368
2018-04-23 07:12:21	4.93	149	3.97	3.74	3.98	229.6	229.6	229.2	远程	正常	调速	44675	2.06	0.77		3.62	369
2018-04-23 07:13:25	4.93	148	4.07	3.85	4.08	229.2	228.1	228.6	远程	正常	调速	44739	2.06	0.75		3.62	369
2018-04-23 07:14:29	4.96	148	4.07	3.84	4.04	228.2	227.6	227.8	远程	正常	调速	44802	2.06	0.75		3.62	369
2018-04-23 07:15:32	4.94	148	3.99	3.87	4.14	228.2	227.9	228.1	远程	正常	调速	44866	2.07	0.76		3.62	369
2018-04-23 07:16:37	4.94	149	3.93	3.7	3.95	230.8	230.1	230.6	远程	正常	调速	44930	2.07	0.78		3.64	371
2018-04-23 07:17:39	4.94	148	3.9	3.69	3.95	230.4	229.6	230.4	远程	正常	调速	44993	2.06	0.78		3.64	371
2018-04-23 07:18:44	4.96	148	3.88	3.67	3.94	230.3	229.9	230.5	远程	正常	调速	45058	2.06	0.79		3.64	371
2018-04-23 07:19:48	4.99	149	4.08	4.02	4.12	229.5	228.5	229.1	远程	正常	调速	45121	2.09	0.75		3.64	371
2018-04-23 07:20:52	4.95	149	4.13	4	4.2	228	227.8	227.4	远程	正常	调速	45186	2.07	0.75		3.64	371
2018-04-23 07:21:57	4.96	149	3.91	3.7	4	231	230.1	230.4	远程	正常	调速	45250	2.07	0.78		3.64	371
2018-04-23 07:23:00	5.01	148	3.94	3.72	4.07	230.1	230	229.8	远程	正常	调速	45314	2.09	0.78		3.64	371
2018-04-23 07:24:04	4.95	148	3.98	3.71	3.97	229.4	229.5	229.2	远程	正常	调速	45378	2.06	0.77		3.65	372
2018-04-23 07:25:07	4.96	149	4.04	3.93	4.08	229.1	228.3	228.7	远程	正常	调速	45441	2.07	0.75		3.65	372
2018-04-23 07:26:11	4.97	149	4.03	3.93	4.07	228.2	227.4	227.9	远程	正常	调速	45505	2.07	0.75		3.65	372
2018-04-23 07:27:15	4.95	149	4.03	3.97	4.05	227.4	227.3	227.1	远程	正常	调速	45569	2.07	0.76		3.65	372
2018-04-23 07:28:19	4.95	148	3.93	3.79	3.98	230.9	230.4	230.2	远程	正常	调速	45633	2.09	0.78		3.65	372
2018-04-23 07:29:23	4.96	148	3.94	3.78	4.05	229.8	229.5	229.7	远程	正常	调速	45697	2.07	0.78		3.66	373
2018-04-23 07:30:27	4.95	148	3.8	3.69	3.87	230.8	230	230.5	远程	正常	调速	45761	2.06	0.78		3.66	373
2018-04-23 07:31:31	5	148	4.1	3.99	4.07	229.9	229.3	229	远程	正常	调速	45826	2.09	0.76		3.66	373
2018-04-23 07:32:35	5.01	148	4.14	3.97	4.16	229	228.4	228.1	远程	正常	调速	45889	2.09	0.75		3.66	373
2018-04-23 07:33:39	4.99	149	4.06	3.9	4.08	227.2	226.8	227.1	远程	正常	调速	45953	2.07	0.76		3.66	373
2018-04-23 07:34:42	5.02	149	3.93	3.75	4.05	230.7	229.7	230.2	远程	正常	调速	46016	2.09	0.79		3.66	373
2018-04-23 07:35:40	5.02	148	3.95	3.7	3.98	230.3	229.4	229.4	远程	正常	调速	46074	2.07	0.78		3.66	373
2018-04-23 07:36:44	5.01	149	3.9	3.73	3.9	230	229.9	230.1	远程	正常	调速	46138	2.07	0.78		3.67	374
2018-04-23 07:37:48	4.95	148	4.02	3.91	4.09	229.8	229.1	229.1	远程	正常	调速	46202	2.08	0.76		3.67	374
2018-04-23 07:38:52	4.96	149	4.1	3.98	4.13	228.2	228	227.7	远程	正常	调速	46266	2.08	0.76		3.67	374
2018-04-23 07:39:56	5	148	4.02	3.89	4.03	227.8	227.2	226.9	远程	正常	调速	46330	2.06	0.76		3.67	374
2018-04-23 07:41:00	5.03	148	3.92	3.7	3.91	230.3	229.7	230.2	远程	正常	调速	46394	2.08	0.78		3.67	374
2018-04-23 07:42:04	4.99	149	3.91	3.67	3.95	230.5	229.7	230.3	远程	正常	调速	46457	2.07	0.78		3.67	374
2018-04-23 07:43:07	5.07	149	4.01	3.71	3.93	230.7	230.1	229.8	远程	正常	调速	46521	2.09	0.78		3.67	374
2018-04-23 07:44:11	5.01	148	4.07	3.95	4.04	228.8	228	227.8	远程	正常	调速	46585	2.09	0.76		3.67	374
2018-04-23 07:45:16	5.01	148	4.07	3.67	3.97	230.1	229.5	229.9	远程	正常	调速	46649	2.09	0.79		3.68	375
2018-04-23 07:46:19	5.05	149	4.01	3.69	4.05	229.5	228.8	229.3	远程	正常	调速	46713	2.09	0.77		3.68	375
2018-04-23 07:47:24	5.07	149	4.12	3.68	4.09	230.3	230	229.6	远程	正常	调速	46778	2.1	0.78		3.68	375
2018-04-23 07:49:17	5.14	148	4.01	3.79	4.01	230.4	229.6	230.2	远程	正常	调速	46891	2.11	0.78		3.69	376
2018-04-23 07:50:21	5.13	149	4.12	3.96	4.05	229	228.8	228.9	远程	正常	调速	46955	2.11	0.76		3.69	376
2018-04-23 07:51:25	5.12	148	4.12	3.89	4.01	228.9	228.5	228.7	远程	正常	调速	47019	2.1	0.76		3.69	376
2018-04-23 07:52:28	5.13	148	4.1	3.96	4.15	228.1	227.8	228	远程	正常	调速	47082	2.1	0.75		3.69	376
2018-04-23 07:53:32	5.15	149	4.21	3.99	4.21	227.4	227.1	226.6	远程	正常	调速	47146	2.13	0.76		3.7	377
2018-04-23 07:54:36	5.12	149	4.07	3.74	4.04	229.7	229.3	229.6	远程	正常	调速	47210	2.1	0.78		3.7	377
2018-04-23 07:55:40	5.15	148	4.01	3.72	4.01	230.2	229.8	230.2	远程	正常	调速	47274	2.11	0.78		3.7	377
2018-04-23 07:56:44	5.16	148	4.08	3.78	4	230.1	229.7	229.3	远程	正常	调速	47338	2.12	0.78		3.7	377
2018-04-23 07:57:48	5.11	149	4.15	3.96	4.14	229.3	228.3	228.6	远程	正常	调速	47402	2.11	0.77		3.7	377
2018-04-23 07:58:51	5.14	148	4.09	3.91	4.16	227.5	226.7	226.7	远程	正常	调速	47465	2.11	0.77		3.72	379
2018-04-23 07:59:55	5.14	148	3.98	3.7	4.03	229.3	228.8	229.3	远程	正常	调速	47529	2.12	0.79		3.72	379
2018-04-23 08:00:58	5.17	149	4	3.8	3.99	229.8	229.1	229.6	远程	正常	调速	47592	2.12	0.78		3.73	380
2018-04-23 08:02:03	5.15	148	4.08	3.78	4.11	229.1	228.5	229	远程	正常	调速	47657	2.12	0.78		3.73	380
2018-04-23 08:03:07	5.17	148	4.1	3.96	4.14	227.9	227.4	227.2	远程	正常	调速	47721	2.12	0.77		3.73	380
2018-04-23 08:04:11	5.18	148	4.18	3.99	4.14	228.2	227.1	227.7	远程	正常	调速	47785	2.13	0.76		3.74	381
2018-04-23 08:05:15	5.25	149	4.22	4.03	4.23	226.8	226.5	226.2	远程	正常	调速	47849	2.13	0.77		3.74	381
2018-04-23 08:06:18	5.26	148	4.15	3.84	4.2	229.6	229	228.9	远程	正常	调速	47912	2.15	0.79		3.74	381
2018-04-23 08:07:22	5.26	149	4.13	3.85	4.11	229.2	229.1	228.6	远程	正常	调速	47976	2.15	0.79		3.74	381
2018-04-23 08:08:26	5.33	148	4.11	3.82	4.11	229.2	228.9	228.6	远程	正常	调速	48040	2.16	0.79		3.75	382
2018-04-23 08:09:29	5.33	148	4.14	3.86	4.2	229.5	229.4	229.2	远程	正常	调速	48104	2.16	0.78		3.75	382
2018-04-23 08:11:38	5.39	149	4.33	4.14	4.41	227.6	226.7	227.3	远程	正常	调速	48232	2.19	0.76		3.76	383
2018-04-23 08:12:42	5.44	148	4.26	4.1	4.3	228.1	228.1	227.7	远程	正常	调速	48296	2.2	0.77		3.76	383
2018-04-23 08:13:46	5.47	148	4.11	3.9	4.07	229	228.7	229	远程	正常	调速	48360	2.19	0.79		3.77	384
2018-04-23 08:14:54	5.43	148	4.11	3.85	4.07	229.5	229.1	229.5	远程	正常	调速	48424	2.18	0.79		3.77	384
2018-04-23 08:15:54	5.5	149	4.35	4.2	4.25	225.7	225.7	225.6	远程	正常	调速	48488	2.2	0.77		3.77	384
2018-04-23 08:16:57	5.48	149	4.15	3.97	4.16	229	229	229	远程	正常	调速	48551	2.2	0.8		3.77	384
2018-04-23 08:18:00	5.58	148	4.32	4.03	4.2	229.2	228.7	228.5	远程	正常	调速	48615	2.24	0.8		3.77	384
2018-04-23 08:19:05	5.65	148	4.16	4.09	4.21	229.3	229.4	228.8	远程	正常	调速	48679	2.24	0.79		3.79	386
2018-04-23 08:20:09	5.57	148	4.38	4.2	4.34	225	224.6	224.2	远程	正常	调速	48744	2.23	0.77		3.79	386
2018-04-23 08:21:12	5.53	148	4.24	3.93	4.14	228.7	228.1	228.4	远程	正常	调速	48807	2.21	0.79		3.79	386
2018-04-23 08:22:17	5.55	148	4.25	4	4.21	229.2	228.5	228.6	远程	正常	调速	48871	2.23	0.79		3.79	386
2018-04-23 08:23:27	5.53	148	4.25	4.19	4.3	226.3	226.1	226.1	远程	正常	调速	48941	2.21	0.77		3.79	386
2018-04-23 08:24:24	5.62	148	4.16	3.97	4.16	228.9	228.3	228.8	远程	正常	调速	48999	2.23	0.79		3.79	386
2018-04-23 08:51:11	6.27	149	4.64	4.6	4.82	225.6	225.2	225	远程	正常	调速	50605	2.42	0.77		3.82	389
2018-04-23 08:52:26	6.28	148	4.68	4.41	4.71	228.8	228.4	228.1	远程	正常	调速	50680	2.44	0.79		3.82	389
2018-04-23 08:53:38	6.26	148	4.53	4.32	4.57	228.7	228.8	228.6	远程	正常	调速	50753	2.42	0.79		3.83	390
2018-04-23 08:54:52	6.24	148	4.5	4.29	4.48	228.8	228.9	228.8	远程	正常	调速	50827	2.4	0.79		3.83	390
2018-04-23 08:56:06	6.32	148	4.61	4.38	4.59	229.3	229.2	228.6	远程	正常	调速	50900	2.44	0.79		3.83	390
2018-04-23 08:57:10	6.34	148	4.84	4.68	4.71	226.9	226.2	226.5	远程	正常	调速	50964	2.43	0.75		3.84	391
2018-04-23 08:58:14	6.32	148	4.79	4.61	4.7	227.6	227.5	227	远程	正常	调速	51028	2.45	0.77		3.83	390
2018-04-23 08:59:17	6.41	148	4.62	4.38	4.56	228.7	228.7	228.2	远程	正常	调速	51091	2.45	0.79		3.83	390
2018-04-23 09:00:21	6.45	148	4.94	4.71	4.92	227.5	227.5	226.9	远程	正常	调速	51156	2.49	0.76		3.84	391
2018-04-23 09:01:25	6.51	148	4.87	4.4	4.78	229.2	228.1	228.7	远程	正常	调速	51219	2.5	0.79		3.84	391
2018-04-23 09:02:29	6.54	148	4.72	4.43	4.69	228.9	227.9	228.5	远程	正常	调速	51284	2.5	0.79		3.84	391
2018-04-23 09:03:32	6.57	148	4.74	4.44	4.73	229	229	228.6	远程	正常	调速	51347	2.51	0.79		3.84	391
2018-04-23 09:05:40	6.6	148	4.76	4.46	4.78	228.9	228.6	228.4	远程	正常	调速	51474	2.51	0.79		3.84	391
2018-04-23 09:06:43	6.63	148	4.79	4.41	4.83	228.1	227.5	228.2	远程	正常	调速	51538	2.51	0.78		3.84	391
2018-04-23 09:07:47	6.64	148	4.99	4.68	5.07	225.8	224.8	225.2	远程	正常	调速	51602	2.54	0.77		3.84	391
2018-04-23 09:09:10	6.69	148	4.8	4.51	4.88	228.2	228.2	228.4	远程	正常	调速	51685	2.55	0.79		3.84	391
2018-04-23 09:11:03	6.7	149	4.83	4.52	4.83	228.5	227.6	228.4	远程	正常	调速	51798	2.54	0.79		3.84	391
2018-04-23 09:11:04	6.7	148	4.9	4.56	4.85	228.2	227.5	228.2	远程	正常	调速	51799	2.55	0.79		3.84	391
2018-04-23 09:12:03	6.72	148	4.86	4.48	4.88	229	228	228.9	远程	正常	调速	51858	2.55	0.79		3.84	391
2018-04-23 09:13:19	6.76	148	4.84	4.5	4.91	228.1	227.6	228.2	远程	正常	调速	51934	2.56	0.79		3.84	391
2018-04-23 09:14:10	6.77	148	5.02	4.8	5.07	225.1	225.1	225.1	远程	正常	调速	51985	2.58	0.77		3.84	391
2018-04-23 09:16:31	6.75	148	4.96	4.54	4.96	228.5	228	228	远程	正常	调速	52049	2.57	0.79		3.84	391
2018-04-23 09:16:31	6.74	148	4.95	4.49	5	228.4	228.4	228.1	远程	正常	调速	52125	2.56	0.79		3.86	393
2018-04-23 09:17:22	6.75	148	4.98	4.71	5.11	227.8	227.8	227.5	远程	正常	调速	52176	2.57	0.77		3.86	393
2018-04-23 09:18:25	6.71	148	4.86	4.47	4.89	228.3	227.6	228.4	远程	正常	调速	52240	2.54	0.79		3.86	393
2018-04-23 09:19:53	6.71	148	4.84	4.46	4.92	228.8	228	228.8	远程	正常	调速	52308	2.54	0.79		3.87	394
2018-04-23 09:20:34	6.67	149	4.98	4.73	5.08	225.2	225.1	225	远程	正常	调速	52368	2.54	0.77		3.87	394
2018-04-23 09:21:54	6.6	149	4.75	4.35	4.78	228.5	227.8	228	远程	正常	调速	52448	2.5	0.79		3.87	394
2018-04-23 09:22:40	6.6	148	4.81	4.42	4.81	227.8	227.6	227.8	远程	正常	调速	52495	2.51	0.79		3.87	394
2018-04-23 09:23:45	6.39	148	4.81	4.62	4.8	224	223.6	224	远程	正常	调速	52559	2.45	0.78		3.88	395
2018-04-23 09:25:06	6.16	148	4.52	4.24	4.52	228.5	228.3	228.6	远程	正常	调速	52640	2.39	0.8		3.88	395
2018-04-23 09:27:05	5.94	149	4.41	4.19	4.36	228.9	228.1	228.3	远程	正常	调速	52687	2.33	0.79		3.88	395
2018-04-23 09:27:06	5.91	148	4.51	4.1	4.44	228	227.6	227.3	远程	正常	调速	52760	2.32	0.79		3.88	395
2018-04-23 09:27:58	5.82	148	4.5	4.27	4.5	225.1	224.5	224.4	远程	正常	调速	52813	2.28	0.77		3.88	395
2018-04-23 09:36:02	5.37	148	4.33	4.13	4.3	224.9	223.7	224.1	远程	正常	调速	53297	2.16	0.77		3.89	396
2018-04-23 09:37:22	5.25	149	4.21	3.76	4.13	226.8	226.3	226.5	远程	正常	调速	53377	2.12	0.78		3.9	397
2018-04-23 09:38:52	5.28	148	4.2	3.72	4.14	227.2	226	226.5	远程	正常	调速	53437	2.12	0.78		3.89	396
2018-04-23 09:39:26	5.26	148	4.23	3.94	4.25	224.5	224.1	224.2	远程	正常	调速	53501	2.11	0.76		3.9	397
2018-04-23 09:40:51	5.21	148	4.2	3.79	4.06	226.5	226.5	226.4	远程	正常	调速	53586	2.11	0.78		3.9	397
2018-04-23 09:41:33	5.17	148	4.1	3.7	4	227.7	226.8	227	远程	正常	调速	53628	2.1	0.78		3.9	397
2018-04-23 09:42:55	5.12	149	4.14	3.87	4.16	225.2	224	225	远程	正常	调速	53710	2.09	0.76		3.9	397
2018-04-23 09:43:40	5.14	149	4.15	3.77	4.08	226.8	225.7	226.3	远程	正常	调速	53755	2.1	0.79		3.89	396
2018-04-23 09:44:44	5.22	149	4.16	3.85	4.07	226.9	226.6	227	远程	正常	调速	53819	2.11	0.78		3.9	397
2018-04-23 09:45:57	5.19	148	4.21	3.89	4.18	226.2	225.6	226.3	远程	正常	调速	53892	2.11	0.76		3.9	397
2018-04-23 09:46:54	5.19	148	4.07	3.79	4.17	226.7	226.6	226.9	远程	正常	调速	53948	2.1	0.78		3.9	397
2018-04-23 09:48:47	5.15	148	4.09	3.8	4.08	227	226.8	226.7	远程	正常	调速	54063	2.09	0.78		3.9	397
2018-04-23 09:49:15	5.13	148	4.05	3.79	4.06	227.6	226.8	227.2	远程	正常	调速	54090	2.1	0.78		3.9	397
2018-04-23 09:50:32	5.08	148	4.09	3.93	4.21	223.6	223.2	223.8	远程	正常	调速	54167	2.07	0.77		3.9	397
2018-04-23 09:51:09	5.1	148	4.01	3.75	4	226.9	226	226.9	远程	正常	调速	54204	2.07	0.78		3.9	397
2018-04-23 09:52:13	5.07	148	3.97	3.72	3.96	227.3	226.8	227	远程	正常	调速	54268	2.07	0.78		3.9	397
2018-04-23 09:53:48	5.14	148	3.95	3.78	4.07	227.3	226.7	227.6	远程	正常	调速	54361	2.09	0.78		3.91	398
2018-04-23 09:54:25	5.14	148	4.04	3.75	4.03	227.1	226.6	226.7	远程	正常	调速	54396	2.08	0.78		3.9	397
2018-04-23 09:55:31	5.18	148	4.19	3.97	4.3	225.7	225.4	225.5	远程	正常	调速	54462	2.11	0.76		3.91	398
2018-04-23 09:57:04	5.35	148	4.15	3.89	4.21	228	227.6	228.4	远程	正常	调速	54559	2.16	0.79		3.91	398
2018-04-23 10:01:01	5.51	148	4.14	3.86	4.19	227.3	227.1	227.2	远程	正常	调速	54662	2.19	0.79		3.91	398
2018-04-23 10:01:03	5.78	148	4.33	3.99	4.41	226.5	226	226.9	远程	正常	调速	54797	2.26	0.79		3.93	401
2018-04-23 10:01:48	5.9	148	4.32	4.13	4.54	227.9	227.1	227.6	远程	正常	调速	54843	2.31	0.79		3.91	398
2018-04-23 10:06:09	6.27	148	4.59	4.22	4.65	226.7	226.3	227	远程	正常	调速	55104	2.4	0.79		3.94	402
2018-04-23 10:06:10	6.27	148	4.62	4.31	4.8	226.6	226.3	226.8	远程	正常	调速	55105	2.41	0.79		3.94	402
2018-04-23 10:07:17	6.31	148	4.64	4.39	4.74	227.2	226.6	227	远程	正常	调速	55164	2.42	0.79		3.93	401
2018-04-23 10:08:11	6.38	148	4.59	4.27	4.72	227	226.4	226.6	远程	正常	调速	55226	2.44	0.79		3.94	402
2018-04-23 10:09:15	6.42	148	4.76	4.6	4.89	224.6	223.6	224.4	远程	正常	调速	55290	2.44	0.76		3.94	402
2018-04-23 10:11:18	6.43	148	4.68	4.43	4.81	227.5	226.7	227.7	远程	正常	调速	55412	2.47	0.79		3.94	402
2018-04-23 10:11:22	6.44	148	4.73	4.5	4.84	227	227	227	远程	正常	调速	55418	2.47	0.79		3.94	402
2018-04-23 10:12:27	6.48	148	4.85	4.58	4.91	227	226.1	226.8	远程	正常	调速	55482	2.48	0.77		3.94	402
2018-04-23 10:13:32	6.53	148	4.66	4.4	4.79	227.4	227	227.8	远程	正常	调速	55546	2.49	0.8		3.95	403
2018-04-23 10:14:34	6.54	148	4.77	4.39	4.87	227	226.6	226.7	远程	正常	调速	55609	2.48	0.78		3.94	402
2018-04-23 10:15:38	6.46	148	4.8	4.42	4.71	227.7	226.8	227.4	远程	正常	调速	55674	2.47	0.79		3.95	403
2018-04-23 10:16:42	6.5	148	4.79	4.42	4.81	226.8	226.9	226.9	远程	正常	调速	55737	2.48	0.79		3.94	402
2018-04-23 10:17:46	6.29	149	4.84	4.6	4.91	225.1	225.1	225	远程	正常	调速	55801	2.42	0.76		3.95	403
2018-04-23 10:18:49	5.28	148	4.06	3.83	4.17	227.1	226.4	227.3	远程	正常	调速	55864	2.13	0.79		3.95	403
2018-04-23 10:19:53	5.28	148	4.05	3.87	4.14	226.6	226.7	227.1	远程	正常	调速	55929	2.13	0.79		3.95	403
2018-04-23 10:20:57	5.47	148	4.24	3.94	4.31	226.8	226	226.9	远程	正常	调速	55993	2.19	0.79		3.95	403
2018-04-23 10:22:02	5.58	148	4.22	3.95	4.3	227.2	226.4	226.9	远程	正常	调速	56057	2.2	0.78		3.95	403
2018-04-23 10:25:44	5.68	148	4.33	4.04	4.38	226.8	226.8	226.7	远程	正常	调速	56279	2.23	0.77		3.96	404
2018-04-23 10:26:26	5.76	148	4.36	4.07	4.35	227.6	227	227.7	远程	正常	调速	56313	2.27	0.78		3.97	405
2018-04-23 10:27:45	5.81	148	4.24	4.08	4.42	227.8	227.7	227.7	远程	正常	调速	56400	2.28	0.79		3.96	404
2018-04-23 10:28:23	5.84	148	4.44	4	4.39	227.1	227.2	226.9	远程	正常	调速	56438	2.28	0.79		3.97	405
2018-04-23 10:29:28	5.89	148	4.44	4.08	4.48	227.4	227.3	227.2	远程	正常	调速	56503	2.3	0.79		3.96	404
2018-04-23 10:30:31	5.95	148	4.43	4.09	4.49	227.4	226.6	227	远程	正常	调速	56567	2.31	0.79		3.97	405
2018-04-23 10:31:35	6.03	148	4.5	4.12	4.5	227.3	226.8	227	远程	正常	调速	56630	2.33	0.79		3.97	405
2018-04-23 10:32:39	6.02	148	4.6	4.3	4.7	225.9	225.8	225.8	远程	正常	调速	56694	2.34	0.76		3.96	404
2018-04-23 10:33:43	6.06	148	4.48	4.16	4.51	227.2	226.9	227.6	远程	正常	调速	56758	2.35	0.79		3.97	405
2018-04-23 10:34:32	6.14	148	4.47	4.19	4.57	227.4	226.8	227.5	远程	正常	调速	56807	2.37	0.8		3.97	405
2018-04-23 10:35:32	6.17	148	4.49	4.19	4.6	227.1	227.1	227.5	远程	正常	调速	56868	2.39	0.79		3.97	405
2018-04-23 10:36:38	6.22	148	4.67	4.45	4.82	225.6	225.4	226.1	远程	正常	调速	56933	2.4	0.76		3.97	405
2018-04-23 10:37:43	6.24	148	4.53	4.16	4.65	226.9	226.2	227.2	远程	正常	调速	56998	2.39	0.79		3.97	405
2018-04-23 10:38:50	6.24	148	4.59	4.25	4.66	227	226.5	227.5	远程	正常	调速	57065	2.41	0.79		3.98	406
2018-04-23 10:40:06	6.25	148	4.67	4.4	4.72	225.6	225.5	225.6	远程	正常	调速	57130	2.39	0.76		3.98	406
2018-04-23 10:41:08	6.3	148	4.53	4.2	4.64	227	227	226.9	远程	正常	调速	57204	2.4	0.79		3.98	406
2018-04-23 10:42:06	6.3	148	4.56	4.23	4.63	227.1	227.1	227.1	远程	正常	调速	57261	2.41	0.79		3.98	406
2018-04-23 10:43:11	6.32	148	4.74	4.56	4.78	225.5	224.9	225.6	远程	正常	调速	57327	2.43	0.76		3.98	406
2018-04-23 10:44:17	6.39	148	4.68	4.35	4.61	226.4	226.6	226.2	远程	正常	调速	57392	2.44	0.79		3.98	406
2018-04-23 10:45:46	6.4	148	4.62	4.4	4.63	226.5	226.6	226.3	远程	正常	调速	57458	2.45	0.8		3.98	406
2018-04-23 10:46:27	6.36	148	4.74	4.45	4.71	226.3	225.4	226.1	远程	正常	调速	57523	2.42	0.77		3.98	406
2018-04-23 10:47:33	6.38	148	4.64	4.27	4.61	227.4	226.6	227.1	远程	正常	调速	57589	2.44	0.79		3.97	405
2018-04-23 10:48:43	6.25	148	4.62	4.26	4.58	226.9	226.7	227	远程	正常	调速	57658	2.4	0.79		3.98	406
2018-04-23 10:49:45	6.08	148	4.66	4.51	4.65	225.5	224.7	225.1	远程	正常	调速	57721	2.35	0.77		3.97	405
2018-04-23 10:50:50	5.98	148	4.39	4	4.44	227.1	226.6	226.7	远程	正常	调速	57785	2.31	0.79		3.98	406
2018-04-23 10:52:04	5.94	148	4.39	4	4.36	226.4	226.1	226.6	远程	正常	调速	57859	2.29	0.79		4	408
2018-04-23 10:53:00	5.8	148	4.56	4.28	4.59	225.5	225.5	225.6	远程	正常	调速	57916	2.27	0.76		3.98	406
2018-04-23 10:55:26	5.69	148	4.32	4.06	4.22	226.6	225.8	226.4	远程	正常	调速	57993	2.23	0.79		4	408
2018-04-23 10:55:28	5.65	148	4.29	3.92	4.34	226.9	226.8	226.8	远程	正常	调速	58062	2.21	0.78		3.98	406
2018-04-23 10:56:16	5.64	149	4.48	4.28	4.43	225.9	224.8	225.5	远程	正常	调速	58112	2.24	0.76		4	408
2018-04-23 10:57:22	5.67	148	4.37	4.02	4.39	226.4	226.3	226.5	远程	正常	调速	58177	2.24	0.78		4	408
2018-04-23 10:59:01	5.64	148	4.34	3.96	4.35	227.2	226.9	227.5	远程	正常	调速	58275	2.23	0.78		4.01	409
2018-04-23 10:59:38	5.57	148	4.38	4.07	4.4	226.5	225.4	225.8	远程	正常	调速	58309	2.2	0.76		4	408
2018-04-23 11:00:39	5.54	148	4.24	3.86	4.37	227.1	226.9	227.3	远程	正常	调速	58375	2.2	0.78		4.01	409
2018-04-23 11:01:45	5.54	148	4.24	3.87	4.29	226.8	226	226.3	远程	正常	调速	58440	2.19	0.78		4.01	409

## Sheet: Sheet2
时间	电流	转速	输入电流A	输入电流B	输入电流C	输入电压A	输入电压B	输入电压C	KA0	KA4	远程操作	操作时间	有功功率	功率因数	有功电量	井下压力	沉没度
2018-05-07 08:29:11	4.28	138	3.69	3.64	3.72	222	221.6	222.3	远程	正常	调速	48641	1.8	0.74		4.58	467
2018-05-07 08:30:21	4.28	138	3.59	3.52	3.7	221.6	220.9	222	远程	正常	调速	48711	1.78	0.75		4.58	467
2018-05-07 08:31:32	4.25	138	3.58	3.28	3.56	223.8	222.9	223.4	远程	正常	调速	48782	1.78	0.78		4.57	466
2018-05-07 08:32:43	4.19	138	3.52	3.36	3.53	223.5	222.8	223.2	远程	正常	调速	48852	1.78	0.77		4.58	467
2018-05-07 08:33:53	4.15	138	3.57	3.49	3.65	221.5	221.3	221.5	远程	正常	调速	48923	1.76	0.74		4.58	467
2018-05-07 08:35:04	4.19	138	3.6	3.55	3.65	220.9	220.3	221.3	远程	正常	调速	48993	1.77	0.75		4.57	466
2018-05-07 08:36:14	4.14	138	3.54	3.55	3.61	220.3	219.9	220.2	远程	正常	调速	49064	1.77	0.75		4.57	466
2018-05-07 08:37:24	4.19	138	3.45	3.36	3.44	223.6	222.6	223.4	远程	正常	调速	49134	1.77	0.77		4.55	464
2018-05-07 08:38:34	4.15	138	3.38	3.29	3.47	224.4	223.3	224.5	远程	正常	调速	49204	1.78	0.78		4.55	464
2018-05-07 08:39:44	4.14	138	3.62	3.52	3.77	222.3	221.9	222.6	远程	正常	调速	49274	1.78	0.75		4.55	464
2018-05-07 08:40:55	4.14	138	3.56	3.47	3.62	222.2	221.8	222.2	远程	正常	调速	49344	1.77	0.74		4.55	464
2018-05-07 08:42:05	4.16	138	3.44	3.35	3.58	223.8	223.7	223.9	远程	正常	调速	49415	1.77	0.77		4.55	464
2018-05-07 08:43:15	4.16	138	3.51	3.29	3.49	223.9	223.6	224.1	远程	正常	调速	49485	1.78	0.77		4.55	464
2018-05-07 08:44:26	4.12	138	3.5	3.52	3.56	222.5	222.1	222.4	远程	正常	调速	49556	1.76	0.75		4.55	464
2018-05-07 08:45:36	4.11	138	3.62	3.54	3.64	223.4	222.3	223.1	远程	正常	调速	49626	1.78	0.75		4.55	464
2018-05-07 08:46:47	4.11	138	3.57	3.46	3.6	221.9	221.8	222.1	远程	正常	调速	49697	1.77	0.75		4.55	464
2018-05-07 08:47:58	4.16	138	3.42	3.32	3.55	224.1	223.9	224.3	远程	正常	调速	49768	1.77	0.77		4.55	464
2018-05-07 08:49:08	4.15	138	3.46	3.33	3.59	223.4	223.1	223.9	远程	正常	调速	49838	1.77	0.77		4.55	464
2018-05-07 08:50:18	4.12	138	3.57	3.43	3.56	222.7	221.6	222.4	远程	正常	调速	49908	1.76	0.74		4.55	464
2018-05-07 08:51:28	4.1	138	3.7	3.57	3.66	223.2	222	223	远程	正常	调速	49978	1.78	0.74		4.55	464
2018-05-07 08:52:39	4.13	138	3.61	3.47	3.64	221.8	221	222.1	远程	正常	调速	50048	1.77	0.74		4.55	464
2018-05-07 08:53:49	4.1	138	3.48	3.34	3.64	224.3	224.1	224.6	远程	正常	调速	50119	1.77	0.77		4.55	464
2018-05-07 08:55:00	4.1	138	3.39	3.28	3.49	225.2	224.6	225.5	远程	正常	调速	50189	1.76	0.77		4.55	464
2018-05-07 08:56:10	4.08	138	3.55	3.31	3.49	224.5	224.2	224.3	远程	正常	调速	50259	1.75	0.77		4.55	464
2018-05-07 08:57:20	4.09	138	3.49	3.34	3.52	224.9	224.6	225.2	远程	正常	调速	50330	1.77	0.77		4.54	463
2018-05-07 08:58:30	4.11	138	3.48	3.34	3.53	225	224	225	远程	正常	调速	50400	1.77	0.77		4.54	463
2018-05-07 08:59:41	4.1	138	3.6	3.49	3.66	222.4	222.3	222.5	远程	正常	调速	50471	1.78	0.75		4.54	463
2018-05-07 09:00:51	4.11	138	3.46	3.29	3.46	224.2	223.4	224.4	远程	正常	调速	50541	1.76	0.77		4.54	463
2018-05-07 09:02:01	4.09	138	3.45	3.3	3.52	224.6	223.6	224.3	远程	正常	调速	50611	1.77	0.77		4.54	463
2018-05-07 09:03:11	4.08	138	3.49	3.21	3.49	225	224	224.8	远程	正常	调速	50681	1.75	0.77		4.55	464
2018-05-07 09:04:22	4.08	138	3.6	3.39	3.64	224.1	223.1	224.1	远程	正常	调速	50752	1.76	0.75		4.55	464
2018-05-07 09:05:32	4.08	138	3.49	3.26	3.51	224.8	223.8	224.7	远程	正常	调速	50822	1.76	0.77		4.55	464
2018-05-07 09:06:43	4.08	138	3.49	3.38	3.67	224.7	223.8	224.5	远程	正常	调速	50892	1.76	0.76		4.55	464
2018-05-07 09:07:53	4.09	138	3.4	3.25	3.5	224.6	223.7	224.4	远程	正常	调速	50963	1.76	0.78		4.55	464
2018-05-07 09:09:03	4.14	138	3.64	3.5	3.6	223.1	222.6	222.9	远程	正常	调速	51033	1.78	0.76		4.55	464
2018-05-07 09:10:14	4.11	138	3.42	3.19	3.48	223.8	223.1	223.7	远程	正常	调速	51103	1.75	0.77		4.54	463
2018-05-07 09:11:24	4.16	138	3.48	3.35	3.49	224	223	223.9	远程	正常	调速	51174	1.76	0.77		4.54	463
2018-05-07 09:12:35	4.15	138	3.52	3.4	3.52	223.6	222.8	224	远程	正常	调速	51245	1.76	0.77		4.54	463
2018-05-07 09:13:45	4.13	138	3.36	3.26	3.55	224	223.4	224.5	远程	正常	调速	51315	1.77	0.78		4.53	462
2018-05-07 09:14:55	4.16	138	3.46	3.32	3.64	223.6	222.7	223.7	远程	正常	调速	51385	1.77	0.77		4.53	462
2018-05-07 09:16:06	4.16	138	3.52	3.28	3.52	223.6	222.8	223.4	远程	正常	调速	51456	1.77	0.78		4.53	462
2018-05-07 09:17:15	4.14	138	3.47	3.3	3.54	225.1	224.6	225.6	远程	正常	调速	51525	1.79	0.78		4.53	462
2018-05-07 09:18:26	4.16	138	3.43	3.21	3.44	223.6	223.5	223.9	远程	正常	调速	51596	1.76	0.78		4.53	462
2018-05-07 09:19:37	4.11	138	3.46	3.29	3.52	223.6	222.3	223.4	远程	正常	调速	51667	1.76	0.77		4.54	463
2018-05-07 09:20:47	4.16	138	3.51	3.27	3.53	224.8	223.5	224.8	远程	正常	调速	51737	1.78	0.77		4.54	463
2018-05-07 09:21:57	4.15	138	3.48	3.3	3.55	223.5	222.1	223.2	远程	正常	调速	51807	1.76	0.77		4.54	463
2018-05-07 09:23:08	4.18	138	3.5	3.37	3.51	222.7	221.7	222.8	远程	正常	调速	51878	1.77	0.77		4.54	463
2018-05-07 09:24:19	4.15	138	3.6	3.54	3.63	219.7	218.4	219.4	远程	正常	调速	51949	1.77	0.76		4.54	463
2018-05-07 09:25:30	4.13	138	3.5	3.42	3.62	221	220.6	220.8	远程	正常	调速	52020	1.77	0.76		4.55	464
2018-05-07 09:26:39	4.12	138	3.59	3.48	3.71	220.9	220.2	220.5	远程	正常	调速	52089	1.78	0.76		4.54	463
2018-05-07 09:27:49	4.13	138	3.49	3.44	3.53	218.2	217.1	217.7	远程	正常	调速	52159	1.75	0.77		4.54	463
2018-05-07 09:29:00	4.14	138	3.55	3.48	3.58	217.5	217.1	217.2	远程	正常	调速	52230	1.75	0.77		4.54	463
2018-05-07 09:30:10	4.2	138	3.52	3.42	3.55	216.8	215.7	216.3	远程	正常	调速	52300	1.75	0.76		4.54	463
2018-05-07 09:31:21	4.11	138	3.51	3.49	3.59	215.4	214.3	215.2	远程	正常	调速	52370	1.73	0.77		4.54	463
2018-05-07 09:32:30	4.09	138	3.43	3.43	3.58	216	215.8	215.8	远程	正常	调速	52440	1.73	0.77		4.54	463
2018-05-07 09:33:41	4.06	138	3.42	3.39	3.56	216.8	216.1	216.8	远程	正常	调速	52511	1.72	0.76		4.55	464
2018-05-07 09:34:51	4.12	138	3.59	3.47	3.58	216.4	215.4	216	远程	正常	调速	52581	1.74	0.77		4.55	464
2018-05-07 09:36:02	4.12	138	3.45	3.46	3.58	216	214.7	215.5	远程	正常	调速	52652	1.73	0.77		4.54	463
2018-05-07 09:37:12	4.09	138	3.53	3.5	3.61	215.8	214.7	215.7	远程	正常	调速	52722	1.73	0.77		4.54	463
2018-05-07 09:38:23	4.08	138	3.51	3.45	3.62	216.7	216.2	216.7	远程	正常	调速	52793	1.73	0.77		4.54	463
2018-05-07 09:39:33	4.1	138	3.45	3.43	3.6	215.8	215.3	215.8	远程	正常	调速	52863	1.73	0.77		4.53	462
2018-05-07 09:40:43	4.07	138	3.46	3.44	3.53	216.2	214.9	215.5	远程	正常	调速	52933	1.73	0.77		4.52	461
2018-05-07 09:41:54	4.1	138	3.47	3.49	3.58	216.3	215.7	215.7	远程	正常	调速	53004	1.74	0.77		4.52	461
2018-05-07 09:43:03	4.07	138	3.51	3.39	3.6	216.5	215.1	215.9	远程	正常	调速	53073	1.73	0.77		4.52	461
2018-05-07 09:44:13	4.1	138	3.44	3.41	3.6	217.2	216	216.5	远程	正常	调速	53143	1.74	0.77		4.51	460
2018-05-07 09:45:24	4.12	138	3.46	3.47	3.66	216.2	215.7	215.7	远程	正常	调速	53214	1.74	0.77		4.52	461
2018-05-07 09:46:35	4.12	138	3.47	3.28	3.41	223.5	222.5	223.1	远程	正常	调速	53284	1.75	0.77		4.52	461
2018-05-07 09:47:45	4.09	138	3.44	3.42	3.53	216.1	215.6	215.8	远程	正常	调速	53355	1.72	0.76		4.52	461
2018-05-07 09:48:56	4.07	138	3.51	3.5	3.57	217.3	216.2	217.1	远程	正常	调速	53426	1.73	0.77		4.52	461
2018-05-07 09:50:07	4.07	138	3.52	3.44	3.64	216.6	215.9	216.7	远程	正常	调速	53497	1.74	0.77		4.51	460
2018-05-07 09:51:16	4.08	138	3.54	3.44	3.6	217.7	216.5	217	远程	正常	调速	53566	1.73	0.77		4.51	460
2018-05-07 09:52:26	4.08	138	3.52	3.41	3.52	216.9	216.4	216.4	远程	正常	调速	53636	1.74	0.77		4.52	461
2018-05-07 09:53:36	4.12	138	3.54	3.5	3.66	217	216	216.9	远程	正常	调速	53706	1.75	0.77		4.53	462
2018-05-07 09:54:47	4.11	138	3.5	3.43	3.58	217.3	216.4	216.6	远程	正常	调速	53777	1.75	0.77		4.53	462
2018-05-07 09:55:57	4.08	138	3.5	3.37	3.54	216.7	216.1	216.7	远程	正常	调速	53847	1.72	0.77		4.53	462
2018-05-07 09:57:08	4.09	138	3.47	3.51	3.52	216.4	215.8	216.4	远程	正常	调速	53918	1.73	0.77		4.53	462
2018-05-07 09:58:18	4.12	138	3.43	3.4	3.59	216.1	215.9	215.9	远程	正常	调速	53988	1.73	0.77		4.53	462
2018-05-07 09:59:29	4.1	138	3.46	3.41	3.5	216.9	216.4	216.6	远程	正常	调速	54059	1.73	0.77		4.53	462
2018-05-07 10:00:39	4.08	138	3.56	3.47	3.56	216.6	215.2	216	远程	正常	调速	54129	1.73	0.77		4.53	462
2018-05-07 10:01:49	4.08	138	3.48	3.39	3.56	216.5	215.9	216.6	远程	正常	调速	54199	1.73	0.76		4.53	462
2018-05-07 10:03:00	4.1	138	3.43	3.5	3.62	215.6	215.2	215.5	远程	正常	调速	54270	1.74	0.77		4.53	462
2018-05-07 10:04:10	4.08	138	3.44	3.43	3.5	217	215.8	216.4	远程	正常	调速	54340	1.73	0.77		4.53	462
2018-05-07 10:05:20	4.12	138	3.57	3.45	3.55	217.2	216.8	216.8	远程	正常	调速	54410	1.73	0.77		4.53	462
2018-05-07 10:06:30	4.12	138	3.5	3.48	3.55	216.7	216	216.1	远程	正常	调速	54480	1.74	0.77		4.54	463
2018-05-07 10:07:40	4.08	138	3.45	3.54	3.64	216.7	216.3	216.5	远程	正常	调速	54550	1.74	0.76		4.54	463
2018-05-07 10:08:51	4.04	138	3.45	3.45	3.5	216.1	215.4	215.6	远程	正常	调速	54621	1.72	0.77		4.53	462
2018-05-07 10:10:01	4.05	138	3.42	3.46	3.58	216.3	215.3	215.7	远程	正常	调速	54691	1.71	0.76		4.53	462
2018-05-07 10:11:11	4.05	138	3.47	3.47	3.61	217.1	216.3	217.3	远程	正常	调速	54761	1.72	0.76		4.54	463
2018-05-07 10:12:22	4.04	138	3.49	3.4	3.59	217.7	217.1	217.3	远程	正常	调速	54832	1.72	0.76		4.54	463
2018-05-07 10:13:32	4.06	138	3.53	3.51	3.54	217.1	216.5	217.1	远程	正常	调速	54902	1.73	0.77		4.53	462
2018-05-07 10:14:43	4.06	138	3.45	3.42	3.54	217.3	216.8	217	远程	正常	调速	54972	1.73	0.77		4.52	461
2018-05-07 10:15:53	4.04	138	3.43	3.51	3.58	217.4	216.8	216.9	远程	正常	调速	55043	1.73	0.77		4.52	461
2018-05-07 10:17:03	4.05	138	3.46	3.43	3.58	217.6	216.3	216.7	远程	正常	调速	55113	1.73	0.77		4.52	461
2018-05-07 10:18:13	4.05	138	3.51	3.39	3.56	217.8	217	217.8	远程	正常	调速	55183	1.72	0.76		4.53	462
2018-05-07 10:19:23	4.04	138	3.47	3.44	3.59	217.2	216.1	216.5	远程	正常	调速	55253	1.73	0.77		4.52	461
2018-05-07 10:20:34	4.04	138	3.48	3.39	3.53	216.6	215.9	216.1	远程	正常	调速	55324	1.72	0.76		4.51	460
2018-05-07 10:21:44	4.08	138	3.56	3.43	3.55	216.2	215.5	216.3	远程	正常	调速	55394	1.74	0.77		4.52	461
2018-05-07 10:22:54	4.05	138	3.45	3.38	3.53	217.3	216.1	217	远程	正常	调速	55464	1.72	0.76		4.52	461
2018-05-07 10:24:05	4.04	138	3.42	3.33	3.5	216.7	215.3	215.9	远程	正常	调速	55535	1.71	0.77		4.51	460
2018-05-07 10:25:16	4.03	138	3.58	3.48	3.55	216.5	216	216.6	远程	正常	调速	55606	1.73	0.77		4.52	461
2018-05-07 10:26:26	4.06	138	3.46	3.38	3.47	217.2	215.9	216.6	远程	正常	调速	55676	1.72	0.77		4.51	460
2018-05-07 10:27:36	4.09	138	3.46	3.39	3.57	216.4	215.3	215.7	远程	正常	调速	55746	1.73	0.78		4.51	460
2018-05-07 10:28:46	4.11	138	3.55	3.44	3.53	216.9	215.9	216.3	远程	正常	调速	55817	1.75	0.77		4.51	460
2018-05-07 10:29:57	4.03	138	3.48	3.34	3.49	216.7	215.8	216.1	远程	正常	调速	55887	1.72	0.77		4.51	460
2018-05-07 10:31:08	4.08	138	3.47	3.38	3.52	216.7	216.2	216.7	远程	正常	调速	55958	1.73	0.77		4.51	460
2018-05-07 10:32:18	4.09	138	3.49	3.41	3.49	216.2	215.4	215.6	远程	正常	调速	56028	1.72	0.77		4.51	460
2018-05-07 10:33:28	4.11	138	3.53	3.41	3.65	217.4	216.3	217.3	远程	正常	调速	56098	1.74	0.77		4.52	461
2018-05-07 10:34:39	4.06	138	3.56	3.35	3.52	217.7	216.6	217.2	远程	正常	调速	56169	1.74	0.78		4.51	460
2018-05-07 10:35:49	4.03	138	3.51	3.33	3.56	217.3	216	216.9	远程	正常	调速	56239	1.71	0.77		4.51	460
2018-05-07 10:36:51	4.06	138	3.39	3.3	3.5	215.9	214.4	215.5	远程	正常	调速	56301	1.71	0.77		4.51	460
2018-05-07 10:38:09	4.11	138	3.43	3.37	3.58	216.5	215.4	216.5	远程	正常	调速	56379	1.73	0.77		4.52	461
2018-05-07 10:39:28	4.11	138	3.46	3.38	3.5	215.9	214.6	215.3	远程	正常	调速	56458	1.72	0.77		4.51	460
2018-05-07 10:40:46	4.03	138	3.45	3.32	3.51	216.1	215.3	216.2	远程	正常	调速	56536	1.71	0.77		4.51	460
2018-05-07 10:42:01	4.05	138	3.46	3.35	3.52	216.5	215.3	216.6	远程	正常	调速	56611	1.71	0.77		4.51	460
2018-05-07 10:43:11	4.06	138	3.45	3.5	3.56	215.5	214.6	215.6	远程	正常	调速	56681	1.71	0.77		4.52	461
2018-05-07 10:44:22	4.06	138	3.52	3.46	3.61	216.4	215.8	216.5	远程	正常	调速	56752	1.74	0.77		4.52	461
2018-05-07 10:45:46	4.1	138	3.5	3.4	3.56	216.5	215.3	216.4	远程	正常	调速	56836	1.73	0.77		4.52	461
2018-05-07 10:46:42	4.05	138	3.61	3.34	3.53	216.2	214.8	215.8	远程	正常	调速	56892	1.72	0.77		4.52	461
2018-05-07 10:47:53	4.05	138	3.43	3.37	3.52	216	214.9	216	远程	正常	调速	56963	1.7	0.76		4.52	461
2018-05-07 10:49:03	4.05	138	3.42	3.45	3.63	216	214.6	215.9	远程	正常	调速	57033	1.71	0.77		4.52	461
2018-05-07 10:50:14	4.08	138	3.39	3.37	3.55	216.1	214.9	216.2	远程	正常	调速	57104	1.71	0.77		4.52	461
2018-05-07 10:51:25	4.09	138	3.46	3.44	3.56	217.7	217.1	217.4	远程	正常	调速	57175	1.75	0.77		4.52	461
2018-05-07 10:52:34	4.1	138	3.44	3.45	3.56	217.2	216.4	216.8	远程	正常	调速	57244	1.74	0.78		4.52	461
2018-05-07 10:53:45	4.11	138	3.5	3.44	3.56	217.3	216.6	217.5	远程	正常	调速	57315	1.74	0.77		4.52	461
2018-05-07 10:54:55	4.13	138	3.49	3.49	3.58	217.4	216.3	216.9	远程	正常	调速	57385	1.75	0.77		4.52	461
2018-05-07 10:56:05	4.11	138	3.52	3.46	3.54	216.6	216.2	216.6	远程	正常	调速	57455	1.74	0.77		4.52	461
2018-05-07 10:57:16	4.08	138	3.44	3.39	3.63	219	218.4	218.7	远程	正常	调速	57526	1.75	0.77		4.52	461
2018-05-07 10:58:26	4.09	138	3.38	3.36	3.53	218.5	217.2	218.4	远程	正常	调速	57596	1.75	0.77		4.51	460
2018-05-07 10:59:37	4.13	138	3.5	3.41	3.58	219.2	217.9	218.6	远程	正常	调速	57667	1.76	0.77		4.52	461
2018-05-07 11:00:47	4.19	138	3.49	3.44	3.6	218.9	218.1	218.3	远程	正常	调速	57737	1.77	0.77		4.52	461
2018-05-07 11:01:57	4.2	138	3.51	3.45	3.61	216.2	215.8	216.3	远程	正常	调速	57807	1.75	0.77		4.52	461
2018-05-07 11:03:08	4.22	138	3.58	3.48	3.58	216.6	216.2	216.6	远程	正常	调速	57878	1.76	0.77		4.52	461
2018-05-07 11:04:19	4.2	138	3.52	3.47	3.73	216.5	216	216.8	远程	正常	调速	57949	1.76	0.77		4.51	460
2018-05-07 11:05:29	4.2	138	3.45	3.44	3.62	216.9	216.7	216.8	远程	正常	调速	58019	1.75	0.76		4.51	460
2018-05-07 11:06:39	4.21	138	3.56	3.55	3.64	215.7	215.5	215.8	远程	正常	调速	58089	1.77	0.78		4.51	460
2018-05-07 11:07:49	4.23	138	3.56	3.51	3.64	215.4	214.3	215.2	远程	正常	调速	58159	1.76	0.77		4.51	460
2018-05-07 11:09:00	4.22	138	3.61	3.46	3.74	216	215	215.8	远程	正常	调速	58230	1.76	0.77		4.48	457
2018-05-07 11:10:10	4.21	138	3.52	3.51	3.65	216.1	215.9	216.2	远程	正常	调速	58300	1.77	0.78		4.48	457
2018-05-07 11:11:21	4.15	138	3.59	3.48	3.54	215.9	215.2	215.5	远程	正常	调速	58370	1.74	0.77		4.48	457
2018-05-07 11:12:31	4.17	138	3.58	3.53	3.6	215.9	214.7	215.5	远程	正常	调速	58441	1.75	0.77		4.5	459
2018-05-07 11:13:42	4.19	138	3.47	3.46	3.62	215.6	215.1	215.8	远程	正常	调速	58512	1.75	0.77		4.48	457
2018-05-07 11:14:52	4.23	138	3.51	3.49	3.61	216.9	215.8	216.6	远程	正常	调速	58582	1.76	0.77		4.5	459
2018-05-07 11:16:02	4.24	138	3.61	3.5	3.7	216.6	215.8	216.2	远程	正常	调速	58653	1.77	0.77		4.5	459
2018-05-07 11:17:13	4.23	138	3.62	3.41	3.62	216.1	215.7	215.9	远程	正常	调速	58723	1.76	0.77		4.51	460
2018-05-07 11:18:23	4.17	138	3.52	3.55	3.63	216.7	215.4	216.3	远程	正常	调速	58793	1.76	0.77		4.5	459
2018-05-07 11:19:33	4.17	138	3.45	3.44	3.56	217.3	216.8	217.4	远程	正常	调速	58863	1.75	0.77		4.5	459
2018-05-07 11:20:43	4.17	138	3.49	3.48	3.68	216.8	216.3	216.9	远程	正常	调速	58933	1.75	0.77		4.5	459
2018-05-07 11:21:53	4.19	138	3.48	3.44	3.58	216	214.9	215.8	远程	正常	调速	59003	1.75	0.77		4.5	459
2018-05-07 11:23:04	4.15	138	3.57	3.54	3.59	216.5	215.3	216.3	远程	正常	调速	59074	1.74	0.76		4.5	459
2018-05-07 11:24:14	4.16	138	3.46	3.52	3.52	216.6	216.3	216.1	远程	正常	调速	59144	1.74	0.77		4.48	457
2018-05-07 11:25:25	4.15	138	3.47	3.43	3.56	215.6	215.3	215.3	远程	正常	调速	59215	1.73	0.77		4.48	457
2018-05-07 11:26:35	4.17	138	3.6	3.48	3.59	215.9	214.8	215.9	远程	正常	调速	59286	1.75	0.77		4.5	459
2018-05-07 11:27:46	4.19	138	3.49	3.43	3.56	216	215.1	215.9	远程	正常	调速	59356	1.74	0.77		4.5	459
2018-05-07 11:28:57	4.22	138	3.52	3.41	3.64	216.4	215.8	216.4	远程	正常	调速	59427	1.77	0.77		4.48	457
2018-05-07 11:30:07	4.21	138	3.53	3.56	3.65	216.2	215.9	216	远程	正常	调速	59497	1.77	0.77		4.48	457
2018-05-07 11:31:18	4.16	138	3.51	3.47	3.56	217.7	216.7	217.6	远程	正常	调速	59568	1.76	0.77		4.48	457
2018-05-07 11:32:27	4.1	138	3.52	3.46	3.61	215.8	215.5	215.6	远程	正常	调速	59637	1.73	0.77		4.48	457
2018-05-07 11:33:28	4.09	138	3.44	3.48	3.57	216.2	215.4	215.5	远程	正常	调速	59698	1.73	0.77		4.48	457
2018-05-07 11:34:33	4.1	138	3.41	3.39	3.5	216.9	215.7	216.5	远程	正常	调速	59763	1.73	0.77		4.48	457
2018-05-07 11:35:42	4.12	138	3.5	3.47	3.55	216.2	215.9	215.9	远程	正常	调速	59830	1.74	0.77		4.48	457
2018-05-07 11:36:47	4.06	138	3.44	3.4	3.5	217.5	216.5	217	远程	正常	调速	59896	1.73	0.77		4.48	457
2018-05-07 11:37:54	4.07	138	3.51	3.48	3.56	216.6	216	215.9	远程	正常	调速	59963	1.73	0.77		4.47	456
2018-05-07 11:39:05	4.06	138	3.39	3.49	3.58	216.3	215.8	216.2	远程	正常	调速	60035	1.72	0.77		4.48	457
2018-05-07 11:40:08	4.07	138	3.47	3.37	3.52	217.7	217	217	远程	正常	调速	60098	1.73	0.77		4.48	457
2018-05-07 11:41:15	4.04	138	3.46	3.42	3.54	218	217.3	217.3	远程	正常	调速	60165	1.73	0.77		4.47	456
2018-05-07 11:42:21	4.06	138	3.52	3.45	3.51	218.3	217.9	217.9	远程	正常	调速	60231	1.73	0.77		4.48	457
2018-05-07 11:43:28	4.07	138	3.43	3.5	3.6	218.5	217.3	218.2	远程	正常	调速	60298	1.75	0.77		4.47	456
2018-05-07 11:44:35	4.09	138	3.49	3.5	3.6	219.2	218	218.9	远程	正常	调速	60365	1.75	0.77		4.47	456
2018-05-07 11:45:53	4.11	138	3.54	3.55	3.56	218.4	218	218.2	远程	正常	调速	60443	1.76	0.77		4.47	456
2018-05-07 11:47:11	4.11	138	3.52	3.47	3.65	218.4	218.2	218.1	远程	正常	调速	60521	1.76	0.77		4.47	456
2018-05-07 11:48:29	4.11	138	3.62	3.48	3.66	219.3	218.2	218.4	远程	正常	调速	60599	1.76	0.77		4.47	456
2018-05-07 11:52:00	4.06	138	3.6	3.47	3.55	220	219.2	219.7	远程	正常	调速	60674	1.75	0.76		4.47	456
2018-05-07 11:55:11	4.12	138	3.51	3.45	3.74	220.2	219.1	219.8	远程	正常	调速	61001	1.76	0.76		4.48	457
2018-05-07 11:56:30	4.09	138	3.62	3.53	3.61	220	219.8	219.6	远程	正常	调速	61078	1.77	0.76		4.48	457
2018-05-07 11:57:52	4.13	138	3.51	3.53	3.67	219.4	219.4	219.2	远程	正常	调速	61160	1.77	0.77		4.47	456
2018-05-07 11:59:04	4.16	138	3.55	3.33	3.52	224.9	224.9	225	远程	正常	调速	61234	1.8	0.77		4.48	457
2018-05-07 12:00:18	4.15	138	3.37	3.32	3.57	226.6	226	226.1	远程	正常	调速	61307	1.79	0.77		4.48	457
2018-05-07 12:01:28	4.14	138	3.56	3.51	3.56	219.9	219.8	220.1	远程	正常	调速	61378	1.78	0.77		4.48	457
2018-05-07 12:02:41	4.17	138	3.48	3.5	3.55	219.7	219.6	220	远程	正常	调速	61448	1.78	0.77		4.48	457
2018-05-07 12:03:53	4.14	138	3.54	3.43	3.58	220.8	220.5	221	远程	正常	调速	61522	1.78	0.77		4.47	456
2018-05-07 12:04:59	4.12	139	3.45	3.47	3.54	218.4	218.1	218.4	远程	正常	调速	61589	1.77	0.78		4.47	456
2018-05-07 12:06:15	4.14	138	3.49	3.45	3.58	220.4	220.3	220.6	远程	正常	调速	61663	1.79	0.77		4.47	456
2018-05-07 12:07:21	4.16	138	3.44	3.44	3.62	222.3	221.7	222.5	远程	正常	调速	61731	1.81	0.77		4.48	457
2018-05-07 12:08:31	4.16	138	3.49	3.42	3.56	221.8	221.8	221.7	远程	正常	调速	61801	1.8	0.78		4.48	457
2018-05-07 12:09:44	4.21	138	3.6	3.4	3.63	219.7	219.7	219.6	远程	正常	调速	61873	1.78	0.77		4.48	457
2018-05-07 12:10:51	4.2	138	3.48	3.42	3.62	219.9	218.9	219.3	远程	正常	调速	61940	1.79	0.78		4.47	456
2018-05-07 12:12:05	4.19	138	3.52	3.39	3.56	220.8	220.5	221	远程	正常	调速	62015	1.8	0.78		4.48	457
2018-05-07 12:13:12	4.13	138	3.5	3.46	3.53	218.7	217.8	218.1	远程	正常	调速	62081	1.76	0.78		4.48	457
2018-05-07 12:14:23	4.19	138	3.43	3.37	3.53	220.9	220.5	220.3	远程	正常	调速	62151	1.79	0.79		4.48	457
2018-05-07 12:15:40	4.21	138	3.51	3.43	3.66	222.8	222.6	222.3	远程	正常	调速	62222	1.81	0.78		4.48	457
2018-05-07 12:16:42	4.23	138	3.47	3.49	3.59	222.6	221.8	222.1	远程	正常	调速	62291	1.81	0.78		4.47	456
2018-05-07 12:18:07	4.25	138	3.49	3.47	3.64	222.4	221.6	222.2	远程	正常	调速	62362	1.81	0.78		4.46	455
2018-05-07 12:19:06	4.18	138	3.47	3.36	3.47	220.2	219.9	220.3	远程	正常	调速	62435	1.77	0.78		4.46	455
2018-05-07 12:20:13	4.15	138	3.42	3.39	3.53	220.3	220.3	220.1	远程	正常	调速	62503	1.77	0.78		4.46	455
2018-05-07 12:21:25	4.2	138	3.5	3.5	3.57	220.7	220.2	220.1	远程	正常	调速	62574	1.79	0.77		4.46	455
2018-05-07 12:22:34	4.16	138	3.45	3.46	3.57	220.5	219.4	219.8	远程	正常	调速	62644	1.79	0.77		4.45	454
2018-05-07 12:24:07	4.18	138	3.5	3.49	3.65	221.3	220.3	220.7	远程	正常	调速	62725	1.78	0.77		4.46	455
2018-05-07 12:24:54	4.2	138	3.53	3.47	3.69	220.8	220.7	220.4	远程	正常	调速	62784	1.79	0.76		4.46	455
2018-05-07 12:26:07	4.18	138	3.52	3.46	3.6	221.4	220.8	220.6	远程	正常	调速	62856	1.78	0.77		4.45	454
2018-05-07 12:27:37	4.11	138	3.4	3.41	3.51	219.7	218.6	219.3	远程	正常	调速	62947	1.75	0.77		4.45	454
2018-05-07 12:28:26	4.11	138	3.49	3.45	3.49	219.4	218.4	219.1	远程	正常	调速	62995	1.76	0.78		4.45	454
2018-05-07 12:29:37	4.16	138	3.45	3.42	3.56	221.2	220.3	221	远程	正常	调速	63067	1.77	0.77		4.46	455
2018-05-07 12:30:46	4.11	138	3.43	3.39	3.53	220.1	219.7	220.2	远程	正常	调速	63136	1.75	0.77		4.46	455
2018-05-07 12:31:59	4.09	139	3.41	3.45	3.55	220.1	219.8	219.7	远程	正常	调速	63208	1.76	0.77		4.47	456
2018-05-07 12:33:08	4.11	139	3.5	3.38	3.63	219.9	219.7	219.6	远程	正常	调速	63278	1.77	0.77		4.47	456
2018-05-07 12:38:58	4.13	139	3.52	3.46	3.57	221.4	221.2	221.1	远程	正常	调速	63629	1.78	0.77		4.45	454
2018-05-07 12:40:11	4.11	139	3.48	3.47	3.53	219.2	219	218.9	远程	正常	调速	63701	1.76	0.78		4.45	454
2018-05-07 12:41:10	4.1	139	3.53	3.42	3.6	219.5	218.6	219.2	远程	正常	调速	63759	1.76	0.78		4.46	455
2018-05-07 12:42:30	4.11	138	3.43	3.38	3.55	221	220.7	220.5	远程	正常	调速	63839	1.76	0.77		4.46	455
2018-05-07 12:43:45	4.12	138	3.44	3.37	3.63	221	220.1	220.7	远程	正常	调速	63915	1.78	0.77		4.46	455
2018-05-07 12:45:09	4.08	139	3.5	3.51	3.54	221.2	220.4	220.7	远程	正常	调速	63997	1.77	0.77		4.46	455
2018-05-07 12:46:33	4.12	138	3.47	3.5	3.54	220.4	220.2	220.5	远程	正常	调速	64083	1.76	0.77		4.46	455
2018-05-07 12:49:52	4.11	138	3.41	3.44	3.52	220.8	220.7	220.5	远程	正常	调速	64282	1.76	0.77		4.45	454
2018-05-07 12:51:02	4.13	139	3.49	3.5	3.55	218.2	217.5	218.2	远程	正常	调速	64352	1.76	0.78		4.46	455
2018-05-07 12:52:12	4.11	138	3.41	3.4	3.51	218.4	217.7	218	远程	正常	调速	64422	1.76	0.79		4.46	455
2018-05-07 12:53:25	4.13	138	3.45	3.44	3.66	221.3	221	220.7	远程	正常	调速	64493	1.78	0.76		4.46	455
2018-05-07 12:54:34	4.13	138	3.52	3.49	3.57	221.6	221.6	221.3	远程	正常	调速	64563	1.79	0.77		4.46	455
2018-05-07 12:57:36	4.18	138	3.46	3.45	3.59	221.4	220.4	220.7	远程	正常	调速	64634	1.78	0.77		4.45	454
2018-05-07 12:57:37	4.17	138	3.49	3.47	3.7	221.2	220.6	221.1	远程	正常	调速	64704	1.78	0.77		4.45	454
2018-05-07 12:58:05	4.12	138	3.49	3.49	3.6	221.3	221.4	221.1	远程	正常	调速	64775	1.78	0.77		4.46	455
2018-05-07 12:59:16	4.15	138	3.55	3.43	3.58	221	220	220.4	远程	正常	调速	64845	1.78	0.77		4.45	454
2018-05-07 13:00:25	4.21	139	3.53	3.51	3.55	220.3	220	220.4	远程	正常	调速	64915	1.8	0.78		4.46	455
2018-05-07 13:01:36	4.16	138	3.5	3.46	3.56	221.3	221.3	221	远程	正常	调速	64986	1.78	0.76		4.47	456
2018-05-07 13:02:50	4.1	138	3.55	3.46	3.6	222.4	222.1	222.4	远程	正常	调速	65056	1.77	0.76		4.47	456
2018-05-07 13:03:57	4.13	138	3.48	3.44	3.56	221.4	221.1	221.5	远程	正常	调速	65126	1.78	0.77		4.46	455
2018-05-07 13:05:17	4.15	138	3.46	3.38	3.51	220.8	220.9	220.7	远程	正常	调速	65207	1.77	0.77		4.46	455
2018-05-07 13:06:17	4.14	138	3.45	3.44	3.57	221.9	221.8	221.7	远程	正常	调速	65267	1.78	0.76		4.46	455
2018-05-07 13:07:28	4.09	138	3.46	3.47	3.5	221.4	220.8	220.7	远程	正常	调速	65338	1.76	0.76		4.46	455
2018-05-07 13:08:38	4.09	138	3.5	3.48	3.65	220.5	220.3	219.9	远程	正常	调速	65408	1.78	0.78		4.45	454
2018-05-07 13:09:53	4.16	139	3.51	3.35	3.57	227.1	226.5	227.2	远程	正常	调速	65483	1.81	0.77		4.45	454
2018-05-07 13:10:58	4.17	138	3.39	3.32	3.53	227.8	227.2	227.3	远程	正常	调速	65535	1.8	0.78		4.44	453
2018-05-07 13:12:10	4.19	138	3.38	3.35	3.58	227.7	227.4	228	远程	正常	调速	65535	1.83	0.79		4.44	453
2018-05-07 13:13:27	4.1	138	3.31	3.3	3.52	227.7	227	227.4	远程	正常	调速	65535	1.79	0.77		4.43	452
2018-05-07 13:14:31	4.09	138	3.37	3.33	3.53	227.1	227.3	227.2	远程	正常	调速	65535	1.78	0.78		4.43	452
2018-05-07 13:15:39	4.13	138	3.38	3.32	3.5	226.7	226	226.5	远程	正常	调速	65535	1.78	0.77		4.43	452
2018-05-07 13:17:28	4.1	138	3.33	3.25	3.46	227.3	227.2	226.9	远程	正常	调速	65535	1.79	0.79		4.41	450
2018-05-07 13:18:00	4.11	138	3.33	3.27	3.45	227.2	226.4	226.7	远程	正常	调速	65535	1.78	0.78		4.41	450
2018-05-07 13:19:10	4.08	138	3.5	3.29	3.55	226.7	226.7	226.7	远程	正常	调速	65535	1.79	0.78		4.4	448
2018-05-07 13:20:13	4.14	138	3.56	3.55	3.64	222.3	222	221.5	远程	正常	调速	65535	1.79	0.77		4.4	448
2018-05-07 13:21:12	4.15	138	3.47	3.48	3.66	221	220	220.5	远程	正常	调速	65535	1.79	0.78		4.43	452
2018-05-07 13:22:14	4.11	138	3.52	3.57	3.63	222.2	221.5	221.5	远程	正常	调速	65535	1.78	0.76		4.44	453
2018-05-07 13:23:27	4.09	138	3.43	3.39	3.48	223.1	222.6	222.9	远程	正常	调速	65535	1.79	0.78		4.44	453
2018-05-07 13:24:42	4.12	138	3.41	3.41	3.57	222.6	222.9	222.3	远程	正常	调速	65535	1.8	0.78		4.43	452
2018-05-07 13:25:28	4.17	138	3.41	3.48	3.59	221.5	220.4	220.9	远程	正常	调速	65535	1.8	0.79		4.43	452
2018-05-07 13:26:35	4.15	138	3.55	3.44	3.51	221.5	220.7	221.3	远程	正常	调速	65535	1.78	0.77		4.43	452
2018-05-07 13:27:52	4.12	139	3.52	3.46	3.6	221.5	220.7	220.9	远程	正常	调速	65535	1.78	0.77		4.4	448
2018-05-07 13:29:06	4.1	138	3.35	3.39	3.47	221.1	221	220.5	远程	正常	调速	65535	1.77	0.78		4.4	448
2018-05-07 13:30:15	4.11	138	3.32	3.37	3.47	223	222.2	222.7	远程	正常	调速	65535	1.79	0.78		4.4	448
2018-05-07 13:31:30	4.17	138	3.41	3.36	3.51	223.1	222.6	222.5	远程	正常	调速	65535	1.8	0.78		4.4	448
2018-05-07 13:32:35	4.16	138	3.49	3.44	3.61	222.7	222.4	222.8	远程	正常	调速	65535	1.81	0.79		4.4	448
2018-05-07 13:33:55	4.2	139	3.45	3.43	3.59	222.3	222.2	221.8	远程	正常	调速	65535	1.81	0.78		4.39	447
2018-05-07 13:34:58	4.1	138	3.44	3.36	3.57	222.6	222.8	222.3	远程	正常	调速	65535	1.8	0.79		4.39	447
2018-05-07 13:36:13	4.16	138	3.41	3.45	3.57	222.5	222.7	222.5	远程	正常	调速	65535	1.8	0.78		4.39	447
2018-05-07 13:37:18	4.15	138	3.42	3.47	3.54	222	222.1	221.9	远程	正常	调速	65535	1.8	0.78		4.38	446
2018-05-07 13:38:30	4.15	138	3.42	3.41	3.56	221.9	221.6	222	远程	正常	调速	65535	1.8	0.79		4.38	446
2018-05-07 13:39:38	4.13	138	3.41	3.44	3.62	222.2	221.8	222.3	远程	正常	调速	65535	1.8	0.79		4.38	446
2018-05-07 13:40:49	4.12	139	3.48	3.5	3.55	222.2	221.5	222	远程	正常	调速	65535	1.8	0.79		4.39	447
2018-05-07 13:42:04	4.16	138	3.46	3.49	3.46	221.2	220.8	221.2	远程	正常	调速	65535	1.79	0.79		4.38	446
2018-05-07 13:43:08	4.15	139	3.42	3.42	3.49	220.9	221.2	220.8	远程	正常	调速	65535	1.78	0.78		4.37	445
2018-05-07 13:44:18	4.15	138	3.41	3.44	3.43	220.7	220.6	219.8	远程	正常	调速	65535	1.77	0.78		4.37	445
2018-05-07 13:45:30	4.08	138	3.37	3.38	3.41	220.4	220	220.1	远程	正常	调速	65535	1.75	0.78		4.37	445
2018-05-07 13:46:47	4.12	138	3.41	3.4	3.46	220.7	220.9	220.3	远程	正常	调速	65535	1.77	0.79		4.37	445
2018-05-07 13:51:24	4.1	138	3.42	3.38	3.54	222	221.6	221.8	远程	正常	调速	65535	1.78	0.78		4.39	447
2018-05-07 13:52:21	4.11	138	3.47	3.39	3.52	222.1	222.1	221.6	远程	正常	调速	65535	1.79	0.78		4.4	448
2018-05-07 14:16:41	4.1	138	3.4	3.51	3.49	221.6	221.2	221.5	远程	正常	调速	65535	1.79	0.79		4.44	453
2018-05-07 14:17:58	4.09	138	3.4	3.42	3.45	221.9	221.3	221.9	远程	正常	调速	65535	1.78	0.78		4.44	453
2018-05-07 14:19:16	4.14	138	3.41	3.36	3.46	221.8	221.4	221.8	远程	正常	调速	65535	1.78	0.78		4.43	452
2018-05-07 14:20:30	4.17	138	3.45	3.5	3.57	221.2	221.4	221	远程	正常	调速	65535	1.8	0.79		4.43	452
2018-05-07 14:21:41	4.14	138	3.4	3.35	3.46	221.4	221.6	221.3	远程	正常	调速	65535	1.78	0.78		4.43	452
2018-05-07 14:22:52	4.11	138	3.43	3.39	3.54	222.2	222	221.4	远程	正常	调速	65535	1.78	0.78		4.44	453
2018-05-07 14:24:02	4.12	138	3.42	3.41	3.44	221.4	220.9	220.6	远程	正常	调速	65535	1.78	0.79		4.44	453
2018-05-07 14:25:12	4.17	138	3.42	3.42	3.47	221.2	221.2	220.6	远程	正常	调速	65535	1.78	0.79		4.46	455
2018-05-07 14:26:22	4.14	138	3.41	3.37	3.43	221.4	220.9	220.7	远程	正常	调速	65535	1.78	0.78		4.45	454
2018-05-07 14:52:42	4.07	138	3.44	3.41	3.42	222.1	221.9	222	远程	正常	调速	65535	1.76	0.77		4.44	453
2018-05-07 14:53:55	4.15	138	3.5	3.49	3.6	222.2	222	221.7	远程	正常	调速	65535	1.8	0.78		4.43	452
2018-05-07 14:55:09	4.12	138	3.5	3.38	3.51	221.3	221.3	220.9	远程	正常	调速	65535	1.78	0.77		4.43	452
2018-05-07 14:56:23	4.1	138	3.51	3.45	3.48	222	220.9	221.1	远程	正常	调速	65535	1.78	0.78		4.41	450
2018-05-07 14:57:27	4.09	138	3.39	3.42	3.45	221.8	221.8	221.2	远程	正常	调速	65535	1.77	0.78		4.43	452
2018-05-07 15:12:11	4.19	138	3.54	3.36	3.5	227.6	227.2	227.6	远程	正常	调速	65535	1.82	0.78		4.43	452
2018-05-07 15:21:57	4.22	138	3.5	3.45	3.58	222.1	222	222	远程	正常	调速	65535	1.81	0.77		4.43	452
2018-05-07 15:25:30	4.1	138	3.44	3.39	3.54	222.4	222.1	221.7	远程	正常	调速	65535	1.78	0.77		4.41	450
2018-05-07 15:26:08	4.16	138	3.5	3.52	3.6	222.4	221.7	221.7	远程	正常	调速	65535	1.8	0.77		4.41	450
2018-05-07 15:27:15	4.15	138	3.48	3.5	3.56	221.8	221.4	221.8	远程	正常	调速	65535	1.78	0.77		4.41	450
2018-05-07 15:28:17	4.19	138	3.47	3.49	3.57	221.8	221.2	221.6	远程	正常	调速	65535	1.8	0.77		4.41	450
2018-05-07 15:29:31	4.2	138	3.57	3.51	3.59	222	222.1	221.7	远程	正常	调速	65535	1.8	0.77		4.41	450
2018-05-07 15:30:10	4.21	138	3.64	3.46	3.56	222.7	221.9	222	远程	正常	调速	65535	1.8	0.76		4.41	450
2018-05-07 15:31:14	4.13	138	3.45	3.47	3.53	221.5	221.4	221.3	远程	正常	调速	65535	1.79	0.77		4.41	450
2018-05-07 15:32:12	4.12	138	3.51	3.51	3.67	221.7	221.6	221.2	远程	正常	调速	65535	1.78	0.76		4.41	450
2018-05-07 15:33:02	4.14	138	3.48	3.5	3.58	221.6	221.5	221.1	远程	正常	调速	65535	1.79	0.77		4.43	452
2018-05-07 15:33:37	4.15	138	3.49	3.49	3.53	222.6	221.6	221.8	远程	正常	调速	65535	1.8	0.77		4.43	452
2018-05-07 15:34:43	4.11	138	3.45	3.47	3.57	222.1	222	221.6	远程	正常	调速	65535	1.79	0.77		4.43	452
2018-05-07 15:35:51	4.12	138	3.47	3.48	3.52	221.7	220.8	220.9	远程	正常	调速	65535	1.77	0.77		4.43	452
2018-05-07 15:36:50	4.12	138	3.47	3.41	3.47	221.3	220.9	221.1	远程	正常	调速	65535	1.77	0.77		4.44	453
2018-05-07 15:37:54	4.14	138	3.53	3.48	3.64	221.5	221.5	221.1	远程	正常	调速	65535	1.8	0.78		4.43	452
2018-05-07 15:38:57	4.13	138	3.48	3.46	3.58	221.6	221.4	221.4	远程	正常	调速	65535	1.78	0.77		4.43	452
2018-05-07 15:40:02	4.13	138	3.48	3.51	3.61	222	221	221.3	远程	正常	调速	65535	1.79	0.77		4.43	452
2018-05-07 15:41:07	4.12	138	3.49	3.47	3.64	222.2	221.8	222.1	远程	正常	调速	65535	1.78	0.76		4.43	452
2018-05-07 15:42:11	4.1	138	3.45	3.4	3.52	223.5	222.5	222.9	远程	正常	调速	65535	1.78	0.77		4.41	450
2018-05-07 15:45:23	4.12	138	3.49	3.44	3.64	222.6	222.4	222.4	远程	正常	调速	65535	1.8	0.77		4.41	450
2018-05-07 15:46:27	4.13	138	3.44	3.45	3.57	222.8	222.7	222.3	远程	正常	调速	65535	1.79	0.76		4.41	450

## Sheet: Sheet3
时间	电流	转速	输入电流A	输入电流B	输入电流C	输入电压A	输入电压B	输入电压C	KA0	KA4	远程操作	操作时间	有功功率	功率因数	有功电量	井下压力	沉没度
2018-05-23 03:33:31	5.89	179	4.62	4.42	4.85	228.4	228.4	228.2	远程	正常	调速	65535	2.51	0.8		3.25	331
2018-05-23 03:34:41	5.86	179	4.57	4.39	4.74	228	227.8	228.4	远程	正常	调速	65535	2.48	0.8		3.26	332
2018-05-23 03:35:51	5.77	179	4.55	4.36	4.77	228.9	228.6	228.7	远程	正常	调速	65535	2.48	0.8		3.26	332
2018-05-23 03:37:02	5.81	179	4.56	4.41	4.75	228.1	228.2	228	远程	正常	调速	65535	2.48	0.8		3.26	332
2018-05-23 03:38:12	5.79	179	4.52	4.37	4.71	228.6	228.5	228.4	远程	正常	调速	65535	2.47	0.79		3.26	332
2018-05-23 03:39:23	5.81	179	4.54	4.42	4.75	228.3	228.5	228.7	远程	正常	调速	65535	2.49	0.79		3.26	332
2018-05-23 03:40:32	5.76	179	4.66	4.41	4.76	228.1	227.6	227.8	远程	正常	调速	65535	2.47	0.79		3.27	333
2018-05-23 03:41:42	5.79	179	4.61	4.47	4.9	228.2	227.8	228.8	远程	正常	调速	65535	2.5	0.8		3.27	333
2018-05-23 03:42:53	5.79	179	4.52	4.38	4.76	227.4	227.7	227.9	远程	正常	调速	65535	2.47	0.79		3.27	333
2018-05-23 03:44:03	5.73	179	4.44	4.43	4.72	228.9	228.5	228.7	远程	正常	调速	65535	2.47	0.79		3.26	332
2018-05-23 03:45:13	5.75	179	4.64	4.44	4.77	228.6	228.1	228.7	远程	正常	调速	65535	2.48	0.79		3.27	333
2018-05-23 03:46:24	5.74	179	4.47	4.33	4.66	228.5	228.9	228.7	远程	正常	调速	65535	2.45	0.79		3.27	333
2018-05-23 03:47:34	5.7	179	4.48	4.37	4.67	228.3	228.7	228.8	远程	正常	调速	65535	2.45	0.8		3.26	332
2018-05-23 03:48:45	5.72	179	4.57	4.45	4.69	228.3	227.6	228.2	远程	正常	调速	65535	2.46	0.8		3.26	332
2018-05-23 03:49:55	5.67	179	4.53	4.38	4.67	228.1	228.3	228.1	远程	正常	调速	65535	2.44	0.8		3.26	332
2018-05-23 03:51:06	5.66	179	4.5	4.45	4.72	228.2	228.2	228.1	远程	正常	调速	65535	2.44	0.79		3.26	332
2018-05-23 03:52:16	5.69	179	4.57	4.37	4.69	228.6	228.6	228.3	远程	正常	调速	65535	2.45	0.79		3.26	332
2018-05-23 03:53:26	5.68	179	4.53	4.3	4.66	228.3	228.1	228.7	远程	正常	调速	65535	2.43	0.79		3.26	332
2018-05-23 03:54:36	5.73	179	4.58	4.36	4.65	228.1	227.5	228.4	远程	正常	调速	65535	2.46	0.79		3.26	332
2018-05-23 03:55:46	5.62	179	4.45	4.35	4.71	227.5	227.8	227.9	远程	正常	调速	65535	2.42	0.79		3.26	332
2018-05-23 03:56:56	5.66	179	4.54	4.44	4.7	227.7	227.8	227.7	远程	正常	调速	65535	2.44	0.79		3.26	332
2018-05-23 03:58:06	5.65	179	4.47	4.37	4.63	227.6	227.5	227.5	远程	正常	调速	65535	2.42	0.79		3.26	332
2018-05-23 03:59:17	5.66	179	4.49	4.35	4.76	227.9	227.2	228	远程	正常	调速	65535	2.44	0.79		3.26	332
2018-05-23 04:00:28	5.67	179	4.49	4.34	4.61	228.1	227.6	227.8	远程	正常	调速	65535	2.43	0.79		3.26	332
2018-05-23 04:01:38	5.71	179	4.55	4.38	4.74	227.7	227.5	227.5	远程	正常	调速	65535	2.45	0.8		3.26	332
2018-05-23 04:02:48	5.69	179	4.53	4.35	4.7	228.4	228.2	228.2	远程	正常	调速	65535	2.44	0.79		3.26	332
2018-05-23 04:03:59	5.69	179	4.55	4.33	4.74	228.8	228.4	228.4	远程	正常	调速	65535	2.46	0.8		3.26	332
2018-05-23 04:05:09	5.7	179	4.56	4.21	4.71	228.7	228.1	228.4	远程	正常	调速	65535	2.45	0.8		3.26	332
2018-05-23 04:06:19	5.7	179	4.55	4.38	4.74	228	227.2	227.9	远程	正常	调速	65535	2.45	0.79		3.27	333
2018-05-23 04:07:29	5.72	179	4.64	4.38	4.68	227.9	227.5	227.5	远程	正常	调速	65535	2.46	0.8		3.26	332
2018-05-23 04:08:40	5.67	179	4.59	4.27	4.81	228	227.8	228.7	远程	正常	调速	65535	2.45	0.8		3.27	333
2018-05-23 04:09:49	5.7	179	4.66	4.36	4.72	227.4	227.5	227.4	远程	正常	调速	65535	2.45	0.8		3.27	333
2018-05-23 04:11:00	5.7	179	4.68	4.3	4.74	228.2	228.2	228.5	远程	正常	调速	65535	2.46	0.8		3.27	333
2018-05-23 04:12:10	5.72	179	4.49	4.29	4.72	228.7	228.1	228.5	远程	正常	调速	65535	2.45	0.79		3.27	333
2018-05-23 04:13:21	5.73	179	4.64	4.38	4.76	229	228.4	229.3	远程	正常	调速	65535	2.47	0.79		3.27	333
2018-05-23 04:14:32	5.69	179	4.58	4.33	4.75	229.3	228.5	229.3	远程	正常	调速	65535	2.46	0.79		3.27	333
2018-05-23 04:15:42	5.72	179	4.5	4.33	4.7	228.2	228.1	228.6	远程	正常	调速	65535	2.45	0.79		3.29	335
2018-05-23 04:16:52	5.7	179	4.58	4.31	4.75	228.9	229.1	229	远程	正常	调速	65535	2.46	0.79		3.29	335
2018-05-23 04:18:03	5.7	179	4.66	4.29	4.69	228.6	228.7	228.9	远程	正常	调速	65535	2.45	0.79		3.29	335
2018-05-23 04:19:12	5.7	179	4.59	4.29	4.77	228.6	228	228.3	远程	正常	调速	65535	2.46	0.8		3.29	335
2018-05-23 04:20:23	5.72	179	4.61	4.34	4.74	229	228.5	229.3	远程	正常	调速	65535	2.47	0.8		3.29	335
2018-05-23 04:21:33	5.7	179	4.71	4.28	4.74	229	228.1	228.5	远程	正常	调速	65535	2.47	0.79		3.29	335
2018-05-23 04:22:43	5.71	179	4.59	4.32	4.66	228.8	228.5	229	远程	正常	调速	65535	2.46	0.79		3.3	336
2018-05-23 04:23:54	5.76	179	4.62	4.31	4.76	228.6	227.8	228.4	远程	正常	调速	65535	2.47	0.79		3.3	336
2018-05-23 04:25:04	5.72	179	4.65	4.37	4.72	228.9	228.7	229.4	远程	正常	调速	65535	2.47	0.8		3.3	336
2018-05-23 04:26:15	5.73	179	4.66	4.33	4.75	228.9	228.2	228.5	远程	正常	调速	65535	2.48	0.8		3.31	337
2018-05-23 04:27:25	5.72	179	4.56	4.33	4.74	228.7	228.7	228.8	远程	正常	调速	65535	2.45	0.79		3.31	337
2018-05-23 04:28:36	5.75	179	4.69	4.38	4.78	228.9	228.8	229	远程	正常	调速	65535	2.49	0.8		3.31	337
2018-05-23 04:29:46	5.75	179	4.57	4.27	4.67	229.1	228.3	228.9	远程	正常	调速	65535	2.46	0.79		3.31	337
2018-05-23 04:30:56	5.73	179	4.59	4.32	4.71	229.1	229	229.3	远程	正常	调速	65535	2.47	0.8		3.32	338
2018-05-23 04:32:06	5.76	179	4.58	4.35	4.7	229.2	229.3	229.4	远程	正常	调速	65535	2.48	0.8		3.32	338
2018-05-23 04:33:16	5.73	179	4.52	4.28	4.65	228.5	228.8	229	远程	正常	调速	65535	2.45	0.79		3.32	338
2018-05-23 04:34:27	5.82	179	4.63	4.44	4.81	228.4	228	228.6	远程	正常	调速	65535	2.49	0.8		3.32	338
2018-05-23 04:35:37	5.73	179	4.49	4.43	4.68	228.7	228.3	229	远程	正常	调速	65535	2.45	0.8		3.32	338
2018-05-23 04:36:48	5.82	179	4.53	4.4	4.71	228.4	228.6	228.8	远程	正常	调速	65535	2.49	0.8		3.32	338
2018-05-23 04:37:58	5.76	179	4.6	4.33	4.72	229.4	228.8	229.1	远程	正常	调速	65535	2.47	0.8		3.32	338
2018-05-23 04:39:09	5.8	179	4.65	4.36	4.71	228.6	228.8	229	远程	正常	调速	65535	2.48	0.8		3.32	338
2018-05-23 04:40:20	5.76	179	4.67	4.37	4.75	229	228.5	229.3	远程	正常	调速	65535	2.49	0.8		3.33	339
2018-05-23 04:41:29	5.79	179	4.61	4.35	4.68	228.3	228.4	228.3	远程	正常	调速	65535	2.48	0.79		3.32	338
2018-05-23 04:42:40	5.85	179	4.58	4.55	4.67	228.1	227.9	228.3	远程	正常	调速	65535	2.5	0.8		3.33	339
2018-05-23 04:43:50	5.78	179	4.64	4.51	4.66	229.3	229.5	229.1	远程	正常	调速	65535	2.49	0.8		3.32	338
2018-05-23 04:45:03	5.81	179	4.56	4.41	4.6	229.2	228.7	228.9	远程	正常	调速	65535	2.48	0.8		3.32	338
2018-05-23 04:46:10	5.81	179	4.53	4.41	4.7	229.7	229.3	229.4	远程	正常	调速	65535	2.5	0.8		3.33	339
2018-05-23 04:47:21	5.75	179	4.56	4.38	4.8	228.9	229.1	229.2	远程	正常	调速	65535	2.49	0.8		3.33	339
2018-05-23 04:48:31	5.79	179	4.52	4.38	4.6	229.5	228.8	229.3	远程	正常	调速	65535	2.48	0.8		3.33	339
2018-05-23 04:49:41	5.73	179	4.58	4.36	4.74	229.1	228.9	229.5	远程	正常	调速	65535	2.47	0.8		3.34	340
2018-05-23 04:50:52	5.74	179	4.56	4.38	4.72	227.8	228.1	227.8	远程	正常	调速	65535	2.47	0.8		3.33	339
2018-05-23 04:52:02	5.76	179	4.62	4.42	4.75	228.6	229.2	228.9	远程	正常	调速	65535	2.48	0.8		3.33	339
2018-05-23 04:53:12	5.69	179	4.57	4.43	4.77	227.8	227.9	227.9	远程	正常	调速	65535	2.46	0.8		3.33	339
2018-05-23 04:54:24	5.73	179	4.55	4.41	4.72	228.5	227.9	228.6	远程	正常	调速	65535	2.47	0.8		3.33	339
2018-05-23 04:55:33	5.75	179	4.62	4.52	4.76	228.5	228	228.2	远程	正常	调速	65535	2.48	0.8		3.33	339
2018-05-23 04:56:43	5.74	179	4.61	4.43	4.71	228.2	228.4	227.9	远程	正常	调速	65535	2.47	0.8		3.33	339
2018-05-23 04:57:54	5.74	179	4.68	4.35	4.75	228.8	228.7	229.3	远程	正常	调速	65535	2.48	0.79		3.33	339
2018-05-23 04:59:04	5.71	179	4.56	4.42	4.74	228	228.5	228.2	远程	正常	调速	65535	2.46	0.79		3.33	339
2018-05-23 05:00:14	5.76	179	4.59	4.37	4.73	229	228.1	228.9	远程	正常	调速	65535	2.47	0.79		3.33	339
2018-05-23 05:01:25	5.71	179	4.63	4.32	4.77	228.4	228.3	228.7	远程	正常	调速	65535	2.46	0.79		3.33	339
2018-05-23 05:02:35	5.69	179	4.56	4.29	4.71	229	228.7	228.5	远程	正常	调速	65535	2.45	0.79		3.33	339
2018-05-23 05:03:45	5.71	179	4.56	4.3	4.62	229.4	228.9	229.5	远程	正常	调速	65535	2.46	0.8		3.33	339
2018-05-23 05:04:56	5.68	179	4.54	4.35	4.63	228.5	227.9	228.6	远程	正常	调速	65535	2.45	0.8		3.33	339
2018-05-23 05:06:08	5.69	179	4.53	4.38	4.69	228.3	227.8	228.4	远程	正常	调速	65535	2.44	0.79		3.33	339
2018-05-23 05:07:17	5.68	179	4.49	4.37	4.65	227.9	227.9	227.7	远程	正常	调速	65535	2.45	0.8		3.32	338
2018-05-23 05:08:27	5.73	179	4.6	4.41	4.74	228.2	228.1	228	远程	正常	调速	65535	2.46	0.79		3.32	338
2018-05-23 05:09:38	5.7	179	4.51	4.37	4.69	228	227.5	227.9	远程	正常	调速	65535	2.43	0.79		3.32	338
2018-05-23 05:10:48	5.69	179	4.51	4.37	4.76	227.7	227.8	228.3	远程	正常	调速	65535	2.45	0.8		3.32	338
2018-05-23 05:11:58	5.69	179	4.6	4.36	4.78	228.2	228.3	228.7	远程	正常	调速	65535	2.47	0.8		3.31	337
2018-05-23 05:13:09	5.77	179	4.6	4.38	4.78	228	228.2	228.1	远程	正常	调速	65535	2.46	0.79		3.31	337
2018-05-23 05:14:19	5.7	179	4.53	4.36	4.62	228.2	228.3	228	远程	正常	调速	65535	2.44	0.79		3.31	337
2018-05-23 05:15:29	5.73	179	4.5	4.4	4.66	228	228.1	227.9	远程	正常	调速	65535	2.45	0.79		3.31	337
2018-05-23 05:16:40	5.72	179	4.48	4.32	4.75	228.1	227.6	228.3	远程	正常	调速	65535	2.45	0.8		3.31	337
2018-05-23 05:17:50	5.76	179	4.51	4.4	4.67	227.6	227.1	227.6	远程	正常	调速	65535	2.45	0.79		3.31	337
2018-05-23 05:19:00	5.71	179	4.55	4.42	4.73	228.6	227.9	228.6	远程	正常	调速	65535	2.46	0.79		3.31	337
2018-05-23 05:20:10	5.73	179	4.57	4.42	4.78	228.1	227.5	228.2	远程	正常	调速	65535	2.48	0.8		3.3	336
2018-05-23 05:21:20	5.78	179	4.61	4.5	4.74	228.2	227.6	228.4	远程	正常	调速	65535	2.49	0.8		3.3	336
2018-05-23 05:22:30	5.69	179	4.58	4.42	4.73	228.7	228.7	229.3	远程	正常	调速	65535	2.47	0.8		3.3	336
2018-05-23 05:23:41	5.73	179	4.61	4.27	4.75	228.7	228.1	228.6	远程	正常	调速	65535	2.45	0.79		3.3	336
2018-05-23 05:24:51	5.8	179	4.67	4.47	4.8	227.9	228.2	228.2	远程	正常	调速	65535	2.49	0.8		3.29	335
2018-05-23 05:26:02	5.78	179	4.65	4.35	4.81	228.4	228.1	228.9	远程	正常	调速	65535	2.48	0.79		3.29	335
2018-05-23 05:27:12	5.75	179	4.68	4.34	4.85	228.4	228.3	228.7	远程	正常	调速	65535	2.48	0.79		3.29	335
2018-05-23 05:28:23	5.79	179	4.52	4.37	4.74	227.7	227.8	228	远程	正常	调速	65535	2.48	0.79		3.29	335
2018-05-23 05:29:34	5.84	179	4.66	4.35	4.8	228.6	228	228.3	远程	正常	调速	65535	2.5	0.8		3.27	333
2018-05-23 05:30:44	5.87	179	4.61	4.37	4.77	228.3	228	228.8	远程	正常	调速	65535	2.49	0.79		3.27	333
2018-05-23 05:31:53	5.81	179	4.69	4.45	4.79	227.8	227	227.6	远程	正常	调速	65535	2.49	0.8		3.27	333
2018-05-23 05:33:04	5.84	179	4.65	4.45	4.73	228.7	228.4	228.8	远程	正常	调速	65535	2.5	0.79		3.27	333
2018-05-23 05:34:14	5.87	179	4.71	4.45	4.77	228.6	228.6	228.4	远程	正常	调速	65535	2.52	0.8		3.27	333
2018-05-23 05:35:24	5.81	179	4.65	4.43	4.74	228.6	227.9	228.3	远程	正常	调速	65535	2.49	0.81		3.27	333
2018-05-23 05:36:34	5.85	179	4.69	4.45	4.81	228.2	227.9	228.7	远程	正常	调速	65535	2.49	0.79		3.27	333
2018-05-23 05:37:45	5.89	179	4.7	4.43	4.76	228.8	228.4	228.7	远程	正常	调速	65535	2.51	0.79		3.26	332
2018-05-23 05:38:55	5.84	179	4.65	4.4	4.85	228.8	228.3	228.5	远程	正常	调速	65535	2.5	0.8		3.26	332
2018-05-23 05:40:07	5.82	179	4.56	4.47	4.81	228.8	228.5	228.7	远程	正常	调速	65535	2.5	0.79		3.26	332
2018-05-23 05:41:17	5.89	179	4.58	4.39	4.87	228.3	227.8	228.8	远程	正常	调速	65535	2.5	0.79		3.26	332
2018-05-23 05:42:27	5.93	179	4.78	4.49	4.9	228.6	227.8	228.4	远程	正常	调速	65535	2.53	0.8		3.26	332
2018-05-23 05:43:37	5.9	179	4.77	4.38	4.8	228.7	228.2	228.4	远程	正常	调速	65535	2.52	0.79		3.26	332
2018-05-23 05:44:47	5.85	179	4.59	4.34	4.74	228.1	228.2	228.2	远程	正常	调速	65535	2.48	0.79		3.26	332
2018-05-23 05:45:58	5.8	179	4.66	4.42	4.82	228.3	228.2	228.5	远程	正常	调速	65535	2.49	0.8		3.26	332
2018-05-23 05:47:08	5.85	179	4.72	4.29	4.77	229	228.8	229.5	远程	正常	调速	65535	2.5	0.79		3.26	332
2018-05-23 05:48:18	5.91	179	4.69	4.43	4.82	228.7	227.8	228.7	远程	正常	调速	65535	2.51	0.79		3.26	332
2018-05-23 05:49:29	5.92	179	4.73	4.46	4.79	229	228.9	228.8	远程	正常	调速	65535	2.54	0.8		3.26	332
2018-05-23 05:50:39	5.93	179	4.72	4.45	4.95	228.2	228.1	228.1	远程	正常	调速	65535	2.53	0.8		3.26	332
2018-05-23 05:51:49	5.84	179	4.73	4.43	4.87	228.7	228.1	228.3	远程	正常	调速	65535	2.5	0.79		3.25	331
2018-05-23 05:53:00	5.9	179	4.75	4.56	4.88	228.3	228.6	228.5	远程	正常	调速	65535	2.53	0.8		3.25	331
2018-05-23 05:54:10	5.87	179	4.68	4.5	4.75	228.4	227.5	228.3	远程	正常	调速	65535	2.51	0.79		3.25	331
2018-05-23 05:55:21	5.88	179	4.61	4.4	4.78	228	227.6	228.3	远程	正常	调速	65535	2.49	0.79		3.25	331
2018-05-23 05:56:31	5.79	179	4.67	4.4	4.69	228.5	228.7	228.5	远程	正常	调速	65535	2.47	0.79		3.25	331
2018-05-23 05:57:41	5.82	179	4.69	4.38	4.83	227.5	227.7	227.7	远程	正常	调速	65535	2.49	0.8		3.24	330
2018-05-23 05:58:51	5.82	179	4.61	4.38	4.79	228.1	227.5	228.4	远程	正常	调速	65535	2.48	0.79		3.24	330
2018-05-23 06:00:01	5.78	179	4.69	4.3	4.82	227.7	227.4	228	远程	正常	调速	65535	2.47	0.8		3.24	330
2018-05-23 06:01:12	5.78	179	4.6	4.4	4.69	228	227.6	228.3	远程	正常	调速	65535	2.48	0.8		3.24	330
2018-05-23 06:04:42	5.7	179	4.56	4.38	4.59	227.1	227.4	227	远程	正常	调速	65535	2.44	0.79		3.23	329
2018-05-23 06:05:53	5.67	179	4.64	4.36	4.75	228	227.7	228.2	远程	正常	调速	65535	2.46	0.8		3.23	329
2018-05-23 06:07:04	5.66	179	4.58	4.43	4.7	227.5	227.4	227.9	远程	正常	调速	65535	2.45	0.8		3.23	329
2018-05-23 06:08:14	5.66	179	4.56	4.38	4.68	228.4	227.7	228.3	远程	正常	调速	65535	2.45	0.8		3.23	329
2018-05-23 06:09:24	5.66	179	4.53	4.3	4.68	227.5	227	227.3	远程	正常	调速	65535	2.43	0.8		3.22	328
2018-05-23 06:10:34	5.65	179	4.58	4.35	4.55	227.5	227.7	227.5	远程	正常	调速	65535	2.42	0.79		3.22	328
2018-05-23 06:11:44	5.66	179	4.51	4.4	4.63	227.5	227.1	227.5	远程	正常	调速	65535	2.44	0.8		3.22	328
2018-05-23 06:12:55	5.63	179	4.52	4.38	4.64	227.9	227.8	227.5	远程	正常	调速	65535	2.42	0.79		3.22	328
2018-05-23 06:14:05	5.72	179	4.56	4.3	4.63	227.6	226.9	227.5	远程	正常	调速	65535	2.44	0.79		3.22	328
2018-05-23 06:15:15	5.7	179	4.57	4.32	4.62	227.2	227.2	227.4	远程	正常	调速	65535	2.44	0.79		3.22	328
2018-05-23 06:16:26	5.65	179	4.55	4.36	4.62	228.2	227.4	227.9	远程	正常	调速	65535	2.43	0.79		3.22	328
2018-05-23 06:17:36	5.7	179	4.6	4.36	4.59	227.8	227.6	227.4	远程	正常	调速	65535	2.44	0.79		3.2	326
2018-05-23 06:18:47	5.72	179	4.55	4.36	4.56	228.3	227.7	228	远程	正常	调速	65535	2.45	0.79		3.22	328
2018-05-23 06:19:57	5.71	179	4.62	4.31	4.69	228	228.2	228.2	远程	正常	调速	65535	2.46	0.79		3.22	328
2018-05-23 06:21:07	5.72	179	4.56	4.4	4.68	227.4	227.6	227.5	远程	正常	调速	65535	2.45	0.79		3.22	328
2018-05-23 06:22:17	5.72	179	4.69	4.35	4.78	228.1	227.6	227.6	远程	正常	调速	65535	2.46	0.79		3.2	326
2018-05-23 06:23:28	5.74	179	4.67	4.39	4.74	228.1	228.1	227.7	远程	正常	调速	65535	2.46	0.79		3.2	326
2018-05-23 06:24:37	5.75	179	4.65	4.38	4.74	227.9	228	228	远程	正常	调速	65535	2.47	0.79		3.22	328
2018-05-23 06:25:47	5.77	179	4.55	4.41	4.67	228.1	227.6	228.4	远程	正常	调速	65535	2.47	0.79		3.22	328
2018-05-23 06:26:58	5.77	179	4.64	4.47	4.68	228.2	227.5	227.5	远程	正常	调速	65535	2.47	0.79		3.2	326
2018-05-23 06:28:08	5.74	179	4.58	4.38	4.67	227.5	227.7	227.9	远程	正常	调速	65535	2.45	0.79		3.22	328
2018-05-23 06:29:19	5.79	179	4.68	4.4	4.67	228.6	227.9	228	远程	正常	调速	65535	2.48	0.79		3.22	328
2018-05-23 06:30:30	5.75	179	4.67	4.38	4.67	228.4	227.3	228	远程	正常	调速	65535	2.47	0.79		3.22	328
2018-05-23 06:31:41	5.81	179	4.7	4.42	4.78	228	228.2	228	远程	正常	调速	65535	2.5	0.8		3.22	328
2018-05-23 06:32:51	5.73	179	4.69	4.46	4.72	227.9	227.2	227.4	远程	正常	调速	65535	2.47	0.8		3.22	328
2018-05-23 06:34:01	5.74	179	4.63	4.37	4.63	228.7	228.6	228.2	远程	正常	调速	65535	2.47	0.8		3.22	328
2018-05-23 06:35:11	5.77	179	4.66	4.36	4.58	228.6	228.4	228.6	远程	正常	调速	65535	2.47	0.79		3.23	329
2018-05-23 06:36:21	5.74	179	4.65	4.41	4.56	229	228.1	228.4	远程	正常	调速	65535	2.47	0.79		3.23	329
2018-05-23 06:37:31	5.73	179	4.62	4.41	4.68	229.6	229.2	229.6	远程	正常	调速	65535	2.48	0.79		3.23	329
2018-05-23 06:38:42	5.73	179	4.55	4.24	4.62	229.8	229.6	229.3	远程	正常	调速	65535	2.46	0.79		3.23	329
2018-05-23 06:39:52	5.7	179	4.63	4.29	4.64	229.2	229.2	229	远程	正常	调速	65535	2.45	0.8		3.23	329
2018-05-23 06:41:03	5.67	179	4.62	4.36	4.66	230	229.5	229.6	远程	正常	调速	65535	2.46	0.79		3.23	329
2018-05-23 06:42:13	5.68	179	4.62	4.29	4.58	229.7	229.6	229.8	远程	正常	调速	65535	2.46	0.79		3.23	329
2018-05-23 06:43:24	5.65	179	4.62	4.34	4.66	230.6	230	230.2	远程	正常	调速	65535	2.46	0.8		3.24	330
2018-05-23 06:44:34	5.69	179	4.63	4.37	4.57	228.7	228.4	228.7	远程	正常	调速	65535	2.44	0.79		3.24	330
2018-05-23 06:45:44	5.68	179	4.63	4.37	4.51	229.3	228.7	228.6	远程	正常	调速	65535	2.44	0.79		3.24	330
2018-05-23 06:46:55	5.68	179	4.65	4.37	4.63	229.1	228.7	229.2	远程	正常	调速	65535	2.45	0.79		3.24	330
2018-05-23 06:48:05	5.68	179	4.66	4.32	4.62	229.4	228.8	229.4	远程	正常	调速	65535	2.46	0.8		3.24	330
2018-05-23 06:49:15	5.7	179	4.57	4.25	4.63	229.6	229.6	229.7	远程	正常	调速	65535	2.45	0.79		3.24	330
2018-05-23 06:50:25	5.71	179	4.61	4.3	4.68	230.2	230.2	230.4	远程	正常	调速	65535	2.47	0.79		3.25	331
2018-05-23 06:51:36	5.75	179	4.72	4.32	4.79	230.2	229.9	229.9	远程	正常	调速	65535	2.5	0.79		3.25	331
2018-05-23 06:52:47	5.72	179	4.74	4.34	4.69	229.6	229.2	229	远程	正常	调速	65535	2.48	0.79		3.25	331
2018-05-23 06:53:57	5.73	179	4.63	4.37	4.63	229.8	229.8	229.4	远程	正常	调速	65535	2.46	0.79		3.26	332
2018-05-23 06:55:07	5.76	179	4.71	4.3	4.69	229.9	229.8	229.9	远程	正常	调速	65535	2.48	0.79		3.26	332
2018-05-23 06:56:17	5.78	179	4.72	4.45	4.7	229.7	228.9	229.4	远程	正常	调速	65535	2.49	0.79		3.26	332
2018-05-23 06:57:27	5.78	179	4.71	4.37	4.72	230.3	229.3	230.1	远程	正常	调速	65535	2.5	0.79		3.27	333
2018-05-23 06:58:38	5.82	179	4.73	4.43	4.72	229.8	229.7	229.4	远程	正常	调速	65535	2.51	0.8		3.27	333
2018-05-23 06:59:48	5.77	179	4.63	4.33	4.76	229.5	229.4	229.2	远程	正常	调速	65535	2.49	0.79		3.27	333
2018-05-23 07:00:59	5.87	179	4.7	4.46	4.74	229.7	229.3	229.4	远程	正常	调速	65535	2.52	0.8		3.27	333
2018-05-23 07:02:09	5.77	179	4.67	4.38	4.71	229.8	229.5	230.1	远程	正常	调速	65535	2.49	0.8		3.29	335
2018-05-23 07:03:19	5.82	179	4.7	4.45	4.78	229.6	229.5	229.9	远程	正常	调速	65535	2.51	0.8		3.29	335
2018-05-23 07:04:29	5.79	179	4.67	4.36	4.75	228.9	228.9	229.3	远程	正常	调速	65535	2.5	0.8		3.29	335
2018-05-23 07:05:40	5.72	179	4.67	4.28	4.67	230.2	229.6	229.7	远程	正常	调速	65535	2.48	0.8		3.29	335
2018-05-23 07:06:51	5.84	179	4.7	4.41	4.69	229.3	228.5	229.1	远程	正常	调速	65535	2.5	0.8		3.3	336
2018-05-23 07:08:01	5.82	179	4.57	4.3	4.71	230.4	229.8	230.2	远程	正常	调速	65535	2.49	0.8		3.3	336
2018-05-23 07:09:12	5.83	179	4.72	4.37	4.81	229.4	229.6	229.6	远程	正常	调速	65535	2.51	0.8		3.31	337
2018-05-23 07:10:22	5.78	179	4.56	4.32	4.69	229	229.3	229.3	远程	正常	调速	65535	2.47	0.79		3.31	337
2018-05-23 07:11:32	5.8	179	4.62	4.28	4.72	229.5	228.8	229.5	远程	正常	调速	65535	2.48	0.8		3.31	337
2018-05-23 07:12:42	5.79	179	4.62	4.23	4.76	228.7	227.7	228.5	远程	正常	调速	65535	2.47	0.79		3.31	337
2018-05-23 07:13:53	5.79	179	4.59	4.33	4.75	228.8	228.5	228.5	远程	正常	调速	65535	2.48	0.79		3.31	337
2018-05-23 07:15:03	5.69	179	4.53	4.28	4.76	229.2	228.9	229.6	远程	正常	调速	65535	2.45	0.79		3.32	338
2018-05-23 07:16:13	5.73	179	4.5	4.27	4.73	229.2	229.4	229.7	远程	正常	调速	65535	2.45	0.79		3.32	338
2018-05-23 07:17:23	5.74	179	4.56	4.3	4.79	228.9	228.3	228.7	远程	正常	调速	65535	2.47	0.8		3.32	338
2018-05-23 07:18:35	5.77	179	4.52	4.28	4.67	228.5	228.8	228.8	远程	正常	调速	65535	2.46	0.8		3.32	338
2018-05-23 07:19:44	5.68	179	4.55	4.26	4.78	228.6	228.5	229.1	远程	正常	调速	65535	2.46	0.8		3.32	338
2018-05-23 07:20:55	5.67	179	4.51	4.33	4.72	229	229.3	229.4	远程	正常	调速	65535	2.46	0.8		3.32	338
2018-05-23 07:22:05	5.7	179	4.52	4.29	4.69	229.3	229.1	229.9	远程	正常	调速	65535	2.46	0.8		3.33	339
2018-05-23 07:23:16	5.7	179	4.5	4.33	4.65	228.6	228.3	228.4	远程	正常	调速	65535	2.44	0.79		3.32	338
2018-05-23 07:24:26	5.66	179	4.58	4.32	4.71	228.6	228	228.9	远程	正常	调速	65535	2.45	0.8		3.33	339
2018-05-23 07:25:38	5.68	179	4.51	4.26	4.65	228.9	228.4	228.6	远程	正常	调速	65535	2.44	0.8		3.32	338
2018-05-23 07:26:46	5.67	179	4.48	4.3	4.61	228.6	228	228.6	远程	正常	调速	65535	2.43	0.8		3.33	339
2018-05-23 07:27:57	5.68	179	4.47	4.26	4.67	229.2	228.6	229.2	远程	正常	调速	65535	2.45	0.8		3.33	339
2018-05-23 07:29:07	5.71	179	4.56	4.31	4.69	228.5	228.9	228.9	远程	正常	调速	65535	2.45	0.8		3.33	339
2018-05-23 07:30:17	5.69	179	4.45	4.29	4.67	228.7	228.7	229.1	远程	正常	调速	65535	2.45	0.8		3.33	339
2018-05-23 07:31:28	5.66	179	4.52	4.29	4.65	226.7	226.4	227.1	远程	正常	调速	65535	2.41	0.79		3.33	339
2018-05-23 07:32:38	5.71	179	4.62	4.29	4.76	226.2	226.3	226.7	远程	正常	调速	65535	2.44	0.79		3.33	339
2018-05-23 07:33:49	5.75	179	4.64	4.4	4.74	226.6	226.4	227.1	远程	正常	调速	65535	2.46	0.8		3.34	340
2018-05-23 07:35:00	5.73	179	4.62	4.37	4.81	226.8	226.9	226.8	远程	正常	调速	65535	2.46	0.8		3.34	340
2018-05-23 07:36:10	5.74	179	4.67	4.34	4.71	227	226.1	226.8	远程	正常	调速	65535	2.45	0.79		3.34	340
2018-05-23 07:37:19	5.71	179	4.51	4.35	4.73	226.9	227	227	远程	正常	调速	65535	2.44	0.79		3.34	340
2018-05-23 07:38:29	5.72	179	4.61	4.28	4.75	226.9	225.9	226.8	远程	正常	调速	65535	2.45	0.8		3.34	340
2018-05-23 07:42:00	5.73	179	4.69	4.41	4.76	226.7	226.4	226.4	远程	正常	调速	65535	2.45	0.8		3.34	340
2018-05-23 07:43:11	5.81	179	4.56	4.36	4.72	226.9	226	227	远程	正常	调速	65535	2.47	0.8		3.34	340
2018-05-23 07:44:21	5.83	179	4.72	4.38	4.82	226.7	226.7	226.5	远程	正常	调速	65535	2.48	0.8		3.34	340
2018-05-23 07:45:32	5.88	179	4.66	4.47	4.82	226.7	227	226.9	远程	正常	调速	65535	2.51	0.8		3.34	340
2018-05-23 07:46:42	5.89	179	4.71	4.44	4.85	227.2	227.2	227.1	远程	正常	调速	65535	2.51	0.8		3.34	340
2018-05-23 07:47:53	5.87	179	4.56	4.35	4.73	227.5	227.3	227.1	远程	正常	调速	65535	2.48	0.8		3.34	340
2018-05-23 07:49:03	5.82	179	4.72	4.37	4.74	227.4	227.2	227.1	远程	正常	调速	65535	2.49	0.8		3.34	340
2018-05-23 07:50:13	5.87	179	4.77	4.52	4.7	225.7	225.8	225.4	远程	正常	调速	65535	2.48	0.8		3.34	340
2018-05-23 07:51:24	5.83	179	4.71	4.51	4.75	227.3	226.5	226.9	远程	正常	调速	65535	2.49	0.8		3.34	340
2018-05-23 07:52:33	5.83	179	4.71	4.34	4.87	227	226.6	227.2	远程	正常	调速	65535	2.49	0.8		3.34	340
2018-05-23 07:53:44	5.86	179	4.73	4.39	4.84	227.5	226.7	227.3	远程	正常	调速	65535	2.5	0.8		3.34	340
2018-05-23 07:54:54	5.9	179	4.69	4.4	4.76	226.7	226.7	227	远程	正常	调速	65535	2.49	0.79		3.36	342
2018-05-23 07:56:05	5.83	179	4.71	4.38	4.83	227.1	226.5	227.2	远程	正常	调速	65535	2.49	0.8		3.36	342
2018-05-23 07:57:15	5.83	179	4.62	4.41	4.72	227.2	226.5	227.1	远程	正常	调速	65535	2.47	0.79		3.36	342
2018-05-23 07:58:25	5.82	179	4.64	4.4	4.65	226.9	227	227	远程	正常	调速	65535	2.47	0.79		3.36	342
2018-05-23 07:59:36	5.87	179	4.72	4.49	4.75	227.2	226.9	227.4	远程	正常	调速	65535	2.49	0.79		3.36	342
2018-05-23 08:00:46	5.88	179	4.62	4.46	4.75	226.5	226.5	226.4	远程	正常	调速	65535	2.49	0.8		3.36	342
2018-05-23 08:01:56	5.83	179	4.69	4.46	4.7	226.5	226.6	226.2	远程	正常	调速	65535	2.48	0.8		3.36	342
2018-05-23 08:03:06	5.9	179	4.74	4.49	4.81	226.7	226.3	227	远程	正常	调速	65535	2.51	0.8		3.36	342
2018-05-23 08:04:17	5.85	179	4.78	4.41	4.81	226.6	226.1	226.8	远程	正常	调速	65535	2.49	0.8		3.36	342
2018-05-23 08:05:28	5.83	178	4.62	4.34	4.73	227	227.2	226.8	远程	正常	调速	65535	2.48	0.8		3.34	340
2018-05-23 08:06:38	5.83	178	4.69	4.41	4.73	227	226.2	227	远程	正常	调速	65535	2.47	0.79		3.36	342
2018-05-23 08:07:48	5.84	179	4.64	4.24	4.79	227.2	227	226.9	远程	正常	调速	65535	2.47	0.8		3.34	340
2018-05-23 08:08:58	5.84	178	4.66	4.39	4.73	227.2	226.8	227	远程	正常	调速	65535	2.47	0.79		3.34	340
2018-05-23 08:10:08	5.86	179	4.65	4.34	4.77	226.3	226.3	226.8	远程	正常	调速	65535	2.48	0.79		3.34	340
2018-05-23 08:11:19	5.83	179	4.68	4.37	4.76	227.1	227	226.8	远程	正常	调速	65535	2.47	0.8		3.34	340
2018-05-23 08:12:29	5.77	179	4.6	4.4	4.79	226.8	226.2	227.1	远程	正常	调速	65535	2.46	0.8		3.34	340
2018-05-23 08:13:39	5.74	179	4.58	4.27	4.75	226.3	225.9	226.7	远程	正常	调速	65535	2.44	0.79		3.34	340
2018-05-23 08:14:49	5.74	179	4.57	4.31	4.67	226.1	226.2	226.1	远程	正常	调速	65535	2.44	0.8		3.34	340
2018-05-23 08:16:00	5.74	179	4.63	4.35	4.74	226.5	226.4	226.4	远程	正常	调速	65535	2.46	0.8		3.34	340
2018-05-23 08:17:10	5.77	179	4.61	4.37	4.82	226.4	226.1	226.8	远程	正常	调速	65535	2.47	0.8		3.34	340
2018-05-23 08:18:21	5.78	179	4.66	4.34	4.77	226.6	226	226.2	远程	正常	调速	65535	2.46	0.8		3.34	340
2018-05-23 08:19:31	5.74	179	4.64	4.26	4.68	226.1	225.8	225.8	远程	正常	调速	65535	2.43	0.79		3.34	340
2018-05-23 08:20:42	5.74	178	4.56	4.3	4.71	226.5	225.5	226.2	远程	正常	调速	65535	2.44	0.79		3.34	340
2018-05-23 08:21:53	5.71	179	4.62	4.35	4.73	226.7	226.7	226.4	远程	正常	调速	65535	2.45	0.8		3.34	340
2018-05-23 08:23:03	5.79	179	4.65	4.43	4.82	225.9	225.4	226.3	远程	正常	调速	65535	2.47	0.8		3.34	340
2018-05-23 08:24:13	5.71	179	4.68	4.34	4.68	226.4	225.7	226.5	远程	正常	调速	65535	2.45	0.8		3.34	340
2018-05-23 08:25:23	5.7	179	4.6	4.39	4.75	226.7	226.4	226.5	远程	正常	调速	65535	2.45	0.8		3.34	340
2018-05-23 08:26:33	5.72	178	4.63	4.29	4.73	227.3	227	227.1	远程	正常	调速	65535	2.46	0.8		3.33	339
2018-05-23 08:27:43	5.71	179	4.59	4.38	4.81	226.8	227	226.9	远程	正常	调速	65535	2.46	0.8		3.34	340
2018-05-23 08:28:54	5.7	179	4.49	4.3	4.74	226.4	226.5	226.5	远程	正常	调速	65535	2.43	0.79		3.34	340
2018-05-23 08:30:04	5.7	179	4.6	4.38	4.68	226.1	226	226.5	远程	正常	调速	65535	2.44	0.8		3.34	340
2018-05-23 08:31:15	5.77	178	4.56	4.36	4.72	226.4	225.9	226.2	远程	正常	调速	65535	2.45	0.8		3.33	339
2018-05-23 08:33:44	5.75	178	4.53	4.3	4.71	227.3	226.9	227.7	远程	正常	调速	65535	2.45	0.8		3.34	340
2018-05-23 08:34:46	5.77	178	4.54	4.28	4.63	228.2	227.5	228.1	远程	正常	调速	65535	2.46	0.8		3.34	340
2018-05-23 08:35:56	5.75	178	4.48	4.34	4.69	227.3	226.8	227.8	远程	正常	调速	65535	2.45	0.8		3.34	340
2018-05-23 08:38:10	5.8	178	4.6	4.45	4.77	227.8	227.9	228.4	远程	正常	调速	65535	2.49	0.8		3.34	340
2018-05-23 08:39:28	5.75	179	4.65	4.33	4.7	227.7	227.9	227.9	远程	正常	调速	65535	2.48	0.81		3.33	339
2018-05-23 08:43:19	5.79	178	4.61	4.32	4.64	228.1	227.6	228.4	远程	正常	调速	65535	2.47	0.8		3.34	340
2018-05-23 08:44:44	5.83	178	4.61	4.35	4.7	228.5	227.8	228.3	远程	正常	调速	65535	2.48	0.8		3.33	339
2018-05-23 08:45:40	5.76	178	4.51	4.25	4.71	228.6	227.9	228.5	远程	正常	调速	65535	2.46	0.8		3.33	339
2018-05-23 08:46:50	5.69	179	4.59	4.23	4.75	228.7	228.3	229	远程	正常	调速	65535	2.45	0.8		3.34	340
2018-05-23 08:48:01	5.77	179	4.59	4.35	4.83	227.4	227.3	228.1	远程	正常	调速	65535	2.48	0.8		3.33	339
2018-05-23 08:49:11	5.74	179	4.62	4.32	4.73	228.1	227.5	227.8	远程	正常	调速	65535	2.46	0.8		3.33	339
2018-05-23 08:50:21	5.82	178	4.55	4.32	4.8	227.9	227.6	227.8	远程	正常	调速	65535	2.47	0.79		3.34	340
2018-05-23 08:51:31	5.69	179	4.52	4.32	4.77	227.8	227.2	228	远程	正常	调速	65535	2.45	0.8		3.34	340
2018-05-23 08:52:41	5.76	178	4.55	4.23	4.72	227.4	227.2	228	远程	正常	调速	65535	2.45	0.8		3.34	340
2018-05-23 08:54:02	5.73	178	4.53	4.27	4.72	228	227.4	228.1	远程	正常	调速	65535	2.45	0.8		3.34	340
2018-05-23 08:57:23	5.71	178	4.55	4.3	4.72	227.6	227.9	227.7	远程	正常	调速	65535	2.44	0.8		3.34	340
2018-05-23 08:58:35	5.72	178	4.65	4.3	4.66	227.5	226.7	227.6	远程	正常	调速	65535	2.45	0.8		3.34	340
2018-05-23 08:59:45	5.7	178	4.52	4.27	4.67	227.7	227.8	228.1	远程	正常	调速	65535	2.44	0.8		3.34	340
2018-05-23 09:00:54	5.73	178	4.59	4.39	4.71	227.4	226.7	227.3	远程	正常	调速	65535	2.46	0.8		3.34	340
2018-05-23 09:11:07	5.82	178	4.66	4.32	4.65	227.1	227.2	227.1	远程	正常	调速	65535	2.47	0.8		3.34	340
2018-05-23 09:13:27	5.79	178	4.67	4.38	4.75	227.8	227.5	228.1	远程	正常	调速	65535	2.48	0.8		3.34	340
2018-05-23 09:14:38	5.76	178	4.62	4.37	4.8	226.9	227	227	远程	正常	调速	65535	2.47	0.8		3.34	340
2018-05-23 09:15:50	5.8	178	4.59	4.37	4.68	227.3	226.6	227.2	远程	正常	调速	65535	2.46	0.8		3.34	340
2018-05-23 09:16:59	5.82	178	4.63	4.33	4.8	226.9	227	227.6	远程	正常	调速	65535	2.48	0.8		3.34	340
2018-05-23 09:18:21	5.85	178	4.71	4.45	4.72	227.5	227.1	227.3	远程	正常	调速	65535	2.49	0.8		3.34	340
2018-05-23 09:19:20	5.84	178	4.66	4.38	4.8	226.7	226.3	226.5	远程	正常	调速	65535	2.49	0.81		3.33	339
2018-05-23 09:20:32	5.83	178	4.56	4.27	4.73	226.9	227.1	227.2	远程	正常	调速	65535	2.46	0.8		3.34	340
2018-05-23 09:46:18	5.77	178	4.59	4.39	4.72	227.1	226.3	227.1	远程	正常	调速	65535	2.46	0.8		3.34	340
2018-05-23 09:47:29	5.75	178	4.57	4.33	4.74	226.6	226.4	227.2	远程	正常	调速	65535	2.45	0.8		3.33	339
2018-05-23 09:48:39	5.74	178	4.51	4.31	4.79	226.9	227	227.2	远程	正常	调速	65535	2.45	0.8		3.34	340
2018-05-23 09:49:49	5.76	178	4.59	4.39	4.77	227.3	227.6	227.5	远程	正常	调速	65535	2.46	0.8		3.34	340
2018-05-23 09:51:00	5.75	178	4.6	4.34	4.74	227.1	227	227.1	远程	正常	调速	65535	2.45	0.8		3.34	340
2018-05-23 09:52:10	5.82	178	4.69	4.38	4.75	227.2	227.1	226.9	远程	正常	调速	65535	2.48	0.81		3.34	340
2018-05-23 09:53:20	5.83	178	4.64	4.39	4.75	227.7	227	227.7	远程	正常	调速	65535	2.49	0.8		3.34	340
2018-05-23 09:54:31	5.77	178	4.49	4.3	4.72	226.5	226.6	226.9	远程	正常	调速	65535	2.46	0.8		3.34	340
2018-05-23 09:55:41	5.88	179	4.58	4.3	4.76	227	226.2	226.9	远程	正常	调速	65535	2.48	0.8		3.34	340
2018-05-23 09:56:51	5.87	178	4.65	4.37	4.8	227.2	227.4	227.5	远程	正常	调速	65535	2.5	0.81		3.34	340
2018-05-23 09:58:01	5.83	178	4.68	4.4	4.74	227.4	226.9	227.7	远程	正常	调速	65535	2.49	0.8		3.34	340
2018-05-23 09:59:12	5.83	178	4.56	4.49	4.76	226.5	226.9	227	远程	正常	调速	65535	2.48	0.8		3.34	340
2018-05-23 10:00:22	5.82	178	4.64	4.37	4.85	227.5	227.9	227.8	远程	正常	调速	65535	2.49	0.8		3.34	340
2018-05-23 10:01:33	5.83	178	4.65	4.36	4.83	227.8	227.9	228.4	远程	正常	调速	65535	2.49	0.8		3.34	340
2018-05-23 10:02:44	5.85	178	4.69	4.51	4.81	226.9	227.1	226.9	远程	正常	调速	65535	2.5	0.8		3.33	339
2018-05-23 10:03:54	5.83	178	4.56	4.33	4.8	228.1	227.3	228	远程	正常	调速	65535	2.48	0.79		3.34	340
2018-05-23 10:05:04	5.85	178	4.5	4.38	4.84	227.9	227.4	228.1	远程	正常	调速	65535	2.49	0.8		3.34	340
2018-05-23 10:06:14	5.85	178	4.65	4.41	4.86	228.2	227.6	228.7	远程	正常	调速	65535	2.5	0.8		3.34	340
2018-05-23 10:07:23	5.88	178	4.58	4.32	4.88	227.9	227.2	228.2	远程	正常	调速	65535	2.49	0.79		3.34	340
2018-05-23 10:08:34	5.89	178	4.71	4.44	4.88	227.7	228	228.1	远程	正常	调速	65535	2.51	0.79		3.34	340
2018-05-23 10:09:44	5.83	178	4.72	4.44	4.84	227.8	227.5	227.8	远程	正常	调速	65535	2.49	0.79		3.34	340
2018-05-23 10:10:56	5.92	178	4.78	4.43	4.92	227.3	227.1	228	远程	正常	调速	65535	2.52	0.79		3.34	340

## Sheet: Sheet4
时间	电流	转速	输入电流A	输入电流B	输入电流C	输入电压A	输入电压B	输入电压C	KA0	KA4	远程操作	操作时间	有功功率	功率因数	有功电量	井下压力	沉没度
2018-06-03 02:33:26	6.27	200	5.18	4.82	5.23	231.6	231.5	231.4	本地	正常	无	65535	2.8	0.8		3.37	343
2018-06-03 02:34:36	6.25	200	5.2	4.84	5.24	231.2	230.9	231.3	本地	正常	无	65535	2.79	0.79		3.37	343
2018-06-03 02:35:47	6.29	200	5.21	4.93	5.29	231.5	231.3	231.1	本地	正常	无	65535	2.81	0.8		3.37	343
2018-06-03 02:36:57	6.26	200	5.18	4.87	5.25	231.2	231.2	231	本地	正常	无	65535	2.79	0.8		3.36	342
2018-06-03 02:38:07	6.24	200	5.2	4.84	5.26	231.4	231.6	231.4	本地	正常	无	65535	2.79	0.8		3.36	342
2018-06-03 02:39:18	6.26	200	5.18	4.84	5.17	231.2	231.4	231.3	本地	正常	无	65535	2.79	0.8		3.36	342
2018-06-03 02:40:29	6.28	200	5.08	4.8	5.2	232.1	231.4	231.7	本地	正常	无	65535	2.79	0.8		3.36	342
2018-06-03 02:41:39	6.28	200	5.22	4.82	5.22	231.2	231.2	231.3	本地	正常	无	65535	2.79	0.79		3.36	342
2018-06-03 02:42:49	6.27	200	5.22	4.84	5.18	232	231.5	231.5	本地	正常	无	65535	2.8	0.79		3.36	342
2018-06-03 02:43:59	6.27	200	5.19	4.87	5.25	231.8	231.5	232.1	本地	正常	无	65535	2.81	0.8		3.36	342
2018-06-03 02:45:10	6.27	200	5.09	4.86	5.14	232.4	231.8	232.2	本地	正常	无	65535	2.8	0.8		3.36	342
2018-06-03 02:46:20	6.27	200	5.13	4.94	5.23	232.1	231.8	232.5	本地	正常	无	65535	2.81	0.8		3.36	342
2018-06-03 02:47:31	6.31	200	5.2	4.91	5.29	231.8	231.5	232.1	本地	正常	无	65535	2.82	0.8		3.36	342
2018-06-03 02:48:40	6.24	200	5.03	4.79	5.25	231.6	231.6	232.1	本地	正常	无	65535	2.78	0.79		3.36	342
2018-06-03 02:49:51	6.24	200	5.17	4.89	5.21	231.3	231.4	231.7	本地	正常	无	65535	2.78	0.8		3.36	342
2018-06-03 02:51:02	6.2	200	5.13	4.89	5.18	232.1	231.8	231.6	本地	正常	无	65535	2.78	0.8		3.36	342
2018-06-03 02:52:13	6.22	200	5.14	4.79	5.16	231.8	231.7	231.7	本地	正常	无	65535	2.78	0.79		3.36	342
2018-06-03 02:53:22	6.24	200	5.25	4.92	5.18	232.3	231.5	232.3	本地	正常	无	65535	2.79	0.79		3.36	342
2018-06-03 02:54:32	6.24	200	5.23	4.87	5.22	231.7	231.8	231.5	本地	正常	无	65535	2.78	0.79		3.36	342
2018-06-03 02:55:43	6.22	200	5.15	4.9	5.21	232.1	231.5	231.6	本地	正常	无	65535	2.79	0.79		3.36	342
2018-06-03 02:56:53	6.27	200	5.17	4.89	5.29	231.6	231.3	231.6	本地	正常	无	65535	2.81	0.8		3.36	342
2018-06-03 02:58:03	6.21	200	5.12	4.84	5.21	231.9	231.1	231.5	本地	正常	无	65535	2.78	0.79		3.36	342
2018-06-03 02:59:13	6.19	200	5.17	4.93	5.25	231.9	231.3	231.6	本地	正常	无	65535	2.79	0.79		3.36	342
2018-06-03 03:00:23	6.22	200	5.06	4.88	5.21	231.2	231.3	231.5	本地	正常	无	65535	2.78	0.79		3.36	342
2018-06-03 03:01:34	6.2	200	5.17	4.96	5.23	231.7	230.8	231.4	本地	正常	无	65535	2.78	0.79		3.36	342
2018-06-03 03:02:44	6.16	200	5.2	4.88	5.17	231.4	231.1	230.9	本地	正常	无	65535	2.77	0.79		3.36	342
2018-06-03 03:03:55	6.21	200	5.18	4.83	5.15	231.9	231.1	231.8	本地	正常	无	65535	2.77	0.79		3.36	342
2018-06-03 03:05:05	6.11	200	5.15	4.74	5.11	232.5	231.7	232.2	本地	正常	无	65535	2.74	0.79		3.36	342
2018-06-03 03:06:16	6.13	200	5.01	4.84	5.11	231.4	231.5	231.1	本地	正常	无	65535	2.75	0.79		3.34	340
2018-06-03 03:07:26	6.13	200	5.16	4.85	5.13	231.8	231.4	231.8	本地	正常	无	65535	2.75	0.79		3.36	342
2018-06-03 03:08:36	6.13	200	5.08	4.83	5.14	231.4	231.5	231.1	本地	正常	无	65535	2.75	0.79		3.34	340
2018-06-03 03:09:46	6.13	200	5.12	4.87	5.1	231.7	231.6	231.1	本地	正常	无	65535	2.74	0.79		3.34	340
2018-06-03 03:10:56	6.14	200	5.08	4.85	5.09	232.1	232.4	231.9	本地	正常	无	65535	2.76	0.79		3.34	340
2018-06-03 03:12:06	6.13	200	5.13	4.96	5.12	231.7	231.2	231.2	本地	正常	无	65535	2.75	0.79		3.33	339
2018-06-03 03:13:17	6.16	200	5.15	4.89	5.06	232.8	232.2	232.2	本地	正常	无	65535	2.76	0.8		3.33	339
2018-06-03 03:14:27	6.17	200	5.09	4.91	5.09	232.1	232.1	231.6	本地	正常	无	65535	2.77	0.8		3.33	339
2018-06-03 03:15:37	6.18	200	5.07	4.87	5.16	231.8	231.2	231.9	本地	正常	无	65535	2.77	0.79		3.34	340
2018-06-03 03:16:48	6.19	200	5.11	4.97	5.07	231.3	231.3	231.4	本地	正常	无	65535	2.77	0.8		3.33	339
2018-06-03 03:17:58	6.25	200	5.23	4.93	5.11	232.3	232.4	231.8	本地	正常	无	65535	2.8	0.79		3.33	339
2018-06-03 03:19:09	6.2	200	5.14	4.98	5.2	232.2	231.6	232.1	本地	正常	无	65535	2.79	0.8		3.33	339
2018-06-03 03:20:19	6.23	200	5.17	4.98	5.2	232	232.1	231.6	本地	正常	无	65535	2.8	0.8		3.33	339
2018-06-03 03:21:29	6.25	200	5.22	4.89	5.15	232	231.3	231.9	本地	正常	无	65535	2.8	0.79		3.33	339
2018-06-03 03:22:40	6.29	200	5.12	4.94	5.26	232	231.7	232.3	本地	正常	无	65535	2.82	0.8		3.33	339
2018-06-03 03:23:49	6.31	200	5.21	4.87	5.33	232	231.9	231.8	本地	正常	无	65535	2.83	0.79		3.33	339
2018-06-03 03:25:00	6.3	200	5.14	4.95	5.3	231.6	231.6	231.5	本地	正常	无	65535	2.81	0.79		3.34	340
2018-06-03 03:26:10	6.25	200	5.24	4.87	5.26	232.2	231.2	231.8	本地	正常	无	65535	2.8	0.8		3.34	340
2018-06-03 03:27:20	6.34	200	5.17	4.99	5.4	231.4	230.6	231.2	本地	正常	无	65535	2.83	0.79		3.36	342
2018-06-03 03:28:31	6.36	200	5.23	5.04	5.41	231.9	231.8	232.1	本地	正常	无	65535	2.84	0.79		3.36	342
2018-06-03 03:29:42	6.35	200	5.24	5	5.3	231.2	231	230.7	本地	正常	无	65535	2.82	0.79		3.36	342
2018-06-03 03:30:51	6.35	200	5.22	5.01	5.38	232	231.7	231.5	本地	正常	无	65535	2.84	0.8		3.36	342
2018-06-03 03:32:02	6.36	200	5.23	4.92	5.24	231.8	231	231.1	本地	正常	无	65535	2.82	0.79		3.36	342
2018-06-03 03:33:13	6.38	200	5.18	4.97	5.24	232.3	231.6	231.9	本地	正常	无	65535	2.84	0.79		3.36	342
2018-06-03 03:34:23	6.32	200	5.15	4.99	5.23	231.8	231.1	231.6	本地	正常	无	65535	2.8	0.79		3.36	342
2018-06-03 03:35:32	6.37	200	5.29	4.97	5.32	231.7	231.1	231.6	本地	正常	无	65535	2.84	0.79		3.37	343
2018-06-03 03:36:42	6.35	200	5.22	4.99	5.25	231.9	231.8	232.4	本地	正常	无	65535	2.83	0.79		3.37	343
2018-06-03 03:37:53	6.35	200	5.19	4.98	5.33	232.1	231.9	231.8	本地	正常	无	65535	2.83	0.79		3.36	342
2018-06-03 03:39:04	6.33	200	5.22	4.97	5.25	231.9	231.1	231.8	本地	正常	无	65535	2.83	0.8		3.37	343
2018-06-03 03:40:14	6.4	200	5.23	5	5.35	232.4	232.5	232.1	本地	正常	无	65535	2.85	0.8		3.36	342
2018-06-03 03:41:24	6.4	200	5.22	4.92	5.29	231.9	231.6	231.5	本地	正常	无	65535	2.84	0.79		3.36	342
2018-06-03 03:42:34	6.41	200	5.31	4.98	5.33	232.8	232.6	232.4	本地	正常	无	65535	2.87	0.8		3.36	342
2018-06-03 03:43:45	6.47	200	5.25	4.99	5.34	232.1	232	231.8	本地	正常	无	65535	2.87	0.8		3.36	342
2018-06-03 03:44:55	6.38	200	5.19	4.89	5.25	232.2	232.4	232	本地	正常	无	65535	2.83	0.8		3.36	342
2018-06-03 03:46:06	6.38	200	5.19	4.93	5.24	232.6	231.9	232.3	本地	正常	无	65535	2.85	0.8		3.36	342
2018-06-03 03:47:16	6.4	200	5.3	5.05	5.32	231.9	232	231.8	本地	正常	无	65535	2.87	0.8		3.36	342
2018-06-03 03:48:26	6.38	200	5.14	4.91	5.28	232.4	232.6	232.6	本地	正常	无	65535	2.85	0.8		3.36	342
2018-06-03 03:49:36	6.41	200	5.21	4.94	5.26	232.1	231.5	231.7	本地	正常	无	65535	2.85	0.8		3.36	342
2018-06-03 03:50:47	6.36	200	5.25	4.86	5.31	232	231.4	231.5	本地	正常	无	65535	2.84	0.8		3.36	342
2018-06-03 03:51:57	6.4	200	5.24	4.93	5.4	232.1	232	232.2	本地	正常	无	65535	2.86	0.8		3.36	342
2018-06-03 03:53:08	6.35	200	5.19	4.93	5.4	232.6	231.6	232.4	本地	正常	无	65535	2.85	0.8		3.36	342
2018-06-03 03:54:18	6.36	200	5.24	4.96	5.37	232.7	232.1	232.5	本地	正常	无	65535	2.85	0.8		3.36	342
2018-06-03 03:55:28	6.34	200	5.22	4.94	5.38	232	231.9	232.1	本地	正常	无	65535	2.84	0.8		3.36	342
2018-06-03 03:56:39	6.33	200	5.23	4.9	5.31	232	232	232	本地	正常	无	65535	2.83	0.79		3.34	340
2018-06-03 03:57:49	6.34	200	5.3	4.91	5.27	232.5	231.9	232.2	本地	正常	无	65535	2.83	0.79		3.34	340
2018-06-03 03:59:00	6.34	200	5.19	4.92	5.33	231.9	231.9	232.3	本地	正常	无	65535	2.83	0.79		3.34	340
2018-06-03 04:00:10	6.34	200	5.22	4.91	5.3	232.3	232.4	232.1	本地	正常	无	65535	2.84	0.79		3.33	339
2018-06-03 04:01:20	6.3	200	5.33	4.9	5.33	232.3	232.1	232.3	本地	正常	无	65535	2.81	0.79		3.33	339
2018-06-03 04:02:31	6.31	200	5.18	4.84	5.3	231.7	231.9	231.9	本地	正常	无	65535	2.81	0.79		3.33	339
2018-06-03 04:03:40	6.31	200	5.26	4.94	5.28	232.8	231.7	232.2	本地	正常	无	65535	2.82	0.79		3.33	339
2018-06-03 04:04:51	6.35	200	5.22	4.85	5.33	232.4	232.4	232.2	本地	正常	无	65535	2.83	0.79		3.32	338
2018-06-03 04:06:00	6.29	200	5.22	4.9	5.28	232.2	231.4	232.2	本地	正常	无	65535	2.81	0.8		3.33	339
2018-06-03 04:07:11	6.36	200	5.31	4.92	5.23	232.5	232.1	232.4	本地	正常	无	65535	2.84	0.8		3.32	338
2018-06-03 04:08:21	6.32	200	5.18	4.89	5.32	232.8	231.8	232.6	本地	正常	无	65535	2.83	0.8		3.32	338
2018-06-03 04:09:32	6.32	200	5.14	4.83	5.3	233.3	232.4	233.1	本地	正常	无	65535	2.83	0.79		3.32	338
2018-06-03 04:10:43	6.31	200	5.28	4.78	5.28	233.4	232.3	233	本地	正常	无	65535	2.83	0.8		3.32	338
2018-06-03 04:11:54	6.36	200	5.23	4.83	5.36	232.5	232.3	232.7	本地	正常	无	65535	2.85	0.79		3.32	338
2018-06-03 04:13:04	6.36	200	5.31	4.92	5.34	232.7	232.1	233	本地	正常	无	65535	2.85	0.8		3.32	338
2018-06-03 04:14:14	6.31	200	5.22	4.83	5.29	233	232	233	本地	正常	无	65535	2.81	0.79		3.32	338
2018-06-03 04:15:24	6.32	200	5.32	4.9	5.36	232.2	232	232.1	本地	正常	无	65535	2.83	0.79		3.31	337
2018-06-03 04:16:35	6.36	200	5.25	4.87	5.24	232.9	232.4	232.5	本地	正常	无	65535	2.84	0.79		3.31	337
2018-06-03 04:17:44	6.34	200	5.28	5	5.26	232.4	232.3	232.4	本地	正常	无	65535	2.83	0.79		3.31	337
2018-06-03 04:18:55	6.33	200	5.2	4.87	5.3	233.1	232.9	233.6	本地	正常	无	65535	2.84	0.8		3.31	337
2018-06-03 04:20:05	6.36	200	5.32	4.82	5.4	233.7	232.8	233.9	本地	正常	无	65535	2.86	0.8		3.31	337
2018-06-03 04:21:15	6.33	200	5.26	4.81	5.33	233	232.1	233	本地	正常	无	65535	2.82	0.79		3.31	337
2018-06-03 04:22:25	6.28	200	5.29	4.83	5.34	233.2	232.1	233	本地	正常	无	65535	2.81	0.79		3.31	337
2018-06-03 04:23:36	6.28	200	5.21	4.85	5.36	233.2	232.4	232.8	本地	正常	无	65535	2.81	0.79		3.31	337
2018-06-03 04:24:46	6.3	200	5.25	4.84	5.31	232.6	231.6	232.1	本地	正常	无	65535	2.81	0.79		3.31	337
2018-06-03 04:25:56	6.32	200	5.28	4.87	5.28	233	232.6	232.6	本地	正常	无	65535	2.82	0.79		3.31	337
2018-06-03 04:27:07	6.33	200	5.27	4.94	5.4	232.7	232.4	232.5	本地	正常	无	65535	2.83	0.79		3.31	337
2018-06-03 04:28:17	6.38	200	5.32	4.92	5.46	232.9	231.9	233	本地	正常	无	65535	2.85	0.79		3.31	337
2018-06-03 04:29:27	6.32	200	5.29	4.91	5.41	232.2	231.9	232	本地	正常	无	65535	2.83	0.79		3.31	337
2018-06-03 04:30:37	6.36	200	5.32	4.92	5.36	232.5	232.2	233	本地	正常	无	65535	2.84	0.79		3.31	337
2018-06-03 04:31:47	6.34	200	5.25	4.9	5.24	233.1	232.1	233	本地	正常	无	65535	2.83	0.79		3.31	337
2018-06-03 04:32:58	6.32	200	5.32	4.82	5.42	232.4	232.3	232.6	本地	正常	无	65535	2.82	0.79		3.31	337
2018-06-03 04:34:08	6.33	200	5.33	4.97	5.4	232.7	231.9	232.7	本地	正常	无	65535	2.85	0.79		3.31	337
2018-06-03 04:35:18	6.36	200	5.35	4.89	5.39	232.6	232.3	232.3	本地	正常	无	65535	2.85	0.79		3.31	337
2018-06-03 04:36:28	6.34	200	5.33	4.8	5.33	233.2	232.9	233.2	本地	正常	无	65535	2.83	0.79		3.31	337
2018-06-03 04:37:39	6.38	200	5.28	4.95	5.4	232.7	232.3	233	本地	正常	无	65535	2.84	0.79		3.31	337
2018-06-03 04:38:49	6.39	200	5.27	4.88	5.43	232.9	232.2	232.5	本地	正常	无	65535	2.85	0.79		3.31	337
2018-06-03 04:40:00	6.37	200	5.26	4.93	5.43	232.1	231.3	232.1	本地	正常	无	65535	2.85	0.79		3.31	337
2018-06-03 04:41:10	6.42	200	5.32	4.88	5.38	232.5	231.8	232.8	本地	正常	无	65535	2.85	0.79		3.32	338
2018-06-03 04:42:21	6.49	200	5.42	4.99	5.45	233.1	232.2	232.9	本地	正常	无	65535	2.9	0.79		3.31	337
2018-06-03 04:43:30	6.49	200	5.31	4.99	5.47	232.7	232.6	232.8	本地	正常	无	65535	2.89	0.79		3.32	338
2018-06-03 04:44:40	6.52	200	5.42	5.03	5.51	232.6	231.6	232.7	本地	正常	无	65535	2.9	0.79		3.31	337
2018-06-03 04:45:51	6.43	200	5.29	5	5.31	233.1	232	232.8	本地	正常	无	65535	2.86	0.79		3.31	337
2018-06-03 04:47:01	6.51	200	5.3	4.94	5.36	232.8	232	232.5	本地	正常	无	65535	2.89	0.79		3.31	337
2018-06-03 04:48:11	6.5	200	5.33	4.99	5.39	233	232	233	本地	正常	无	65535	2.89	0.79		3.32	338
2018-06-03 04:49:22	6.47	200	5.25	4.91	5.38	232.8	232	233	本地	正常	无	65535	2.87	0.79		3.31	337
2018-06-03 04:50:33	6.42	200	5.34	4.94	5.38	233.1	232.7	232.9	本地	正常	无	65535	2.87	0.8		3.31	337
2018-06-03 04:51:43	6.41	200	5.37	4.94	5.45	233.3	232.4	233.3	本地	正常	无	65535	2.87	0.8		3.31	337
2018-06-03 04:52:54	6.47	200	5.25	4.99	5.37	232.6	231.9	232.2	本地	正常	无	65535	2.87	0.8		3.31	337
2018-06-03 04:54:04	6.45	200	5.32	4.83	5.34	233.4	232.5	233.4	本地	正常	无	65535	2.87	0.8		3.32	338
2018-06-03 04:55:14	6.42	200	5.32	4.93	5.34	232.5	232.5	232.4	本地	正常	无	65535	2.85	0.79		3.31	337
2018-06-03 04:56:24	6.5	200	5.33	4.99	5.37	232.4	232.3	232.2	本地	正常	无	65535	2.89	0.8		3.31	337
2018-06-03 04:57:34	6.57	200	5.4	4.98	5.5	232.7	232.2	233	本地	正常	无	65535	2.92	0.8		3.32	338
2018-06-03 04:58:45	6.47	200	5.35	5	5.32	232.4	232	232.4	本地	正常	无	65535	2.88	0.8		3.32	338
2018-06-03 04:59:54	6.5	200	5.39	5.01	5.39	232.6	231.8	232.2	本地	正常	无	65535	2.9	0.8		3.31	337
2018-06-03 05:01:05	6.52	200	5.4	4.95	5.42	233.1	232	233	本地	正常	无	65535	2.92	0.8		3.32	338
2018-06-03 05:02:15	6.45	200	5.28	5.01	5.3	232.6	232.5	232.5	本地	正常	无	65535	2.88	0.8		3.31	337
2018-06-03 05:03:26	6.53	200	5.41	4.95	5.38	232.2	231.9	231.9	本地	正常	无	65535	2.89	0.8		3.31	337
2018-06-03 05:04:36	6.49	200	5.3	5	5.34	232.3	231.8	232.5	本地	正常	无	65535	2.89	0.8		3.31	337
2018-06-03 05:05:47	6.54	200	5.39	5.05	5.35	232.6	232	232.7	本地	正常	无	65535	2.91	0.8		3.31	337
2018-06-03 05:06:56	6.49	200	5.42	5.03	5.43	232.1	231.9	231.9	本地	正常	无	65535	2.91	0.8		3.31	337
2018-06-03 05:08:07	6.57	200	5.37	5.03	5.35	231.8	231.8	232	本地	正常	无	65535	2.91	0.8		3.31	337
2018-06-03 05:09:17	6.5	200	5.28	4.95	5.43	232.9	232.6	232.8	本地	正常	无	65535	2.89	0.8		3.31	337
2018-06-03 05:10:27	6.52	200	5.28	4.95	5.37	233.1	232.3	233.2	本地	正常	无	65535	2.89	0.8		3.31	337
2018-06-03 05:11:38	6.48	200	5.27	5.05	5.47	232	231.9	232.3	本地	正常	无	65535	2.88	0.8		3.31	337
2018-06-03 05:12:48	6.55	200	5.33	4.99	5.42	232.1	232.1	232.4	本地	正常	无	65535	2.9	0.8		3.31	337
2018-06-03 05:13:58	6.46	200	5.29	5.02	5.31	232.6	232	232.8	本地	正常	无	65535	2.88	0.8		3.31	337
2018-06-03 05:15:08	6.49	200	5.32	4.96	5.25	232.7	232.1	233	本地	正常	无	65535	2.88	0.8		3.32	338
2018-06-03 05:16:19	6.51	200	5.25	4.95	5.26	232.7	232.5	233	本地	正常	无	65535	2.89	0.8		3.32	338
2018-06-03 05:17:30	6.44	200	5.23	4.86	5.39	232	231.9	232.3	本地	正常	无	65535	2.87	0.8		3.31	337
2018-06-03 05:18:39	6.44	200	5.17	4.81	5.36	232.8	232.4	232.7	本地	正常	无	65535	2.86	0.8		3.32	338
2018-06-03 05:19:51	6.38	200	5.18	4.84	5.37	232.3	232.2	232.1	本地	正常	无	65535	2.84	0.8		3.32	338
2018-06-03 05:21:01	6.4	200	5.24	4.92	5.41	233.1	232.8	233.2	本地	正常	无	65535	2.86	0.79		3.32	338
2018-06-03 05:22:11	6.38	200	5.27	4.98	5.41	233	232.4	233.3	本地	正常	无	65535	2.85	0.8		3.32	338
2018-06-03 05:23:21	6.37	200	5.23	4.99	5.35	232.5	231.3	232.4	本地	正常	无	65535	2.85	0.8		3.32	338
2018-06-03 05:24:31	6.37	200	5.27	4.95	5.38	232.6	232.3	232.4	本地	正常	无	65535	2.85	0.8		3.31	337
2018-06-03 05:25:41	6.34	200	5.08	4.82	5.3	233.4	232.5	233.4	本地	正常	无	65535	2.83	0.79		3.32	338
2018-06-03 05:26:52	6.3	200	5.1	4.91	5.32	232.3	231.5	232.6	本地	正常	无	65535	2.82	0.8		3.32	338
2018-06-03 05:28:02	6.25	200	5	4.82	5.2	232.5	231.9	232.7	本地	正常	无	65535	2.79	0.79		3.32	338
2018-06-03 05:29:13	6.3	200	5.21	4.9	5.46	232.4	231.5	232.8	本地	正常	无	65535	2.82	0.79		3.32	338
2018-06-03 05:30:23	6.3	200	5.14	4.91	5.34	232.5	232.5	232.4	本地	正常	无	65535	2.81	0.79		3.32	338
2018-06-03 05:31:34	6.35	200	5.09	4.91	5.3	232.9	232.7	233.4	本地	正常	无	65535	2.84	0.8		3.32	338
2018-06-03 05:32:43	6.28	200	5.16	4.92	5.33	232.8	231.9	232.4	本地	正常	无	65535	2.82	0.8		3.32	338
2018-06-03 05:33:55	6.32	200	5.25	4.9	5.4	233	232.2	233.2	本地	正常	无	65535	2.84	0.8		3.32	338
2018-06-03 05:35:05	6.25	200	5.24	4.84	5.28	233.3	232.2	233	本地	正常	无	65535	2.81	0.79		3.32	338
2018-06-03 05:36:15	6.22	200	5.12	4.72	5.24	233.1	232.2	233.1	本地	正常	无	65535	2.79	0.79		3.32	338
2018-06-03 05:37:05	6.24	200	5.18	4.92	5.3	232.8	232.4	232.4	本地	正常	无	65535	2.8	0.79		3.31	337
2018-06-03 05:38:25	6.25	200	5.12	4.75	5.21	233.2	232.5	232.8	本地	正常	无	65535	2.79	0.79		3.31	337
2018-06-03 05:39:36	6.21	200	5.22	4.85	5.28	233.2	232.2	233.4	本地	正常	无	65535	2.8	0.79		3.32	338
2018-06-03 05:40:46	6.15	200	5.17	4.75	5.25	233.2	232.6	232.9	本地	正常	无	65535	2.78	0.79		3.31	337
2018-06-03 05:41:56	6.09	200	5.13	4.73	5.23	233	232.2	232.7	本地	正常	无	65535	2.75	0.79		3.31	337
2018-06-03 05:43:06	6.1	200	5.01	4.75	5.21	232.9	232.4	233.3	本地	正常	无	65535	2.75	0.79		3.31	337
2018-06-03 05:44:17	6.05	200	5	4.66	5.22	233.3	232.6	233.1	本地	正常	无	65535	2.73	0.79		3.31	337
2018-06-03 05:45:27	6.03	200	5.06	4.71	5.2	233.3	232.3	233.3	本地	正常	无	65535	2.73	0.79		3.31	337
2018-06-03 05:46:37	6.01	200	5.02	4.8	5.14	232.3	231.8	232	本地	正常	无	65535	2.74	0.8		3.31	337
2018-06-03 05:47:48	6.06	200	5.15	4.66	5.2	233.8	233.4	233.6	本地	正常	无	65535	2.75	0.79		3.31	337
2018-06-03 05:48:58	6.04	200	5.07	4.75	5.14	233.7	233.1	233.2	本地	正常	无	65535	2.74	0.79		3.31	337
2018-06-03 05:50:08	6.05	200	5.06	4.76	5.22	232.8	232.1	233	本地	正常	无	65535	2.74	0.79		3.31	337
2018-06-03 05:51:18	6.08	200	5.1	4.69	5.25	232.8	231.7	232.8	本地	正常	无	65535	2.75	0.8		3.32	338
2018-06-03 05:52:29	6.13	200	5.12	4.61	5.18	233.2	232.4	232.7	本地	正常	无	65535	2.75	0.79		3.31	337
2018-06-03 05:53:39	6.17	200	5.18	4.77	5.29	233	231.8	232.6	本地	正常	无	65535	2.77	0.79		3.32	338
2018-06-03 05:54:49	6.12	200	5.2	4.78	5.26	232.6	232.3	232.6	本地	正常	无	65535	2.76	0.79		3.32	338
2018-06-03 05:56:00	6.14	200	5.16	4.77	5.18	232.9	232	232.5	本地	正常	无	65535	2.76	0.79		3.31	337
2018-06-03 05:57:11	6.2	200	5.25	4.76	5.31	233.2	232.8	233	本地	正常	无	65535	2.8	0.79		3.32	338
2018-06-03 05:58:21	6.17	200	5.27	4.83	5.28	232.5	231.8	232.1	本地	正常	无	65535	2.78	0.79		3.32	338
2018-06-03 05:59:32	6.18	200	5.25	4.76	5.3	232.8	232.5	232.8	本地	正常	无	65535	2.78	0.79		3.32	338
2018-06-03 06:00:42	6.23	200	5.28	4.82	5.39	233.1	232.7	233.2	本地	正常	无	65535	2.81	0.79		3.32	338
2018-06-03 06:01:53	6.22	200	5.29	4.76	5.31	233.3	232.2	232.7	本地	正常	无	65535	2.81	0.79		3.32	338
2018-06-03 06:05:23	6.25	200	5.38	4.85	5.31	239.3	237.9	238.9	本地	正常	无	65535	2.87	0.79		3.32	338
2018-06-03 06:06:33	6.29	200	5.22	4.79	5.38	238.7	238.4	238.7	本地	正常	无	65535	2.88	0.78		3.32	338
2018-06-03 06:07:43	6.28	200	5.27	4.72	5.35	238.9	238	238.6	本地	正常	无	65535	2.87	0.78		3.32	338
2018-06-03 06:08:53	6.28	200	5.24	4.77	5.37	238.9	237.8	238	本地	正常	无	65535	2.86	0.78		3.32	338
2018-06-03 06:10:04	6.35	200	5.34	4.83	5.4	239	238.4	238.3	本地	正常	无	65535	2.88	0.78		3.32	338
2018-06-03 06:11:15	6.39	200	5.32	4.85	5.37	239.1	237.6	238.4	本地	正常	无	65535	2.9	0.79		3.32	338
2018-06-03 06:12:25	6.4	200	5.22	4.86	5.28	239.5	239.1	238.9	本地	正常	无	65535	2.9	0.79		3.32	338
2018-06-03 06:13:35	6.42	200	5.3	5	5.39	239	237.9	238.2	本地	正常	无	65535	2.92	0.79		3.32	338
2018-06-03 06:14:46	6.37	200	5.29	4.91	5.41	239	238.3	239	本地	正常	无	65535	2.91	0.79		3.32	338
2018-06-03 06:15:56	6.41	200	5.29	4.94	5.39	238.9	237.9	238.7	本地	正常	无	65535	2.92	0.79		3.32	338
2018-06-03 06:17:06	6.38	200	5.24	4.84	5.36	239.4	238.6	238.7	本地	正常	无	65535	2.91	0.79		3.32	338
2018-06-03 06:18:17	6.39	200	5.32	4.91	5.37	239.2	238.2	238.4	本地	正常	无	65535	2.91	0.79		3.32	338
2018-06-03 06:19:26	6.4	200	5.25	4.93	5.43	239	237.7	238.6	本地	正常	无	65535	2.9	0.79		3.33	339
2018-06-03 06:20:37	6.43	200	5.25	4.94	5.32	238.6	238.5	238.3	本地	正常	无	65535	2.92	0.79		3.33	339
2018-06-03 06:21:47	6.38	200	5.35	4.91	5.39	239.4	238.3	238.7	本地	正常	无	65535	2.91	0.79		3.32	338
2018-06-03 06:22:58	6.48	200	5.31	5.02	5.46	238.8	238.7	238.8	本地	正常	无	65535	2.94	0.79		3.33	339
2018-06-03 06:24:08	6.49	200	5.31	4.99	5.38	238.8	237.9	238.1	本地	正常	无	65535	2.94	0.79		3.33	339
2018-06-03 06:25:18	6.49	200	5.35	5.01	5.4	238.4	237.3	238	本地	正常	无	65535	2.94	0.79		3.33	339
2018-06-03 06:26:29	6.48	200	5.39	4.97	5.46	238.7	237.6	238.3	本地	正常	无	65535	2.93	0.79		3.33	339
2018-06-03 06:27:40	6.41	200	5.31	4.93	5.36	239.1	237.9	238.7	本地	正常	无	65535	2.91	0.78		3.34	340
2018-06-03 06:28:49	6.46	200	5.29	4.97	5.33	238	237.6	237.4	本地	正常	无	65535	2.91	0.79		3.33	339
2018-06-03 06:30:00	6.47	200	5.37	4.97	5.4	238.2	237.7	238	本地	正常	无	65535	2.92	0.78		3.34	340
2018-06-03 06:31:10	6.42	200	5.39	4.94	5.3	238.8	237.6	238	本地	正常	无	65535	2.91	0.78		3.34	340
2018-06-03 06:32:20	6.45	200	5.42	4.93	5.48	238.5	237.6	237.7	本地	正常	无	65535	2.92	0.78		3.34	340
2018-06-03 06:33:30	6.41	200	5.33	4.89	5.51	239	237.9	238.2	本地	正常	无	65535	2.92	0.78		3.34	340
2018-06-03 06:34:41	6.41	200	5.27	4.82	5.39	238.5	237.4	237.9	本地	正常	无	65535	2.91	0.79		3.34	340
2018-06-03 06:35:51	6.43	200	5.19	4.94	5.31	238.7	238.6	238.4	本地	正常	无	65535	2.91	0.79		3.36	342
2018-06-03 06:37:01	6.41	200	5.25	4.9	5.28	238.3	237.4	238.1	本地	正常	无	65535	2.9	0.79		3.36	342
2018-06-03 06:38:12	6.32	200	5.12	4.88	5.23	239	238	238.2	本地	正常	无	65535	2.87	0.79		3.36	342
2018-06-03 06:39:23	6.33	200	5.3	5	5.29	238.6	238.6	238.2	本地	正常	无	65535	2.89	0.79		3.36	342
2018-06-03 06:40:33	6.32	200	5.22	4.94	5.28	238.4	238.3	238.1	本地	正常	无	65535	2.87	0.79		3.36	342
2018-06-03 06:41:43	6.29	200	5.23	4.78	5.32	239.4	238.5	238.7	本地	正常	无	65535	2.87	0.79		3.36	342
2018-06-03 06:42:54	6.34	200	5.3	4.75	5.35	238.9	238.2	238.8	本地	正常	无	65535	2.88	0.78		3.37	343
2018-06-03 06:44:04	6.31	200	5.29	4.9	5.23	239.4	238.6	238.5	本地	正常	无	65535	2.88	0.79		3.37	343
2018-06-03 06:45:14	6.37	200	5.36	4.89	5.35	239.1	238.7	238.7	本地	正常	无	65535	2.9	0.79		3.38	344
2018-06-03 06:46:24	6.33	200	5.21	4.89	5.3	238.3	237.9	237.8	本地	正常	无	65535	2.87	0.79		3.38	344
2018-06-03 06:47:35	6.33	200	5.27	4.82	5.28	239.1	237.9	238.6	本地	正常	无	65535	2.87	0.79		3.38	344
2018-06-03 06:48:45	6.39	200	5.48	4.96	5.44	234	232.8	233.1	本地	正常	无	65535	2.86	0.79		3.38	344
2018-06-03 06:49:55	6.33	200	5.36	4.86	5.33	233.7	233	233.6	本地	正常	无	65535	2.84	0.79		3.38	344
2018-06-03 06:51:05	6.4	200	5.36	4.82	5.41	233.5	233.1	233.3	本地	正常	无	65535	2.85	0.79		3.38	344
2018-06-03 06:52:16	6.39	200	5.4	4.73	5.38	233.5	233	233.3	本地	正常	无	65535	2.85	0.79		3.38	344
2018-06-03 06:53:26	6.34	200	5.45	4.76	5.37	233.5	232.7	233.1	本地	正常	无	65535	2.84	0.78		3.38	344
2018-06-03 06:54:37	6.34	200	5.44	4.83	5.33	234.4	233.1	233.6	本地	正常	无	65535	2.84	0.79		3.39	345
2018-06-03 06:55:47	6.33	200	5.41	4.8	5.41	233.4	232.8	233.3	本地	正常	无	65535	2.84	0.79		3.39	345
2018-06-03 06:56:58	6.35	200	5.44	4.88	5.32	234	233	233.1	本地	正常	无	65535	2.84	0.79		3.39	345
2018-06-03 06:58:08	6.38	200	5.46	4.92	5.35	233.6	233.3	233.2	本地	正常	无	65535	2.87	0.79		3.39	345
2018-06-03 06:59:18	6.29	200	5.31	4.89	5.26	233.2	233	233.1	本地	正常	无	65535	2.82	0.78		3.39	345
2018-06-03 07:00:28	6.31	200	5.33	4.89	5.39	233.2	232.9	232.9	本地	正常	无	65535	2.85	0.79		3.39	345
2018-06-03 07:01:38	6.3	200	5.31	4.83	5.33	233.3	232.8	233.3	本地	正常	无	65535	2.83	0.79		3.39	345
2018-06-03 07:02:48	6.32	200	5.27	4.85	5.3	233.7	232.9	233.7	本地	正常	无	65535	2.82	0.79		3.39	345
2018-06-03 07:03:59	6.31	200	5.42	4.85	5.4	233.5	232.4	232.9	本地	正常	无	65535	2.84	0.78		3.38	344
2018-06-03 07:05:10	6.28	200	5.38	4.84	5.29	233.7	232.7	233.6	本地	正常	无	65535	2.82	0.79		3.39	345
2018-06-03 07:06:20	6.23	200	5.22	4.73	5.22	234.2	232.8	233.7	本地	正常	无	65535	2.79	0.78		3.38	344
2018-06-03 07:07:31	6.27	200	5.24	4.77	5.22	233.8	233.2	233.3	本地	正常	无	65535	2.81	0.79		3.38	344
2018-06-03 07:09:52	6.24	200	5.37	4.8	5.35	232.3	231.9	232	本地	正常	无	65535	2.81	0.79		3.38	344
2018-06-03 07:11:01	6.23	200	5.27	4.85	5.31	232.5	232	232.1	本地	正常	无	65535	2.79	0.79		3.38	344
2018-06-03 07:12:12	6.25	200	5.3	4.71	5.26	232.2	231.3	232.3	本地	正常	无	65535	2.78	0.79		3.38	344
2018-06-03 07:13:22	6.3	200	5.32	4.69	5.4	232.1	231.6	231.9	本地	正常	无	65535	2.81	0.79		3.38	344
2018-06-03 07:24:19	6.45	200	5.49	5.09	5.43	231.5	230.7	231.1	本地	正常	无	65535	2.87	0.79		3.38	344
2018-06-03 07:25:36	6.47	200	5.38	4.97	5.36	231.6	230.8	231.8	本地	正常	无	65535	2.87	0.79		3.38	344
2018-06-03 07:27:05	6.41	200	5.36	5.07	5.36	231.8	231.3	231.4	本地	正常	无	65535	2.86	0.79		3.37	343
2018-06-03 07:28:02	6.45	200	5.38	5	5.4	232.1	231.5	231.9	本地	正常	无	65535	2.86	0.78		3.37	343
2018-06-03 07:29:11	6.42	200	5.43	4.95	5.44	232	231.5	232.3	本地	正常	无	65535	2.87	0.79		3.38	344
2018-06-03 07:31:24	6.48	200	5.39	4.98	5.41	232	232	232	本地	正常	无	65535	2.87	0.79		3.38	344
2018-06-03 07:31:28	6.43	200	5.33	4.87	5.37	232.1	231.6	232.4	本地	正常	无	65535	2.85	0.79		3.38	344
2018-06-03 07:32:39	6.5	200	5.46	4.92	5.48	232	231.9	231.9	本地	正常	无	65535	2.88	0.79		3.38	344
2018-06-03 07:33:49	6.49	200	5.52	5.06	5.41	232	232	231.9	本地	正常	无	65535	2.89	0.79		3.38	344
2018-06-03 07:34:59	6.45	200	5.45	5.03	5.36	232.4	231.4	232.4	本地	正常	无	65535	2.87	0.79		3.38	344
2018-06-03 07:37:13	6.49	200	5.44	5.02	5.4	232.4	231.8	232.4	本地	正常	无	65535	2.88	0.79		3.38	344
2018-06-03 07:37:20	6.53	200	5.37	4.97	5.47	231.7	231.5	231.6	本地	正常	无	65535	2.88	0.78		3.38	344
2018-06-03 07:38:31	6.49	200	5.4	5.03	5.4	232	231.6	231.8	本地	正常	无	65535	2.87	0.79		3.38	344
2018-06-03 07:42:10	6.46	200	5.4	4.96	5.4	232.3	231.3	232.4	本地	正常	无	65535	2.87	0.8		3.38	344
2018-06-03 07:43:12	6.46	200	5.42	4.96	5.31	232.7	231.8	232	本地	正常	无	65535	2.86	0.79		3.38	344
2018-06-03 07:44:24	6.46	200	5.49	4.97	5.45	231.5	230.9	231.7	本地	正常	无	65535	2.86	0.79		3.38	344
2018-06-03 07:45:32	6.53	200	5.48	5.08	5.36	231.9	231.3	231.3	本地	正常	无	65535	2.88	0.78		3.37	343
2018-06-03 07:46:42	6.46	200	5.39	5.21	5.32	231	231.2	231.3	本地	正常	无	65535	2.87	0.79		3.38	344
2018-06-03 07:48:10	6.5	200	5.45	5.13	5.41	231.3	230.5	231.4	本地	正常	无	65535	2.89	0.79		3.38	344
2018-06-03 07:49:04	6.6	200	5.44	5.1	5.39	231.1	231.3	231.2	本地	正常	无	65535	2.91	0.79		3.38	344
2018-06-03 07:50:14	6.54	200	5.48	5.14	5.42	231.7	231.2	231.9	本地	正常	无	65535	2.9	0.79		3.38	344
2018-06-03 07:51:48	6.49	200	5.4	4.97	5.33	231.6	230.9	231.5	本地	正常	无	65535	2.87	0.79		3.38	344
2018-06-03 07:52:33	6.5	200	5.43	5	5.41	230.9	230.1	230.6	本地	正常	无	65535	2.86	0.79		3.38	344
2018-06-03 07:53:46	6.53	200	5.41	5.13	5.43	231.2	230.8	230.9	本地	正常	无	65535	2.89	0.79		3.37	343
2018-06-03 07:54:53	6.54	200	5.26	5.08	5.41	231.1	230.8	231.5	本地	正常	无	65535	2.88	0.79		3.38	344
2018-06-03 07:56:04	6.51	200	5.36	5.09	5.32	230	230.1	230.3	本地	正常	无	65535	2.87	0.8		3.38	344
2018-06-03 07:57:17	6.57	200	5.39	5.03	5.38	230.9	230.2	230.6	本地	正常	无	65535	2.89	0.8		3.38	344
2018-06-03 07:58:24	6.51	200	5.37	5.05	5.44	230.6	230.6	231.1	本地	正常	无	65535	2.87	0.79		3.38	344
2018-06-03 07:59:38	6.49	200	5.32	5.04	5.33	230.2	230.4	230.3	本地	正常	无	65535	2.86	0.79		3.38	344
2018-06-03 08:00:45	6.51	200	5.36	5.1	5.29	230.1	230.4	230.3	本地	正常	无	65535	2.86	0.79		3.38	344
2018-06-03 08:01:56	6.47	200	5.41	5.05	5.43	230.4	230.3	230.8	本地	正常	无	65535	2.87	0.79		3.38	344
2018-06-03 08:03:06	6.46	200	5.29	4.94	5.34	230.8	230.3	231	本地	正常	无	65535	2.85	0.79		3.38	344
2018-06-03 08:04:17	6.51	200	5.46	5.05	5.43	230.5	229.7	230	本地	正常	无	65535	2.87	0.79		3.37	343
2018-06-03 08:05:27	6.48	200	5.36	5.09	5.42	230.6	230.2	230.7	本地	正常	无	65535	2.87	0.8		3.38	344
2018-06-03 08:06:37	6.48	200	5.29	5.03	5.41	230.1	230	230.4	本地	正常	无	65535	2.87	0.79		3.38	344
2018-06-03 08:07:47	6.4	200	5.27	5.02	5.42	230.2	229.8	230.5	本地	正常	无	65535	2.84	0.79		3.38	344
2018-06-03 08:08:58	6.49	200	5.38	5.12	5.38	230.3	230.1	230.5	本地	正常	无	65535	2.87	0.8		3.38	344
2018-06-03 08:10:07	6.43	200	5.35	4.99	5.38	229.9	229.6	230.3	本地	正常	无	65535	2.85	0.8		3.38	344
2018-06-03 08:11:18	6.41	200	5.38	4.98	5.3	229.4	229.5	229.6	本地	正常	无	65535	2.83	0.8		3.37	343
2018-06-03 08:12:37	6.43	200	5.31	4.92	5.29	230.5	229.7	229.9	本地	正常	无	65535	2.84	0.79		3.37	343
2018-06-03 08:13:53	6.46	200	5.38	5.05	5.45	230.4	229.6	230.3	本地	正常	无	65535	2.86	0.79		3.37	343
2018-06-03 08:14:48	6.41	200	5.23	4.79	5.22	228	227.9	228.1	本地	正常	无	65535	2.81	0.81		3.37	343
2018-06-03 08:16:01	6.44	200	5.3	4.97	5.33	229	228.3	229.2	本地	正常	无	65535	2.83	0.79		3.37	343
2018-06-03 08:17:27	6.39	200	5.38	4.94	5.26	229.2	228.6	229.3	本地	正常	无	65535	2.83	0.8		3.37	343
2018-06-03 08:20:41	6.35	200	5.23	4.94	5.26	229.2	229	229.5	本地	正常	无	65535	2.8	0.8		3.37	343
2018-06-03 08:24:13	6.29	200	5.18	4.84	5.26	228.9	228.2	228.9	本地	正常	无	65535	2.78	0.8		3.37	343
2018-06-03 08:25:22	6.24	200	5.05	4.85	5.28	228.4	228.7	228.9	本地	正常	无	65535	2.76	0.8		3.37	343
2018-06-03 08:26:33	6.21	200	5.01	4.71	5.25	228.7	228	228.7	本地	正常	无	65535	2.74	0.8		3.36	342
2018-06-03 08:27:43	6.15	200	5.01	4.67	5.16	229.1	228.5	229.2	本地	正常	无	65535	2.73	0.8		3.36	342
2018-06-03 08:28:54	6.1	200	5.01	4.66	5.05	228.6	228.7	228.7	本地	正常	无	65535	2.7	0.8		3.36	342
2018-06-03 08:30:04	6.05	200	5.09	4.67	5.1	229	228.1	228.9	本地	正常	无	65535	2.71	0.8		3.36	342
2018-06-03 08:31:15	6	200	4.97	4.52	5.01	228.2	227.3	228.4	本地	正常	无	65535	2.66	0.81		3.36	342
2018-06-03 08:32:25	5.99	200	4.99	4.58	5.09	229	229	228.9	本地	正常	无	65535	2.68	0.81		3.36	342
2018-06-03 08:33:35	5.96	200	5.02	4.58	5.09	228.7	228.9	229	本地	正常	无	65535	2.67	0.81		3.36	342
2018-06-03 08:34:46	5.96	200	4.86	4.46	4.95	228.9	228.4	228.7	本地	正常	无	65535	2.65	0.81		3.36	342
2018-06-03 08:35:46	5.97	200	5.03	4.48	5.01	229.4	228.3	229.5	本地	正常	无	65535	2.67	0.8		3.36	342
2018-06-03 08:36:37	5.95	200	4.98	4.49	5	228.7	228.5	228.7	本地	正常	无	65535	2.67	0.81		3.36	342
2018-06-03 08:37:47	5.97	200	4.96	4.45	4.97	228.9	228.7	229.3	本地	正常	无	65535	2.66	0.81		3.36	342
2018-06-03 08:38:57	5.97	200	4.92	4.47	4.95	229.9	229.2	229.6	本地	正常	无	65535	2.66	0.81		3.36	342
2018-06-03 08:40:07	5.99	200	5	4.45	5.03	229.4	229.1	229.7	本地	正常	无	65535	2.68	0.81		3.36	342
2018-06-03 08:41:17	6.04	200	5.07	4.47	5.05	229.8	228.8	229.6	本地	正常	无	65535	2.69	0.81		3.36	342
2018-06-03 08:42:28	6.01	200	5.11	4.59	5.1	228.9	227.8	228.8	本地	正常	无	65535	2.7	0.81		3.36	342
2018-06-03 08:43:40	6.04	200	4.97	4.51	5	229	228.6	228.8	本地	正常	无	65535	2.68	0.81		3.36	342

## Sheet: Sheet5
时间	电流	转速	输入电流A	输入电流B	输入电流C	输入电压A	输入电压B	输入电压C	KA0	KA4	远程操作	操作时间	有功功率	功率因数	有功电量	井下压力	沉没度
2018-06-19 11:36:35	7.81	200	5.84	5.73	6.28	229.7	229.8	230.4	本地	正常	无	65535	3.33	0.82		2.33	237
2018-06-19 11:37:46	7.7	200	5.83	5.7	6.23	230.3	230.1	230.7	本地	正常	无	65535	3.32	0.82		2.34	238
2018-06-19 11:38:56	7.62	200	5.76	5.67	6.08	230.4	230.8	230.3	本地	正常	无	65535	3.28	0.81		2.33	237
2018-06-19 11:40:06	7.65	200	5.74	5.64	6.12	229.6	230.2	230.3	本地	正常	无	65535	3.27	0.81		2.33	237
2018-06-19 11:41:16	7.65	200	5.8	5.65	6.14	230.3	230	230.2	本地	正常	无	65535	3.28	0.81		2.33	237
2018-06-19 11:42:27	7.62	200	5.85	5.64	6.13	230.3	230.7	230.3	本地	正常	无	65535	3.27	0.81		2.33	237
2018-06-19 11:43:39	7.74	200	5.87	5.74	6.22	230.2	230.8	230.3	本地	正常	无	65535	3.33	0.82		2.33	237
2018-06-19 11:44:48	7.66	200	5.78	5.6	6.06	230.1	230.7	230.3	本地	正常	无	65535	3.27	0.81		2.33	237
2018-06-19 11:45:59	7.65	200	5.85	5.67	6.19	229.5	229.6	229.5	本地	正常	无	65535	3.28	0.82		2.33	237
2018-06-19 11:47:09	7.61	200	5.82	5.66	6.2	229.6	230.3	230	本地	正常	无	65535	3.28	0.81		2.33	237
2018-06-19 11:48:20	7.69	200	5.81	5.57	6.16	230.4	231.1	230.9	本地	正常	无	65535	3.3	0.82		2.33	237
2018-06-19 11:49:31	7.62	200	5.76	5.64	6.22	229.8	230.5	230.2	本地	正常	无	65535	3.28	0.82		2.33	237
2018-06-19 11:50:41	7.63	200	5.64	5.66	6.11	230	230.9	230.5	本地	正常	无	65535	3.27	0.82		2.33	237
2018-06-19 11:51:52	7.66	200	5.76	5.75	6.19	230.1	230.3	230.1	本地	正常	无	65535	3.29	0.82		2.33	237
2018-06-19 11:53:04	7.65	200	5.75	5.72	6.23	230.4	230.2	230.5	本地	正常	无	65535	3.29	0.82		2.33	237
2018-06-19 11:54:14	7.58	200	5.69	5.59	6.03	229.9	230	230.4	本地	正常	无	65535	3.25	0.82		2.33	237
2018-06-19 11:55:25	7.58	200	5.77	5.76	6.09	230.1	230.6	230.9	本地	正常	无	65535	3.28	0.82		2.33	237
2018-06-19 11:56:35	7.61	200	5.78	5.7	6.19	229.3	230.1	229.9	本地	正常	无	65535	3.27	0.82		2.33	237
2018-06-19 11:57:45	7.65	200	5.77	5.66	6.21	229.3	229.7	230.1	本地	正常	无	65535	3.28	0.82		2.33	237
2018-06-19 11:58:55	7.65	200	5.87	5.68	6.13	230	230.4	230.8	本地	正常	无	65535	3.29	0.82		2.33	237
2018-06-19 12:00:06	7.58	200	5.8	5.6	5.95	230.5	231	230.3	本地	正常	无	65535	3.25	0.82		2.33	237
2018-06-19 12:01:19	7.58	200	5.82	5.52	5.95	230.5	230.5	231	本地	正常	无	65535	3.25	0.82		2.33	237
2018-06-19 12:02:27	7.55	200	5.69	5.52	5.92	230.2	230	230.6	本地	正常	无	65535	3.24	0.82		2.33	237
2018-06-19 12:03:38	7.58	200	5.77	5.59	6.13	229.8	230.2	229.9	本地	正常	无	65535	3.26	0.82		2.33	237
2018-06-19 12:04:48	7.53	200	5.8	5.48	5.92	230.5	230.7	230.5	本地	正常	无	65535	3.23	0.82		2.33	237
2018-06-19 12:05:58	7.58	200	5.83	5.56	6.12	230.3	230	230.6	本地	正常	无	65535	3.26	0.82		2.33	237
2018-06-19 12:07:10	7.5	200	5.78	5.52	6.05	230.6	230.2	230.9	本地	正常	无	65535	3.23	0.82		2.33	237
2018-06-19 12:08:19	7.68	200	5.87	5.61	6.03	231.1	230.8	231	本地	正常	无	65535	3.29	0.81		2.33	237
2018-06-19 12:09:31	7.55	200	5.84	5.64	6.1	230.1	230.7	230.7	本地	正常	无	65535	3.26	0.82		2.33	237
2018-06-19 12:10:42	7.56	200	5.82	5.64	6.04	230	230.8	230.3	本地	正常	无	65535	3.25	0.81		2.33	237
2018-06-19 12:11:52	7.54	200	5.71	5.64	6.04	230	229.8	230.6	本地	正常	无	65535	3.23	0.81		2.33	237
2018-06-19 12:13:02	7.46	200	5.74	5.56	6	228.8	229.1	229.5	本地	正常	无	65535	3.18	0.81		2.33	237
2018-06-19 12:14:13	7.48	200	5.77	5.53	6.03	229.8	230.4	230.1	本地	正常	无	65535	3.21	0.81		2.33	237
2018-06-19 12:15:23	7.5	200	5.84	5.58	6.08	230.3	230	230.1	本地	正常	无	65535	3.23	0.81		2.33	237
2018-06-19 12:16:34	7.47	200	5.7	5.5	5.97	230.5	230.2	230.4	本地	正常	无	65535	3.22	0.81		2.33	237
2018-06-19 12:17:45	7.45	200	5.73	5.51	5.98	229.3	230	229.8	本地	正常	无	65535	3.21	0.81		2.33	237
2018-06-19 12:18:58	7.47	200	5.75	5.47	5.94	230	230.1	229.9	本地	正常	无	65535	3.21	0.81		2.33	237
2018-06-19 12:20:05	7.4	200	5.7	5.51	5.88	229.2	229.7	229.4	本地	正常	无	65535	3.18	0.81		2.33	237
2018-06-19 12:21:16	7.44	200	5.73	5.59	5.96	229.4	229.2	229.8	本地	正常	无	65535	3.2	0.82		2.33	237
2018-06-19 12:22:28	7.39	200	5.77	5.6	5.99	229.1	229.2	229	本地	正常	无	65535	3.19	0.82		2.33	237
2018-06-19 12:23:38	7.41	200	5.72	5.54	6	228.7	228.7	229.2	本地	正常	无	65535	3.18	0.81		2.34	238
2018-06-19 12:24:49	7.45	200	5.79	5.6	5.98	228.8	229.2	229.2	本地	正常	无	65535	3.2	0.81		2.33	237
2018-06-19 12:25:59	7.45	200	5.71	5.56	6	229	228.8	229.4	本地	正常	无	65535	3.2	0.81		2.34	238
2018-06-19 12:27:10	7.46	200	5.8	5.59	6.03	229	229.1	229.5	本地	正常	无	65535	3.21	0.81		2.33	237
2018-06-19 12:28:20	7.49	200	5.88	5.62	6.14	228.6	228.7	229.3	本地	正常	无	65535	3.22	0.81		2.33	237
2018-06-19 12:29:31	7.5	200	5.93	5.58	6.04	229.3	228.5	229.2	本地	正常	无	65535	3.21	0.8		2.33	237
2018-06-19 12:30:42	7.47	200	5.86	5.51	5.99	228.6	228.1	228.8	本地	正常	无	65535	3.19	0.8		2.33	237
2018-06-19 12:31:52	7.46	200	5.81	5.5	6.07	228.6	228.5	229.2	本地	正常	无	65535	3.19	0.81		2.33	237
2018-06-19 12:33:03	7.47	200	5.84	5.5	6.08	228.4	228.6	229.1	本地	正常	无	65535	3.2	0.81		2.33	237
2018-06-19 12:34:13	7.51	200	5.93	5.65	6.11	228.6	228.7	229.2	本地	正常	无	65535	3.23	0.81		2.34	238
2018-06-19 12:35:24	7.42	200	5.94	5.55	6.01	228.3	228.3	228.9	本地	正常	无	65535	3.19	0.81		2.33	237
2018-06-19 12:36:34	7.42	200	5.82	5.62	5.96	228.4	228.2	228.1	本地	正常	无	65535	3.18	0.8		2.33	237
2018-06-19 12:37:45	7.52	200	5.85	5.58	6.07	228.6	228.1	229	本地	正常	无	65535	3.21	0.8		2.34	238
2018-06-19 12:38:56	7.48	200	5.86	5.56	6.06	228.5	229	229.1	本地	正常	无	65535	3.21	0.8		2.33	237
2018-06-19 12:40:06	7.5	200	5.85	5.55	6.1	229	228.6	229	本地	正常	无	65535	3.22	0.81		2.33	237
2018-06-19 12:41:17	7.53	200	5.85	5.56	6.07	228.8	229	229.5	本地	正常	无	65535	3.22	0.81		2.33	237
2018-06-19 12:44:49	7.51	200	5.92	5.62	6.1	228.9	229.2	229.1	本地	正常	无	65535	3.21	0.8		2.33	237
2018-06-19 12:45:59	7.5	200	5.92	5.65	5.96	228.9	228.6	229.1	本地	正常	无	65535	3.21	0.8		2.33	237
2018-06-19 12:47:18	7.56	200	5.93	5.64	6.12	229.8	229.6	229.7	本地	正常	无	65535	3.25	0.81		2.33	237
2018-06-19 12:48:27	7.51	200	5.8	5.51	6.07	228.8	228.7	228.5	本地	正常	无	65535	3.21	0.81		2.33	237
2018-06-19 12:49:31	7.52	200	5.99	5.58	6.14	228.8	228.8	228.7	本地	正常	无	65535	3.23	0.81		2.33	237
2018-06-19 12:50:41	7.51	200	5.86	5.63	5.99	229.7	230.1	229.7	本地	正常	无	65535	3.23	0.81		2.33	237
2018-06-19 12:51:51	7.55	200	5.98	5.67	6.08	229.3	229.2	229.6	本地	正常	无	65535	3.25	0.8		2.33	237
2018-06-19 12:53:02	7.55	200	5.94	5.6	6.02	229.1	229.4	229.1	本地	正常	无	65535	3.23	0.81		2.33	237
2018-06-19 12:54:13	7.56	200	5.92	5.59	6.1	229.4	228.9	229.4	本地	正常	无	65535	3.24	0.8		2.33	237
2018-06-19 12:55:23	7.52	200	5.86	5.69	6.07	229.2	229.6	229.2	本地	正常	无	65535	3.22	0.8		2.33	237
2018-06-19 12:56:34	7.59	200	5.86	5.78	6.1	229.3	229.1	229.1	本地	正常	无	65535	3.26	0.81		2.33	237
2018-06-19 12:57:44	7.56	200	5.92	5.7	6.14	229.2	229.4	229.2	本地	正常	无	65535	3.25	0.81		2.33	237
2018-06-19 12:58:57	7.57	200	5.89	5.62	5.98	229.6	229.6	229.5	本地	正常	无	65535	3.24	0.8		2.33	237
2018-06-19 13:00:06	7.56	200	5.98	5.63	6.07	229	229	228.9	本地	正常	无	65535	3.25	0.81		2.34	238
2018-06-19 13:01:17	7.53	200	5.94	5.64	6.09	228.8	228.9	229.2	本地	正常	无	65535	3.24	0.81		2.34	238
2018-06-19 13:04:48	7.58	200	5.94	5.74	6.15	229.1	229.1	229.7	本地	正常	无	65535	3.25	0.8		2.34	238
2018-06-19 13:05:58	7.58	200	5.89	5.65	6.12	228.6	228.5	229.2	本地	正常	无	65535	3.26	0.81		2.34	238
2018-06-19 13:07:09	7.5	200	5.84	5.67	6.07	228.9	229.5	229.2	本地	正常	无	65535	3.23	0.81		2.34	238
2018-06-19 13:08:19	7.55	200	5.95	5.62	6.14	228.9	228.8	229.5	本地	正常	无	65535	3.24	0.8		2.34	238
2018-06-19 13:09:30	7.53	200	6.02	5.58	6.07	229.4	228.9	229.7	本地	正常	无	65535	3.24	0.81		2.34	238
2018-06-19 13:10:41	7.64	200	6.06	5.72	6.31	230.5	230.4	230.4	本地	正常	无	65535	3.28	0.79		2.34	238
2018-06-19 13:11:51	7.56	200	5.96	5.7	6.15	229.1	228.7	229.4	本地	正常	无	65535	3.24	0.8		2.34	238
2018-06-19 13:13:02	7.58	200	6.06	5.7	6.11	228.8	228.9	229	本地	正常	无	65535	3.25	0.8		2.34	238
2018-06-19 13:14:12	7.58	200	6.06	5.76	6.15	228.1	228.6	228.6	本地	正常	无	65535	3.25	0.8		2.33	237
2018-06-19 13:15:23	7.55	200	5.97	5.68	6.15	228.6	229	229	本地	正常	无	65535	3.24	0.81		2.34	238
2018-06-19 13:16:34	7.53	200	5.99	5.53	6.05	229	229.2	229.2	本地	正常	无	65535	3.24	0.81		2.34	238
2018-06-19 13:17:45	7.59	200	6.03	5.67	6.08	228.7	228.4	229	本地	正常	无	65535	3.24	0.8		2.34	238
2018-06-19 13:20:05	7.56	200	5.9	5.58	6.14	229	228.5	229.3	本地	正常	无	65535	3.24	0.81		2.34	238
2018-06-19 13:21:16	7.63	200	5.89	5.72	6.23	228.9	228.9	228.9	本地	正常	无	65535	3.27	0.8		2.34	238
2018-06-19 13:22:27	7.55	200	5.99	5.78	6.05	229.3	229.3	228.9	本地	正常	无	65535	3.25	0.8		2.34	238
2018-06-19 13:23:37	7.62	200	6.04	5.72	6.22	228.8	229.2	229	本地	正常	无	65535	3.28	0.81		2.34	238
2018-06-19 13:24:48	7.48	200	5.94	5.59	6.08	229.3	228.7	229.5	本地	正常	无	65535	3.21	0.8		2.34	238
2018-06-19 13:25:58	7.57	200	5.99	5.62	6.09	229.6	229.1	229.6	本地	正常	无	65535	3.24	0.8		2.34	238
2018-06-19 13:27:09	7.58	200	5.98	5.71	6.02	229.5	229	229.6	本地	正常	无	65535	3.26	0.81		2.34	238
2018-06-19 13:28:19	7.58	200	5.96	5.63	6.04	229.6	229.3	229.9	本地	正常	无	65535	3.26	0.81		2.34	238
2018-06-19 13:29:29	7.56	200	6	5.71	6.03	229.7	229.1	229.5	本地	正常	无	65535	3.25	0.81		2.34	238
2018-06-19 13:30:41	7.53	200	5.95	5.67	6.13	229.1	228.8	229	本地	正常	无	65535	3.23	0.81		2.34	238
2018-06-19 13:31:52	7.53	200	5.93	5.65	6.05	229.4	229.5	229.8	本地	正常	无	65535	3.25	0.81		2.34	238
2018-06-19 13:33:02	7.57	200	5.85	5.65	6.08	229.4	229.1	229.6	本地	正常	无	65535	3.25	0.81		2.34	238
2018-06-19 13:34:12	7.58	200	5.94	5.72	6.12	229.3	229.7	230	本地	正常	无	65535	3.27	0.81		2.34	238
2018-06-19 13:35:23	7.56	200	5.86	5.82	6.02	229	229.5	228.9	本地	正常	无	65535	3.25	0.81		2.34	238
2018-06-19 13:36:34	7.65	200	5.89	5.71	6.21	228.9	228.8	229	本地	正常	无	65535	3.27	0.8		2.33	237
2018-06-19 13:37:43	7.64	200	5.96	5.79	6.15	228.9	229	229.4	本地	正常	无	65535	3.28	0.81		2.34	238
2018-06-19 13:38:54	7.59	200	5.82	5.7	6.12	229.6	229.4	229.7	本地	正常	无	65535	3.25	0.8		2.33	237
2018-06-19 13:40:04	7.5	200	5.84	5.63	6.05	228.8	229.4	229.5	本地	正常	无	65535	3.22	0.81		2.34	238
2018-06-19 13:41:15	7.56	200	5.84	5.68	6.15	228.4	228.9	229.1	本地	正常	无	65535	3.25	0.81		2.34	238
2018-06-19 13:42:26	7.58	200	5.92	5.77	6.18	228.7	228.4	229.2	本地	正常	无	65535	3.25	0.8		2.34	238
2018-06-19 13:43:37	7.6	200	5.88	5.72	6.24	229.1	228.9	229.1	本地	正常	无	65535	3.26	0.8		2.33	237
2018-06-19 13:44:47	7.61	200	5.9	5.66	6.12	229.6	229.2	229.7	本地	正常	无	65535	3.26	0.81		2.33	237
2018-06-19 13:45:58	7.59	200	5.95	5.76	6.07	228.6	228.6	229.2	本地	正常	无	65535	3.26	0.81		2.34	238
2018-06-19 13:47:08	7.53	200	5.91	5.62	6.15	228.9	229.4	229.6	本地	正常	无	65535	3.24	0.81		2.34	238
2018-06-19 13:48:18	7.58	200	5.9	5.63	6.16	229.6	229.3	229.7	本地	正常	无	65535	3.26	0.81		2.33	237
2018-06-19 13:49:29	7.61	200	5.98	5.61	6.24	229.9	229.3	230	本地	正常	无	65535	3.27	0.81		2.33	237
2018-06-19 13:50:40	7.59	200	5.89	5.62	6.07	228.8	229.3	229.2	本地	正常	无	65535	3.25	0.81		2.33	237
2018-06-19 13:51:50	7.63	200	5.92	5.76	6.09	228.8	228.9	229.4	本地	正常	无	65535	3.27	0.8		2.33	237
2018-06-19 13:53:01	7.58	200	6.07	5.71	6.24	230.8	230.6	230.8	本地	正常	无	65535	3.27	0.79		2.33	237
2018-06-19 13:54:11	7.6	200	6.07	5.72	6.28	230.4	230.6	230.5	本地	正常	无	65535	3.27	0.79		2.33	237
2018-06-19 13:55:22	7.53	200	5.99	5.66	6.18	230.4	230.3	231.1	本地	正常	无	65535	3.25	0.79		2.34	238
2018-06-19 13:56:32	7.59	200	6.12	5.78	6.3	230.2	229.6	230.4	本地	正常	无	65535	3.28	0.79		2.33	237
2018-06-19 13:57:43	7.57	200	5.95	5.66	6.21	230.3	230.8	230.8	本地	正常	无	65535	3.26	0.79		2.33	237
2018-06-19 13:58:53	7.64	200	6.08	5.68	6.25	230.3	230.1	230.8	本地	正常	无	65535	3.28	0.79		2.33	237
2018-06-19 14:00:04	7.58	200	5.99	5.73	6.23	230.3	230.3	231	本地	正常	无	65535	3.27	0.79		2.34	238
2018-06-19 14:01:15	7.59	200	6.13	5.78	6.33	229.1	229.4	229.5	本地	正常	无	65535	3.26	0.79		2.33	237
2018-06-19 14:02:25	7.65	200	6.03	5.74	6.33	229.4	229.2	229.5	本地	正常	无	65535	3.27	0.79		2.33	237
2018-06-19 14:03:35	7.75	200	6.12	5.87	6.38	229.8	230.1	230.6	本地	正常	无	65535	3.33	0.79		2.33	237
2018-06-19 14:04:46	7.56	200	5.95	5.76	6.2	229.3	228.9	229.6	本地	正常	无	65535	3.24	0.79		2.33	237
2018-06-19 14:05:56	7.66	200	5.97	5.78	6.17	230.7	230.3	230.8	本地	正常	无	65535	3.28	0.79		2.33	237
2018-06-19 14:07:07	7.58	200	5.99	5.81	6.26	229	229.1	229.6	本地	正常	无	65535	3.25	0.79		2.33	237
2018-06-19 14:08:17	7.63	200	6.07	5.85	6.15	229.4	229.6	229.2	本地	正常	无	65535	3.28	0.8		2.33	237
2018-06-19 14:09:28	7.59	200	5.98	5.78	6.13	229.7	230	229.5	本地	正常	无	65535	3.26	0.79		2.33	237
2018-06-19 14:10:39	7.63	200	5.99	5.86	6.13	230.3	229.7	230	本地	正常	无	65535	3.28	0.79		2.34	238
2018-06-19 14:11:49	7.71	200	6.09	5.92	6.25	229.9	229.5	229.7	本地	正常	无	65535	3.31	0.79		2.33	237
2018-06-19 14:12:59	7.63	200	6.11	5.88	6.32	229.4	229.1	229.2	本地	正常	无	65535	3.28	0.79		2.34	238
2018-06-19 14:14:10	7.64	200	6.12	5.91	6.33	229.5	229.4	229.9	本地	正常	无	65535	3.29	0.79		2.34	238
2018-06-19 14:15:21	7.58	200	5.93	5.71	6.18	230.5	230.6	230.4	本地	正常	无	65535	3.26	0.79		2.34	238
2018-06-19 14:16:45	7.65	200	6.06	5.86	6.21	230.9	231	231.4	本地	正常	无	65535	3.3	0.8		2.34	238
2018-06-19 14:17:56	7.61	200	5.98	5.8	6.2	230.8	231.4	231.2	本地	正常	无	65535	3.27	0.79		2.34	238
2018-06-19 14:19:07	7.62	200	5.95	5.78	6.21	230	230.3	230.6	本地	正常	无	65535	3.26	0.79		2.34	238
2018-06-19 14:20:17	7.67	200	6.05	5.85	6.28	230.2	230.3	230.8	本地	正常	无	65535	3.3	0.79		2.34	238
2018-06-19 14:21:28	7.62	200	5.96	5.8	6.24	231.4	231.2	231.3	本地	正常	无	65535	3.29	0.8		2.34	238
2018-06-19 14:22:38	7.64	200	6.11	5.8	6.3	231.2	231.5	231.8	本地	正常	无	65535	3.31	0.8		2.34	238
2018-06-19 14:23:49	7.59	200	6.17	5.76	6.26	230.5	230.8	230.6	本地	正常	无	65535	3.27	0.79		2.34	238
2018-06-19 14:24:59	7.6	200	6.13	5.81	6.23	230.5	230.2	230.9	本地	正常	无	65535	3.27	0.79		2.34	238
2018-06-19 14:26:11	7.6	200	6.15	5.82	6.26	231.2	230.7	231.3	本地	正常	无	65535	3.29	0.79		2.34	238
2018-06-19 14:27:20	7.65	200	5.97	5.75	6.34	231.1	230.8	231.5	本地	正常	无	65535	3.29	0.79		2.34	238
2018-06-19 14:28:31	7.64	200	6.15	5.83	6.29	230	230.1	230.5	本地	正常	无	65535	3.29	0.79		2.36	240
2018-06-19 14:29:41	7.66	200	6.18	5.89	6.24	231	230.4	230.7	本地	正常	无	65535	3.31	0.79		2.34	238
2018-06-19 14:30:52	7.65	200	6.16	5.82	6.19	230.6	230.8	230.5	本地	正常	无	65535	3.29	0.79		2.34	238
2018-06-19 14:34:23	7.62	200	6.01	5.82	6.21	229.8	229.9	230.3	本地	正常	无	65535	3.29	0.8		2.36	240
2018-06-19 14:35:34	7.65	200	6.05	5.8	6.34	230.5	231.1	230.7	本地	正常	无	65535	3.3	0.79		2.34	238
2018-06-19 14:36:44	7.67	200	6.06	5.8	6.31	231.4	231.3	231.4	本地	正常	无	65535	3.3	0.79		2.34	238
2018-06-19 14:37:55	7.67	200	6.08	5.79	6.18	231.1	230.9	231	本地	正常	无	65535	3.3	0.79		2.34	238
2018-06-19 14:39:06	7.6	200	6.09	5.86	6.27	230.3	230.7	230.7	本地	正常	无	65535	3.28	0.79		2.34	238
2018-06-19 14:40:17	7.58	200	5.94	5.76	6.06	231.1	231.5	231.4	本地	正常	无	65535	3.26	0.79		2.34	238
2018-06-19 14:41:28	7.63	200	6.1	5.7	6.26	231.5	231.8	231.6	本地	正常	无	65535	3.31	0.8		2.34	238
2018-06-19 14:42:39	7.58	200	6.1	5.78	6.21	230.6	230	230.8	本地	正常	无	65535	3.27	0.79		2.34	238
2018-06-19 14:43:48	7.59	200	6.07	5.84	6.24	229.8	230	229.9	本地	正常	无	65535	3.28	0.79		2.34	238
2018-06-19 14:44:59	7.54	200	6.04	5.7	6.16	231.6	231.1	231.6	本地	正常	无	65535	3.26	0.8		2.34	238
2018-06-19 14:46:09	7.58	200	5.99	5.81	6.17	231.3	231.5	231.2	本地	正常	无	65535	3.27	0.79		2.34	238
2018-06-19 14:47:20	7.61	200	6.03	5.68	6.16	232.1	231.7	232.4	本地	正常	无	65535	3.29	0.79		2.36	240
2018-06-19 14:48:16	7.66	200	6.14	5.78	6.2	230.7	230.9	231.3	本地	正常	无	65535	3.29	0.79		2.34	238
2018-06-19 14:49:18	7.65	200	6.12	5.83	6.19	231.1	230.6	231	本地	正常	无	65535	3.29	0.79		2.36	240
2018-06-19 14:50:35	7.62	200	6.03	5.83	6.17	231.2	230.8	231.2	本地	正常	无	65535	3.28	0.79		2.34	238
2018-06-19 14:51:34	7.59	200	6.09	5.9	6.26	230.6	231	231	本地	正常	无	65535	3.27	0.79		2.34	238
2018-06-19 14:52:42	7.52	200	6.07	5.81	6.23	231.2	230.8	231.2	本地	正常	无	65535	3.26	0.79		2.34	238
2018-06-19 14:53:50	7.66	200	6.08	5.79	6.22	230.5	231	231	本地	正常	无	65535	3.29	0.79		2.34	238
2018-06-19 14:54:59	7.68	200	6.14	5.89	6.28	230	230.4	230.6	本地	正常	无	65535	3.3	0.79		2.34	238
2018-06-19 14:56:07	7.7	200	6.2	6	6.26	230.2	230.6	230.5	本地	正常	无	65535	3.32	0.79		2.34	238
2018-06-19 14:57:16	7.66	200	6.19	5.84	6.25	230.3	230.5	230.4	本地	正常	无	65535	3.29	0.79		2.34	238
2018-06-19 14:58:41	7.68	200	6.15	5.86	6.28	230.9	231.2	230.8	本地	正常	无	65535	3.31	0.79		2.33	237
2018-06-19 14:59:58	7.64	200	6.21	5.82	6.25	230.6	230.7	230.4	本地	正常	无	65535	3.3	0.79		2.33	237
2018-06-19 15:03:30	7.67	200	6.06	5.65	6.28	231.4	230.9	231.3	本地	正常	无	65535	3.3	0.79		2.33	237
2018-06-19 15:04:40	7.63	200	6.14	5.8	6.17	230.6	230.8	230.6	本地	正常	无	65535	3.28	0.79		2.33	237
2018-06-19 15:05:51	7.68	200	6.16	5.76	6.28	231.3	231.7	231.7	本地	正常	无	65535	3.32	0.79		2.33	237
2018-06-19 15:07:01	7.65	200	6.18	5.72	6.37	231.1	231.4	231.6	本地	正常	无	65535	3.31	0.79		2.33	237
2018-06-19 15:08:14	7.57	200	6.05	5.66	6.19	231.8	231.2	231.7	本地	正常	无	65535	3.27	0.79		2.33	237
2018-06-19 15:09:22	7.66	200	6.15	5.76	6.24	232.3	232.4	232.1	本地	正常	无	65535	3.32	0.8		2.33	237
2018-06-19 15:10:33	7.67	200	6.12	5.68	6.14	232.2	232.3	231.8	本地	正常	无	65535	3.31	0.79		2.33	237
2018-06-19 15:11:48	7.61	200	6.01	5.76	6.19	231.2	231.6	231.4	本地	正常	无	65535	3.29	0.8		2.33	237
2018-06-19 15:12:55	7.66	200	5.99	5.81	6.25	230	230.1	230.6	本地	正常	无	65535	3.29	0.79		2.33	237
2018-06-19 15:14:05	7.63	200	6.1	5.8	6.22	231.2	230.8	231.5	本地	正常	无	65535	3.3	0.8		2.33	237
2018-06-19 15:15:15	7.63	200	5.99	5.82	6.16	230.8	231.1	231.3	本地	正常	无	65535	3.28	0.79		2.33	237
2018-06-19 15:16:31	7.64	200	6.14	5.74	6.24	230	230.1	230.5	本地	正常	无	65535	3.29	0.79		2.34	238
2018-06-19 15:17:37	7.65	200	6.09	5.77	6.26	231	230.5	230.7	本地	正常	无	65535	3.31	0.8		2.33	237
2018-06-19 15:18:52	7.7	200	6.1	5.79	6.27	230	230.4	230.4	本地	正常	无	65535	3.3	0.79		2.33	237
2018-06-19 15:20:01	7.64	200	5.97	5.71	6.26	230.6	230.2	230.8	本地	正常	无	65535	3.28	0.8		2.33	237
2018-06-19 15:21:08	7.67	200	6.13	5.74	6.21	231.1	230.4	230.8	本地	正常	无	65535	3.3	0.79		2.33	237
2018-06-19 15:22:19	7.58	200	5.99	5.75	6.19	228.9	229	229.5	本地	正常	无	65535	3.26	0.8		2.33	237
2018-06-19 15:23:29	7.59	200	5.97	5.73	6.21	229.9	229.7	230.2	本地	正常	无	65535	3.27	0.8		2.34	238
2018-06-19 15:24:39	7.64	200	6.07	5.81	6.19	230.8	230.3	230.7	本地	正常	无	65535	3.29	0.8		2.33	237
2018-06-19 15:25:49	7.6	200	6.1	5.74	6.19	230.9	231.1	231.3	本地	正常	无	65535	3.29	0.8		2.33	237
2018-06-19 15:27:00	7.61	200	6.04	5.77	6.2	231.1	230.9	231.5	本地	正常	无	65535	3.28	0.8		2.34	238
2018-06-19 15:28:11	7.62	200	6.05	5.79	6.13	230.6	230.1	230.3	本地	正常	无	65535	3.28	0.79		2.33	237
2018-06-19 15:29:21	7.6	200	6.06	5.81	6.19	230.6	230.3	230.4	本地	正常	无	65535	3.27	0.79		2.33	237
2018-06-19 15:30:32	7.56	200	5.96	5.79	6.24	230.3	230.3	230.8	本地	正常	无	65535	3.27	0.8		2.34	238
2018-06-19 15:31:42	7.62	200	6.07	5.79	6.23	231	230.7	230.8	本地	正常	无	65535	3.3	0.8		2.34	238
2018-06-19 15:32:53	7.61	200	6.11	5.83	6.27	230.2	230.4	230.8	本地	正常	无	65535	3.28	0.79		2.34	238
2018-06-19 15:34:04	7.65	200	6.03	5.77	6.12	228.7	228.8	228.5	本地	正常	无	65535	3.28	0.81		2.33	237
2018-06-19 15:35:14	7.65	200	5.98	5.78	6.08	229	228.3	228.8	本地	正常	无	65535	3.28	0.81		2.34	238
2018-06-19 15:36:25	7.61	200	6.05	5.68	6.15	229.6	229	229.2	本地	正常	无	65535	3.28	0.81		2.34	238
2018-06-19 15:37:35	7.62	200	6	5.74	6.15	228.7	228.1	228.6	本地	正常	无	65535	3.27	0.81		2.36	240
2018-06-19 15:38:46	7.62	200	5.94	5.71	6.1	228.3	227.7	228.1	本地	正常	无	65535	3.25	0.8		2.36	240
2018-06-19 15:39:56	7.65	200	6.02	5.66	6.06	228.3	228.6	228.9	本地	正常	无	65535	3.26	0.81		2.36	240
2018-06-19 15:41:06	7.63	200	5.97	5.76	6.12	229	229.4	229.1	本地	正常	无	65535	3.28	0.81		2.34	238
2018-06-19 15:42:17	7.62	200	5.95	5.69	6.1	228.7	228.8	228.6	本地	正常	无	65535	3.26	0.81		2.34	238
2018-06-19 15:43:28	7.58	200	5.92	5.62	6.11	228.5	229.1	228.9	本地	正常	无	65535	3.26	0.81		2.34	238
2018-06-19 15:44:38	7.56	200	5.95	5.69	6.05	228.5	228.7	228.5	本地	正常	无	65535	3.24	0.81		2.34	238
2018-06-19 15:45:49	7.56	200	5.92	5.57	6.09	228.6	228.8	229.4	本地	正常	无	65535	3.24	0.81		2.34	238
2018-06-19 15:47:00	7.65	200	5.9	5.68	6.21	229	229.4	229.8	本地	正常	无	65535	3.29	0.81		2.34	238
2018-06-19 15:48:10	7.63	200	5.97	5.79	6.12	229	228.9	228.9	本地	正常	无	65535	3.29	0.81		2.33	237
2018-06-19 15:49:20	7.66	200	5.93	5.7	6.05	228.8	228.4	228.9	本地	正常	无	65535	3.28	0.81		2.34	238
2018-06-19 15:50:31	7.66	200	5.98	5.83	6.08	228.8	228.3	228.8	本地	正常	无	65535	3.28	0.81		2.34	238
2018-06-19 15:51:42	7.63	200	5.89	5.76	6.09	228.5	228.2	228.8	本地	正常	无	65535	3.26	0.81		2.34	238
2018-06-19 15:52:52	7.65	200	5.97	5.77	6.04	228	228.5	228.2	本地	正常	无	65535	3.26	0.81		2.34	238
2018-06-19 15:54:03	7.64	200	6.03	5.8	6.13	229	229	228.8	本地	正常	无	65535	3.28	0.81		2.33	237
2018-06-19 15:55:13	7.58	200	5.92	5.75	6.08	228.3	228.7	228.8	本地	正常	无	65535	3.26	0.81		2.33	237
2018-06-19 15:56:25	7.57	200	5.96	5.63	6.11	229	228.4	228.9	本地	正常	无	65535	3.25	0.81		2.33	237
2018-06-19 15:57:34	7.63	200	6	5.75	6.08	229.1	228.9	229.3	本地	正常	无	65535	3.27	0.81		2.34	238
2018-06-19 15:58:45	7.61	200	5.89	5.7	6.05	229.1	228.9	228.9	本地	正常	无	65535	3.26	0.81		2.33	237
2018-06-19 15:59:55	7.55	200	5.82	5.63	5.98	229.4	229.1	229.2	本地	正常	无	65535	3.24	0.81		2.33	237
2018-06-19 16:01:07	7.63	200	6.01	5.69	6.12	229	228.6	229.3	本地	正常	无	65535	3.27	0.81		2.33	237
2018-06-19 16:02:18	7.7	200	6.2	5.94	6.3	229.7	230.2	229.9	本地	正常	无	65535	3.33	0.79		2.33	237
2018-06-19 16:03:30	7.57	200	6.11	5.86	6.04	230.8	230.1	230.4	本地	正常	无	65535	3.26	0.79		2.33	237
2018-06-19 16:04:39	7.61	200	5.98	5.7	6.13	231.5	231.3	231.1	本地	正常	无	65535	3.28	0.8		2.33	237
2018-06-19 16:05:51	7.54	200	5.98	5.69	6.07	231.6	231.4	231.2	本地	正常	无	65535	3.26	0.8		2.33	237
2018-06-19 16:07:01	7.53	200	5.93	5.7	6.04	231.5	231.5	231.3	本地	正常	无	65535	3.25	0.79		2.33	237
2018-06-19 16:08:14	7.57	200	6	5.69	6.14	231	231.1	230.8	本地	正常	无	65535	3.26	0.8		2.33	237
2018-06-19 16:09:22	7.53	200	6.02	5.77	6.06	231.3	230.9	230.9	本地	正常	无	65535	3.26	0.8		2.33	237
2018-06-19 16:10:34	7.62	200	6.11	5.76	6.02	230.4	229.8	230.3	本地	正常	无	65535	3.28	0.8		2.33	237
2018-06-19 16:11:48	7.53	200	6.06	5.78	6.1	230.3	230.7	230.5	本地	正常	无	65535	3.26	0.8		2.33	237
2018-06-19 16:12:53	7.55	200	6.13	5.71	6.13	230.6	230.3	230.8	本地	正常	无	65535	3.26	0.8		2.33	237
2018-06-19 16:14:03	7.58	200	6.12	5.73	6.15	231.1	231.2	231.5	本地	正常	无	65535	3.29	0.8		2.33	237
2018-06-19 16:15:15	7.61	200	6.06	5.74	6.1	230.8	231.1	230.9	本地	正常	无	65535	3.29	0.8		2.33	237
2018-06-19 16:16:24	7.55	200	6.1	5.66	6.08	230.3	230	230.7	本地	正常	无	65535	3.25	0.79		2.33	237
2018-06-19 16:17:35	7.52	200	6.07	5.66	6.14	230.5	230.8	230.5	本地	正常	无	65535	3.25	0.8		2.33	237
2018-06-19 16:18:50	7.59	200	6.03	5.79	6.27	231.7	231.5	231.4	本地	正常	无	65535	3.29	0.79		2.33	237
2018-06-19 16:19:59	7.59	200	6.06	5.74	6.22	230	230.2	230.3	本地	正常	无	65535	3.27	0.8		2.33	237
2018-06-19 16:21:08	7.57	200	6	5.73	6.12	229.7	229.5	230.1	本地	正常	无	65535	3.26	0.8		2.33	237
2018-06-19 16:22:17	7.57	200	6.01	5.74	6.16	230.7	230.2	230.6	本地	正常	无	65535	3.27	0.8		2.33	237
2018-06-19 16:23:30	7.56	200	5.98	5.69	6.07	231.7	231.2	231.5	本地	正常	无	65535	3.27	0.8		2.33	237
2018-06-19 16:24:39	7.54	200	6.01	5.7	6.01	231.9	231.6	231.7	本地	正常	无	65535	3.26	0.8		2.33	237
2018-06-19 16:26:02	7.63	200	6.06	5.76	6.22	231.2	231.5	231.4	本地	正常	无	65535	3.29	0.8		2.33	237
2018-06-19 16:27:00	7.65	200	6.1	5.8	6.3	230.4	230.5	230.3	本地	正常	无	65535	3.29	0.79		2.33	237
2018-06-19 16:28:11	7.58	200	5.97	5.64	6.22	231.5	231.5	231.5	本地	正常	无	65535	3.27	0.79		2.33	237
2018-06-19 16:29:23	7.66	200	5.94	5.62	6.12	229.3	229.7	229.5	本地	正常	无	65535	3.28	0.81		2.33	237
2018-06-19 16:30:32	7.58	200	5.93	5.66	5.99	229.5	229.9	229.4	本地	正常	无	65535	3.25	0.81		2.33	237
2018-06-19 16:31:42	7.6	200	6.06	5.69	6.12	228.7	228.6	228.5	本地	正常	无	65535	3.26	0.8		2.33	237
2018-06-19 16:32:54	7.7	200	6.09	5.76	6.22	228.8	228.8	228.6	本地	正常	无	65535	3.3	0.81		2.33	237
2018-06-19 16:34:04	7.54	200	5.98	5.73	6.11	228.3	228.7	228.6	本地	正常	无	65535	3.23	0.81		2.34	238
2018-06-19 16:35:14	7.77	200	6.08	5.77	6.19	228.4	228.4	228.9	本地	正常	无	65535	3.31	0.81		2.34	238
2018-06-19 16:36:24	7.61	200	5.99	5.61	6.05	228.9	229.1	228.9	本地	正常	无	65535	3.25	0.81		2.34	238
2018-06-19 16:37:35	7.57	200	5.94	5.63	6.06	228.8	229.1	228.9	本地	正常	无	65535	3.24	0.81		2.34	238
2018-06-19 16:38:49	7.54	200	5.92	5.58	6.04	229.1	228.8	229	本地	正常	无	65535	3.24	0.81		2.34	238
2018-06-19 16:40:03	7.6	200	5.91	5.64	6.04	228.9	228.8	229.4	本地	正常	无	65535	3.26	0.81		2.34	238
2018-06-19 16:43:28	7.62	200	5.99	5.68	6.09	228.8	229.1	229	本地	正常	无	65535	3.27	0.81		2.34	238
2018-06-19 16:44:45	7.59	200	5.97	5.65	6.15	228.4	228.3	228.9	本地	正常	无	65535	3.26	0.82		2.34	238
2018-06-19 16:45:49	7.57	200	5.85	5.55	6.08	228.9	228.9	229.5	本地	正常	无	65535	3.25	0.81		2.34	238
2018-06-19 16:47:00	7.6	200	5.9	5.62	6.06	228.8	228.5	229.1	本地	正常	无	65535	3.25	0.81		2.34	238
2018-06-19 16:48:11	7.61	200	6.03	5.7	6.14	228.6	228.4	229	本地	正常	无	65535	3.26	0.81		2.34	238
2018-06-19 16:49:21	7.56	200	5.92	5.7	6.09	228.3	227.7	228.5	本地	正常	无	65535	3.22	0.81		2.34	238
2018-06-19 16:50:32	7.63	200	6.04	5.71	6.12	228.3	228.5	228.2	本地	正常	无	65535	3.27	0.81		2.34	238
2018-06-19 16:51:41	7.53	200	5.96	5.61	6.16	228.3	227.7	228.5	本地	正常	无	65535	3.24	0.81		2.34	238
2018-06-19 16:52:52	7.56	200	5.91	5.65	6.07	228.2	228	228.1	本地	正常	无	65535	3.23	0.81		2.34	238
2018-06-19 16:54:03	7.6	200	5.93	5.64	6.01	229.5	229.2	229.3	本地	正常	无	65535	3.25	0.8		2.34	238
2018-06-19 16:55:13	7.51	200	5.89	5.64	6.09	229.2	228.6	229.2	本地	正常	无	65535	3.23	0.81		2.34	238
2018-06-19 16:58:46	7.55	200	5.85	5.62	6.05	228.4	228.5	228.9	本地	正常	无	65535	3.23	0.81		2.34	238
2018-06-19 16:59:56	7.58	200	5.95	5.66	6.1	228.4	228.4	228.3	本地	正常	无	65535	3.24	0.81		2.33	237
2018-06-19 17:01:07	7.58	200	5.98	5.58	6.15	229	229.1	229.2	本地	正常	无	65535	3.25	0.81		2.33	237
2018-06-19 17:02:17	7.58	200	5.93	5.61	6.11	229.1	229	229.1	本地	正常	无	65535	3.25	0.81		2.33	237
2018-06-19 17:03:27	7.48	200	5.83	5.62	6.08	228.7	228.6	229.4	本地	正常	无	65535	3.21	0.81		2.34	238
2018-06-19 17:04:38	7.55	200	5.8	5.6	6.16	228.5	228.3	229.1	本地	正常	无	65535	3.23	0.81		2.34	238
2018-06-19 17:06:04	7.52	200	5.95	5.56	6.14	228.5	228.2	228.5	本地	正常	无	65535	3.22	0.81		2.33	237
2018-06-19 17:07:07	7.67	200	6.04	5.68	6.16	228.6	228.4	228.6	本地	正常	无	65535	3.27	0.81		2.33	237
2018-06-19 17:08:10	7.56	200	5.87	5.59	6.12	228.2	228.2	228.2	本地	正常	无	65535	3.22	0.8		2.33	237
2018-06-19 17:09:21	7.62	200	5.99	5.65	6.2	228.7	228.9	228.8	本地	正常	无	65535	3.27	0.81		2.33	237
2018-06-19 17:10:30	7.54	200	6.01	5.61	6.1	229.4	229.5	229.6	本地	正常	无	65535	3.24	0.81		2.33	237
2018-06-19 17:11:41	7.57	200	5.95	5.67	6.13	230	229.6	229.8	本地	正常	无	65535	3.26	0.81		2.33	237
2018-06-19 17:12:52	7.57	200	6.02	5.53	6.07	229.6	228.9	229.8	本地	正常	无	65535	3.26	0.81		2.34	238
2018-06-19 17:14:02	7.57	200	5.94	5.61	6.13	228.6	228.3	228.6	本地	正常	无	65535	3.25	0.81		2.33	237
2018-06-19 17:15:13	7.59	200	6.02	5.59	6.12	229	229.2	229.3	本地	正常	无	65535	3.25	0.81		2.33	237
2018-06-19 17:16:24	7.59	200	5.93	5.56	6.02	228.9	228.5	229.3	本地	正常	无	65535	3.25	0.81		2.34	238
2018-06-19 17:17:34	7.55	200	5.95	5.61	6.11	229.1	229.4	229.6	本地	正常	无	65535	3.25	0.81		2.33	237
2018-06-19 17:18:45	7.64	200	6.04	5.65	6.23	229.3	228.5	229.4	本地	正常	无	65535	3.29	0.81		2.33	237
2018-06-19 17:19:58	7.62	200	6.04	5.63	6.22	228.4	228	229	本地	正常	无	65535	3.28	0.81		2.33	237
2018-06-19 17:21:05	7.62	200	6.02	5.67	6.22	228.5	228.2	229.1	本地	正常	无	65535	3.28	0.81		2.34	238
2018-06-19 17:22:16	7.59	200	5.97	5.66	6.11	229.2	229.5	229.7	本地	正常	无	65535	3.26	0.81		2.33	237
2018-06-19 17:23:26	7.59	200	5.94	5.7	6.07	229.2	228.8	229.4	本地	正常	无	65535	3.24	0.81		2.33	237
2018-06-19 17:24:36	7.6	200	5.96	5.72	6.13	229.1	229.4	229.3	本地	正常	无	65535	3.26	0.81		2.33	237
2018-06-19 17:25:47	7.63	200	5.93	5.75	6.16	228.5	228.5	229.1	本地	正常	无	65535	3.27	0.81		2.33	237
2018-06-19 17:26:58	7.65	200	6.01	5.73	6.08	228.9	228.6	229.3	本地	正常	无	65535	3.27	0.81		2.33	237
2018-06-19 17:28:14	7.67	200	6.05	5.78	6.13	229.6	229.9	229.9	本地	正常	无	65535	3.3	0.81		2.33	237
2018-06-19 17:29:19	7.56	200	5.95	5.63	5.94	230	230.1	229.6	本地	正常	无	65535	3.24	0.81		2.33	237
2018-06-19 17:30:29	7.54	200	5.89	5.62	5.95	228.7	228.6	229.1	本地	正常	无	65535	3.23	0.81		2.33	237
2018-06-19 17:31:41	7.58	200	5.98	5.63	6.13	229.3	229.2	229.9	本地	正常	无	65535	3.26	0.81		2.33	237
2018-06-19 17:32:51	7.58	200	5.89	5.64	6.05	229.6	229.4	230.1	本地	正常	无	65535	3.25	0.8		2.33	237
2018-06-19 17:34:02	7.57	200	5.99	5.56	6.08	229.7	229.8	230.2	本地	正常	无	65535	3.25	0.81		2.33	237
2018-06-19 17:35:12	7.53	200	5.87	5.66	6.1	230.3	229.8	230.6	本地	正常	无	65535	3.25	0.81		2.33	237
2018-06-19 17:36:23	7.59	200	5.97	5.66	6.09	230	229.7	230.3	本地	正常	无	65535	3.26	0.8		2.33	237
2018-06-19 17:37:34	7.56	200	5.94	5.63	6.08	229.9	229.2	230.1	本地	正常	无	65535	3.24	0.8		2.33	237
2018-06-19 17:38:44	7.58	200	5.88	5.65	6.08	229.8	229.3	229.6	本地	正常	无	65535	3.25	0.8		2.33	237
2018-06-19 17:39:54	7.67	200	5.96	5.72	6.16	229.2	229.6	229.3	本地	正常	无	65535	3.27	0.81		2.33	237
2018-06-19 17:41:25	7.66	200	6.01	5.72	6.11	230.4	230.7	230.4	本地	正常	无	65535	3.3	0.81		2.33	237
2018-06-19 17:42:44	7.63	200	6.01	5.66	6.13	230.5	230.8	230.6	本地	正常	无	65535	3.29	0.81		2.32	236
2018-06-19 17:43:37	7.65	200	6.05	5.75	6.05	230.7	230.3	230.9	本地	正常	无	65535	3.31	0.81		2.33	237

## Sheet: Sheet6
时间	电流	转速	输入电流A	输入电流B	输入电流C	输入电压A	输入电压B	输入电压C	KA0	KA4	远程操作	操作时间	有功功率	功率因数	有功电量	井下压力	沉没度
2018-06-25 05:04:24	5.99	200	4.94	4.65	4.92	236.7	237.2	236.5	本地	正常	无	65535	2.75	0.81		3.6	367
2018-06-25 05:05:35	6.03	200	4.79	4.69	4.94	237.8	237.2	237.5	本地	正常	无	65535	2.76	0.81		3.6	367
2018-06-25 05:06:44	6	200	4.97	4.69	4.99	237.1	237.3	236.7	本地	正常	无	65535	2.78	0.81		3.6	367
2018-06-25 05:07:55	6.11	200	5.01	4.72	5.02	236.5	236.8	236.9	本地	正常	无	65535	2.8	0.81		3.6	367
2018-06-25 05:09:05	5.99	200	4.94	4.7	4.98	237.3	236.7	237	本地	正常	无	65535	2.76	0.81		3.6	367
2018-06-25 05:10:15	5.95	200	4.92	4.7	4.96	237.4	237.4	236.8	本地	正常	无	65535	2.75	0.8		3.6	367
2018-06-25 05:13:46	6.02	200	4.94	4.81	5.08	237.1	236.8	236.8	本地	正常	无	65535	2.78	0.81		3.6	367
2018-06-25 05:14:57	6.07	200	4.9	4.69	5.06	237.1	236.8	236.9	本地	正常	无	65535	2.78	0.8		3.6	367
2018-06-25 05:16:07	6	200	4.94	4.72	5.06	237.2	236.8	236.7	本地	正常	无	65535	2.77	0.8		3.59	366
2018-06-25 05:17:18	6.06	200	5.01	4.69	5.11	236.8	237.1	236.6	本地	正常	无	65535	2.78	0.8		3.59	366
2018-06-25 05:18:28	6.07	200	4.97	4.75	5.1	237	236.7	237.1	本地	正常	无	65535	2.78	0.8		3.6	367
2018-06-25 05:19:38	6.03	200	4.97	4.7	5.04	237	237.2	236.8	本地	正常	无	65535	2.78	0.81		3.59	366
2018-06-25 05:20:48	5.97	200	4.84	4.65	4.92	236.8	236.9	236.5	本地	正常	无	65535	2.75	0.81		3.59	366
2018-06-25 05:21:59	5.99	200	4.96	4.67	4.99	236.7	236.3	236.3	本地	正常	无	65535	2.75	0.81		3.59	366
2018-06-25 05:23:09	5.93	200	4.8	4.58	4.93	236.2	236.4	235.9	本地	正常	无	65535	2.72	0.8		3.59	366
2018-06-25 05:24:19	6.07	200	4.89	4.75	5.11	236.3	236.1	236.6	本地	正常	无	65535	2.79	0.81		3.59	366
2018-06-25 05:25:30	5.98	200	4.83	4.62	5.04	237.5	237.6	237.2	本地	正常	无	65535	2.75	0.8		3.59	366
2018-06-25 05:26:40	5.97	200	4.86	4.61	4.98	236.6	236.4	236.1	本地	正常	无	65535	2.73	0.81		3.59	366
2018-06-25 05:27:51	5.96	200	4.8	4.69	4.86	236.5	235.9	236.2	本地	正常	无	65535	2.73	0.81		3.59	366
2018-06-25 05:29:01	6.08	200	4.86	4.7	5.02	237.1	236.6	237.1	本地	正常	无	65535	2.78	0.81		3.59	366
2018-06-25 05:30:12	6.03	200	4.9	4.65	5.01	236.6	236.9	237	本地	正常	无	65535	2.78	0.81		3.59	366
2018-06-25 05:31:21	6.02	200	4.9	4.65	4.94	237.1	236.6	237	本地	正常	无	65535	2.76	0.81		3.59	366
2018-06-25 05:32:32	5.96	200	4.86	4.62	4.97	237.2	236.9	237.3	本地	正常	无	65535	2.74	0.81		3.6	367
2018-06-25 05:33:42	6.09	200	4.95	4.74	5.08	237.2	236.8	237.2	本地	正常	无	65535	2.79	0.81		3.59	366
2018-06-25 05:34:52	6.02	200	4.94	4.7	4.98	236.8	236.8	236.4	本地	正常	无	65535	2.75	0.8		3.59	366
2018-06-25 05:36:02	5.97	200	4.83	4.66	4.96	236.7	236.6	236.3	本地	正常	无	65535	2.73	0.8		3.59	366
2018-06-25 05:37:13	5.96	200	4.9	4.65	5	236.4	236.9	236.5	本地	正常	无	65535	2.75	0.81		3.59	366
2018-06-25 05:38:24	5.97	200	4.86	4.68	5.03	236.9	236.3	236.9	本地	正常	无	65535	2.75	0.81		3.59	366
2018-06-25 05:39:34	5.98	200	4.93	4.66	4.99	237.3	236.9	237.1	本地	正常	无	65535	2.76	0.81		3.59	366
2018-06-25 05:40:44	5.98	200	4.92	4.7	5.05	236.8	237.2	236.8	本地	正常	无	65535	2.77	0.81		3.59	366
2018-06-25 05:41:54	6.08	200	4.96	4.79	4.94	236.7	236.2	236.4	本地	正常	无	65535	2.79	0.81		3.59	366
2018-06-25 05:43:04	6	200	4.94	4.69	4.92	236.4	236.9	236.3	本地	正常	无	65535	2.75	0.8		3.59	366
2018-06-25 05:44:14	6.07	200	4.84	4.68	4.98	236.5	236.8	236.7	本地	正常	无	65535	2.78	0.81		3.59	366
2018-06-25 05:45:25	5.96	200	4.81	4.69	4.88	235.4	235.9	235.2	本地	正常	无	65535	2.73	0.81		3.59	366
2018-06-25 05:46:36	6.02	200	4.94	4.74	4.98	236.1	236.1	236.4	本地	正常	无	65535	2.76	0.8		3.59	366
2018-06-25 05:47:46	6	200	4.94	4.68	5.03	236.1	235.7	235.7	本地	正常	无	65535	2.75	0.8		3.59	366
2018-06-25 05:48:56	5.9	200	4.87	4.59	5	236.5	236.1	236.6	本地	正常	无	65535	2.72	0.8		3.59	366
2018-06-25 05:50:07	5.97	200	4.89	4.69	4.91	236.2	236.2	235.8	本地	正常	无	65535	2.74	0.81		3.59	366
2018-06-25 05:51:18	6.03	200	4.95	4.74	5.05	235.7	235.9	235.9	本地	正常	无	65535	2.77	0.81		3.59	366
2018-06-25 05:52:28	5.99	200	4.93	4.75	5.06	236.4	236	236.4	本地	正常	无	65535	2.76	0.81		3.59	366
2018-06-25 05:53:39	5.98	200	4.88	4.72	5.03	236.2	235.6	236.1	本地	正常	无	65535	2.74	0.8		3.59	366
2018-06-25 05:54:48	5.98	200	4.85	4.57	5.02	236.4	236.5	236.8	本地	正常	无	65535	2.75	0.8		3.59	366
2018-06-25 05:55:59	6.09	200	5.02	4.76	5.07	237.1	236.5	236.6	本地	正常	无	65535	2.8	0.81		3.59	366
2018-06-25 05:57:08	6.04	200	4.92	4.63	4.98	235.7	236.1	235.6	本地	正常	无	65535	2.75	0.81		3.59	366
2018-06-25 05:58:19	5.98	200	4.84	4.64	5.04	235.8	235.9	236.1	本地	正常	无	65535	2.75	0.81		3.59	366
2018-06-25 05:59:30	6.03	200	4.96	4.69	5.03	235.8	235.6	235.9	本地	正常	无	65535	2.75	0.8		3.59	366
2018-06-25 06:00:40	5.94	200	4.91	4.64	5.06	235.6	235.6	235.2	本地	正常	无	65535	2.72	0.8		3.59	366
2018-06-25 06:01:50	6.04	200	4.94	4.77	5.06	235.3	235.3	235.5	本地	正常	无	65535	2.77	0.81		3.59	366
2018-06-25 06:03:01	6.03	200	4.89	4.65	4.94	235.3	235.7	235.5	本地	正常	无	65535	2.75	0.8		3.59	366
2018-06-25 06:04:11	6	200	4.89	4.77	5.01	236.7	236.2	236.3	本地	正常	无	65535	2.75	0.8		3.59	366
2018-06-25 06:05:22	5.92	200	4.75	4.64	4.92	235.7	235.9	236.1	本地	正常	无	65535	2.71	0.8		3.59	366
2018-06-25 06:06:32	5.95	200	4.87	4.65	4.98	237	236.9	236.7	本地	正常	无	65535	2.74	0.8		3.59	366
2018-06-25 06:07:43	5.93	200	4.82	4.7	5.07	236.1	236.6	236.2	本地	正常	无	65535	2.73	0.8		3.59	366
2018-06-25 06:08:52	5.98	200	4.88	4.69	4.99	236.1	236.7	236.2	本地	正常	无	65535	2.74	0.8		3.59	366
2018-06-25 06:10:02	6.07	200	4.94	4.73	5.08	236.2	236.2	236.6	本地	正常	无	65535	2.77	0.8		3.59	366
2018-06-25 06:11:13	5.91	200	4.9	4.58	4.96	237.1	236.4	236.8	本地	正常	无	65535	2.72	0.8		3.59	366
2018-06-25 06:12:23	5.97	200	4.9	4.6	4.95	236.5	237	236.7	本地	正常	无	65535	2.74	0.8		3.59	366
2018-06-25 06:13:33	5.98	200	4.88	4.64	5.05	237.2	236.9	237.3	本地	正常	无	65535	2.75	0.8		3.59	366
2018-06-25 06:14:44	5.97	200	4.87	4.68	5.01	236.3	236.1	236.6	本地	正常	无	65535	2.75	0.8		3.59	366
2018-06-25 06:15:55	5.91	200	4.85	4.65	5.03	236.2	235.9	236.5	本地	正常	无	65535	2.73	0.8		3.6	367
2018-06-25 06:17:06	5.92	200	4.82	4.61	4.94	236.9	236.6	236.8	本地	正常	无	65535	2.73	0.8		3.6	367
2018-06-25 06:18:16	6.03	200	4.94	4.63	5.06	236.2	236.1	236.5	本地	正常	无	65535	2.76	0.8		3.6	367
2018-06-25 06:19:26	5.99	200	4.86	4.57	5.03	237.2	237	236.8	本地	正常	无	65535	2.76	0.8		3.59	366
2018-06-25 06:20:36	5.92	200	4.78	4.66	4.92	236.7	236.5	236.9	本地	正常	无	65535	2.73	0.8		3.6	367
2018-06-25 06:21:46	5.98	200	4.93	4.63	4.93	236.8	236.5	236.4	本地	正常	无	65535	2.74	0.8		3.6	367
2018-06-25 06:22:56	6.04	200	4.96	4.7	5.01	236.9	236.8	236.4	本地	正常	无	65535	2.77	0.8		3.6	367
2018-06-25 06:24:07	6.1	200	4.98	4.7	5.07	237	236.5	236.6	本地	正常	无	65535	2.8	0.8		3.6	367
2018-06-25 06:25:18	5.93	200	4.96	4.64	5.01	236.2	236.3	235.9	本地	正常	无	65535	2.73	0.8		3.6	367
2018-06-25 06:26:29	6.02	200	4.97	4.64	4.91	236.8	237.2	236.8	本地	正常	无	65535	2.76	0.8		3.6	367
2018-06-25 06:27:39	5.98	200	4.96	4.72	4.93	236.8	236.8	236.2	本地	正常	无	65535	2.75	0.8		3.6	367
2018-06-25 06:28:49	6.01	200	4.98	4.6	4.99	236.6	236.7	236.2	本地	正常	无	65535	2.76	0.8		3.6	367
2018-06-25 06:30:00	6.02	200	5.04	4.67	4.99	236.6	236.4	236.7	本地	正常	无	65535	2.78	0.81		3.61	368
2018-06-25 06:31:10	6.06	200	4.98	4.66	5	237	237.2	236.8	本地	正常	无	65535	2.78	0.81		3.61	368
2018-06-25 06:32:20	6.02	200	5	4.58	4.98	236.7	236.6	236.1	本地	正常	无	65535	2.76	0.8		3.61	368
2018-06-25 06:33:31	6.06	200	5.13	4.58	5.15	236.9	236.1	236.5	本地	正常	无	65535	2.78	0.8		3.61	368
2018-06-25 06:34:41	6.05	200	5.08	4.64	5.09	236.7	235.9	236.4	本地	正常	无	65535	2.78	0.81		3.62	369
2018-06-25 06:35:51	6.06	200	5.08	4.62	5.15	236.4	235.6	235.8	本地	正常	无	65535	2.78	0.8		3.61	368
2018-06-25 06:37:02	6.02	200	5.05	4.6	5.09	236.4	236.3	236.8	本地	正常	无	65535	2.76	0.8		3.61	368
2018-06-25 06:38:12	6.02	200	5.06	4.58	5.09	236.4	236.4	236.5	本地	正常	无	65535	2.77	0.8		3.61	368
2018-06-25 06:39:23	6.1	200	5.03	4.62	5.1	234.8	234.5	235.2	本地	正常	无	65535	2.77	0.8		3.61	368
2018-06-25 06:40:33	6.02	200	5.04	4.61	5.17	236.6	236.8	236.6	本地	正常	无	65535	2.77	0.8		3.61	368
2018-06-25 06:41:44	6.06	200	5.03	4.55	5.1	236.8	236.9	237.3	本地	正常	无	65535	2.79	0.8		3.62	369
2018-06-25 06:42:54	6.02	200	5.03	4.58	5.09	236.9	236.8	236.7	本地	正常	无	65535	2.78	0.8		3.61	368
2018-06-25 06:44:04	5.99	200	5.02	4.56	5.03	235.9	235.9	235.8	本地	正常	无	65535	2.75	0.8		3.61	368
2018-06-25 06:45:15	5.93	200	4.96	4.48	5.07	237	236.4	236.7	本地	正常	无	65535	2.74	0.8		3.62	369
2018-06-25 06:46:25	6	200	5	4.63	5.03	237.8	237.6	237.2	本地	正常	无	65535	2.77	0.8		3.62	369
2018-06-25 06:47:35	6.08	200	5.15	4.68	5.1	237.6	237.4	237.1	本地	正常	无	65535	2.8	0.8		3.62	369
2018-06-25 06:48:46	5.98	200	5.04	4.64	5.06	237.1	236.8	237.3	本地	正常	无	65535	2.76	0.8		3.62	369
2018-06-25 06:49:56	5.98	200	4.96	4.55	5.03	237.1	236.7	236.5	本地	正常	无	65535	2.74	0.8		3.62	369
2018-06-25 06:51:06	6.02	200	4.98	4.54	5.1	237.3	237.3	237.1	本地	正常	无	65535	2.77	0.8		3.62	369
2018-06-25 06:52:17	6.05	200	4.95	4.54	5.01	237.9	237.2	237.5	本地	正常	无	65535	2.78	0.8		3.62	369
2018-06-25 06:53:28	6.05	200	4.98	4.72	5	237.6	237.3	237.2	本地	正常	无	65535	2.8	0.8		3.62	369
2018-06-25 06:54:39	5.96	200	4.99	4.62	5.01	236.8	236.5	236.9	本地	正常	无	65535	2.74	0.8		3.62	369
2018-06-25 06:55:48	6.1	200	5.06	4.67	5.1	237.4	237.3	236.9	本地	正常	无	65535	2.8	0.8		3.62	369
2018-06-25 06:56:59	5.99	200	5	4.62	5.08	237.4	237.3	237	本地	正常	无	65535	2.77	0.8		3.62	369
2018-06-25 06:58:08	6.02	200	5.04	4.57	5.11	237.8	237.5	237.4	本地	正常	无	65535	2.78	0.8		3.62	369
2018-06-25 06:59:18	5.97	200	5.01	4.58	5.01	237.7	237.1	237.3	本地	正常	无	65535	2.75	0.8		3.62	369
2018-06-25 07:00:29	6	200	5	4.63	5.1	237.1	236.3	237.1	本地	正常	无	65535	2.77	0.8		3.64	371
2018-06-25 07:01:40	6.05	200	5.06	4.72	5.08	237.2	236.6	236.7	本地	正常	无	65535	2.8	0.81		3.62	369
2018-06-25 07:02:50	6.14	200	5.1	4.77	5.1	236.8	237	236.9	本地	正常	无	65535	2.81	0.8		3.62	369
2018-06-25 07:04:01	5.96	200	4.99	4.61	5.05	237.4	237.5	237.6	本地	正常	无	65535	2.76	0.8		3.62	369
2018-06-25 07:05:11	5.97	200	4.94	4.67	5.02	236.6	235.9	236.5	本地	正常	无	65535	2.75	0.8		3.64	371
2018-06-25 07:06:21	5.98	200	4.98	4.61	4.97	236.7	236.6	236.9	本地	正常	无	65535	2.75	0.8		3.64	371
2018-06-25 07:07:31	6.06	200	4.95	4.65	5.01	237.4	236.7	236.9	本地	正常	无	65535	2.77	0.8		3.62	369
2018-06-25 07:08:42	6.02	200	4.99	4.56	5.06	237	237.2	236.9	本地	正常	无	65535	2.77	0.8		3.64	371
2018-06-25 07:09:52	6	200	4.96	4.56	5.03	237.7	236.9	237.1	本地	正常	无	65535	2.77	0.8		3.64	371
2018-06-25 07:11:02	5.97	200	5	4.65	4.95	236.9	237.2	236.7	本地	正常	无	65535	2.75	0.8		3.64	371
2018-06-25 07:12:12	6	200	5.02	4.54	5.05	237.2	237.4	237.1	本地	正常	无	65535	2.76	0.8		3.64	371
2018-06-25 07:13:23	6.04	200	5.01	4.66	5.09	236.1	236.2	235.8	本地	正常	无	65535	2.78	0.8		3.64	371
2018-06-25 07:14:33	6.06	200	4.96	4.54	5.04	236.9	236.2	236.2	本地	正常	无	65535	2.76	0.8		3.62	369
2018-06-25 07:15:44	5.95	200	5.02	4.64	5.03	236.1	236.3	236.3	本地	正常	无	65535	2.75	0.8		3.64	371
2018-06-25 07:16:54	5.97	200	5	4.63	5.01	237.1	236.4	236.5	本地	正常	无	65535	2.76	0.81		3.64	371
2018-06-25 07:18:05	6.03	200	4.94	4.6	4.96	236.8	236.6	236.9	本地	正常	无	65535	2.75	0.8		3.64	371
2018-06-25 07:19:15	5.95	200	4.92	4.53	5	236	236	236.2	本地	正常	无	65535	2.73	0.8		3.64	371
2018-06-25 07:20:26	5.95	200	4.91	4.68	4.97	236.2	235.5	236.1	本地	正常	无	65535	2.74	0.8		3.64	371
2018-06-25 07:21:36	6.05	200	4.97	4.68	5.01	236.5	236.3	236.6	本地	正常	无	65535	2.76	0.8		3.64	371
2018-06-25 07:22:46	5.96	200	4.89	4.62	5.02	236.3	236.3	236.1	本地	正常	无	65535	2.74	0.8		3.64	371
2018-06-25 07:23:56	6.01	200	4.96	4.69	5	235.1	235.2	235	本地	正常	无	65535	2.74	0.8		3.64	371
2018-06-25 07:25:07	5.96	200	4.92	4.72	4.85	235.6	236.1	235.4	本地	正常	无	65535	2.74	0.8		3.64	371
2018-06-25 07:26:18	6.08	200	5.03	4.82	4.97	236.4	236.6	235.7	本地	正常	无	65535	2.78	0.8		3.64	371
2018-06-25 07:27:28	5.96	200	4.91	4.67	4.91	236.9	236.3	236.3	本地	正常	无	65535	2.74	0.8		3.64	371
2018-06-25 07:28:39	5.92	200	4.91	4.69	5.02	236.8	236.5	236.3	本地	正常	无	65535	2.73	0.8		3.64	371
2018-06-25 07:29:50	6.01	200	4.94	4.72	4.99	237.5	237	237	本地	正常	无	65535	2.77	0.8		3.64	371
2018-06-25 07:31:00	6.02	200	4.98	4.75	5.03	236.8	237	236.5	本地	正常	无	65535	2.77	0.8		3.64	371
2018-06-25 07:32:10	5.98	200	4.92	4.72	4.98	235.8	235.2	235.5	本地	正常	无	65535	2.74	0.81		3.64	371
2018-06-25 07:33:20	6.06	200	4.85	4.72	4.9	234.6	234.9	234.6	本地	正常	无	65535	2.75	0.81		3.64	371
2018-06-25 07:34:30	5.96	200	4.85	4.68	4.99	236.7	236.2	236.2	本地	正常	无	65535	2.74	0.8		3.64	371
2018-06-25 07:35:41	5.97	200	4.94	4.77	5.03	236.1	235.9	236.3	本地	正常	无	65535	2.75	0.8		3.64	371
2018-06-25 07:36:52	5.98	200	4.94	4.63	4.98	235.9	235.4	235.8	本地	正常	无	65535	2.74	0.8		3.64	371
2018-06-25 07:38:02	6.05	200	4.95	4.69	5.03	235.9	236.1	236	本地	正常	无	65535	2.76	0.8		3.64	371
2018-06-25 07:39:13	5.99	200	4.97	4.71	4.98	235.8	235.4	235.2	本地	正常	无	65535	2.74	0.8		3.64	371
2018-06-25 07:40:23	6.03	200	5.07	4.77	5.01	235.7	235.1	235.7	本地	正常	无	65535	2.76	0.8		3.65	372
2018-06-25 07:41:34	5.95	200	4.97	4.63	5	236.1	236.1	236	本地	正常	无	65535	2.72	0.8		3.64	371
2018-06-25 07:42:44	6	200	4.98	4.73	5.04	236.6	236.3	236.7	本地	正常	无	65535	2.77	0.8		3.64	371
2018-06-25 07:43:54	5.98	200	4.91	4.71	5.01	236.2	236.2	236.3	本地	正常	无	65535	2.75	0.8		3.64	371
2018-06-25 07:45:04	6.06	200	4.99	4.7	5.05	237.6	237.1	237	本地	正常	无	65535	2.78	0.8		3.64	371
2018-06-25 07:46:15	5.9	200	4.89	4.68	4.93	237	237.2	236.5	本地	正常	无	65535	2.72	0.8		3.65	372
2018-06-25 07:47:25	5.98	200	4.93	4.65	5	234.9	235	235.2	本地	正常	无	65535	2.73	0.81		3.65	372
2018-06-25 07:48:35	6	200	4.97	4.7	4.98	237.2	236.4	236.9	本地	正常	无	65535	2.75	0.8		3.65	372
2018-06-25 07:49:46	6.01	200	4.91	4.64	4.98	237.1	236.8	237.2	本地	正常	无	65535	2.75	0.8		3.65	372
2018-06-25 07:50:56	5.94	200	4.91	4.73	4.98	236.7	236.4	236.8	本地	正常	无	65535	2.73	0.79		3.64	371
2018-06-25 07:52:07	6.02	200	4.99	4.74	5.05	237.1	236.5	236.7	本地	正常	无	65535	2.77	0.8		3.64	371
2018-06-25 07:55:38	6.05	200	4.94	4.71	5.01	237.2	237.3	236.9	本地	正常	无	65535	2.78	0.8		3.64	371
2018-06-25 07:56:48	5.99	200	4.93	4.76	4.97	237.1	237.4	237.3	本地	正常	无	65535	2.76	0.8		3.64	371
2018-06-25 07:57:59	6	200	4.89	4.75	4.95	237.7	237.3	237.2	本地	正常	无	65535	2.77	0.8		3.64	371
2018-06-25 07:59:09	5.95	200	4.88	4.74	4.93	236.8	236.2	236.6	本地	正常	无	65535	2.74	0.8		3.64	371
2018-06-25 08:00:19	6.07	200	4.96	4.8	5.01	236.4	236.8	236.2	本地	正常	无	65535	2.79	0.8		3.64	371
2018-06-25 08:01:30	5.98	200	4.88	4.69	4.95	236.9	237.3	237.1	本地	正常	无	65535	2.76	0.8		3.64	371
2018-06-25 08:02:40	6.01	200	4.97	4.61	5.02	236.7	236.8	236.7	本地	正常	无	65535	2.75	0.8		3.64	371
2018-06-25 08:03:50	5.96	200	4.87	4.67	4.93	236.2	236.5	236.2	本地	正常	无	65535	2.74	0.8		3.64	371
2018-06-25 08:05:00	5.93	200	4.92	4.57	4.94	236.9	236.1	236.4	本地	正常	无	65535	2.72	0.8		3.64	371
2018-06-25 08:06:11	5.96	200	5.03	4.68	5.01	236.4	236.5	236.1	本地	正常	无	65535	2.74	0.8		3.64	371
2018-06-25 08:07:22	5.92	200	4.89	4.59	4.99	236.6	236.4	236.9	本地	正常	无	65535	2.72	0.8		3.65	372
2018-06-25 08:08:32	5.99	200	4.92	4.67	5.04	236.3	236.5	236.2	本地	正常	无	65535	2.75	0.8		3.65	372
2018-06-25 08:09:42	5.91	200	4.95	4.69	4.95	236.3	236	236.4	本地	正常	无	65535	2.72	0.8		3.65	372
2018-06-25 08:10:52	5.91	200	4.94	4.69	4.98	236.1	236.1	236.3	本地	正常	无	65535	2.71	0.79		3.65	372
2018-06-25 08:12:03	5.98	200	4.91	4.68	4.97	237	237.3	236.9	本地	正常	无	65535	2.75	0.8		3.65	372
2018-06-25 08:12:53	5.89	200	4.9	4.64	4.95	237.3	236.5	237.1	本地	正常	无	65535	2.73	0.8		3.65	372
2018-06-25 08:13:03	5.89	200	4.95	4.66	4.94	236.9	236.4	236.3	本地	正常	无	65535	2.73	0.8		3.65	372
2018-06-25 08:14:13	5.92	200	4.89	4.77	4.96	235.8	236	235.9	本地	正常	无	65535	2.73	0.8		3.65	372
2018-06-25 08:15:24	5.96	200	4.87	4.8	5	235.4	236	235.7	本地	正常	无	65535	2.74	0.8		3.65	372
2018-06-25 08:16:35	5.87	200	4.86	4.73	4.98	236.9	236.7	237	本地	正常	无	65535	2.72	0.8		3.65	372
2018-06-25 08:17:45	5.98	200	4.91	4.71	4.97	237.3	237.4	236.7	本地	正常	无	65535	2.75	0.8		3.65	372
2018-06-25 08:18:56	5.93	200	4.9	4.76	4.97	237.1	237.6	236.9	本地	正常	无	65535	2.74	0.8		3.65	372
2018-06-25 08:20:06	5.89	200	4.82	4.64	4.9	237.3	237	237.2	本地	正常	无	65535	2.72	0.8		3.65	372
2018-06-25 08:21:16	5.89	200	4.87	4.61	4.85	237.4	237.1	237.4	本地	正常	无	65535	2.7	0.8		3.65	372
2018-06-25 08:22:26	5.97	200	4.87	4.7	4.91	237.1	236.5	236.7	本地	正常	无	65535	2.73	0.8		3.65	372
2018-06-25 08:23:36	5.94	200	4.83	4.64	4.99	236.4	236.9	236.5	本地	正常	无	65535	2.72	0.8		3.65	372
2018-06-25 08:24:46	5.88	200	4.82	4.65	4.93	236.9	237.1	237.3	本地	正常	无	65535	2.7	0.8		3.65	372
2018-06-25 08:25:57	5.98	200	4.88	4.62	4.97	236.9	237.2	237	本地	正常	无	65535	2.74	0.79		3.65	372
2018-06-25 08:27:08	5.89	200	4.8	4.59	4.94	237.4	237.7	237.8	本地	正常	无	65535	2.72	0.8		3.65	372
2018-06-25 08:28:18	5.97	200	4.87	4.64	4.99	238.2	237.8	237.9	本地	正常	无	65535	2.75	0.79		3.65	372
2018-06-25 08:29:28	5.9	200	4.88	4.61	4.96	238.4	238.8	238.2	本地	正常	无	65535	2.75	0.8		3.65	372
2018-06-25 08:30:39	5.98	200	4.93	4.79	5.04	238.3	238.5	238	本地	正常	无	65535	2.78	0.8		3.65	372
2018-06-25 08:31:49	5.95	200	4.85	4.67	4.95	237.9	238.2	237.5	本地	正常	无	65535	2.75	0.8		3.65	372
2018-06-25 08:32:59	5.98	200	4.93	4.72	5.1	237.7	238.3	237.9	本地	正常	无	65535	2.78	0.8		3.65	372
2018-06-25 08:34:09	5.99	200	4.88	4.79	5.08	236.9	237.5	237	本地	正常	无	65535	2.77	0.8		3.65	372
2018-06-25 08:35:20	5.95	200	4.84	4.78	5.07	238	237.7	237.7	本地	正常	无	65535	2.76	0.8		3.65	372
2018-06-25 08:36:30	5.96	200	4.86	4.7	4.99	238	237.8	237.7	本地	正常	无	65535	2.75	0.8		3.65	372
2018-06-25 08:37:40	5.93	200	4.78	4.67	4.92	237.8	237.9	237.4	本地	正常	无	65535	2.73	0.8		3.65	372
2018-06-25 08:38:50	6.05	200	4.92	4.74	5.08	237.3	237.2	237	本地	正常	无	65535	2.77	0.8		3.66	373
2018-06-25 08:40:01	5.92	200	4.85	4.64	4.99	237.3	237.1	237.4	本地	正常	无	65535	2.72	0.79		3.66	373
2018-06-25 08:41:11	5.96	200	4.83	4.66	4.96	237.6	238	238	本地	正常	无	65535	2.75	0.8		3.66	373
2018-06-25 08:42:23	5.87	200	4.83	4.62	4.91	237.9	237.5	237.6	本地	正常	无	65535	2.7	0.79		3.66	373
2018-06-25 08:43:33	5.93	200	4.89	4.7	5.04	237.5	237.8	238	本地	正常	无	65535	2.74	0.8		3.66	373
2018-06-25 08:44:43	5.93	200	4.89	4.69	4.95	237.2	237.5	237	本地	正常	无	65535	2.74	0.8		3.65	372
2018-06-25 08:45:53	5.94	200	4.84	4.66	5.01	236.7	236.8	237.1	本地	正常	无	65535	2.73	0.8		3.65	372
2018-06-25 08:47:03	5.96	200	4.8	4.68	5.06	236.7	237.4	237	本地	正常	无	65535	2.74	0.8		3.65	372
2018-06-25 08:48:14	5.99	200	4.87	4.64	5.02	237.2	236.6	236.9	本地	正常	无	65535	2.75	0.8		3.65	372
2018-06-25 08:49:24	6	200	5.01	4.7	5.06	237.4	237.1	237.4	本地	正常	无	65535	2.77	0.8		3.66	373
2018-06-25 08:50:34	5.98	200	4.9	4.6	5	237.4	237.6	237	本地	正常	无	65535	2.76	0.8		3.65	372
2018-06-25 08:51:44	5.98	200	4.91	4.7	5.05	236.8	236.7	237	本地	正常	无	65535	2.75	0.8		3.65	372
2018-06-25 08:52:55	5.94	200	4.82	4.65	4.95	236.7	236.8	237	本地	正常	无	65535	2.73	0.8		3.65	372
2018-06-25 08:54:06	5.95	200	4.91	4.72	4.97	237	237.2	236.7	本地	正常	无	65535	2.73	0.8		3.66	373
2018-06-25 08:55:17	5.93	200	4.76	4.69	4.98	237.3	236.7	236.8	本地	正常	无	65535	2.73	0.8		3.66	373
2018-06-25 08:56:27	5.89	200	4.89	4.65	5	237.5	237.5	237.2	本地	正常	无	65535	2.73	0.8		3.66	373
2018-06-25 08:57:37	6.04	200	4.92	4.73	5.06	237.4	237.1	237.1	本地	正常	无	65535	2.77	0.8		3.66	373
2018-06-25 08:58:48	5.97	200	4.84	4.65	5.01	237.2	237.8	237.7	本地	正常	无	65535	2.74	0.8		3.66	373
2018-06-25 08:59:58	6	200	4.93	4.66	4.96	237.5	237.4	237.7	本地	正常	无	65535	2.76	0.8		3.66	373
2018-06-25 09:01:08	5.99	200	4.93	4.65	4.97	237	237.2	236.7	本地	正常	无	65535	2.75	0.8		3.66	373
2018-06-25 09:02:18	5.96	200	4.85	4.66	4.97	237.1	237.5	237.1	本地	正常	无	65535	2.74	0.8		3.66	373
2018-06-25 09:03:29	6.02	200	4.83	4.69	5	236.9	237.2	237.3	本地	正常	无	65535	2.76	0.8		3.66	373
2018-06-25 09:04:39	5.91	200	4.83	4.63	4.97	236.4	236	236.3	本地	正常	无	65535	2.71	0.8		3.66	373
2018-06-25 09:05:49	5.96	200	4.92	4.66	4.99	237.2	236.7	236.8	本地	正常	无	65535	2.75	0.8		3.66	373
2018-06-25 09:07:00	5.91	200	4.78	4.63	4.96	236.5	236.8	236.2	本地	正常	无	65535	2.72	0.8		3.65	372
2018-06-25 09:08:11	5.96	200	4.86	4.62	4.94	236.5	235.9	236.4	本地	正常	无	65535	2.73	0.8		3.66	373
2018-06-25 09:09:21	5.94	200	4.88	4.66	4.99	236.7	237.4	236.8	本地	正常	无	65535	2.74	0.8		3.66	373
2018-06-25 09:10:31	5.93	200	4.81	4.59	4.94	237.2	236.7	236.9	本地	正常	无	65535	2.71	0.8		3.66	373
2018-06-25 09:11:42	5.98	200	4.87	4.65	5	237.2	236.8	236.9	本地	正常	无	65535	2.75	0.8		3.66	373
2018-06-25 09:12:52	5.95	200	4.86	4.64	4.9	238.1	237.6	237.9	本地	正常	无	65535	2.75	0.8		3.66	373
2018-06-25 09:14:03	5.99	200	4.94	4.67	4.95	237.3	237.8	237.3	本地	正常	无	65535	2.76	0.8		3.66	373
2018-06-25 09:15:13	5.96	200	4.86	4.67	4.95	236.9	236.9	236.5	本地	正常	无	65535	2.74	0.8		3.66	373
2018-06-25 09:16:23	5.94	200	5	4.58	5.02	236.7	237.1	236.9	本地	正常	无	65535	2.73	0.8		3.66	373
2018-06-25 09:17:34	5.97	200	4.83	4.48	4.98	235.9	235.4	235.7	本地	正常	无	65535	2.72	0.81		3.66	373
2018-06-25 09:18:45	5.94	200	4.76	4.53	4.89	235.2	235.7	235.6	本地	正常	无	65535	2.71	0.81		3.66	373
2018-06-25 09:20:05	6	200	4.76	4.59	4.96	235.5	235.1	235.3	本地	正常	无	65535	2.75	0.82		3.66	373
2018-06-25 09:21:21	6.02	200	4.94	4.55	5.02	236.3	235.7	236.2	本地	正常	无	65535	2.75	0.81		3.67	374
2018-06-25 09:22:26	6.02	200	4.96	4.61	5.01	235.7	235.2	235.8	本地	正常	无	65535	2.73	0.81		3.67	374
2018-06-25 09:23:32	5.92	200	4.97	4.62	5.03	236.7	236.8	236.3	本地	正常	无	65535	2.74	0.8		3.66	373
2018-06-25 09:24:37	5.95	200	4.91	4.51	4.99	237.5	236.8	237	本地	正常	无	65535	2.73	0.8		3.66	373
2018-06-25 09:25:43	6	200	4.9	4.55	5.06	236.3	236.1	236.1	本地	正常	无	65535	2.74	0.8		3.67	374
2018-06-25 09:26:48	5.98	200	4.93	4.64	5.05	236.3	236.6	236.6	本地	正常	无	65535	2.75	0.81		3.67	374
2018-06-25 09:27:54	5.98	200	4.91	4.54	5.09	238.1	237.3	237.9	本地	正常	无	65535	2.76	0.8		3.67	374
2018-06-25 09:28:50	6	200	4.96	4.71	5.04	236.9	237.1	236.6	本地	正常	无	65535	2.77	0.8		3.67	374
2018-06-25 09:29:48	5.98	200	4.94	4.68	4.94	237.5	237.4	237.6	本地	正常	无	65535	2.76	0.8		3.67	374
2018-06-25 09:30:46	5.98	200	4.89	4.6	4.94	237.6	237.2	237.1	本地	正常	无	65535	2.75	0.8		3.66	373
2018-06-25 09:31:48	5.95	200	4.9	4.72	5.08	236.3	236.5	236.2	本地	正常	无	65535	2.75	0.8		3.66	373
2018-06-25 09:32:58	5.87	200	4.8	4.63	4.91	236.7	236.1	236.4	本地	正常	无	65535	2.71	0.8		3.66	373
2018-06-25 09:34:09	5.96	200	4.88	4.69	4.96	236.4	236.7	236.5	本地	正常	无	65535	2.73	0.79		3.66	373
2018-06-25 09:35:19	5.9	200	4.93	4.62	4.99	236.3	236.6	236.8	本地	正常	无	65535	2.72	0.8		3.67	374
2018-06-25 09:36:30	5.93	200	4.89	4.71	5	236.4	236.7	236.5	本地	正常	无	65535	2.74	0.8		3.67	374
2018-06-25 09:37:40	5.92	200	4.84	4.66	4.93	236.8	237.4	236.8	本地	正常	无	65535	2.72	0.8		3.67	374
2018-06-25 09:38:50	5.97	200	4.87	4.62	5	236.7	236.5	236.9	本地	正常	无	65535	2.73	0.8		3.67	374
2018-06-25 09:40:01	5.95	200	4.83	4.55	4.89	236.8	237	237.1	本地	正常	无	65535	2.72	0.8		3.67	374
2018-06-25 09:41:12	6.06	200	4.99	4.78	5.12	236.6	236.8	237.1	本地	正常	无	65535	2.79	0.8		3.67	374
2018-06-25 09:42:22	5.89	200	4.9	4.66	5	236.7	236.1	236.6	本地	正常	无	65535	2.72	0.8		3.67	374
2018-06-25 09:43:32	5.97	200	4.96	4.62	5.01	237.2	237.4	237.5	本地	正常	无	65535	2.76	0.81		3.67	374
2018-06-25 09:44:42	6	200	4.87	4.7	4.95	237.5	237.8	237.2	本地	正常	无	65535	2.76	0.81		3.66	373
2018-06-25 09:45:53	5.95	200	4.93	4.7	4.98	237.2	237.4	236.9	本地	正常	无	65535	2.74	0.81		3.67	374
2018-06-25 09:47:03	5.99	200	4.87	4.66	5.04	237.7	237.4	237.8	本地	正常	无	65535	2.75	0.8		3.67	374
2018-06-25 09:48:13	5.95	200	4.86	4.75	4.96	236.6	236.5	236.2	本地	正常	无	65535	2.74	0.81		3.66	373
2018-06-25 09:49:23	5.99	200	4.9	4.73	5.04	236.5	236.6	236.8	本地	正常	无	65535	2.76	0.81		3.67	374
2018-06-25 09:50:35	5.93	200	4.8	4.59	5.01	237	237.3	236.9	本地	正常	无	65535	2.73	0.81		3.67	374
2018-06-25 09:51:45	5.99	200	4.9	4.69	5.09	237	237	236.5	本地	正常	无	65535	2.76	0.8		3.67	374
2018-06-25 09:52:56	5.98	200	4.82	4.65	5.03	237.1	237.1	237.4	本地	正常	无	65535	2.75	0.81		3.67	374
2018-06-25 09:54:07	5.9	200	4.78	4.64	4.94	236.6	236.8	236.5	本地	正常	无	65535	2.73	0.81		3.66	373
2018-06-25 09:55:17	6	200	4.78	4.74	4.93	236.6	236.6	236.4	本地	正常	无	65535	2.76	0.81		3.67	374
2018-06-25 09:56:28	5.98	200	4.9	4.7	5.1	236.1	236.2	236.5	本地	正常	无	65535	2.75	0.81		3.67	374
2018-06-25 09:57:44	5.95	200	4.82	4.64	5.02	236.1	236.6	236.1	本地	正常	无	65535	2.73	0.81		3.67	374
2018-06-25 09:58:49	5.93	200	4.78	4.61	4.98	236.1	235.8	235.7	本地	正常	无	65535	2.71	0.8		3.67	374
2018-06-25 09:59:55	5.93	200	4.77	4.64	5.03	234.6	235	235	本地	正常	无	65535	2.7	0.8		3.67	374
2018-06-25 10:03:08	6.05	200	4.92	4.75	4.97	235.2	235.7	235.1	本地	正常	无	65535	2.76	0.8		3.67	374
2018-06-25 10:04:18	5.97	200	4.8	4.73	5.06	234.1	234.4	234.5	本地	正常	无	65535	2.73	0.8		3.67	374
2018-06-25 10:05:29	6.01	200	4.86	4.67	5.15	234.9	234.8	235.1	本地	正常	无	65535	2.75	0.8		3.67	374
2018-06-25 10:06:40	5.97	200	4.88	4.65	4.98	234.2	234.5	234	本地	正常	无	65535	2.71	0.8		3.67	374
2018-06-25 10:07:50	5.9	200	4.77	4.68	5.05	234.9	235.5	234.9	本地	正常	无	65535	2.7	0.8		3.67	374
2018-06-25 10:09:00	5.93	200	4.88	4.69	5.07	234.7	234.8	234.4	本地	正常	无	65535	2.72	0.8		3.67	374
2018-06-25 10:10:10	5.92	200	4.82	4.67	5.02	234.4	234.7	234.8	本地	正常	无	65535	2.7	0.8		3.67	374
2018-06-25 10:11:20	5.95	200	4.8	4.68	4.98	233.6	233.7	233.4	本地	正常	无	65535	2.7	0.82		3.67	374
2018-06-25 10:12:31	5.96	200	4.81	4.62	5.02	234.6	234.6	235	本地	正常	无	65535	2.72	0.8		3.67	374
2018-06-25 10:13:41	5.96	200	4.79	4.72	5.06	234.1	234	234	本地	正常	无	65535	2.72	0.8		3.67	374
2018-06-25 10:14:52	5.96	200	4.86	4.69	5.05	234.3	233.8	234.3	本地	正常	无	65535	2.71	0.8		3.67	374
2018-06-25 10:15:52	5.98	200	4.96	4.75	5.03	228.8	228.4	228.9	本地	正常	无	65535	2.69	0.81		3.67	374
2018-06-25 10:17:03	5.95	200	4.83	4.72	5	229.7	230.2	230	本地	正常	无	65535	2.67	0.8		3.67	374
2018-06-25 10:18:14	5.96	200	4.9	4.73	5.01	230.5	230.4	230.3	本地	正常	无	65535	2.69	0.8		3.67	374
2018-06-25 10:19:23	6	200	4.94	4.74	5	230.3	229.8	230.1	本地	正常	无	65535	2.69	0.8		3.67	374
2018-06-25 10:20:33	6.02	200	4.97	4.77	5.08	230.7	230.5	230.3	本地	正常	无	65535	2.7	0.8		3.67	374
2018-06-25 10:21:44	5.95	200	4.93	4.68	4.94	230.3	230.4	230.6	本地	正常	无	65535	2.67	0.8		3.67	374
2018-06-25 10:22:54	5.99	200	4.9	4.7	5.02	231	230.6	230.8	本地	正常	无	65535	2.7	0.8		3.67	374
2018-06-25 10:24:05	6.02	200	4.88	4.72	4.98	230.4	230	230.3	本地	正常	无	65535	2.7	0.8		3.67	374
2018-06-25 10:25:15	5.96	200	4.9	4.71	5.07	230	230.1	230.5	本地	正常	无	65535	2.69	0.81		3.67	374
2018-06-25 10:26:25	5.97	200	4.83	4.66	5.05	230.6	230.4	230.6	本地	正常	无	65535	2.69	0.8		3.67	374
2018-06-25 10:27:37	6.01	200	4.98	4.69	5.01	229.6	229.5	229.9	本地	正常	无	65535	2.69	0.8		3.68	375
2018-06-25 10:28:46	5.93	200	4.98	4.67	4.94	230.2	229.5	229.9	本地	正常	无	65535	2.67	0.8		3.68	375
2018-06-25 10:30:02	5.97	200	4.95	4.65	5.06	229.7	229.8	229.9	本地	正常	无	65535	2.68	0.8		3.68	375
2018-06-25 10:31:08	5.98	200	4.96	4.67	5.04	230.7	230	230.3	本地	正常	无	65535	2.69	0.8		3.68	375
2018-06-25 10:32:18	5.98	200	4.92	4.65	4.98	230.2	230.7	230.3	本地	正常	无	65535	2.69	0.81		3.68	375
2018-06-25 10:33:28	5.96	200	4.95	4.69	5	230.1	229.3	229.7	本地	正常	无	65535	2.68	0.8		3.68	375
2018-06-25 10:34:30	6	200	4.95	4.69	5.04	229.6	229.5	229.8	本地	正常	无	65535	2.68	0.8		3.67	374
2018-06-25 10:35:37	5.94	200	4.85	4.61	4.93	229.8	229.3	229.9	本地	正常	无	65535	2.66	0.8		3.68	375
2018-06-25 10:36:42	5.95	200	4.88	4.67	4.97	230.3	229.9	230.4	本地	正常	无	65535	2.67	0.8		3.68	375
2018-06-25 10:37:47	5.97	200	4.96	4.72	4.94	230.5	230.2	230	本地	正常	无	65535	2.69	0.8		3.67	374
2018-06-25 10:38:52	5.97	200	4.94	4.57	4.96	230.1	230.1	229.9	本地	正常	无	65535	2.67	0.8		3.67	374
2018-06-25 10:39:58	5.96	200	4.9	4.62	4.9	230.3	229.8	230.2	本地	正常	无	65535	2.67	0.8		3.67	374
2018-06-25 10:40:56	5.93	200	4.95	4.74	4.98	228.6	228.2	228.7	本地	正常	无	65535	2.66	0.8		3.67	374
2018-06-25 10:41:53	5.93	200	4.98	4.66	4.95	229.7	229	229.4	本地	正常	无	65535	2.65	0.8		3.67	374
2018-06-25 10:42:50	5.98	200	5.01	4.73	5.03	228.9	228.4	229.2	本地	正常	无	65535	2.69	0.8		3.68	375
2018-06-25 10:43:47	5.98	200	4.98	4.73	5.14	230	229.3	229.8	本地	正常	无	65535	2.69	0.8		3.67	374
2018-06-25 10:44:48	5.92	200	4.88	4.66	4.99	229.4	229.1	229.7	本地	正常	无	65535	2.65	0.8		3.67	374
2018-06-25 10:45:58	5.97	200	4.95	4.72	4.98	228.9	229.1	229	本地	正常	无	65535	2.67	0.79		3.68	375
2018-06-25 10:47:09	5.92	200	4.97	4.57	4.93	229.4	229.4	229.8	本地	正常	无	65535	2.66	0.8		3.68	375
2018-06-25 10:48:19	5.99	200	5.04	4.63	4.97	230.1	230	230.2	本地	正常	无	65535	2.7	0.81		3.67	374
2018-06-25 10:49:30	5.92	200	4.97	4.63	4.98	230.5	229.6	230.2	本地	正常	无	65535	2.67	0.8		3.68	375
2018-06-25 10:50:41	5.95	200	4.96	4.62	4.92	230.5	230.5	230.7	本地	正常	无	65535	2.67	0.8		3.68	375
2018-06-25 10:51:51	6	200	4.93	4.61	5.05	230.6	230.2	231	本地	正常	无	65535	2.7	0.8		3.68	375
2018-06-25 10:53:02	5.96	200	4.95	4.66	5.05	230.3	230.1	230.8	本地	正常	无	65535	2.7	0.81		3.69	376
2018-06-25 10:54:12	6	200	4.95	4.63	5.04	230.3	230.2	230.8	本地	正常	无	65535	2.7	0.8		3.68	375
2018-06-25 10:55:24	5.98	200	4.95	4.64	5.03	230	230.4	230.2	本地	正常	无	65535	2.68	0.8		3.67	374
2018-06-25 10:56:29	6	200	4.84	4.67	5	229.9	230.2	229.8	本地	正常	无	65535	2.69	0.8		3.68	375
2018-06-25 10:57:35	5.92	200	4.94	4.64	5.05	230.2	229.5	230.1	本地	正常	无	65535	2.67	0.81		3.68	375

## Sheet: Sheet7
时间	电流	转速	输入电流A	输入电流B	输入电流C	输入电压A	输入电压B	输入电压C	KA0	KA4	远程操作	操作时间	有功功率	功率因数	有功电量	井下压力	沉没度
2018-07-13 05:23:06	6.33	200	5.31	5	5.31	229.9	228.9	230.1	本地	正常	无	65535	2.89	0.82		3.74	381
2018-07-13 05:24:13	6.2	200	5.16	4.98	5.23	230	228.7	229.8	本地	正常	无	65535	2.86	0.81		3.74	381
2018-07-13 05:25:20	6.31	200	5.32	5.11	5.31	230.7	230.4	230.3	本地	正常	无	65535	2.9	0.8		3.74	381
2018-07-13 05:26:27	6.29	200	5.35	5.08	5.32	230.8	230.2	230.3	本地	正常	无	65535	2.91	0.81		3.74	381
2018-07-13 05:29:48	6.21	200	5.23	4.88	5.3	230.5	230.1	230.5	本地	正常	无	65535	2.86	0.81		3.74	381
2018-07-13 05:30:55	6.17	200	5.28	4.94	5.34	230.7	230.3	230.7	本地	正常	无	65535	2.86	0.81		3.74	381
2018-07-13 05:32:01	6.15	200	5.27	4.95	5.27	230.8	230	230.9	本地	正常	无	65535	2.86	0.81		3.74	381
2018-07-13 05:33:08	6.25	200	5.24	5.06	5.28	230.5	230.1	230.3	本地	正常	无	65535	2.88	0.8		3.74	381
2018-07-13 05:34:14	6.19	200	5.33	5	5.28	230.7	230.3	230.4	本地	正常	无	65535	2.88	0.81		3.74	381
2018-07-13 05:35:21	6.16	200	5.3	5	5.21	230.9	230.5	230.8	本地	正常	无	65535	2.86	0.81		3.74	381
2018-07-13 05:36:28	6.18	200	5.27	4.99	5.21	231.4	230.1	230.9	本地	正常	无	65535	2.86	0.81		3.75	382
2018-07-13 05:37:35	6.25	200	5.31	4.99	5.24	231.6	230.6	231.5	本地	正常	无	65535	2.89	0.81		3.75	382
2018-07-13 05:38:42	6.32	200	5.38	5.05	5.33	230.7	230.1	230.9	本地	正常	无	65535	2.91	0.81		3.74	381
2018-07-13 05:42:02	6.3	200	5.32	5.05	5.34	230.8	230.4	230.7	本地	正常	无	65535	2.9	0.8		3.74	381
2018-07-13 05:43:09	6.2	200	5.25	4.95	5.21	231.1	229.7	230.6	本地	正常	无	65535	2.85	0.8		3.74	381
2018-07-13 05:44:16	6.2	200	5.28	5.02	5.22	231.5	230.3	231.3	本地	正常	无	65535	2.87	0.81		3.75	382
2018-07-13 05:45:23	6.29	200	5.45	5.04	5.32	231.1	229.9	230.7	本地	正常	无	65535	2.91	0.81		3.75	382
2018-07-13 05:46:29	6.26	200	5.38	4.98	5.22	230.9	229.8	229.9	本地	正常	无	65535	2.88	0.8		3.74	381
2018-07-13 05:47:37	6.28	200	5.32	5.08	5.29	230.2	229.7	229.8	本地	正常	无	65535	2.9	0.81		3.74	381
2018-07-13 05:48:43	6.36	200	5.42	5.09	5.29	230.3	229.7	230.4	本地	正常	无	65535	2.9	0.8		3.74	381
2018-07-13 05:49:49	6.35	200	5.34	5.05	5.35	231.5	231	231.4	本地	正常	无	65535	2.93	0.8		3.74	381
2018-07-13 05:50:57	6.26	200	5.31	5.07	5.25	230.4	230.1	230.4	本地	正常	无	65535	2.9	0.81		3.74	381
2018-07-13 05:52:03	6.23	200	5.25	4.99	5.23	231.5	230.3	231.1	本地	正常	无	65535	2.88	0.81		3.75	382
2018-07-13 05:53:10	6.23	200	5.3	5	5.24	230.2	229.4	230.3	本地	正常	无	65535	2.87	0.81		3.74	381
2018-07-13 05:54:18	6.34	200	5.34	5.1	5.33	230.9	229.6	230.5	本地	正常	无	65535	2.91	0.81		3.74	381
2018-07-13 05:55:24	6.26	200	5.3	5.05	5.35	230.5	229.5	230.1	本地	正常	无	65535	2.87	0.8		3.74	381
2018-07-13 05:56:31	6.26	200	5.35	5.04	5.35	231.3	230	230.9	本地	正常	无	65535	2.89	0.8		3.75	382
2018-07-13 05:59:51	6.25	200	5.35	5.04	5.29	230.8	229.5	230.3	本地	正常	无	65535	2.88	0.81		3.74	381
2018-07-13 06:00:58	6.22	200	5.31	5.06	5.24	230.2	229.4	230.2	本地	正常	无	65535	2.88	0.81		3.75	382
2018-07-13 06:04:18	6.27	200	5.28	5.07	5.26	230.7	230.1	230.1	本地	正常	无	65535	2.89	0.81		3.74	381
2018-07-13 06:05:26	6.25	200	5.28	4.99	5.38	230.8	230.5	231.3	本地	正常	无	65535	2.89	0.81		3.75	382
2018-07-13 06:06:32	6.26	200	5.27	5.04	5.33	230.7	230.1	230.4	本地	正常	无	65535	2.9	0.81		3.74	381
2018-07-13 06:07:39	6.29	200	5.33	5.09	5.29	230	229.7	229.9	本地	正常	无	65535	2.9	0.81		3.74	381
2018-07-13 06:08:46	6.28	200	5.33	5.06	5.36	230	229.3	229.7	本地	正常	无	65535	2.89	0.81		3.74	381
2018-07-13 06:09:54	6.29	200	5.35	5.12	5.37	230	228.6	229.7	本地	正常	无	65535	2.9	0.81		3.75	382
2018-07-13 06:11:00	6.28	200	5.28	5.03	5.29	230	229.5	230.1	本地	正常	无	65535	2.88	0.8		3.75	382
2018-07-13 06:12:07	6.22	200	5.35	5.12	5.34	230.3	229.2	230.1	本地	正常	无	65535	2.87	0.8		3.74	381
2018-07-13 06:13:13	6.29	200	5.41	5.03	5.34	229.8	229.2	230.1	本地	正常	无	65535	2.9	0.81		3.74	381
2018-07-13 06:14:20	6.29	200	5.24	5.04	5.28	230.4	229.3	229.9	本地	正常	无	65535	2.89	0.81		3.74	381
2018-07-13 06:15:26	6.28	200	5.33	5.01	5.41	230.7	229.9	231	本地	正常	无	65535	2.89	0.81		3.75	382
2018-07-13 06:16:33	6.34	200	5.37	5.08	5.41	230.9	230	231	本地	正常	无	65535	2.93	0.8		3.75	382
2018-07-13 06:17:40	6.24	200	5.32	5.06	5.34	230.8	229.5	230.7	本地	正常	无	65535	2.88	0.8		3.75	382
2018-07-13 06:18:47	6.41	200	5.42	5.09	5.4	229.6	228.7	229.8	本地	正常	无	65535	2.93	0.8		3.75	382
2018-07-13 06:19:56	6.38	200	5.41	5.1	5.31	230.5	229.7	229.9	本地	正常	无	65535	2.93	0.81		3.74	381
2018-07-13 06:21:01	6.34	200	5.4	5.01	5.36	230.5	230	230.5	本地	正常	无	65535	2.91	0.8		3.75	382
2018-07-13 06:22:08	6.22	200	5.39	5.02	5.34	230	229.3	230.2	本地	正常	无	65535	2.88	0.8		3.75	382
2018-07-13 06:23:15	6.35	200	5.51	5.1	5.46	229.4	228.9	229.6	本地	正常	无	65535	2.93	0.81		3.74	381
2018-07-13 06:24:21	6.34	200	5.45	5.07	5.41	230.2	228.8	229.7	本地	正常	无	65535	2.91	0.81		3.74	381
2018-07-13 06:25:28	6.26	200	5.29	4.95	5.32	230.6	229.3	230.1	本地	正常	无	65535	2.86	0.8		3.74	381
2018-07-13 06:26:34	6.29	200	5.41	5.09	5.42	230.5	229.4	230.5	本地	正常	无	65535	2.91	0.8		3.75	382
2018-07-13 06:27:42	6.28	200	5.44	5	5.37	230.9	229.9	230.3	本地	正常	无	65535	2.92	0.81		3.74	381
2018-07-13 06:28:49	6.36	200	5.47	4.99	5.39	230.5	229.9	230.5	本地	正常	无	65535	2.92	0.81		3.75	382
2018-07-13 06:29:55	6.35	200	5.44	5.1	5.38	230.7	229.3	230.2	本地	正常	无	65535	2.92	0.8		3.75	382
2018-07-13 06:31:02	6.39	200	5.5	5	5.39	231	229.5	230.7	本地	正常	无	65535	2.93	0.81		3.75	382
2018-07-13 06:32:09	6.28	200	5.48	4.95	5.38	230.6	228.9	230.3	本地	正常	无	65535	2.89	0.81		3.75	382
2018-07-13 06:33:16	6.26	200	5.36	5.03	5.28	230.5	229.7	229.8	本地	正常	无	65535	2.88	0.81		3.75	382
2018-07-13 06:34:23	6.28	200	5.32	5.04	5.23	230	229.4	230.2	本地	正常	无	65535	2.89	0.81		3.75	382
2018-07-13 06:35:30	6.34	200	5.39	4.99	5.33	230.3	229.2	229.7	本地	正常	无	65535	2.91	0.8		3.75	382
2018-07-13 06:36:37	6.2	200	5.3	4.91	5.26	229.6	229.3	229.7	本地	正常	无	65535	2.84	0.8		3.75	382
2018-07-13 06:37:44	6.3	200	5.39	4.95	5.31	230.2	229.5	230.2	本地	正常	无	65535	2.9	0.81		3.75	382
2018-07-13 06:38:50	6.23	200	5.41	5.06	5.25	229.8	229.3	229.5	本地	正常	无	65535	2.87	0.81		3.75	382
2018-07-13 06:39:57	6.29	200	5.38	4.94	5.31	230.3	229.5	230.3	本地	正常	无	65535	2.89	0.81		3.75	382
2018-07-13 06:41:04	6.25	200	5.37	4.97	5.28	231.3	229.8	230.9	本地	正常	无	65535	2.89	0.81		3.75	382
2018-07-13 06:42:11	6.14	200	5.28	4.91	5.25	231.5	230.1	231	本地	正常	无	65535	2.85	0.81		3.75	382
2018-07-13 06:43:18	6.27	200	5.43	5.04	5.33	230.3	229.9	230.5	本地	正常	无	65535	2.9	0.81		3.75	382
2018-07-13 06:44:26	6.27	200	5.4	4.98	5.34	231	229.4	230.8	本地	正常	无	65535	2.9	0.81		3.76	383
2018-07-13 06:45:31	6.32	200	5.39	5.01	5.34	230	229.5	229.7	本地	正常	无	65535	2.91	0.81		3.75	382
2018-07-13 06:46:38	6.32	200	5.36	5.05	5.36	229.8	229.4	230.1	本地	正常	无	65535	2.9	0.81		3.75	382
2018-07-13 06:47:45	6.33	200	5.43	5.08	5.37	230.5	229.5	230	本地	正常	无	65535	2.91	0.81		3.75	382
2018-07-13 06:48:52	6.3	200	5.42	5.01	5.38	230	229.3	230.5	本地	正常	无	65535	2.9	0.81		3.76	383
2018-07-13 06:49:59	6.22	200	5.37	4.98	5.32	229.9	229	229.9	本地	正常	无	65535	2.87	0.81		3.76	383
2018-07-13 06:51:06	6.32	200	5.35	5.04	5.27	230.2	229.7	229.9	本地	正常	无	65535	2.9	0.81		3.75	382
2018-07-13 06:52:12	6.26	200	5.42	5.02	5.38	230.3	229.8	230.3	本地	正常	无	65535	2.89	0.81		3.76	383
2018-07-13 06:53:19	6.19	200	5.33	5.01	5.35	230.4	229.3	230	本地	正常	无	65535	2.87	0.81		3.75	382
2018-07-13 06:54:26	6.28	200	5.33	4.99	5.39	230.2	229.1	230.5	本地	正常	无	65535	2.9	0.81		3.76	383
2018-07-13 06:55:32	6.25	200	5.3	5.03	5.35	229.8	228.6	229.4	本地	正常	无	65535	2.87	0.81		3.76	383
2018-07-13 06:56:39	6.2	200	5.34	5.04	5.33	229.4	229	229.9	本地	正常	无	65535	2.86	0.8		3.76	383
2018-07-13 06:57:46	6.21	200	5.35	5.06	5.39	230	228.9	230.2	本地	正常	无	65535	2.88	0.8		3.76	383
2018-07-13 06:58:53	6.18	200	5.28	5.05	5.33	230.3	228.9	229.9	本地	正常	无	65535	2.85	0.81		3.76	383
2018-07-13 07:00:00	6.28	200	5.25	5.07	5.28	229.8	228.7	229.8	本地	正常	无	65535	2.88	0.8		3.76	383
2018-07-13 07:01:07	6.3	200	5.31	5	5.42	229.6	229	230.1	本地	正常	无	65535	2.89	0.81		3.76	383
2018-07-13 07:02:14	6.2	200	5.22	4.95	5.32	230.1	228.8	230.1	本地	正常	无	65535	2.86	0.8		3.76	383
2018-07-13 07:03:21	6.26	200	5.25	5.04	5.35	229.9	229.2	230.3	本地	正常	无	65535	2.87	0.8		3.76	383
2018-07-13 07:04:27	6.16	200	5.28	5	5.25	229.8	228.7	229.6	本地	正常	无	65535	2.84	0.8		3.76	383
2018-07-13 07:05:35	6.21	200	5.29	5.03	5.37	230.3	229.4	229.9	本地	正常	无	65535	2.87	0.81		3.76	383
2018-07-13 07:08:55	6.19	200	5.21	5.06	5.35	229.2	228.3	229	本地	正常	无	65535	2.85	0.81		3.76	383
2018-07-13 07:10:02	6.22	200	5.35	5.1	5.39	230.3	229.9	230.5	本地	正常	无	65535	2.88	0.81		3.76	383
2018-07-13 07:11:08	6.24	200	5.25	5	5.28	229.7	229.1	230.1	本地	正常	无	65535	2.87	0.8		3.76	383
2018-07-13 07:12:15	6.23	200	5.26	4.97	5.22	230.2	229.7	229.8	本地	正常	无	65535	2.87	0.81		3.76	383
2018-07-13 07:13:22	6.24	200	5.25	4.98	5.27	229.9	229.7	229.9	本地	正常	无	65535	2.86	0.81		3.76	383
2018-07-13 07:14:29	6.25	200	5.34	5.06	5.25	230.4	229.6	230.6	本地	正常	无	65535	2.87	0.8		3.76	383
2018-07-13 07:15:36	6.15	200	5.31	5.01	5.26	229.6	228.8	229.8	本地	正常	无	65535	2.85	0.81		3.76	383
2018-07-13 07:16:43	6.19	200	5.35	4.98	5.22	230.3	229	229.7	本地	正常	无	65535	2.86	0.81		3.76	383
2018-07-13 07:17:49	6.21	200	5.31	5.07	5.2	229.7	228.7	229.1	本地	正常	无	65535	2.86	0.8		3.76	383
2018-07-13 07:18:57	6.27	200	5.3	5.02	5.24	230	229.2	229.4	本地	正常	无	65535	2.88	0.8		3.76	383
2018-07-13 07:20:03	6.26	200	5.3	5.06	5.32	230.1	229.2	230.1	本地	正常	无	65535	2.89	0.81		3.76	383
2018-07-13 07:21:10	6.26	200	5.39	5.04	5.18	229.9	228.7	229.5	本地	正常	无	65535	2.87	0.8		3.76	383
2018-07-13 07:22:16	6.12	200	5.27	4.95	5.2	229.6	228.7	229.7	本地	正常	无	65535	2.83	0.8		3.76	383
2018-07-13 07:23:23	6.27	200	5.42	5.14	5.31	229.4	228.8	229	本地	正常	无	65535	2.89	0.8		3.76	383
2018-07-13 07:24:30	6.23	200	5.27	4.99	5.31	230.2	229.7	230.5	本地	正常	无	65535	2.87	0.8		3.76	383
2018-07-13 07:25:49	6.21	200	5.31	4.97	5.22	229.8	228.8	229.9	本地	正常	无	65535	2.86	0.81		3.76	383
2018-07-13 07:27:06	6.24	200	5.31	4.97	5.19	229.6	228.4	229.4	本地	正常	无	65535	2.87	0.81		3.76	383
2018-07-13 07:28:24	6.23	200	5.38	5.15	5.27	230.2	228.8	229.7	本地	正常	无	65535	2.88	0.8		3.76	383
2018-07-13 07:29:39	6.28	200	5.39	5.26	5.33	229.9	228.6	229.6	本地	正常	无	65535	2.9	0.81		3.75	382
2018-07-13 07:30:50	6.26	200	5.32	5.09	5.27	230.1	229.1	230.1	本地	正常	无	65535	2.88	0.81		3.76	383
2018-07-13 07:32:00	6.2	200	5.26	5.02	5.18	229.2	228.7	228.9	本地	正常	无	65535	2.84	0.8		3.75	382
2018-07-13 07:33:10	6.15	200	5.24	5.02	5.23	228.9	228.6	228.9	本地	正常	无	65535	2.83	0.8		3.76	383
2018-07-13 07:34:20	6.25	200	5.33	5.05	5.21	229.9	228.8	229.7	本地	正常	无	65535	2.87	0.8		3.76	383
2018-07-13 07:35:31	6.17	200	5.29	5.07	5.28	229.7	228.3	229.4	本地	正常	无	65535	2.85	0.8		3.76	383
2018-07-13 07:36:42	6.22	200	5.34	4.95	5.33	229.8	229.5	230	本地	正常	无	65535	2.86	0.8		3.76	383
2018-07-13 07:37:52	6.18	200	5.32	4.97	5.25	230.3	229.6	229.8	本地	正常	无	65535	2.86	0.81		3.76	383
2018-07-13 07:39:03	6.27	200	5.36	5.04	5.22	229.5	228.2	229.1	本地	正常	无	65535	2.88	0.81		3.76	383
2018-07-13 07:40:13	6.23	200	5.35	5.03	5.22	229.3	228.3	229.3	本地	正常	无	65535	2.87	0.8		3.77	384
2018-07-13 07:41:24	6.19	200	5.25	5	5.24	229.2	228.5	229.3	本地	正常	无	65535	2.85	0.81		3.77	384
2018-07-13 07:42:34	6.32	200	5.36	5.12	5.29	229.9	229.2	230	本地	正常	无	65535	2.9	0.81		3.77	384
2018-07-13 07:43:44	6.29	200	5.34	5.16	5.18	229.9	228.8	229.3	本地	正常	无	65535	2.9	0.81		3.76	383
2018-07-13 07:44:55	6.25	200	5.32	5.01	5.25	229.8	228.7	229.1	本地	正常	无	65535	2.86	0.8		3.77	384
2018-07-13 07:46:05	6.21	200	5.32	5	5.21	230	229	229.2	本地	正常	无	65535	2.86	0.81		3.77	384
2018-07-13 07:47:14	6.2	200	5.39	5.03	5.11	229.1	228.4	229	本地	正常	无	65535	2.85	0.8		3.77	384
2018-07-13 07:48:25	6.28	200	5.45	5.11	5.2	229.3	228.1	228.8	本地	正常	无	65535	2.88	0.8		3.77	384
2018-07-13 07:49:35	6.28	200	5.38	5.07	5.24	230.2	229	229.6	本地	正常	无	65535	2.9	0.81		3.77	384
2018-07-13 07:50:46	6.19	200	5.29	5.06	5.2	230.5	230.1	230.7	本地	正常	无	65535	2.86	0.81		3.77	384
2018-07-13 07:51:56	6.25	200	5.36	5.08	5.26	230.8	230.3	230.2	本地	正常	无	65535	2.88	0.8		3.77	384
2018-07-13 07:53:07	6.28	200	5.34	5.11	5.19	230.1	228.7	229.4	本地	正常	无	65535	2.88	0.8		3.79	386
2018-07-13 07:54:17	6.23	200	5.37	5.09	5.14	230.4	229.7	229.7	本地	正常	无	65535	2.87	0.8		3.77	384
2018-07-13 07:55:27	6.3	200	5.45	5.09	5.26	230.1	229.8	229.7	本地	正常	无	65535	2.91	0.81		3.77	384
2018-07-13 07:56:38	6.2	200	5.4	5.09	5.2	230.1	229.7	230	本地	正常	无	65535	2.86	0.81		3.77	384
2018-07-13 07:57:48	6.28	200	5.4	5.15	5.31	230.4	229.6	229.7	本地	正常	无	65535	2.89	0.81		3.77	384
2018-07-13 07:58:58	6.22	200	5.33	5.01	5.27	230.4	229.4	230.3	本地	正常	无	65535	2.88	0.8		3.77	384
2018-07-13 08:00:08	6.3	200	5.4	5.08	5.3	230.1	229.6	230.1	本地	正常	无	65535	2.9	0.81		3.79	386
2018-07-13 08:01:19	6.21	200	5.34	5.11	5.21	230	229	230	本地	正常	无	65535	2.86	0.8		3.79	386
2018-07-13 08:02:29	6.21	200	5.37	5.02	5.26	230.5	229.4	229.8	本地	正常	无	65535	2.87	0.81		3.77	384
2018-07-13 08:03:39	6.33	200	5.44	5.1	5.29	230.3	229.2	229.5	本地	正常	无	65535	2.91	0.81		3.77	384
2018-07-13 08:04:50	6.15	200	5.29	5.05	5.15	231.1	230.6	230.9	本地	正常	无	65535	2.87	0.81		3.79	386
2018-07-13 08:06:00	6.2	200	5.34	5.13	5.22	230.2	229.1	229.7	本地	正常	无	65535	2.88	0.81		3.79	386
2018-07-13 08:07:11	6.19	200	5.41	5.02	5.17	230.4	229.5	230.2	本地	正常	无	65535	2.85	0.8		3.79	386
2018-07-13 08:08:21	6.23	200	5.26	5.07	5.16	229.7	229.4	229.4	本地	正常	无	65535	2.85	0.81		3.79	386
2018-07-13 08:09:31	6.29	200	5.35	5.06	5.24	230.1	229.8	230.2	本地	正常	无	65535	2.89	0.81		3.79	386
2018-07-13 08:10:41	6.26	200	5.38	5.1	5.16	230.5	229.3	229.6	本地	正常	无	65535	2.88	0.81		3.77	384
2018-07-13 08:11:51	6.29	200	5.32	5.13	5.23	229.9	228.5	229.4	本地	正常	无	65535	2.88	0.8		3.79	386
2018-07-13 08:13:01	6.29	200	5.47	5.16	5.31	228.7	228.3	228.6	本地	正常	无	65535	2.89	0.81		3.79	386
2018-07-13 08:14:12	6.26	200	5.35	5.07	5.14	229.2	228.7	228.7	本地	正常	无	65535	2.87	0.8		3.77	384
2018-07-13 08:15:22	6.24	200	5.39	5.02	5.2	229.6	228.6	228.9	本地	正常	无	65535	2.86	0.8		3.77	384
2018-07-13 08:16:34	6.25	200	5.37	5.11	5.15	229.6	228.8	228.8	本地	正常	无	65535	2.88	0.81		3.79	386
2018-07-13 08:17:43	6.21	200	5.44	5.06	5.21	229.8	229.3	229.6	本地	正常	无	65535	2.87	0.81		3.79	386
2018-07-13 08:18:54	6.27	200	5.41	5.16	5.17	229.6	228.9	229.7	本地	正常	无	65535	2.88	0.8		3.79	386
2018-07-13 08:20:04	6.34	200	5.45	5.16	5.25	229.6	228.9	229	本地	正常	无	65535	2.9	0.8		3.79	386
2018-07-13 08:21:14	6.35	200	5.46	5.16	5.34	229.3	227.8	228.8	本地	正常	无	65535	2.91	0.81		3.79	386
2018-07-13 08:22:24	6.24	200	5.36	5.09	5.21	228.8	228.4	228.4	本地	正常	无	65535	2.85	0.81		3.79	386
2018-07-13 08:23:35	6.33	200	5.4	5.1	5.21	229.6	228.5	228.8	本地	正常	无	65535	2.9	0.81		3.77	384
2018-07-13 08:27:05	6.33	200	5.41	5.11	5.2	228.4	227.6	227.7	本地	正常	无	65535	2.88	0.8		3.79	386
2018-07-13 08:28:16	6.28	200	5.38	5.18	5.26	228.3	227.6	227.7	本地	正常	无	65535	2.89	0.81		3.79	386
2018-07-13 08:29:27	6.3	200	5.39	5.07	5.22	228.8	227.9	228.8	本地	正常	无	65535	2.88	0.8		3.79	386
2018-07-13 08:30:37	6.33	200	5.35	5.12	5.2	229.2	228.7	229	本地	正常	无	65535	2.9	0.81		3.79	386
2018-07-13 08:31:48	6.33	200	5.4	5.14	5.24	229.3	228.2	228.7	本地	正常	无	65535	2.9	0.81		3.79	386
2018-07-13 08:32:58	6.21	200	5.37	5.09	5.23	228.4	228.1	228.4	本地	正常	无	65535	2.86	0.81		3.79	386
2018-07-13 08:34:09	6.3	200	5.35	5.15	5.28	228.3	228	228.3	本地	正常	无	65535	2.88	0.8		3.79	386
2018-07-13 08:35:19	6.33	200	5.43	5.08	5.32	228.8	227.6	228.4	本地	正常	无	65535	2.9	0.81		3.79	386
2018-07-13 08:36:29	6.26	200	5.29	5.04	5.19	228.2	226.9	227.7	本地	正常	无	65535	2.85	0.8		3.79	386
2018-07-13 08:37:40	6.37	200	5.36	5.11	5.2	228.5	228.1	228.4	本地	正常	无	65535	2.9	0.81		3.79	386
2018-07-13 08:38:50	6.3	200	5.4	5.15	5.25	227.8	227	227.9	本地	正常	无	65535	2.88	0.81		3.79	386
2018-07-13 08:40:01	6.32	200	5.37	5.1	5.21	228.8	228.4	228.7	本地	正常	无	65535	2.87	0.81		3.79	386
2018-07-13 08:41:11	6.36	200	5.41	5.14	5.27	228.3	227.6	228.3	本地	正常	无	65535	2.89	0.81		3.79	386
2018-07-13 08:42:21	6.39	200	5.4	5.17	5.28	228.6	227.4	228.3	本地	正常	无	65535	2.91	0.81		3.79	386
2018-07-13 08:43:32	6.28	200	5.31	5.16	5.28	228.7	228.5	228.6	本地	正常	无	65535	2.88	0.8		3.79	386
2018-07-13 08:44:42	6.26	200	5.23	5.1	5.25	229.1	228.9	229	本地	正常	无	65535	2.87	0.81		3.79	386
2018-07-13 08:45:52	6.27	200	5.34	5.15	5.3	228.9	228	229	本地	正常	无	65535	2.89	0.81		3.79	386
2018-07-13 08:47:02	6.3	200	5.4	5.14	5.3	228.1	227.3	227.7	本地	正常	无	65535	2.88	0.81		3.79	386
2018-07-13 08:48:12	6.4	200	5.37	5.23	5.42	227.7	227.3	227.6	本地	正常	无	65535	2.91	0.8		3.77	384
2018-07-13 08:49:23	6.34	200	5.38	5.19	5.28	228.5	227.4	228.3	本地	正常	无	65535	2.89	0.81		3.79	386
2018-07-13 08:50:33	6.27	200	5.24	5.07	5.26	228.5	227.7	228.1	本地	正常	无	65535	2.86	0.81		3.77	384
2018-07-13 08:51:43	6.29	200	5.22	5.07	5.27	228.4	227.6	228.1	本地	正常	无	65535	2.87	0.81		3.77	384
2018-07-13 08:52:54	6.33	200	5.25	5.15	5.24	228.1	227.3	227.7	本地	正常	无	65535	2.87	0.81		3.77	384
2018-07-13 08:54:04	6.23	200	5.24	5.1	5.17	228.2	227.5	227.7	本地	正常	无	65535	2.84	0.81		3.77	384
2018-07-13 08:55:14	6.32	200	5.28	5.14	5.29	228.1	226.9	227.9	本地	正常	无	65535	2.87	0.81		3.79	386
2018-07-13 08:56:25	6.24	200	5.3	5.08	5.24	227.8	226.7	227.4	本地	正常	无	65535	2.84	0.81		3.79	386
2018-07-13 08:57:35	6.28	200	5.21	5.04	5.24	228	227.3	228.2	本地	正常	无	65535	2.85	0.81		3.79	386
2018-07-13 08:58:46	6.27	200	5.27	5.04	5.32	228.4	228	228.2	本地	正常	无	65535	2.86	0.81		3.77	384
2018-07-13 08:59:55	6.3	200	5.36	5.11	5.3	228.4	227.7	228.7	本地	正常	无	65535	2.88	0.81		3.79	386
2018-07-13 09:01:06	6.28	200	5.36	5.05	5.24	228	227.5	228.1	本地	正常	无	65535	2.86	0.81		3.77	384
2018-07-13 09:02:16	6.28	200	5.41	5.06	5.2	227.2	226.5	227.3	本地	正常	无	65535	2.85	0.8		3.77	384
2018-07-13 09:03:32	6.18	200	5.25	5.03	5.09	227.3	227	227	本地	正常	无	65535	2.82	0.81		3.77	384
2018-07-13 09:04:49	6.25	200	5.3	5.08	5.24	227.6	227	227.6	本地	正常	无	65535	2.86	0.81		3.77	384
2018-07-13 09:05:47	6.21	200	5.39	5.1	5.23	227.9	227.5	227.5	本地	正常	无	65535	2.84	0.81		3.77	384
2018-07-13 09:06:58	6.32	200	5.33	5.16	5.25	228.1	227.2	228.2	本地	正常	无	65535	2.88	0.8		3.77	384
2018-07-13 09:08:09	6.2	200	5.3	5.01	5.24	227.4	227	227.6	本地	正常	无	65535	2.84	0.8		3.77	384
2018-07-13 09:09:19	6.24	200	5.38	5.09	5.26	227.9	227.4	227.6	本地	正常	无	65535	2.86	0.81		3.76	383
2018-07-13 09:10:29	6.19	200	5.34	4.96	5.23	227.8	226.3	227.4	本地	正常	无	65535	2.84	0.81		3.77	384
2018-07-13 09:11:39	6.26	200	5.34	5.04	5.3	226.9	225.8	227	本地	正常	无	65535	2.85	0.8		3.77	384
2018-07-13 09:12:50	6.25	200	5.36	5.01	5.28	228.1	227	227.7	本地	正常	无	65535	2.85	0.8		3.77	384
2018-07-13 09:14:01	6.23	200	5.38	5.12	5.32	227.3	226.5	227.5	本地	正常	无	65535	2.85	0.81		3.77	384
2018-07-13 09:15:06	6.22	200	5.33	5.11	5.18	227	226.1	226.4	本地	正常	无	65535	2.84	0.81		3.76	383
2018-07-13 09:16:12	6.22	200	5.29	5.06	5.16	227.9	226.7	227.4	本地	正常	无	65535	2.84	0.81		3.77	384
2018-07-13 09:17:17	6.3	200	5.43	5.17	5.33	227.1	226.2	227.1	本地	正常	无	65535	2.87	0.81		3.77	384
2018-07-13 09:18:22	6.35	200	5.49	4.99	5.31	227	226.4	226.6	本地	正常	无	65535	2.88	0.81		3.76	383
2018-07-13 09:19:29	6.17	200	5.33	4.99	5.21	227.5	226.6	226.8	本地	正常	无	65535	2.81	0.81		3.77	384
2018-07-13 09:20:34	6.35	200	5.46	5.13	5.34	227.6	226.9	227.2	本地	正常	无	65535	2.9	0.81		3.77	384
2018-07-13 09:21:39	6.33	200	5.4	5.07	5.27	227.4	227	227.4	本地	正常	无	65535	2.88	0.81		3.77	384
2018-07-13 09:22:44	6.27	200	5.4	5.1	5.29	227.6	226.4	227.3	本地	正常	无	65535	2.85	0.81		3.77	384
2018-07-13 09:23:49	6.35	200	5.4	5.1	5.34	228.3	227.4	227.8	本地	正常	无	65535	2.88	0.8		3.77	384
2018-07-13 09:24:55	6.15	200	5.25	4.96	5.28	228.7	227.7	228.2	本地	正常	无	65535	2.83	0.81		3.77	384
2018-07-13 09:26:00	6.24	200	5.36	4.96	5.28	228.1	227.6	228.4	本地	正常	无	65535	2.85	0.81		3.79	386
2018-07-13 09:27:06	6.31	200	5.4	5.06	5.27	228	226.8	227.6	本地	正常	无	65535	2.87	0.8		3.77	384
2018-07-13 09:28:11	6.33	200	5.46	5.19	5.34	227.7	227.1	227.7	本地	正常	无	65535	2.89	0.81		3.77	384
2018-07-13 09:29:16	6.36	200	5.48	5.15	5.37	227.1	226.7	226.9	本地	正常	无	65535	2.89	0.8		3.77	384
2018-07-13 09:30:22	6.27	200	5.41	5.08	5.3	227.6	226.8	227.6	本地	正常	无	65535	2.87	0.81		3.77	384
2018-07-13 09:31:19	6.3	200	5.4	5.04	5.24	227.6	227.2	227.3	本地	正常	无	65535	2.86	0.81		3.77	384
2018-07-13 09:32:16	6.38	200	5.46	5.03	5.27	228.9	227.6	228.3	本地	正常	无	65535	2.91	0.81		3.77	384
2018-07-13 09:33:13	6.32	200	5.47	5.19	5.36	228	227.4	228.2	本地	正常	无	65535	2.9	0.8		3.77	384
2018-07-13 09:34:10	6.28	200	5.39	5.16	5.28	227.6	227	227	本地	正常	无	65535	2.87	0.81		3.77	384
2018-07-13 09:35:20	6.21	200	5.26	4.97	5.13	228.2	228	228	本地	正常	无	65535	2.83	0.81		3.77	384
2018-07-13 09:36:30	6.25	200	5.33	5.01	5.18	228.5	227.7	228	本地	正常	无	65535	2.86	0.81		3.77	384
2018-07-13 09:37:40	6.32	200	5.41	5.07	5.28	228.3	227.1	228.1	本地	正常	无	65535	2.87	0.81		3.77	384
2018-07-13 09:38:52	6.23	200	5.28	5.03	5.16	228.1	227.3	228.1	本地	正常	无	65535	2.84	0.8		3.77	384
2018-07-13 09:40:01	6.3	200	5.29	5.08	5.2	227.7	226.7	227.1	本地	正常	无	65535	2.86	0.81		3.77	384
2018-07-13 09:41:12	6.3	200	5.38	5.16	5.2	227.9	226.7	227.6	本地	正常	无	65535	2.88	0.81		3.77	384
2018-07-13 09:42:22	6.23	200	5.29	5.1	5.26	227.2	227	227.1	本地	正常	无	65535	2.85	0.81		3.77	384
2018-07-13 09:43:32	6.27	200	5.32	5.15	5.29	227.5	226.8	227.8	本地	正常	无	65535	2.88	0.81		3.77	384
2018-07-13 09:44:42	6.3	200	5.37	5.12	5.33	228	226.9	227.6	本地	正常	无	65535	2.88	0.81		3.77	384
2018-07-13 09:45:53	6.17	200	5.34	5.05	5.19	227.7	227.6	227.6	本地	正常	无	65535	2.83	0.81		3.77	384
2018-07-13 09:47:03	6.3	200	5.27	5.1	5.2	228.4	227.9	228	本地	正常	无	65535	2.87	0.81		3.77	384
2018-07-13 09:48:14	6.32	200	5.29	5.17	5.26	228.4	228.2	228.1	本地	正常	无	65535	2.89	0.81		3.77	384
2018-07-13 09:49:25	6.31	200	5.3	5.08	5.3	227.6	227.4	227.5	本地	正常	无	65535	2.87	0.81		3.77	384
2018-07-13 09:50:35	6.34	200	5.43	5.14	5.33	228	227.7	227.8	本地	正常	无	65535	2.89	0.81		3.77	384
2018-07-13 09:51:45	6.38	200	5.46	5.21	5.32	228	227.2	228.1	本地	正常	无	65535	2.91	0.81		3.77	384
2018-07-13 09:52:56	6.37	200	5.42	5.12	5.3	228	227.4	227.5	本地	正常	无	65535	2.89	0.81		3.77	384
2018-07-13 09:54:07	6.38	200	5.45	5.15	5.38	228.1	227.1	228.2	本地	正常	无	65535	2.91	0.81		3.79	386
2018-07-13 09:55:17	6.34	200	5.34	5.15	5.27	228.5	228.3	228.4	本地	正常	无	65535	2.9	0.81		3.77	384
2018-07-13 09:56:27	6.41	200	5.42	5.13	5.27	228.3	228.1	228.1	本地	正常	无	65535	2.92	0.81		3.79	386
2018-07-13 09:57:37	6.31	200	5.37	5.07	5.22	228.3	227.5	227.7	本地	正常	无	65535	2.87	0.81		3.77	384
2018-07-13 09:58:47	6.28	200	5.41	5.11	5.29	228.1	227.9	228.4	本地	正常	无	65535	2.88	0.81		3.77	384
2018-07-13 09:59:58	6.39	200	5.36	5.13	5.44	228.7	228.3	229.1	本地	正常	无	65535	2.92	0.81		3.79	386
2018-07-13 10:01:18	6.3	200	5.34	5.1	5.27	229.2	228.5	228.8	本地	正常	无	65535	2.89	0.81		3.79	386
2018-07-13 10:02:38	6.3	200	5.42	5.11	5.31	229	228.1	228.6	本地	正常	无	65535	2.89	0.81		3.77	384
2018-07-13 10:03:59	6.33	200	5.27	5.06	5.3	228.7	227.9	228.4	本地	正常	无	65535	2.88	0.8		3.77	384
2018-07-13 10:05:20	6.27	200	5.34	5.02	5.34	228.8	228.4	228.6	本地	正常	无	65535	2.88	0.81		3.79	386
2018-07-13 10:06:26	6.3	200	5.31	4.97	5.34	228.5	228.2	228.5	本地	正常	无	65535	2.88	0.81		3.79	386
2018-07-13 10:07:32	6.3	200	5.38	5.09	5.36	228.2	227.4	227.9	本地	正常	无	65535	2.87	0.81		3.77	384
2018-07-13 10:08:36	6.31	200	5.31	5.06	5.28	227.9	227.4	227.6	本地	正常	无	65535	2.87	0.81		3.77	384
2018-07-13 10:09:42	6.38	200	5.39	5.06	5.37	228.6	227.3	228.5	本地	正常	无	65535	2.9	0.81		3.79	386
2018-07-13 10:10:40	6.28	200	5.4	4.95	5.33	227.8	227.3	228.1	本地	正常	无	65535	2.87	0.81		3.77	384
2018-07-13 10:11:50	6.23	200	5.33	5.06	5.29	227.7	226.6	227.3	本地	正常	无	65535	2.85	0.81		3.77	384
2018-07-13 10:13:00	6.42	200	5.49	5	5.41	228	227.1	228.3	本地	正常	无	65535	2.9	0.8		3.77	384
2018-07-13 10:14:11	6.3	200	5.4	4.91	5.29	228.6	227.2	228.5	本地	正常	无	65535	2.87	0.81		3.77	384
2018-07-13 10:15:22	6.39	200	5.52	5.03	5.4	229	227.9	229.2	本地	正常	无	65535	2.91	0.81		3.79	386
2018-07-13 10:16:32	6.26	200	5.39	4.89	5.34	228.7	228.2	228.6	本地	正常	无	65535	2.86	0.8		3.77	384
2018-07-13 10:17:42	6.25	200	5.43	4.93	5.37	228.9	228.3	228.8	本地	正常	无	65535	2.87	0.8		3.77	384
2018-07-13 10:18:52	6.25	200	5.39	4.95	5.31	229.6	228	229.3	本地	正常	无	65535	2.87	0.8		3.79	386
2018-07-13 10:20:03	6.27	200	5.42	4.94	5.3	228.7	228	228.8	本地	正常	无	65535	2.86	0.8		3.77	384
2018-07-13 10:21:12	6.31	200	5.4	4.98	5.38	228	227.4	228	本地	正常	无	65535	2.87	0.8		3.79	386
2018-07-13 10:22:24	6.33	200	5.46	5.02	5.33	228	227.3	227.9	本地	正常	无	65535	2.88	0.8		3.77	384
2018-07-13 10:23:33	6.3	200	5.47	4.98	5.33	228.1	227.3	228.2	本地	正常	无	65535	2.88	0.81		3.79	386
2018-07-13 10:24:44	6.22	200	5.42	4.93	5.35	228.7	227.2	228.1	本地	正常	无	65535	2.86	0.81		3.77	384
2018-07-13 10:25:54	6.28	200	5.41	5.02	5.34	230	229.1	230.2	本地	正常	无	65535	2.89	0.81		3.79	386
2018-07-13 10:27:04	6.25	200	5.33	4.95	5.34	230.6	229	230.5	本地	正常	无	65535	2.87	0.8		3.79	386
2018-07-13 10:28:15	6.29	200	5.33	4.94	5.36	230.3	229.4	229.9	本地	正常	无	65535	2.89	0.8		3.77	384
2018-07-13 10:29:26	6.22	200	5.36	4.94	5.37	230.7	230.1	230.5	本地	正常	无	65535	2.87	0.81		3.77	384
2018-07-13 10:30:36	6.22	200	5.38	4.9	5.41	230.5	229.2	230.6	本地	正常	无	65535	2.87	0.8		3.79	386
2018-07-13 10:31:46	6.22	200	5.35	5	5.38	231	230.5	230.9	本地	正常	无	65535	2.87	0.8		3.79	386
2018-07-13 10:32:55	6.26	200	5.33	4.88	5.29	231.7	230.4	231.8	本地	正常	无	65535	2.89	0.81		3.79	386
2018-07-13 10:34:06	6.2	200	5.39	4.96	5.28	230.9	229.4	230.7	本地	正常	无	65535	2.86	0.8		3.79	386
2018-07-13 10:35:17	6.23	200	5.41	4.88	5.28	230.8	229.9	231	本地	正常	无	65535	2.88	0.8		3.79	386
2018-07-13 10:36:27	6.26	200	5.58	5.06	5.42	228.3	227	227.7	本地	正常	无	65535	2.86	0.8		3.77	384
2018-07-13 10:37:37	6.22	200	5.46	4.92	5.37	229.9	228.5	229.9	本地	正常	无	65535	2.87	0.8		3.79	386
2018-07-13 10:38:48	6.26	200	5.45	4.94	5.37	229.7	228.5	229.4	本地	正常	无	65535	2.88	0.8		3.79	386
2018-07-13 10:39:58	6.24	200	5.41	4.96	5.31	230.2	229.7	230.2	本地	正常	无	65535	2.88	0.8		3.79	386
2018-07-13 10:41:09	6.31	200	5.53	5.08	5.41	229.4	228.8	229.1	本地	正常	无	65535	2.9	0.8		3.79	386
2018-07-13 10:42:18	6.34	200	5.54	5.07	5.28	229.8	229.2	229.5	本地	正常	无	65535	2.91	0.8		3.79	386
2018-07-13 10:43:29	6.25	200	5.57	5	5.28	230.6	229.8	230.5	本地	正常	无	65535	2.89	0.8		3.79	386
2018-07-13 10:44:39	6.36	200	5.48	5.04	5.41	229.7	229.1	229.9	本地	正常	无	65535	2.92	0.8		3.79	386
2018-07-13 10:45:49	6.32	200	5.55	5.04	5.44	230.9	229.8	230.4	本地	正常	无	65535	2.91	0.8		3.79	386
2018-07-13 10:47:00	6.23	200	5.45	4.92	5.23	229.8	229.2	229.7	本地	正常	无	65535	2.86	0.8		3.79	386
2018-07-13 10:48:10	6.29	200	5.46	5.02	5.32	230.1	229.4	229.7	本地	正常	无	65535	2.89	0.8		3.77	384
2018-07-13 10:49:21	6.24	200	5.43	4.96	5.29	230.5	229.8	230.1	本地	正常	无	65535	2.88	0.8		3.77	384
2018-07-13 10:50:32	6.28	200	5.43	5.01	5.24	230.4	228.8	230	本地	正常	无	65535	2.88	0.8		3.79	386
2018-07-13 10:51:41	6.35	200	5.53	5.14	5.37	230	228.6	229.7	本地	正常	无	65535	2.92	0.8		3.79	386
2018-07-13 10:52:52	6.35	200	5.56	5.04	5.33	230.5	228.9	230	本地	正常	无	65535	2.91	0.8		3.79	386
2018-07-13 10:54:02	6.23	200	5.48	4.86	5.22	230.1	229.2	229.6	本地	正常	无	65535	2.86	0.8		3.77	384
2018-07-13 10:55:12	6.24	200	5.39	5	5.22	230.5	229.5	229.8	本地	正常	无	65535	2.87	0.8		3.79	386
2018-07-13 10:56:22	6.33	200	5.47	5.05	5.26	230.8	230	230.9	本地	正常	无	65535	2.91	0.8		3.79	386
2018-07-13 10:57:34	6.25	200	5.47	5.01	5.31	230.4	229.7	230.1	本地	正常	无	65535	2.88	0.8		3.79	386
2018-07-13 10:58:43	6.32	200	5.56	5.01	5.3	230.8	229.6	230.2	本地	正常	无	65535	2.92	0.8		3.79	386
2018-07-13 10:59:54	6.31	200	5.52	4.96	5.3	231.1	229.4	230.5	本地	正常	无	65535	2.89	0.8		3.79	386
2018-07-13 11:01:04	6.28	200	5.52	5.03	5.27	229.8	228.8	229.8	本地	正常	无	65535	2.89	0.8		3.77	384
2018-07-13 11:02:15	6.43	200	5.55	5.02	5.31	230.5	228.7	229.9	本地	正常	无	65535	2.93	0.8		3.79	386
2018-07-13 11:03:25	6.36	200	5.53	5	5.26	230.5	229.5	230	本地	正常	无	65535	2.92	0.8		3.79	386
2018-07-13 11:04:35	6.4	200	5.59	5.08	5.42	230.4	229.3	230	本地	正常	无	65535	2.94	0.8		3.79	386
2018-07-13 11:05:47	6.28	200	5.38	4.99	5.33	230.7	229.3	230.6	本地	正常	无	65535	2.88	0.8		3.79	386
2018-07-13 11:06:56	6.25	200	5.44	5.06	5.3	229.6	228.9	229.4	本地	正常	无	65535	2.87	0.8		3.79	386
2018-07-13 11:08:06	6.36	200	5.51	5.16	5.38	229.8	229.3	230	本地	正常	无	65535	2.92	0.8		3.79	386
2018-07-13 11:09:16	6.35	200	5.5	5.07	5.39	230.7	229.4	230.2	本地	正常	无	65535	2.91	0.8		3.79	386
2018-07-13 11:10:26	6.29	200	5.54	5.08	5.27	231.5	230.2	230.7	本地	正常	无	65535	2.9	0.8		3.79	386
2018-07-13 11:11:38	6.22	200	5.46	5.03	5.25	230.7	229.9	230.8	本地	正常	无	65535	2.88	0.8		3.79	386
2018-07-13 11:12:47	6.3	200	5.52	5.08	5.23	231	229.4	230.5	本地	正常	无	65535	2.89	0.8		3.79	386
2018-07-13 11:13:58	6.44	200	5.68	5.12	5.38	230.3	229.5	230.1	本地	正常	无	65535	2.95	0.8		3.79	386
2018-07-13 11:16:11	6.3	200	5.53	4.98	5.26	230.1	229.3	229.9	本地	正常	无	65535	2.89	0.8		3.79	386
2018-07-13 11:17:26	6.28	200	5.47	4.97	5.27	229.9	229.1	229.5	本地	正常	无	65535	2.88	0.8		3.79	386
2018-07-13 11:17:28	6.23	200	5.47	4.98	5.27	229.6	228.6	229.1	本地	正常	无	65535	2.87	0.81		3.79	386
2018-07-13 11:18:54	6.33	200	5.48	5.05	5.3	229.7	229	229.3	本地	正常	无	65535	2.89	0.8		3.79	386
2018-07-13 11:19:50	6.37	200	5.44	5.08	5.28	230	228.4	229.4	本地	正常	无	65535	2.91	0.81		3.79	386

## Sheet: Sheet8
时间	电流	转速	输入电流A	输入电流B	输入电流C	输入电压A	输入电压B	输入电压C	KA0	KA4	远程操作	操作时间	有功功率	功率因数	有功电量	井下压力	沉没度
2018-08-25 06:07:12	7.95	205	6.43	6.1	6.62	237	236.7	237.3	本地	正常	调速	65535	3.63	0.81		1.46	148
2018-08-25 06:09:37	7.95	205	6.45	6.04	6.45	236.7	236.3	236.8	本地	正常	调速	65535	3.62	0.81		1.46	148
2018-08-25 06:12:02	7.97	205	6.48	6.06	6.53	236.6	236.8	236.5	本地	正常	调速	65535	3.63	0.81		1.45	147
2018-08-25 06:14:27	7.98	205	6.52	6.01	6.47	237.1	236.3	236.9	本地	正常	调速	65535	3.62	0.81		1.46	148
2018-08-25 06:16:52	7.97	205	6.42	6.04	6.52	237.1	236.2	236.7	本地	正常	调速	65535	3.64	0.81		1.45	147
2018-08-25 06:19:18	7.97	205	6.47	5.96	6.49	236.8	236.8	236.7	本地	正常	调速	65535	3.63	0.81		1.45	147
2018-08-25 06:21:44	7.99	205	6.51	6.02	6.53	236.8	236	236.3	本地	正常	调速	65535	3.64	0.81		1.45	147
2018-08-25 06:24:10	8.02	205	6.49	6.13	6.55	236.7	236.9	236.6	本地	正常	调速	65535	3.63	0.8		1.45	147
2018-08-25 06:26:35	8.02	205	6.47	6.01	6.51	236.4	236.4	236.1	本地	正常	调速	65535	3.64	0.81		1.45	147
2018-08-25 06:29:00	8	205	6.52	6.03	6.63	236.7	236.5	236.4	本地	正常	调速	65535	3.65	0.81		1.46	148
2018-08-25 06:31:25	7.98	205	6.55	6.09	6.5	236.9	236.8	236.3	本地	正常	调速	65535	3.64	0.81		1.45	147
2018-08-25 06:33:50	8	205	6.54	6.01	6.55	236.3	235.9	236.3	本地	正常	调速	65535	3.64	0.81		1.45	147
2018-08-25 06:36:16	8.06	205	6.56	6	6.6	236.6	236.1	236.7	本地	正常	调速	65535	3.66	0.81		1.45	147
2018-08-25 06:38:41	8.04	205	6.53	6.05	6.6	236.6	236.6	236.6	本地	正常	调速	65535	3.66	0.81		1.45	147
2018-08-25 06:41:07	8.03	205	6.53	6.01	6.53	236.5	236.4	236	本地	正常	调速	65535	3.64	0.81		1.45	147
2018-08-25 06:43:32	8.1	205	6.55	6.08	6.67	236.7	236.3	236.3	本地	正常	调速	65535	3.69	0.81		1.45	147
2018-08-25 06:50:47	8.06	205	6.46	6.16	6.63	236.2	235.8	235.7	本地	正常	调速	65535	3.66	0.81		1.45	147
2018-08-25 06:53:12	8.06	205	6.47	6.16	6.6	237.1	236.2	236.6	本地	正常	调速	65535	3.66	0.81		1.45	147
2018-08-25 06:55:37	8.1	205	6.47	6.16	6.62	236.8	236	236.3	本地	正常	调速	65535	3.68	0.81		1.45	147
2018-08-25 06:58:03	8.11	205	6.64	6.09	6.67	236.7	236.1	236.2	本地	正常	调速	65535	3.69	0.81		1.45	147
2018-08-25 07:00:28	8.09	205	6.54	6.18	6.63	236	236.2	236	本地	正常	调速	65535	3.68	0.81		1.45	147
2018-08-25 07:02:54	8.11	205	6.65	6.15	6.68	236.4	235.6	236	本地	正常	调速	65535	3.69	0.81		1.45	147
2018-08-25 07:05:19	8.1	205	6.62	6.16	6.6	236.5	236.3	236.5	本地	正常	调速	65535	3.67	0.81		1.45	147
2018-08-25 07:07:45	8.14	205	6.62	6.18	6.64	237	236.2	236.4	本地	正常	调速	65535	3.7	0.81		1.45	147
2018-08-25 07:10:10	8.16	205	6.53	6.22	6.66	236.6	236.4	236.1	本地	正常	调速	65535	3.7	0.81		1.45	147
2018-08-25 07:12:35	8.16	205	6.64	6.22	6.67	236.4	235.8	236.1	本地	正常	调速	65535	3.7	0.81		1.46	148
2018-08-25 07:15:00	8.17	205	6.63	6.21	6.55	236.8	236.1	236	本地	正常	调速	65535	3.71	0.82		1.45	147
2018-08-25 07:17:25	8.17	205	6.6	6.12	6.65	236.4	236.4	236	本地	正常	调速	65535	3.71	0.81		1.45	147
2018-08-25 07:19:51	8.12	205	6.53	6.13	6.57	236.7	236	236	本地	正常	调速	65535	3.69	0.82		1.45	147
2018-08-25 07:22:16	8.12	205	6.48	6.11	6.58	237	236.4	236.6	本地	正常	调速	65535	3.69	0.82		1.45	147
2018-08-25 07:24:42	8.09	205	6.46	6.03	6.61	236.6	235.8	236.6	本地	正常	调速	65535	3.67	0.82		1.46	148
2018-08-25 07:27:07	8.1	205	6.59	6.1	6.59	236.5	235.6	236.1	本地	正常	调速	65535	3.69	0.82		1.45	147
2018-08-25 07:29:33	8.17	205	6.59	6.19	6.6	236.3	236.4	236	本地	正常	调速	65535	3.7	0.81		1.46	148
2018-08-25 07:31:57	8.16	205	6.56	6.16	6.68	236.6	236.5	236.8	本地	正常	调速	65535	3.7	0.81		1.46	148
2018-08-25 07:34:23	8.1	205	6.57	6.18	6.68	237.2	236.5	236.9	本地	正常	调速	65535	3.68	0.81		1.46	148
2018-08-25 07:36:48	8.08	205	6.58	6.19	6.65	236.1	236.3	236.3	本地	正常	调速	65535	3.67	0.81		1.46	148
2018-08-25 07:39:13	8.08	205	6.53	6.23	6.62	236.3	236.5	236.1	本地	正常	调速	65535	3.67	0.8		1.46	148
2018-08-25 07:41:39	8.08	205	6.64	6.15	6.7	236.7	235.6	236.4	本地	正常	调速	65535	3.67	0.8		1.47	150
2018-08-25 07:44:04	8.05	205	6.54	6.17	6.6	236.6	236.4	236.8	本地	正常	调速	65535	3.66	0.81		1.47	150
2018-08-25 07:46:29	8.02	205	6.48	6.05	6.61	236.1	236	236.4	本地	正常	调速	65535	3.64	0.81		1.46	148
2018-08-25 07:48:55	8.08	205	6.56	6.13	6.66	236.4	236.1	236	本地	正常	调速	65535	3.66	0.8		1.46	148
2018-08-25 07:51:21	8.07	205	6.47	6.13	6.67	236.6	235.7	236.4	本地	正常	调速	65535	3.65	0.81		1.47	150
2018-08-25 07:53:46	8.08	205	6.59	6.15	6.77	235.9	235.9	235.6	本地	正常	调速	65535	3.67	0.8		1.47	150
2018-08-25 07:56:12	8.1	205	6.6	6.18	6.64	236.2	235.9	236.3	本地	正常	调速	65535	3.68	0.81		1.47	150
2018-08-25 07:58:37	8.08	205	6.59	6.15	6.6	236.1	236	236.1	本地	正常	调速	65535	3.66	0.81		1.47	150
2018-08-25 08:01:02	8.07	205	6.51	6.21	6.68	236.3	235.8	236.1	本地	正常	调速	65535	3.66	0.81		1.47	150
2018-08-25 08:03:28	8.05	205	6.53	6.11	6.57	236.3	235.7	235.8	本地	正常	调速	65535	3.64	0.81		1.46	148
2018-08-25 08:05:53	8.08	205	6.46	6.16	6.41	234.7	234.5	234.7	本地	正常	调速	65535	3.65	0.82		1.46	148
2018-08-25 08:08:19	8.07	205	6.6	6.16	6.57	233.1	232.6	233.1	本地	正常	调速	65535	3.61	0.81		1.45	147
2018-08-25 08:10:44	8.07	205	6.57	6.2	6.52	233	232.4	232.5	本地	正常	调速	65535	3.61	0.81		1.44	146
2018-08-25 08:13:09	8.12	205	6.62	6.31	6.73	233.4	232.8	232.9	本地	正常	调速	65535	3.65	0.8		1.45	147
2018-08-25 08:15:35	8.03	205	6.52	6.18	6.57	233	232.9	232.4	本地	正常	调速	65535	3.59	0.81		1.45	147
2018-08-25 08:17:59	8.09	205	6.63	6.32	6.6	230.8	230.4	230.2	本地	正常	调速	65535	3.6	0.81		1.44	146
2018-08-25 08:20:25	8.03	205	6.54	6.21	6.54	229.6	229.8	229.5	本地	正常	调速	65535	3.56	0.81		1.44	146
2018-08-25 08:22:50	8.07	205	6.61	6.19	6.63	229.7	229.3	229.8	本地	正常	调速	65535	3.58	0.81		1.44	146
2018-08-25 08:25:16	8.05	205	6.6	6.22	6.56	229.9	229.9	230.4	本地	正常	调速	65535	3.56	0.81		1.44	146
2018-08-25 08:27:41	8.04	205	6.53	6.24	6.5	230.6	230.1	230.6	本地	正常	调速	65535	3.57	0.81		1.44	146
2018-08-25 08:30:06	8.05	205	6.57	6.21	6.59	230.3	230	230.5	本地	正常	调速	65535	3.57	0.8		1.44	146
2018-08-25 08:32:32	8	205	6.52	6.18	6.55	230.4	230	230.5	本地	正常	调速	65535	3.56	0.81		1.44	146
2018-08-25 08:34:58	8.05	205	6.57	6.16	6.65	229.9	230.1	230.1	本地	正常	调速	65535	3.57	0.81		1.43	145
2018-08-25 08:37:23	8.05	205	6.57	6.23	6.67	229.7	229.7	230.1	本地	正常	调速	65535	3.58	0.81		1.43	145
2018-08-25 08:39:48	8.04	205	6.58	6.22	6.55	230.3	230.4	230.2	本地	正常	调速	65535	3.55	0.8		1.44	146
2018-08-25 08:42:13	8.05	205	6.6	6.23	6.54	230	230.1	230.1	本地	正常	调速	65535	3.57	0.81		1.43	145
2018-08-25 08:44:38	8.09	205	6.55	6.19	6.6	230.3	230.1	230.4	本地	正常	调速	65535	3.59	0.81		1.43	145
2018-08-25 08:47:03	8.07	205	6.6	6.31	6.57	229.8	230.1	229.9	本地	正常	调速	65535	3.59	0.81		1.44	146
2018-08-25 08:49:29	8.04	205	6.59	6.17	6.69	230.3	229.6	230.4	本地	正常	调速	65535	3.57	0.81		1.44	146
2018-08-25 08:51:54	8.07	205	6.55	6.18	6.53	230.2	230	230.3	本地	正常	调速	65535	3.57	0.81		1.44	146
2018-08-25 08:54:20	8.09	205	6.6	6.23	6.63	230.4	230.3	230.6	本地	正常	调速	65535	3.61	0.81		1.43	145
2018-08-25 08:56:45	8.06	205	6.45	6.22	6.51	230.8	230.2	230.5	本地	正常	调速	65535	3.59	0.82		1.44	146
2018-08-25 08:59:11	8.1	205	6.52	6.18	6.57	231	230.3	231	本地	正常	调速	65535	3.6	0.82		1.44	146
2018-08-25 09:01:36	8.18	205	6.55	6.24	6.57	231	230.6	230.6	本地	正常	调速	65535	3.63	0.82		1.43	145
2018-08-25 09:04:00	8.09	205	6.52	6.2	6.54	229.8	230	230.1	本地	正常	调速	65535	3.6	0.82		1.44	146
2018-08-25 09:06:26	8.18	205	6.59	6.28	6.53	230.3	230.4	230.3	本地	正常	调速	65535	3.62	0.82		1.44	146
2018-08-25 09:08:52	8.07	205	6.55	6.11	6.46	230	229.7	229.8	本地	正常	调速	65535	3.57	0.82		1.44	146
2018-08-25 09:11:16	8.07	205	6.57	6.18	6.5	229.9	230.2	229.8	本地	正常	调速	65535	3.6	0.82		1.44	146
2018-08-25 09:13:42	8.05	205	6.52	6.16	6.41	230.7	230.8	230.5	本地	正常	调速	65535	3.57	0.82		1.44	146
2018-08-25 09:16:07	8.1	205	6.56	6.14	6.55	230.2	230	229.7	本地	正常	调速	65535	3.6	0.82		1.43	145
2018-08-25 09:18:33	8.09	205	6.6	6.19	6.46	230.2	230.6	230.3	本地	正常	调速	65535	3.6	0.82		1.44	146
2018-08-25 09:20:58	8.05	205	6.59	6.12	6.41	230.2	229.6	230.3	本地	正常	调速	65535	3.57	0.82		1.43	145
2018-08-25 09:23:23	8.05	205	6.49	6.08	6.42	230.8	230.5	230.8	本地	正常	调速	65535	3.57	0.82		1.43	145
2018-08-25 09:25:48	8.08	205	6.58	6.18	6.43	230.8	230.2	230	本地	正常	调速	65535	3.59	0.82		1.43	145
2018-08-25 09:28:14	8.09	205	6.54	6.2	6.4	229.9	229.7	229.4	本地	正常	调速	65535	3.59	0.82		1.43	145
2018-08-25 09:35:30	8.07	205	6.54	6.17	6.48	230.5	229.9	230.1	本地	正常	调速	65535	3.58	0.81		1.43	145
2018-08-25 09:37:56	8.13	205	6.61	6.21	6.52	229.5	229.1	229.6	本地	正常	调速	65535	3.6	0.81		1.43	145
2018-08-25 09:40:20	8.08	205	6.48	6.22	6.49	229.6	228.9	229.5	本地	正常	调速	65535	3.57	0.82		1.43	145
2018-08-25 09:42:46	8.08	205	6.53	6.27	6.55	229.3	228.5	229.1	本地	正常	调速	65535	3.59	0.81		1.43	145
2018-08-25 09:45:11	8.11	205	6.59	6.19	6.59	229.7	229.4	230.1	本地	正常	调速	65535	3.59	0.81		1.43	145
2018-08-25 09:47:36	8.13	205	6.6	6.25	6.62	229	229.1	229.2	本地	正常	调速	65535	3.59	0.81		1.44	146
2018-08-25 09:50:01	8.13	205	6.6	6.34	6.59	229.8	229.3	229.7	本地	正常	调速	65535	3.59	0.81		1.43	145
2018-08-25 09:52:26	8.16	205	6.62	6.26	6.64	229.6	228.5	229	本地	正常	调速	65535	3.6	0.81		1.43	145
2018-08-25 09:54:52	8.13	205	6.61	6.22	6.6	229.3	228.7	229.1	本地	正常	调速	65535	3.59	0.81		1.43	145
2018-08-25 09:57:18	8.17	205	6.59	6.37	6.59	228.3	228.4	228.1	本地	正常	调速	65535	3.61	0.81		1.43	145
2018-08-25 09:59:43	8.16	205	6.55	6.3	6.6	228.4	228.4	228.8	本地	正常	调速	65535	3.6	0.81		1.43	145
2018-08-25 10:02:09	8.16	205	6.57	6.34	6.6	228.3	228.4	228.7	本地	正常	调速	65535	3.6	0.81		1.43	145
2018-08-25 10:04:33	8.16	205	6.46	6.33	6.53	228.6	229.1	228.8	本地	正常	调速	65535	3.6	0.82		1.43	145
2018-08-25 10:06:58	8.19	205	6.55	6.3	6.61	229.2	228.8	228.6	本地	正常	调速	65535	3.62	0.82		1.43	145
2018-08-25 10:09:24	8.17	205	6.48	6.28	6.61	228.5	228.5	228.8	本地	正常	调速	65535	3.59	0.82		1.43	145
2018-08-25 10:11:49	8.16	205	6.59	6.38	6.52	228.6	228.5	228.2	本地	正常	调速	65535	3.59	0.81		1.41	143
2018-08-25 10:14:14	8.12	205	6.55	6.29	6.61	228.3	228.2	227.8	本地	正常	调速	65535	3.57	0.81		1.41	143
2018-08-25 10:16:40	8.14	205	6.61	6.32	6.62	228.2	227.8	227.8	本地	正常	调速	65535	3.58	0.81		1.43	145
2018-08-25 10:19:04	8.13	205	6.54	6.36	6.6	228.3	228.4	227.9	本地	正常	调速	65535	3.58	0.81		1.41	143
2018-08-25 10:21:30	8.11	205	6.6	6.34	6.55	228	228.1	227.7	本地	正常	调速	65535	3.58	0.81		1.43	145
2018-08-25 10:23:57	8.13	205	6.56	6.3	6.56	227.2	227.2	227.3	本地	正常	调速	65535	3.58	0.82		1.43	145
2018-08-25 10:26:21	8.16	205	6.58	6.34	6.55	227.4	227.1	227	本地	正常	调速	65535	3.59	0.82		1.41	143
2018-08-25 10:28:46	8.12	205	6.51	6.3	6.57	227.9	227.8	227.6	本地	正常	调速	65535	3.58	0.82		1.43	145
2018-08-25 10:31:11	8.13	205	6.51	6.26	6.5	228.4	228.1	228	本地	正常	调速	65535	3.58	0.82		1.41	143
2018-08-25 10:33:36	8.1	205	6.51	6.25	6.49	227	227.5	227.3	本地	正常	调速	65535	3.57	0.82		1.41	143
2018-08-25 10:36:01	8.2	205	6.58	6.37	6.63	228	228.2	227.7	本地	正常	调速	65535	3.61	0.82		1.41	143
2018-08-25 10:38:08	8.15	205	6.46	6.37	6.56	226.9	227.9	226.9	本地	正常	调速	65535	3.59	0.82		1.41	143
2018-08-25 10:40:15	8.1	205	6.54	6.3	6.54	228.7	228.1	228.5	本地	正常	调速	65535	3.59	0.82		1.43	145
2018-08-25 10:41:46	8.09	205	6.55	6.3	6.53	228.1	227.6	227.2	本地	正常	调速	65535	3.57	0.82		1.41	143
2018-08-25 10:44:16	8.1	205	6.57	6.25	6.56	227.8	228.3	227.9	本地	正常	调速	65535	3.59	0.82		1.43	145
2018-08-25 10:47:38	8.16	205	6.57	6.28	6.57	227.3	227.7	227.4	本地	正常	调速	65535	3.6	0.82		1.41	143
2018-08-25 10:50:34	8.14	205	6.62	6.24	6.58	227.8	227.4	227.6	本地	正常	调速	65535	3.59	0.82		1.43	145
2018-08-25 10:53:15	8.11	205	6.61	6.26	6.62	227.3	227.6	227.6	本地	正常	调速	65535	3.56	0.81		1.41	143
2018-08-25 10:56:05	8.15	205	6.66	6.31	6.57	227.4	227.5	227.6	本地	正常	调速	65535	3.58	0.81		1.43	145
2018-08-25 10:58:39	8.15	205	6.61	6.23	6.64	227.9	228	227.9	本地	正常	调速	65535	3.59	0.82		1.43	145
2018-08-25 11:01:04	8.17	205	6.58	6.21	6.55	227.8	227.9	227.8	本地	正常	调速	65535	3.59	0.82		1.43	145
2018-08-25 11:03:30	8.16	205	6.58	6.29	6.57	227.6	227.6	227.7	本地	正常	调速	65535	3.59	0.82		1.43	145
2018-08-25 11:05:56	8.18	205	6.57	6.23	6.6	227.7	228.1	228.1	本地	正常	调速	65535	3.59	0.82		1.43	145
2018-08-25 11:08:21	8.17	205	6.53	6.23	6.58	228.3	228.2	228.6	本地	正常	调速	65535	3.6	0.82		1.41	143
2018-08-25 11:10:46	8.2	205	6.6	6.22	6.65	227.9	228.5	228.3	本地	正常	调速	65535	3.62	0.82		1.43	145
2018-08-25 11:13:11	8.17	205	6.62	6.28	6.64	228	227.6	227.6	本地	正常	调速	65535	3.59	0.81		1.43	145
2018-08-25 11:15:36	8.16	205	6.6	6.21	6.58	227.8	227.3	227.7	本地	正常	调速	65535	3.6	0.82		1.41	143
2018-08-25 11:18:02	8.18	205	6.52	6.29	6.58	227.7	228.2	227.7	本地	正常	调速	65535	3.59	0.82		1.43	145
2018-08-25 11:20:27	8.21	205	6.59	6.17	6.64	228.3	227.7	228.3	本地	正常	调速	65535	3.61	0.81		1.41	143
2018-08-25 11:22:52	8.23	205	6.63	6.29	6.61	227.8	226.8	227.6	本地	正常	调速	65535	3.61	0.82		1.41	143
2018-08-25 11:25:18	8.32	205	6.68	6.36	6.69	227.7	227.9	227.4	本地	正常	调速	65535	3.65	0.82		1.41	143
2018-08-25 11:27:44	8.21	205	6.61	6.33	6.69	227.8	227.7	227.7	本地	正常	调速	65535	3.62	0.82		1.43	145
2018-08-25 11:30:10	8.19	205	6.55	6.24	6.55	227.9	228	228.2	本地	正常	调速	65535	3.6	0.82		1.43	145
2018-08-25 11:32:33	8.24	205	7.2	6.67	6.69	204.3	203.9	204.7	本地	正常	调速	65535	3.41	0.82		1.37	139
2018-08-25 11:34:59	8.25	205	6.71	6.39	6.7	225.3	224.7	225	本地	正常	调速	65535	3.6	0.81		1.4	142
2018-08-25 11:37:24	8.21	205	6.63	6.36	6.67	226	225.9	225.7	本地	正常	调速	65535	3.59	0.81		1.41	143
2018-08-25 11:39:49	8.21	205	6.66	6.36	6.55	225.7	225.6	225.9	本地	正常	调速	65535	3.59	0.81		1.41	143
2018-08-25 11:42:15	8.21	205	6.55	6.4	6.59	226	226.1	225.7	本地	正常	调速	65535	3.59	0.82		1.41	143
2018-08-25 11:44:39	8.23	205	6.68	6.39	6.63	225.7	225.1	225.4	本地	正常	调速	65535	3.59	0.81		1.41	143
2018-08-25 11:47:06	8.18	205	6.56	6.41	6.58	225.2	225.4	225.1	本地	正常	调速	65535	3.58	0.82		1.41	143
2018-08-25 11:49:32	8.16	205	6.64	6.25	6.55	225.9	225.6	225.7	本地	正常	调速	65535	3.58	0.82		1.41	143
2018-08-25 11:51:57	8.2	205	6.67	6.3	6.61	225.2	225.6	225.4	本地	正常	调速	65535	3.58	0.82		1.41	143
2018-08-25 11:54:22	8.17	205	6.69	6.35	6.58	225.8	225.6	226	本地	正常	调速	65535	3.58	0.82		1.41	143
2018-08-25 11:56:47	8.22	205	6.71	6.38	6.65	225.9	225.6	226.3	本地	正常	调速	65535	3.61	0.82		1.41	143
2018-08-25 11:59:13	8.19	205	6.73	6.43	6.61	225.7	225.9	225.5	本地	正常	调速	65535	3.6	0.82		1.4	142
2018-08-25 12:01:38	8.1	205	6.57	6.34	6.54	224.9	225.2	225.3	本地	正常	调速	65535	3.55	0.81		1.41	143
2018-08-25 12:04:03	8.12	205	6.61	6.41	6.55	225.4	225.2	225.9	本地	正常	调速	65535	3.57	0.82		1.41	143
2018-08-25 12:06:29	8.15	205	6.56	6.39	6.53	226	225.7	226.2	本地	正常	调速	65535	3.56	0.81		1.41	143
2018-08-25 12:08:54	8.13	205	6.58	6.34	6.53	225.5	224.9	225.7	本地	正常	调速	65535	3.56	0.81		1.41	143
2018-08-25 12:11:19	8.14	205	6.59	6.4	6.64	225.1	225.6	225.2	本地	正常	调速	65535	3.56	0.81		1.41	143
2018-08-25 12:13:45	8.17	205	6.63	6.47	6.54	225.1	225.6	225.1	本地	正常	调速	65535	3.56	0.81		1.41	143
2018-08-25 12:15:52	8.16	205	6.6	6.4	6.58	225.3	225.7	225.6	本地	正常	调速	65535	3.57	0.81		1.41	143
2018-08-25 12:17:58	8.18	205	6.64	6.34	6.58	227.8	227.8	227.5	本地	正常	调速	65535	3.6	0.81		1.41	143
2018-08-25 12:20:12	8.16	205	6.57	6.24	6.53	228.9	228.2	229	本地	正常	调速	65535	3.59	0.82		1.43	145
2018-08-25 12:20:34	8.15	205	6.54	6.31	6.51	228.4	228.5	227.8	本地	正常	调速	65535	3.58	0.81		1.41	143
2018-08-25 12:23:22	8.18	205	6.62	6.35	6.55	228.5	228.2	228	本地	正常	调速	65535	3.6	0.81		1.41	143
2018-08-25 12:25:58	8.22	205	6.7	6.4	6.57	228.8	228.2	228.2	本地	正常	调速	65535	3.62	0.81		1.43	145
2018-08-25 12:28:23	8.24	205	6.71	6.38	6.6	228.7	228.5	228.3	本地	正常	调速	65535	3.62	0.81		1.41	143
2018-08-25 12:35:39	8.21	205	6.62	6.36	6.62	228.9	228.5	229	本地	正常	调速	65535	3.63	0.81		1.43	145
2018-08-25 12:38:05	8.22	205	6.68	6.39	6.54	228.7	228.9	228.4	本地	正常	调速	65535	3.63	0.81		1.41	143
2018-08-25 12:40:30	8.19	205	6.61	6.45	6.61	229.2	229.3	229.4	本地	正常	调速	65535	3.62	0.8		1.41	143
2018-08-25 12:42:55	8.24	205	6.67	6.41	6.57	228.8	229.2	228.8	本地	正常	调速	65535	3.63	0.81		1.41	143
2018-08-25 12:45:21	8.23	205	6.66	6.38	6.65	229.4	229.7	229.1	本地	正常	调速	65535	3.63	0.81		1.41	143
2018-08-25 12:47:46	8.28	205	6.63	6.47	6.58	229.7	229.7	229.9	本地	正常	调速	65535	3.66	0.82		1.41	143
2018-08-25 12:50:11	8.24	205	6.56	6.4	6.62	229.1	229.4	228.8	本地	正常	调速	65535	3.62	0.81		1.41	143
2018-08-25 12:52:37	8.24	205	6.64	6.44	6.61	229.5	230	229.3	本地	正常	调速	65535	3.65	0.81		1.41	143
2018-08-25 12:55:03	8.25	205	6.63	6.39	6.63	229.1	229.5	229.3	本地	正常	调速	65535	3.63	0.81		1.41	143
2018-08-25 12:57:27	8.27	205	6.59	6.38	6.61	229.1	229.6	229	本地	正常	调速	65535	3.64	0.81		1.41	143
2018-08-25 12:59:53	8.23	205	6.63	6.37	6.61	229.3	228.9	229.2	本地	正常	调速	65535	3.63	0.81		1.41	143
2018-08-25 13:02:18	8.2	205	6.62	6.4	6.57	228.3	228.9	228.7	本地	正常	调速	65535	3.62	0.82		1.41	143
2018-08-25 13:04:43	8.21	205	6.65	6.35	6.6	228.5	228.7	228.9	本地	正常	调速	65535	3.61	0.81		1.41	143
2018-08-25 13:07:08	8.22	205	6.67	6.42	6.67	228.9	229.3	228.6	本地	正常	调速	65535	3.63	0.81		1.41	143
2018-08-25 13:09:34	8.24	205	6.56	6.35	6.62	229.5	229.8	229.2	本地	正常	调速	65535	3.63	0.82		1.41	143
2018-08-25 13:11:58	8.21	205	6.59	6.36	6.58	228.5	228.4	227.9	本地	正常	调速	65535	3.61	0.81		1.41	143
2018-08-25 13:14:24	8.25	205	6.65	6.41	6.65	228.5	228.8	228.5	本地	正常	调速	65535	3.63	0.81		1.41	143
2018-08-25 13:16:49	8.21	205	6.58	6.4	6.66	229.7	229.6	228.9	本地	正常	调速	65535	3.63	0.81		1.41	143
2018-08-25 13:19:15	8.2	205	6.62	6.33	6.65	228.6	229.3	229	本地	正常	调速	65535	3.62	0.81		1.41	143
2018-08-25 13:21:40	8.22	205	6.6	6.38	6.64	228.8	229.4	229.1	本地	正常	调速	65535	3.62	0.82		1.41	143
2018-08-25 13:24:05	8.18	205	6.57	6.38	6.62	228.7	228.6	228.7	本地	正常	调速	65535	3.61	0.81		1.41	143
2018-08-25 13:26:30	8.15	205	6.6	6.3	6.68	231.3	231.1	231.1	本地	正常	调速	65535	3.62	0.81		1.43	145
2018-08-25 13:28:55	8.19	205	6.58	6.24	6.65	231	230.8	230.8	本地	正常	调速	65535	3.64	0.81		1.41	143
2018-08-25 13:31:21	8.16	205	6.58	6.23	6.61	230.6	230.8	230.8	本地	正常	调速	65535	3.62	0.81		1.41	143
2018-08-25 13:33:46	8.18	205	6.64	6.35	6.68	230.8	231.4	230.8	本地	正常	调速	65535	3.63	0.81		1.41	143
2018-08-25 13:36:11	8.16	205	6.56	6.31	6.55	230.3	230.6	230.6	本地	正常	调速	65535	3.62	0.82		1.41	143
2018-08-25 13:38:36	8.19	205	6.57	6.35	6.62	230.4	230.1	230.5	本地	正常	调速	65535	3.63	0.81		1.43	145
2018-08-25 13:41:02	8.18	205	6.6	6.24	6.59	230.4	230.8	230.4	本地	正常	调速	65535	3.62	0.81		1.41	143
2018-08-25 13:43:27	8.23	205	6.61	6.3	6.67	229.9	229.7	230.2	本地	正常	调速	65535	3.65	0.81		1.41	143
2018-08-25 13:45:53	8.2	205	6.55	6.29	6.7	229.3	230	229.9	本地	正常	调速	65535	3.63	0.81		1.41	143
2018-08-25 13:48:17	8.21	205	6.58	6.32	6.65	229.9	230	229.7	本地	正常	调速	65535	3.62	0.81		1.41	143
2018-08-25 13:50:43	8.18	205	6.51	6.32	6.58	229.2	229.5	229.7	本地	正常	调速	65535	3.62	0.82		1.41	143
2018-08-25 13:53:08	8.2	205	6.58	6.34	6.66	229.7	230.3	230	本地	正常	调速	65535	3.64	0.81		1.41	143
2018-08-25 13:55:33	8.21	205	6.53	6.14	6.66	232.8	233.2	233.4	本地	正常	调速	65535	3.66	0.82		1.43	145
2018-08-25 13:57:59	8.24	205	6.45	6.25	6.68	233.7	233.3	234.1	本地	正常	调速	65535	3.68	0.81		1.44	146
2018-08-25 14:00:24	8.21	205	6.54	6.28	6.74	233.7	233.6	234.2	本地	正常	调速	65535	3.69	0.81		1.44	146
2018-08-25 14:02:50	8.21	205	6.59	6.24	6.74	234.3	233.6	234.1	本地	正常	调速	65535	3.68	0.81		1.44	146
2018-08-25 14:05:15	8.26	205	6.59	6.26	6.83	233.9	233.6	234.5	本地	正常	调速	65535	3.7	0.81		1.44	146
2018-08-25 14:07:40	8.29	205	6.64	6.29	6.76	233.8	234.2	234.2	本地	正常	调速	65535	3.73	0.81		1.44	146
2018-08-25 14:10:05	8.31	205	6.59	6.36	6.79	234.4	233.8	234.1	本地	正常	调速	65535	3.73	0.82		1.43	145
2018-08-25 14:12:30	8.31	205	6.57	6.31	6.79	233.7	234.1	234.2	本地	正常	调速	65535	3.73	0.81		1.43	145
2018-08-25 14:14:56	8.29	205	6.6	6.28	6.84	234.3	234.2	234	本地	正常	调速	65535	3.71	0.81		1.44	146
2018-08-25 14:17:21	8.26	205	6.67	6.26	6.84	234	234.2	234.3	本地	正常	调速	65535	3.71	0.81		1.44	146
2018-08-25 14:19:46	8.27	205	6.66	6.35	6.83	234.3	234	234	本地	正常	调速	65535	3.72	0.8		1.43	145
2018-08-25 14:22:11	8.31	205	6.73	6.29	6.72	233.8	233.4	234.1	本地	正常	调速	65535	3.71	0.81		1.43	145
2018-08-25 14:24:36	8.26	205	6.7	6.37	6.84	233.8	233.9	233.7	本地	正常	调速	65535	3.72	0.81		1.43	145
2018-08-25 14:27:02	8.29	205	6.7	6.22	6.67	234.6	233.8	234.4	本地	正常	调速	65535	3.72	0.81		1.44	146
2018-08-25 14:29:27	8.29	205	6.63	6.32	6.71	234.4	234.2	234.9	本地	正常	调速	65535	3.74	0.81		1.44	146
2018-08-25 14:31:52	8.27	205	6.6	6.17	6.78	234.1	233.7	234.5	本地	正常	调速	65535	3.71	0.82		1.44	146
2018-08-25 14:34:17	8.3	205	6.7	6.3	6.76	234.2	234.4	234.7	本地	正常	调速	65535	3.72	0.81		1.43	145
2018-08-25 14:37:01	8.31	205	6.65	6.22	6.82	234	234.3	234.5	本地	正常	调速	65535	3.73	0.81		1.44	146
2018-08-25 14:39:33	8.29	205	6.73	6.3	6.82	234.3	234.2	234.2	本地	正常	调速	65535	3.73	0.81		1.43	145
2018-08-25 14:41:58	8.26	205	6.62	6.31	6.84	234.2	233.9	234.6	本地	正常	调速	65535	3.7	0.8		1.44	146
2018-08-25 14:44:24	8.28	205	6.64	6.37	6.83	234.7	234.5	235.1	本地	正常	调速	65535	3.72	0.81		1.44	146
2018-08-25 14:46:49	8.27	205	6.73	6.34	6.83	234.2	233.7	234.3	本地	正常	调速	65535	3.71	0.8		1.44	146
2018-08-25 14:49:13	8.25	205	6.76	6.31	6.89	233.5	233.3	233.9	本地	正常	调速	65535	3.71	0.8		1.43	145
2018-08-25 14:51:39	8.27	205	6.67	6.33	6.66	233.8	233.2	233.5	本地	正常	调速	65535	3.69	0.81		1.43	145
2018-08-25 14:54:04	8.26	205	6.62	6.26	6.77	234.2	234.3	233.9	本地	正常	调速	65535	3.7	0.8		1.43	145
2018-08-25 14:56:29	8.17	205	6.7	6.24	6.78	233.2	233.1	233.6	本地	正常	调速	65535	3.66	0.81		1.43	145
2018-08-25 14:58:38	8.19	205	6.74	6.18	6.81	233.8	233.3	234.1	本地	正常	调速	65535	3.68	0.8		1.44	146
2018-08-25 15:01:04	8.18	205	6.62	6.25	6.69	233.8	234	234	本地	正常	调速	65535	3.68	0.81		1.43	145
2018-08-25 15:03:29	8.16	205	6.56	6.25	6.73	234.2	233.4	233.9	本地	正常	调速	65535	3.69	0.82		1.43	145
2018-08-25 15:05:55	8.21	205	6.58	6.15	6.69	233.6	233.9	233.7	本地	正常	调速	65535	3.69	0.81		1.43	145
2018-08-25 15:08:19	8.16	205	6.56	6.19	6.59	234.6	233.9	234.3	本地	正常	调速	65535	3.67	0.81		1.44	146
2018-08-25 15:10:45	8.21	205	6.65	6.38	6.63	234.2	233.9	234.4	本地	正常	调速	65535	3.69	0.81		1.43	145
2018-08-25 15:12:53	8.21	205	6.65	6.15	6.7	234.8	234.1	234.4	本地	正常	调速	65535	3.69	0.81		1.43	145
2018-08-25 15:15:10	8.24	205	6.64	6.29	6.72	234.4	233.8	234.1	本地	正常	调速	65535	3.7	0.81		1.43	145
2018-08-25 15:17:35	8.24	205	6.68	6.3	6.74	234.4	234	234.6	本地	正常	调速	65535	3.7	0.81		1.41	143
2018-08-25 15:20:00	8.24	205	6.54	6.29	6.69	234.3	234	234	本地	正常	调速	65535	3.7	0.82		1.41	143
2018-08-25 15:22:26	8.28	205	6.64	6.29	6.67	234.7	234.8	234.6	本地	正常	调速	65535	3.71	0.81		1.43	145
2018-08-25 15:24:51	8.3	205	6.64	6.31	6.69	234.6	234.3	234.9	本地	正常	调速	65535	3.73	0.82		1.43	145
2018-08-25 15:27:16	8.29	205	6.64	6.22	6.67	234.1	234.3	234.5	本地	正常	调速	65535	3.72	0.82		1.43	145
2018-08-25 15:29:42	8.35	205	6.79	6.13	6.84	234.5	234	234.2	本地	正常	调速	65535	3.75	0.82		1.43	145
2018-08-25 15:32:06	8.33	205	6.7	6.41	6.64	234.5	233.8	234.3	本地	正常	调速	65535	3.73	0.81		1.43	145
2018-08-25 15:34:32	8.37	205	6.72	6.48	6.91	233.9	234.5	234.1	本地	正常	调速	65535	3.75	0.8		1.43	145
2018-08-25 15:36:57	8.39	205	6.89	6.43	6.88	234.6	233.9	234.1	本地	正常	调速	65535	3.76	0.8		1.43	145
2018-08-25 15:39:22	8.35	205	6.76	6.42	6.71	234.2	234.2	233.8	本地	正常	调速	65535	3.74	0.81		1.41	143
2018-08-25 15:41:48	8.32	205	6.73	6.32	6.82	233.8	234.1	233.9	本地	正常	调速	65535	3.72	0.81		1.41	143
2018-08-25 15:44:13	8.35	205	6.73	6.43	6.76	234.6	233.9	234	本地	正常	调速	65535	3.73	0.81		1.41	143
2018-08-25 15:46:39	8.32	205	6.74	6.25	6.75	234.2	234	233.8	本地	正常	调速	65535	3.73	0.81		1.41	143
2018-08-25 15:49:05	8.29	205	6.72	6.3	6.82	233.7	233.8	234.1	本地	正常	调速	65535	3.73	0.8		1.43	145
2018-08-25 15:51:29	8.35	205	6.76	6.36	6.83	233.9	233.7	234.3	本地	正常	调速	65535	3.74	0.81		1.43	145
2018-08-25 15:53:54	8.36	205	6.72	6.35	6.88	233.9	233.1	233.8	本地	正常	调速	65535	3.74	0.8		1.41	143
2018-08-25 15:56:19	8.34	205	6.78	6.4	6.79	233.5	233.5	233.5	本地	正常	调速	65535	3.73	0.8		1.41	143
2018-08-25 15:58:45	8.33	205	6.77	6.41	6.92	232.8	232.5	233.3	本地	正常	调速	65535	3.73	0.81		1.41	143
2018-08-25 16:00:57	8.34	205	6.79	6.35	6.9	233.2	233.1	233.2	本地	正常	调速	65535	3.73	0.8		1.41	143
2018-08-25 16:03:26	8.33	205	6.77	6.3	6.89	233.2	232.9	233.6	本地	正常	调速	65535	3.73	0.81		1.43	145
2018-08-25 16:05:53	8.29	205	6.73	6.35	6.78	233.3	233.4	233.3	本地	正常	调速	65535	3.71	0.81		1.41	143
2018-08-25 16:08:43	8.38	205	6.8	6.44	6.85	232.2	231.3	232	本地	正常	调速	65535	3.74	0.81		1.41	143
2018-08-25 16:11:24	8.32	205	6.74	6.32	6.76	233.7	233.7	233.5	本地	正常	调速	65535	3.73	0.81		1.41	143
2018-08-25 16:13:49	8.3	205	6.7	6.25	6.78	233.6	233.9	233.9	本地	正常	调速	65535	3.72	0.81		1.41	143
2018-08-25 16:16:15	8.29	205	6.77	6.16	6.71	233.8	233.1	233.5	本地	正常	调速	65535	3.71	0.81		1.41	143
2018-08-25 16:18:39	8.31	205	6.83	6.27	6.84	234	233.6	233.7	本地	正常	调速	65535	3.72	0.81		1.41	143
2018-08-25 16:21:04	8.29	205	6.78	6.33	6.73	234.2	233.5	234.3	本地	正常	调速	65535	3.71	0.8		1.41	143
2018-08-25 16:23:30	8.28	205	6.78	6.32	6.75	233.3	233.1	233.4	本地	正常	调速	65535	3.7	0.8		1.41	143
2018-08-25 16:25:55	8.27	205	6.77	6.53	6.77	230	229.8	230.3	本地	正常	调速	65535	3.67	0.8		1.4	142
2018-08-25 16:28:21	8.29	205	6.85	6.45	6.71	231.1	231.1	231.3	本地	正常	调速	65535	3.7	0.8		1.4	142
2018-08-25 16:30:47	8.28	205	6.74	6.38	6.78	233.3	233.4	233.3	本地	正常	调速	65535	3.7	0.8		1.4	142
2018-08-25 16:33:12	8.24	205	6.66	6.3	6.71	233.7	232.9	233.6	本地	正常	调速	65535	3.67	0.8		1.41	143
2018-08-25 16:35:37	8.23	205	6.67	6.35	6.68	233.2	233.3	233.4	本地	正常	调速	65535	3.68	0.81		1.41	143
2018-08-25 16:38:02	8.29	205	6.78	6.35	6.67	233.9	233	233.5	本地	正常	调速	65535	3.7	0.81		1.4	142
2018-08-25 16:40:27	8.24	205	6.79	6.28	6.79	233.7	233.6	234.1	本地	正常	调速	65535	3.7	0.81		1.4	142
2018-08-25 16:42:52	8.23	205	6.67	6.25	6.69	234.1	234.1	233.9	本地	正常	调速	65535	3.68	0.8		1.41	143
2018-08-25 16:45:23	8.27	205	6.76	6.26	6.72	234.5	234.1	234.1	本地	正常	调速	65535	3.7	0.81		1.4	142
2018-08-25 16:50:08	8.27	205	6.84	6.22	6.7	234.7	233.8	234.2	本地	正常	调速	65535	3.71	0.81		1.41	143
2018-08-25 16:52:34	8.3	205	6.89	6.23	6.61	234.4	233.7	234.4	本地	正常	调速	65535	3.72	0.81		1.41	143
2018-08-25 16:54:59	8.33	205	6.82	6.22	6.74	234.3	233.7	234.4	本地	正常	调速	65535	3.72	0.81		1.41	143
2018-08-25 16:57:24	8.35	205	6.89	6.37	6.67	234.7	234.3	234	本地	正常	调速	65535	3.73	0.8		1.41	143
2018-08-25 16:59:50	8.32	205	6.92	6.29	6.75	234	233.5	234	本地	正常	调速	65535	3.73	0.81		1.41	143
2018-08-25 17:02:14	8.28	205	6.71	6.17	6.67	234.1	233.5	233.7	本地	正常	调速	65535	3.69	0.81		1.4	142
2018-08-25 17:04:40	8.31	205	6.77	6.29	6.69	233.4	233.1	233.7	本地	正常	调速	65535	3.71	0.81		1.41	143
2018-08-25 17:07:05	8.33	205	6.81	6.26	6.69	233.5	233.4	233.6	本地	正常	调速	65535	3.71	0.81		1.4	142
2018-08-25 17:09:30	8.33	205	6.69	6.28	6.73	236.1	235.6	235.8	本地	正常	调速	65535	3.75	0.82		1.41	143
2018-08-25 17:11:55	8.35	205	6.7	6.25	6.68	235.7	235.2	236	本地	正常	调速	65535	3.74	0.81		1.41	143
2018-08-25 17:14:21	8.36	205	6.64	6.34	6.58	236.1	236.3	235.8	本地	正常	调速	65535	3.74	0.81		1.41	143
2018-08-25 17:16:46	8.33	205	6.65	6.25	6.64	236	235.7	236.3	本地	正常	调速	65535	3.73	0.81		1.41	143
2018-08-25 17:19:11	8.35	205	6.73	6.35	6.71	236	235.5	235.7	本地	正常	调速	65535	3.74	0.81		1.41	143
2018-08-25 17:21:37	8.37	205	6.75	6.43	6.78	235.5	235	235.1	本地	正常	调速	65535	3.75	0.8		1.4	142
2018-08-25 17:24:02	8.36	205	6.68	6.35	6.72	234.9	234.5	235	本地	正常	调速	65535	3.74	0.81		1.41	143
2018-08-25 17:26:27	8.35	205	6.71	6.38	6.7	234.2	234.5	234.4	本地	正常	调速	65535	3.74	0.81		1.4	142
2018-08-25 17:28:52	8.39	205	6.8	6.33	6.8	233.9	234	234	本地	正常	调速	65535	3.75	0.81		1.4	142
2018-08-25 17:31:18	8.39	205	6.85	6.36	6.79	234	234.1	233.9	本地	正常	调速	65535	3.75	0.81		1.4	142
2018-08-25 17:33:43	8.34	205	6.74	6.33	6.64	233.9	234.1	233.7	本地	正常	调速	65535	3.73	0.82		1.4	142
2018-08-25 17:36:08	8.36	205	6.74	6.32	6.66	234.4	234.4	234	本地	正常	调速	65535	3.73	0.81		1.4	142
2018-08-25 17:38:53	8.36	205	6.74	6.26	6.62	233.9	234	233.6	本地	正常	调速	65535	3.73	0.82		1.4	142
2018-08-25 17:40:59	8.32	205	6.73	6.23	6.76	233.8	233.6	233.5	本地	正常	调速	65535	3.72	0.81		1.4	142
2018-08-25 17:43:24	8.35	205	6.88	6.19	6.72	233.6	233.6	233.8	本地	正常	调速	65535	3.74	0.82		1.4	142
2018-08-25 17:45:50	8.33	205	6.78	6.28	6.63	233.4	232.8	233.4	本地	正常	调速	65535	3.71	0.82		1.4	142
2018-08-25 17:48:15	8.38	205	6.79	6.3	6.63	233.5	233.7	233.3	本地	正常	调速	65535	3.74	0.82		1.4	142
2018-08-25 17:50:40	8.33	205	6.8	6.24	6.56	233.2	233.2	233.2	本地	正常	调速	65535	3.72	0.82		1.4	142
2018-08-25 17:53:05	8.31	205	6.8	6.21	6.7	233.5	233.2	233.7	本地	正常	调速	65535	3.7	0.81		1.4	142
2018-08-25 17:55:31	8.31	205	6.82	6.22	6.71	232.7	232.6	233.1	本地	正常	调速	65535	3.7	0.81		1.4	142
2018-08-25 17:57:56	8.37	205	6.88	6.27	6.7	233.3	233.3	233	本地	正常	调速	65535	3.74	0.81		1.4	142
2018-08-25 18:00:22	8.28	205	6.87	6.3	6.69	234.3	233.6	234.2	本地	正常	调速	65535	3.7	0.81		1.4	142
2018-08-25 18:02:47	8.29	205	6.79	6.24	6.68	233.7	233.4	234	本地	正常	调速	65535	3.69	0.8		1.4	142
2018-08-25 18:05:12	8.28	205	6.72	6.21	6.68	234.5	233.6	234.5	本地	正常	调速	65535	3.71	0.81		1.4	142
2018-08-25 18:07:37	8.26	205	6.74	6.29	6.65	234.3	234.6	234.5	本地	正常	调速	65535	3.69	0.81		1.4	142
2018-08-25 18:10:02	8.24	205	6.75	6.27	6.64	235	234.3	234.9	本地	正常	调速	65535	3.69	0.81		1.4	142
2018-08-25 18:12:28	8.24	205	6.73	6.23	6.71	234.4	233.6	234.1	本地	正常	调速	65535	3.7	0.81		1.39	141
2018-08-25 18:14:53	8.24	205	6.74	6.23	6.63	234.2	234.3	234.2	本地	正常	调速	65535	3.69	0.81		1.4	142
2018-08-25 18:17:19	8.26	205	6.74	6.21	6.71	233.9	233.9	234.1	本地	正常	调速	65535	3.7	0.81		1.39	141
2018-08-25 18:19:44	8.29	205	6.75	6.22	6.63	234.5	234.5	234.3	本地	正常	调速	65535	3.71	0.81		1.4	142
2018-08-25 18:22:10	8.32	205	6.6	6.25	6.72	235.1	234.3	235	本地	正常	调速	65535	3.72	0.81		1.39	141
2018-08-25 18:24:35	8.3	205	6.54	6.41	6.62	234.6	234.2	234.7	本地	正常	调速	65535	3.71	0.81		1.4	142
2018-08-25 18:27:00	8.39	205	6.68	6.51	6.72	234.5	235	234.6	本地	正常	调速	65535	3.76	0.81		1.4	142

## Sheet: Sheet9
时间	电流	转速	输入电流A	输入电流B	输入电流C	输入电压A	输入电压B	输入电压C	KA0	KA4	远程操作	操作时间	有功功率	功率因数	有功电量	井下压力	沉没度
2018-09-03 21:16:43	12.52	200	10.39	10.02	9.96	217.3	216.3	216.7	本地	正常	无	65535	5.33	0.82		0.94	95
2018-09-03 21:19:10	12.53	200	10.38	9.97	9.98	217.5	216.4	217.2	本地	正常	无	65535	5.35	0.82		0.94	95
2018-09-03 21:21:38	12.57	200	10.5	10.08	9.98	216.9	216.6	216.7	本地	正常	无	65535	5.38	0.82		0.94	95
2018-09-03 21:24:07	12.55	200	10.46	10.04	9.99	217.6	217.2	217.7	本地	正常	无	65535	5.35	0.81		0.94	95
2018-09-03 21:26:34	12.59	200	10.51	10.13	10.02	216.6	215.4	216.4	本地	正常	无	65535	5.37	0.82		0.94	95
2018-09-03 21:29:01	12.63	200	10.56	10.22	10.04	216.1	215.6	216.1	本地	正常	无	65535	5.38	0.81		0.94	95
2018-09-03 21:31:29	12.69	200	10.61	10.25	10.13	216.7	215.6	216.2	本地	正常	无	65535	5.4	0.82		0.94	95
2018-09-03 21:33:57	12.65	200	10.58	10.31	10.1	217.3	216.4	217	本地	正常	无	65535	5.42	0.82		0.94	95
2018-09-03 21:36:25	12.69	200	10.55	10.21	10.12	216.1	215.8	215.8	本地	正常	无	65535	5.41	0.81		0.94	95
2018-09-03 21:38:53	12.68	200	10.64	10.27	10.1	217.1	216	216.6	本地	正常	无	65535	5.41	0.81		0.94	95
2018-09-03 21:41:21	12.65	200	10.68	10.18	10.17	216.2	215.8	216	本地	正常	无	65535	5.38	0.81		0.94	95
2018-09-03 21:43:48	12.65	200	10.51	10.02	10.03	217.6	216.6	217.1	本地	正常	无	65535	5.39	0.81		0.94	95
2018-09-03 21:46:16	12.55	200	10.46	9.97	10.03	217	216.5	216.7	本地	正常	无	65535	5.34	0.81		0.94	95
2018-09-03 21:48:44	12.57	200	10.67	10.24	10.07	216.9	216.4	216.9	本地	正常	无	65535	5.37	0.81		0.94	95
2018-09-03 21:51:11	12.52	200	10.48	10.19	9.99	217.1	216.9	216.7	本地	正常	无	65535	5.34	0.81		0.94	95
2018-09-03 21:53:40	12.55	200	10.48	10.12	10.03	216	215.8	215.8	本地	正常	无	65535	5.33	0.81		0.94	95
2018-09-03 21:56:08	12.48	200	10.31	9.98	9.83	217.6	216.8	217	本地	正常	无	65535	5.34	0.83		0.94	95
2018-09-03 21:58:35	12.42	200	10.14	9.72	9.74	219.8	219.2	220	本地	正常	无	65535	5.31	0.82		0.95	96
2018-09-03 22:01:03	12.41	200	10.25	9.75	9.7	219.6	218.4	219.5	本地	正常	无	65535	5.32	0.82		0.95	96
2018-09-03 22:03:31	12.44	200	10.26	9.87	9.72	219.3	218.9	219	本地	正常	无	65535	5.3	0.81		0.95	96
2018-09-03 22:05:59	12.4	200	10.31	9.85	9.74	217.3	216.9	217	本地	正常	无	65535	5.29	0.82		0.94	95
2018-09-03 22:08:27	12.39	200	10.33	10.01	9.86	217.5	216.6	216.9	本地	正常	无	65535	5.28	0.82		0.94	95
2018-09-03 22:10:54	12.34	200	10.29	9.91	9.79	217	216.6	217	本地	正常	无	65535	5.25	0.81		0.94	95
2018-09-03 22:13:22	12.38	200	10.2	9.82	9.74	217.4	216.6	217.4	本地	正常	无	65535	5.28	0.82		0.94	95
2018-09-03 22:15:50	12.34	200	10.21	9.82	9.86	217.9	217.1	217.4	本地	正常	无	65535	5.25	0.81		0.94	95
2018-09-03 22:18:17	12.41	200	10.28	9.86	9.84	217.5	216.4	217	本地	正常	无	65535	5.28	0.81		0.94	95
2018-09-03 22:20:45	12.4	200	10.26	9.88	9.77	218.1	217.6	217.4	本地	正常	无	65535	5.3	0.82		0.94	95
2018-09-03 22:23:14	12.42	200	10.43	9.91	9.85	217.5	216.4	216.9	本地	正常	无	65535	5.29	0.81		0.94	95
2018-09-03 22:25:41	12.4	200	10.37	9.99	9.81	217.3	216.5	216.6	本地	正常	无	65535	5.29	0.82		0.94	95
2018-09-03 22:28:10	12.47	200	10.42	9.99	9.9	217.1	216.3	217	本地	正常	无	65535	5.32	0.81		0.94	95
2018-09-03 22:30:37	12.48	200	10.32	9.91	9.79	217.5	217	217	本地	正常	无	65535	5.32	0.82		0.94	95
2018-09-03 22:33:05	12.51	200	10.4	10.03	9.88	217.7	216.9	217	本地	正常	无	65535	5.33	0.81		0.94	95
2018-09-03 22:35:32	12.55	200	10.43	9.98	9.78	219.4	218.1	218.7	本地	正常	无	65535	5.36	0.81		0.94	95
2018-09-03 22:38:00	12.57	200	10.37	10	9.85	220	219	219.2	本地	正常	无	65535	5.37	0.82		0.95	96
2018-09-03 22:40:28	12.57	200	10.42	10.02	9.87	218.3	217.8	218.2	本地	正常	无	65535	5.37	0.82		0.94	95
2018-09-03 22:42:56	12.66	200	10.46	10.08	10.02	219.1	218.1	218.6	本地	正常	无	65535	5.41	0.81		0.94	95
2018-09-03 22:45:24	12.63	200	10.56	10.08	10.07	218.8	217.6	218.5	本地	正常	无	65535	5.42	0.82		0.94	95
2018-09-03 22:47:52	12.67	200	10.45	10.12	10.03	217.6	217.2	217.2	本地	正常	无	65535	5.4	0.82		0.94	95
2018-09-03 22:50:19	12.67	200	10.39	9.99	9.92	221.2	221.1	221	本地	正常	无	65535	5.45	0.82		0.95	96
2018-09-03 22:52:47	12.44	200	10.2	9.79	9.77	219.9	218.7	219.4	本地	正常	无	65535	5.32	0.82		0.94	95
2018-09-03 22:55:15	12.42	200	10.2	9.79	9.7	220.9	220.6	220.6	本地	正常	无	65535	5.33	0.82		0.95	96
2018-09-03 22:57:43	12.42	200	10.16	9.78	9.77	221.2	220.7	221.3	本地	正常	无	65535	5.33	0.82		0.95	96
2018-09-03 23:00:11	12.46	200	10.3	9.91	9.7	220.5	219.9	220.3	本地	正常	无	65535	5.36	0.82		0.95	96
2018-09-03 23:02:39	12.5	200	10.39	10.08	9.93	218.5	217.8	217.8	本地	正常	无	65535	5.35	0.82		0.94	95
2018-09-03 23:05:06	12.54	200	10.34	10.04	9.93	218.9	218.1	218.3	本地	正常	无	65535	5.37	0.82		0.94	95
2018-09-03 23:07:34	12.58	200	10.34	9.98	9.91	219	218.5	219	本地	正常	无	65535	5.39	0.81		0.94	95
2018-09-03 23:10:02	12.61	200	10.51	10.08	10.05	219.6	219	218.9	本地	正常	无	65535	5.41	0.81		0.95	96
2018-09-03 23:12:30	12.65	200	10.54	10.11	10.14	218.5	218.2	218.1	本地	正常	无	65535	5.4	0.81		0.94	95
2018-09-03 23:14:58	12.68	200	10.39	9.99	9.95	218.3	217.3	217.8	本地	正常	无	65535	5.41	0.82		0.94	95
2018-09-03 23:17:26	12.7	200	10.33	10.01	9.9	219.6	219.4	219.3	本地	正常	无	65535	5.44	0.82		0.94	95
2018-09-03 23:19:54	12.73	200	10.4	10.09	9.91	220.2	219.2	219.8	本地	正常	无	65535	5.47	0.83		0.95	96
2018-09-03 23:22:21	12.76	200	10.48	10.21	10.02	218.2	217.5	217.5	本地	正常	无	65535	5.44	0.82		0.94	95
2018-09-03 23:24:49	12.84	200	10.49	10.21	10.21	217.2	216.9	216.7	本地	正常	无	65535	5.48	0.82		0.94	95
2018-09-03 23:27:17	12.84	200	10.62	10.28	10.17	217.7	217.5	217.9	本地	正常	无	65535	5.5	0.81		0.94	95
2018-09-03 23:29:44	12.85	200	10.75	10.32	10.21	217	216.5	216.5	本地	正常	无	65535	5.49	0.81		0.93	94
2018-09-03 23:32:13	12.87	200	10.74	10.31	10.19	217	216.8	216.9	本地	正常	无	65535	5.5	0.81		0.94	95
2018-09-03 23:34:40	12.89	200	10.77	10.37	10.17	216.7	216.2	216.3	本地	正常	无	65535	5.51	0.82		0.94	95
2018-09-03 23:37:08	12.9	200	10.7	10.3	10.12	216.4	215.8	216	本地	正常	无	65535	5.5	0.82		0.94	95
2018-09-03 23:39:36	12.93	200	10.77	10.35	10.27	217	216.7	216.7	本地	正常	无	65535	5.53	0.82		0.94	95
2018-09-03 23:42:04	12.92	200	10.84	10.39	10.19	217.1	215.9	216.4	本地	正常	无	65535	5.53	0.82		0.94	95
2018-09-03 23:44:33	12.96	200	10.73	10.26	10.26	217.8	217	217.1	本地	正常	无	65535	5.54	0.82		0.94	95
2018-09-03 23:47:00	12.95	200	10.83	10.4	10.43	216.6	215.8	216.2	本地	正常	无	65535	5.54	0.82		0.94	95
2018-09-03 23:49:27	12.98	200	10.75	10.39	10.32	217.5	217.3	217.3	本地	正常	无	65535	5.57	0.82		0.94	95
2018-09-03 23:51:55	13	200	10.68	10.44	10.29	216.7	216.4	216.3	本地	正常	无	65535	5.55	0.82		0.93	94
2018-09-03 23:56:51	13.02	200	10.69	10.12	10.29	220	219.7	220	本地	正常	无	65535	5.61	0.83		0.94	95
2018-09-03 23:59:19	13.06	200	10.8	10.34	10.3	217	216.4	216.6	本地	正常	无	65535	5.57	0.82		0.94	95
2018-09-04 00:01:46	13.07	200	10.85	10.47	10.44	216.7	216.4	216.6	本地	正常	无	65535	5.58	0.82		0.94	95
2018-09-04 00:04:15	13.09	200	10.9	10.45	10.33	217.2	216.6	217.3	本地	正常	无	65535	5.61	0.82		0.94	95
2018-09-04 00:06:42	13.07	200	10.79	10.36	10.28	217.4	216.3	217.3	本地	正常	无	65535	5.59	0.82		0.94	95
2018-09-04 00:09:11	13.07	200	10.87	10.41	10.42	217.5	217.2	217.5	本地	正常	无	65535	5.61	0.82		0.94	95
2018-09-04 00:11:38	13.06	200	10.8	10.34	10.29	218	217	217.4	本地	正常	无	65535	5.58	0.82		0.94	95
2018-09-04 00:14:06	13.1	200	10.84	10.32	10.35	216.8	216.5	216.4	本地	正常	无	65535	5.6	0.82		0.94	95
2018-09-04 00:16:33	13.13	200	10.87	10.47	10.41	217.2	216.7	217.4	本地	正常	无	65535	5.62	0.82		0.94	95
2018-09-04 00:19:01	13.14	200	10.93	10.48	10.54	217.7	216.5	217.2	本地	正常	无	65535	5.64	0.82		0.94	95
2018-09-04 00:21:29	13.15	200	10.9	10.4	10.44	217.1	216	216.7	本地	正常	无	65535	5.62	0.82		0.94	95
2018-09-04 00:23:57	13.15	200	10.85	10.44	10.4	217.3	216.3	216.9	本地	正常	无	65535	5.63	0.82		0.94	95
2018-09-04 00:26:24	13.14	200	10.91	10.4	10.38	216.5	215.2	216.3	本地	正常	无	65535	5.62	0.83		0.94	95
2018-09-04 00:28:52	13.16	200	10.96	10.56	10.35	216.1	215.8	215.9	本地	正常	无	65535	5.64	0.82		0.93	94
2018-09-04 00:31:20	13.19	200	10.99	10.6	10.45	217.5	216.1	217	本地	正常	无	65535	5.67	0.82		0.94	95
2018-09-04 00:33:48	13.16	200	10.92	10.49	10.22	218	217.7	217.6	本地	正常	无	65535	5.65	0.83		0.94	95
2018-09-04 00:36:16	13.18	200	10.83	10.46	10.23	218.4	217.4	217.6	本地	正常	无	65535	5.65	0.83		0.94	95
2018-09-04 00:38:44	13.17	200	10.81	10.52	10.26	217.8	217	217.1	本地	正常	无	65535	5.65	0.83		0.93	94
2018-09-04 00:41:11	13.19	200	10.69	10.41	10.25	219.9	219.4	219.4	本地	正常	无	65535	5.67	0.83		0.94	95
2018-09-04 00:43:39	13.21	200	10.87	10.42	10.3	221.3	220.6	220.6	本地	正常	无	65535	5.71	0.83		0.94	95
2018-09-04 00:46:07	13.24	200	11.02	10.58	10.4	218.3	217.9	218	本地	正常	无	65535	5.7	0.83		0.94	95
2018-09-04 00:48:35	13.26	200	11.06	10.59	10.52	217.6	216.4	217.1	本地	正常	无	65535	5.7	0.83		0.94	95
2018-09-04 00:51:03	13.26	200	11.01	10.61	10.51	217.1	216.3	216.4	本地	正常	无	65535	5.7	0.83		0.94	95
2018-09-04 00:53:31	13.25	200	11.1	10.66	10.54	216.6	216.2	216.6	本地	正常	无	65535	5.69	0.82		0.94	95
2018-09-04 00:55:58	13.28	200	11.05	10.63	10.53	217.1	216.9	217.1	本地	正常	无	65535	5.71	0.83		0.94	95
2018-09-04 00:58:27	13.3	200	10.9	10.54	10.5	217.3	217.2	217.4	本地	正常	无	65535	5.71	0.82		0.94	95
2018-09-04 01:00:54	13.28	200	10.91	10.68	10.6	216.3	215.9	216.5	本地	正常	无	65535	5.69	0.82		0.94	95
2018-09-04 01:03:01	13.28	200	10.95	10.67	10.63	217.1	217	216.9	本地	正常	无	65535	5.71	0.82		0.94	95
2018-09-04 01:05:55	13.31	200	10.91	10.6	10.52	217.7	216.7	217.3	本地	正常	无	65535	5.71	0.82		0.93	94
2018-09-04 01:08:43	13.31	200	10.91	10.67	10.59	217.5	216.8	217.1	本地	正常	无	65535	5.73	0.83		0.93	94
2018-09-04 01:11:11	13.28	200	10.97	10.49	10.57	217.2	216.8	217.4	本地	正常	无	65535	5.71	0.82		0.94	95
2018-09-04 01:13:40	13.23	200	11.04	10.52	10.6	217.5	216.5	217.3	本地	正常	无	65535	5.67	0.82		0.94	95
2018-09-04 01:16:07	13.25	200	10.94	10.51	10.53	217.4	216.2	217	本地	正常	无	65535	5.69	0.82		0.94	95
2018-09-04 01:18:35	13.2	200	10.87	10.47	10.48	217.4	216.9	217.4	本地	正常	无	65535	5.66	0.82		0.94	95
2018-09-04 01:21:02	13.19	200	11	10.54	10.49	217.9	216.8	217.5	本地	正常	无	65535	5.67	0.83		0.94	95
2018-09-04 01:23:31	13.18	200	10.92	10.48	10.44	217.7	216.7	217.3	本地	正常	无	65535	5.66	0.83		0.94	95
2018-09-04 01:25:58	13.15	200	10.87	10.43	10.4	217.1	217	217	本地	正常	无	65535	5.63	0.82		0.94	95
2018-09-04 01:28:26	13.17	200	10.84	10.46	10.5	216.9	216.2	217.1	本地	正常	无	65535	5.65	0.82		0.94	95
2018-09-04 01:30:54	13.12	200	10.77	10.38	10.42	217.5	217.3	217.5	本地	正常	无	65535	5.62	0.82		0.94	95
2018-09-04 01:33:22	13.12	200	10.83	10.36	10.32	218.9	217.8	218.4	本地	正常	无	65535	5.64	0.82		0.94	95
2018-09-04 01:35:50	13.08	200	10.72	10.24	10.22	219.7	219.2	219.3	本地	正常	无	65535	5.64	0.83		0.94	95
2018-09-04 01:38:18	13.05	200	10.51	10.16	10.13	219.8	219.6	219.8	本地	正常	无	65535	5.61	0.83		0.94	95
2018-09-04 01:40:45	13.02	200	10.68	10.37	10.27	217.4	216.2	217	本地	正常	无	65535	5.58	0.82		0.94	95
2018-09-04 01:43:13	12.97	200	10.72	10.39	10.33	217.3	216.8	217.3	本地	正常	无	65535	5.57	0.82		0.94	95
2018-09-04 01:45:42	12.96	200	10.76	10.23	10.29	218.7	217.4	218.4	本地	正常	无	65535	5.57	0.82		0.94	95
2018-09-04 01:48:10	12.9	200	10.67	10.33	10.23	217.5	217.2	217.2	本地	正常	无	65535	5.52	0.83		0.94	95
2018-09-04 01:50:37	12.9	200	10.49	10.14	10.08	218.1	217.9	218	本地	正常	无	65535	5.51	0.82		0.94	95
2018-09-04 01:53:05	12.88	200	10.6	10.1	10.12	218.8	217.8	218.3	本地	正常	无	65535	5.51	0.82		0.94	95
2018-09-04 01:55:32	12.88	200	10.63	10.36	10.24	217.2	217.1	217.1	本地	正常	无	65535	5.53	0.82		0.94	95
2018-09-04 01:58:01	12.88	200	10.64	10.27	10.15	218	217.4	217.4	本地	正常	无	65535	5.52	0.82		0.94	95
2018-09-04 02:00:28	12.86	200	10.54	10.18	10.15	217.9	217.6	217.6	本地	正常	无	65535	5.5	0.82		0.94	95
2018-09-04 02:02:56	12.86	200	10.62	10.27	10.17	217.8	217	217.8	本地	正常	无	65535	5.49	0.82		0.94	95
2018-09-04 02:05:24	12.85	200	10.62	10.25	10.21	217.5	217	217.6	本地	正常	无	65535	5.5	0.82		0.94	95
2018-09-04 02:07:51	12.84	200	10.55	10.27	10.06	218.3	217.9	218.3	本地	正常	无	65535	5.5	0.82		0.94	95
2018-09-04 02:10:19	12.83	200	10.65	10.13	10.14	217.9	217.2	217.9	本地	正常	无	65535	5.49	0.82		0.94	95
2018-09-04 02:12:47	12.81	200	10.53	10.17	10.12	218	217.1	217.9	本地	正常	无	65535	5.48	0.82		0.94	95
2018-09-04 02:15:15	12.8	200	10.58	10.22	10.2	217.6	217	217.1	本地	正常	无	65535	5.48	0.82		0.94	95
2018-09-04 02:17:43	12.77	200	10.68	10.11	10.07	218.5	217.6	218.5	本地	正常	无	65535	5.47	0.82		0.94	95
2018-09-04 02:20:10	12.72	200	10.43	10.13	10.06	217.4	217.2	217.1	本地	正常	无	65535	5.42	0.82		0.94	95
2018-09-04 02:27:34	12.7	200	10.48	10.13	10.09	216.4	216.1	216.2	本地	正常	无	65535	5.42	0.83		0.93	94
2018-09-04 02:30:02	12.67	200	10.37	10.08	10.02	217	216.7	216.7	本地	正常	无	65535	5.42	0.82		0.94	95
2018-09-04 02:32:29	12.64	200	10.41	9.94	9.93	220.2	219.4	220.2	本地	正常	无	65535	5.42	0.82		0.94	95
2018-09-04 02:34:58	12.64	200	10.39	9.87	9.94	219.7	219.4	219.9	本地	正常	无	65535	5.42	0.82		0.94	95
2018-09-04 02:42:21	12.54	200	10.4	9.88	9.94	218.3	218	218.2	本地	正常	无	65535	5.36	0.81		0.94	95
2018-09-04 02:44:49	12.51	200	10.36	10.01	10.05	217.4	217	217.5	本地	正常	无	65535	5.34	0.82		0.94	95
2018-09-04 02:47:16	12.53	200	10.44	10.01	9.99	217.1	217	216.9	本地	正常	无	65535	5.36	0.82		0.94	95
2018-09-04 02:49:44	12.54	200	10.38	10.02	10.05	217.5	217.4	217.6	本地	正常	无	65535	5.36	0.82		0.94	95
2018-09-04 02:52:12	12.55	200	10.29	9.91	9.89	217.9	216.8	217.6	本地	正常	无	65535	5.33	0.82		0.94	95
2018-09-04 02:54:40	12.52	200	10.39	9.97	9.99	217.7	217.4	217.6	本地	正常	无	65535	5.34	0.82		0.94	95
2018-09-04 02:57:08	12.54	200	10.35	9.93	9.91	217.7	217.6	217.7	本地	正常	无	65535	5.35	0.82		0.94	95
2018-09-04 02:59:36	12.55	200	10.36	9.88	9.93	219.5	219	219.5	本地	正常	无	65535	5.36	0.82		0.94	95
2018-09-04 03:02:04	12.55	200	10.33	9.9	9.98	217.9	217	217.4	本地	正常	无	65535	5.37	0.82		0.94	95
2018-09-04 03:09:27	12.56	200	10.43	10.05	9.94	218.3	217.4	218.1	本地	正常	无	65535	5.37	0.82		0.94	95
2018-09-04 03:11:56	12.57	200	10.43	10.01	10	217.4	216.6	217.3	本地	正常	无	65535	5.37	0.82		0.94	95
2018-09-04 03:14:23	12.57	200	10.32	9.95	9.83	217.4	216.9	217.4	本地	正常	无	65535	5.36	0.82		0.94	95
2018-09-04 03:16:50	12.58	200	10.19	9.94	9.79	218.2	217.8	217.7	本地	正常	无	65535	5.37	0.83		0.94	95
2018-09-04 03:19:19	12.55	200	10.3	9.96	9.86	218.5	218.2	218.6	本地	正常	无	65535	5.38	0.82		0.94	95
2018-09-04 03:21:46	12.57	200	10.21	9.85	9.8	218.3	218.1	218.2	本地	正常	无	65535	5.36	0.83		0.94	95
2018-09-04 03:24:14	12.54	200	10.23	9.84	9.72	220.9	220.4	220.9	本地	正常	无	65535	5.38	0.83		0.94	95
2018-09-04 03:26:42	12.55	200	10.23	9.77	9.81	221.3	220.2	221	本地	正常	无	65535	5.38	0.82		0.94	95
2018-09-04 03:29:10	12.53	200	10.35	10.06	9.92	217.6	217.1	217.7	本地	正常	无	65535	5.37	0.82		0.94	95
2018-09-04 03:31:38	12.6	200	10.38	10.03	10.06	217.6	216.9	217.7	本地	正常	无	65535	5.38	0.82		0.94	95
2018-09-04 03:34:05	12.55	200	10.45	10.09	9.97	217.5	216.8	217.5	本地	正常	无	65535	5.37	0.82		0.94	95
2018-09-04 03:36:33	12.59	200	10.32	10.12	10	217.2	217	217.2	本地	正常	无	65535	5.38	0.82		0.94	95
2018-09-04 03:39:01	12.6	200	10.43	10.22	10.09	216	215.9	215.7	本地	正常	无	65535	5.37	0.82		0.93	94
2018-09-04 03:41:29	12.64	200	10.39	9.99	10.03	218.1	217.1	217.8	本地	正常	无	65535	5.39	0.82		0.94	95
2018-09-04 03:43:56	12.63	200	10.43	10.07	10.1	218	217.6	218	本地	正常	无	65535	5.41	0.82		0.94	95
2018-09-04 03:46:25	12.63	200	10.41	10.07	10.01	218.3	218	218.3	本地	正常	无	65535	5.4	0.82		0.94	95
2018-09-04 03:48:53	12.6	200	10.43	10.04	10.05	217.7	216.7	217.6	本地	正常	无	65535	5.36	0.81		0.94	95
2018-09-04 03:51:20	12.64	200	10.44	10.05	10.01	217.8	217.6	217.5	本地	正常	无	65535	5.4	0.82		0.94	95
2018-09-04 03:53:48	12.64	200	10.44	10.05	9.97	217.7	216.6	217.1	本地	正常	无	65535	5.38	0.82		0.94	95
2018-09-04 03:56:16	12.66	200	10.55	10.14	10.05	217	215.9	216.6	本地	正常	无	65535	5.41	0.82		0.94	95
2018-09-04 03:58:44	12.71	200	10.49	10.04	10.01	217.8	216.6	217.6	本地	正常	无	65535	5.44	0.82		0.94	95
2018-09-04 04:01:12	12.71	200	10.43	10.13	10.01	217.2	216.9	216.9	本地	正常	无	65535	5.43	0.82		0.93	94
2018-09-04 04:03:39	12.73	200	10.49	10.08	10.09	216.9	216.6	216.6	本地	正常	无	65535	5.43	0.82		0.94	95
2018-09-04 04:06:07	12.73	200	10.49	10.13	10.01	217.1	216.7	216.9	本地	正常	无	65535	5.44	0.82		0.94	95
2018-09-04 04:13:31	12.75	200	10.7	10.25	10.12	217.2	216.1	217	本地	正常	无	65535	5.47	0.82		0.94	95
2018-09-04 04:15:59	12.74	200	10.64	10.23	10.25	216.3	215.2	216	本地	正常	无	65535	5.44	0.82		0.94	95
2018-09-04 04:18:26	12.73	200	10.59	10.18	10.11	218.5	217.4	218.3	本地	正常	无	65535	5.46	0.82		0.94	95
2018-09-04 04:20:55	12.73	200	10.54	10.14	10.1	216.8	215.5	216.1	本地	正常	无	65535	5.43	0.82		0.93	94
2018-09-04 04:23:22	12.73	200	10.53	10.22	10.18	217.2	216.8	217	本地	正常	无	65535	5.44	0.82		0.94	95
2018-09-04 04:25:50	12.76	200	10.58	10.15	10.07	218.2	217.7	218.2	本地	正常	无	65535	5.45	0.82		0.94	95
2018-09-04 04:28:18	12.76	200	10.66	10.25	10.17	219.1	218.8	218.7	本地	正常	无	65535	5.48	0.81		0.94	95
2018-09-04 04:30:46	12.79	200	10.46	10.1	9.96	218.1	217.4	218.1	本地	正常	无	65535	5.46	0.82		0.94	95
2018-09-04 04:33:13	12.78	200	10.67	10.24	10.07	217.9	217.2	217.2	本地	正常	无	65535	5.46	0.82		0.94	95
2018-09-04 04:35:41	12.77	200	10.58	10.01	9.94	220	219.6	219.6	本地	正常	无	65535	5.48	0.82		0.94	95
2018-09-04 04:38:09	12.79	200	10.56	10.12	10.07	219.6	219.1	219.6	本地	正常	无	65535	5.49	0.82		0.94	95
2018-09-04 04:40:37	12.76	200	10.59	10.19	10.05	217.3	216.9	216.7	本地	正常	无	65535	5.44	0.82		0.93	94
2018-09-04 04:43:05	12.79	200	10.54	10.17	10.1	217.9	217.7	217.8	本地	正常	无	65535	5.46	0.82		0.94	95
2018-09-04 04:45:33	12.78	200	10.62	10.14	10.16	217.5	216.6	217.4	本地	正常	无	65535	5.47	0.82		0.94	95
2018-09-04 04:48:01	12.8	200	10.62	10.16	10.22	218.1	217.8	217.9	本地	正常	无	65535	5.49	0.82		0.94	95
2018-09-04 04:50:29	12.81	200	10.74	10.28	10.23	218	217	217.8	本地	正常	无	65535	5.5	0.82		0.94	95
2018-09-04 04:52:56	12.79	200	10.54	10.11	10.01	217.9	217.1	217.8	本地	正常	无	65535	5.46	0.82		0.94	95
2018-09-04 04:55:24	12.81	200	10.62	10.15	10.08	218.5	217.5	218.3	本地	正常	无	65535	5.48	0.82		0.94	95
2018-09-04 04:57:51	12.8	200	10.63	10.17	10.1	218.7	217.9	218.1	本地	正常	无	65535	5.49	0.82		0.94	95
2018-09-04 05:00:19	12.83	200	10.67	10.23	10.23	218.5	218.1	218.6	本地	正常	无	65535	5.5	0.81		0.94	95
2018-09-04 05:02:47	12.79	200	10.61	10.09	10.17	218.8	218.1	218.8	本地	正常	无	65535	5.49	0.82		0.94	95
2018-09-04 05:05:15	12.81	200	10.68	10.14	10.23	218.2	217.3	217.7	本地	正常	无	65535	5.49	0.82		0.94	95
2018-09-04 05:07:43	12.82	200	10.67	10.19	10.23	218.7	217.5	218.2	本地	正常	无	65535	5.51	0.82		0.94	95
2018-09-04 05:10:10	12.81	200	10.61	10.24	10.26	218.5	217.9	218.7	本地	正常	无	65535	5.5	0.82		0.94	95
2018-09-04 05:12:38	12.84	200	10.68	10.32	10.27	217.6	217.3	217.7	本地	正常	无	65535	5.5	0.82		0.94	95
2018-09-04 05:15:06	12.83	200	10.66	10.3	10.16	218	217.5	217.5	本地	正常	无	65535	5.5	0.82		0.93	94
2018-09-04 05:17:34	12.83	200	10.65	10.26	10.26	218.6	217.8	218.1	本地	正常	无	65535	5.51	0.82		0.94	95
2018-09-04 05:20:02	12.86	200	10.69	10.3	10.09	218.3	217.2	217.5	本地	正常	无	65535	5.5	0.82		0.94	95
2018-09-04 05:22:29	12.88	200	10.71	10.33	10.28	217.9	217	217.8	本地	正常	无	65535	5.51	0.82		0.94	95
2018-09-04 05:24:57	12.85	200	10.74	10.42	10.26	217.3	216.4	217	本地	正常	无	65535	5.52	0.82		0.94	95
2018-09-04 05:27:25	12.83	200	10.68	10.34	10.31	216.7	216.5	216.5	本地	正常	无	65535	5.48	0.82		0.93	94
2018-09-04 05:29:53	12.88	200	10.69	10.21	10.25	217.6	216.7	217.3	本地	正常	无	65535	5.51	0.82		0.94	95
2018-09-04 05:32:21	12.86	200	10.69	10.21	10.28	217	216.2	217	本地	正常	无	65535	5.49	0.82		0.93	94
2018-09-04 05:34:49	12.85	200	10.73	10.37	10.21	217.4	217	217.3	本地	正常	无	65535	5.51	0.82		0.94	95
2018-09-04 05:37:17	12.89	200	10.66	10.33	10.21	216.9	215.8	216.2	本地	正常	无	65535	5.52	0.83		0.93	94
2018-09-04 05:39:44	12.84	200	10.5	10.15	9.98	220.9	220.8	220.5	本地	正常	无	65535	5.54	0.82		0.94	95
2018-09-04 05:42:12	12.91	200	10.44	10.13	9.97	220.8	220.7	220.5	本地	正常	无	65535	5.56	0.82		0.94	95
2018-09-04 05:44:40	12.93	200	10.68	10.32	10.33	218.4	217.5	218.4	本地	正常	无	65535	5.55	0.82		0.93	94
2018-09-04 05:47:08	12.93	200	10.67	10.24	10.21	218.9	218.3	218.3	本地	正常	无	65535	5.55	0.82		0.94	95
2018-09-04 05:49:35	12.93	200	10.71	10.23	10.25	220.2	219.3	219.5	本地	正常	无	65535	5.57	0.82		0.94	95
2018-09-04 05:52:03	12.9	200	10.77	10.28	10.31	218.1	217.8	218.2	本地	正常	无	65535	5.55	0.82		0.94	95
2018-09-04 05:54:31	12.92	200	10.78	10.28	10.25	217.7	217.4	217.4	本地	正常	无	65535	5.53	0.82		0.93	94
2018-09-04 05:56:59	12.92	200	10.73	10.2	10.26	219.1	218.8	219.1	本地	正常	无	65535	5.56	0.82		0.94	95
2018-09-04 05:59:27	12.93	200	10.79	10.24	10.21	218.1	217.1	217.5	本地	正常	无	65535	5.55	0.82		0.93	94
2018-09-04 06:01:55	12.96	200	10.77	10.3	10.24	218.2	217.7	218.4	本地	正常	无	65535	5.55	0.82		0.94	95
2018-09-04 06:04:23	12.95	200	10.82	10.34	10.32	217	216.3	217	本地	正常	无	65535	5.54	0.82		0.93	94
2018-09-04 06:06:50	12.93	200	10.78	10.45	10.26	216.9	215.7	216.2	本地	正常	无	65535	5.53	0.82		0.93	94
2018-09-04 06:09:18	12.94	200	10.81	10.41	10.21	216.5	216	215.9	本地	正常	无	65535	5.53	0.82		0.93	94
2018-09-04 06:11:46	12.92	200	10.77	10.35	10.21	216.9	216.6	216.6	本地	正常	无	65535	5.53	0.82		0.93	94
2018-09-04 06:14:14	12.92	200	10.7	10.32	10.3	216.4	215.9	215.9	本地	正常	无	65535	5.51	0.82		0.93	94
2018-09-04 06:16:41	12.91	200	10.73	10.27	10.24	216.5	216	216.4	本地	正常	无	65535	5.52	0.82		0.93	94
2018-09-04 06:19:10	12.93	200	10.86	10.32	10.33	216.2	215.3	216.1	本地	正常	无	65535	5.53	0.82		0.93	94
2018-09-04 06:21:38	12.84	200	10.67	10.23	10.21	216.2	215.7	216.3	本地	正常	无	65535	5.48	0.82		0.93	94
2018-09-04 06:24:06	12.86	200	10.87	10.33	10.35	215.8	214.5	215.2	本地	正常	无	65535	5.48	0.82		0.93	94
2018-09-04 06:26:33	12.84	200	10.76	10.26	10.23	217.1	216.3	216.6	本地	正常	无	65535	5.5	0.82		0.93	94
2018-09-04 06:29:01	12.84	200	10.83	10.36	10.23	215.7	214.9	215.7	本地	正常	无	65535	5.49	0.82		0.93	94
2018-09-04 06:31:29	12.81	200	10.74	10.21	10.22	215.9	215.3	216	本地	正常	无	65535	5.47	0.82		0.93	94
2018-09-04 06:33:57	12.81	200	10.73	10.31	10.22	216.2	215.5	215.6	本地	正常	无	65535	5.48	0.82		0.93	94
2018-09-04 06:36:24	12.81	200	10.74	10.29	10.16	216.8	216.3	216.3	本地	正常	无	65535	5.48	0.82		0.93	94
2018-09-04 06:38:52	12.79	200	10.76	10.34	10.2	216	215.6	215.7	本地	正常	无	65535	5.46	0.81		0.93	94
2018-09-04 06:43:34	12.76	200	10.69	10.08	10.13	217.5	216.4	217.5	本地	正常	无	65535	5.46	0.82		0.94	95
2018-09-04 06:46:21	12.76	200	10.54	10.12	10.1	216.4	215.8	216	本地	正常	无	65535	5.44	0.82		0.93	94
2018-09-04 06:48:49	12.74	200	10.49	10.01	10.01	220.1	219	219.6	本地	正常	无	65535	5.48	0.82		0.94	95
2018-09-04 06:51:16	12.74	200	10.43	10.03	9.97	219	218.5	218.5	本地	正常	无	65535	5.46	0.82		0.94	95
2018-09-04 06:53:44	12.67	200	10.56	10.18	10.05	217.1	216.4	216.4	本地	正常	无	65535	5.41	0.82		0.93	94
2018-09-04 06:56:12	12.66	200	10.56	10.21	10.06	216.6	215.6	216.3	本地	正常	无	65535	5.41	0.82		0.94	95
2018-09-04 06:58:40	12.65	200	10.53	10.11	10.05	217.7	216.7	217	本地	正常	无	65535	5.42	0.82		0.93	94
2018-09-04 07:01:07	12.61	200	10.53	9.99	9.9	217.9	217.4	217.4	本地	正常	无	65535	5.38	0.82		0.93	94
2018-09-04 07:03:35	12.61	200	10.58	10.18	9.96	217.5	216.6	217.3	本地	正常	无	65535	5.4	0.82		0.94	95
2018-09-04 07:06:03	12.55	200	10.52	10.17	10.02	218.3	217.4	217.8	本地	正常	无	65535	5.38	0.81		0.94	95
2018-09-04 07:08:31	12.53	200	10.47	10.03	10.01	216.7	216.2	216.6	本地	正常	无	65535	5.35	0.82		0.93	94
2018-09-04 07:10:59	12.5	200	10.57	10.13	10.05	216	215.3	215.5	本地	正常	无	65535	5.34	0.82		0.93	94
2018-09-04 07:13:26	12.5	200	10.51	10.09	10	217.7	216.7	217	本地	正常	无	65535	5.33	0.81		0.94	95
2018-09-04 07:15:55	12.48	200	10.42	9.99	9.92	218.6	217.5	218.2	本地	正常	无	65535	5.34	0.81		0.94	95
2018-09-04 07:18:23	12.47	200	10.53	10.13	9.89	216.3	215.3	216	本地	正常	无	65535	5.32	0.81		0.94	95
2018-09-04 07:20:50	12.46	200	10.53	9.89	9.86	216.6	216	216	本地	正常	无	65535	5.31	0.81		0.94	95
2018-09-04 07:23:17	12.44	200	10.47	10.05	9.97	216.8	216.5	216.5	本地	正常	无	65535	5.32	0.82		0.93	94
2018-09-04 07:25:46	12.43	200	10.45	9.93	10.01	215.7	214.8	215.7	本地	正常	无	65535	5.27	0.81		0.94	95
2018-09-04 07:28:13	12.41	200	10.42	10	9.94	217	215.8	216.7	本地	正常	无	65535	5.29	0.81		0.94	95
2018-09-04 07:30:41	12.43	200	10.5	9.97	10.03	216.8	215.8	216.3	本地	正常	无	65535	5.3	0.81		0.93	94
2018-09-04 07:33:09	12.42	200	10.3	9.93	9.91	216.2	215.5	216.3	本地	正常	无	65535	5.27	0.81		0.94	95
2018-09-04 07:35:37	12.41	200	10.37	9.95	9.88	216.8	215.5	216.3	本地	正常	无	65535	5.28	0.81		0.94	95
2018-09-04 07:38:06	12.39	200	10.35	9.89	9.93	217.2	216.3	217.2	本地	正常	无	65535	5.27	0.81		0.94	95
2018-09-04 07:40:33	12.36	200	10.43	9.95	9.93	215.9	215.6	215.8	本地	正常	无	65535	5.28	0.81		0.93	94
2018-09-04 07:43:01	12.37	200	10.54	10.02	9.95	217.1	215.8	216.4	本地	正常	无	65535	5.29	0.81		0.94	95
2018-09-04 07:45:28	12.37	200	10.36	9.92	9.87	216.6	215.9	216.5	本地	正常	无	65535	5.28	0.81		0.94	95
2018-09-04 07:47:56	12.36	200	10.34	9.93	9.94	217.2	216.7	217.2	本地	正常	无	65535	5.28	0.81		0.94	95
2018-09-04 07:50:45	12.38	200	10.38	10.16	9.92	214.4	214.2	214.2	本地	正常	无	65535	5.26	0.82		0.93	94
2018-09-04 07:53:12	12.38	200	10.27	9.83	9.89	219.6	218.3	219.1	本地	正常	无	65535	5.29	0.81		0.94	95
2018-09-04 07:55:39	12.38	200	10.15	9.85	9.83	219.1	218	218.7	本地	正常	无	65535	5.3	0.82		0.94	95
2018-09-04 07:58:04	12.38	200	10.24	9.89	9.81	217.2	216.7	217.3	本地	正常	无	65535	5.29	0.82		0.94	95
2018-09-04 08:00:11	12.37	200	10.14	9.92	9.78	217.1	216.9	217.2	本地	正常	无	65535	5.26	0.82		0.94	95
2018-09-04 08:02:30	12.35	200	10.15	9.82	9.8	220	219.1	219.6	本地	正常	无	65535	5.3	0.82		0.94	95
2018-09-04 08:04:58	12.41	200	10.02	9.63	9.75	221.4	220.5	221.3	本地	正常	无	65535	5.31	0.82		0.94	95
2018-09-04 08:07:26	12.39	200	10.18	9.88	9.77	219.2	218.2	218.8	本地	正常	无	65535	5.28	0.81		0.94	95
2018-09-04 08:09:54	12.36	200	10.23	9.91	9.77	218.3	218.3	218.2	本地	正常	无	65535	5.29	0.82		0.94	95
2018-09-04 08:12:22	12.37	200	10.27	9.84	9.8	218.2	217.6	217.8	本地	正常	无	65535	5.27	0.81		0.94	95
2018-09-04 08:14:50	12.35	200	10.22	9.7	9.74	219.4	219	219.2	本地	正常	无	65535	5.29	0.82		0.94	95
2018-09-04 08:17:17	12.37	200	10.18	9.74	9.77	220	218.8	219.3	本地	正常	无	65535	5.29	0.81		0.94	95
2018-09-04 08:19:45	12.39	200	10.25	9.73	9.72	220.8	220	220.1	本地	正常	无	65535	5.3	0.81		0.94	95
2018-09-04 08:22:13	12.4	200	10.23	9.79	9.89	220.3	220	220.4	本地	正常	无	65535	5.33	0.81		0.95	96
2018-09-04 08:24:40	12.38	200	10.21	9.75	9.73	221.2	220.3	220.5	本地	正常	无	65535	5.29	0.81		0.95	96
2018-09-04 08:27:09	12.38	200	10.29	9.84	9.79	219.2	218.5	218.7	本地	正常	无	65535	5.3	0.82		0.94	95
2018-09-04 08:29:37	12.4	200	10.38	9.89	9.88	218.4	218	218.7	本地	正常	无	65535	5.3	0.82		0.95	96
2018-09-04 08:32:05	12.38	200	10.33	9.86	9.9	217.8	217.5	217.7	本地	正常	无	65535	5.3	0.81		0.94	95
2018-09-04 08:34:33	12.41	200	10.3	9.78	9.81	218.4	217.9	217.9	本地	正常	无	65535	5.28	0.81		0.94	95
2018-09-04 08:37:00	12.38	200	10.31	9.83	9.8	217.4	217.2	217.1	本地	正常	无	65535	5.27	0.81		0.94	95
2018-09-04 08:39:28	12.38	200	10.36	9.8	9.93	217.3	217.1	217.6	本地	正常	无	65535	5.28	0.81		0.94	95
2018-09-04 08:41:55	12.37	200	10.35	9.86	9.89	217.4	216.7	216.9	本地	正常	无	65535	5.26	0.81		0.93	94
2018-09-04 08:44:24	12.39	200	10.36	9.8	9.9	218.3	217.8	218.6	本地	正常	无	65535	5.3	0.81		0.94	95
2018-09-04 08:46:51	12.4	200	10.13	9.75	9.78	218.4	218.2	218.1	本地	正常	无	65535	5.29	0.82		0.94	95
2018-09-04 08:49:19	12.39	200	10.12	9.52	9.66	220.9	220.6	220.8	本地	正常	无	65535	5.3	0.82		0.94	95
2018-09-04 08:51:47	12.41	200	10.13	9.42	9.78	225.6	225.4	225.9	本地	正常	无	65535	5.37	0.82		0.96	97
2018-09-04 08:54:15	12.4	200	9.98	9.26	9.67	227	226.1	227.2	本地	正常	无	65535	5.4	0.83		0.96	97
2018-09-04 08:56:43	12.37	200	10.19	9.31	9.89	228.7	227.9	228.5	本地	正常	无	65535	5.4	0.82		0.97	98
2018-09-04 08:59:11	12.38	200	10.07	9.3	9.95	228.5	228.3	228.6	本地	正常	无	65535	5.4	0.81		0.97	98
2018-09-04 09:01:39	12.4	200	10.15	9.26	9.99	228.7	228.4	228.9	本地	正常	无	65535	5.41	0.81		0.97	98
2018-09-04 09:04:06	12.41	200	10.04	9.24	9.86	228.7	228.2	229.1	本地	正常	无	65535	5.4	0.81		0.97	98
2018-09-04 09:06:35	12.41	200	10.07	9.16	9.85	228	227.4	228.3	本地	正常	无	65535	5.39	0.81		0.97	98
2018-09-04 09:09:02	12.4	200	10.2	9.25	9.85	228.8	228.6	228.8	本地	正常	无	65535	5.42	0.82		0.97	98
2018-09-04 09:11:30	12.39	200	10.2	9.25	9.78	228.7	227.7	228.3	本地	正常	无	65535	5.39	0.82		0.97	98
2018-09-04 09:13:57	12.39	200	10.11	9.13	9.67	228.9	227.8	228.5	本地	正常	无	65535	5.38	0.82		0.97	98
2018-09-04 09:16:26	12.41	200	10.07	9.25	9.71	228.8	227.9	228.9	本地	正常	无	65535	5.4	0.82		0.97	98
2018-09-04 09:18:54	12.44	200	10.16	9.26	9.67	228.7	227.6	228.3	本地	正常	无	65535	5.41	0.82		0.97	98
2018-09-04 09:21:21	12.44	200	10.12	9.18	9.77	227.9	227.4	228.3	本地	正常	无	65535	5.4	0.82		0.97	98
2018-09-04 09:23:49	12.48	200	10.24	9.36	9.81	228.2	227.9	228.2	本地	正常	无	65535	5.45	0.82		0.97	98
2018-09-04 09:26:17	12.47	200	10.26	9.38	9.83	229.1	228.2	229.1	本地	正常	无	65535	5.44	0.82		0.97	98
2018-09-04 09:28:45	12.49	200	10.26	9.34	9.83	228.3	227.7	228.7	本地	正常	无	65535	5.45	0.82		0.97	98
2018-09-04 09:31:12	12.44	200	10.32	9.25	9.79	229.3	228.3	229.4	本地	正常	无	65535	5.42	0.81		0.97	98
2018-09-04 09:33:40	12.46	200	10.26	9.23	9.84	229.7	228.3	229.5	本地	正常	无	65535	5.43	0.82		0.97	98
2018-09-04 09:36:08	12.57	200	10.26	9.4	9.93	229.6	229.1	230	本地	正常	无	65535	5.48	0.82		0.97	98
2018-09-04 09:38:36	12.56	200	10.17	9.28	9.75	232	231.5	231.7	本地	正常	无	65535	5.48	0.81		0.98	100
2018-09-04 09:41:04	12.44	200	10.08	9.17	9.75	230.4	230.1	230.9	本地	正常	无	65535	5.43	0.81		0.98	100
2018-09-04 09:43:32	12.43	200	10.04	9.31	9.63	229.7	229.5	229.8	本地	正常	无	65535	5.4	0.81		0.97	98
2018-09-04 09:46:00	12.33	200	10.17	9.27	9.8	229.3	228.3	229.5	本地	正常	无	65535	5.38	0.82		0.97	98
2018-09-04 09:48:27	12.37	200	10.06	9.24	9.69	230.2	229.4	230.1	本地	正常	无	65535	5.4	0.81		0.97	98
2018-09-04 09:50:55	12.33	200	10.13	9.13	9.71	230.7	229.4	230.3	本地	正常	无	65535	5.38	0.81		0.97	98
2018-09-04 09:53:23	12.17	200	9.9	9.12	9.64	229.8	229	230.1	本地	正常	无	65535	5.31	0.81		0.97	98
2018-09-04 09:55:51	12.03	200	9.78	8.9	9.56	230.3	229.4	229.9	本地	正常	无	65535	5.24	0.81		0.97	98
2018-09-04 09:58:19	11.98	200	9.7	8.89	9.44	229.4	229.1	229.9	本地	正常	无	65535	5.21	0.82		0.97	98

## Sheet: Sheet10
时间	电流	转速	输入电流A	输入电流B	输入电流C	输入电压A	输入电压B	输入电压C	KA0	KA4	远程操作	操作时间	有功功率	功率因数	有功电量	井下压力	沉没度
2018-11-26 22:30:52	7.04	155	5.22	4.63	4.94	227.2	229.6	234.6	本地	正常	无	65535	2.73	0.81		3.37	343
2018-11-26 22:33:16	7.06	155	5.16	4.67	4.96	227.1	229.7	234.9	本地	正常	无	65535	2.74	0.81		3.37	343
2018-11-26 22:35:41	7.05	155	4.99	4.62	5.14	230.8	232.8	230.5	本地	正常	无	65535	2.71	0.8		3.37	343
2018-11-26 22:38:06	7.04	155	4.96	4.68	5.15	229.8	231.7	229.8	本地	正常	无	65535	2.71	0.8		3.37	343
2018-11-26 22:40:31	7.05	155	5.05	4.71	5.23	229.8	230.8	229.6	本地	正常	无	65535	2.71	0.79		3.36	342
2018-11-26 22:42:56	7.05	155	5.1	4.69	5.14	226.7	229.1	233.9	本地	正常	无	65535	2.75	0.8		3.36	342
2018-11-26 22:45:21	7.04	155	5.15	4.57	5.11	226.8	229.5	234.4	本地	正常	无	65535	2.73	0.81		3.36	342
2018-11-26 22:47:46	7.03	155	5.04	4.55	5.26	230.3	231.5	230	本地	正常	无	65535	2.71	0.79		3.36	342
2018-11-26 22:50:11	7.02	155	5.02	4.56	5.21	230.6	231.6	230.5	本地	正常	无	65535	2.7	0.8		3.36	342
2018-11-26 22:52:37	7.02	155	5.13	4.65	5.02	227.5	229.7	234.8	本地	正常	无	65535	2.72	0.8		3.36	342
2018-11-26 22:55:02	7	155	5.1	4.56	5.16	227.5	229.4	234.8	本地	正常	无	65535	2.74	0.81		3.36	342
2018-11-26 22:57:26	6.98	155	5.03	4.66	5.01	226.1	229.1	233.7	本地	正常	无	65535	2.72	0.81		3.36	342
2018-11-26 22:59:36	6.97	155	5.08	4.63	5.21	231.3	232.7	231.2	本地	正常	无	65535	2.71	0.79		3.36	342
2018-11-26 23:01:58	6.96	155	5.08	4.58	5.13	229.8	231	229.7	本地	正常	无	65535	2.68	0.79		3.36	342
2018-11-26 23:04:23	6.95	155	5.06	4.59	5.07	227.1	229.1	234.6	本地	正常	无	65535	2.71	0.8		3.36	342
2018-11-26 23:06:49	6.95	155	5.09	4.61	5.01	226.9	230	234.7	本地	正常	无	65535	2.71	0.8		3.36	342
2018-11-26 23:09:14	6.93	155	4.93	4.69	5.05	226.6	229.3	234.1	本地	正常	无	65535	2.71	0.81		3.36	342
2018-11-26 23:11:39	6.94	155	4.98	4.48	5.25	230.3	232.3	230.5	本地	正常	无	65535	2.68	0.8		3.36	342
2018-11-26 23:14:23	6.93	155	5.02	4.55	5.06	227.1	229.1	234.6	本地	正常	无	65535	2.7	0.81		3.36	342
2018-11-26 23:16:48	6.93	155	5.03	4.69	4.94	227.4	229.9	235	本地	正常	无	65535	2.71	0.81		3.36	342
2018-11-26 23:24:25	6.9	155	4.93	4.5	5.15	229.8	231.1	229.4	本地	正常	无	65535	2.66	0.79		3.34	340
2018-11-26 23:26:51	6.88	155	5.03	4.66	4.99	226.5	228.7	233.8	本地	正常	无	65535	2.69	0.8		3.34	340
2018-11-26 23:29:15	6.87	155	5.03	4.64	4.93	225.7	228.9	233.1	本地	正常	无	65535	2.68	0.81		3.34	340
2018-11-26 23:31:40	6.85	155	5	4.6	4.97	226.2	228.8	234	本地	正常	无	65535	2.69	0.81		3.34	340
2018-11-26 23:34:06	6.83	155	4.95	4.56	4.97	226.2	229	233.6	本地	正常	无	65535	2.66	0.81		3.34	340
2018-11-26 23:36:31	6.8	155	4.91	4.49	5.1	229.5	231.2	229.8	本地	正常	无	65535	2.63	0.8		3.34	340
2018-11-26 23:38:56	6.79	155	4.89	4.42	5.04	228.4	229.7	228	本地	正常	无	65535	2.62	0.81		3.33	339
2018-11-26 23:41:21	6.78	155	4.85	4.64	4.9	227	229.7	234.7	本地	正常	无	65535	2.66	0.82		3.34	340
2018-11-26 23:48:36	6.76	155	4.91	4.47	4.85	227.2	229.7	235	本地	正常	无	65535	2.64	0.81		3.34	340
2018-11-26 23:51:01	6.74	155	4.78	4.49	4.96	229.9	231.8	229.8	本地	正常	无	65535	2.62	0.8		3.33	339
2018-11-26 23:53:27	6.74	155	4.83	4.43	5.03	230.6	231.8	230.1	本地	正常	无	65535	2.61	0.8		3.33	339
2018-11-26 23:55:52	6.73	155	4.92	4.53	4.91	225.8	228.1	233.6	本地	正常	无	65535	2.63	0.8		3.33	339
2018-11-26 23:58:16	6.73	155	4.93	4.55	4.8	227	229.2	234.3	本地	正常	无	65535	2.64	0.81		3.33	339
2018-11-27 00:00:44	6.74	155	4.85	4.45	4.89	225.3	228.3	233.1	本地	正常	无	65535	2.63	0.81		3.32	338
2018-11-27 00:03:27	6.71	155	4.89	4.41	5.04	230.2	231.6	229.8	本地	正常	无	65535	2.61	0.8		3.32	338
2018-11-27 00:06:05	6.71	155	4.86	4.37	5.05	229.7	231.4	229.4	本地	正常	无	65535	2.61	0.8		3.32	338
2018-11-27 00:08:30	6.7	155	4.86	4.64	4.81	226.5	229.5	234.5	本地	正常	无	65535	2.63	0.81		3.32	338
2018-11-27 00:10:56	6.72	155	4.91	4.52	4.79	227.2	229.4	234.6	本地	正常	无	65535	2.64	0.81		3.32	338
2018-11-27 00:13:31	6.7	155	4.88	4.48	4.82	228.2	230.4	235.5	本地	正常	无	65535	2.65	0.81		3.32	338
2018-11-27 00:15:47	6.74	155	4.94	4.53	4.86	227	229.9	235	本地	正常	无	65535	2.66	0.81		3.32	338
2018-11-27 00:18:11	6.77	155	4.9	4.48	5.02	230.3	232.1	230.6	本地	正常	无	65535	2.63	0.8		3.32	338
2018-11-27 00:20:51	6.81	155	4.97	4.59	4.83	228	230.8	235.4	本地	正常	无	65535	2.68	0.81		3.31	337
2018-11-27 00:23:01	6.83	155	4.99	4.6	4.93	226.5	229.4	233.9	本地	正常	无	65535	2.67	0.81		3.31	337
2018-11-27 00:25:26	6.85	155	5.02	4.55	4.91	227	229.8	235	本地	正常	无	65535	2.69	0.81		3.31	337
2018-11-27 00:27:52	6.87	155	4.94	4.46	5.03	230.2	232	230.3	本地	正常	无	65535	2.66	0.8		3.31	337
2018-11-27 00:30:32	6.87	155	4.93	4.45	5.1	230.5	232.5	230.4	本地	正常	无	65535	2.66	0.8		3.31	337
2018-11-27 00:33:20	6.87	155	5.03	4.64	4.93	228.2	230.6	235.7	本地	正常	无	65535	2.71	0.81		3.31	337
2018-11-27 00:35:21	6.87	155	5.04	4.59	4.89	227.6	229.8	235.2	本地	正常	无	65535	2.69	0.81		3.32	338
2018-11-27 00:37:32	6.85	155	4.99	4.53	4.97	227.2	229.6	235	本地	正常	无	65535	2.68	0.8		3.32	338
2018-11-27 00:41:03	6.79	155	4.84	4.46	5.04	231.1	232.9	231	本地	正常	无	65535	2.64	0.8		3.32	338
2018-11-27 00:47:13	6.68	155	4.91	4.52	4.91	228.2	230.9	235.4	本地	正常	无	65535	2.64	0.8		3.32	338
2018-11-27 00:51:40	6.63	155	4.88	4.43	4.85	228	230.1	235.4	本地	正常	无	65535	2.62	0.81		3.31	337
2018-11-27 00:52:03	6.6	155	4.7	4.34	4.97	230.2	231.8	230.5	本地	正常	无	65535	2.57	0.8		3.31	337
2018-11-27 00:54:29	6.6	155	4.83	4.36	4.97	230.5	231.7	230.6	本地	正常	无	65535	2.58	0.79		3.31	337
2018-11-27 00:56:54	6.51	155	4.79	4.39	4.76	227.8	230	235.1	本地	正常	无	65535	2.58	0.8		3.31	337
2018-11-27 00:59:19	6.42	155	4.79	4.33	4.84	227.7	230.8	235.4	本地	正常	无	65535	2.57	0.8		3.31	337
2018-11-27 01:01:44	6.45	155	4.69	4.38	4.96	231.2	232.5	231	本地	正常	无	65535	2.54	0.79		3.31	337
2018-11-27 01:04:58	6.44	155	4.72	4.33	4.95	231.2	233.2	230.9	本地	正常	无	65535	2.54	0.79		3.31	337
2018-11-27 01:06:33	6.44	155	4.73	4.43	4.76	227.7	231.1	235.4	本地	正常	无	65535	2.58	0.8		3.31	337
2018-11-27 01:10:29	6.46	155	4.7	4.46	4.8	227.9	230.6	235.8	本地	正常	无	65535	2.57	0.8		3.32	338
2018-11-27 01:12:31	6.51	155	4.76	4.55	4.8	227.9	231	236	本地	正常	无	65535	2.59	0.8		3.31	337
2018-11-27 01:13:49	6.51	155	4.61	4.47	4.88	231.5	234.2	231.9	本地	正常	无	65535	2.57	0.8		3.31	337
2018-11-27 01:16:14	6.56	155	4.75	4.44	4.99	231.3	233.5	231.7	本地	正常	无	65535	2.58	0.79		3.31	337
2018-11-27 01:18:39	6.57	155	4.79	4.49	4.82	228.3	231.8	236.2	本地	正常	无	65535	2.62	0.8		3.31	337
2018-11-27 01:21:04	6.64	155	4.94	4.48	4.91	228.6	231.5	236	本地	正常	无	65535	2.63	0.8		3.31	337
2018-11-27 01:22:57	6.63	155	4.84	4.52	4.84	228.7	230.9	236.1	本地	正常	无	65535	2.62	0.8		3.31	337
2018-11-27 01:25:39	6.69	155	4.84	4.51	5.05	230.8	232	230.8	本地	正常	无	65535	2.61	0.79		3.31	337
2018-11-27 01:28:03	6.71	155	4.9	4.48	4.92	228.5	231.4	236.4	本地	正常	无	65535	2.65	0.8		3.31	337
2018-11-27 01:30:28	6.71	155	4.98	4.51	5.01	227.6	230.6	235.4	本地	正常	无	65535	2.65	0.8		3.31	337
2018-11-27 01:32:54	6.85	155	5.01	4.52	5.02	229.1	231.3	236.4	本地	正常	无	65535	2.7	0.8		3.31	337
2018-11-27 01:35:19	6.77	155	4.87	4.5	5.09	231.4	233.4	231.2	本地	正常	无	65535	2.64	0.79		3.31	337
2018-11-27 01:37:44	6.78	155	4.82	4.55	5.13	231.6	233.2	231.8	本地	正常	无	65535	2.64	0.79		3.31	337
2018-11-27 01:40:09	6.76	155	5.02	4.56	5.04	228.3	231.1	235.9	本地	正常	无	65535	2.68	0.8		3.3	336
2018-11-27 01:42:34	6.81	155	5.02	4.56	5.01	228.8	231.1	236.1	本地	正常	无	65535	2.69	0.8		3.31	337
2018-11-27 01:44:59	6.81	155	5.01	4.5	4.99	228.6	231.6	236.2	本地	正常	无	65535	2.69	0.8		3.31	337
2018-11-27 01:47:24	6.8	155	4.96	4.42	5.18	232	233.1	231.5	本地	正常	无	65535	2.65	0.79		3.31	337
2018-11-27 01:50:07	6.81	155	4.95	4.58	5.13	230.8	232.8	230.5	本地	正常	无	65535	2.65	0.79		3.3	336
2018-11-27 01:52:58	6.82	155	5	4.6	4.98	228.2	230.8	235.9	本地	正常	无	65535	2.68	0.8		3.31	337
2018-11-27 01:54:40	6.85	155	4.93	4.65	4.96	228.9	231.2	236.5	本地	正常	无	65535	2.7	0.8		3.31	337
2018-11-27 01:58:22	6.83	155	5	4.54	5.08	228.1	230.4	235.8	本地	正常	无	65535	2.69	0.8		3.31	337
2018-11-27 02:02:25	6.85	155	5.07	4.55	5.02	228.5	231.2	236.2	本地	正常	无	65535	2.7	0.8		3.31	337
2018-11-27 02:02:25	6.83	155	5.01	4.5	5.21	231.7	232.7	231.3	本地	正常	无	65535	2.66	0.79		3.31	337
2018-11-27 02:04:20	6.84	155	4.91	4.47	5.18	231.4	232.8	231.2	本地	正常	无	65535	2.66	0.79		3.3	336
2018-11-27 02:06:45	6.84	155	4.97	4.6	4.95	228.4	230.8	236.3	本地	正常	无	65535	2.69	0.8		3.31	337
2018-11-27 02:09:10	6.84	155	5.06	4.51	5.02	228.5	230.4	235.8	本地	正常	无	65535	2.69	0.8		3.3	336
2018-11-27 02:11:36	6.86	155	5.05	4.59	5	227.3	230.1	234.9	本地	正常	无	65535	2.69	0.8		3.3	336
2018-11-27 02:14:01	6.86	155	4.97	4.61	5.11	231.8	233.1	231.2	本地	正常	无	65535	2.67	0.79		3.3	336
2018-11-27 02:17:11	6.87	155	4.96	4.62	5.15	231.5	232.5	231.2	本地	正常	无	65535	2.67	0.79		3.3	336
2018-11-27 02:18:51	6.87	155	5.01	4.74	4.99	227.4	230.7	234.9	本地	正常	无	65535	2.7	0.8		3.3	336
2018-11-27 02:21:16	6.88	155	5.03	4.61	5.05	227.8	230.1	235.3	本地	正常	无	65535	2.71	0.8		3.3	336
2018-11-27 02:23:41	6.89	155	5.04	4.67	5.04	227.4	230.6	235	本地	正常	无	65535	2.71	0.8		3.3	336
2018-11-27 02:26:47	6.89	155	5.01	4.57	5.19	231.8	234	231.7	本地	正常	无	65535	2.7	0.79		3.3	336
2018-11-27 02:28:32	6.9	155	4.98	4.58	5.17	231.4	233.3	231.6	本地	正常	无	65535	2.69	0.79		3.3	336
2018-11-27 02:30:57	6.91	155	5.04	4.6	5.15	230.6	232.5	230.7	本地	正常	无	65535	2.68	0.79		3.3	336
2018-11-27 02:33:22	6.92	155	4.95	4.68	5	229.3	231.6	236.8	本地	正常	无	65535	2.72	0.8		3.3	336
2018-11-27 02:35:47	6.92	155	5.03	4.66	5.06	228	231.2	236	本地	正常	无	65535	2.73	0.8		3.3	336
2018-11-27 02:38:13	6.92	155	5.03	4.62	5.01	229	231.2	236.7	本地	正常	无	65535	2.73	0.81		3.3	336
2018-11-27 02:41:02	6.95	155	5.03	4.55	5.22	231.4	233.2	231.8	本地	正常	无	65535	2.7	0.79		3.3	336
2018-11-27 02:43:03	6.96	155	4.99	4.65	5.26	230.7	232.5	231.1	本地	正常	无	65535	2.69	0.79		3.3	336
2018-11-27 02:45:27	6.98	155	5.03	4.66	5.12	228.4	230.9	236.4	本地	正常	无	65535	2.74	0.8		3.3	336
2018-11-27 02:48:26	6.98	155	5.1	4.66	5.14	228.7	231.6	236.2	本地	正常	无	65535	2.74	0.8		3.3	336
2018-11-27 02:50:18	6.98	155	5.01	4.65	5.2	231.9	233.7	231.8	本地	正常	无	65535	2.71	0.79		3.3	336
2018-11-27 02:52:43	6.99	155	5	4.58	5.17	231.8	232.8	231.3	本地	正常	无	65535	2.71	0.79		3.3	336
2018-11-27 02:55:08	7	155	5.03	4.62	5.12	228.1	231.3	236	本地	正常	无	65535	2.74	0.8		3.3	336
2018-11-27 02:57:32	7	155	4.98	4.7	5.06	229.5	232.4	237.4	本地	正常	无	65535	2.76	0.8		3.3	336
2018-11-27 03:00:23	7	155	5.04	4.77	5.06	228.3	231.6	236.2	本地	正常	无	65535	2.75	0.8		3.3	336
2018-11-27 03:02:26	7	155	4.96	4.66	5.18	231.9	233.6	232	本地	正常	无	65535	2.72	0.79		3.3	336
2018-11-27 03:04:48	7	155	5.1	4.76	5.1	228.4	231.1	235.6	本地	正常	无	65535	2.75	0.8		3.3	336
2018-11-27 03:07:47	7.01	155	5.09	4.61	5.02	227.2	229.7	234.9	本地	正常	无	65535	2.73	0.81		3.3	336
2018-11-27 03:09:49	7	155	5.01	4.71	5.03	228.3	230.8	235.7	本地	正常	无	65535	2.73	0.81		3.3	336
2018-11-27 03:12:03	6.99	155	4.9	4.77	5.17	231.1	233	231.3	本地	正常	无	65535	2.71	0.79		3.31	337
2018-11-27 03:14:28	6.98	155	5.02	4.62	5.18	232	233.7	231.5	本地	正常	无	65535	2.72	0.8		3.3	336
2018-11-27 03:17:32	6.97	155	5	4.59	5.24	231.8	233.4	231.3	本地	正常	无	65535	2.7	0.78		3.31	337
2018-11-27 03:19:34	6.97	155	5.08	4.66	5.04	228.8	231.6	236	本地	正常	无	65535	2.74	0.8		3.31	337
2018-11-27 03:21:43	6.98	155	5.04	4.72	5.12	228.4	231.5	236	本地	正常	无	65535	2.74	0.8		3.31	337
2018-11-27 03:24:09	6.96	155	4.88	4.81	5.12	231.6	233.4	231.2	本地	正常	无	65535	2.7	0.79		3.31	337
2018-11-27 03:26:34	6.95	155	5.04	4.66	5.17	231.5	233.8	231.2	本地	正常	无	65535	2.71	0.79		3.31	337
2018-11-27 03:29:00	6.94	155	5.1	4.65	5.06	228.5	231.1	235.5	本地	正常	无	65535	2.73	0.8		3.31	337
2018-11-27 03:31:25	6.95	155	5.02	4.62	4.96	228.6	231.8	236.1	本地	正常	无	65535	2.72	0.8		3.32	338
2018-11-27 03:33:50	6.92	155	4.98	4.64	5.19	232.5	234.4	232.7	本地	正常	无	65535	2.7	0.79		3.32	338
2018-11-27 03:36:29	6.9	155	4.92	4.58	5.19	232	234.2	232.2	本地	正常	无	65535	2.69	0.79		3.31	337
2018-11-27 03:38:41	6.9	155	5.09	4.57	5.13	229.4	231.6	237	本地	正常	无	65535	2.72	0.8		3.32	338
2018-11-27 03:41:05	6.89	155	5.06	4.64	5.06	228.3	231.3	235.7	本地	正常	无	65535	2.72	0.8		3.32	338
2018-11-27 03:43:53	6.89	155	5.07	4.56	5.07	229.2	231.4	236.3	本地	正常	无	65535	2.71	0.8		3.32	338
2018-11-27 03:46:56	6.87	155	5.06	4.59	4.97	228.5	231.5	235.6	本地	正常	无	65535	2.72	0.8		3.32	338
2018-11-27 03:53:11	6.85	155	5.02	4.58	5.03	227.5	230.5	235.4	本地	正常	无	65535	2.68	0.8		3.32	338
2018-11-27 03:55:36	6.84	155	5.03	4.57	5.1	228.3	231.3	235.8	本地	正常	无	65535	2.7	0.8		3.32	338
2018-11-27 03:58:01	6.83	155	4.97	4.52	5.13	231.4	233.4	231.3	本地	正常	无	65535	2.66	0.79		3.32	338
2018-11-27 04:00:26	6.83	155	4.93	4.47	5.11	232.4	234.5	232.6	本地	正常	无	65535	2.67	0.79		3.32	338
2018-11-27 04:02:52	6.81	155	4.98	4.61	4.92	228.1	231.3	235.6	本地	正常	无	65535	2.68	0.8		3.32	338
2018-11-27 04:05:16	6.81	155	4.96	4.61	4.91	228.5	231.8	236.2	本地	正常	无	65535	2.68	0.8		3.32	338
2018-11-27 04:07:41	6.81	155	5	4.59	4.96	228.6	231.4	236.3	本地	正常	无	65535	2.69	0.8		3.32	338
2018-11-27 04:10:07	6.79	155	4.95	4.61	5.07	231.3	233.8	231.2	本地	正常	无	65535	2.65	0.79		3.32	338
2018-11-27 04:12:49	6.78	155	4.91	4.65	5.01	231.5	233.5	231	本地	正常	无	65535	2.65	0.79		3.32	338
2018-11-27 04:14:57	6.79	155	4.94	4.61	5.07	231.4	233.3	231.4	本地	正常	无	65535	2.66	0.79		3.32	338
2018-11-27 04:17:22	6.79	155	4.93	4.55	5	228.5	231.6	236.2	本地	正常	无	65535	2.67	0.8		3.32	338
2018-11-27 04:19:47	6.79	155	4.91	4.59	4.91	228.4	231.1	236.1	本地	正常	无	65535	2.68	0.8		3.32	338
2018-11-27 04:22:12	6.78	155	4.97	4.63	4.87	228.2	231.5	235.7	本地	正常	无	65535	2.68	0.8		3.32	338
2018-11-27 04:24:37	6.77	155	4.97	4.55	5.04	231.6	233.9	231.5	本地	正常	无	65535	2.65	0.79		3.32	338
2018-11-27 04:27:02	6.77	155	4.91	4.58	5.1	231.8	233.1	231.5	本地	正常	无	65535	2.65	0.79		3.32	338
2018-11-27 04:29:29	6.76	155	4.93	4.66	4.86	227.6	230.7	235.5	本地	正常	无	65535	2.66	0.8		3.32	338
2018-11-27 04:31:52	6.77	155	4.94	4.69	4.86	227.5	230.4	235.2	本地	正常	无	65535	2.66	0.8		3.32	338
2018-11-27 04:34:18	6.76	155	4.94	4.51	4.99	228.7	231.5	236.1	本地	正常	无	65535	2.67	0.8		3.31	337
2018-11-27 04:36:42	6.76	155	4.9	4.44	5.13	232.1	233.7	231.6	本地	正常	无	65535	2.64	0.79		3.31	337
2018-11-27 04:39:08	6.75	155	4.91	4.39	5.13	231.9	233.1	232	本地	正常	无	65535	2.64	0.79		3.31	337
2018-11-27 04:41:33	6.74	155	4.92	4.64	4.92	229	231.5	236.5	本地	正常	无	65535	2.68	0.8		3.31	337
2018-11-27 04:43:58	6.76	155	4.96	4.6	4.92	229.1	232.3	236.9	本地	正常	无	65535	2.68	0.8		3.31	337
2018-11-27 04:46:23	6.77	155	4.94	4.62	4.98	228.5	231.1	236.3	本地	正常	无	65535	2.67	0.8		3.31	337
2018-11-27 04:48:48	6.77	155	4.92	4.54	5.02	228.8	231.2	236.7	本地	正常	无	65535	2.68	0.8		3.31	337
2018-11-27 04:51:21	6.78	155	4.86	4.49	5.08	232.1	234	231.9	本地	正常	无	65535	2.65	0.79		3.3	336
2018-11-27 04:53:39	6.78	155	4.95	4.52	4.95	229.3	231.9	237	本地	正常	无	65535	2.68	0.8		3.31	337
2018-11-27 04:56:04	6.77	155	4.94	4.47	5.03	229.5	231.7	237.1	本地	正常	无	65535	2.69	0.81		3.31	337
2018-11-27 04:58:39	6.75	155	5.01	4.48	4.94	229.8	231.8	237.2	本地	正常	无	65535	2.67	0.8		3.31	337
2018-11-27 05:00:54	6.74	155	4.88	4.56	4.92	228.7	231.8	236.1	本地	正常	无	65535	2.67	0.8		3.3	336
2018-11-27 05:03:20	6.75	155	4.93	4.53	5.05	231.1	232.9	230.7	本地	正常	无	65535	2.64	0.79		3.3	336
2018-11-27 05:05:48	6.76	155	4.97	4.63	4.95	228.9	232	236.7	本地	正常	无	65535	2.68	0.8		3.3	336
2018-11-27 05:08:11	6.74	155	4.92	4.56	5.01	228.4	230.6	235.6	本地	正常	无	65535	2.66	0.81		3.3	336
2018-11-27 05:10:38	6.76	155	5.01	4.57	4.99	227.3	229.6	235	本地	正常	无	65535	2.66	0.8		3.3	336
2018-11-27 05:13:14	6.77	155	4.95	4.57	4.96	228.6	231.5	235.8	本地	正常	无	65535	2.66	0.8		3.3	336
2018-11-27 05:15:59	6.8	155	4.83	4.55	5.11	231.9	233.5	232	本地	正常	无	65535	2.66	0.79		3.3	336
2018-11-27 05:18:00	6.81	155	5.02	4.66	4.98	228.1	231.1	235.4	本地	正常	无	65535	2.69	0.8		3.3	336
2018-11-27 05:20:16	6.84	155	5	4.6	4.93	228.5	231.9	236.4	本地	正常	无	65535	2.69	0.81		3.3	336
2018-11-27 05:22:41	6.84	155	4.96	4.65	4.9	228.7	231.6	236.5	本地	正常	无	65535	2.7	0.8		3.3	336
2018-11-27 05:25:07	6.84	155	4.9	4.62	5.07	231.5	233.2	230.9	本地	正常	无	65535	2.66	0.79		3.29	335
2018-11-27 05:27:32	6.85	155	4.84	4.71	5.06	232.2	234.3	232.4	本地	正常	无	65535	2.68	0.79		3.3	336
2018-11-27 05:29:57	6.87	155	5.01	4.67	4.99	228.5	231.5	235.8	本地	正常	无	65535	2.71	0.8		3.29	335
2018-11-27 05:32:39	6.91	155	5.07	4.6	5.05	228.6	230.8	236	本地	正常	无	65535	2.72	0.8		3.29	335
2018-11-27 05:35:31	6.94	155	4.98	4.68	5.01	228.9	231	236.2	本地	正常	无	65535	2.72	0.8		3.3	336
2018-11-27 05:37:33	6.96	155	4.98	4.64	5.19	232.2	234.2	232.4	本地	正常	无	65535	2.71	0.79		3.3	336
2018-11-27 05:39:33	6.96	155	4.92	4.63	5.11	231.9	233.9	232.1	本地	正常	无	65535	2.7	0.8		3.29	335
2018-11-27 05:42:16	6.97	155	5.03	4.68	5.05	228.3	231.1	236.4	本地	正常	无	65535	2.74	0.81		3.29	335
2018-11-27 05:44:45	6.95	155	5.01	4.62	5.12	228.6	231.6	236.2	本地	正常	无	65535	2.72	0.8		3.29	335
2018-11-27 05:48:41	6.97	155	5.05	4.56	5.13	228.9	231.2	236.5	本地	正常	无	65535	2.74	0.8		3.3	336
2018-11-27 05:52:43	6.96	155	4.96	4.68	5.19	231.5	232.9	231.7	本地	正常	无	65535	2.71	0.79		3.29	335
2018-11-27 05:56:51	6.93	155	5.05	4.59	5.07	229.3	232.3	237.4	本地	正常	无	65535	2.73	0.8		3.29	335
2018-11-27 06:04:06	6.9	155	4.94	4.63	5.16	231.6	233.3	231.2	本地	正常	无	65535	2.68	0.79		3.27	333
2018-11-27 06:06:32	6.91	155	4.96	4.57	5.25	232.3	233.4	232.2	本地	正常	无	65535	2.7	0.79		3.29	335
2018-11-27 06:09:33	6.9	155	5.05	4.55	5.09	228.9	231.9	236.5	本地	正常	无	65535	2.72	0.8		3.29	335
2018-11-27 06:11:34	6.89	155	4.98	4.71	4.94	229.3	231.9	236.4	本地	正常	无	65535	2.72	0.8		3.29	335
2018-11-27 06:13:47	6.9	155	5.02	4.68	4.99	228.1	231.3	236.1	本地	正常	无	65535	2.71	0.8		3.27	333
2018-11-27 06:16:12	6.9	155	4.96	4.64	5.09	232.4	233.7	232.4	本地	正常	无	65535	2.7	0.79		3.29	335
2018-11-27 06:19:20	6.92	155	5	4.63	5.21	232.6	233.8	232.1	本地	正常	无	65535	2.7	0.79		3.27	333
2018-11-27 06:21:23	6.93	155	5.08	4.62	4.98	229.5	232.3	237.2	本地	正常	无	65535	2.73	0.8		3.27	333
2018-11-27 06:24:39	6.9	155	5.04	4.62	4.98	229.2	232.3	236.6	本地	正常	无	65535	2.73	0.81		3.27	333
2018-11-27 06:25:52	6.9	155	4.97	4.56	5.17	232.3	234.4	232.3	本地	正常	无	65535	2.7	0.8		3.27	333
2018-11-27 06:28:18	6.93	155	5.11	4.63	4.94	229.1	232	236.4	本地	正常	无	65535	2.72	0.8		3.27	333
2018-11-27 06:30:43	6.97	155	5.07	4.71	5.06	228.6	231.4	236.3	本地	正常	无	65535	2.75	0.8		3.27	333
2018-11-27 06:34:12	7.01	155	5.07	4.7	5	229.7	232	237	本地	正常	无	65535	2.76	0.8		3.27	333
2018-11-27 06:35:33	7.04	155	5.16	4.71	5.15	228.6	231.4	236.5	本地	正常	无	65535	2.76	0.8		3.27	333
2018-11-27 06:37:58	7.05	155	5.16	4.62	5.16	229	231	236.5	本地	正常	无	65535	2.76	0.8		3.27	333
2018-11-27 06:40:23	7.06	155	5.11	4.56	5.23	232.8	234	232.3	本地	正常	无	65535	2.75	0.79		3.27	333
2018-11-27 06:42:48	7.08	155	5.07	4.62	5.24	231.8	233.5	231.8	本地	正常	无	65535	2.74	0.79		3.27	333
2018-11-27 06:45:53	7.09	155	5.06	4.78	5.02	228.8	232.1	236.8	本地	正常	无	65535	2.77	0.8		3.27	333
2018-11-27 06:47:39	7.1	155	5.14	4.8	5.13	229	231.6	236.1	本地	正常	无	65535	2.78	0.8		3.27	333
2018-11-27 06:51:25	7.08	155	5.13	4.69	5.12	228.5	230.7	236.1	本地	正常	无	65535	2.77	0.81		3.29	335
2018-11-27 06:53:28	7.07	155	5.12	4.71	5.04	229	231.9	236.3	本地	正常	无	65535	2.77	0.81		3.29	335
2018-11-27 06:54:30	7.08	155	5.09	4.63	5.35	232.5	233.5	232.1	本地	正常	无	65535	2.75	0.79		3.29	335
2018-11-27 06:58:32	7.05	155	5.09	4.74	5.04	229.4	231.9	237.2	本地	正常	无	65535	2.77	0.81		3.29	335
2018-11-27 06:59:46	7.03	155	5.14	4.65	5.09	228.6	231.6	236.2	本地	正常	无	65535	2.76	0.8		3.29	335
2018-11-27 07:02:11	7.02	155	5.13	4.66	5.15	228.9	231.4	236.8	本地	正常	无	65535	2.76	0.8		3.29	335
2018-11-27 07:04:37	7	155	5.11	4.69	5.04	228.7	231.7	236.6	本地	正常	无	65535	2.75	0.8		3.3	336
2018-11-27 07:08:30	6.99	155	5.12	4.61	5.07	228.7	231.6	235.9	本地	正常	无	65535	2.75	0.8		3.29	335
2018-11-27 07:10:32	7	155	4.97	4.78	5.22	232	234.3	232.1	本地	正常	无	65535	2.73	0.8		3.29	335
2018-11-27 07:11:52	7	155	4.9	4.7	5.23	232.4	233.6	232.3	本地	正常	无	65535	2.72	0.8		3.29	335
2018-11-27 07:16:18	7.01	155	5.05	4.63	5.26	231.8	233.4	231.9	本地	正常	无	65535	2.73	0.79		3.29	335
2018-11-27 07:16:41	7.01	155	5.09	4.76	4.96	229.3	232.3	236.5	本地	正常	无	65535	2.76	0.81		3.29	335
2018-11-27 07:19:07	7.01	155	5.14	4.75	4.95	228.9	231.9	236	本地	正常	无	65535	2.75	0.8		3.29	335
2018-11-27 07:21:33	7.01	155	5.1	4.68	5.11	228.5	231	236.1	本地	正常	无	65535	2.75	0.8		3.3	336
2018-11-27 07:23:57	7	155	5.03	4.73	4.96	228.9	231.4	236.2	本地	正常	无	65535	2.75	0.81		3.3	336
2018-11-27 07:26:22	7.01	155	5.12	4.73	5.16	231	233	230.8	本地	正常	无	65535	2.72	0.79		3.3	336
2018-11-27 07:29:41	7	155	5.02	4.69	5.14	230.8	232.5	230.7	本地	正常	无	65535	2.71	0.79		3.29	335
2018-11-27 07:33:44	7	155	5.13	4.65	5.07	228.5	231.5	236.3	本地	正常	无	65535	2.75	0.8		3.29	335
2018-11-27 07:33:45	7	155	5.14	4.63	5.06	228.5	231.5	236.3	本地	正常	无	65535	2.75	0.8		3.3	336
2018-11-27 07:36:03	7.01	155	5.09	4.63	5.1	228.7	231.9	236.2	本地	正常	无	65535	2.75	0.8		3.3	336
2018-11-27 07:38:28	7	155	4.93	4.76	5.23	231.5	233.7	231.8	本地	正常	无	65535	2.72	0.79		3.29	335
2018-11-27 07:40:53	7	155	5.09	4.69	5.09	229.2	231.3	236.5	本地	正常	无	65535	2.75	0.8		3.29	335
2018-11-27 07:43:18	6.99	155	5.13	4.69	5.11	228.2	230.2	235.8	本地	正常	无	65535	2.75	0.8		3.3	336
2018-11-27 07:45:43	7	155	5.1	4.67	5.08	228.4	230.8	236.1	本地	正常	无	65535	2.74	0.8		3.3	336
2018-11-27 07:48:09	6.99	155	4.96	4.61	5.28	230.8	232.5	230.5	本地	正常	无	65535	2.71	0.79		3.29	335
2018-11-27 07:50:57	6.98	155	4.96	4.62	5.16	231.8	233	231.6	本地	正常	无	65535	2.7	0.79		3.29	335
2018-11-27 08:02:41	6.94	155	5.12	4.63	5.1	227.6	229.7	234.6	本地	正常	无	65535	2.73	0.8		3.27	333
2018-11-27 08:05:06	6.93	155	5.01	4.72	4.98	228.5	230.7	236.1	本地	正常	无	65535	2.73	0.81		3.29	335
2018-11-27 08:07:32	6.91	155	5.02	4.74	5.03	228.1	230.6	235.4	本地	正常	无	65535	2.71	0.8		3.29	335
2018-11-27 08:09:57	6.89	155	4.99	4.65	5.1	232.2	233.3	231.8	本地	正常	无	65535	2.68	0.79		3.29	335
2018-11-27 08:16:55	6.85	155	5	4.65	4.96	228.2	231.2	235.4	本地	正常	无	65535	2.69	0.8		3.29	335
2018-11-27 08:19:23	6.82	155	5.02	4.73	4.9	228.2	230.7	235.8	本地	正常	无	65535	2.69	0.8		3.29	335
2018-11-27 08:21:51	6.81	155	4.95	4.53	5.1	231.3	233.4	231.1	本地	正常	无	65535	2.66	0.79		3.29	335
2018-11-27 08:24:34	6.8	155	4.93	4.53	5.04	231.7	233	231	本地	正常	无	65535	2.66	0.79		3.27	333
2018-11-27 08:27:00	6.79	155	5.05	4.58	4.91	228	231.1	235.3	本地	正常	无	65535	2.68	0.8		3.29	335
2018-11-27 08:29:07	6.78	155	4.94	4.52	4.97	228.5	231.4	236.5	本地	正常	无	65535	2.67	0.8		3.29	335
2018-11-27 08:32:08	6.77	155	4.97	4.46	5.05	228.5	231.3	236.4	本地	正常	无	65535	2.67	0.8		3.29	335
2018-11-27 08:34:38	6.77	155	4.92	4.48	5.22	231.2	232.3	231.1	本地	正常	无	65535	2.64	0.79		3.29	335
2018-11-27 08:36:56	6.77	155	4.9	4.52	5.09	232	232.8	231.8	本地	正常	无	65535	2.64	0.79		3.29	335
2018-11-27 08:39:21	6.77	155	4.99	4.47	4.99	228.1	231	235.7	本地	正常	无	65535	2.66	0.8		3.29	335
2018-11-27 08:41:46	6.77	155	4.97	4.58	5	227.8	230.7	235.6	本地	正常	无	65535	2.67	0.8		3.27	333
2018-11-27 08:44:11	6.77	155	5.01	4.52	4.94	228.1	230.2	235.4	本地	正常	无	65535	2.66	0.8		3.29	335
2018-11-27 08:46:44	6.77	155	4.84	4.59	4.99	232	233.2	231.7	本地	正常	无	65535	2.64	0.8		3.29	335
2018-11-27 08:49:01	6.77	155	4.98	4.53	4.9	228.5	230.9	236.2	本地	正常	无	65535	2.67	0.8		3.29	335
2018-11-27 08:51:26	6.78	155	4.95	4.53	5	228.2	230.9	236.3	本地	正常	无	65535	2.68	0.8		3.27	333
2018-11-27 08:54:10	6.77	155	4.97	4.56	5.01	228.2	230.5	235.5	本地	正常	无	65535	2.68	0.81		3.27	333
2018-11-27 08:56:18	6.78	155	4.92	4.58	5	228.2	230.6	235.5	本地	正常	无	65535	2.67	0.8		3.27	333
2018-11-27 08:59:21	6.79	155	4.91	4.59	4.91	228.1	230.7	236	本地	正常	无	65535	2.67	0.8		3.27	333
2018-11-27 09:01:23	6.79	155	4.8	4.59	5.13	231.6	232.9	231.8	本地	正常	无	65535	2.65	0.79		3.27	333
2018-11-27 09:03:32	6.8	155	4.89	4.53	5.13	231.5	233	231.7	本地	正常	无	65535	2.65	0.8		3.27	333
2018-11-27 09:05:57	6.8	155	4.94	4.56	5.02	228	231.1	235.6	本地	正常	无	65535	2.68	0.8		3.27	333
2018-11-27 09:08:22	6.8	155	4.96	4.66	4.97	228.5	231	235.6	本地	正常	无	65535	2.69	0.81		3.27	333
2018-11-27 09:11:23	6.81	155	4.93	4.64	4.93	228.3	231.1	235.4	本地	正常	无	65535	2.68	0.8		3.27	333
2018-11-27 09:13:24	6.82	155	4.88	4.6	4.96	228	231	235.8	本地	正常	无	65535	2.68	0.8		3.27	333
2018-11-27 09:15:38	6.81	155	4.77	4.59	5.09	231.6	233.9	232.2	本地	正常	无	65535	2.66	0.79		3.27	333
2018-11-27 09:18:04	6.81	155	4.89	4.6	5.18	230.7	231.8	230.8	本地	正常	无	65535	2.65	0.79		3.27	333
2018-11-27 09:20:29	6.82	155	4.9	4.63	4.94	228.2	231.1	235.7	本地	正常	无	65535	2.69	0.8		3.27	333
2018-11-27 09:22:54	6.79	155	4.94	4.62	5	228.4	230.7	235.7	本地	正常	无	65535	2.67	0.8		3.27	333
2018-11-27 09:25:19	6.81	155	4.96	4.62	5.05	228	231.1	235.6	本地	正常	无	65535	2.69	0.8		3.27	333
2018-11-27 09:27:44	6.98	155	5.11	4.62	5.15	228.2	230.5	236.2	本地	正常	无	65535	2.74	0.8		3.27	333
2018-11-27 09:30:09	6.84	155	4.94	4.5	5.2	231.4	233.3	231.4	本地	正常	无	65535	2.66	0.79		3.27	333
2018-11-27 09:32:34	6.81	155	4.9	4.47	5.2	231	232.7	230.5	本地	正常	无	65535	2.65	0.79		3.27	333
2018-11-27 09:35:00	6.81	155	5.04	4.44	5.03	227.8	230.6	235.8	本地	正常	无	65535	2.68	0.8		3.29	335
2018-11-27 09:37:25	6.74	155	4.94	4.51	5.04	228	230.8	235.5	本地	正常	无	65535	2.66	0.8		3.27	333
2018-11-27 09:39:50	6.78	155	4.89	4.52	4.98	228.5	231.3	236.1	本地	正常	无	65535	2.67	0.8		3.29	335
2018-11-27 09:42:34	6.77	155	4.9	4.51	5.18	231.4	233.2	231.4	本地	正常	无	65535	2.64	0.79		3.29	335
2018-11-27 09:44:40	6.82	155	4.91	4.6	5.04	228.9	231.3	237.1	本地	正常	无	65535	2.69	0.8		3.29	335
2018-11-27 09:47:04	6.77	155	4.92	4.51	5.06	228.7	231	236.6	本地	正常	无	65535	2.68	0.8		3.3	336
2018-11-27 09:49:14	6.79	155	4.93	4.49	5.02	228.3	231.3	236.3	本地	正常	无	65535	2.67	0.8		3.3	336
2018-11-27 09:51:38	6.69	155	4.86	4.5	4.96	228.6	230.8	236.4	本地	正常	无	65535	2.64	0.8		3.3	336
2018-11-27 09:54:05	6.74	155	4.81	4.47	5.18	231.4	233.3	231.5	本地	正常	无	65535	2.63	0.79		3.3	336
2018-11-27 09:56:29	6.72	155	4.91	4.46	5.16	229.9	231.8	230.1	本地	正常	无	65535	2.62	0.79		3.31	337
2018-11-27 09:58:54	6.74	155	4.88	4.54	5.08	227.1	230.1	234.8	本地	正常	无	65535	2.66	0.8		3.31	337
2018-11-27 10:01:20	6.77	155	4.9	4.53	5.02	227.7	231	236	本地	正常	无	65535	2.66	0.8		3.31	337
2018-11-27 10:03:44	6.85	155	4.93	4.56	4.93	228.6	231.2	236.4	本地	正常	无	65535	2.69	0.81		3.32	338
2018-11-27 10:06:09	6.8	155	4.96	4.52	5.03	228.3	231.2	236.2	本地	正常	无	65535	2.68	0.8		3.32	338
2018-11-27 10:08:34	6.85	155	4.91	4.59	5.18	231.6	233.5	231.7	本地	正常	无	65535	2.68	0.8		3.32	338
2018-11-27 10:10:51	6.89	155	4.82	4.68	5.12	231.6	233.7	231.5	本地	正常	无	65535	2.68	0.8		3.32	338
2018-11-27 10:12:53	6.85	155	4.85	4.67	5.11	231.6	233.8	231.7	本地	正常	无	65535	2.67	0.79		3.33	339
2018-11-27 10:15:35	6.92	155	5.04	4.7	4.95	227.3	230.3	235.2	本地	正常	无	65535	2.72	0.8		3.33	339
2018-11-27 10:18:28	6.96	155	5.01	4.67	5.03	227	230.1	234.9	本地	正常	无	65535	2.72	0.8		3.33	339
2018-11-27 10:22:31	6.92	155	4.9	4.53	5.18	231.8	233.2	231.2	本地	正常	无	65535	2.68	0.79		3.33	339
2018-11-27 10:22:33	6.95	155	4.91	4.59	5.24	231.8	233.3	231.3	本地	正常	无	65535	2.69	0.79		3.33	339
2018-11-27 10:24:57	6.89	155	4.89	4.63	5.15	231.1	233.4	231.2	本地	正常	无	65535	2.68	0.79		3.34	340
2018-11-27 10:27:23	7.02	155	4.93	4.68	5.2	231.4	233.5	231.6	本地	正常	无	65535	2.72	0.8		3.34	340
2018-11-27 10:29:31	6.95	155	5.09	4.68	5.03	228.1	231.3	235.7	本地	正常	无	65535	2.73	0.8		3.34	340
2018-11-27 10:31:54	6.95	155	5.05	4.62	5.07	228.5	231.2	235.7	本地	正常	无	65535	2.73	0.8		3.34	340
2018-11-27 10:34:19	7	155	5.08	4.71	5.09	228.6	230.9	236	本地	正常	无	65535	2.75	0.8		3.36	342
2018-11-27 10:36:45	6.98	155	4.98	4.61	5.18	231.1	232.3	230.9	本地	正常	无	65535	2.71	0.79		3.36	342
2018-11-27 10:39:09	6.97	154	5.04	4.53	5.19	231.1	232.8	231.4	本地	正常	无	65535	2.69	0.79		3.36	342
2018-11-27 10:41:54	6.98	155	5.13	4.65	5.07	228.2	230.8	236.2	本地	正常	无	65535	2.74	0.8		3.36	342
2018-11-27 10:44:50	7	155	5.14	4.66	5.09	228	230.6	235.9	本地	正常	无	65535	2.75	0.81		3.36	342
2018-11-27 10:48:53	7.02	155	5.15	4.58	5.16	228.6	231.2	236.5	本地	正常	无	65535	2.75	0.8		3.37	343
2018-11-27 10:48:54	7.02	155	5.15	4.58	5.16	228.6	231.2	236.5	本地	正常	无	65535	2.75	0.8		3.37	343
2018-11-27 10:51:15	7.04	155	5	4.61	5.25	231.2	232.6	231.2	本地	正常	无	65535	2.72	0.79		3.37	343
2018-11-27 10:53:41	7.02	155	5.02	4.64	5.21	231	232.5	230.5	本地	正常	无	65535	2.71	0.79		3.37	343
2018-11-27 10:56:06	7.04	155	5.08	4.67	5.1	228	230.3	236	本地	正常	无	65535	2.74	0.8		3.38	344
2018-11-27 10:58:33	7.03	155	5.13	4.64	5.17	227.6	230.1	235.6	本地	正常	无	65535	2.75	0.8		3.38	344
2018-11-27 11:00:44	7.05	155	5.13	4.71	5.1	227.7	230	235.3	本地	正常	无	65535	2.76	0.8		3.38	344
2018-11-27 11:03:32	7.05	155	4.99	4.66	5.29	231.2	232.9	231.6	本地	正常	无	65535	2.73	0.8		3.38	344
2018-11-27 11:06:13	7.04	155	5.05	4.57	5.12	228.2	231.3	236.2	本地	正常	无	65535	2.75	0.8		3.38	344
2018-11-27 11:08:37	7.06	155	5.05	4.64	5.17	228	231.4	236.2	本地	正常	无	65535	2.75	0.8		3.38	344
2018-11-27 11:11:02	7.05	155	5.07	4.66	5.11	229	231.8	236.5	本地	正常	无	65535	2.76	0.81		3.38	344
2018-11-27 11:13:28	7.04	155	4.98	4.7	5.28	231.2	233.3	231.1	本地	正常	无	65535	2.73	0.79		3.39	345
2018-11-27 11:15:17	7.04	155	4.98	4.66	5.29	230.7	232.9	230.8	本地	正常	无	65535	2.71	0.79		3.39	345
2018-11-27 11:19:51	7.03	155	5.04	4.71	5.07	228	230.9	236.1	本地	正常	无	65535	2.75	0.8		3.4	346

[truncated: 2 more sheets: Sheet11, Sheet12]
