# Supplementary material for: Fault diagnosis method of submersible screw pump based on random forest
Source: PLoS One. 2020 Nov 16;15(11):e0242458. doi: 10.1371/journal.pone.0242458 (PMC7668568; doi:10.1371/journal.pone.0242458)
Supplement: S1 File — (ZIP) [file pone.0242458.s001.zip › Supporting Information/Partial source data of oil well/9 keshan3 O-77.xlsx]

## Sheet: Sheet1
时间	电流	转速	输入电流A	输入电流B	输入电流C	输入电压A	输入电压B	输入电压C	KA0	KA4	远程操作	操作时间	有功功率	功率因数
2018-10-08 02:52:25	8.46	251	4.95	4.93	5.04	232.1	232.4	232.7	本地	正常	无	65535	3.13	0.91
2018-10-08 02:54:49	8.76	251	5.1	5.05	5.15	233.3	233.3	233.4	本地	正常	无	65535	3.23	0.91
2018-10-08 02:57:14	8.43	251	4.94	4.96	5.03	232.4	232	231.9	本地	正常	无	65535	3.11	0.91
2018-10-08 02:59:38	8.67	251	5.05	5.03	5.13	233.6	233.2	233.7	本地	正常	无	65535	3.2	0.91
2018-10-08 03:02:04	8.6	251	4.97	5.05	5.05	234.6	233.2	234	本地	正常	无	65535	3.19	0.91
2018-10-08 03:04:31	8.58	251	4.97	5.03	5.07	234.1	233	232.8	本地	正常	无	65535	3.18	0.91
2018-10-08 03:06:56	8.6	251	5	5.02	5.04	234.1	233.2	233	本地	正常	无	65535	3.18	0.91
2018-10-08 03:09:24	8.51	251	4.98	5.02	5.02	232.9	231.2	231.9	本地	正常	无	65535	3.15	0.91
2018-10-08 03:12:01	8.67	251	5.04	5.1	5.12	233.2	232.2	232.3	本地	正常	无	65535	3.2	0.91
2018-10-08 03:14:10	8.51	251	4.97	5	5.04	233.1	232.1	232.2	本地	正常	无	65535	3.15	0.91
2018-10-08 03:16:36	8.52	251	4.95	5.02	5.04	234.1	233.2	233.1	本地	正常	无	65535	3.15	0.91
2018-10-08 03:19:00	8.6	251	5.02	4.98	5.08	233.4	232.9	233.1	本地	正常	无	65535	3.18	0.91
2018-10-08 03:22:10	8.63	251	5.04	5.01	5.06	234.7	233.8	234.1	本地	正常	无	65535	3.2	0.91
2018-10-08 03:23:49	8.67	251	5.06	5.02	5.13	234.2	232.9	233.9	本地	正常	无	65535	3.21	0.91
2018-10-08 03:26:16	8.47	251	4.95	4.93	5.01	233.6	232.8	233.7	本地	正常	无	65535	3.13	0.91
2018-10-08 03:28:40	8.48	251	4.96	4.97	5.02	233.6	232.3	233.2	本地	正常	无	65535	3.14	0.91
2018-10-08 03:31:06	8.6	251	5.03	5	5.09	233.7	232.6	233.2	本地	正常	无	65535	3.18	0.91
2018-10-08 03:33:30	8.47	251	4.98	4.93	5.02	233.4	232.7	233.6	本地	正常	无	65535	3.14	0.91
2018-10-08 03:35:55	8.64	251	5.05	5.02	5.1	233.6	232.5	233.6	本地	正常	无	65535	3.19	0.91
2018-10-08 03:38:20	8.63	251	4.99	5.04	5.08	234.5	233.2	233.2	本地	正常	无	65535	3.19	0.91
2018-10-08 03:40:45	8.78	251	5.09	5.13	5.19	234	233	233.3	本地	正常	无	65535	3.25	0.91
2018-10-08 03:43:10	8.49	251	4.94	5	5.05	233.9	232.3	232.8	本地	正常	无	65535	3.14	0.91
2018-10-08 03:45:36	8.67	251	5.04	5.09	5.11	234.5	232.8	233.1	本地	正常	无	65535	3.21	0.91
2018-10-08 03:48:01	8.56	251	4.97	5.02	5.03	234.9	233.1	233.6	本地	正常	无	65535	3.17	0.91
2018-10-08 03:50:33	8.57	251	4.98	5.02	5.04	233.5	231.7	232.2	本地	正常	无	65535	3.17	0.91
2018-10-08 03:52:51	8.54	251	4.96	4.98	5.02	234.7	233.3	233.3	本地	正常	无	65535	3.16	0.91
2018-10-08 03:55:15	8.64	251	5.01	5.02	5.07	234.6	233.3	234	本地	正常	无	65535	3.2	0.91
2018-10-08 03:57:40	8.48	251	4.92	4.99	4.99	234.1	232.8	232.7	本地	正常	无	65535	3.14	0.91
2018-10-08 04:00:06	8.56	251	4.94	4.98	5.06	234.5	234	234.5	本地	正常	无	65535	3.17	0.91
2018-10-08 04:02:30	8.62	251	5.06	5	5.13	232.6	232.8	233.4	本地	正常	无	65535	3.19	0.91
2018-10-08 04:04:56	8.73	251	5.13	5.08	5.16	233.2	232.9	233.2	本地	正常	无	65535	3.23	0.91
2018-10-08 04:07:21	8.53	251	4.98	4.97	5.05	234.1	233.7	234.6	本地	正常	无	65535	3.16	0.91
2018-10-08 04:09:47	8.57	251	4.99	4.96	5.05	233.6	234.1	234.2	本地	正常	无	65535	3.17	0.91
2018-10-08 04:12:11	8.46	251	4.93	4.91	5.03	232.9	232.7	233.7	本地	正常	无	65535	3.13	0.91
2018-10-08 04:14:36	8.57	251	4.98	4.97	5.1	232.3	232.8	233.1	本地	正常	无	65535	3.17	0.91
2018-10-08 04:17:01	8.6	251	5	4.99	5.1	233.2	233.6	233.9	本地	正常	无	65535	3.18	0.91
2018-10-08 04:19:26	8.68	251	5.06	5.05	5.14	232.7	233.1	233.4	本地	正常	无	65535	3.21	0.91
2018-10-08 04:21:51	8.57	251	4.99	5.04	5.1	232.6	232	232.6	本地	正常	无	65535	3.16	0.91
2018-10-08 04:24:16	8.7	251	5.07	5.09	5.13	232.6	232.3	232.2	本地	正常	无	65535	3.21	0.91
2018-10-08 04:26:41	8.44	251	4.93	4.91	5.01	233.7	232.8	233.7	本地	正常	无	65535	3.13	0.91
2018-10-08 04:29:07	8.43	251	4.94	4.97	4.96	232.8	232.1	232.1	本地	正常	无	65535	3.12	0.91
2018-10-08 04:31:32	8.76	251	5.07	5.11	5.17	233.6	232.7	233.1	本地	正常	无	65535	3.24	0.91
2018-10-08 04:34:00	8.55	251	4.96	5.03	5.05	234.1	233.2	233.1	本地	正常	无	65535	3.17	0.91
2018-10-08 04:36:22	8.47	251	4.91	4.97	4.98	235	233.5	234	本地	正常	无	65535	3.14	0.91
2018-10-08 04:38:47	8.61	251	4.99	5.07	5.07	234.3	232.9	233.5	本地	正常	无	65535	3.19	0.91
2018-10-08 04:41:12	8.69	251	5.01	5.09	5.14	234.6	233.1	233.3	本地	正常	无	65535	3.22	0.91
2018-10-08 04:43:38	8.65	251	5	5.02	5.09	234.6	233.6	233.4	本地	正常	无	65535	3.2	0.91
2018-10-08 04:46:03	8.7	251	5.03	5.07	5.1	235.3	233.8	233.8	本地	正常	无	65535	3.22	0.91
2018-10-08 04:48:28	8.65	251	5.03	5.07	5.12	234.1	232.5	232.8	本地	正常	无	65535	3.2	0.91
2018-10-08 04:50:53	8.58	251	5.01	5	5.05	233.9	232.6	233.9	本地	正常	无	65535	3.17	0.91
2018-10-08 04:53:18	8.57	251	5	4.97	5.07	233.6	232.4	233.3	本地	正常	无	65535	3.17	0.91
2018-10-08 04:55:43	8.62	251	5.02	5.01	5.1	233.5	232.3	233.7	本地	正常	无	65535	3.19	0.91
2018-10-08 04:58:08	8.54	251	4.98	4.96	5.04	233.8	233.7	234.1	本地	正常	无	65535	3.16	0.91
2018-10-08 05:00:33	8.77	251	5.1	5.08	5.14	233.8	233.7	234.3	本地	正常	无	65535	3.24	0.91
2018-10-08 05:02:58	8.55	251	4.96	4.99	5.05	233.5	233	234.2	本地	正常	无	65535	3.16	0.91
2018-10-08 05:05:23	8.6	251	5.02	4.96	5.08	234.1	234.3	235	本地	正常	无	65535	3.18	0.91
2018-10-08 05:07:49	8.53	251	4.97	4.95	4.99	234.2	234.2	235.4	本地	正常	无	65535	3.16	0.91
2018-10-08 05:10:14	8.59	251	4.98	5	5.06	233.9	233	233.2	本地	正常	无	65535	3.18	0.91
2018-10-08 05:13:17	8.56	251	4.95	5.02	5.04	234.3	233.4	233.8	本地	正常	无	65535	3.16	0.91
2018-10-08 05:15:04	8.77	251	5.09	5.1	5.14	234.8	233.2	233.8	本地	正常	无	65535	3.24	0.91
2018-10-08 05:17:31	8.6	251	5	5.06	5.06	234.5	233.2	233.1	本地	正常	无	65535	3.18	0.91
2018-10-08 05:19:54	8.6	251	4.98	5.03	5.04	235.4	233.7	234.1	本地	正常	无	65535	3.19	0.91
2018-10-08 05:22:18	8.66	251	5.02	5.06	5.08	234.6	233.2	233.8	本地	正常	无	65535	3.21	0.91
2018-10-08 05:24:58	8.52	251	4.92	4.98	4.99	234.8	233.6	234.4	本地	正常	无	65535	3.16	0.91
2018-10-08 05:27:11	8.68	251	5.02	5.06	5.08	234.8	233.7	234.2	本地	正常	无	65535	3.21	0.91
2018-10-08 05:29:35	8.55	251	4.98	5.01	5.08	233.6	232.4	232.7	本地	正常	无	65535	3.16	0.91
2018-10-08 05:32:00	8.7	251	5.06	5.07	5.15	233.3	232.4	232.6	本地	正常	无	65535	3.21	0.91
2018-10-08 05:34:25	8.65	251	5.02	5.07	5.11	233.7	232.1	232.6	本地	正常	无	65535	3.19	0.91
2018-10-08 05:36:50	8.51	251	4.94	4.94	4.99	234.5	234	234.5	本地	正常	无	65535	3.15	0.91
2018-10-08 05:39:14	8.63	251	5.02	4.99	5.12	232.7	233	233.6	本地	正常	无	65535	3.19	0.91
2018-10-08 05:41:40	8.67	251	5.07	5.02	5.12	232.8	232.8	233.9	本地	正常	无	65535	3.2	0.91
2018-10-08 05:44:14	8.6	251	5.05	5.01	5.09	232.6	232.8	233.8	本地	正常	无	65535	3.18	0.91
2018-10-08 05:46:25	8.54	251	4.99	4.95	5.08	232.5	232.5	233.6	本地	正常	无	65535	3.16	0.91
2018-10-08 05:48:39	8.48	251	5	4.93	5.02	233.6	233	234.3	本地	正常	无	65535	3.14	0.91
2018-10-08 05:51:04	8.52	251	4.99	4.98	5.06	234	233.6	234	本地	正常	无	65535	3.16	0.91
2018-10-08 05:53:29	8.74	251	5.09	5.09	5.14	233.6	233.6	233.8	本地	正常	无	65535	3.23	0.91
2018-10-08 05:55:56	8.5	251	4.96	4.99	5.04	234	232.4	233.5	本地	正常	无	65535	3.15	0.91
2018-10-08 05:58:20	8.73	251	5.07	5.09	5.15	233.3	232.4	233.2	本地	正常	无	65535	3.23	0.91
2018-10-08 06:00:44	8.76	251	5.11	5.13	5.17	233.9	232.2	232.8	本地	正常	无	65535	3.24	0.91
2018-10-08 06:03:09	8.58	251	4.98	5.05	5.06	233.4	232.3	233.3	本地	正常	无	65535	3.18	0.91
2018-10-08 06:05:37	8.69	251	5.07	5.08	5.12	233.7	232.2	233.2	本地	正常	无	65535	3.21	0.91
2018-10-08 06:08:00	8.63	251	5.03	5.04	5.07	234.4	233.2	233	本地	正常	无	65535	3.2	0.91
2018-10-08 06:10:26	8.58	251	5	5.02	5.07	233.8	232.7	233.2	本地	正常	无	65535	3.18	0.91
2018-10-08 06:12:51	8.6	251	4.99	5.01	5.04	234.7	233.9	234	本地	正常	无	65535	3.19	0.91
2018-10-08 06:15:15	8.55	251	4.97	5.01	5.04	233.4	233.2	233.3	本地	正常	无	65535	3.16	0.91
2018-10-08 06:22:30	8.67	251	5.08	5.02	5.13	233.1	232.8	233.7	本地	正常	无	65535	3.2	0.91
2018-10-08 06:24:55	8.54	251	5	5	5.06	233	233.2	233.7	本地	正常	无	65535	3.16	0.91
2018-10-08 06:27:20	8.54	251	5.03	4.95	5.04	233.7	233.3	234.6	本地	正常	无	65535	3.16	0.91
2018-10-08 06:29:45	8.58	251	5	4.98	5.07	232.7	233	233.6	本地	正常	无	65535	3.17	0.91
2018-10-08 06:32:10	8.57	251	5.02	4.99	5.09	233.4	232.3	233	本地	正常	无	65535	3.17	0.91
2018-10-08 06:34:35	8.56	251	5.01	4.94	5.05	234.2	233.1	234.6	本地	正常	无	65535	3.17	0.91
2018-10-08 06:37:00	8.5	251	4.99	4.95	5.04	233.1	232.5	233.5	本地	正常	无	65535	3.15	0.91
2018-10-08 06:39:28	8.57	251	4.99	4.99	5.09	233.4	233	233	本地	正常	无	65535	3.17	0.91
2018-10-08 06:41:50	8.51	251	4.97	5.04	5.02	233.5	232.5	232.6	本地	正常	无	65535	3.15	0.91
2018-10-08 06:44:15	8.51	251	4.95	4.98	5.04	234.1	232.9	234.2	本地	正常	无	65535	3.15	0.91
2018-10-08 06:46:41	8.66	251	5	5.06	5.08	234.4	233.1	234.1	本地	正常	无	65535	3.2	0.91
2018-10-08 06:49:05	8.59	251	5	5.03	5.04	234.4	233.4	233.6	本地	正常	无	65535	3.19	0.91
2018-10-08 06:51:30	8.54	251	4.99	5.01	5.04	233.4	232.6	233	本地	正常	无	65535	3.16	0.91
2018-10-08 06:54:00	8.47	251	4.94	4.96	5	234	233.9	234	本地	正常	无	65535	3.14	0.91
2018-10-08 06:56:21	8.59	251	5.01	5.05	5.08	233.5	232.7	232.8	本地	正常	无	65535	3.18	0.91
2018-10-08 06:58:47	8.66	251	5.06	5.08	5.12	233.7	232.5	233.7	本地	正常	无	65535	3.2	0.91
2018-10-08 07:01:11	8.67	251	5.04	5.07	5.13	234.1	233.1	233.4	本地	正常	无	65535	3.2	0.91
2018-10-08 07:03:36	8.73	251	5.05	5.09	5.11	233.8	232.1	232.7	本地	正常	无	65535	3.22	0.91
2018-10-08 07:06:00	8.64	251	5.03	5.06	5.12	233.3	231.6	232.5	本地	正常	无	65535	3.19	0.91
2018-10-08 07:08:25	8.63	251	5.07	5.03	5.06	233.4	232.1	233.6	本地	正常	无	65535	3.19	0.91
2018-10-08 07:10:50	8.65	251	5.06	5.02	5.12	233.7	232.8	233	本地	正常	无	65535	3.2	0.91
2018-10-08 07:13:15	8.68	251	5.09	5.04	5.12	233.3	232.4	232.5	本地	正常	无	65535	3.2	0.91
2018-10-08 07:15:41	8.79	251	5.13	5.1	5.21	233.2	232.7	234	本地	正常	无	65535	3.25	0.91
2018-10-08 07:18:07	8.7	251	5.08	5.04	5.12	232.5	233.3	233.8	本地	正常	无	65535	3.21	0.91
2018-10-08 07:20:31	8.6	251	5.03	4.99	5.06	233.9	233.3	234.3	本地	正常	无	65535	3.18	0.91
2018-10-08 07:22:57	8.55	251	4.96	4.97	5.02	233.3	233.3	233.7	本地	正常	无	65535	3.16	0.91
2018-10-08 07:25:21	8.71	251	5.1	5.07	5.14	232.8	232.9	233.4	本地	正常	无	65535	3.22	0.91
2018-10-08 07:27:46	8.62	251	5.01	5.04	5.05	234.7	234	234.6	本地	正常	无	65535	3.19	0.91
2018-10-08 07:30:11	8.47	251	4.97	4.96	5.01	233.4	232.8	233.6	本地	正常	无	65535	3.14	0.91
2018-10-08 07:32:38	8.59	251	5	5.07	5.09	233.6	231.7	232.6	本地	正常	无	65535	3.17	0.91
2018-10-08 07:35:02	8.57	251	4.97	5.03	5.09	233.5	232.1	233.1	本地	正常	无	65535	3.17	0.91
2018-10-08 07:37:27	8.74	251	5.04	5.08	5.13	234.5	232.6	233.5	本地	正常	无	65535	3.23	0.91
2018-10-08 07:39:51	8.82	251	5.13	5.15	5.2	234.5	233.6	233.9	本地	正常	无	65535	3.27	0.91
2018-10-08 07:42:18	8.49	251	4.93	4.98	4.97	235.1	233.3	233.8	本地	正常	无	65535	3.15	0.91
2018-10-08 07:44:41	8.51	251	4.96	4.95	5.03	235.5	233.6	234.3	本地	正常	无	65535	3.16	0.91
2018-10-08 07:47:07	8.52	251	4.99	4.99	5.03	233.6	232.9	233.9	本地	正常	无	65535	3.16	0.91
2018-10-08 07:49:33	8.7	251	5.08	5.08	5.12	233.8	233.1	234	本地	正常	无	65535	3.22	0.91
2018-10-08 07:51:57	8.53	251	4.96	4.98	5.05	233.6	232.5	233.5	本地	正常	无	65535	3.15	0.91
2018-10-08 07:54:21	8.59	251	5.02	4.99	5.05	233	232.8	233.2	本地	正常	无	65535	3.18	0.91
2018-10-08 07:56:47	8.61	251	5.06	4.97	5.11	233.1	232.6	234	本地	正常	无	65535	3.19	0.91
2018-10-08 07:59:12	8.64	251	5.04	5.04	5.12	232.8	232.6	232.7	本地	正常	无	65535	3.19	0.91
2018-10-08 08:02:03	8.59	251	5.04	4.95	5.06	233.8	233.9	234.6	本地	正常	无	65535	3.18	0.91
2018-10-08 08:04:03	8.65	251	5.08	5.03	5.11	233.6	232.8	234	本地	正常	无	65535	3.2	0.91
2018-10-08 08:06:29	8.71	251	5.09	5.06	5.15	233.5	233.1	233.6	本地	正常	无	65535	3.22	0.91
2018-10-08 08:08:54	8.59	251	5.02	5	5.05	234	233.5	233.9	本地	正常	无	65535	3.18	0.91
2018-10-08 08:11:40	8.58	251	5.04	5	5.06	233.2	232.6	233	本地	正常	无	65535	3.17	0.91
2018-10-08 08:13:43	8.66	251	5.01	5.06	5.06	234.9	234.3	234.3	本地	正常	无	65535	3.21	0.91
2018-10-08 08:16:08	8.65	251	5.03	5.03	5.08	233.7	233.5	234	本地	正常	无	65535	3.2	0.91
2018-10-08 08:18:34	8.71	251	5.05	5.07	5.13	233.6	232.9	233.9	本地	正常	无	65535	3.22	0.91
2018-10-08 08:20:58	8.62	251	5.02	5.03	5.07	234.3	234.1	234.1	本地	正常	无	65535	3.19	0.91
2018-10-08 08:23:24	8.59	251	4.98	5.03	5.09	234.4	233.3	233.3	本地	正常	无	65535	3.18	0.91
2018-10-08 08:25:49	8.69	251	5.03	5.06	5.1	234.5	233.8	233.8	本地	正常	无	65535	3.22	0.91
2018-10-08 08:28:14	8.62	251	4.99	5.03	5.07	234.8	233	233.9	本地	正常	无	65535	3.19	0.91
2018-10-08 08:30:39	8.61	251	4.97	5.03	5.03	235.2	233.7	234.2	本地	正常	无	65535	3.19	0.91
2018-10-08 08:33:05	8.64	251	5.03	5.06	5.06	233.7	232.5	233.4	本地	正常	无	65535	3.19	0.91
2018-10-08 08:35:31	8.58	251	4.98	4.98	5.03	235.9	234.2	235	本地	正常	无	65535	3.18	0.91
2018-10-08 08:38:20	8.67	251	5.02	5.07	5.09	234.9	233.9	234	本地	正常	无	65535	3.21	0.91
2018-10-08 08:42:02	8.56	251	4.99	4.95	5.06	234.6	233.5	234.7	本地	正常	无	65535	3.17	0.91
2018-10-08 08:42:45	8.57	251	5.03	5	5.04	233.7	233.2	233.8	本地	正常	无	65535	3.17	0.91
2018-10-08 08:45:32	8.47	251	4.96	4.89	5.01	234.4	234.1	234.8	本地	正常	无	65535	3.14	0.91
2018-10-08 08:47:38	8.72	251	5.04	5.06	5.12	234	233.6	233.6	本地	正常	无	65535	3.22	0.91
2018-10-08 08:50:01	8.57	251	4.99	4.99	5.04	234	232.6	233.9	本地	正常	无	65535	3.17	0.91
2018-10-08 08:52:27	8.54	251	4.98	4.96	4.99	234.7	234.1	234.5	本地	正常	无	65535	3.16	0.91
2018-10-08 08:54:55	8.54	251	4.97	4.96	5.02	234.4	233.8	234.3	本地	正常	无	65535	3.16	0.91
2018-10-08 08:57:16	8.58	251	5	5.05	5.07	233.3	232.3	232.5	本地	正常	无	65535	3.17	0.91
2018-10-08 08:59:50	8.72	251	5.05	5.11	5.12	233.7	232.6	232.5	本地	正常	无	65535	3.22	0.91
2018-10-08 09:02:10	8.57	251	4.99	4.98	5.05	234.4	233.4	234.2	本地	正常	无	65535	3.17	0.91
2018-10-08 09:04:32	8.77	251	5.12	5.1	5.17	233.5	232.3	233.1	本地	正常	无	65535	3.24	0.91
2018-10-08 09:07:07	8.43	251	4.9	4.9	4.99	234.5	233	234.2	本地	正常	无	65535	3.13	0.91
2018-10-08 09:09:23	8.64	251	5.05	5.07	5.1	233.9	232.4	232.7	本地	正常	无	65535	3.2	0.91
2018-10-08 09:11:47	8.56	251	4.99	5	5.05	234.8	232.9	233.6	本地	正常	无	65535	3.17	0.91
2018-10-08 09:14:12	8.56	251	4.95	5.01	5.03	235	233.3	234.3	本地	正常	无	65535	3.17	0.91
2018-10-08 09:16:37	8.64	251	5.02	5.03	5.07	235.2	234.1	234.4	本地	正常	无	65535	3.2	0.91
2018-10-08 09:19:02	8.62	251	4.99	5.02	5.05	234	233.3	233.6	本地	正常	无	65535	3.19	0.91
2018-10-08 09:21:27	8.8	251	5.14	5.06	5.18	233.2	233.1	233.6	本地	正常	无	65535	3.25	0.91
2018-10-08 09:23:52	8.48	251	4.91	4.92	5.02	233.9	234.1	234.6	本地	正常	无	65535	3.15	0.91
2018-10-08 09:26:17	8.76	251	5.08	5.06	5.17	233.5	233.5	234.4	本地	正常	无	65535	3.24	0.91
2018-10-08 09:28:43	8.81	251	5.14	5.1	5.17	234.8	233.3	234.5	本地	正常	无	65535	3.26	0.91
2018-10-08 09:31:17	8.72	251	5.06	5.07	5.11	234.6	234.1	234.1	本地	正常	无	65535	3.23	0.91
2018-10-08 09:33:33	8.71	251	5.07	5.07	5.15	233.6	233.1	233.1	本地	正常	无	65535	3.22	0.91
2018-10-08 09:35:58	8.61	251	5.02	4.96	5.05	234.3	233.7	234.6	本地	正常	无	65535	3.19	0.91
2018-10-08 09:38:26	8.73	251	5.09	5.07	5.16	233.4	232.8	233.9	本地	正常	无	65535	3.23	0.91
2018-10-08 09:40:46	8.59	251	5.01	5.04	5.08	233.1	232.4	233.5	本地	正常	无	65535	3.18	0.91
2018-10-08 09:43:25	8.58	251	5	4.97	4.99	234.8	233.5	234.6	本地	正常	无	65535	3.18	0.91
2018-10-08 09:45:39	8.67	251	5.04	5.05	5.11	234.8	234.3	234.3	本地	正常	无	65535	3.21	0.91
2018-10-08 09:48:16	8.6	251	4.97	5.02	5.04	234.3	234	234	本地	正常	无	65535	3.18	0.91
2018-10-08 09:55:23	8.62	251	5.04	5.03	5.07	234.2	232.8	233.3	本地	正常	无	65535	3.19	0.91
2018-10-08 09:57:49	8.48	251	4.97	4.98	5.01	234.1	232.7	233.8	本地	正常	无	65535	3.14	0.91
2018-10-08 10:22:07	8.56	251	4.95	5.01	5.02	235.5	234	234.8	本地	正常	无	65535	3.17	0.91
2018-10-08 10:26:53	8.71	251	5.06	5.07	5.06	234.7	234.1	234.6	本地	正常	无	65535	3.22	0.91
2018-10-08 10:27:13	8.52	251	4.93	5	5.03	234.1	232.9	233.5	本地	正常	无	65535	3.15	0.91
2018-10-08 10:29:28	8.56	251	4.96	5.01	5.02	234.1	232.9	233.6	本地	正常	无	65535	3.17	0.91
2018-10-08 10:31:56	8.5	251	4.95	4.93	5.01	234.8	233.4	234	本地	正常	无	65535	3.15	0.91
2018-10-08 10:36:30	8.55	251	4.94	4.98	5	235	233.4	234.4	本地	正常	无	65535	3.17	0.91
2018-10-08 10:39:27	8.6	251	5	5.03	5.08	234	232.6	233.5	本地	正常	无	65535	3.18	0.91
2018-10-08 10:48:52	8.66	251	5.04	4.97	5.09	234.5	233.5	234.5	本地	正常	无	65535	3.2	0.91
2018-10-08 10:52:29	8.6	251	5.02	4.98	5.02	235.2	234.1	234.6	本地	正常	无	65535	3.19	0.91
2018-10-08 10:53:45	8.65	251	5.01	4.98	5.06	234.4	233.5	234.9	本地	正常	无	65535	3.2	0.91
2018-10-08 10:57:57	8.59	251	5.02	5	5.05	234	233.1	234.9	本地	正常	无	65535	3.18	0.91
2018-10-08 11:03:12	8.58	251	5.01	5.01	5.03	233.5	232	234.1	本地	正常	无	65535	3.17	0.91
2018-10-08 11:27:05	8.53	251	5.01	4.96	5.04	232.6	232.8	233	本地	正常	无	65535	3.16	0.91
2018-10-08 11:30:02	8.61	251	5.03	4.99	5.09	232.5	233.2	234	本地	正常	无	65535	3.18	0.91
2018-10-08 11:42:16	8.66	251	5.06	5.02	5.09	233.5	232.9	234.3	本地	正常	无	65535	3.2	0.91
2018-10-08 11:45:05	8.52	251	5.02	4.96	5.02	233.5	233.4	233.8	本地	正常	无	65535	3.15	0.91
2018-10-08 11:47:20	8.51	251	4.98	4.97	4.99	234.3	234.3	234.9	本地	正常	无	65535	3.16	0.91
2018-10-08 11:49:46	8.45	251	4.96	4.94	4.97	233.6	233.2	234.5	本地	正常	无	65535	3.13	0.91
2018-10-08 11:52:11	8.65	251	5.03	5.03	5.09	233.9	232.8	233.5	本地	正常	无	65535	3.2	0.91
2018-10-08 11:54:42	8.54	251	4.97	4.96	5	233.8	233.8	233.6	本地	正常	无	65535	3.16	0.91
2018-10-08 11:57:01	8.51	251	4.95	4.98	5.03	233.2	233	233.5	本地	正常	无	65535	3.15	0.91
2018-10-08 11:59:29	8.57	251	5.03	4.98	5.04	233	232.5	233.5	本地	正常	无	65535	3.17	0.91
2018-10-08 12:01:53	8.5	251	4.96	4.99	4.97	234.5	233.8	234.4	本地	正常	无	65535	3.15	0.91
2018-10-08 12:04:18	8.67	251	5.04	5.06	5.07	234.7	233.3	234	本地	正常	无	65535	3.21	0.91
2018-10-08 12:06:41	8.6	251	4.98	5.05	5.08	233.9	232.7	233.3	本地	正常	无	65535	3.18	0.91
2018-10-08 12:09:06	8.65	251	5.03	5.02	5.1	233.3	233.2	233.9	本地	正常	无	65535	3.2	0.91
2018-10-08 12:11:32	8.56	251	4.95	4.95	5.04	234.3	235	235.2	本地	正常	无	65535	3.17	0.91
2018-10-08 12:13:57	8.52	251	5.02	4.94	5.01	232.7	233.3	234.2	本地	正常	无	65535	3.15	0.91
2018-10-08 12:16:24	8.76	251	5.11	5.08	5.14	233.1	233.7	234	本地	正常	无	65535	3.24	0.91
2018-10-08 12:18:51	8.47	251	4.95	4.93	4.96	233.5	233.3	234	本地	正常	无	65535	3.13	0.91
2018-10-08 12:21:12	8.4	251	4.93	4.93	4.94	233.5	233.4	233.9	本地	正常	无	65535	3.12	0.91
2018-10-08 12:23:37	8.59	251	5.01	4.97	5.04	234.5	234.6	235.1	本地	正常	无	65535	3.19	0.91
2018-10-08 12:26:02	8.73	251	5.06	5.02	5.13	234.3	234	234.7	本地	正常	无	65535	3.23	0.91
2018-10-08 12:28:27	8.54	251	5.01	4.96	5.03	232.4	232.3	232.7	本地	正常	无	65535	3.16	0.91
2018-10-08 12:30:53	8.57	251	4.99	4.96	5.02	234.5	234.1	234.9	本地	正常	无	65535	3.17	0.91
2018-10-08 12:33:17	8.67	251	5.02	5.08	5.1	233.6	232.7	233.3	本地	正常	无	65535	3.21	0.91
2018-10-08 12:35:41	8.52	251	4.96	4.97	5	235.1	234.6	235	本地	正常	无	65535	3.16	0.91
2018-10-08 12:38:10	8.45	251	4.91	4.94	5.01	235	234.4	234.8	本地	正常	无	65535	3.14	0.91
2018-10-08 12:40:33	8.56	251	4.97	5.03	5.05	232.5	232.6	233.1	本地	正常	无	65535	3.16	0.91
2018-10-08 12:42:57	8.66	251	5.05	5.04	5.09	233.6	233.7	234.1	本地	正常	无	65535	3.2	0.91
2018-10-08 12:45:22	8.54	251	4.97	4.99	5.01	234.1	234	233.9	本地	正常	无	65535	3.16	0.91
2018-10-08 12:47:49	8.51	251	4.97	4.97	5.06	232.9	233.1	232.9	本地	正常	无	65535	3.15	0.91
2018-10-08 12:50:12	8.54	251	4.99	5	5.05	233.4	232.9	233.8	本地	正常	无	65535	3.16	0.91
2018-10-08 12:52:39	8.5	251	4.99	4.95	5.03	233	232.8	233.5	本地	正常	无	65535	3.15	0.91
2018-10-08 12:55:02	8.66	251	5.1	5.06	5.11	232.7	232.1	233	本地	正常	无	65535	3.2	0.91
2018-10-08 12:57:28	8.44	251	4.96	4.92	4.98	232.7	232.8	233.3	本地	正常	无	65535	3.13	0.91
2018-10-08 12:59:53	8.48	251	4.94	4.93	5.02	233.9	234.1	234.2	本地	正常	无	65535	3.14	0.91
2018-10-08 13:02:18	8.68	251	5.08	5.04	5.1	232.7	232.5	233.5	本地	正常	无	65535	3.21	0.91
2018-10-08 13:04:43	8.42	251	4.96	4.9	4.99	233.4	233.3	234.3	本地	正常	无	65535	3.12	0.91
2018-10-08 13:07:07	8.42	251	5.03	4.88	4.96	232.1	232.3	234.6	本地	正常	无	65535	3.12	0.91
2018-10-08 13:09:33	8.57	251	5.11	4.97	5.03	233.3	232.8	235.3	本地	正常	无	65535	3.17	0.91
2018-10-08 13:11:59	8.64	251	5.13	4.98	5.09	232.9	232.5	234.8	本地	正常	无	65535	3.19	0.91
2018-10-08 13:14:23	8.66	251	5.01	5.01	5.11	233.5	233.9	233.7	本地	正常	无	65535	3.2	0.91
2018-10-08 13:16:48	8.59	251	5.01	5.05	5.07	232.5	232.8	232.6	本地	正常	无	65535	3.18	0.91
2018-10-08 13:19:14	8.58	251	4.97	5.05	5.06	233.8	232.6	233	本地	正常	无	65535	3.17	0.91
2018-10-08 13:21:38	8.52	251	4.95	5.04	5.02	233.6	232.8	233	本地	正常	无	65535	3.15	0.91
2018-10-08 13:24:05	8.64	251	5.04	5.08	5.11	232.9	232.7	232.4	本地	正常	无	65535	3.19	0.91
2018-10-08 13:26:28	8.38	251	4.91	4.96	4.94	233.6	233.3	232.9	本地	正常	无	65535	3.11	0.91
2018-10-08 13:28:53	8.61	251	4.98	5.03	5.1	233.1	232.9	232.5	本地	正常	无	65535	3.18	0.91
2018-10-08 13:31:18	8.56	251	4.98	5.01	5.03	233.2	232.9	232.4	本地	正常	无	65535	3.16	0.91
2018-10-08 13:33:44	8.57	251	4.95	5.04	5.06	233.1	232.8	232.5	本地	正常	无	65535	3.17	0.91
2018-10-08 13:36:09	8.7	251	5.05	5.1	5.08	234.1	232.9	233.1	本地	正常	无	65535	3.21	0.91
2018-10-08 13:38:34	8.58	251	5	5	5.07	234.3	233.5	233.8	本地	正常	无	65535	3.17	0.91
2018-10-08 13:41:00	8.49	251	5	4.97	5.05	234.3	234	234.4	本地	正常	无	65535	3.15	0.9
2018-10-08 13:43:24	8.68	251	5.11	5.1	5.14	234.2	233.5	233.6	本地	正常	无	65535	3.21	0.9
2018-10-08 13:45:49	8.74	251	5.1	5.13	5.18	234.5	234.3	234.7	本地	正常	无	65535	3.24	0.91
2018-10-08 13:48:15	8.49	251	5.01	4.97	5.05	233.4	233.5	233.5	本地	正常	无	65535	3.15	0.9
2018-10-08 13:50:39	8.46	251	4.95	4.98	5	234.2	233.5	233.8	本地	正常	无	65535	3.13	0.9
2018-10-08 13:53:05	8.49	251	5	5.01	5.06	233.2	232.7	233.2	本地	正常	无	65535	3.14	0.9
2018-10-08 13:55:31	8.59	251	5.07	5.02	5.13	234.1	233.5	234	本地	正常	无	65535	3.19	0.9
2018-10-08 13:57:54	8.81	251	5.18	5.2	5.2	233.7	233.5	233.6	本地	正常	无	65535	3.26	0.9
2018-10-08 14:00:20	8.45	251	4.95	5	5.04	234.8	233.7	233.8	本地	正常	无	65535	3.13	0.9
2018-10-08 14:02:44	8.38	251	4.92	4.97	5.02	233.9	232.7	233.2	本地	正常	无	65535	3.11	0.9
2018-10-08 14:05:11	8.52	251	5.02	5.02	5.07	233.6	232.7	232.8	本地	正常	无	65535	3.16	0.9
2018-10-08 14:07:35	8.5	251	4.97	4.98	5.08	234.4	233.3	233.6	本地	正常	无	65535	3.15	0.9
2018-10-08 14:09:59	8.5	251	4.98	4.98	5.06	234.8	233.8	234.5	本地	正常	无	65535	3.15	0.9
2018-10-08 14:12:28	8.53	251	5.03	5.02	5.06	233.8	232.7	233.4	本地	正常	无	65535	3.16	0.9
2018-10-08 14:14:51	8.39	251	4.94	4.94	5	233.7	233.9	234.2	本地	正常	无	65535	3.11	0.9
2018-10-08 14:17:15	8.49	251	5.02	5	5.06	233.6	233	233.3	本地	正常	无	65535	3.14	0.9
2018-10-08 14:19:40	8.47	251	4.97	4.97	5.07	233.9	234	233.9	本地	正常	无	65535	3.14	0.9
2018-10-08 14:22:05	8.63	251	5.07	5.05	5.11	233.9	234.1	233.8	本地	正常	无	65535	3.19	0.9
2018-10-08 14:24:30	8.52	251	5.01	4.99	5.08	234.1	234.6	234.1	本地	正常	无	65535	3.16	0.9
2018-10-08 14:31:45	8.62	251	5.12	5.06	5.13	232.6	233.2	233.7	本地	正常	无	65535	3.19	0.9
2018-10-08 14:34:12	8.6	251	5.06	5.08	5.1	233.7	233.5	234	本地	正常	无	65535	3.19	0.9
2018-10-08 14:36:36	8.56	251	5.05	5.03	5.11	232.6	232.7	233.2	本地	正常	无	65535	3.16	0.9
2018-10-08 14:39:01	8.67	251	5.14	5.1	5.13	233.1	232.7	233.2	本地	正常	无	65535	3.21	0.9
2018-10-08 14:41:26	8.45	251	5.03	4.93	5	233.2	233.1	233.6	本地	正常	无	65535	3.13	0.9
2018-10-08 14:43:53	8.54	251	5.03	5.04	5.08	233.1	232.9	232.5	本地	正常	无	65535	3.16	0.9
2018-10-08 14:51:06	8.56	251	5.03	5.02	5.06	233.4	233.9	233.9	本地	正常	无	65535	3.17	0.9
2018-10-08 14:53:31	8.45	251	4.98	4.96	5.05	233	233	232.9	本地	正常	无	65535	3.13	0.9
2018-10-08 14:55:56	8.47	251	5	4.98	5.02	234	233.4	233.7	本地	正常	无	65535	3.13	0.9
2018-10-08 14:58:24	8.64	251	5.06	5.09	5.13	233.1	232.6	233.2	本地	正常	无	65535	3.19	0.9
2018-10-08 15:00:46	8.53	251	5.04	5	5.09	232.7	232.3	232.5	本地	正常	无	65535	3.15	0.9
2018-10-08 15:03:12	8.48	251	5	4.98	5.07	232.9	232.4	232.6	本地	正常	无	65535	3.13	0.9
2018-10-08 15:05:36	8.44	251	4.99	4.97	5.05	233.2	232.5	233	本地	正常	无	65535	3.12	0.9
2018-10-08 15:08:02	8.48	251	5.01	4.99	5.06	233.6	233.6	234.1	本地	正常	无	65535	3.14	0.9
2018-10-08 15:10:27	8.46	251	4.95	5.01	5.06	232.5	232.7	232.6	本地	正常	无	65535	3.13	0.9
2018-10-08 15:12:21	8.53	251	5	5.05	5.1	233.3	232.9	232.8	本地	正常	无	65535	3.16	0.9
2018-10-08 15:15:34	8.6	251	5.09	5.04	5.13	233.6	233.5	234	本地	正常	无	65535	3.18	0.9
2018-10-08 15:16:55	8.51	251	5.03	5.01	5.06	233.5	232.6	232.6	本地	正常	无	65535	3.15	0.9
2018-10-08 15:19:20	8.53	251	5.02	4.99	5.13	233	233.2	232.8	本地	正常	无	65535	3.16	0.9
2018-10-08 15:21:28	8.58	251	5.04	5.01	5.14	233.1	233.1	233.4	本地	正常	无	65535	3.17	0.9
2018-10-08 15:24:09	8.46	251	5	5	5.07	233	232.2	232.8	本地	正常	无	65535	3.13	0.9
2018-10-08 15:26:34	8.48	251	4.98	4.94	5.06	231.9	232	232.5	本地	正常	无	65535	3.13	0.9
2018-10-08 15:29:00	8.59	251	4.98	4.94	5.05	234	234.7	234.7	本地	正常	无	65535	3.18	0.91
2018-10-08 15:31:42	8.47	251	4.95	4.95	5.02	231.8	232.3	232.6	本地	正常	无	65535	3.13	0.91
2018-10-08 15:34:13	8.66	251	5.06	5.04	5.08	233.1	233.6	233.3	本地	正常	无	65535	3.2	0.91
2018-10-08 15:36:42	8.53	251	5.03	5	5.05	232.9	232.8	233.2	本地	正常	无	65535	3.16	0.91
2018-10-08 15:39:12	8.44	251	4.92	4.93	5	233.2	233.3	233	本地	正常	无	65535	3.12	0.91
2018-10-08 15:41:43	8.45	251	4.94	4.96	5.01	233.1	232.5	232.9	本地	正常	无	65535	3.13	0.91
2018-10-08 15:44:13	8.61	251	5.04	5.01	5.12	233.1	233.4	232.9	本地	正常	无	65535	3.18	0.91
2018-10-08 15:46:43	8.61	251	5.03	5.05	5.07	232.8	232.3	232.6	本地	正常	无	65535	3.18	0.91
2018-10-08 15:49:14	8.66	251	5.08	5.04	5.13	233.2	232.9	233.2	本地	正常	无	65535	3.2	0.91
2018-10-08 15:51:44	8.5	251	4.97	4.94	5.07	233.1	232.8	233.3	本地	正常	无	65535	3.15	0.91
2018-10-08 15:54:15	8.49	251	5	4.95	5.02	233.8	233.7	233.9	本地	正常	无	65535	3.15	0.91
2018-10-08 15:56:44	8.65	251	5.08	5.05	5.11	233.8	234.1	233.8	本地	正常	无	65535	3.2	0.91
2018-10-08 15:59:15	8.64	251	5.02	5.04	5.1	232.4	232.9	233.2	本地	正常	无	65535	3.18	0.91
2018-10-08 16:01:46	8.68	251	5.07	5.07	5.14	233.2	233.9	233.6	本地	正常	无	65535	3.21	0.91
2018-10-08 16:04:16	8.5	251	4.99	4.98	5.01	233.6	233	233	本地	正常	无	65535	3.15	0.91
2018-10-08 16:06:46	8.44	251	4.95	4.93	4.98	233.1	233.1	233.2	本地	正常	无	65535	3.13	0.91
2018-10-08 16:09:21	8.52	251	4.98	4.95	5	234	233.9	234.1	本地	正常	无	65535	3.16	0.91
2018-10-08 16:11:48	8.45	251	4.92	4.91	4.96	234.2	234.3	233.8	本地	正常	无	65535	3.13	0.91
2018-10-08 16:14:17	8.6	251	4.99	5.02	5.07	233	233	232.6	本地	正常	无	65535	3.18	0.91
2018-10-08 16:16:46	8.52	251	4.97	4.97	5.04	233.4	233.1	233.5	本地	正常	无	65535	3.15	0.91
2018-10-08 16:19:18	8.42	251	4.92	4.87	4.94	234.3	234	234.8	本地	正常	无	65535	3.12	0.91
2018-10-08 16:21:52	8.69	251	5.06	5.08	5.12	233.1	232.8	233.1	本地	正常	无	65535	3.21	0.91
2018-10-08 16:29:23	8.6	251	4.99	4.99	5.07	233.9	233.9	234	本地	正常	无	65535	3.18	0.91
2018-10-08 16:31:53	8.59	251	5.02	5.06	5.06	233.1	232.5	232.5	本地	正常	无	65535	3.18	0.91
2018-10-08 16:34:31	8.5	251	4.93	5.01	5.02	234.2	233.3	233.4	本地	正常	无	65535	3.15	0.91
2018-10-08 16:36:52	8.52	251	4.96	5.02	5.01	233.6	232.8	233	本地	正常	无	65535	3.16	0.91
2018-10-08 16:39:23	8.41	251	4.91	4.9	4.99	234.6	234.1	233.7	本地	正常	无	65535	3.12	0.91
2018-10-08 16:42:09	8.59	251	5.03	5.03	5.04	233.3	232.6	233.4	本地	正常	无	65535	3.18	0.91
2018-10-08 16:49:25	8.58	251	4.99	4.99	5.04	234.3	233.9	234.7	本地	正常	无	65535	3.18	0.91
2018-10-08 16:56:55	8.49	251	4.97	4.92	5.01	232.3	232.8	233.9	本地	正常	无	65535	3.14	0.91
2018-10-08 16:59:26	8.65	251	5.06	5.01	5.13	232.3	232.6	232.7	本地	正常	无	65535	3.19	0.91
2018-10-08 17:01:57	8.55	251	4.97	4.94	5.05	233.9	233.8	234.3	本地	正常	无	65535	3.17	0.91
2018-10-08 17:04:28	8.45	251	4.95	4.92	4.99	233	232.6	233.6	本地	正常	无	65535	3.12	0.91
2018-10-08 17:06:57	8.62	251	5.02	5	5.09	232.9	232.9	233.9	本地	正常	无	65535	3.18	0.91
2018-10-08 17:09:28	8.65	251	5.02	5.01	5.09	233.7	233.6	234.6	本地	正常	无	65535	3.2	0.91
2018-10-08 17:11:57	8.39	251	4.93	4.89	4.96	232.8	233.5	233.7	本地	正常	无	65535	3.1	0.91
2018-10-08 17:14:27	8.5	251	4.94	4.94	5.04	232.9	233.5	233.9	本地	正常	无	65535	3.14	0.91
2018-10-08 17:16:43	8.59	251	5.04	4.99	5.04	232.4	233.1	233.4	本地	正常	无	65535	3.17	0.91
2018-10-08 17:19:15	8.42	251	4.96	4.9	4.97	233.1	233.5	234.3	本地	正常	无	65535	3.12	0.91
2018-10-08 17:21:45	8.66	251	5.06	5.03	5.07	232.9	233.4	233.7	本地	正常	无	65535	3.2	0.91
2018-10-08 17:24:14	8.47	251	4.96	4.91	5.04	232.5	232.1	233	本地	正常	无	65535	3.13	0.91
2018-10-08 17:26:30	8.49	251	5	4.94	5.02	231.9	232.5	233.1	本地	正常	无	65535	3.14	0.91
2018-10-08 17:28:50	8.75	251	5.1	5.07	5.17	232.5	232.9	233.5	本地	正常	无	65535	3.23	0.91
2018-10-08 17:31:15	8.42	251	4.93	4.89	4.98	233.1	233.4	233.5	本地	正常	无	65535	3.12	0.91
2018-10-08 17:33:56	8.63	251	5.03	5.03	5.1	232.8	233.3	233.4	本地	正常	无	65535	3.19	0.91
2018-10-08 17:36:37	8.55	251	4.97	4.98	5.04	233.3	233.1	233.1	本地	正常	无	65535	3.16	0.91
2018-10-08 17:39:13	8.43	251	4.93	4.93	4.96	232.5	232.4	232.5	本地	正常	无	65535	3.12	0.91
2018-10-08 17:41:43	8.66	251	5.06	5.02	5.08	234.2	233.7	233.8	本地	正常	无	65535	3.2	0.91
2018-10-08 17:44:13	8.55	251	4.98	5.01	5.07	233.1	232	232.7	本地	正常	无	65535	3.16	0.91
2018-10-08 17:46:42	8.66	251	5	5.09	5.08	233.7	232.8	233.4	本地	正常	无	65535	3.2	0.91
2018-10-08 17:49:13	8.6	251	5.01	5.04	5.07	234.1	233.6	233.7	本地	正常	无	65535	3.18	0.91
2018-10-08 17:51:47	8.59	251	4.99	5.01	5.07	232.9	232.4	232.7	本地	正常	无	65535	3.17	0.91
2018-10-08 17:54:13	8.6	251	5.02	4.99	5.05	233.8	232.9	233.9	本地	正常	无	65535	3.18	0.91
2018-10-08 18:01:28	8.47	251	4.94	4.93	5	233.5	232.7	233.6	本地	正常	无	65535	3.13	0.91
2018-10-08 18:04:00	8.5	251	4.98	4.94	5.03	233	232.4	233.3	本地	正常	无	65535	3.14	0.91
2018-10-08 18:06:30	8.52	251	4.97	4.98	5.01	234.2	233.4	233.8	本地	正常	无	65535	3.15	0.91
2018-10-08 18:08:59	8.61	251	5	4.99	5.1	234.3	233.4	234	本地	正常	无	65535	3.19	0.91
2018-10-08 18:11:15	8.51	251	5	4.92	5.04	234.3	233.3	234.2	本地	正常	无	65535	3.15	0.91
2018-10-08 18:13:47	8.68	251	5.04	5.04	5.11	234.3	233.4	234.1	本地	正常	无	65535	3.21	0.91
2018-10-08 18:16:15	8.48	251	4.97	4.92	4.99	233.9	232.9	233.6	本地	正常	无	65535	3.13	0.91
2018-10-08 18:18:46	8.48	251	4.92	4.94	5.02	233.9	233.4	234.1	本地	正常	无	65535	3.14	0.91
2018-10-08 18:21:16	8.56	251	5.04	4.97	5.05	233.3	232.3	234.1	本地	正常	无	65535	3.16	0.91
2018-10-08 18:23:46	8.46	251	4.95	4.92	5.02	233.5	232.9	233.8	本地	正常	无	65535	3.13	0.91
2018-10-08 18:26:17	8.41	251	4.95	4.87	4.93	233.1	232.5	233.2	本地	正常	无	65535	3.11	0.91
2018-10-08 18:28:50	8.56	251	5.03	4.97	5.06	232.1	232.4	233.1	本地	正常	无	65535	3.16	0.91
2018-10-08 18:31:32	8.51	251	5.11	4.92	5.03	232.1	231.5	233.7	本地	正常	无	65535	3.15	0.91
2018-10-08 18:34:08	8.67	251	5.14	4.99	5.12	232.7	231.9	234.4	本地	正常	无	65535	3.2	0.91
2018-10-08 18:36:39	8.51	251	5.06	4.94	4.99	232.3	232.5	233.7	本地	正常	无	65535	3.15	0.91
2018-10-08 18:39:08	8.54	251	5.01	4.94	5.08	232.7	232.3	233.1	本地	正常	无	65535	3.16	0.91
2018-10-08 18:41:38	8.7	251	5.07	5.06	5.14	233.3	233.6	233.9	本地	正常	无	65535	3.22	0.91
2018-10-08 18:44:09	8.6	251	5.02	5.03	5.09	231.7	232.4	232.5	本地	正常	无	65535	3.17	0.91
2018-10-08 18:46:39	8.48	251	4.96	4.94	5.07	231.7	232.3	232.2	本地	正常	无	65535	3.13	0.91
2018-10-08 18:48:58	8.63	251	5.08	5.02	5.11	232.1	232.5	232.3	本地	正常	无	65535	3.18	0.91
2018-10-08 18:51:23	8.48	251	4.96	4.93	5.01	232.7	233.1	233.4	本地	正常	无	65535	3.13	0.91
2018-10-08 18:54:01	8.6	251	5.01	5.05	5.12	232.4	232.5	232.1	本地	正常	无	65535	3.18	0.91
2018-10-08 18:56:30	8.68	251	4.86	5.25	5.24	234.4	232.5	231.9	本地	正常	无	65535	3.21	0.9
2018-10-08 18:59:02	8.54	251	4.7	5.27	5.2	235.5	232.4	231.4	本地	正常	无	65535	3.15	0.9
2018-10-08 19:01:32	8.52	251	4.93	4.99	5.03	233.3	233.1	233.2	本地	正常	无	65535	3.15	0.91
2018-10-08 19:04:01	8.58	251	5.03	5.05	5.06	232.2	231.9	231.3	本地	正常	无	65535	3.17	0.91
2018-10-08 19:06:32	8.62	251	5.01	5.02	5.09	232.9	233.2	232.8	本地	正常	无	65535	3.19	0.91
2018-10-08 19:09:03	8.62	251	4.88	5.16	5.18	233.7	233	232.7	本地	正常	无	65535	3.18	0.9
2018-10-08 19:11:32	8.67	251	5.07	5.01	5.12	232.3	232.7	232.4	本地	正常	无	65535	3.2	0.91
2018-10-08 19:14:02	8.59	251	4.82	5.18	5.22	234.1	233.7	232.7	本地	正常	无	65535	3.18	0.9
2018-10-08 19:16:32	8.39	251	4.92	4.87	5.01	232.7	232.5	232.9	本地	正常	无	65535	3.1	0.91
2018-10-08 19:19:03	8.65	251	5.02	5.01	5.13	232.9	233.5	233.7	本地	正常	无	65535	3.2	0.91
2018-10-08 19:21:33	8.58	251	5.01	5	5.09	232.4	232.9	233.2	本地	正常	无	65535	3.17	0.91
2018-10-08 19:24:04	8.5	251	4.67	5.25	5.17	234.1	232.5	231.2	本地	正常	无	65535	3.14	0.9
2018-10-08 19:29:04	8.54	251	4.77	5.16	5.15	234.9	233.6	232.4	本地	正常	无	65535	3.16	0.9
2018-10-08 19:31:35	8.67	251	5.04	5.05	5.08	233.4	233.4	233.1	本地	正常	无	65535	3.2	0.91
2018-10-08 19:34:05	8.57	251	4.87	5.12	5.17	233.9	233.1	232	本地	正常	无	65535	3.17	0.91
2018-10-08 19:36:38	8.5	251	5	4.95	5.04	232.6	232.5	232.1	本地	正常	无	65535	3.14	0.91
2018-10-08 19:39:07	8.52	251	4.98	4.95	5.05	234.3	233.5	233.7	本地	正常	无	65535	3.16	0.91
2018-10-08 19:41:20	8.39	251	4.93	4.9	4.95	232.6	233	232.7	本地	正常	无	65535	3.11	0.91
2018-10-08 19:43:53	8.56	251	5	4.98	5.06	232.9	233.6	233.6	本地	正常	无	65535	3.16	0.91
2018-10-08 19:46:06	8.67	251	5.08	5.03	5.12	233.2	233	233.6	本地	正常	无	65535	3.2	0.91
2018-10-08 19:48:36	8.44	251	4.96	4.94	5.02	232.1	232.4	232.3	本地	正常	无	65535	3.11	0.91
2018-10-08 19:51:06	8.51	251	4.96	4.98	5.01	232.3	232.4	232.4	本地	正常	无	65535	3.14	0.91
2018-10-08 19:53:22	8.65	251	5.05	5.03	5.12	232.7	232.3	232.7	本地	正常	无	65535	3.19	0.91
2018-10-08 19:55:44	8.45	251	4.98	4.98	5	232.4	232.3	232.3	本地	正常	无	65535	3.12	0.91
2018-10-08 19:58:10	8.49	251	4.98	5.02	5.05	231.2	231.3	231.8	本地	正常	无	65535	3.13	0.91
2018-10-08 20:00:42	8.5	251	4.94	4.97	5.02	232.8	232.3	232.7	本地	正常	无	65535	3.14	0.91
2018-10-08 20:03:13	8.44	251	4.98	4.92	5	235	234.9	234.8	本地	正常	无	65535	3.13	0.9
2018-10-08 20:05:45	8.48	251	5.38	5.23	5.42	236.8	237.5	236.9	本地	正常	无	65535	3.19	0.85
