# Supplementary material for: Fault diagnosis method of submersible screw pump based on random forest
Source: PLoS One. 2020 Nov 16;15(11):e0242458. doi: 10.1371/journal.pone.0242458 (PMC7668568; doi:10.1371/journal.pone.0242458)
Supplement: S1 Table — (XLS) [file pone.0242458.s002.xls]

## Sheet: Sheet1
Serial number	Characteristic attributes	Letter code	Unit	Variable type	Remarks
1	Electric current	I	A	Continuous	Real time monitoring
2	Speed	n	r/min	Continuous	Real time monitoring
3	Voltage	U	V	Continuous	Real time monitoring
4	Active power	Pa	kW	Continuous	Calculated
5	Power factor	Pf	-	Continuous	Calculated
6	Reactive power	Pr	Kw	Continuous	Calculated
7	Submergence	Sub	m	Continuous	Capillary test
8	Pump hanging depth	Dep	m	Continuous	Measure
9	Moving liquid level	Dy	m	Continuous	Calculated
10	Liquid production	Yl	t/d	Continuous	Daily output
11	Oil production	Yo	t/d	Continuous	Daily output
12	Water content	Yw	t/d	Continuous	Daily output
13	Oil pressure	Pc	MPa	Continuous	Once a day
14	Casing pressure	Pt	MPa	Continuous	Once a day
15	Sand bearing	Sand	-	Categorical	Value 0 or 1
16	Waxy	Wax	-	Categorical	Value 0 or 1
17	Pump type	Type	-	Categorical	-
18	Well No.	Well	-	Categorical	-
