# Supplementary material for: Fault diagnosis method of submersible screw pump based on random forest
Source: PLoS One. 2020 Nov 16;15(11):e0242458. doi: 10.1371/journal.pone.0242458 (PMC7668568; doi:10.1371/journal.pone.0242458)
Supplement: S2 Table — (XLS) [file pone.0242458.s003.xls]

## Sheet: Sheet1
Serial number	Well No.	Active power	Active power	Sub/m	Pc/MPa	Pt/MPa	Yl/(t/d)	Pump type	Wax	Sand	Working condition
		mean/kW	variance								category
1	B2--312-53	1.9685	0.1376	13	0.06	3.3	10	200	0a	1b	0
2	B3-D5-P51	1.5417	0.0413	20	0.21	1.2	7	200	1	0	0
3	B3-D3-P51	1.0728	0.1151	515	0.12	1.2	2	200	0	1	0
...	...	...	...	...	...	...	...	...	...	...	...
23	B2--D3-55	1.1106	0.0874	876	0.32	1.2	61	200	1	0	1
24	B3--D5-P32	0.8512	0.4888	495	0.21	3.1	79	200	1	1	1
25	B2--D3-425	1.3079	0.1384	480	0.11	0.8	63	200	0	1	1
...	...	...	...	...	...	...	...	...	...	...	...
45	B2--D3-455	1.3998	0.3178	926	0.12	1.52	54	200	1	0	2
46	B3--D5-P59	1.5638	0.0374	1048	0.31	3.91	44	200	1	0	2
47	B3--D5-P57	1.5598	0.0102	441	0.34	2.22	57	200	1	1	2
...	...	...	...	...	...	...	...	...	...	...	...
67	B2--D3-P69	1.6729	0.0089	515	0.11	1.71	69	200	0	0	3
68	B2--20-455	1.4321	0.0243	783	0.17	2.6	48	100	0	1	3
69	B2--D4-P56	2.0112	0.1442	352	0.21	2.71	75	200	0	1	3
...	...	...	...	...	...	...	...	...	...	...	...
89	B2--342-P36	2.0206	0.0896	467	0.02	2.7	2	100	0	0	4
90	B3--20-P51	1.7439	0.0317	777	0.05	3.2	3	200	1	0	4
91	B2--D3-SP65	2.0365	0.0333	1038	0.01	2.3	1	200	0	0	4
...	...	...	...	...	...	...	...	...	...	...	...
130	ZF90-52	2.0943	0.0329	343	0.11	3.7	48	100	0	0	5
131	ZF81-47	2.4628	0.5735	325	0.3	1.6	56	200	0	1	5
132	B2-342-P37	5.1565	7.3457	798	0.3	1.4	66	100	0	0	5
